# Supplementary material for: Emergence of oscillations in a simple epidemic model with demographic data
Source: R Soc Open Sci. 2020 Jan 29;7(1):191187. doi: 10.1098/rsos.191187 (PMC7029885; doi:10.1098/rsos.191187)
Supplement: Description of Supplemental Files [file rsos191187supp1.xlsx]

## Sheet: Sheet1
	File name	Title	Description
1	beta_periods_power.py	Python file to extract beta, oscillation periods, and wavelet power from ensemble simulation runs	Produces files: beta_period_power.dat, beta_period_95sig.dat
2	British_India_alphatot_vs_delta.dat	Live birth and death rates by year, British India, 1870-1920	Column 1: Year; Column 2: Live births, Column 3: Death Rate Place this file in the same folder as the mathematica files in order to run them
3	British_India_beta_period_95sig.dat	Model oscillation periods and 95% significance of power spectra, over a range of values of beta, British India, demographically forced model	Column 1: beta; Column 2: period (years); Column 3: 95% global significance Place this file in the same folder as the mathematica files in order to run them
4	British_India_beta_period_power.dat	Model oscillation periods and power spectra over a range of values of beta, British India, demographically forced model	Column 1: beta; Column 2: period (years); Column 3: global power Place this file in the same folder as the mathematica files in order to run them
5	British_India_crudebirthrate.dat	Crude birth rate data, British India, 1865-2015	Column 1: Year; Column 2: Crude birth rate Place this file in the same folder as the mathematica files in order to run them
6	British_India_period_local_maxs_R0_mu__25x25-2.dat	Model oscillation periods over a range of values of R0 and mu, British India	Column 1: R0; Column 2: mu; Column 3: Oscillation periods Place this file in the same folder as the mathematica files in order to run them
7	British_India_population.dat	Population, British India/India, 1800-2015	Column 1: Year; Column 2: Population Place this file in the same folder as the mathematica files in order to run them
8	fft_spectra_BritishIndia.dat	FFT spectra of smallpox outbreak numbers, British India	Column 1: Period (years); Column 2: FFT power Place this file in the same folder as the mathematica files in order to run them
9	fft_spectra_HidaJapan.dat	FFT spectra of smallpox outbreak numbers, Hida district, Japan	Column 1: Period (years); Column 2: FFT power Place this file in the same folder as the mathematica files in order to run them
10	fft_spectra_Sweden.dat	FFT spectra of smallpox outbreak numbers, Sweden	Column 1: Period (years); Column 2: FFT power Place this file in the same folder as the mathematica files in order to run them
11	Figure 1,2,3.nb	Mathematica code for Figures 1, 2, and 3	Run this Mathematica code to produce Figures 1, 2, 3. The code requires the following data files: smallpox_totaldeaths_*, wav_spectra2D_*, wav_global_*
12	Figure 4.nb	Mathematica code for Figures 4	Run this Mathematica code to produce Figures 1, 2, 3. The code requires the following data files: Japan_Hida _cont __R0 _ 3.05__mu_16.dat, Japan_Hida _beta_0.015714285714285715.dat
13	Figure 5.nb	Mathematica code for Figures 5	*_period _local _maxs _R0 _mu __ 25x25-2.dat
14	Figure 6.nb	Mathematica code for Figures 6	*_period _power.dat, *_period _ 95sig.dat
15	Figure 7.nb	Mathematica code for Figures 7	JapanHida_alphatot _vs _delta.dat, British_India _crudebirthrate.dat, British_India _population.dat, Sweden_alldata.dat,
16	Figure 8.nb	Mathematica code for Figures 8	Japan_Hida _population.dat, British_India _population.dat, Sweden_alldata.dat
17	get_period_local_maxs.py	Python file to compute oscillation periods from local maxs	Called by sir_single_test_run.py, sir_runs.py, sir_runs_beta.py
18	get_period_max_power.py	Python file to compute oscillation periods from max power of wavelet spectra	Called by sir_single_test_run.py, sir_runs.py, sir_runs_beta.py
19	Japan_Hida_beta_0.015714285714285715.dat	Model Infection and Suscitible numbers for beta = 0.01571, Hida District, Japan	Column 1: Year; Column 2: Susceptible population; Column 3: Infected population Place this file in the same folder as the mathematica files in order to run them
20	Japan_Hida_beta_period_95sig.dat	Model oscillation periods and 95% significance of power spectra, over a range of values of beta, Hida District, Japan, demographically forced model	Column 1: beta; Column 2: period (years); Column 3: 95% global significance Place this file in the same folder as the mathematica files in order to run them
21	Japan_Hida_beta_period_power.dat	Model oscillation periods and power spectra over a range of values of beta, Hida District, Japan, demographically forced model	Column 1: beta; Column 2: period (years); Column 3: global power Place this file in the same folder as the mathematica files in order to run them
22	Japan_Hida_cont__R0_3.05__mu_16.dat	Model Infection and Suscitible numbers for R0=3.5 and mu=16, Hida District, Japan	Column 1: Year; Column 2: Susceptible population; Column 3: Infected population Place this file in the same folder as the mathematica files in order to run them
23	Japan_Hida_period_local_maxs_R0_mu__25x25-2.dat	Model oscillation periods over a range of values of R0 and mu, Hida District, Japan	Column 1: R0; Column 2: mu; Column 3: Oscillation periods Place this file in the same folder as the mathematica files in order to run them
24	Japan_Hida_population.dat	Demographic and disease data, Hida District, Japan, 1771-1851	Column 1: Year; Column 2: Population; Column 3: Smallpox deaths; Column 4: All deaths; Column 5: Non-smallpox deaths; Column 6: Birth rate; Column 7: Live births; Column 8: Death rate Place this file in the same folder as the mathematica files in order to run them
25	Japan_Hida_spdeaths.dat	Smallpox deaths by year, Hida District, Japan, 1771-1851	Column 1: Year; Column 2: Smallpox deaths Place this file in the same folder as the mathematica files in order to run them
26	Japan_Hida_year_alphatot_delta.dat	Live birth and death rates by year, Hida District, Japan, 1771-1851	Column 1: Year; Column 2: Live births, Column 3: Death Rate Place this file in the same folder as the mathematica files in order to run them
27	JapanHida_alphatot_vs_delta.dat	Alpha and delta data for Hida district, Japan	Column 1: Live births, Column 2: Death Rate Place this file in the same folder as the mathematica files in order to run them
28	JapanHida_famine_alphatot_vs_delta.dat	Live birth and death rates for famine years, Hida District, Japan	Column 1: Live births, Column 2: Death Rate Place this file in the same folder as the mathematica files in order to run them
29	sir_module.py	Python module to run the basic model	Called by sir_runs.py
30	sir_module_beta_alphadeltaForced.py	Python module to run the demographically forced model	Called by sir_single_test_run.py, sir_runs.py, sir_runs_beta.py
31	sir_runs.py	Python code to run ensemble simulations with varying parameter values	Produces model solutions for a specific value of beta and over a range of R0 and mu values Requires files: British_India_alphatot_vs_delta.dat, Japan_Hida_year_alphatot_delta.dat, Sweden_year_alpha_delta_Sweden.dat
32	sir_runs_beta.py	Python code to run ensemble simulations with varying beta values	Produces model solutions over a range of beta values, and fixed R0 and mu values Requires files: Japan_Hida_year_alphatot_delta.dat, British_India_alphatot_vs_delta.dat, Sweden_year_alpha_delta_Sweden.dat
33	sir_single_test_run.py	Python code to run a single simulation with specific parameter values	Produces model solutions for a specified set of R0 and mu and beta parameter values. Requires any one of the following files: British_India_alphatot_vs_delta.dat, Japan_Hida_year_alphatot_delta.dat, Sweden_year_alpha_delta.dat
34	smallpox_totaldeaths_BritishIndia.dat	Total smallpox deaths through 1870-1920, British India	Single column file with smallpox deaths data. Start and end years are 1870-1920
35	smallpox_totaldeaths_HidaJapan.dat	Total smallpox deaths through 1771-1851, Hida District, Japan	Single column file with smallpox deaths data. Start and end years are 1771-1851
36	smallpox_totaldeaths_Sweden.dat	Total smallpox deaths through 1774-1800, Sweden	Single column file with smallpox deaths data. Start and end years are 1774-1800
37	Sweden_alldata.dat	Demographic and disease data, Sweden, 1774-1800	Column 1: Year; Column 2: Population, Column 3: Total deaths: Column 4: Smallpox deaths Place this file in the same folder as the mathematica files in order to run them
38	Sweden_beta_period_95sig.dat	Model oscillation periods and 95% significance of power spectra, over a range of values of beta, Sweden, demographically forced model	Column 1: beta; Column 2: period (years); Column 3: 95% global significance Place this file in the same folder as the mathematica files in order to run them
39	Sweden_beta_period_power.dat	Model oscillation periods and power spectra over a range of values of beta, Sweden, demographically forced model	Column 1: beta; Column 2: period (years); Column 3: global power Place this file in the same folder as the mathematica files in order to run them
40	Sweden_period_local_maxs_R0_mu__25x25-2.dat	Model oscillation periods over a range of values of R0 and mu, Sweden	Column 1: R0; Column 2: mu; Column 3: Oscillation periods Place this file in the same folder as the mathematica files in order to run them
41	Sweden_year_alpha_delta.dat	Live birth and death rates by year, Sweden, 1774-1800	Column 1: Year; Column 2: Live births, Column 3: Death Rate Place this file in the same folder as the mathematica files in order to run them
42	wav_coi_BritishIndia.dat	Cone of influence of wavelet spectra, British India	Single column file with COI values, rows corresponding to indexed years
43	wav_coi_HidaJapan.dat	Cone of influence of wavelet spectra, Hida District, Japan	Single column file with COI values, rows corresponding to indexed years
44	wav_coi_Sweden.dat	Cone of influence of wavelet spectra, Sweden	Single column file with COI values, rows corresponding to indexed years
45	wav_global_BritishIndia.dat	Global wavelet Spectra, British India	Column 1: Period (years); Column 2: Power; Column 3: Significance
46	wav_global_HidaJapan.dat	Global wavelet Spectra, Hida District, Japan	Column 1: Period (years); Column 2: Power; Column 3: Significance
47	wav_global_Sweden.dat	Global wavelet Spectra, Sweden	Column 1: Period (years); Column 2: Power; Column 3: Significance
48	wav_spectra2D_BritishIndia.dat	Wavelet Spectra, British India	Column 1: Year (index); Column 2: Period (years); Column 3: Wavelet power
49	wav_spectra2D_HidaJapan.dat	Wavelet Spectra, Hida District, Japan	Column 1: Year (index); Column 2: Period (years); Column 3: Wavelet power
50	wav_spectra2D_Sweden.dat	Wavelet Spectra, Sweden	Column 1: Year (index); Column 2: Period (years); Column 3: Wavelet power
