# Supplementary material for: Emergence of oscillations in a simple epidemic model with demographic data
Source: R Soc Open Sci. 2020 Jan 29;7(1):191187. doi: 10.1098/rsos.191187 (PMC7029885; doi:10.1098/rsos.191187)
Supplement: beta_periods_power.py [file rsos191187supp2.py]

# Copyright (c) 2019 Raj Saha (rsaha@bates.edu) and Meredith Greer (mgreer@bates.edu)

# Permission is hereby granted, free of charge, to any person obtaining a copy
# of this software and associated documentation files (the "Software"), to deal
# in the Software without restriction, including without limitation the rights
# to use, copy, modify, merge, publish, distribute, sub-license, and/or sell
# copies of the Software, and to permit persons to whom the Software is
# furnished to do so, subject to the following conditions : 
# The above copyright notice and this permission notice shall be 
# included in all copies or substantial portions of the Software.


from __future__ import division
import numpy as np
import pycwt as wavelet
from pycwt.helpers import find
from scipy import interpolate
import os
from matplotlib import pyplot as plt


from scipy.interpolate import UnivariateSpline
from scipy.integrate import quad

def get_beta_period_power_AND_95sig(datfile):

    beta = np.float(datfile.split('_')[1].split('.dat')[0])

    datfile_full_path = file_parent_path + datfile

    datraw = np.loadtxt(datfile_full_path)
    datraw = np.array(datraw)

    datraw_time     = datraw[:,0]
    datraw_time_0   = datraw_time - datraw_time[0]
    dat_time_int    = np.linspace(0, datraw_time[-1]-datraw_time[0], int(datraw_time[-1]-datraw_time[0]+1))
    dat_years       = np.linspace(int(datraw_time[0]),int(datraw_time[-1]),num=int(datraw_time[-1])-int(datraw_time[0])+1)
    datraw_infected = datraw[:,2]

    dat_infected_INTP = UnivariateSpline(datraw_time_0, datraw_infected, k=5, s=5)
    
    int_infected = []

    for time_i in range(0, len(dat_time_int)-1):
        int_infected.append(dat_infected_INTP.integral(dat_time_int[time_i],dat_time_int[time_i+1]))

    int_infected = np.array(int_infected)

    # start of old code
    dat = int_infected[5:]

    dt = 1
    t0 = 0
    N = dat.size
    t = np.arange(0, N) * dt + t0

    p = np.polyfit(t - t0, dat, 1)
    dat_notrend = dat - np.polyval(p, t - t0)
    std = dat_notrend.std()  # Standard deviation
    var = std ** 2  # Variance
    dat_norm = dat_notrend / std  # Normalized dataset

    mother = wavelet.DOG(6)

    s0 = 1 * dt  # Starting scale multiple of dt
    dj = 1 / 12  # Twelve sub-octaves per octaves
    J = 4 / dj  # powers of two with dj sub-octaves - changing range of periods
    alpha, _, _ = wavelet.ar1(dat)  # Lag-1 autocorrelation for red noise

    wave, scales, freqs, coi, fft, fftfreqs = wavelet.cwt(dat_norm, dt, dj, s0, J,
                                                          mother)
    iwave = wavelet.icwt(wave, scales, dt, dj, mother) * std

    power = (np.abs(wave)) ** 2
    fft_power = np.abs(fft) ** 2
    period = 1 / freqs

    signif, fft_theor = wavelet.significance(1.0, dt, scales, 0, alpha,
                                             significance_level=0.95,
                                             wavelet=mother)
    sig95 = np.ones([1, N]) * signif[:, None]
    sig95 = power / sig95

    # Then, we calculate the global wavelet spectrum and determine its
    # significance level.
    glbl_power = power.mean(axis=1)
    dof = N - scales  # Correction for padding at edges
    glbl_signif, tmp = wavelet.significance(var, dt, scales, 1, alpha,
                                            significance_level=0.95, dof=dof,
                                            wavelet=mother)

    # We also calculate the scale average between 2 years and 8 years, and its
    # significance level.
    sel = find((period >= 2) & (period < 5))
    Cdelta = mother.cdelta
    scale_avg = (scales * np.ones((N, 1))).transpose()
    scale_avg = power / scale_avg  # As in Torrence and Compo (1998) equation 24
    scale_avg = var * dj * dt / Cdelta * scale_avg[sel, :].sum(axis=0)
    scale_avg_signif, tmp = wavelet.significance(var, dt, scales, 2, alpha,
                                                 significance_level=0.95,
                                                 dof=[scales[sel[0]],
                                                      scales[sel[-1]]],
                                                 wavelet=mother)

    period_max_glbl_power = 5.2
    period_max_power_text = str(period_max_glbl_power) + ' yr'
    
    beta_array = np.ones(period.size)
    beta_array = beta_array * beta
    beta_period_power = np.vstack((beta_array, period, glbl_power))
    beta_period_power = beta_period_power.T

    # region of insignificance (for contour plotting)
    varglbl_power   = var*glbl_power
    # insig_indices   = np.where(varglbl_power<=glbl_signif)[0]
    # sig_indices     = np.where(varglbl_power>=glbl_signif)[0]
    

    return beta_array, period, varglbl_power, glbl_signif
    


# ------------------------------------------------------------------------------------------------
# ------------------------- MAIN PROGRAM ---------------------------------------------------------
# ------------------------------------------------------------------------------------------------

title = 'beta ensembles'
# parent_path = '/Users/raj/Documents/research/smallpox/__summer_2018/_python/_beta_ensembles/'
parent_path = '/Users/raj/Documents/research/smallpox/__summer_2018/_python/_beta_ensembles_2/'

# REGION/COUNTRY CASES
# label = 'Japan, Hida District beta_var_adF'
# label = 'British India beta_var_adF'
label = 'Sweden beta_var_adF'

# IDEALIZED CASES
# label = 'idealized'
# label = 'idealized_mu_16'
# label = 'idealized_mu_12'
# label = 'idealized_mu_10'
# label = 'idealized_mu_14'

# print ('Running:', label)

file_parent_path = parent_path + '/' + label + '/outs/'
files = os.listdir(file_parent_path)
N_files = len(files)

# mother = wavelet.Morlet(6)
mother = wavelet.DOG(6)

file_i = 1
for file in files[1:]:

    x, y, z, sig = get_beta_period_power_AND_95sig(file)

    beta_period_power = np.vstack((x, y, z))
    beta_period_power = beta_period_power.T

    beta_period_95sig = np.vstack((x, y, sig))
    beta_period_95sig = beta_period_95sig.T
    

    if (file_i==1):
        beta_period_power_all       = beta_period_power
        beta_period_95sig_all       = beta_period_95sig
    else:
        beta_period_power_all       = np.vstack((beta_period_power_all, beta_period_power))
        beta_period_95sig_all       = np.vstack((beta_period_95sig_all, beta_period_95sig))

    print (file_i, ' of ', N_files)

    file_i = file_i + 1


file_beta_period_power = parent_path + '/' + label + '/beta_period_power.dat'
np.savetxt(file_beta_period_power, beta_period_power_all)

file_beta_period_95sig = parent_path + '/' + label + '/beta_period_95sig.dat'
np.savetxt(file_beta_period_95sig, beta_period_95sig_all)


print ('done')
