# Supplementary material for: Emergence of oscillations in a simple epidemic model with demographic data
Source: R Soc Open Sci. 2020 Jan 29;7(1):191187. doi: 10.1098/rsos.191187 (PMC7029885; doi:10.1098/rsos.191187)
Supplement: British_India_alphatot_vs_delta.dat [file rsos191187supp3.dat]

1870	8.863979250963751e6	0.03726931126104808
1871	8.901551409277003e6	0.0372528949393759
1872	8.93934475157817e6	0.03724599692061514
1873	8.97735792159268e6	0.037239411751874764
1874	9.01558956304596e6	0.03723313531962592
1875	9.054038319663437e6	0.03722716353106768
1876	9.092702835170541e6	0.03722149231512897
1877	9.131581753292697e6	0.03721611762342561
1878	9.17067371775533e6	0.037211035431172955
1879	9.209977372283874e6	0.03720624173805559
1880	9.249491360603752e6	0.03720173256905467
1881	9.24659099696859e6	0.037005978716874575
1882	9.243530960695427e6	0.036811757765259495
1883	9.240306409263916e6	0.03661787922615065
1884	9.222516853866449e6	0.036360888026571954
1885	9.218886856743231e6	0.03616767913363182
1886	1.06640630190096e7	0.04230659755545479
1887	1.070087612508048e7	0.04226438834205509
1888	1.073782878840864e7	0.042222496586154006
1889	1.077491818057592e7	0.04218091742394242
1890	1.081214148096e7	0.04213964603579053
1891	1.0849475616661599e7	0.04210053699277741
1892	1.088693930447872e7	0.042059738675026846
1893	1.0924530969767159e7	0.0420191237726775
1894	1.096224904144448e7	0.04197868956022853
1895	1.100009195199e7	0.04193843333813225
1896	1.10380581374448e7	0.04189835243291339
1897	1.109054310765099e7	0.041918444197273
1898	1.114327262262272e7	0.041938706010177566
1899	1.119624591630951e7	0.04195913527693376
1900	1.124946222088e7	0.041979729429249484
1901	1.130067764909245e7	0.042198126578615165
1902	1.135226861453184e7	0.042205451199122605
1903	1.140437058416817e7	0.042201209621194294
1904	1.145711925808736e7	0.04218559706704457
1905	1.151065056949125e7	0.04215881052760361
1906	1.15651006846976e7	0.04212104992885377
1907	1.1595572384003641e7	0.04197251921998229
1908	1.162701330742272e7	0.04181342738264669
1909	1.165955202846076e7	0.04164398936016144
1910	1.1693316188159999e7	0.041464426905023874
1911	1.1730420584026e7	0.04110628867781841
1912	1.176887570746496e7	0.04091902485569561
1913	1.1808686959631281e7	0.040732360162010484
1914	1.1849859647408638e7	0.040546333480647546
1915	1.189239898341e7	0.04036098287530358
1916	1.1936310085977599e7	0.040176345553082374
1917	1.2010551752858492e7	0.040102457830073504
1918	1.2086503043320319e7	0.040029355098971243
1919	1.216418061520851e7	0.03995707179878267
1920	1.2243601161719998e7	0.03988564138666495
