# Supplementary material for: Emergence of oscillations in a simple epidemic model with demographic data
Source: R Soc Open Sci. 2020 Jan 29;7(1):191187. doi: 10.1098/rsos.191187 (PMC7029885; doi:10.1098/rsos.191187)
Supplement: British_India_beta_period_95sig.dat [file rsos191187supp4.dat]

1.708448979591836721e-07 2.464468037602168149e+00 4.848307560502572632e+11
1.708448979591836721e-07 2.611012933067573094e+00 5.031012146604271240e+11
1.708448979591836721e-07 2.766271841479910787e+00 5.241035283766000366e+11
1.708448979591836721e-07 2.930762925013291831e+00 5.476329723577755737e+11
1.708448979591836721e-07 3.105035157368081666e+00 5.735006546062280273e+11
1.708448979591836721e-07 3.289670155919588890e+00 6.015246499881735840e+11
1.708448979591836721e-07 3.485284122811993068e+00 6.315242368126101074e+11
1.708448979591836721e-07 3.692529901475716692e+00 6.633166591961542969e+11
1.708448979591836721e-07 3.912099155431685737e+00 6.967159615606607666e+11
1.708448979591836721e-07 4.144724676654039541e+00 7.315335011428813477e+11
1.708448979591836721e-07 4.391182831195218128e+00 7.675797668747330322e+11
1.708448979591836721e-07 4.652296150235496697e+00 8.046671393232241211e+11
1.708448979591836721e-07 4.928936075204336298e+00 8.426132322784748535e+11
1.708448979591836721e-07 5.222025866135146188e+00 8.812444726084682617e+11
1.708448979591836721e-07 5.532543682959819797e+00 9.203996066072366943e+11
1.708448979591836721e-07 5.861525850026583662e+00 9.599328689660139160e+11
1.708448979591836721e-07 6.210070314736163333e+00 9.997166115511285400e+11
1.708448979591836721e-07 6.579340311839177780e+00 1.039643257663277466e+12
1.708448979591836721e-07 6.970568245623986137e+00 1.079626516579856323e+12
1.708448979591836721e-07 7.385059802951433383e+00 1.119601856461466064e+12
1.708448979591836721e-07 7.824198310863371475e+00 1.159526286041296143e+12
1.708448979591836721e-07 8.289449353308079083e+00 1.199377533810089600e+12
1.708448979591836721e-07 8.782365662390436256e+00 1.239152736669427246e+12
1.708448979591836721e-07 9.304592300470993393e+00 1.278866759098266113e+12
1.708448979591836721e-07 9.857872150408672596e+00 1.318550260928561523e+12
1.708448979591836721e-07 1.044405173227029060e+01 1.358247619743754639e+12
1.708448979591836721e-07 1.106508736591963959e+01 1.398014795758864746e+12
1.708448979591836721e-07 1.172305170005316732e+01 1.437917205623470459e+12
1.708448979591836721e-07 1.242014062947232311e+01 1.478027649209198486e+12
1.708448979591836721e-07 1.315868062367835556e+01 1.518424311781656250e+12
1.708448979591836721e-07 1.394113649124797227e+01 1.559188844084334961e+12
1.708448979591836721e-07 1.477011960590286321e+01 1.600404505332965820e+12
1.708448979591836721e-07 1.564839662172674295e+01 1.642154339106975342e+12
1.708448979591836721e-07 1.657889870661615817e+01 1.684519339578130127e+12
1.708448979591836721e-07 1.756473132478086896e+01 1.727576555314333740e+12
1.708448979591836721e-07 1.860918460094198679e+01 1.771397070000042236e+12
1.708448979591836721e-07 1.971574430081734519e+01 1.816043794017006836e+12
1.708448979591836721e-07 2.088810346454058120e+01 1.861568998502405029e+12
1.708448979591836721e-07 2.213017473183927919e+01 1.908011525351227539e+12
1.708448979591836721e-07 2.344610340010633465e+01 1.955393614444678467e+12
1.708448979591836721e-07 2.484028125894464623e+01 2.003717305767044922e+12
1.708448979591836721e-07 2.631736124735671112e+01 2.052960402492316162e+12
1.708448979591836721e-07 2.788227298249594455e+01 2.103072025822521484e+12
1.708448979591836721e-07 2.954023921180572643e+01 2.153967857956711426e+12
1.708448979591836721e-07 3.129679324345348590e+01 2.205525260144904297e+12
1.708448979591836721e-07 3.315779741323231633e+01 2.257578570242525879e+12
1.708448979591836721e-07 3.512946264956173792e+01 2.309915025692091797e+12
1.708448979591836721e-07 3.721836920188397357e+01 2.362271912366318359e+12
1.708448979591836721e-07 3.943148860163469038e+01 2.414335684096922363e+12
1.722897959183673493e-07 2.464468037602168149e+00 3.522420387709650269e+11
1.722897959183673493e-07 2.611012933067573094e+00 3.680603352770926514e+11
1.722897959183673493e-07 2.766271841479910787e+00 3.865686644399389038e+11
1.722897959183673493e-07 2.930762925013291831e+00 4.076854633166706543e+11
1.722897959183673493e-07 3.105035157368081666e+00 4.313473885123759766e+11
1.722897959183673493e-07 3.289670155919588890e+00 4.574981106019552612e+11
1.722897959183673493e-07 3.485284122811993068e+00 4.860796241208820801e+11
1.722897959183673493e-07 3.692529901475716692e+00 5.170255646341006470e+11
1.722897959183673493e-07 3.912099155431685737e+00 5.502562613067961426e+11
1.722897959183673493e-07 4.144724676654039541e+00 5.856753922602133789e+11
1.722897959183673493e-07 4.391182831195218128e+00 6.231681779193956299e+11
1.722897959183673493e-07 4.652296150235496697e+00 6.626010626556496582e+11
1.722897959183673493e-07 4.928936075204336298e+00 7.038228115105024414e+11
1.722897959183673493e-07 5.222025866135146188e+00 7.466668997553012695e+11
1.722897959183673493e-07 5.532543682959819797e+00 7.909550115328505859e+11
1.722897959183673493e-07 5.861525850026583662e+00 8.365014026473572998e+11
1.722897959183673493e-07 6.210070314736163333e+00 8.831178332847294922e+11
1.722897959183673493e-07 6.579340311839177780e+00 9.306187480640516357e+11
1.722897959183673493e-07 6.970568245623986137e+00 9.788263786148426514e+11
1.722897959183673493e-07 7.385059802951433383e+00 1.027575468755100708e+12
1.722897959183673493e-07 7.824198310863371475e+00 1.076717371001758667e+12
1.722897959183673493e-07 8.289449353308079083e+00 1.126123328934851807e+12
1.722897959183673493e-07 8.782365662390436256e+00 1.175686834303552002e+12
1.722897959183673493e-07 9.304592300470993393e+00 1.225325021842664551e+12
1.722897959183673493e-07 9.857872150408672596e+00 1.274979130827413818e+12
1.722897959183673493e-07 1.044405173227029060e+01 1.324614114825567871e+12
1.722897959183673493e-07 1.106508736591963959e+01 1.374217516874710693e+12
1.722897959183673493e-07 1.172305170005316732e+01 1.423797745874005615e+12
1.722897959183673493e-07 1.242014062947232311e+01 1.473381892807464844e+12
1.722897959183673493e-07 1.315868062367835556e+01 1.523013215326919434e+12
1.722897959183673493e-07 1.394113649124797227e+01 1.572748399679296631e+12
1.722897959183673493e-07 1.477011960590286321e+01 1.622654683478528320e+12
1.722897959183673493e-07 1.564839662172674295e+01 1.672806894550663086e+12
1.722897959183673493e-07 1.657889870661615817e+01 1.723284432599769531e+12
1.722897959183673493e-07 1.756473132478086896e+01 1.774168193718076660e+12
1.722897959183673493e-07 1.860918460094198679e+01 1.825537414252345215e+12
1.722897959183673493e-07 1.971574430081734519e+01 1.877466391382817383e+12
1.722897959183673493e-07 2.088810346454058120e+01 1.930021024053895996e+12
1.722897959183673493e-07 2.213017473183927919e+01 1.983255110917500488e+12
1.722897959183673493e-07 2.344610340010633465e+01 2.037206343502465820e+12
1.722897959183673493e-07 2.484028125894464623e+01 2.091891945422695068e+12
1.722897959183673493e-07 2.631736124735671112e+01 2.147303935462652344e+12
1.722897959183673493e-07 2.788227298249594455e+01 2.203404038021496094e+12
1.722897959183673493e-07 2.954023921180572643e+01 2.260118333266343750e+12
1.722897959183673493e-07 3.129679324345348590e+01 2.317331835529930664e+12
1.722897959183673493e-07 3.315779741323231633e+01 2.374883313818653320e+12
1.722897959183673493e-07 3.512946264956173792e+01 2.432560819613994629e+12
1.722897959183673493e-07 3.721836920188397357e+01 2.490098552600876465e+12
1.722897959183673493e-07 3.943148860163469038e+01 2.547175849894144043e+12
1.737346938775510265e-07 2.464468037602168149e+00 4.072985661983452148e+11
1.737346938775510265e-07 2.611012933067573094e+00 4.241600462600592651e+11
1.737346938775510265e-07 2.766271841479910787e+00 4.437221732128892212e+11
1.737346938775510265e-07 2.930762925013291831e+00 4.658444526680865479e+11
1.737346938775510265e-07 3.105035157368081666e+00 4.904019449725472412e+11
1.737346938775510265e-07 3.289670155919588890e+00 5.172749592946078491e+11
1.737346938775510265e-07 3.485284122811993068e+00 5.463416377318705444e+11
1.737346938775510265e-07 3.692529901475716692e+00 5.774729172919328613e+11
1.737346938775510265e-07 3.912099155431685737e+00 6.105295346999322510e+11
1.737346938775510265e-07 4.144724676654039541e+00 6.453608280861694336e+11
1.737346938775510265e-07 4.391182831195218128e+00 6.818051188997338867e+11
1.737346938775510265e-07 4.652296150235496697e+00 7.196914488036075439e+11
1.737346938775510265e-07 4.928936075204336298e+00 7.588424180795076904e+11
1.737346938775510265e-07 5.222025866135146188e+00 7.990778396401517334e+11
1.737346938775510265e-07 5.532543682959819797e+00 8.402188985320445557e+11
1.737346938775510265e-07 5.861525850026583662e+00 8.820924995693651123e+11
1.737346938775510265e-07 6.210070314736163333e+00 9.245354999946389160e+11
1.737346938775510265e-07 6.579340311839177780e+00 9.673985600023394775e+11
1.737346938775510265e-07 6.970568245623986137e+00 1.010549397955411133e+12
1.737346938775510265e-07 7.385059802951433383e+00 1.053875302809473267e+12
1.737346938775510265e-07 7.824198310863371475e+00 1.097284825970838989e+12
1.737346938775510265e-07 8.289449353308079083e+00 1.140708641042055420e+12
1.737346938775510265e-07 8.782365662390436256e+00 1.184099616487101562e+12
1.737346938775510265e-07 9.304592300470993393e+00 1.227432189092541260e+12
1.737346938775510265e-07 9.857872150408672596e+00 1.270701153432580078e+12
1.737346938775510265e-07 1.044405173227029060e+01 1.313919994678763184e+12
1.737346938775510265e-07 1.106508736591963959e+01 1.357118890925938721e+12
1.737346938775510265e-07 1.172305170005316732e+01 1.400342499582947021e+12
1.737346938775510265e-07 1.242014062947232311e+01 1.443647623489053467e+12
1.737346938775510265e-07 1.315868062367835556e+01 1.487100829311272461e+12
1.737346938775510265e-07 1.394113649124797227e+01 1.530776066037732910e+12
1.737346938775510265e-07 1.477011960590286321e+01 1.574752306982342041e+12
1.737346938775510265e-07 1.564839662172674295e+01 1.619111216012693359e+12
1.737346938775510265e-07 1.657889870661615817e+01 1.663934818540220703e+12
1.737346938775510265e-07 1.756473132478086896e+01 1.709303140637568359e+12
1.737346938775510265e-07 1.860918460094198679e+01 1.755291765767869873e+12
1.737346938775510265e-07 1.971574430081734519e+01 1.801969248350509277e+12
1.737346938775510265e-07 2.088810346454058120e+01 1.849394317313996826e+12
1.737346938775510265e-07 2.213017473183927919e+01 1.897612801910617432e+12
1.737346938775510265e-07 2.344610340010633465e+01 1.946654218040849365e+12
1.737346938775510265e-07 2.484028125894464623e+01 1.996527968609124268e+12
1.737346938775510265e-07 2.631736124735671112e+01 2.047219139337518311e+12
1.737346938775510265e-07 2.788227298249594455e+01 2.098683916123634521e+12
1.737346938775510265e-07 2.954023921180572643e+01 2.150844715962398438e+12
1.737346938775510265e-07 3.129679324345348590e+01 2.203585214669299805e+12
1.737346938775510265e-07 3.315779741323231633e+01 2.256745572996279785e+12
1.737346938775510265e-07 3.512946264956173792e+01 2.310118305331602051e+12
1.737346938775510265e-07 3.721836920188397357e+01 2.363445390897078613e+12
1.737346938775510265e-07 3.943148860163469038e+01 2.416417372974973145e+12
1.751795918367346773e-07 2.464468037602168149e+00 5.331779713014579468e+11
1.751795918367346773e-07 2.611012933067573094e+00 5.511543018317423096e+11
1.751795918367346773e-07 2.766271841479910787e+00 5.716087963506578369e+11
1.751795918367346773e-07 2.930762925013291831e+00 5.942956937014375000e+11
1.751795918367346773e-07 3.105035157368081666e+00 6.189867281251743164e+11
1.751795918367346773e-07 3.289670155919588890e+00 6.454648723343504639e+11
1.751795918367346773e-07 3.485284122811993068e+00 6.735207746825960693e+11
1.751795918367346773e-07 3.692529901475716692e+00 7.029513007842061768e+11
1.751795918367346773e-07 3.912099155431685737e+00 7.335596697983299561e+11
1.751795918367346773e-07 4.144724676654039541e+00 7.651567292334986572e+11
1.751795918367346773e-07 4.391182831195218128e+00 7.975629553306282959e+11
1.751795918367346773e-07 4.652296150235496697e+00 8.306108100579143066e+11
1.751795918367346773e-07 4.928936075204336298e+00 8.641471367300389404e+11
1.751795918367346773e-07 5.222025866135146188e+00 8.980353358823681641e+11
1.751795918367346773e-07 5.532543682959819797e+00 9.321571292826126709e+11
1.751795918367346773e-07 5.861525850026583662e+00 9.664137885111135254e+11
1.751795918367346773e-07 6.210070314736163333e+00 1.000726770131359375e+12
1.751795918367346773e-07 6.579340311839177780e+00 1.035037757188904663e+12
1.751795918367346773e-07 6.970568245623986137e+00 1.069308152950729370e+12
1.751795918367346773e-07 7.385059802951433383e+00 1.103518105470374756e+12
1.751795918367346773e-07 7.824198310863371475e+00 1.137665160527854004e+12
1.751795918367346773e-07 8.289449353308079083e+00 1.171762646999720459e+12
1.751795918367346773e-07 8.782365662390436256e+00 1.205837895007208252e+12
1.751795918367346773e-07 9.304592300470993393e+00 1.239930375987343994e+12
1.751795918367346773e-07 9.857872150408672596e+00 1.274089837873125488e+12
1.751795918367346773e-07 1.044405173227029060e+01 1.308374490282765625e+12
1.751795918367346773e-07 1.106508736591963959e+01 1.342849275929764404e+12
1.751795918367346773e-07 1.172305170005316732e+01 1.377584246729916260e+12
1.751795918367346773e-07 1.242014062947232311e+01 1.412653047111456543e+12
1.751795918367346773e-07 1.315868062367835556e+01 1.448131493189226562e+12
1.751795918367346773e-07 1.394113649124797227e+01 1.484096224764872070e+12
1.751795918367346773e-07 1.477011960590286321e+01 1.520623397369432129e+12
1.751795918367346773e-07 1.564839662172674295e+01 1.557787373479905029e+12
1.751795918367346773e-07 1.657889870661615817e+01 1.595659365329924072e+12
1.751795918367346773e-07 1.756473132478086896e+01 1.634305976208224854e+12
1.751795918367346773e-07 1.860918460094198679e+01 1.673787582798151367e+12
1.751795918367346773e-07 1.971574430081734519e+01 1.714156498242265869e+12
1.751795918367346773e-07 2.088810346454058120e+01 1.755454854891193359e+12
1.751795918367346773e-07 2.213017473183927919e+01 1.797712148294648682e+12
1.751795918367346773e-07 2.344610340010633465e+01 1.840942391725719482e+12
1.751795918367346773e-07 2.484028125894464623e+01 1.885140845950313477e+12
1.751795918367346773e-07 2.631736124735671112e+01 1.930280315409562500e+12
1.751795918367346773e-07 2.788227298249594455e+01 1.976307043521249512e+12
1.751795918367346773e-07 2.954023921180572643e+01 2.023136300800165039e+12
1.751795918367346773e-07 3.129679324345348590e+01 2.070647843803883057e+12
1.751795918367346773e-07 3.315779741323231633e+01 2.118681532337193359e+12
1.751795918367346773e-07 3.512946264956173792e+01 2.167033524254320557e+12
1.751795918367346773e-07 3.721836920188397357e+01 2.215453611247642090e+12
1.751795918367346773e-07 3.943148860163469038e+01 2.263644393587187012e+12
1.766244897959183545e-07 2.464468037602168149e+00 5.906074532399475098e+11
1.766244897959183545e-07 2.611012933067573094e+00 6.083647083702585449e+11
1.766244897959183545e-07 2.766271841479910787e+00 6.283723876895795898e+11
1.766244897959183545e-07 2.930762925013291831e+00 6.503585369688125000e+11
1.766244897959183545e-07 3.105035157368081666e+00 6.740721149367429199e+11
1.766244897959183545e-07 3.289670155919588890e+00 6.992788066596445312e+11
1.766244897959183545e-07 3.485284122811993068e+00 7.257589149987209473e+11
1.766244897959183545e-07 3.692529901475716692e+00 7.533067790159387207e+11
1.766244897959183545e-07 3.912099155431685737e+00 7.817312317620946045e+11
1.766244897959183545e-07 4.144724676654039541e+00 8.108566734431009521e+11
1.766244897959183545e-07 4.391182831195218128e+00 8.405244025261361084e+11
1.766244897959183545e-07 4.652296150235496697e+00 8.705939179161340332e+11
1.766244897959183545e-07 4.928936075204336298e+00 9.009439784109567871e+11
1.766244897959183545e-07 5.222025866135146188e+00 9.314732778561016846e+11
1.766244897959183545e-07 5.532543682959819797e+00 9.621006615674788818e+11
1.766244897959183545e-07 5.861525850026583662e+00 9.927648677148718262e+11
1.766244897959183545e-07 6.210070314736163333e+00 1.023423823549947021e+12
1.766244897959183545e-07 6.579340311839177780e+00 1.054053559189053467e+12
1.766244897959183545e-07 6.970568245623986137e+00 1.084646821213236206e+12
1.766244897959183545e-07 7.385059802951433383e+00 1.115211475989152344e+12
1.766244897959183545e-07 7.824198310863371475e+00 1.145768790561905029e+12
1.766244897959183545e-07 8.289449353308079083e+00 1.176351669833592285e+12
1.766244897959183545e-07 8.782365662390436256e+00 1.207002915115610107e+12
1.766244897959183545e-07 9.304592300470993393e+00 1.237773553313989502e+12
1.766244897959183545e-07 9.857872150408672596e+00 1.268721269781354492e+12
1.766244897959183545e-07 1.044405173227029060e+01 1.299908962515617188e+12
1.766244897959183545e-07 1.106508736591963959e+01 1.331403421665594482e+12
1.766244897959183545e-07 1.172305170005316732e+01 1.363274126551183105e+12
1.766244897959183545e-07 1.242014062947232311e+01 1.395592142632122803e+12
1.766244897959183545e-07 1.315868062367835556e+01 1.428429092860530762e+12
1.766244897959183545e-07 1.394113649124797227e+01 1.461856171306233398e+12
1.766244897959183545e-07 1.477011960590286321e+01 1.495943161492596191e+12
1.766244897959183545e-07 1.564839662172674295e+01 1.530757417198532471e+12
1.766244897959183545e-07 1.657889870661615817e+01 1.566362759335462891e+12
1.766244897959183545e-07 1.756473132478086896e+01 1.602818238808770264e+12
1.766244897959183545e-07 1.860918460094198679e+01 1.640176712141490234e+12
1.766244897959183545e-07 1.971574430081734519e+01 1.678483174473377441e+12
1.766244897959183545e-07 2.088810346454058120e+01 1.717772794119844971e+12
1.766244897959183545e-07 2.213017473183927919e+01 1.758068595429050293e+12
1.766244897959183545e-07 2.344610340010633465e+01 1.799378744054660400e+12
1.766244897959183545e-07 2.484028125894464623e+01 1.841693403514732178e+12
1.766244897959183545e-07 2.631736124735671112e+01 1.884981157338155273e+12
1.766244897959183545e-07 2.788227298249594455e+01 1.929185031180601807e+12
1.766244897959183545e-07 2.954023921180572643e+01 1.974218208298382568e+12
1.766244897959183545e-07 3.129679324345348590e+01 2.019959613465690186e+12
1.766244897959183545e-07 3.315779741323231633e+01 2.066249646570891357e+12
1.766244897959183545e-07 3.512946264956173792e+01 2.112886475159526611e+12
1.766244897959183545e-07 3.721836920188397357e+01 2.159623435044558350e+12
1.766244897959183545e-07 3.943148860163469038e+01 2.206168218740008789e+12
1.780693877551020318e-07 2.464468037602168149e+00 5.347742360545614624e+11
1.780693877551020318e-07 2.611012933067573094e+00 5.523987110521022949e+11
1.780693877551020318e-07 2.766271841479910787e+00 5.724127360685349121e+11
1.780693877551020318e-07 2.930762925013291831e+00 5.945684155620251465e+11
1.780693877551020318e-07 3.105035157368081666e+00 6.186356361515615234e+11
1.780693877551020318e-07 3.289670155919588890e+00 6.443963705368065186e+11
1.780693877551020318e-07 3.485284122811993068e+00 6.716415204519434814e+11
1.780693877551020318e-07 3.692529901475716692e+00 7.001697216244858398e+11
1.780693877551020318e-07 3.912099155431685737e+00 7.297876075304433594e+11
1.780693877551020318e-07 4.144724676654039541e+00 7.603110829925478516e+11
1.780693877551020318e-07 4.391182831195218128e+00 7.915672063506759033e+11
1.780693877551020318e-07 4.652296150235496697e+00 8.233963289173319092e+11
1.780693877551020318e-07 4.928936075204336298e+00 8.556541970386923828e+11
1.780693877551020318e-07 5.222025866135146188e+00 8.882137855549312744e+11
1.780693877551020318e-07 5.532543682959819797e+00 9.209666989918179932e+11
1.780693877551020318e-07 5.861525850026583662e+00 9.538240438998496094e+11
1.780693877551020318e-07 6.210070314736163333e+00 9.867167374795274658e+11
1.780693877551020318e-07 6.579340311839177780e+00 1.019595269790843262e+12
1.780693877551020318e-07 6.970568245623986137e+00 1.052428976654729492e+12
1.780693877551020318e-07 7.385059802951433383e+00 1.085204906715400757e+12
1.780693877551020318e-07 7.824198310863371475e+00 1.117926379529633545e+12
1.780693877551020318e-07 8.289449353308079083e+00 1.150611333685534912e+12
1.780693877551020318e-07 8.782365662390436256e+00 1.183290557268182373e+12
1.780693877551020318e-07 9.304592300470993393e+00 1.216005880177236816e+12
1.780693877551020318e-07 9.857872150408672596e+00 1.248808391421587891e+12
1.780693877551020318e-07 1.044405173227029060e+01 1.281756726729973389e+12
1.780693877551020318e-07 1.106508736591963959e+01 1.314915454257339355e+12
1.780693877551020318e-07 1.172305170005316732e+01 1.348353569917706055e+12
1.780693877551020318e-07 1.242014062947232311e+01 1.382143099524202148e+12
1.780693877551020318e-07 1.315868062367835556e+01 1.416357792659010010e+12
1.780693877551020318e-07 1.394113649124797227e+01 1.451071882943678711e+12
1.780693877551020318e-07 1.477011960590286321e+01 1.486358880881777100e+12
1.780693877551020318e-07 1.564839662172674295e+01 1.522290358387559082e+12
1.780693877551020318e-07 1.657889870661615817e+01 1.558934678212956543e+12
1.780693877551020318e-07 1.756473132478086896e+01 1.596355616570636230e+12
1.780693877551020318e-07 1.860918460094198679e+01 1.634610823346732178e+12
1.780693877551020318e-07 1.971574430081734519e+01 1.673750061707496094e+12
1.780693877551020318e-07 2.088810346454058120e+01 1.713813168311898682e+12
1.780693877551020318e-07 2.213017473183927919e+01 1.754827677920949463e+12
1.780693877551020318e-07 2.344610340010633465e+01 1.796806063729919678e+12
1.780693877551020318e-07 2.484028125894464623e+01 1.839742559747714600e+12
1.780693877551020318e-07 2.631736124735671112e+01 1.883609557284851318e+12
1.780693877551020318e-07 2.788227298249594455e+01 1.928353608043125488e+12
1.780693877551020318e-07 2.954023921180572643e+01 1.973891125696421387e+12
1.780693877551020318e-07 3.129679324345348590e+01 2.020103959977607666e+12
1.780693877551020318e-07 3.315779741323231633e+01 2.066835123905224609e+12
1.780693877551020318e-07 3.512946264956173792e+01 2.113885083320796143e+12
1.780693877551020318e-07 3.721836920188397357e+01 2.161009158285462158e+12
1.780693877551020318e-07 3.943148860163469038e+01 2.207916717025045898e+12
1.795142857142857090e-07 2.464468037602168149e+00 3.736118439427272339e+11
1.795142857142857090e-07 2.611012933067573094e+00 3.894253822800228271e+11
1.795142857142857090e-07 2.766271841479910787e+00 4.078132856024543457e+11
1.795142857142857090e-07 2.930762925013291831e+00 4.286563987419684448e+11
1.795142857142857090e-07 3.105035157368081666e+00 4.518508263370470581e+11
1.795142857142857090e-07 3.289670155919588890e+00 4.772978144064940186e+11
1.795142857142857090e-07 3.485284122811993068e+00 5.048963090728054810e+11
1.795142857142857090e-07 3.692529901475716692e+00 5.345377107833425903e+11
1.795142857142857090e-07 3.912099155431685737e+00 5.661025264686667480e+11
1.795142857142857090e-07 4.144724676654039541e+00 5.994587182921713867e+11
1.795142857142857090e-07 4.391182831195218128e+00 6.344615826859442139e+11
1.795142857142857090e-07 4.652296150235496697e+00 6.709549874879613037e+11
1.795142857142857090e-07 4.928936075204336298e+00 7.087737651241602783e+11
1.795142857142857090e-07 5.222025866135146188e+00 7.477470207611844482e+11
1.795142857142857090e-07 5.532543682959819797e+00 7.877020789471479492e+11
1.795142857142857090e-07 5.861525850026583662e+00 8.284687704510270996e+11
1.795142857142857090e-07 6.210070314736163333e+00 8.698837592287231445e+11
1.795142857142857090e-07 6.579340311839177780e+00 9.117946300360742188e+11
1.795142857142857090e-07 6.970568245623986137e+00 9.540634985279523926e+11
1.795142857142857090e-07 7.385059802951433383e+00 9.965699627911765137e+11
1.795142857142857090e-07 7.824198310863371475e+00 1.039213281138593994e+12
1.795142857142857090e-07 8.289449353308079083e+00 1.081913727970079346e+12
1.795142857142857090e-07 8.782365662390436256e+00 1.124613140595948486e+12
1.795142857142857090e-07 9.304592300470993393e+00 1.167274719809013916e+12
1.795142857142857090e-07 9.857872150408672596e+00 1.209882182563554932e+12
1.795142857142857090e-07 1.044405173227029060e+01 1.252438385474591309e+12
1.795142857142857090e-07 1.106508736591963959e+01 1.294963543966132812e+12
1.795142857142857090e-07 1.172305170005316732e+01 1.337493166058743896e+12
1.795142857142857090e-07 1.242014062947232311e+01 1.380075804966830078e+12
1.795142857142857090e-07 1.315868062367835556e+01 1.422770713977574463e+12
1.795142857142857090e-07 1.394113649124797227e+01 1.465645463331118164e+12
1.795142857142857090e-07 1.477011960590286321e+01 1.508773554321732422e+12
1.795142857142857090e-07 1.564839662172674295e+01 1.552232042298538330e+12
1.795142857142857090e-07 1.657889870661615817e+01 1.596099158810574707e+12
1.795142857142857090e-07 1.756473132478086896e+01 1.640451904534692139e+12
1.795142857142857090e-07 1.860918460094198679e+01 1.685363569316507812e+12
1.795142857142857090e-07 1.971574430081734519e+01 1.730901124072037842e+12
1.795142857142857090e-07 2.088810346454058120e+01 1.777122422039360352e+12
1.795142857142857090e-07 2.213017473183927919e+01 1.824073144920764404e+12
1.795142857142857090e-07 2.344610340010633465e+01 1.871783434389481201e+12
1.795142857142857090e-07 2.484028125894464623e+01 1.920264163579088623e+12
1.795142857142857090e-07 2.631736124735671112e+01 1.969502829698145020e+12
1.795142857142857090e-07 2.788227298249594455e+01 2.019459091750916504e+12
1.795142857142857090e-07 2.954023921180572643e+01 2.070060040816468506e+12
1.795142857142857090e-07 3.129679324345348590e+01 2.121195378277949219e+12
1.795142857142857090e-07 3.315779741323231633e+01 2.172712791562093018e+12
1.795142857142857090e-07 3.512946264956173792e+01 2.224413954542395996e+12
1.795142857142857090e-07 3.721836920188397357e+01 2.276051730040458008e+12
1.795142857142857090e-07 3.943148860163469038e+01 2.327329292428642090e+12
1.809591836734693862e-07 2.464468037602168149e+00 3.456447244577556152e+11
1.809591836734693862e-07 2.611012933067573094e+00 3.607656520887061157e+11
1.809591836734693862e-07 2.766271841479910787e+00 3.784087709076867676e+11
1.809591836734693862e-07 2.930762925013291831e+00 3.984795067677763062e+11
1.809591836734693862e-07 3.105035157368081666e+00 4.208992353183095093e+11
1.809591836734693862e-07 3.289670155919588890e+00 4.455950003717983398e+11
1.809591836734693862e-07 3.485284122811993068e+00 4.724917177072131958e+11
1.809591836734693862e-07 3.692529901475716692e+00 5.015063942132376099e+11
1.809591836734693862e-07 3.912099155431685737e+00 5.325440959010501709e+11
1.809591836734693862e-07 4.144724676654039541e+00 5.654955117043463135e+11
1.809591836734693862e-07 4.391182831195218128e+00 6.002360088626373291e+11
1.809591836734693862e-07 4.652296150235496697e+00 6.366260784435307617e+11
1.809591836734693862e-07 4.928936075204336298e+00 6.745130413023859863e+11
1.809591836734693862e-07 5.222025866135146188e+00 7.137338392698200684e+11
1.809591836734693862e-07 5.532543682959819797e+00 7.541186864991733398e+11
1.809591836734693862e-07 5.861525850026583662e+00 7.954953132202309570e+11
1.809591836734693862e-07 6.210070314736163333e+00 8.376935077816660156e+11
1.809591836734693862e-07 6.579340311839177780e+00 8.805496585972016602e+11
1.809591836734693862e-07 6.970568245623986137e+00 9.239110172337023926e+11
1.809591836734693862e-07 7.385059802951433383e+00 9.676394452426712646e+11
1.809591836734693862e-07 7.824198310863371475e+00 1.011614465055458618e+12
1.809591836734693862e-07 8.289449353308079083e+00 1.055735501943935303e+12
1.809591836734693862e-07 8.782365662390436256e+00 1.099923271738742920e+12
1.809591836734693862e-07 9.304592300470993393e+00 1.144120330527735352e+12
1.809591836734693862e-07 9.857872150408672596e+00 1.188290852531855469e+12
1.809591836734693862e-07 1.044405173227029060e+01 1.232419737646130859e+12
1.809591836734693862e-07 1.106508736591963959e+01 1.276511169886643799e+12
1.809591836734693862e-07 1.172305170005316732e+01 1.320586753251144043e+12
1.809591836734693862e-07 1.242014062947232311e+01 1.364683344650577637e+12
1.809591836734693862e-07 1.315868062367835556e+01 1.408850687651632568e+12
1.809591836734693862e-07 1.394113649124797227e+01 1.453148928958743896e+12
1.809591836734693862e-07 1.477011960590286321e+01 1.497646074744273193e+12
1.809591836734693862e-07 1.564839662172674295e+01 1.542415418476451660e+12
1.809591836734693862e-07 1.657889870661615817e+01 1.587532947578329346e+12
1.809591836734693862e-07 1.756473132478086896e+01 1.633074714332730713e+12
1.809591836734693862e-07 1.860918460094198679e+01 1.679114137805672607e+12
1.809591836734693862e-07 1.971574430081734519e+01 1.725719188898099609e+12
1.809591836734693862e-07 2.088810346454058120e+01 1.772949400714272217e+12
1.809591836734693862e-07 2.213017473183927919e+01 1.820852642312824463e+12
1.809591836734693862e-07 2.344610340010633465e+01 1.869461597166449219e+12
1.809591836734693862e-07 2.484028125894464623e+01 1.918789900597581787e+12
1.809591836734693862e-07 2.631736124735671112e+01 1.968827916202074463e+12
1.809591836734693862e-07 2.788227298249594455e+01 2.019538173700658936e+12
1.809591836734693862e-07 2.954023921180572643e+01 2.070850554037634521e+12
1.809591836734693862e-07 3.129679324345348590e+01 2.122657395668263428e+12
1.809591836734693862e-07 3.315779741323231633e+01 2.174808810560341064e+12
1.809591836734693862e-07 3.512946264956173792e+01 2.227108636632661133e+12
1.809591836734693862e-07 3.721836920188397357e+01 2.279311604363531250e+12
1.809591836734693862e-07 3.943148860163469038e+01 2.331122436630654297e+12
1.824040816326530634e-07 2.464468037602168149e+00 4.549091416103228149e+11
1.824040816326530634e-07 2.611012933067573094e+00 4.715529403311456299e+11
1.824040816326530634e-07 2.766271841479910787e+00 4.906322852330322876e+11
1.824040816326530634e-07 2.930762925013291831e+00 5.119482471395243530e+11
1.824040816326530634e-07 3.105035157368081666e+00 5.353165594194681396e+11
1.824040816326530634e-07 3.289670155919588890e+00 5.605601829856876221e+11
1.824040816326530634e-07 3.485284122811993068e+00 5.875046366022305908e+11
1.824040816326530634e-07 3.692529901475716692e+00 6.159755587683613281e+11
1.824040816326530634e-07 3.912099155431685737e+00 6.457980660601798096e+11
1.824040816326530634e-07 4.144724676654039541e+00 6.767975230247927246e+11
1.824040816326530634e-07 4.391182831195218128e+00 7.088013626222308350e+11
1.824040816326530634e-07 4.652296150235496697e+00 7.416416109101690674e+11
1.824040816326530634e-07 4.928936075204336298e+00 7.751577873546759033e+11
1.824040816326530634e-07 5.222025866135146188e+00 8.091998801392077637e+11
1.824040816326530634e-07 5.532543682959819797e+00 8.436311368539201660e+11
1.824040816326530634e-07 5.861525850026583662e+00 8.783304637840579834e+11
1.824040816326530634e-07 6.210070314736163333e+00 9.131942876426389160e+11
1.824040816326530634e-07 6.579340311839177780e+00 9.481377964409580078e+11
1.824040816326530634e-07 6.970568245623986137e+00 9.830955354795732422e+11
1.824040816326530634e-07 7.385059802951433383e+00 1.018021385268453369e+12
1.824040816326530634e-07 7.824198310863371475e+00 1.052887987224189331e+12
1.824040816326530634e-07 8.289449353308079083e+00 1.087685708765754883e+12
1.824040816326530634e-07 8.782365662390436256e+00 1.122421252182128418e+12
1.824040816326530634e-07 9.304592300470993393e+00 1.157116012952013428e+12
1.824040816326530634e-07 9.857872150408672596e+00 1.191804285455334229e+12
1.824040816326530634e-07 1.044405173227029060e+01 1.226531399936746826e+12
1.824040816326530634e-07 1.106508736591963959e+01 1.261351856766475586e+12
1.824040816326530634e-07 1.172305170005316732e+01 1.296327504709889160e+12
1.824040816326530634e-07 1.242014062947232311e+01 1.331525790751093506e+12
1.824040816326530634e-07 1.315868062367835556e+01 1.367018091148292969e+12
1.824040816326530634e-07 1.394113649124797227e+01 1.402878117461846436e+12
1.824040816326530634e-07 1.477011960590286321e+01 1.439180377529622314e+12
1.824040816326530634e-07 1.564839662172674295e+01 1.475998659744006836e+12
1.824040816326530634e-07 1.657889870661615817e+01 1.513404499354342285e+12
1.824040816326530634e-07 1.756473132478086896e+01 1.551465577716202393e+12
1.824040816326530634e-07 1.860918460094198679e+01 1.590243999389098389e+12
1.824040816326530634e-07 1.971574430081734519e+01 1.629794387936262207e+12
1.824040816326530634e-07 2.088810346454058120e+01 1.670161739749055176e+12
1.824040816326530634e-07 2.213017473183927919e+01 1.711378977232992432e+12
1.824040816326530634e-07 2.344610340010633465e+01 1.753464149893409668e+12
1.824040816326530634e-07 2.484028125894464623e+01 1.796417246611017822e+12
1.824040816326530634e-07 2.631736124735671112e+01 1.840216607840411377e+12
1.824040816326530634e-07 2.788227298249594455e+01 1.884814966421625977e+12
1.824040816326530634e-07 2.954023921180572643e+01 1.930135204315305420e+12
1.824040816326530634e-07 3.129679324345348590e+01 1.976065993523202393e+12
1.824040816326530634e-07 3.315779741323231633e+01 2.022457594453529541e+12
1.824040816326530634e-07 3.512946264956173792e+01 2.069118211502418701e+12
1.824040816326530634e-07 3.721836920188397357e+01 2.115811443758483643e+12
1.824040816326530634e-07 3.943148860163469038e+01 2.162255497813684814e+12
1.838489795918367406e-07 2.464468037602168149e+00 5.947312053835703125e+11
1.838489795918367406e-07 2.611012933067573094e+00 6.111117336391850586e+11
1.838489795918367406e-07 2.766271841479910787e+00 6.294369609287476807e+11
1.838489795918367406e-07 2.930762925013291831e+00 6.494440851152467041e+11
1.838489795918367406e-07 3.105035157368081666e+00 6.708924632966293945e+11
1.838489795918367406e-07 3.289670155919588890e+00 6.935608003722055664e+11
1.838489795918367406e-07 3.485284122811993068e+00 7.172457868800191650e+11
1.838489795918367406e-07 3.692529901475716692e+00 7.417617396755661621e+11
1.838489795918367406e-07 3.912099155431685737e+00 7.669408522416994629e+11
1.838489795918367406e-07 4.144724676654039541e+00 7.926337250771058350e+11
1.838489795918367406e-07 4.391182831195218128e+00 8.187099159037614746e+11
1.838489795918367406e-07 4.652296150235496697e+00 8.450583201569055176e+11
1.838489795918367406e-07 4.928936075204336298e+00 8.715872601274523926e+11
1.838489795918367406e-07 5.222025866135146188e+00 8.982242222209125977e+11
1.838489795918367406e-07 5.532543682959819797e+00 9.249152328779527588e+11
1.838489795918367406e-07 5.861525850026583662e+00 9.516239027937803955e+11
1.838489795918367406e-07 6.210070314736163333e+00 9.783301955912449951e+11
1.838489795918367406e-07 6.579340311839177780e+00 1.005028991743159912e+12
1.838489795918367406e-07 6.970568245623986137e+00 1.031728522974792358e+12
1.838489795918367406e-07 7.385059802951433383e+00 1.058448748852803101e+12
1.838489795918367406e-07 7.824198310863371475e+00 1.085219738203546509e+12
1.838489795918367406e-07 8.289449353308079083e+00 1.112080105676686523e+12
1.838489795918367406e-07 8.782365662390436256e+00 1.139075540093453857e+12
1.838489795918367406e-07 9.304592300470993393e+00 1.166257447639462402e+12
1.838489795918367406e-07 9.857872150408672596e+00 1.193681720445398926e+12
1.838489795918367406e-07 1.044405173227029060e+01 1.221407630178106445e+12
1.838489795918367406e-07 1.106508736591963959e+01 1.249496837123294189e+12
1.838489795918367406e-07 1.172305170005316732e+01 1.278012497809167480e+12
1.838489795918367406e-07 1.242014062947232311e+01 1.307018448264556152e+12
1.838489795918367406e-07 1.315868062367835556e+01 1.336578435207494385e+12
1.838489795918367406e-07 1.394113649124797227e+01 1.366755363480577393e+12
1.838489795918367406e-07 1.477011960590286321e+01 1.397610524574447510e+12
1.838489795918367406e-07 1.564839662172674295e+01 1.429202767863404785e+12
1.838489795918367406e-07 1.657889870661615817e+01 1.461587573072721191e+12
1.838489795918367406e-07 1.756473132478086896e+01 1.494815979501735596e+12
1.838489795918367406e-07 1.860918460094198679e+01 1.528933324824568115e+12
1.838489795918367406e-07 1.971574430081734519e+01 1.563977744316880615e+12
1.838489795918367406e-07 2.088810346454058120e+01 1.599978380879746338e+12
1.838489795918367406e-07 2.213017473183927919e+01 1.636953258450268311e+12
1.838489795918367406e-07 2.344610340010633465e+01 1.674906778046514648e+12
1.838489795918367406e-07 2.484028125894464623e+01 1.713826809180713379e+12
1.838489795918367406e-07 2.631736124735671112e+01 1.753681372773508789e+12
1.838489795918367406e-07 2.788227298249594455e+01 1.794414948710285156e+12
1.838489795918367406e-07 2.954023921180572643e+01 1.835944495773652344e+12
1.838489795918367406e-07 3.129679324345348590e+01 1.878155347360649414e+12
1.838489795918367406e-07 3.315779741323231633e+01 1.920897244783689941e+12
1.838489795918367406e-07 3.512946264956173792e+01 1.963980888669997559e+12
1.838489795918367406e-07 3.721836920188397357e+01 2.007175518669840576e+12
1.838489795918367406e-07 3.943148860163469038e+01 2.050208152823183350e+12
1.852938775510204179e-07 2.464468037602168149e+00 6.720328725358215332e+11
1.852938775510204179e-07 2.611012933067573094e+00 6.871061252428931885e+11
1.852938775510204179e-07 2.766271841479910787e+00 7.037051137852127686e+11
1.852938775510204179e-07 2.930762925013291831e+00 7.215854888306634521e+11
1.852938775510204179e-07 3.105035157368081666e+00 7.405285010257523193e+11
1.852938775510204179e-07 3.289670155919588890e+00 7.603397325596768799e+11
1.852938775510204179e-07 3.485284122811993068e+00 7.808482080818039551e+11
1.852938775510204179e-07 3.692529901475716692e+00 8.019056931180982666e+11
1.852938775510204179e-07 3.912099155431685737e+00 8.233860161094077148e+11
1.852938775510204179e-07 4.144724676654039541e+00 8.451842944041853027e+11
1.852938775510204179e-07 4.391182831195218128e+00 8.672159924029819336e+11
1.852938775510204179e-07 4.652296150235496697e+00 8.894157839086619873e+11
1.852938775510204179e-07 4.928936075204336298e+00 9.117362262879854736e+11
1.852938775510204179e-07 5.222025866135146188e+00 9.341462794590874023e+11
1.852938775510204179e-07 5.532543682959819797e+00 9.566297179375091553e+11
1.852938775510204179e-07 5.861525850026583662e+00 9.791834903605911865e+11
1.852938775510204179e-07 6.210070314736163333e+00 1.001816079912167114e+12
1.852938775510204179e-07 6.579340311839177780e+00 1.024545912979913330e+12
1.852938775510204179e-07 6.970568245623986137e+00 1.047399854205601440e+12
1.852938775510204179e-07 7.385059802951433383e+00 1.070411815545054932e+12
1.852938775510204179e-07 7.824198310863371475e+00 1.093621496347783691e+12
1.852938775510204179e-07 8.289449353308079083e+00 1.117073261681792725e+12
1.852938775510204179e-07 8.782365662390436256e+00 1.140815157670642334e+12
1.852938775510204179e-07 9.304592300470993393e+00 1.164898055670698242e+12
1.852938775510204179e-07 9.857872150408672596e+00 1.189374911662327881e+12
1.852938775510204179e-07 1.044405173227029060e+01 1.214300123075545654e+12
1.852938775510204179e-07 1.106508736591963959e+01 1.239728962150990234e+12
1.852938775510204179e-07 1.172305170005316732e+01 1.265717062550829834e+12
1.852938775510204179e-07 1.242014062947232311e+01 1.292319933984619141e+12
1.852938775510204179e-07 1.315868062367835556e+01 1.319592477833305176e+12
1.852938775510204179e-07 1.394113649124797227e+01 1.347588474916278076e+12
1.852938775510204179e-07 1.477011960590286321e+01 1.376360014485063965e+12
1.852938775510204179e-07 1.564839662172674295e+01 1.405956831148312012e+12
1.852938775510204179e-07 1.657889870661615817e+01 1.436425513732828125e+12
1.852938775510204179e-07 1.756473132478086896e+01 1.467808547181452393e+12
1.852938775510204179e-07 1.860918460094198679e+01 1.500143145760458984e+12
1.852938775510204179e-07 1.971574430081734519e+01 1.533459833600757324e+12
1.852938775510204179e-07 2.088810346454058120e+01 1.567780727736672607e+12
1.852938775510204179e-07 2.213017473183927919e+01 1.603117480546516602e+12
1.852938775510204179e-07 2.344610340010633465e+01 1.639468844570139893e+12
1.852938775510204179e-07 2.484028125894464623e+01 1.676817835427978760e+12
1.852938775510204179e-07 2.631736124735671112e+01 1.715128491010770020e+12
1.852938775510204179e-07 2.788227298249594455e+01 1.754342260856884033e+12
1.852938775510204179e-07 2.954023921180572643e+01 1.794374112559760498e+12
1.852938775510204179e-07 3.129679324345348590e+01 1.835108515554935303e+12
1.852938775510204179e-07 3.315779741323231633e+01 1.876395558311081299e+12
1.852938775510204179e-07 3.512946264956173792e+01 1.918047570453074951e+12
1.852938775510204179e-07 3.721836920188397357e+01 1.959836747558935303e+12
1.852938775510204179e-07 3.943148860163469038e+01 2.001494394246811035e+12
1.867387755102040686e-07 2.464468037602168149e+00 5.689464033808697510e+11
1.867387755102040686e-07 2.611012933067573094e+00 5.850202360208288574e+11
1.867387755102040686e-07 2.766271841479910787e+00 6.030390724932714844e+11
1.867387755102040686e-07 2.930762925013291831e+00 6.227477228859274902e+11
1.867387755102040686e-07 3.105035157368081666e+00 6.439119271377598877e+11
1.867387755102040686e-07 3.289670155919588890e+00 6.663153274031528320e+11
1.867387755102040686e-07 3.485284122811993068e+00 6.897579971897681885e+11
1.867387755102040686e-07 3.692529901475716692e+00 7.140560683503306885e+11
1.867387755102040686e-07 3.912099155431685737e+00 7.390420507440006104e+11
1.867387755102040686e-07 4.144724676654039541e+00 7.645655010000910645e+11
1.867387755102040686e-07 4.391182831195218128e+00 7.904937635580681152e+11
1.867387755102040686e-07 4.652296150235496697e+00 8.167125761349606934e+11
1.867387755102040686e-07 4.928936075204336298e+00 8.431263994150686035e+11
1.867387755102040686e-07 5.222025866135146188e+00 8.696583932164375000e+11
1.867387755102040686e-07 5.532543682959819797e+00 8.962500152149882812e+11
1.867387755102040686e-07 5.861525850026583662e+00 9.228602610447801514e+11
1.867387755102040686e-07 6.210070314736163333e+00 9.494645950999414062e+11
1.867387755102040686e-07 6.579340311839177780e+00 9.760536398296224365e+11
1.867387755102040686e-07 6.970568245623986137e+00 1.002631699033427612e+12
1.867387755102040686e-07 7.385059802951433383e+00 1.029215189655201904e+12
1.867387755102040686e-07 7.824198310863371475e+00 1.055831049190503174e+12
1.867387755102040686e-07 8.289449353308079083e+00 1.082515174394125610e+12
1.867387755102040686e-07 8.782365662390436256e+00 1.109310933541885742e+12
1.867387755102040686e-07 9.304592300470993393e+00 1.136267780677979004e+12
1.867387755102040686e-07 9.857872150408672596e+00 1.163439987200159424e+12
1.867387755102040686e-07 1.044405173227029060e+01 1.190885494482537109e+12
1.867387755102040686e-07 1.106508736591963959e+01 1.218664881313095947e+12
1.867387755102040686e-07 1.172305170005316732e+01 1.246840431745396973e+12
1.867387755102040686e-07 1.242014062947232311e+01 1.275475282352410400e+12
1.867387755102040686e-07 1.315868062367835556e+01 1.304632622535197266e+12
1.867387755102040686e-07 1.394113649124797227e+01 1.334374917148891602e+12
1.867387755102040686e-07 1.477011960590286321e+01 1.364763116945222168e+12
1.867387755102040686e-07 1.564839662172674295e+01 1.395855818934618652e+12
1.867387755102040686e-07 1.657889870661615817e+01 1.427708335579096436e+12
1.867387755102040686e-07 1.756473132478086896e+01 1.460371628714894043e+12
1.867387755102040686e-07 1.860918460094198679e+01 1.493891061432527832e+12
1.867387755102040686e-07 1.971574430081734519e+01 1.528304919221514160e+12
1.867387755102040686e-07 2.088810346454058120e+01 1.563642651254839355e+12
1.867387755102040686e-07 2.213017473183927919e+01 1.599922784907847168e+12
1.867387755102040686e-07 2.344610340010633465e+01 1.637150473175342041e+12
1.867387755102040686e-07 2.484028125894464623e+01 1.675314647900960693e+12
1.867387755102040686e-07 2.631736124735671112e+01 1.714384774677281982e+12
1.867387755102040686e-07 2.788227298249594455e+01 1.754307241527752930e+12
1.867387755102040686e-07 2.954023921180572643e+01 1.795001466930022705e+12
1.867387755102040686e-07 3.129679324345348590e+01 1.836355886804570312e+12
1.867387755102040686e-07 3.315779741323231633e+01 1.878224076372287354e+12
1.867387755102040686e-07 3.512946264956173792e+01 1.920421378942453613e+12
1.867387755102040686e-07 3.721836920188397357e+01 1.962722540588617188e+12
1.867387755102040686e-07 3.943148860163469038e+01 2.004860968196559082e+12
1.881836734693877459e-07 2.464468037602168149e+00 3.352599396828741455e+11
1.881836734693877459e-07 2.611012933067573094e+00 3.496761206992869263e+11
1.881836734693877459e-07 2.766271841479910787e+00 3.664666149415430298e+11
1.881836734693877459e-07 2.930762925013291831e+00 3.855314229528558350e+11
1.881836734693877459e-07 3.105035157368081666e+00 4.067850154569670410e+11
1.881836734693877459e-07 3.289670155919588890e+00 4.301468256565154419e+11
1.881836734693877459e-07 3.485284122811993068e+00 4.555341519495436401e+11
1.881836734693877459e-07 3.692529901475716692e+00 4.828570288582468872e+11
1.881836734693877459e-07 3.912099155431685737e+00 5.120148041424943237e+11
1.881836734693877459e-07 4.144724676654039541e+00 5.428942570853024292e+11
1.881836734693877459e-07 4.391182831195218128e+00 5.753691312318103027e+11
1.881836734693877459e-07 4.652296150235496697e+00 6.093009525239791260e+11
1.881836734693877459e-07 4.928936075204336298e+00 6.445409758546829834e+11
1.881836734693877459e-07 5.222025866135146188e+00 6.809330630514429932e+11
1.881836734693877459e-07 5.532543682959819797e+00 7.183172552858997803e+11
1.881836734693877459e-07 5.861525850026583662e+00 7.565337730051278076e+11
1.881836734693877459e-07 6.210070314736163333e+00 7.954271639626520996e+11
1.881836734693877459e-07 6.579340311839177780e+00 8.348503285007395020e+11
1.881836734693877459e-07 6.970568245623986137e+00 8.746681808195085449e+11
1.881836734693877459e-07 7.385059802951433383e+00 9.147607520692030029e+11
1.881836734693877459e-07 7.824198310863371475e+00 9.550255997509060059e+11
1.881836734693877459e-07 8.289449353308079083e+00 9.953794509407384033e+11
1.881836734693877459e-07 8.782365662390436256e+00 1.035759067222050171e+12
1.881836734693877459e-07 9.304592300470993393e+00 1.076121371101073486e+12
1.881836734693877459e-07 9.857872150408672596e+00 1.116442913187440186e+12
1.881836734693877459e-07 1.044405173227029060e+01 1.156718784768980713e+12
1.881836734693877459e-07 1.106508736591963959e+01 1.196961091775800781e+12
1.881836734693877459e-07 1.172305170005316732e+01 1.237197105175224854e+12
1.881836734693877459e-07 1.242014062947232311e+01 1.277467192138304932e+12
1.881836734693877459e-07 1.315868062367835556e+01 1.317822614788084229e+12
1.881836734693877459e-07 1.394113649124797227e+01 1.358323261793106445e+12
1.881836734693877459e-07 1.477011960590286321e+01 1.399035354920604004e+12
1.881836734693877459e-07 1.564839662172674295e+01 1.440029149788649170e+12
1.881836734693877459e-07 1.657889870661615817e+01 1.481376628790522705e+12
1.881836734693877459e-07 1.756473132478086896e+01 1.523149165395943848e+12
1.881836734693877459e-07 1.860918460094198679e+01 1.565415123361970703e+12
1.881836734693877459e-07 1.971574430081734519e+01 1.608237342314799805e+12
1.881836734693877459e-07 2.088810346454058120e+01 1.651670453308309814e+12
1.881836734693877459e-07 2.213017473183927919e+01 1.695757965265275391e+12
1.881836734693877459e-07 2.344610340010633465e+01 1.740529067124808105e+12
1.881836734693877459e-07 2.484028125894464623e+01 1.785995103204537109e+12
1.881836734693877459e-07 2.631736124735671112e+01 1.832145703665094238e+12
1.881836734693877459e-07 2.788227298249594455e+01 1.878944591673500977e+12
1.881836734693877459e-07 2.954023921180572643e+01 1.926325147898205078e+12
1.881836734693877459e-07 3.129679324345348590e+01 1.974185894881137695e+12
1.881836734693877459e-07 3.315779741323231633e+01 2.022386170242701660e+12
1.881836734693877459e-07 3.512946264956173792e+01 2.070742385957038574e+12
1.881836734693877459e-07 3.721836920188397357e+01 2.119025411071330566e+12
1.881836734693877459e-07 3.943148860163469038e+01 2.166959746353413086e+12
1.896285714285714231e-07 2.464468037602168149e+00 2.517691611443308105e+11
1.896285714285714231e-07 2.611012933067573094e+00 2.639256862329404907e+11
1.896285714285714231e-07 2.766271841479910787e+00 2.782639979898123169e+11
1.896285714285714231e-07 2.930762925013291831e+00 2.947634606527133789e+11
1.896285714285714231e-07 3.105035157368081666e+00 3.134224878006193848e+11
1.896285714285714231e-07 3.289670155919588890e+00 3.342493032883065186e+11
1.896285714285714231e-07 3.485284122811993068e+00 3.572543971435178833e+11
1.896285714285714231e-07 3.692529901475716692e+00 3.824442083769301758e+11
1.896285714285714231e-07 3.912099155431685737e+00 4.098157964267859497e+11
1.896285714285714231e-07 4.144724676654039541e+00 4.393524153012322388e+11
1.896285714285714231e-07 4.391182831195218128e+00 4.710200023483201904e+11
1.896285714285714231e-07 4.652296150235496697e+00 5.047646490233670044e+11
1.896285714285714231e-07 4.928936075204336298e+00 5.405111405750585327e+11
1.896285714285714231e-07 5.222025866135146188e+00 5.781626397517532959e+11
1.896285714285714231e-07 5.532543682959819797e+00 6.176015511966682129e+11
1.896285714285714231e-07 5.861525850026583662e+00 6.586915444593077393e+11
1.896285714285714231e-07 6.210070314736163333e+00 7.012806427659082031e+11
1.896285714285714231e-07 6.579340311839177780e+00 7.452052116772100830e+11
1.896285714285714231e-07 6.970568245623986137e+00 7.902946167895024414e+11
1.896285714285714231e-07 7.385059802951433383e+00 8.363762719521553955e+11
1.896285714285714231e-07 7.824198310863371475e+00 8.832807758102946777e+11
1.896285714285714231e-07 8.289449353308079083e+00 9.308468379314270020e+11
1.896285714285714231e-07 8.782365662390436256e+00 9.789257253683343506e+11
1.896285714285714231e-07 9.304592300470993393e+00 1.027385011558248291e+12
1.896285714285714231e-07 9.857872150408672596e+00 1.076111474587714600e+12
1.896285714285714231e-07 1.044405173227029060e+01 1.125013062451983398e+12
1.896285714285714231e-07 1.106508736591963959e+01 1.174019910658877930e+12
1.896285714285714231e-07 1.172305170005316732e+01 1.223084455524307861e+12
1.896285714285714231e-07 1.242014062947232311e+01 1.272180730204130127e+12
1.896285714285714231e-07 1.315868062367835556e+01 1.321302957832905518e+12
1.896285714285714231e-07 1.394113649124797227e+01 1.370463567298101318e+12
1.896285714285714231e-07 1.477011960590286321e+01 1.419690754114694336e+12
1.896285714285714231e-07 1.564839662172674295e+01 1.469025694609782471e+12
1.896285714285714231e-07 1.657889870661615817e+01 1.518519499668360352e+12
1.896285714285714231e-07 1.756473132478086896e+01 1.568229968092885498e+12
1.896285714285714231e-07 1.860918460094198679e+01 1.618218172335159424e+12
1.896285714285714231e-07 1.971574430081734519e+01 1.668544883697998291e+12
1.896285714285714231e-07 2.088810346454058120e+01 1.719266822456174316e+12
1.896285714285714231e-07 2.213017473183927919e+01 1.770432702931718506e+12
1.896285714285714231e-07 2.344610340010633465e+01 1.822079036694575195e+12
1.896285714285714231e-07 2.484028125894464623e+01 1.874225661420441406e+12
1.896285714285714231e-07 2.631736124735671112e+01 1.926870981751025635e+12
1.896285714285714231e-07 2.788227298249594455e+01 1.979986945571244873e+12
1.896285714285714231e-07 2.954023921180572643e+01 2.033513838529231445e+12
1.896285714285714231e-07 3.129679324345348590e+01 2.087355064942438721e+12
1.896285714285714231e-07 3.315779741323231633e+01 2.141372195953268799e+12
1.896285714285714231e-07 3.512946264956173792e+01 2.195380702887210205e+12
1.896285714285714231e-07 3.721836920188397357e+01 2.249146944302959961e+12
1.896285714285714231e-07 3.943148860163469038e+01 2.302387116662751953e+12
1.910734693877551003e-07 2.464468037602168149e+00 4.043406889522883911e+11
1.910734693877551003e-07 2.611012933067573094e+00 4.196160545854399414e+11
1.910734693877551003e-07 2.766271841479910787e+00 4.371796088045051270e+11
1.910734693877551003e-07 2.930762925013291831e+00 4.568612017354620361e+11
1.910734693877551003e-07 3.105035157368081666e+00 4.785039111846578369e+11
1.910734693877551003e-07 3.289670155919588890e+00 5.019565795194417114e+11
1.910734693877551003e-07 3.485284122811993068e+00 5.270689482710241089e+11
1.910734693877551003e-07 3.692529901475716692e+00 5.536889089116549072e+11
1.910734693877551003e-07 3.912099155431685737e+00 5.816614923642805176e+11
1.910734693877551003e-07 4.144724676654039541e+00 6.108292700013223877e+11
1.910734693877551003e-07 4.391182831195218128e+00 6.410338575078013916e+11
1.910734693877551003e-07 4.652296150235496697e+00 6.721182176320502930e+11
1.910734693877551003e-07 4.928936075204336298e+00 7.039294618188865967e+11
1.910734693877551003e-07 5.222025866135146188e+00 7.363218630228029785e+11
1.910734693877551003e-07 5.532543682959819797e+00 7.691598173694329834e+11
1.910734693877551003e-07 5.861525850026583662e+00 8.023205315330883789e+11
1.910734693877551003e-07 6.210070314736163333e+00 8.356962632128160400e+11
1.910734693877551003e-07 6.579340311839177780e+00 8.691959991919727783e+11
1.910734693877551003e-07 6.970568245623986137e+00 9.027465134566636963e+11
1.910734693877551003e-07 7.385059802951433383e+00 9.362928012370002441e+11
1.910734693877551003e-07 7.824198310863371475e+00 9.697979292610789795e+11
1.910734693877551003e-07 8.289449353308079083e+00 1.003242375269881104e+12
1.910734693877551003e-07 8.782365662390436256e+00 1.036622950003331543e+12
1.910734693877551003e-07 9.304592300470993393e+00 1.069951403065140991e+12
1.910734693877551003e-07 9.857872150408672596e+00 1.103252812073389893e+12
1.910734693877551003e-07 1.044405173227029060e+01 1.136563844704947510e+12
1.910734693877551003e-07 1.106508736591963959e+01 1.169930968211980713e+12
1.910734693877551003e-07 1.172305170005316732e+01 1.203408663102582764e+12
1.910734693877551003e-07 1.242014062947232311e+01 1.237057678890416016e+12
1.910734693877551003e-07 1.315868062367835556e+01 1.270943351568463135e+12
1.910734693877551003e-07 1.394113649124797227e+01 1.305133985674958008e+12
1.910734693877551003e-07 1.477011960590286321e+01 1.339699288982567139e+12
1.910734693877551003e-07 1.564839662172674295e+01 1.374708835117214600e+12
1.910734693877551003e-07 1.657889870661615817e+01 1.410230518768137207e+12
1.910734693877551003e-07 1.756473132478086896e+01 1.446328959490261475e+12
1.910734693877551003e-07 1.860918460094198679e+01 1.483063803393430420e+12
1.910734693877551003e-07 1.971574430081734519e+01 1.520487867421265381e+12
1.910734693877551003e-07 2.088810346454058120e+01 1.558645068922660156e+12
1.910734693877551003e-07 2.213017473183927919e+01 1.597568084733549072e+12
1.910734693877551003e-07 2.344610340010633465e+01 1.637275690510377441e+12
1.910734693877551003e-07 2.484028125894464623e+01 1.677769744764378174e+12
1.910734693877551003e-07 2.631736124735671112e+01 1.719031805842625732e+12
1.910734693877551003e-07 2.788227298249594455e+01 1.761019407539494141e+12
1.910734693877551003e-07 2.954023921180572643e+01 1.803662073963330078e+12
1.910734693877551003e-07 3.129679324345348590e+01 1.846857230145194824e+12
1.910734693877551003e-07 3.315779741323231633e+01 1.890466263255969727e+12
1.910734693877551003e-07 3.512946264956173792e+01 1.934311107819553223e+12
1.910734693877551003e-07 3.721836920188397357e+01 1.978171857715933350e+12
1.910734693877551003e-07 3.943148860163469038e+01 2.021786028701520508e+12
1.925183673469387775e-07 2.464468037602168149e+00 6.269303650099696045e+11
1.925183673469387775e-07 2.611012933067573094e+00 6.412432192655744629e+11
1.925183673469387775e-07 2.766271841479910787e+00 6.570256415932709961e+11
1.925183673469387775e-07 2.930762925013291831e+00 6.740447000793679199e+11
1.925183673469387775e-07 3.105035157368081666e+00 6.920914434871997070e+11
1.925183673469387775e-07 3.289670155919588890e+00 7.109796293291856689e+11
1.925183673469387775e-07 3.485284122811993068e+00 7.305448820162802734e+11
1.925183673469387775e-07 3.692529901475716692e+00 7.506440785336938477e+11
1.925183673469387775e-07 3.912099155431685737e+00 7.711547882181536865e+11
1.925183673469387775e-07 4.144724676654039541e+00 7.919746376835142822e+11
1.925183673469387775e-07 4.391182831195218128e+00 8.130205200602253418e+11
1.925183673469387775e-07 4.652296150235496697e+00 8.342276122166318359e+11
1.925183673469387775e-07 4.928936075204336298e+00 8.555482002988433838e+11
1.925183673469387775e-07 5.222025866135146188e+00 8.769503408160206299e+11
1.925183673469387775e-07 5.532543682959819797e+00 8.984164013736909180e+11
1.925183673469387775e-07 5.861525850026583662e+00 9.199415329852618408e+11
1.925183673469387775e-07 6.210070314736163333e+00 9.415321263625814209e+11
1.925183673469387775e-07 6.579340311839177780e+00 9.632042996964830322e+11
1.925183673469387775e-07 6.970568245623986137e+00 9.849824571578613281e+11
1.925183673469387775e-07 7.385059802951433383e+00 1.006897947397890015e+12
1.925183673469387775e-07 7.824198310863371475e+00 1.028987841049614258e+12
1.925183673469387775e-07 8.289449353308079083e+00 1.051293836573409546e+12
1.925183673469387775e-07 8.782365662390436256e+00 1.073861295308855347e+12
1.925183673469387775e-07 9.304592300470993393e+00 1.096738399543757324e+12
1.925183673469387775e-07 9.857872150408672596e+00 1.119975421799399170e+12
1.925183673469387775e-07 1.044405173227029060e+01 1.143624089211598145e+12
1.925183673469387775e-07 1.106508736591963959e+01 1.167737023618280762e+12
1.925183673469387775e-07 1.172305170005316732e+01 1.192367235463155273e+12
1.925183673469387775e-07 1.242014062947232311e+01 1.217567647605362793e+12
1.925183673469387775e-07 1.315868062367835556e+01 1.243390623323158936e+12
1.925183673469387775e-07 1.394113649124797227e+01 1.269887470992890137e+12
1.925183673469387775e-07 1.477011960590286321e+01 1.297107895944798584e+12
1.925183673469387775e-07 1.564839662172674295e+01 1.325099367745244629e+12
1.925183673469387775e-07 1.657889870661615817e+01 1.353906368619247314e+12
1.925183673469387775e-07 1.756473132478086896e+01 1.383569486011363281e+12
1.925183673469387775e-07 1.860918460094198679e+01 1.414124309645484863e+12
1.925183673469387775e-07 1.971574430081734519e+01 1.445600091356633545e+12
1.925183673469387775e-07 2.088810346454058120e+01 1.478018125189583496e+12
1.925183673469387775e-07 2.213017473183927919e+01 1.511389806932531250e+12
1.925183673469387775e-07 2.344610340010633465e+01 1.545714338008963135e+12
1.925183673469387775e-07 2.484028125894464623e+01 1.580976050701092285e+12
1.925183673469387775e-07 2.631736124735671112e+01 1.617141352868770020e+12
1.925183673469387775e-07 2.788227298249594455e+01 1.654155324061229980e+12
1.925183673469387775e-07 2.954023921180572643e+01 1.691938044849790771e+12
1.925183673469387775e-07 3.129679324345348590e+01 1.730380810548255371e+12
1.925183673469387775e-07 3.315779741323231633e+01 1.769342470730907471e+12
1.925183673469387775e-07 3.512946264956173792e+01 1.808646244900249023e+12
1.925183673469387775e-07 3.721836920188397357e+01 1.848077483699176514e+12
1.925183673469387775e-07 3.943148860163469038e+01 1.887382956240036377e+12
1.939632653061224547e-07 2.464468037602168149e+00 7.331114574787052002e+11
1.939632653061224547e-07 2.611012933067573094e+00 7.447553892538972168e+11
1.939632653061224547e-07 2.766271841479910787e+00 7.572605719220650635e+11
1.939632653061224547e-07 2.930762925013291831e+00 7.704834158896010742e+11
1.939632653061224547e-07 3.105035157368081666e+00 7.843005235790314941e+11
1.939632653061224547e-07 3.289670155919588890e+00 7.986081192057662354e+11
1.939632653061224547e-07 3.485284122811993068e+00 8.133210687132917480e+11
1.939632653061224547e-07 3.692529901475716692e+00 8.283716205852696533e+11
1.939632653061224547e-07 3.912099155431685737e+00 8.437079669575592041e+11
1.939632653061224547e-07 4.144724676654039541e+00 8.592927050277213135e+11
1.939632653061224547e-07 4.391182831195218128e+00 8.751012647199678955e+11
1.939632653061224547e-07 4.652296150235496697e+00 8.911203566289918213e+11
1.939632653061224547e-07 4.928936075204336298e+00 9.073464830867475586e+11
1.939632653061224547e-07 5.222025866135146188e+00 9.237845444765616455e+11
1.939632653061224547e-07 5.532543682959819797e+00 9.404465628459276123e+11
1.939632653061224547e-07 5.861525850026583662e+00 9.573505357673505859e+11
1.939632653061224547e-07 6.210070314736163333e+00 9.745194255431313477e+11
1.939632653061224547e-07 6.579340311839177780e+00 9.919802823985174561e+11
1.939632653061224547e-07 6.970568245623986137e+00 1.009763495275464722e+12
1.939632653061224547e-07 7.385059802951433383e+00 1.027902160129067383e+12
1.939632653061224547e-07 7.824198310863371475e+00 1.046431553063762573e+12
1.939632653061224547e-07 8.289449353308079083e+00 1.065388694005639038e+12
1.939632653061224547e-07 8.782365662390436256e+00 1.084811985654951538e+12
1.939632653061224547e-07 9.304592300470993393e+00 1.104740911969904297e+12
1.939632653061224547e-07 9.857872150408672596e+00 1.125215780189063965e+12
1.939632653061224547e-07 1.044405173227029060e+01 1.146277490221415283e+12
1.939632653061224547e-07 1.106508736591963959e+01 1.167967314963645264e+12
1.939632653061224547e-07 1.172305170005316732e+01 1.190326674613886963e+12
1.939632653061224547e-07 1.242014062947232311e+01 1.213396887235050293e+12
1.939632653061224547e-07 1.315868062367835556e+01 1.237218876597830566e+12
1.939632653061224547e-07 1.394113649124797227e+01 1.261832816647706543e+12
1.939632653061224547e-07 1.477011960590286321e+01 1.287277689766385254e+12
1.939632653061224547e-07 1.564839662172674295e+01 1.313590733352370605e+12
1.939632653061224547e-07 1.657889870661615817e+01 1.340806746204531982e+12
1.939632653061224547e-07 1.756473132478086896e+01 1.368957222923854492e+12
1.939632653061224547e-07 1.860918460094198679e+01 1.398069281352300537e+12
1.939632653061224547e-07 1.971574430081734519e+01 1.428164345437798828e+12
1.939632653061224547e-07 2.088810346454058120e+01 1.459256544615532471e+12
1.939632653061224547e-07 2.213017473183927919e+01 1.491350791959807373e+12
1.939632653061224547e-07 2.344610340010633465e+01 1.524440508592275879e+12
1.939632653061224547e-07 2.484028125894464623e+01 1.558504973304227051e+12
1.939632653061224547e-07 2.631736124735671112e+01 1.593506296853083740e+12
1.939632653061224547e-07 2.788227298249594455e+01 1.629386053261455566e+12
1.939632653061224547e-07 2.954023921180572643e+01 1.666061649262191895e+12
1.939632653061224547e-07 3.129679324345348590e+01 1.703422580938741699e+12
1.939632653061224547e-07 3.315779741323231633e+01 1.741326815066911621e+12
1.939632653061224547e-07 3.512946264956173792e+01 1.779597639495837402e+12
1.939632653061224547e-07 3.721836920188397357e+01 1.818021443659081055e+12
1.939632653061224547e-07 3.943148860163469038e+01 1.856346999331939453e+12
1.954081632653061055e-07 2.464468037602168149e+00 6.765065822703360596e+11
1.954081632653061055e-07 2.611012933067573094e+00 6.894715642640931396e+11
1.954081632653061055e-07 2.766271841479910787e+00 7.035855066431636963e+11
1.954081632653061055e-07 2.930762925013291831e+00 7.186532580335971680e+11
1.954081632653061055e-07 3.105035157368081666e+00 7.345032636981029053e+11
1.954081632653061055e-07 3.289670155919588890e+00 7.509868104304412842e+11
1.954081632653061055e-07 3.485284122811993068e+00 7.679771282244495850e+11
1.954081632653061055e-07 3.692529901475716692e+00 7.853683456696263428e+11
1.954081632653061055e-07 3.912099155431685737e+00 8.030742943357052002e+11
1.954081632653061055e-07 4.144724676654039541e+00 8.210271692654151611e+11
1.954081632653061055e-07 4.391182831195218128e+00 8.391760675934317627e+11
1.954081632653061055e-07 4.652296150235496697e+00 8.574854396678087158e+11
1.954081632653061055e-07 4.928936075204336298e+00 8.759334944737745361e+11
1.954081632653061055e-07 5.222025866135146188e+00 8.945106032460294189e+11
1.954081632653061055e-07 5.532543682959819797e+00 9.132177426365023193e+11
1.954081632653061055e-07 5.861525850026583662e+00 9.320650129359302979e+11
1.954081632653061055e-07 6.210070314736163333e+00 9.510702589955212402e+11
1.954081632653061055e-07 6.579340311839177780e+00 9.702578128813438721e+11
1.954081632653061055e-07 6.970568245623986137e+00 9.896573688688872070e+11
1.954081632653061055e-07 7.385059802951433383e+00 1.009302993789014526e+12
1.954081632653061055e-07 7.824198310863371475e+00 1.029232269321992554e+12
1.954081632653061055e-07 8.289449353308079083e+00 1.049485557720496338e+12
1.954081632653061055e-07 8.782365662390436256e+00 1.070105378570656616e+12
1.954081632653061055e-07 9.304592300470993393e+00 1.091135881405911499e+12
1.954081632653061055e-07 9.857872150408672596e+00 1.112622397045052734e+12
1.954081632653061055e-07 1.044405173227029060e+01 1.134611049184714844e+12
1.954081632653061055e-07 1.106508736591963959e+01 1.157148406793344238e+12
1.954081632653061055e-07 1.172305170005316732e+01 1.180281157004762695e+12
1.954081632653061055e-07 1.242014062947232311e+01 1.204055777301054199e+12
1.954081632653061055e-07 1.315868062367835556e+01 1.228518184647615967e+12
1.954081632653061055e-07 1.394113649124797227e+01 1.253713337777665039e+12
1.954081632653061055e-07 1.477011960590286321e+01 1.279684766943227539e+12
1.954081632653061055e-07 1.564839662172674295e+01 1.306474003132791260e+12
1.954081632653061055e-07 1.657889870661615817e+01 1.334119876051806885e+12
1.954081632653061055e-07 1.756473132478086896e+01 1.362657647219588867e+12
1.954081632653061055e-07 1.860918460094198679e+01 1.392117941643113281e+12
1.954081632653061055e-07 1.971574430081734519e+01 1.422525439171570801e+12
1.954081632653061055e-07 2.088810346454058120e+01 1.453897285576099609e+12
1.954081632653061055e-07 2.213017473183927919e+01 1.486241184767127686e+12
1.954081632653061055e-07 2.344610340010633465e+01 1.519553138960817383e+12
1.954081632653061055e-07 2.484028125894464623e+01 1.553814815209008301e+12
1.954081632653061055e-07 2.631736124735671112e+01 1.588990537303167969e+12
1.954081632653061055e-07 2.788227298249594455e+01 1.625023934986717041e+12
1.954081632653061055e-07 2.954023921180572643e+01 1.661834331241818359e+12
1.954081632653061055e-07 3.129679324345348590e+01 1.699313016300179443e+12
1.954081632653061055e-07 3.315779741323231633e+01 1.737319645425138184e+12
1.954081632653061055e-07 3.512946264956173792e+01 1.775679104255765869e+12
1.954081632653061055e-07 3.721836920188397357e+01 1.814179302154860596e+12
1.954081632653061055e-07 3.943148860163469038e+01 1.852570462939390625e+12
1.968530612244897827e-07 2.464468037602168149e+00 5.134305081037952271e+11
1.968530612244897827e-07 2.611012933067573094e+00 5.287392735261054688e+11
1.968530612244897827e-07 2.766271841479910787e+00 5.459762382739364624e+11
1.968530612244897827e-07 2.930762925013291831e+00 5.649056007825007324e+11
1.968530612244897827e-07 3.105035157368081666e+00 5.853098411507238770e+11
1.968530612244897827e-07 3.289670155919588890e+00 6.069862173451917725e+11
1.968530612244897827e-07 3.485284122811993068e+00 6.297450123792819824e+11
1.968530612244897827e-07 3.692529901475716692e+00 6.534090615040739746e+11
1.968530612244897827e-07 3.912099155431685737e+00 6.778141427082258301e+11
1.968530612244897827e-07 4.144724676654039541e+00 7.028098692666778564e+11
1.968530612244897827e-07 4.391182831195218128e+00 7.282607815482756348e+11
1.968530612244897827e-07 4.652296150235496697e+00 7.540473971113453369e+11
1.968530612244897827e-07 4.928936075204336298e+00 7.800670416510935059e+11
1.968530612244897827e-07 5.222025866135146188e+00 8.062343455463894043e+11
1.968530612244897827e-07 5.532543682959819797e+00 8.324813479695722656e+11
1.968530612244897827e-07 5.861525850026583662e+00 8.587571994825786133e+11
1.968530612244897827e-07 6.210070314736163333e+00 8.850274924296107178e+11
1.968530612244897827e-07 6.579340311839177780e+00 9.112732752240682373e+11
1.968530612244897827e-07 6.970568245623986137e+00 9.374898220761008301e+11
1.968530612244897827e-07 7.385059802951433383e+00 9.636852351233773193e+11
1.968530612244897827e-07 7.824198310863371475e+00 9.898789532936353760e+11
1.968530612244897827e-07 8.289449353308079083e+00 1.016100233807937622e+12
1.968530612244897827e-07 8.782365662390436256e+00 1.042386660238413940e+12
1.968530612244897827e-07 9.304592300470993393e+00 1.068782717379555908e+12
1.968530612244897827e-07 9.857872150408672596e+00 1.095338459369007568e+12
1.968530612244897827e-07 1.044405173227029060e+01 1.122108284531521973e+12
1.968530612244897827e-07 1.106508736591963959e+01 1.149149818918272217e+12
1.968530612244897827e-07 1.172305170005316732e+01 1.176522900717278809e+12
1.968530612244897827e-07 1.242014062947232311e+01 1.204288649598835693e+12
1.968530612244897827e-07 1.315868062367835556e+01 1.232508598438336670e+12
1.968530612244897827e-07 1.394113649124797227e+01 1.261243859441694580e+12
1.968530612244897827e-07 1.477011960590286321e+01 1.290554292175728027e+12
1.968530612244897827e-07 1.564839662172674295e+01 1.320497637100290039e+12
1.968530612244897827e-07 1.657889870661615817e+01 1.351128574714519775e+12
1.968530612244897827e-07 1.756473132478086896e+01 1.382497667298190918e+12
1.968530612244897827e-07 1.860918460094198679e+01 1.414650137561031982e+12
1.968530612244897827e-07 1.971574430081734519e+01 1.447624436659339355e+12
1.968530612244897827e-07 2.088810346454058120e+01 1.481450553668572510e+12
1.968530612244897827e-07 2.213017473183927919e+01 1.516148020792062012e+12
1.968530612244897827e-07 2.344610340010633465e+01 1.551723574932138672e+12
1.968530612244897827e-07 2.484028125894464623e+01 1.588168448950197266e+12
1.968530612244897827e-07 2.631736124735671112e+01 1.625455287847449951e+12
1.968530612244897827e-07 2.788227298249594455e+01 1.663534719633216797e+12
1.968530612244897827e-07 2.954023921180572643e+01 1.702331661500328857e+12
1.968530612244897827e-07 3.129679324345348590e+01 1.741741512343330078e+12
1.968530612244897827e-07 3.315779741323231633e+01 1.781626474154190918e+12
1.968530612244897827e-07 3.512946264956173792e+01 1.821812355195104248e+12
1.968530612244897827e-07 3.721836920188397357e+01 1.862086328404348145e+12
1.968530612244897827e-07 3.943148860163469038e+01 1.902196231101303467e+12
1.982979591836734600e-07 2.464468037602168149e+00 3.427799263461771240e+11
1.982979591836734600e-07 2.611012933067573094e+00 3.571035093017032471e+11
1.982979591836734600e-07 2.766271841479910787e+00 3.737370230538895264e+11
1.982979591836734600e-07 2.930762925013291831e+00 3.925658437462433472e+11
1.982979591836734600e-07 3.105035157368081666e+00 4.134887941561575928e+11
1.982979591836734600e-07 3.289670155919588890e+00 4.364092143818224487e+11
1.982979591836734600e-07 3.485284122811993068e+00 4.612284765820233154e+11
1.982979591836734600e-07 3.692529901475716692e+00 4.878415085955830688e+11
1.982979591836734600e-07 3.912099155431685737e+00 5.161340484334664307e+11
1.982979591836734600e-07 4.144724676654039541e+00 5.459814319316604004e+11
1.982979591836734600e-07 4.391182831195218128e+00 5.772487433450146484e+11
1.982979591836734600e-07 4.652296150235496697e+00 6.097921518948347168e+11
1.982979591836734600e-07 4.928936075204336298e+00 6.434612317369927979e+11
1.982979591836734600e-07 5.222025866135146188e+00 6.781020317984434814e+11
1.982979591836734600e-07 5.532543682959819797e+00 7.135606364547027588e+11
1.982979591836734600e-07 5.861525850026583662e+00 7.496869462281484375e+11
1.982979591836734600e-07 6.210070314736163333e+00 7.863384142451138916e+11
1.982979591836734600e-07 6.579340311839177780e+00 8.233835000520899658e+11
1.982979591836734600e-07 6.970568245623986137e+00 8.607046450872272949e+11
1.982979591836734600e-07 7.385059802951433383e+00 8.982006285574592285e+11
1.982979591836734600e-07 7.824198310863371475e+00 9.357882221812845459e+11
1.982979591836734600e-07 8.289449353308079083e+00 9.734031205644783936e+11
1.982979591836734600e-07 8.782365662390436256e+00 1.011000175169131592e+12
1.982979591836734600e-07 9.304592300470993393e+00 1.048552999889556763e+12
1.982979591836734600e-07 9.857872150408672596e+00 1.086053043123192261e+12
1.982979591836734600e-07 1.044405173227029060e+01 1.123508234767108398e+12
1.982979591836734600e-07 1.106508736591963959e+01 1.160941318122119385e+12
1.982979591836734600e-07 1.172305170005316732e+01 1.198387968549121338e+12
1.982979591836734600e-07 1.242014062947232311e+01 1.235894785618962646e+12
1.982979591836734600e-07 1.315868062367835556e+01 1.273517226120071777e+12
1.982979591836734600e-07 1.394113649124797227e+01 1.311317523987458984e+12
1.982979591836734600e-07 1.477011960590286321e+01 1.349362621838897949e+12
1.982979591836734600e-07 1.564839662172674295e+01 1.387722118658983887e+12
1.982979591836734600e-07 1.657889870661615817e+01 1.426466220098172119e+12
1.982979591836734600e-07 1.756473132478086896e+01 1.465663662347968994e+12
1.982979591836734600e-07 1.860918460094198679e+01 1.505379567931873535e+12
1.982979591836734600e-07 1.971574430081734519e+01 1.545673182332108154e+12
1.982979591836734600e-07 2.088810346454058120e+01 1.586595434657037109e+12
1.982979591836734600e-07 2.213017473183927919e+01 1.628186264413806152e+12
1.982979591836734600e-07 2.344610340010633465e+01 1.670471661295293701e+12
1.982979591836734600e-07 2.484028125894464623e+01 1.713460377811835449e+12
1.982979591836734600e-07 2.631736124735671112e+01 1.757140298442416260e+12
1.982979591836734600e-07 2.788227298249594455e+01 1.801474487273955078e+12
1.982979591836734600e-07 2.954023921180572643e+01 1.846396992709488281e+12
1.982979591836734600e-07 3.129679324345348590e+01 1.891808566190501221e+12
1.982979591836734600e-07 3.315779741323231633e+01 1.937572553577285889e+12
1.982979591836734600e-07 3.512946264956173792e+01 1.983511340375646240e+12
1.982979591836734600e-07 3.721836920188397357e+01 2.029403865827621338e+12
1.982979591836734600e-07 3.943148860163469038e+01 2.074984846043736328e+12
1.997428571428571372e-07 2.464468037602168149e+00 2.625155094514810486e+11
1.997428571428571372e-07 2.611012933067573094e+00 2.750272791638377075e+11
1.997428571428571372e-07 2.766271841479910787e+00 2.897629201206936646e+11
1.997428571428571372e-07 2.930762925013291831e+00 3.066928417969058838e+11
1.997428571428571372e-07 3.105035157368081666e+00 3.258059031114780884e+11
1.997428571428571372e-07 3.289670155919588890e+00 3.470999699207407837e+11
1.997428571428571372e-07 3.485284122811993068e+00 3.705742647723171997e+11
1.997428571428571372e-07 3.692529901475716692e+00 3.962230466685208130e+11
1.997428571428571372e-07 3.912099155431685737e+00 4.240303872542420654e+11
1.997428571428571372e-07 4.144724676654039541e+00 4.539659586279208374e+11
1.997428571428571372e-07 4.391182831195218128e+00 4.859818398046834106e+11
1.997428571428571372e-07 4.652296150235496697e+00 5.200103962597089233e+11
1.997428571428571372e-07 4.928936075204336298e+00 5.559632974254672852e+11
1.997428571428571372e-07 5.222025866135146188e+00 5.937317163487681885e+11
1.997428571428571372e-07 5.532543682959819797e+00 6.331877102282976074e+11
1.997428571428571372e-07 5.861525850026583662e+00 6.741867180411723633e+11
1.997428571428571372e-07 6.210070314736163333e+00 7.165710413153863525e+11
1.997428571428571372e-07 6.579340311839177780e+00 7.601741065968632812e+11
1.997428571428571372e-07 6.970568245623986137e+00 8.048252532075021973e+11
1.997428571428571372e-07 7.385059802951433383e+00 8.503547555532966309e+11
1.997428571428571372e-07 7.824198310863371475e+00 8.965987804280688477e+11
1.997428571428571372e-07 8.289449353308079083e+00 9.434039974673874512e+11
1.997428571428571372e-07 8.782365662390436256e+00 9.906316022118226318e+11
1.997428571428571372e-07 9.304592300470993393e+00 1.038160570011515503e+12
1.997428571428571372e-07 9.857872150408672596e+00 1.085890027189411011e+12
1.997428571428571372e-07 1.044405173227029060e+01 1.133740694989114258e+12
1.997428571428571372e-07 1.106508736591963959e+01 1.181655424318863770e+12
1.997428571428571372e-07 1.172305170005316732e+01 1.229598889554323730e+12
1.997428571428571372e-07 1.242014062947232311e+01 1.277556544481423340e+12
1.997428571428571372e-07 1.315868062367835556e+01 1.325532962036421631e+12
1.997428571428571372e-07 1.394113649124797227e+01 1.373549683006699951e+12
1.997428571428571372e-07 1.477011960590286321e+01 1.421642689834624023e+12
1.997428571428571372e-07 1.564839662172674295e+01 1.469859603377701172e+12
1.997428571428571372e-07 1.657889870661615817e+01 1.518256676340934814e+12
1.997428571428571372e-07 1.756473132478086896e+01 1.566895630303290527e+12
1.997428571428571372e-07 1.860918460094198679e+01 1.615840356577775635e+12
1.997428571428571372e-07 1.971574430081734519e+01 1.665153476902623779e+12
1.997428571428571372e-07 2.088810346454058120e+01 1.714892740172597656e+12
1.997428571428571372e-07 2.213017473183927919e+01 1.765107218002395752e+12
1.997428571428571372e-07 2.344610340010633465e+01 1.815833256957011719e+12
1.997428571428571372e-07 2.484028125894464623e+01 1.867090151303301758e+12
1.997428571428571372e-07 2.631736124735671112e+01 1.918875520260230713e+12
1.997428571428571372e-07 2.788227298249594455e+01 1.971160411698379639e+12
1.997428571428571372e-07 2.954023921180572643e+01 2.023884214121457520e+12
1.997428571428571372e-07 3.129679324345348590e+01 2.076949544113898682e+12
1.997428571428571372e-07 3.315779741323231633e+01 2.130217388776064453e+12
1.997428571428571372e-07 3.512946264956173792e+01 2.183502919013871826e+12
1.997428571428571372e-07 3.721836920188397357e+01 2.236572539090749023e+12
1.997428571428571372e-07 3.943148860163469038e+01 2.289142878233555176e+12
2.011877551020408144e-07 2.464468037602168149e+00 3.058687637799179688e+11
2.011877551020408144e-07 2.611012933067573094e+00 3.197153969288167725e+11
2.011877551020408144e-07 2.766271841479910787e+00 3.359308140050903931e+11
2.011877551020408144e-07 2.930762925013291831e+00 3.544484998155676880e+11
2.011877551020408144e-07 3.105035157368081666e+00 3.752183703579592285e+11
2.011877551020408144e-07 3.289670155919588890e+00 3.981968541463227539e+11
2.011877551020408144e-07 3.485284122811993068e+00 4.233391496510846558e+11
2.011877551020408144e-07 3.692529901475716692e+00 4.505932076307623901e+11
2.011877551020408144e-07 3.912099155431685737e+00 4.798952009686820679e+11
2.011877551020408144e-07 4.144724676654039541e+00 5.111663719030896606e+11
2.011877551020408144e-07 4.391182831195218128e+00 5.443112110852150269e+11
2.011877551020408144e-07 4.652296150235496697e+00 5.792169402440389404e+11
2.011877551020408144e-07 4.928936075204336298e+00 6.157542523109842529e+11
2.011877551020408144e-07 5.222025866135146188e+00 6.537792206263918457e+11
2.011877551020408144e-07 5.532543682959819797e+00 6.931362334188017578e+11
2.011877551020408144e-07 5.861525850026583662e+00 7.336617523374965820e+11
2.011877551020408144e-07 6.210070314736163333e+00 7.751886449481787109e+11
2.011877551020408144e-07 6.579340311839177780e+00 8.175508093942723389e+11
2.011877551020408144e-07 6.970568245623986137e+00 8.605878004564177246e+11
2.011877551020408144e-07 7.385059802951433383e+00 9.041491818036652832e+11
2.011877551020408144e-07 7.824198310863371475e+00 9.480983672600567627e+11
2.011877551020408144e-07 8.289449353308079083e+00 9.923157691168897705e+11
2.011877551020408144e-07 8.782365662390436256e+00 1.036701136547000977e+12
2.011877551020408144e-07 9.304592300470993393e+00 1.081175034021979736e+12
2.011877551020408144e-07 9.857872150408672596e+00 1.125679471000574463e+12
2.011877551020408144e-07 1.044405173227029060e+01 1.170177744466666260e+12
2.011877551020408144e-07 1.106508736591963959e+01 1.214653591813099854e+12
2.011877551020408144e-07 1.172305170005316732e+01 1.259109772044093750e+12
2.011877551020408144e-07 1.242014062947232311e+01 1.303566199195334473e+12
2.011877551020408144e-07 1.315868062367835556e+01 1.348057745508268555e+12
2.011877551020408144e-07 1.394113649124797227e+01 1.392631816242640381e+12
2.011877551020408144e-07 1.477011960590286321e+01 1.437345776244484375e+12
2.011877551020408144e-07 1.564839662172674295e+01 1.482264283444722168e+12
2.011877551020408144e-07 1.657889870661615817e+01 1.527456558813921875e+12
2.011877551020408144e-07 1.756473132478086896e+01 1.572993597869498779e+12
2.011877551020408144e-07 1.860918460094198679e+01 1.618945307076825439e+12
2.011877551020408144e-07 1.971574430081734519e+01 1.665377530548879150e+12
2.011877551020408144e-07 2.088810346454058120e+01 1.712348919383547852e+12
2.011877551020408144e-07 2.213017473183927919e+01 1.759907588996673096e+12
2.011877551020408144e-07 2.344610340010633465e+01 1.808087510534152832e+12
2.011877551020408144e-07 2.484028125894464623e+01 1.856904593122788818e+12
2.011877551020408144e-07 2.631736124735671112e+01 1.906352437345640137e+12
2.011877551020408144e-07 2.788227298249594455e+01 1.956397780614185791e+12
2.011877551020408144e-07 2.954023921180572643e+01 2.006975716136781982e+12
2.011877551020408144e-07 3.129679324345348590e+01 2.057984852567750977e+12
2.011877551020408144e-07 3.315779741323231633e+01 2.109282692774888184e+12
2.011877551020408144e-07 3.512946264956173792e+01 2.160681644663457275e+12
2.011877551020408144e-07 3.721836920188397357e+01 2.211946224095811035e+12
2.011877551020408144e-07 3.943148860163469038e+01 2.262792147731825684e+12
2.026326530612244916e-07 2.464468037602168149e+00 4.195276882474573364e+11
2.026326530612244916e-07 2.611012933067573094e+00 4.356122285727670898e+11
2.026326530612244916e-07 2.766271841479910787e+00 4.541322514374721680e+11
2.026326530612244916e-07 2.930762925013291831e+00 4.749150679604743042e+11
2.026326530612244916e-07 3.105035157368081666e+00 4.978018901683413086e+11
2.026326530612244916e-07 3.289670155919588890e+00 5.226396563968745117e+11
2.026326530612244916e-07 3.485284122811993068e+00 5.492756120382139282e+11
2.026326530612244916e-07 3.692529901475716692e+00 5.775541427538144531e+11
2.026326530612244916e-07 3.912099155431685737e+00 6.073154745807933350e+11
2.026326530612244916e-07 4.144724676654039541e+00 6.383959112759387207e+11
2.026326530612244916e-07 4.391182831195218128e+00 6.706292981105810547e+11
2.026326530612244916e-07 4.652296150235496697e+00 7.038494024429841309e+11
2.026326530612244916e-07 4.928936075204336298e+00 7.378928996499710693e+11
2.026326530612244916e-07 5.222025866135146188e+00 7.726026589598139648e+11
2.026326530612244916e-07 5.532543682959819797e+00 8.078310435377954102e+11
2.026326530612244916e-07 5.861525850026583662e+00 8.434429746955218506e+11
2.026326530612244916e-07 6.210070314736163333e+00 8.793185594682141113e+11
2.026326530612244916e-07 6.579340311839177780e+00 9.153551394542192383e+11
2.026326530612244916e-07 6.970568245623986137e+00 9.514686807161334229e+11
2.026326530612244916e-07 7.385059802951433383e+00 9.875944835404951172e+11
2.026326530612244916e-07 7.824198310863371475e+00 1.023687241728890503e+12
2.026326530612244916e-07 8.289449353308079083e+00 1.059720520287187988e+12
2.026326530612244916e-07 8.782365662390436256e+00 1.095685746249418823e+12
2.026326530612244916e-07 9.304592300470993393e+00 1.131590820065513672e+12
2.026326530612244916e-07 9.857872150408672596e+00 1.167458456033775146e+12
2.026326530612244916e-07 1.044405173227029060e+01 1.203324352066875732e+12
2.026326530612244916e-07 1.106508736591963959e+01 1.239235274379364746e+12
2.026326530612244916e-07 1.172305170005316732e+01 1.275247124118224854e+12
2.026326530612244916e-07 1.242014062947232311e+01 1.311423032786292725e+12
2.026326530612244916e-07 1.315868062367835556e+01 1.347831513260490967e+12
2.026326530612244916e-07 1.394113649124797227e+01 1.384544674454095459e+12
2.026326530612244916e-07 1.477011960590286321e+01 1.421636490887983154e+12
2.026326530612244916e-07 1.564839662172674295e+01 1.459181103908443359e+12
2.026326530612244916e-07 1.657889870661615817e+01 1.497251119060829834e+12
2.026326530612244916e-07 1.756473132478086896e+01 1.535915854140423340e+12
2.026326530612244916e-07 1.860918460094198679e+01 1.575239484678804443e+12
2.026326530612244916e-07 1.971574430081734519e+01 1.615279028255325195e+12
2.026326530612244916e-07 2.088810346454058120e+01 1.656082106543341309e+12
2.026326530612244916e-07 2.213017473183927919e+01 1.697684425372173096e+12
2.026326530612244916e-07 2.344610340010633465e+01 1.740106919877337646e+12
2.026326530612244916e-07 2.484028125894464623e+01 1.783352526317112549e+12
2.026326530612244916e-07 2.631736124735671112e+01 1.827402567425818604e+12
2.026326530612244916e-07 2.788227298249594455e+01 1.872212778017247314e+12
2.026326530612244916e-07 2.954023921180572643e+01 1.917709056043376221e+12
2.026326530612244916e-07 3.129679324345348590e+01 1.963783105081353271e+12
2.026326530612244916e-07 3.315779741323231633e+01 2.010288238958474854e+12
2.026326530612244916e-07 3.512946264956173792e+01 2.057035745399661133e+12
2.026326530612244916e-07 3.721836920188397357e+01 2.103792343342934570e+12
2.026326530612244916e-07 3.943148860163469038e+01 2.150279397318833008e+12
2.040775510204081688e-07 2.464468037602168149e+00 5.255764030137867432e+11
2.040775510204081688e-07 2.611012933067573094e+00 5.423576197095498657e+11
2.040775510204081688e-07 2.766271841479910787e+00 5.613618396571994629e+11
2.040775510204081688e-07 2.930762925013291831e+00 5.823447845640756836e+11
2.040775510204081688e-07 3.105035157368081666e+00 6.050800240055979004e+11
2.040775510204081688e-07 3.289670155919588890e+00 6.293540979122386475e+11
2.040775510204081688e-07 3.485284122811993068e+00 6.549639094228673096e+11
2.040775510204081688e-07 3.692529901475716692e+00 6.817158440234820557e+11
2.040775510204081688e-07 3.912099155431685737e+00 7.094261366182075195e+11
2.040775510204081688e-07 4.144724676654039541e+00 7.379220626177159424e+11
2.040775510204081688e-07 4.391182831195218128e+00 7.670435813071251221e+11
2.040775510204081688e-07 4.652296150235496697e+00 7.966451153710013428e+11
2.040775510204081688e-07 4.928936075204336298e+00 8.265972114482694092e+11
2.040775510204081688e-07 5.222025866135146188e+00 8.567878916874118652e+11
2.040775510204081688e-07 5.532543682959819797e+00 8.871235720380910645e+11
2.040775510204081688e-07 5.861525850026583662e+00 9.175294850952984619e+11
2.040775510204081688e-07 6.210070314736163333e+00 9.479495995660843506e+11
2.040775510204081688e-07 6.579340311839177780e+00 9.783460717614365234e+11
2.040775510204081688e-07 6.970568245623986137e+00 1.008698295311385376e+12
2.040775510204081688e-07 7.385059802951433383e+00 1.039001633475142090e+12
2.040775510204081688e-07 7.824198310863371475e+00 1.069265925170939331e+12
2.040775510204081688e-07 8.289449353308079083e+00 1.099513853255245117e+12
2.040775510204081688e-07 8.782365662390436256e+00 1.129779254126437012e+12
2.040775510204081688e-07 9.304592300470993393e+00 1.160105433912454834e+12
2.040775510204081688e-07 9.857872150408672596e+00 1.190543540538204834e+12
2.040775510204081688e-07 1.044405173227029060e+01 1.221151024611131348e+12
2.040775510204081688e-07 1.106508736591963959e+01 1.251990206548927979e+12
2.040775510204081688e-07 1.172305170005316732e+01 1.283126953445438721e+12
2.040775510204081688e-07 1.242014062947232311e+01 1.314629457157981934e+12
2.040775510204081688e-07 1.315868062367835556e+01 1.346567095017922119e+12
2.040775510204081688e-07 1.394113649124797227e+01 1.379009346227457520e+12
2.040775510204081688e-07 1.477011960590286321e+01 1.412024730114119141e+12
2.040775510204081688e-07 1.564839662172674295e+01 1.445679726655177734e+12
2.040775510204081688e-07 1.657889870661615817e+01 1.480037634796782959e+12
2.040775510204081688e-07 1.756473132478086896e+01 1.515157319940028564e+12
2.040775510204081688e-07 1.860918460094198679e+01 1.551091798602210205e+12
2.040775510204081688e-07 1.971574430081734519e+01 1.587886606008187012e+12
2.040775510204081688e-07 2.088810346454058120e+01 1.625577891901994873e+12
2.040775510204081688e-07 2.213017473183927919e+01 1.664190192332290771e+12
2.040775510204081688e-07 2.344610340010633465e+01 1.703733832271143311e+12
2.040775510204081688e-07 2.484028125894464623e+01 1.744201928065624756e+12
2.040775510204081688e-07 2.631736124735671112e+01 1.785566983012140625e+12
2.040775510204081688e-07 2.788227298249594455e+01 1.827777107539785156e+12
2.040775510204081688e-07 2.954023921180572643e+01 1.870751951641463623e+12
2.040775510204081688e-07 3.129679324345348590e+01 1.914378514868339355e+12
2.040775510204081688e-07 3.315779741323231633e+01 1.958507100076337402e+12
2.040775510204081688e-07 3.512946264956173792e+01 2.002947798744472900e+12
2.040775510204081688e-07 3.721836920188397357e+01 2.047468028529524902e+12
2.040775510204081688e-07 3.943148860163469038e+01 2.091791767819139404e+12
2.055224489795918461e-07 2.464468037602168149e+00 5.865971697641890869e+11
2.055224489795918461e-07 2.611012933067573094e+00 6.031437870078681641e+11
2.055224489795918461e-07 2.766271841479910787e+00 6.216902785405157471e+11
2.055224489795918461e-07 2.930762925013291831e+00 6.419737614451230469e+11
2.055224489795918461e-07 3.105035157368081666e+00 6.637529500704199219e+11
2.055224489795918461e-07 3.289670155919588890e+00 6.868050570703339844e+11
2.055224489795918461e-07 3.485284122811993068e+00 7.109242884975451660e+11
2.055224489795918461e-07 3.692529901475716692e+00 7.359214617790031738e+11
2.055224489795918461e-07 3.912099155431685737e+00 7.616243306238249512e+11
2.055224489795918461e-07 4.144724676654039541e+00 7.878782644132159424e+11
2.055224489795918461e-07 4.391182831195218128e+00 8.145469984302774658e+11
2.055224489795918461e-07 4.652296150235496697e+00 8.415132423477723389e+11
2.055224489795918461e-07 4.928936075204336298e+00 8.686790039869512939e+11
2.055224489795918461e-07 5.222025866135146188e+00 8.959655495179991455e+11
2.055224489795918461e-07 5.532543682959819797e+00 9.233129764595181885e+11
2.055224489795918461e-07 5.861525850026583662e+00 9.506794195550969238e+11
2.055224489795918461e-07 6.210070314736163333e+00 9.780399407212213135e+11
2.055224489795918461e-07 6.579340311839177780e+00 1.005385173000795410e+12
2.055224489795918461e-07 6.970568245623986137e+00 1.032719796174413574e+12
2.055224489795918461e-07 7.385059802951433383e+00 1.060060920474419434e+12
2.055224489795918461e-07 7.824198310863371475e+00 1.087436447139817627e+12
2.055224489795918461e-07 8.289449353308079083e+00 1.114883462733410645e+12
2.055224489795918461e-07 8.782365662390436256e+00 1.142446710309416260e+12
2.055224489795918461e-07 9.304592300470993393e+00 1.170177166317951904e+12
2.055224489795918461e-07 9.857872150408672596e+00 1.198130738717840088e+12
2.055224489795918461e-07 1.044405173227029060e+01 1.226367089833464355e+12
2.055224489795918461e-07 1.106508736591963959e+01 1.254948577338562744e+12
2.055224489795918461e-07 1.172305170005316732e+01 1.283939298389786377e+12
2.055224489795918461e-07 1.242014062947232311e+01 1.313404215177869629e+12
2.055224489795918461e-07 1.315868062367835556e+01 1.343408334714213867e+12
2.055224489795918461e-07 1.394113649124797227e+01 1.374015911184221436e+12
2.055224489795918461e-07 1.477011960590286321e+01 1.405289635349093262e+12
2.055224489795918461e-07 1.564839662172674295e+01 1.437289771998428223e+12
2.055224489795918461e-07 1.657889870661615817e+01 1.470073203180704346e+12
2.055224489795918461e-07 1.756473132478086896e+01 1.503692331843449219e+12
2.055224489795918461e-07 1.860918460094198679e+01 1.538193797766973877e+12
2.055224489795918461e-07 1.971574430081734519e+01 1.573616955698062988e+12
2.055224489795918461e-07 2.088810346454058120e+01 1.609992065143108154e+12
2.055224489795918461e-07 2.213017473183927919e+01 1.647338143562390137e+12
2.055224489795918461e-07 2.344610340010633465e+01 1.685660441467116455e+12
2.055224489795918461e-07 2.484028125894464623e+01 1.724947511559337158e+12
2.055224489795918461e-07 2.631736124735671112e+01 1.765167867674408936e+12
2.055224489795918461e-07 2.788227298249594455e+01 1.806266266607342285e+12
2.055224489795918461e-07 2.954023921180572643e+01 1.848159700930964355e+12
2.055224489795918461e-07 3.129679324345348590e+01 1.890733267166443115e+12
2.055224489795918461e-07 3.315779741323231633e+01 1.933836172792286133e+12
2.055224489795918461e-07 3.512946264956173792e+01 1.977278265169801025e+12
2.055224489795918461e-07 3.721836920188397357e+01 2.020827596110953857e+12
2.055224489795918461e-07 3.943148860163469038e+01 2.064209657845519531e+12
2.069673469387754968e-07 2.464468037602168149e+00 6.057034942897766113e+11
2.069673469387754968e-07 2.611012933067573094e+00 6.219016253498238525e+11
2.069673469387754968e-07 2.766271841479910787e+00 6.399805015359810791e+11
2.069673469387754968e-07 2.930762925013291831e+00 6.596777957237176514e+11
2.069673469387754968e-07 3.105035157368081666e+00 6.807540278224779053e+11
2.069673469387754968e-07 3.289670155919588890e+00 7.029900693132586670e+11
2.069673469387754968e-07 3.485284122811993068e+00 7.261859238925084229e+11
2.069673469387754968e-07 3.692529901475716692e+00 7.501603700668704834e+11
2.069673469387754968e-07 3.912099155431685737e+00 7.747511022186456299e+11
2.069673469387754968e-07 4.144724676654039541e+00 7.998150698724348145e+11
2.069673469387754968e-07 4.391182831195218128e+00 8.252287838430471191e+11
2.069673469387754968e-07 4.652296150235496697e+00 8.508884272582889404e+11
2.069673469387754968e-07 4.928936075204336298e+00 8.767096744299580078e+11
2.069673469387754968e-07 5.222025866135146188e+00 9.026271773036595459e+11
2.069673469387754968e-07 5.532543682959819797e+00 9.285937250188653564e+11
2.069673469387754968e-07 5.861525850026583662e+00 9.545791156040805664e+11
2.069673469387754968e-07 6.210070314736163333e+00 9.805688000445070801e+11
2.069673469387754968e-07 6.579340311839177780e+00 1.006562369068383911e+12
2.069673469387754968e-07 6.970568245623986137e+00 1.032571953965433350e+12
2.069673469387754968e-07 7.385059802951433383e+00 1.058620606918118042e+12
2.069673469387754968e-07 7.824198310863371475e+00 1.084740716050901611e+12
2.069673469387754968e-07 8.289449353308079083e+00 1.110972497786719971e+12
2.069673469387754968e-07 8.782365662390436256e+00 1.137362595830163086e+12
2.069673469387754968e-07 9.304592300470993393e+00 1.163962803384614014e+12
2.069673469387754968e-07 9.857872150408672596e+00 1.190828913809649658e+12
2.069673469387754968e-07 1.044405173227029060e+01 1.218019695197909912e+12
2.069673469387754968e-07 1.106508736591963959e+01 1.245595976358474854e+12
2.069673469387754968e-07 1.172305170005316732e+01 1.273619825288635742e+12
2.069673469387754968e-07 1.242014062947232311e+01 1.302153796124604736e+12
2.069673469387754968e-07 1.315868062367835556e+01 1.331260216454578857e+12
2.069673469387754968e-07 1.394113649124797227e+01 1.361000483422147949e+12
2.069673469387754968e-07 1.477011960590286321e+01 1.391434333950236572e+12
2.069673469387754968e-07 1.564839662172674295e+01 1.422619051452877441e+12
2.069673469387754968e-07 1.657889870661615817e+01 1.454608568454655518e+12
2.069673469387754968e-07 1.756473132478086896e+01 1.487452421624773193e+12
2.069673469387754968e-07 1.860918460094198679e+01 1.521194513057835938e+12
2.069673469387754968e-07 1.971574430081734519e+01 1.555871629646417969e+12
2.069673469387754968e-07 2.088810346454058120e+01 1.591511671867240479e+12
2.069673469387754968e-07 2.213017473183927919e+01 1.628131545445892334e+12
2.069673469387754968e-07 2.344610340010633465e+01 1.665734675914621826e+12
2.069673469387754968e-07 2.484028125894464623e+01 1.704308119413098145e+12
2.069673469387754968e-07 2.631736124735671112e+01 1.743819266271368652e+12
2.069673469387754968e-07 2.788227298249594455e+01 1.784212170633170410e+12
2.069673469387754968e-07 2.954023921180572643e+01 1.825403593577872559e+12
2.069673469387754968e-07 3.129679324345348590e+01 1.867278922355024658e+12
2.069673469387754968e-07 3.315779741323231633e+01 1.909688226080505371e+12
2.069673469387754968e-07 3.512946264956173792e+01 1.952442826180268066e+12
2.069673469387754968e-07 3.721836920188397357e+01 1.995312888717827148e+12
2.069673469387754968e-07 3.943148860163469038e+01 2.038026666089053955e+12
2.084122448979591741e-07 2.464468037602168149e+00 6.040659123431805420e+11
2.084122448979591741e-07 2.611012933067573094e+00 6.197955467137999268e+11
2.084122448979591741e-07 2.766271841479910787e+00 6.373149143056639404e+11
2.084122448979591741e-07 2.930762925013291831e+00 6.563677287017618408e+11
2.084122448979591741e-07 3.105035157368081666e+00 6.767206859791767578e+11
2.084122448979591741e-07 3.289670155919588890e+00 6.981612660078775635e+11
2.084122448979591741e-07 3.485284122811993068e+00 7.204966364215656738e+11
2.084122448979591741e-07 3.692529901475716692e+00 7.435532834124772949e+11
2.084122448979591741e-07 3.912099155431685737e+00 7.671770407340354004e+11
2.084122448979591741e-07 4.144724676654039541e+00 7.912332492093355713e+11
2.084122448979591741e-07 4.391182831195218128e+00 8.156068454665294189e+11
2.084122448979591741e-07 4.652296150235496697e+00 8.402022444675948486e+11
2.084122448979591741e-07 4.928936075204336298e+00 8.649429408264342041e+11
2.084122448979591741e-07 5.222025866135146188e+00 8.897708053071031494e+11
2.084122448979591741e-07 5.532543682959819797e+00 9.146450930145982666e+11
2.084122448979591741e-07 5.861525850026583662e+00 9.395412078362548828e+11
2.084122448979591741e-07 6.210070314736163333e+00 9.644492841566585693e+11
2.084122448979591741e-07 6.579340311839177780e+00 9.893726532426435547e+11
2.084122448979591741e-07 6.970568245623986137e+00 1.014326260072406006e+12
2.084122448979591741e-07 7.385059802951433383e+00 1.039335089076904175e+12
2.084122448979591741e-07 7.824198310863371475e+00 1.064432646483058716e+12
2.084122448979591741e-07 8.289449353308079083e+00 1.089659534585372192e+12
2.084122448979591741e-07 8.782365662390436256e+00 1.115062140778426758e+12
2.084122448979591741e-07 9.304592300470993393e+00 1.140691452549929932e+12
2.084122448979591741e-07 9.857872150408672596e+00 1.166601999434816895e+12
2.084122448979591741e-07 1.044405173227029060e+01 1.192850914392557861e+12
2.084122448979591741e-07 1.106508736591963959e+01 1.219497100164084717e+12
2.084122448979591741e-07 1.172305170005316732e+01 1.246600480694471436e+12
2.084122448979591741e-07 1.242014062947232311e+01 1.274221313381646240e+12
2.084122448979591741e-07 1.315868062367835556e+01 1.302419534404362793e+12
2.084122448979591741e-07 1.394113649124797227e+01 1.331254106379584961e+12
2.084122448979591741e-07 1.477011960590286321e+01 1.360782334830458496e+12
2.084122448979591741e-07 1.564839662172674295e+01 1.391059117214233154e+12
2.084122448979591741e-07 1.657889870661615817e+01 1.422136085468675293e+12
2.084122448979591741e-07 1.756473132478086896e+01 1.454060600223345703e+12
2.084122448979591741e-07 1.860918460094198679e+01 1.486874552203319580e+12
2.084122448979591741e-07 1.971574430081734519e+01 1.520612924380026611e+12
2.084122448979591741e-07 2.088810346454058120e+01 1.555302067864839600e+12
2.084122448979591741e-07 2.213017473183927919e+01 1.590957646577796387e+12
2.084122448979591741e-07 2.344610340010633465e+01 1.627582212061106934e+12
2.084122448979591741e-07 2.484028125894464623e+01 1.665162382771924316e+12
2.084122448979591741e-07 2.631736124735671112e+01 1.703665624779444092e+12
2.084122448979591741e-07 2.788227298249594455e+01 1.743036666598194580e+12
2.084122448979591741e-07 2.954023921180572643e+01 1.783193633771265625e+12
2.084122448979591741e-07 3.129679324345348590e+01 1.824024062166571289e+12
2.084122448979591741e-07 3.315779741323231633e+01 1.865381044350715332e+12
2.084122448979591741e-07 3.512946264956173792e+01 1.907079878536007080e+12
2.084122448979591741e-07 3.721836920188397357e+01 1.948895715384999512e+12
2.084122448979591741e-07 3.943148860163469038e+01 1.990562815443067139e+12
2.098571428571428513e-07 2.464468037602168149e+00 5.949156623779467773e+11
2.098571428571428513e-07 2.611012933067573094e+00 6.097664755879394531e+11
2.098571428571428513e-07 2.766271841479910787e+00 6.262530998528029785e+11
2.098571428571428513e-07 2.930762925013291831e+00 6.441323280734837646e+11
2.098571428571428513e-07 3.105035157368081666e+00 6.631837823656705322e+11
2.098571428571428513e-07 3.289670155919588890e+00 6.832081308116520996e+11
2.098571428571428513e-07 3.485284122811993068e+00 7.040261453233022461e+11
2.098571428571428513e-07 3.692529901475716692e+00 7.254782888603254395e+11
2.098571428571428513e-07 3.912099155431685737e+00 7.474245612343654785e+11
2.098571428571428513e-07 4.144724676654039541e+00 7.697443882223015137e+11
2.098571428571428513e-07 4.391182831195218128e+00 7.923363990565662842e+11
2.098571428571428513e-07 4.652296150235496697e+00 8.151179958578162842e+11
2.098571428571428513e-07 4.928936075204336298e+00 8.380246704926824951e+11
2.098571428571428513e-07 5.222025866135146188e+00 8.610090666303737793e+11
2.098571428571428513e-07 5.532543682959819797e+00 8.840398159675268555e+11
2.098571428571428513e-07 5.861525850026583662e+00 9.071001976254515381e+11
2.098571428571428513e-07 6.210070314736163333e+00 9.301866796430444336e+11
2.098571428571428513e-07 6.579340311839177780e+00 9.533074030732949219e+11
2.098571428571428513e-07 6.970568245623986137e+00 9.764806645713328857e+11
2.098571428571428513e-07 7.385059802951433383e+00 9.997334446794736328e+11
2.098571428571428513e-07 7.824198310863371475e+00 1.023100018177738525e+12
2.098571428571428513e-07 8.289449353308079083e+00 1.046620671406431030e+12
2.098571428571428513e-07 8.782365662390436256e+00 1.070340540479363281e+12
2.098571428571428513e-07 9.304592300470993393e+00 1.094308574477325562e+12
2.098571428571428513e-07 9.857872150408672596e+00 1.118576619373906006e+12
2.098571428571428513e-07 1.044405173227029060e+01 1.143198611660285889e+12
2.098571428571428513e-07 1.106508736591963959e+01 1.168229865273976562e+12
2.098571428571428513e-07 1.172305170005316732e+01 1.193726431255914062e+12
2.098571428571428513e-07 1.242014062947232311e+01 1.219744506264304199e+12
2.098571428571428513e-07 1.315868062367835556e+01 1.246339863357180664e+12
2.098571428571428513e-07 1.394113649124797227e+01 1.273567276039232666e+12
2.098571428571428513e-07 1.477011960590286321e+01 1.301479904222768311e+12
2.098571428571428513e-07 1.564839662172674295e+01 1.330128608320209717e+12
2.098571428571428513e-07 1.657889870661615817e+01 1.359561155103464355e+12
2.098571428571428513e-07 1.756473132478086896e+01 1.389821276295361084e+12
2.098571428571428513e-07 1.860918460094198679e+01 1.420947538326472656e+12
2.098571428571428513e-07 1.971574430081734519e+01 1.452971979745846191e+12
2.098571428571428513e-07 2.088810346454058120e+01 1.485918472162315674e+12
2.098571428571428513e-07 2.213017473183927919e+01 1.519800762451621826e+12
2.098571428571428513e-07 2.344610340010633465e+01 1.554620159926830322e+12
2.098571428571428513e-07 2.484028125894464623e+01 1.590362844460549561e+12
2.098571428571428513e-07 2.631736124735671112e+01 1.626996793030800293e+12
2.098571428571428513e-07 2.788227298249594455e+01 1.664468356265575439e+12
2.098571428571428513e-07 2.954023921180572643e+01 1.702698566966669434e+12
2.098571428571428513e-07 3.129679324345348590e+01 1.741579332537812988e+12
2.098571428571428513e-07 3.315779741323231633e+01 1.780969754236424072e+12
2.098571428571428513e-07 3.512946264956173792e+01 1.820692925994054199e+12
2.098571428571428513e-07 3.721836920188397357e+01 1.860533685548904785e+12
2.098571428571428513e-07 3.943148860163469038e+01 1.900237902708994629e+12
2.113020408163265285e-07 2.464468037602168149e+00 5.683578181461152344e+11
2.113020408163265285e-07 2.611012933067573094e+00 5.818435685337185059e+11
2.113020408163265285e-07 2.766271841479910787e+00 5.967570626666072998e+11
2.113020408163265285e-07 2.930762925013291831e+00 6.128776226606735840e+11
2.113020408163265285e-07 3.105035157368081666e+00 6.300064194100258789e+11
2.113020408163265285e-07 3.289670155919588890e+00 6.479651140892495117e+11
2.113020408163265285e-07 3.485284122811993068e+00 6.665950546478511963e+11
2.113020408163265285e-07 3.692529901475716692e+00 6.857567954429578857e+11
2.113020408163265285e-07 3.912099155431685737e+00 7.053297403149068604e+11
2.113020408163265285e-07 4.144724676654039541e+00 7.252117557029901123e+11
2.113020408163265285e-07 4.391182831195218128e+00 7.453186505437663574e+11
2.113020408163265285e-07 4.652296150235496697e+00 7.655834670201857910e+11
2.113020408163265285e-07 4.928936075204336298e+00 7.859555665412878418e+11
2.113020408163265285e-07 5.222025866135146188e+00 8.063995263794487305e+11
2.113020408163265285e-07 5.532543682959819797e+00 8.268938835093288574e+11
2.113020408163265285e-07 5.861525850026583662e+00 8.474297739374997559e+11
2.113020408163265285e-07 6.210070314736163333e+00 8.680095195746271973e+11
2.113020408163265285e-07 6.579340311839177780e+00 8.886452123179985352e+11
2.113020408163265285e-07 6.970568245623986137e+00 9.093573384217052002e+11
2.113020408163265285e-07 7.385059802951433383e+00 9.301734772253825684e+11
2.113020408163265285e-07 7.824198310863371475e+00 9.511270983708240967e+11
2.113020408163265285e-07 8.289449353308079083e+00 9.722564718594219971e+11
2.113020408163265285e-07 8.782365662390436256e+00 9.936036964123841553e+11
2.113020408163265285e-07 9.304592300470993393e+00 1.015213843975039307e+12
2.113020408163265285e-07 9.857872150408672596e+00 1.037134211976205200e+12
2.113020408163265285e-07 1.044405173227029060e+01 1.059413670043012329e+12
2.113020408163265285e-07 1.106508736591963959e+01 1.082102084089381226e+12
2.113020408163265285e-07 1.172305170005316732e+01 1.105249797787504395e+12
2.113020408163265285e-07 1.242014062947232311e+01 1.128907149121347656e+12
2.113020408163265285e-07 1.315868062367835556e+01 1.153123997745960449e+12
2.113020408163265285e-07 1.394113649124797227e+01 1.177949237006442139e+12
2.113020408163265285e-07 1.477011960590286321e+01 1.203430262526273193e+12
2.113020408163265285e-07 1.564839662172674295e+01 1.229612367142462402e+12
2.113020408163265285e-07 1.657889870661615817e+01 1.256538029615138428e+12
2.113020408163265285e-07 1.756473132478086896e+01 1.284246062052599609e+12
2.113020408163265285e-07 1.860918460094198679e+01 1.312770578597772461e+12
2.113020408163265285e-07 1.971574430081734519e+01 1.342139746047538818e+12
2.113020408163265285e-07 2.088810346454058120e+01 1.372374276421656982e+12
2.113020408163265285e-07 2.213017473183927919e+01 1.403485623120154053e+12
2.113020408163265285e-07 2.344610340010633465e+01 1.435473847718990479e+12
2.113020408163265285e-07 2.484028125894464623e+01 1.468325135709184326e+12
2.113020408163265285e-07 2.631736124735671112e+01 1.502008959227613770e+12
2.113020408163265285e-07 2.788227298249594455e+01 1.536474916220553711e+12
2.113020408163265285e-07 2.954023921180572643e+01 1.571649321920166748e+12
2.113020408163265285e-07 3.129679324345348590e+01 1.607431692984189453e+12
2.113020408163265285e-07 3.315779741323231633e+01 1.643691348542024414e+12
2.113020408163265285e-07 3.512946264956173792e+01 1.680264453658180908e+12
2.113020408163265285e-07 3.721836920188397357e+01 1.716951941377028564e+12
2.113020408163265285e-07 3.943148860163469038e+01 1.753518852857175537e+12
2.127469387755102057e-07 2.464468037602168149e+00 5.100189338366314087e+11
2.127469387755102057e-07 2.611012933067573094e+00 5.219628225384183960e+11
2.127469387755102057e-07 2.766271841479910787e+00 5.351581790422709961e+11
2.127469387755102057e-07 2.930762925013291831e+00 5.494098288006604614e+11
2.127469387755102057e-07 3.105035157368081666e+00 5.645421822611934814e+11
2.127469387755102057e-07 3.289670155919588890e+00 5.803980829676479492e+11
2.127469387755102057e-07 3.485284122811993068e+00 5.968381012658005371e+11
2.127469387755102057e-07 3.692529901475716692e+00 6.137400804810817871e+11
2.127469387755102057e-07 3.912099155431685737e+00 6.309987695715740967e+11
2.127469387755102057e-07 4.144724676654039541e+00 6.485254160408442383e+11
2.127469387755102057e-07 4.391182831195218128e+00 6.662472359579714355e+11
2.127469387755102057e-07 4.652296150235496697e+00 6.841067182947506104e+11
2.127469387755102057e-07 4.928936075204336298e+00 7.020607547939309082e+11
2.127469387755102057e-07 5.222025866135146188e+00 7.200796123602995605e+11
2.127469387755102057e-07 5.532543682959819797e+00 7.381457820691337891e+11
2.127469387755102057e-07 5.861525850026583662e+00 7.562527479243928223e+11
2.127469387755102057e-07 6.210070314736163333e+00 7.744037207755229492e+11
2.127469387755102057e-07 6.579340311839177780e+00 7.926103799651907959e+11
2.127469387755102057e-07 6.970568245623986137e+00 8.108916590305839844e+11
2.127469387755102057e-07 7.385059802951433383e+00 8.292726036560042725e+11
2.127469387755102057e-07 7.824198310863371475e+00 8.477833213230615234e+11
2.127469387755102057e-07 8.289449353308079083e+00 8.664580336362237549e+11
2.127469387755102057e-07 8.782365662390436256e+00 8.853342346944122314e+11
2.127469387755102057e-07 9.304592300470993393e+00 9.044519524268532715e+11
2.127469387755102057e-07 9.857872150408672596e+00 9.238531045845715332e+11
2.127469387755102057e-07 1.044405173227029060e+01 9.435809369924342041e+11
2.127469387755102057e-07 1.106508736591963959e+01 9.636795285386097412e+11
2.127469387755102057e-07 1.172305170005316732e+01 9.841933449781865234e+11
2.127469387755102057e-07 1.242014062947232311e+01 1.005166821713034790e+12
2.127469387755102057e-07 1.315868062367835556e+01 1.026643954051678101e+12
2.127469387755102057e-07 1.394113649124797227e+01 1.048667871853370361e+12
2.127469387755102057e-07 1.477011960590286321e+01 1.071280373767234863e+12
2.127469387755102057e-07 1.564839662172674295e+01 1.094521394395638550e+12
2.127469387755102057e-07 1.657889870661615817e+01 1.118428375620648193e+12
2.127469387755102057e-07 1.756473132478086896e+01 1.143035511110226318e+12
2.127469387755102057e-07 1.860918460094198679e+01 1.168372830873784424e+12
2.127469387755102057e-07 1.971574430081734519e+01 1.194465091049453125e+12
2.127469387755102057e-07 2.088810346454058120e+01 1.221330433502102295e+12
2.127469387755102057e-07 2.213017473183927919e+01 1.248978781233752930e+12
2.127469387755102057e-07 2.344610340010633465e+01 1.277409940402557617e+12
2.127469387755102057e-07 2.484028125894464623e+01 1.306611389742462646e+12
2.127469387755102057e-07 2.631736124735671112e+01 1.336555755724810303e+12
2.127469387755102057e-07 2.788227298249594455e+01 1.367197999718812500e+12
2.127469387755102057e-07 2.954023921180572643e+01 1.398472384711710449e+12
2.127469387755102057e-07 3.129679324345348590e+01 1.430289346496498047e+12
2.127469387755102057e-07 3.315779741323231633e+01 1.462532468863494385e+12
2.127469387755102057e-07 3.512946264956173792e+01 1.495055852419147705e+12
2.127469387755102057e-07 3.721836920188397357e+01 1.527682265092759033e+12
2.127469387755102057e-07 3.943148860163469038e+01 1.560202554326695801e+12
2.141918367346938829e-07 2.464468037602168149e+00 4.280645654703710327e+11
2.141918367346938829e-07 2.611012933067573094e+00 4.387445159291987305e+11
2.141918367346938829e-07 2.766271841479910787e+00 4.506003665732906494e+11
2.141918367346938829e-07 2.930762925013291831e+00 4.634572098095822144e+11
2.141918367346938829e-07 3.105035157368081666e+00 4.771565656609209595e+11
2.141918367346938829e-07 3.289670155919588890e+00 4.915551018032217407e+11
2.141918367346938829e-07 3.485284122811993068e+00 5.065239566774721069e+11
2.141918367346938829e-07 3.692529901475716692e+00 5.219484418928862305e+11
2.141918367346938829e-07 3.912099155431685737e+00 5.377279295755106812e+11
2.141918367346938829e-07 4.144724676654039541e+00 5.537757701980314941e+11
2.141918367346938829e-07 4.391182831195218128e+00 5.700191297929696045e+11
2.141918367346938829e-07 4.652296150235496697e+00 5.863986774784815674e+11
2.141918367346938829e-07 4.928936075204336298e+00 6.028680915095720215e+11
2.141918367346938829e-07 5.222025866135146188e+00 6.193933824209010010e+11
2.141918367346938829e-07 5.532543682959819797e+00 6.359520541999522705e+11
2.141918367346938829e-07 5.861525850026583662e+00 6.525321387799700928e+11
2.141918367346938829e-07 6.210070314736163333e+00 6.691311462269777832e+11
2.141918367346938829e-07 6.579340311839177780e+00 6.857549740980178223e+11
2.141918367346938829e-07 6.970568245623986137e+00 7.024168161008450928e+11
2.141918367346938829e-07 7.385059802951433383e+00 7.191361039283259277e+11
2.141918367346938829e-07 7.824198310863371475e+00 7.359375083439753418e+11
2.141918367346938829e-07 8.289449353308079083e+00 7.528500173559798584e+11
2.141918367346938829e-07 8.782365662390436256e+00 7.699061014234593506e+11
2.141918367346938829e-07 9.304592300470993393e+00 7.871409685811328125e+11
2.141918367346938829e-07 9.857872150408672596e+00 8.045919063843494873e+11
2.141918367346938829e-07 1.044405173227029060e+01 8.222977027078948975e+11
2.141918367346938829e-07 1.106508736591963959e+01 8.402981335861285400e+11
2.141918367346938829e-07 1.172305170005316732e+01 8.586335032838680420e+11
2.141918367346938829e-07 1.242014062947232311e+01 8.773442194236470947e+11
2.141918367346938829e-07 1.315868062367835556e+01 8.964703840462742920e+11
2.141918367346938829e-07 1.394113649124797227e+01 9.160513797471575928e+11
2.141918367346938829e-07 1.477011960590286321e+01 9.361254283459957275e+11
2.141918367346938829e-07 1.564839662172674295e+01 9.567290977991080322e+11
2.141918367346938829e-07 1.657889870661615817e+01 9.778967312070278320e+11
2.141918367346938829e-07 1.756473132478086896e+01 9.996597698493980713e+11
2.141918367346938829e-07 1.860918460094198679e+01 1.022045940357743042e+12
2.141918367346938829e-07 1.971574430081734519e+01 1.045078274737249756e+12
2.141918367346938829e-07 2.088810346454058120e+01 1.068773931507872437e+12
2.141918367346938829e-07 2.213017473183927919e+01 1.093142787571071655e+12
2.141918367346938829e-07 2.344610340010633465e+01 1.118185774696149414e+12
2.141918367346938829e-07 2.484028125894464623e+01 1.143892943359813721e+12
2.141918367346938829e-07 2.631736124735671112e+01 1.170241252124051270e+12
2.141918367346938829e-07 2.788227298249594455e+01 1.197192105265783203e+12
2.141918367346938829e-07 2.954023921180572643e+01 1.224688697625863525e+12
2.141918367346938829e-07 3.129679324345348590e+01 1.252653275952671631e+12
2.141918367346938829e-07 3.315779741323231633e+01 1.280984491463500000e+12
2.141918367346938829e-07 3.512946264956173792e+01 1.309555097339677734e+12
2.141918367346938829e-07 3.721836920188397357e+01 1.338210331180754150e+12
2.141918367346938829e-07 3.943148860163469038e+01 1.366767403053747559e+12
2.156367346938775337e-07 2.464468037602168149e+00 3.475625301436772461e+11
2.156367346938775337e-07 2.611012933067573094e+00 3.574315125562954712e+11
2.156367346938775337e-07 2.766271841479910787e+00 3.684991954541448364e+11
2.156367346938775337e-07 2.930762925013291831e+00 3.806092668812905884e+11
2.156367346938775337e-07 3.105035157368081666e+00 3.936181655411765137e+11
2.156367346938775337e-07 3.289670155919588890e+00 4.073931873759448853e+11
2.156367346938775337e-07 3.485284122811993068e+00 4.218115643420864258e+11
2.156367346938775337e-07 3.692529901475716692e+00 4.367602312572402344e+11
2.156367346938775337e-07 3.912099155431685737e+00 4.521360297646434937e+11
2.156367346938775337e-07 4.144724676654039541e+00 4.678461361507314453e+11
2.156367346938775337e-07 4.391182831195218128e+00 4.838085405158906250e+11
2.156367346938775337e-07 4.652296150235496697e+00 4.999524470294723511e+11
2.156367346938775337e-07 4.928936075204336298e+00 5.162185065916568604e+11
2.156367346938775337e-07 5.222025866135146188e+00 5.325588318304443359e+11
2.156367346938775337e-07 5.532543682959819797e+00 5.489367778323333740e+11
2.156367346938775337e-07 5.861525850026583662e+00 5.653264987704337158e+11
2.156367346938775337e-07 6.210070314736163333e+00 5.817123098811314697e+11
2.156367346938775337e-07 6.579340311839177780e+00 5.980878961007130127e+11
2.156367346938775337e-07 6.970568245623986137e+00 6.144554138510349121e+11
2.156367346938775337e-07 7.385059802951433383e+00 6.308245321736677246e+11
2.156367346938775337e-07 7.824198310863371475e+00 6.472114550922564697e+11
2.156367346938775337e-07 8.289449353308079083e+00 6.636379601703256836e+11
2.156367346938775337e-07 8.782365662390436256e+00 6.801304799998331299e+11
2.156367346938775337e-07 9.304592300470993393e+00 6.967192448180307617e+11
2.156367346938775337e-07 9.857872150408672596e+00 7.134374963269034424e+11
2.156367346938775337e-07 1.044405173227029060e+01 7.303207755206600342e+11
2.156367346938775337e-07 1.106508736591963959e+01 7.474062811149038086e+11
2.156367346938775337e-07 1.172305170005316732e+01 7.647322900371722412e+11
2.156367346938775337e-07 1.242014062947232311e+01 7.823376272797365723e+11
2.156367346938775337e-07 1.315868062367835556e+01 8.002611690573916016e+11
2.156367346938775337e-07 1.394113649124797227e+01 8.185413604528112793e+11
2.156367346938775337e-07 1.477011960590286321e+01 8.372157263736885986e+11
2.156367346938775337e-07 1.564839662172674295e+01 8.563203525275964355e+11
2.156367346938775337e-07 1.657889870661615817e+01 8.758893111399333496e+11
2.156367346938775337e-07 1.756473132478086896e+01 8.959540042796116943e+11
2.156367346938775337e-07 1.860918460094198679e+01 9.165423960129276123e+11
2.156367346938775337e-07 1.971574430081734519e+01 9.376781034277532959e+11
2.156367346938775337e-07 2.088810346454058120e+01 9.593793163086546631e+11
2.156367346938775337e-07 2.213017473183927919e+01 9.816575166113720703e+11
2.156367346938775337e-07 2.344610340010633465e+01 1.004515972923200195e+12
2.156367346938775337e-07 2.484028125894464623e+01 1.027947993234251587e+12
2.156367346938775337e-07 2.631736124735671112e+01 1.051934933431890991e+12
2.156367346938775337e-07 2.788227298249594455e+01 1.076443981184306763e+12
2.156367346938775337e-07 2.954023921180572643e+01 1.101425767684814697e+12
2.156367346938775337e-07 3.129679324345348590e+01 1.126811905184762451e+12
2.156367346938775337e-07 3.315779741323231633e+01 1.152512607331497803e+12
2.156367346938775337e-07 3.512946264956173792e+01 1.178414620614533936e+12
2.156367346938775337e-07 3.721836920188397357e+01 1.204379773099231201e+12
2.156367346938775337e-07 3.943148860163469038e+01 1.230244519367471924e+12
2.170816326530612109e-07 2.464468037602168149e+00 2.831805634557823486e+11
2.170816326530612109e-07 2.611012933067573094e+00 2.925246450538472290e+11
2.170816326530612109e-07 2.766271841479910787e+00 3.031367365451140747e+11
2.170816326530612109e-07 2.930762925013291831e+00 3.148855978052129517e+11
2.170816326530612109e-07 3.105035157368081666e+00 3.276493978192470703e+11
2.170816326530612109e-07 3.289670155919588890e+00 3.413126826415810547e+11
2.170816326530612109e-07 3.485284122811993068e+00 3.557646924925277710e+11
2.170816326530612109e-07 3.692529901475716692e+00 3.708987220020654297e+11
2.170816326530612109e-07 3.912099155431685737e+00 3.866122568625354004e+11
2.170816326530612109e-07 4.144724676654039541e+00 4.028076488639584961e+11
2.170816326530612109e-07 4.391182831195218128e+00 4.193931164162727051e+11
2.170816326530612109e-07 4.652296150235496697e+00 4.362838839770038452e+11
2.170816326530612109e-07 4.928936075204336298e+00 4.534033036414669189e+11
2.170816326530612109e-07 5.222025866135146188e+00 4.706838356797637329e+11
2.170816326530612109e-07 5.532543682959819797e+00 4.880678005564501953e+11
2.170816326530612109e-07 5.861525850026583662e+00 5.055078505537211914e+11
2.170816326530612109e-07 6.210070314736163333e+00 5.229671419263020630e+11
2.170816326530612109e-07 6.579340311839177780e+00 5.404192163002403564e+11
2.170816326530612109e-07 6.970568245623986137e+00 5.578476212881602783e+11
2.170816326530612109e-07 7.385059802951433383e+00 5.752453144254910889e+11
2.170816326530612109e-07 7.824198310863371475e+00 5.926139017745787354e+11
2.170816326530612109e-07 8.289449353308079083e+00 6.099627637876422119e+11
2.170816326530612109e-07 8.782365662390436256e+00 6.273081175530014648e+11
2.170816326530612109e-07 9.304592300470993393e+00 6.446720578005690918e+11
2.170816326530612109e-07 9.857872150408672596e+00 6.620816103734028320e+11
2.170816326530612109e-07 1.044405173227029060e+01 6.795678224345534668e+11
2.170816326530612109e-07 1.106508736591963959e+01 6.971649043454184570e+11
2.170816326530612109e-07 1.172305170005316732e+01 7.149094295042142334e+11
2.170816326530612109e-07 1.242014062947232311e+01 7.328395907887061768e+11
2.170816326530612109e-07 1.315868062367835556e+01 7.509945057124858398e+11
2.170816326530612109e-07 1.394113649124797227e+01 7.694135569357889404e+11
2.170816326530612109e-07 1.477011960590286321e+01 7.881357502380147705e+11
2.170816326530612109e-07 1.564839662172674295e+01 8.071990682940935059e+11
2.170816326530612109e-07 1.657889870661615817e+01 8.266397954504145508e+11
2.170816326530612109e-07 1.756473132478086896e+01 8.464917860774583740e+11
2.170816326530612109e-07 1.860918460094198679e+01 8.667856469974998779e+11
2.170816326530612109e-07 1.971574430081734519e+01 8.875478031073732910e+11
2.170816326530612109e-07 2.088810346454058120e+01 9.087994149995136719e+11
2.170816326530612109e-07 2.213017473183927919e+01 9.305551187511065674e+11
2.170816326530612109e-07 2.344610340010633465e+01 9.528215620476850586e+11
2.170816326530612109e-07 2.484028125894464623e+01 9.755957187623897705e+11
2.170816326530612109e-07 2.631736124735671112e+01 9.988629777626135254e+11
2.170816326530612109e-07 2.788227298249594455e+01 1.022595023159193726e+12
2.170816326530612109e-07 2.954023921180572643e+01 1.046747554714104004e+12
2.170816326530612109e-07 3.129679324345348590e+01 1.071257940677029297e+12
2.170816326530612109e-07 3.315779741323231633e+01 1.096042951864678955e+12
2.170816326530612109e-07 3.512946264956173792e+01 1.120996793963811035e+12
2.170816326530612109e-07 3.721836920188397357e+01 1.145989729485325195e+12
2.170816326530612109e-07 3.943148860163469038e+01 1.170867650344415771e+12
2.185265306122448882e-07 2.464468037602168149e+00 2.332114030855609436e+11
2.185265306122448882e-07 2.611012933067573094e+00 2.420500412931718140e+11
2.185265306122448882e-07 2.766271841479910787e+00 2.522157726184512024e+11
2.185265306122448882e-07 2.930762925013291831e+00 2.636109042226980591e+11
2.185265306122448882e-07 3.105035157368081666e+00 2.761453911559402466e+11
2.185265306122448882e-07 3.289670155919588890e+00 2.897324804482888794e+11
2.185265306122448882e-07 3.485284122811993068e+00 3.042858609605485229e+11
2.185265306122448882e-07 3.692529901475716692e+00 3.197180408611594849e+11
2.185265306122448882e-07 3.912099155431685737e+00 3.359397357190023804e+11
2.185265306122448882e-07 4.144724676654039541e+00 3.528600795790923462e+11
2.185265306122448882e-07 4.391182831195218128e+00 3.703874820444323730e+11
2.185265306122448882e-07 4.652296150235496697e+00 3.884309566065652466e+11
2.185265306122448882e-07 4.928936075204336298e+00 4.069017470536132202e+11
2.185265306122448882e-07 5.222025866135146188e+00 4.257150850803264771e+11
2.185265306122448882e-07 5.532543682959819797e+00 4.447919261073506470e+11
2.185265306122448882e-07 5.861525850026583662e+00 4.640605323489374390e+11
2.185265306122448882e-07 6.210070314736163333e+00 4.834578009830649414e+11
2.185265306122448882e-07 6.579340311839177780e+00 5.029302681811938477e+11
2.185265306122448882e-07 6.970568245623986137e+00 5.224347534402919312e+11
2.185265306122448882e-07 7.385059802951433383e+00 5.419386399017101440e+11
2.185265306122448882e-07 7.824198310863371475e+00 5.614198125413581543e+11
2.185265306122448882e-07 8.289449353308079083e+00 5.808662956246613770e+11
2.185265306122448882e-07 8.782365662390436256e+00 6.002756430243815918e+11
2.185265306122448882e-07 9.304592300470993393e+00 6.196541402069886475e+11
2.185265306122448882e-07 9.857872150408672596e+00 6.390158758910718994e+11
2.185265306122448882e-07 1.044405173227029060e+01 6.583817359453432617e+11
2.185265306122448882e-07 1.106508736591963959e+01 6.777783635153449707e+11
2.185265306122448882e-07 1.172305170005316732e+01 6.972371190389371338e+11
2.185265306122448882e-07 1.242014062947232311e+01 7.167930628865812988e+11
2.185265306122448882e-07 1.315868062367835556e+01 7.364839727006033936e+11
2.185265306122448882e-07 1.394113649124797227e+01 7.563493976661463623e+11
2.185265306122448882e-07 1.477011960590286321e+01 7.764297432254615479e+11
2.185265306122448882e-07 1.564839662172674295e+01 7.967653722535977783e+11
2.185265306122448882e-07 1.657889870661615817e+01 8.173957024370089111e+11
2.185265306122448882e-07 1.756473132478086896e+01 8.383582744862652588e+11
2.185265306122448882e-07 1.860918460094198679e+01 8.596877618539332275e+11
2.185265306122448882e-07 1.971574430081734519e+01 8.814148899116492920e+11
2.185265306122448882e-07 2.088810346454058120e+01 9.035652313414615479e+11
2.185265306122448882e-07 2.213017473183927919e+01 9.261578453483135986e+11
2.185265306122448882e-07 2.344610340010633465e+01 9.492037320672937012e+11
2.185265306122448882e-07 2.484028125894464623e+01 9.727040814798015137e+11
2.185265306122448882e-07 2.631736124735671112e+01 9.966483099496530762e+11
2.185265306122448882e-07 2.788227298249594455e+01 1.021011899201204834e+12
2.185265306122448882e-07 2.954023921180572643e+01 1.045754084425377808e+12
2.185265306122448882e-07 3.129679324345348590e+01 1.070815482196722656e+12
2.185265306122448882e-07 3.315779741323231633e+01 1.096115805940498779e+12
2.185265306122448882e-07 3.512946264956173792e+01 1.121551885425354248e+12
2.185265306122448882e-07 3.721836920188397357e+01 1.146996281806118896e+12
2.185265306122448882e-07 3.943148860163469038e+01 1.172296859877589355e+12
2.199714285714285654e-07 2.464468037602168149e+00 1.940012750780271301e+11
2.199714285714285654e-07 2.611012933067573094e+00 2.022159618634700623e+11
2.199714285714285654e-07 2.766271841479910787e+00 2.117683615884601746e+11
2.199714285714285654e-07 2.930762925013291831e+00 2.225967014111691589e+11
2.199714285714285654e-07 3.105035157368081666e+00 2.346471430302556763e+11
2.199714285714285654e-07 3.289670155919588890e+00 2.478685221829937134e+11
2.199714285714285654e-07 3.485284122811993068e+00 2.622084784520276184e+11
2.199714285714285654e-07 3.692529901475716692e+00 2.776107251448217773e+11
2.199714285714285654e-07 3.912099155431685737e+00 2.940133048190370483e+11
2.199714285714285654e-07 4.144724676654039541e+00 3.113477261391312866e+11
2.199714285714285654e-07 4.391182831195218128e+00 3.295388960373715820e+11
2.199714285714285654e-07 4.652296150235496697e+00 3.485057581326447144e+11
2.199714285714285654e-07 4.928936075204336298e+00 3.681625328230206299e+11
2.199714285714285654e-07 5.222025866135146188e+00 3.884204341258717041e+11
2.199714285714285654e-07 5.532543682959819797e+00 4.091897198272157593e+11
2.199714285714285654e-07 5.861525850026583662e+00 4.303819200265297852e+11
2.199714285714285654e-07 6.210070314736163333e+00 4.519120880819940796e+11
2.199714285714285654e-07 6.579340311839177780e+00 4.737009285174133301e+11
2.199714285714285654e-07 6.970568245623986137e+00 4.956766778091027832e+11
2.199714285714285654e-07 7.385059802951433383e+00 5.177766435770519409e+11
2.199714285714285654e-07 7.824198310863371475e+00 5.399483419179157104e+11
2.199714285714285654e-07 8.289449353308079083e+00 5.621502074481638184e+11
2.199714285714285654e-07 8.782365662390436256e+00 5.843518824334564209e+11
2.199714285714285654e-07 9.304592300470993393e+00 6.065341173919766846e+11
2.199714285714285654e-07 9.857872150408672596e+00 6.286883341393449707e+11
2.199714285714285654e-07 1.044405173227029060e+01 6.508159129112995605e+11
2.199714285714285654e-07 1.106508736591963959e+01 6.729272684557268066e+11
2.199714285714285654e-07 1.172305170005316732e+01 6.950407770104387207e+11
2.199714285714285654e-07 1.242014062947232311e+01 7.171816084199755859e+11
2.199714285714285654e-07 1.315868062367835556e+01 7.393805069074874268e+11
2.199714285714285654e-07 1.394113649124797227e+01 7.616725516774213867e+11
2.199714285714285654e-07 1.477011960590286321e+01 7.840959157839938965e+11
2.199714285714285654e-07 1.564839662172674295e+01 8.066906294500361328e+11
2.199714285714285654e-07 1.657889870661615817e+01 8.294973428615030518e+11
2.199714285714285654e-07 1.756473132478086896e+01 8.525560737718319092e+11
2.199714285714285654e-07 1.860918460094198679e+01 8.759049172741931152e+11
2.199714285714285654e-07 1.971574430081734519e+01 8.995786890619609375e+11
2.199714285714285654e-07 2.088810346454058120e+01 9.236074697104154053e+11
2.199714285714285654e-07 2.213017473183927919e+01 9.480150164878757324e+11
2.199714285714285654e-07 2.344610340010633465e+01 9.728170117597390137e+11
2.199714285714285654e-07 2.484028125894464623e+01 9.980191243938369141e+11
2.199714285714285654e-07 2.631736124735671112e+01 1.023614874357399414e+12
2.199714285714285654e-07 2.788227298249594455e+01 1.049583312958707520e+12
2.199714285714285654e-07 2.954023921180572643e+01 1.075886564174793945e+12
2.199714285714285654e-07 3.129679324345348590e+01 1.102467318213257324e+12
2.199714285714285654e-07 3.315779741323231633e+01 1.129246427796166992e+12
2.199714285714285654e-07 3.512946264956173792e+01 1.156120829169870605e+12
2.199714285714285654e-07 3.721836920188397357e+01 1.182962087955191406e+12
2.199714285714285654e-07 3.943148860163469038e+01 1.209615943015468750e+12
2.214163265306122426e-07 2.464468037602168149e+00 1.685477383751684875e+11
2.214163265306122426e-07 2.611012933067573094e+00 1.761951525651221924e+11
2.214163265306122426e-07 2.766271841479910787e+00 1.851530262398779297e+11
2.214163265306122426e-07 2.930762925013291831e+00 1.953853925838101196e+11
2.214163265306122426e-07 3.105035157368081666e+00 2.068654381492420044e+11
2.214163265306122426e-07 3.289670155919588890e+00 2.195700083551307678e+11
2.214163265306122426e-07 3.485284122811993068e+00 2.334753106765477600e+11
2.214163265306122426e-07 3.692529901475716692e+00 2.485535652848068542e+11
2.214163265306122426e-07 3.912099155431685737e+00 2.647704719991703796e+11
2.214163265306122426e-07 4.144724676654039541e+00 2.820834336039647217e+11
2.214163265306122426e-07 4.391182831195218128e+00 3.004405120491444702e+11
2.214163265306122426e-07 4.652296150235496697e+00 3.197801043130053711e+11
2.214163265306122426e-07 4.928936075204336298e+00 3.400313152701702271e+11
2.214163265306122426e-07 5.222025866135146188e+00 3.611149817472001953e+11
2.214163265306122426e-07 5.532543682959819797e+00 3.829452711388563232e+11
2.214163265306122426e-07 5.861525850026583662e+00 4.054317456886779175e+11
2.214163265306122426e-07 6.210070314736163333e+00 4.284817556707246704e+11
2.214163265306122426e-07 6.579340311839177780e+00 4.520030061176417847e+11
2.214163265306122426e-07 6.970568245623986137e+00 4.759061356518765869e+11
2.214163265306122426e-07 7.385059802951433383e+00 5.001071535430390015e+11
2.214163265306122426e-07 7.824198310863371475e+00 5.245296013365196533e+11
2.214163265306122426e-07 8.289449353308079083e+00 5.491063354465233154e+11
2.214163265306122426e-07 8.782365662390436256e+00 5.737808629491531982e+11
2.214163265306122426e-07 9.304592300470993393e+00 5.985081999995593262e+11
2.214163265306122426e-07 9.857872150408672596e+00 6.232552567240013428e+11
2.214163265306122426e-07 1.044405173227029060e+01 6.480007809157579346e+11
2.214163265306122426e-07 1.106508736591963959e+01 6.727349134412147217e+11
2.214163265306122426e-07 1.172305170005316732e+01 6.974584202642233887e+11
2.214163265306122426e-07 1.242014062947232311e+01 7.221816698464060059e+11
2.214163265306122426e-07 1.315868062367835556e+01 7.469234215893811035e+11
2.214163265306122426e-07 1.394113649124797227e+01 7.717094825991357422e+11
2.214163265306122426e-07 1.477011960590286321e+01 7.965712781398221436e+11
2.214163265306122426e-07 1.564839662172674295e+01 8.215443673545471191e+11
2.214163265306122426e-07 1.657889870661615817e+01 8.466669215606186523e+11
2.214163265306122426e-07 1.756473132478086896e+01 8.719781687745119629e+11
2.214163265306122426e-07 1.860918460094198679e+01 8.975167959204873047e+11
2.214163265306122426e-07 1.971574430081734519e+01 9.233192900818391113e+11
2.214163265306122426e-07 2.088810346454058120e+01 9.494181927650725098e+11
2.214163265306122426e-07 2.213017473183927919e+01 9.758402371477812500e+11
2.214163265306122426e-07 2.344610340010633465e+01 1.002604338575668701e+12
2.214163265306122426e-07 2.484028125894464623e+01 1.029719414410218750e+12
2.214163265306122426e-07 2.631736124735671112e+01 1.057182022368811157e+12
2.214163265306122426e-07 2.788227298249594455e+01 1.084973828800186890e+12
2.214163265306122426e-07 2.954023921180572643e+01 1.113058952160902832e+12
2.214163265306122426e-07 3.129679324345348590e+01 1.141381274306511719e+12
2.214163265306122426e-07 3.315779741323231633e+01 1.169861873975787354e+12
2.214163265306122426e-07 3.512946264956173792e+01 1.198396811459785645e+12
2.214163265306122426e-07 3.721836920188397357e+01 1.226855575057724609e+12
2.214163265306122426e-07 3.943148860163469038e+01 1.255080576369307129e+12
2.228612244897959198e-07 2.464468037602168149e+00 1.622948611516464539e+11
2.228612244897959198e-07 2.611012933067573094e+00 1.697920475246620483e+11
2.228612244897959198e-07 2.766271841479910787e+00 1.785911792224514465e+11
2.228612244897959198e-07 2.930762925013291831e+00 1.886631414754386902e+11
2.228612244897959198e-07 3.105035157368081666e+00 1.999884598709217529e+11
2.228612244897959198e-07 3.289670155919588890e+00 2.125517957158247070e+11
2.228612244897959198e-07 3.485284122811993068e+00 2.263375812376661072e+11
2.228612244897959198e-07 3.692529901475716692e+00 2.413265399420860596e+11
2.228612244897959198e-07 3.912099155431685737e+00 2.574929619055154419e+11
2.228612244897959198e-07 4.144724676654039541e+00 2.748026806742335510e+11
2.228612244897959198e-07 4.391182831195218128e+00 2.932117408725360107e+11
2.228612244897959198e-07 4.652296150235496697e+00 3.126657615733997192e+11
2.228612244897959198e-07 4.928936075204336298e+00 3.330999956528590088e+11
2.228612244897959198e-07 5.222025866135146188e+00 3.544400648382794800e+11
2.228612244897959198e-07 5.532543682959819797e+00 3.766033193394352417e+11
2.228612244897959198e-07 5.861525850026583662e+00 3.995007356574611206e+11
2.228612244897959198e-07 6.210070314736163333e+00 4.230392324030193481e+11
2.228612244897959198e-07 6.579340311839177780e+00 4.471242572523740845e+11
2.228612244897959198e-07 6.970568245623986137e+00 4.716624828369454346e+11
2.228612244897959198e-07 7.385059802951433383e+00 4.965644478486569214e+11
2.228612244897959198e-07 7.824198310863371475e+00 5.217469922113630371e+11
2.228612244897959198e-07 8.289449353308079083e+00 5.471353599626991577e+11
2.228612244897959198e-07 8.782365662390436256e+00 5.726648769994418945e+11
2.228612244897959198e-07 9.304592300470993393e+00 5.982821486231605225e+11
2.228612244897959198e-07 9.857872150408672596e+00 6.239457593306386719e+11
2.228612244897959198e-07 1.044405173227029060e+01 6.496264905867854004e+11
2.228612244897959198e-07 1.106508736591963959e+01 6.753070985679252930e+11
2.228612244897959198e-07 1.172305170005316732e+01 7.009817115645515137e+11
2.228612244897959198e-07 1.242014062947232311e+01 7.266549156484522705e+11
2.228612244897959198e-07 1.315868062367835556e+01 7.523405981250682373e+11
2.228612244897959198e-07 1.394113649124797227e+01 7.780606126698297119e+11
2.228612244897959198e-07 1.477011960590286321e+01 8.038433196708837891e+11
2.228612244897959198e-07 1.564839662172674295e+01 8.297220419800406494e+11
2.228612244897959198e-07 1.657889870661615817e+01 8.557334616433270264e+11
2.228612244897959198e-07 1.756473132478086896e+01 8.819159686018629150e+11
2.228612244897959198e-07 1.860918460094198679e+01 9.083079589006223145e+11
2.228612244897959198e-07 1.971574430081734519e+01 9.349460684779178467e+11
2.228612244897959198e-07 2.088810346454058120e+01 9.618633198892310791e+11
2.228612244897959198e-07 2.213017473183927919e+01 9.890871541394661865e+11
2.228612244897959198e-07 2.344610340010633465e+01 1.016637319136333008e+12
2.228612244897959198e-07 2.484028125894464623e+01 1.044523591428452881e+12
2.228612244897959198e-07 2.631736124735671112e+01 1.072743320548802002e+12
2.228612244897959198e-07 2.788227298249594455e+01 1.101278807527292969e+12
2.228612244897959198e-07 2.954023921180572643e+01 1.130094563245925293e+12
2.228612244897959198e-07 3.129679324345348590e+01 1.159134540302254395e+12
2.228612244897959198e-07 3.315779741323231633e+01 1.188319494806724121e+12
2.228612244897959198e-07 3.512946264956173792e+01 1.217544710452114258e+12
2.228612244897959198e-07 3.721836920188397357e+01 1.246678400287029785e+12
2.228612244897959198e-07 3.943148860163469038e+01 1.275561179511783447e+12
2.243061224489795970e-07 2.464468037602168149e+00 1.759856106506003418e+11
2.243061224489795970e-07 2.611012933067573094e+00 1.838575761870099792e+11
2.243061224489795970e-07 2.766271841479910787e+00 1.930643364555203552e+11
2.243061224489795970e-07 2.930762925013291831e+00 2.035639612723829651e+11
2.243061224489795970e-07 3.105035157368081666e+00 2.153234599005664978e+11
2.243061224489795970e-07 3.289670155919588890e+00 2.283132364074722900e+11
2.243061224489795970e-07 3.485284122811993068e+00 2.425028038210947876e+11
2.243061224489795970e-07 3.692529901475716692e+00 2.578575055731940918e+11
2.243061224489795970e-07 3.912099155431685737e+00 2.743361088170295105e+11
2.243061224489795970e-07 4.144724676654039541e+00 2.918892017375003052e+11
2.243061224489795970e-07 4.391182831195218128e+00 3.104583594079156494e+11
2.243061224489795970e-07 4.652296150235496697e+00 3.299760491911010132e+11
2.243061224489795970e-07 4.928936075204336298e+00 3.503662343428150024e+11
2.243061224489795970e-07 5.222025866135146188e+00 3.715456099944685669e+11
2.243061224489795970e-07 5.532543682959819797e+00 3.934253756273415527e+11
2.243061224489795970e-07 5.861525850026583662e+00 4.159134188496245728e+11
2.243061224489795970e-07 6.210070314736163333e+00 4.389167623815534668e+11
2.243061224489795970e-07 6.579340311839177780e+00 4.623441139107264404e+11
2.243061224489795970e-07 6.970568245623986137e+00 4.861083592579506226e+11
2.243061224489795970e-07 7.385059802951433383e+00 5.101288532828918457e+11
2.243061224489795970e-07 7.824198310863371475e+00 5.343333882988272095e+11
2.243061224489795970e-07 8.289449353308079083e+00 5.586597530292899170e+11
2.243061224489795970e-07 8.782365662390436256e+00 5.830568320531076660e+11
2.243061224489795970e-07 9.304592300470993393e+00 6.074852319196876221e+11
2.243061224489795970e-07 9.857872150408672596e+00 6.319174519763122559e+11
2.243061224489795970e-07 1.044405173227029060e+01 6.563376428279335938e+11
2.243061224489795970e-07 1.106508736591963959e+01 6.807410119169149170e+11
2.243061224489795970e-07 1.172305170005316732e+01 7.051329438405946045e+11
2.243061224489795970e-07 1.242014062947232311e+01 7.295279035491345215e+11
2.243061224489795970e-07 1.315868062367835556e+01 7.539481849325057373e+11
2.243061224489795970e-07 1.394113649124797227e+01 7.784225572370178223e+11
2.243061224489795970e-07 1.477011960590286321e+01 8.029848489653161621e+11
2.243061224489795970e-07 1.564839662172674295e+01 8.276724949276682129e+11
2.243061224489795970e-07 1.657889870661615817e+01 8.525250581525075684e+11
2.243061224489795970e-07 1.756473132478086896e+01 8.775827253544183350e+11
2.243061224489795970e-07 1.860918460094198679e+01 9.028847632760556641e+11
2.243061224489795970e-07 1.971574430081734519e+01 9.284679139995351562e+11
2.243061224489795970e-07 2.088810346454058120e+01 9.543647007750069580e+11
2.243061224489795970e-07 2.213017473183927919e+01 9.806016126683731689e+11
2.243061224489795970e-07 2.344610340010633465e+01 1.007197137265027588e+12
2.243061224489795970e-07 2.484028125894464623e+01 1.034159617023922729e+12
2.243061224489795970e-07 2.631736124735671112e+01 1.061484918327990479e+12
2.243061224489795970e-07 2.788227298249594455e+01 1.089153924897125977e+12
2.243061224489795970e-07 2.954023921180572643e+01 1.117129901300699707e+12
2.243061224489795970e-07 3.129679324345348590e+01 1.145355819852864990e+12
2.243061224489795970e-07 3.315779741323231633e+01 1.173751806104171143e+12
2.243061224489795970e-07 3.512946264956173792e+01 1.202212932899638672e+12
2.243061224489795970e-07 3.721836920188397357e+01 1.230607674703321533e+12
2.243061224489795970e-07 3.943148860163469038e+01 1.258777410417916504e+12
2.257510204081632743e-07 2.464468037602168149e+00 2.036150256050061951e+11
2.257510204081632743e-07 2.611012933067573094e+00 2.121006234539406433e+11
2.257510204081632743e-07 2.766271841479910787e+00 2.219519844765110168e+11
2.257510204081632743e-07 2.930762925013291831e+00 2.331003921946229248e+11
2.257510204081632743e-07 3.105035157368081666e+00 2.454850545709464111e+11
2.257510204081632743e-07 3.289670155919588890e+00 2.590478436443465576e+11
2.257510204081632743e-07 3.485284122811993068e+00 2.737294850924725342e+11
2.257510204081632743e-07 3.692529901475716692e+00 2.894669399671380005e+11
2.257510204081632743e-07 3.912099155431685737e+00 3.061918128007031250e+11
2.257510204081632743e-07 4.144724676654039541e+00 3.238296670472344971e+11
2.257510204081632743e-07 4.391182831195218128e+00 3.423001446412772217e+11
2.257510204081632743e-07 4.652296150235496697e+00 3.615177823322407837e+11
2.257510204081632743e-07 4.928936075204336298e+00 3.813934025625088501e+11
2.257510204081632743e-07 5.222025866135146188e+00 4.018359388563942261e+11
2.257510204081632743e-07 5.532543682959819797e+00 4.227545414255465698e+11
2.257510204081632743e-07 5.861525850026583662e+00 4.440608026784863892e+11
2.257510204081632743e-07 6.210070314736163333e+00 4.656709471720743408e+11
2.257510204081632743e-07 6.579340311839177780e+00 4.875078466874279785e+11
2.257510204081632743e-07 6.970568245623986137e+00 5.095027469788895264e+11
2.257510204081632743e-07 7.385059802951433383e+00 5.315966252640139771e+11
2.257510204081632743e-07 7.824198310863371475e+00 5.537411328368244629e+11
2.257510204081632743e-07 8.289449353308079083e+00 5.758991113956798096e+11
2.257510204081632743e-07 8.782365662390436256e+00 5.980447014770400391e+11
2.257510204081632743e-07 9.304592300470993393e+00 6.201630844876270752e+11
2.257510204081632743e-07 9.857872150408672596e+00 6.422499151144327393e+11
2.257510204081632743e-07 1.044405173227029060e+01 6.643105083481767578e+11
2.257510204081632743e-07 1.106508736591963959e+01 6.863588458245991211e+11
2.257510204081632743e-07 1.172305170005316732e+01 7.084164610556451416e+11
2.257510204081632743e-07 1.242014062947232311e+01 7.305112540016300049e+11
2.257510204081632743e-07 1.315868062367835556e+01 7.526762739037415771e+11
2.257510204081632743e-07 1.394113649124797227e+01 7.749484967198145752e+11
2.257510204081632743e-07 1.477011960590286321e+01 7.973676109498024902e+11
2.257510204081632743e-07 1.564839662172674295e+01 8.199748138492686768e+11
2.257510204081632743e-07 1.657889870661615817e+01 8.428116094834919434e+11
2.257510204081632743e-07 1.756473132478086896e+01 8.659185910478741455e+11
2.257510204081632743e-07 1.860918460094198679e+01 8.893341825479964600e+11
2.257510204081632743e-07 1.971574430081734519e+01 9.130933094757308350e+11
2.257510204081632743e-07 2.088810346454058120e+01 9.372259648298699951e+11
2.257510204081632743e-07 2.213017473183927919e+01 9.617556362243454590e+11
2.257510204081632743e-07 2.344610340010633465e+01 9.866975627382767334e+11
2.257510204081632743e-07 2.484028125894464623e+01 1.012056797827287354e+12
2.257510204081632743e-07 2.631736124735671112e+01 1.037826068717994385e+12
2.257510204081632743e-07 2.788227298249594455e+01 1.063983445332419189e+12
2.257510204081632743e-07 2.954023921180572643e+01 1.090489865223011841e+12
2.257510204081632743e-07 3.129679324345348590e+01 1.117286607271679443e+12
2.257510204081632743e-07 3.315779741323231633e+01 1.144292866953260254e+12
2.257510204081632743e-07 3.512946264956173792e+01 1.171403658317094482e+12
2.257510204081632743e-07 3.721836920188397357e+01 1.198488346854842529e+12
2.257510204081632743e-07 3.943148860163469038e+01 1.225390191316314209e+12
2.271959183673469515e-07 2.464468037602168149e+00 2.352382465908219910e+11
2.271959183673469515e-07 2.611012933067573094e+00 2.442171582850169678e+11
2.271959183673469515e-07 2.766271841479910787e+00 2.545512246769408875e+11
2.271959183673469515e-07 2.930762925013291831e+00 2.661429374801721191e+11
2.271959183673469515e-07 3.105035157368081666e+00 2.789025496098731689e+11
2.271959183673469515e-07 3.289670155919588890e+00 2.927435652856256104e+11
2.271959183673469515e-07 3.485284122811993068e+00 3.075797652341062622e+11
2.271959183673469515e-07 3.692529901475716692e+00 3.233234855683052979e+11
2.271959183673469515e-07 3.912099155431685737e+00 3.398849330680767822e+11
2.271959183673469515e-07 4.144724676654039541e+00 3.571723502432498169e+11
2.271959183673469515e-07 4.391182831195218128e+00 3.750928541803953857e+11
2.271959183673469515e-07 4.652296150235496697e+00 3.935537744080819092e+11
2.271959183673469515e-07 4.928936075204336298e+00 4.124643150334086914e+11
2.271959183673469515e-07 5.222025866135146188e+00 4.317373709224587402e+11
2.271959183673469515e-07 5.532543682959819797e+00 4.512913399524097290e+11
2.271959183673469515e-07 5.861525850026583662e+00 4.710517942083347168e+11
2.271959183673469515e-07 6.210070314736163333e+00 4.909529012554978027e+11
2.271959183673469515e-07 6.579340311839177780e+00 5.109385196571191406e+11
2.271959183673469515e-07 6.970568245623986137e+00 5.309629273624205933e+11
2.271959183673469515e-07 7.385059802951433383e+00 5.509911740797060547e+11
2.271959183673469515e-07 7.824198310863371475e+00 5.709990764669417725e+11
2.271959183673469515e-07 8.289449353308079083e+00 5.909728960518881836e+11
2.271959183673469515e-07 8.782365662390436256e+00 6.109087534343334961e+11
2.271959183673469515e-07 9.304592300470993393e+00 6.308118386985521240e+11
2.271959183673469515e-07 9.857872150408672596e+00 6.506954779915578613e+11
2.271959183673469515e-07 1.044405173227029060e+01 6.705801112659879150e+11
2.271959183673469515e-07 1.106508736591963959e+01 6.904922277695238037e+11
2.271959183673469515e-07 1.172305170005316732e+01 7.104632954382445068e+11
2.271959183673469515e-07 1.242014062947232311e+01 7.305287091472456055e+11
2.271959183673469515e-07 1.315868062367835556e+01 7.507267717166458740e+11
2.271959183673469515e-07 1.394113649124797227e+01 7.710977112843098145e+11
2.271959183673469515e-07 1.477011960590286321e+01 7.916827294859125977e+11
2.271959183673469515e-07 1.564839662172674295e+01 8.125230669683569336e+11
2.271959183673469515e-07 1.657889870661615817e+01 8.336590661137962646e+11
2.271959183673469515e-07 1.756473132478086896e+01 8.551292054280214844e+11
2.271959183673469515e-07 1.860918460094198679e+01 8.769690758368229980e+11
2.271959183673469515e-07 1.971574430081734519e+01 8.992102662314378662e+11
2.271959183673469515e-07 2.088810346454058120e+01 9.218791242865166016e+11
2.271959183673469515e-07 2.213017473183927919e+01 9.449953593798969727e+11
2.271959183673469515e-07 2.344610340010633465e+01 9.685704582494992676e+11
2.271959183673469515e-07 2.484028125894464623e+01 9.926058921085699463e+11
2.271959183673469515e-07 2.631736124735671112e+01 1.017091108019303223e+12
2.271959183673469515e-07 2.788227298249594455e+01 1.042001319493459839e+12
2.271959183673469515e-07 2.954023921180572643e+01 1.067295143829309326e+12
2.271959183673469515e-07 3.129679324345348590e+01 1.092912178626891968e+12
2.271959183673469515e-07 3.315779741323231633e+01 1.118770668191260010e+12
2.271959183673469515e-07 3.512946264956173792e+01 1.144765480728329834e+12
2.271959183673469515e-07 3.721836920188397357e+01 1.170766693878881348e+12
2.271959183673469515e-07 3.943148860163469038e+01 1.196619157762704834e+12
2.286408163265306023e-07 2.464468037602168149e+00 2.616327280853545227e+11
2.286408163265306023e-07 2.611012933067573094e+00 2.708564574789447021e+11
2.286408163265306023e-07 2.766271841479910787e+00 2.813938771069357910e+11
2.286408163265306023e-07 2.930762925013291831e+00 2.931269831697576294e+11
2.286408163265306023e-07 3.105035157368081666e+00 3.059462084521396484e+11
2.286408163265306023e-07 3.289670155919588890e+00 3.197467303303222046e+11
2.286408163265306023e-07 3.485284122811993068e+00 3.344262523687951660e+11
2.286408163265306023e-07 3.692529901475716692e+00 3.498839591988182373e+11
2.286408163265306023e-07 3.912099155431685737e+00 3.660203916516811523e+11
2.286408163265306023e-07 4.144724676654039541e+00 3.827380159481618042e+11
2.286408163265306023e-07 4.391182831195218128e+00 3.999422776195594482e+11
2.286408163265306023e-07 4.652296150235496697e+00 4.175429456375860596e+11
2.286408163265306023e-07 4.928936075204336298e+00 4.354555701016737671e+11
2.286408163265306023e-07 5.222025866135146188e+00 4.536029002655029297e+11
2.286408163265306023e-07 5.532543682959819797e+00 4.719161388516769409e+11
2.286408163265306023e-07 5.861525850026583662e+00 4.903359419089317627e+11
2.286408163265306023e-07 6.210070314736163333e+00 5.088131082515812988e+11
2.286408163265306023e-07 6.579340311839177780e+00 5.273089357989391479e+11
2.286408163265306023e-07 6.970568245623986137e+00 5.457952512230543823e+11
2.286408163265306023e-07 7.385059802951433383e+00 5.642541422839711914e+11
2.286408163265306023e-07 7.824198310863371475e+00 5.826774381034218750e+11
2.286408163265306023e-07 8.289449353308079083e+00 6.010659913589975586e+11
2.286408163265306023e-07 8.782365662390436256e+00 6.194288186918559570e+11
2.286408163265306023e-07 9.304592300470993393e+00 6.377821527317664795e+11
2.286408163265306023e-07 9.857872150408672596e+00 6.561484524976483154e+11
2.286408163265306023e-07 1.044405173227029060e+01 6.745554099611427002e+11
2.286408163265306023e-07 1.106508736591963959e+01 6.930349805162347412e+11
2.286408163265306023e-07 1.172305170005316732e+01 7.116224549568948975e+11
2.286408163265306023e-07 1.242014062947232311e+01 7.303555810032175293e+11
2.286408163265306023e-07 1.315868062367835556e+01 7.492737338302084961e+11
2.286408163265306023e-07 1.394113649124797227e+01 7.684171276081495361e+11
2.286408163265306023e-07 1.477011960590286321e+01 7.878260537603825684e+11
2.286408163265306023e-07 1.564839662172674295e+01 8.075401263871314697e+11
2.286408163265306023e-07 1.657889870661615817e+01 8.275975109636364746e+11
2.286408163265306023e-07 1.756473132478086896e+01 8.480341088954810791e+11
2.286408163265306023e-07 1.860918460094198679e+01 8.688826677850535889e+11
2.286408163265306023e-07 1.971574430081734519e+01 8.901717854523032227e+11
2.286408163265306023e-07 2.088810346454058120e+01 9.119247751817252197e+11
2.286408163265306023e-07 2.213017473183927919e+01 9.341583609220460205e+11
2.286408163265306023e-07 2.344610340010633465e+01 9.568811751636608887e+11
2.286408163265306023e-07 2.484028125894464623e+01 9.800920402706934814e+11
2.286408163265306023e-07 2.631736124735671112e+01 1.003778027876903564e+12
2.286408163265306023e-07 2.788227298249594455e+01 1.027912312663534912e+12
2.286408163265306023e-07 2.954023921180572643e+01 1.052451868692090088e+12
2.286408163265306023e-07 3.129679324345348590e+01 1.077335100469794922e+12
2.286408163265306023e-07 3.315779741323231633e+01 1.102479558018703125e+12
2.286408163265306023e-07 3.512946264956173792e+01 1.127779954024058105e+12
2.286408163265306023e-07 3.721836920188397357e+01 1.153106776269231934e+12
2.286408163265306023e-07 3.943148860163469038e+01 1.178305858761493408e+12
2.300857142857142795e-07 2.464468037602168149e+00 2.774874307257430420e+11
2.300857142857142795e-07 2.611012933067573094e+00 2.867822998441076660e+11
2.300857142857142795e-07 2.766271841479910787e+00 2.973524446479343262e+11
2.300857142857142795e-07 2.930762925013291831e+00 3.090697097112086792e+11
2.300857142857142795e-07 3.105035157368081666e+00 3.218150775518653564e+11
2.300857142857142795e-07 3.289670155919588890e+00 3.354755007539771118e+11
2.300857142857142795e-07 3.485284122811993068e+00 3.499421120947140503e+11
2.300857142857142795e-07 3.692529901475716692e+00 3.651095078273989868e+11
2.300857142857142795e-07 3.912099155431685737e+00 3.808758398359713745e+11
2.300857142857142795e-07 4.144724676654039541e+00 3.971434803359973755e+11
2.300857142857142795e-07 4.391182831195218128e+00 4.138200459423566895e+11
2.300857142857142795e-07 4.652296150235496697e+00 4.308195917306756592e+11
2.300857142857142795e-07 4.928936075204336298e+00 4.480638133350933228e+11
2.300857142857142795e-07 5.222025866135146188e+00 4.654831267793160400e+11
2.300857142857142795e-07 5.532543682959819797e+00 4.830175304561692505e+11
2.300857142857142795e-07 5.861525850026583662e+00 5.006171891588503418e+11
2.300857142857142795e-07 6.210070314736163333e+00 5.182427136359392090e+11
2.300857142857142795e-07 6.579340311839177780e+00 5.358651383393397217e+11
2.300857142857142795e-07 6.970568245623986137e+00 5.534656230852125244e+11
2.300857142857142795e-07 7.385059802951433383e+00 5.710349203680422363e+11
2.300857142857142795e-07 7.824198310863371475e+00 5.885726590592192383e+11
2.300857142857142795e-07 8.289449353308079083e+00 6.060864979097901611e+11
2.300857142857142795e-07 8.782365662390436256e+00 6.235911998643039551e+11
2.300857142857142795e-07 9.304592300470993393e+00 6.411076720931955566e+11
2.300857142857142795e-07 9.857872150408672596e+00 6.586620082648800049e+11
2.300857142857142795e-07 1.044405173227029060e+01 6.762845601291129150e+11
2.300857142857142795e-07 1.106508736591963959e+01 6.940090559267452393e+11
2.300857142857142795e-07 1.172305170005316732e+01 7.118717741400952148e+11
2.300857142857142795e-07 1.242014062947232311e+01 7.299107730401448975e+11
2.300857142857142795e-07 1.315868062367835556e+01 7.481651695317038574e+11
2.300857142857142795e-07 1.394113649124797227e+01 7.666744549391539307e+11
2.300857142857142795e-07 1.477011960590286321e+01 7.854778305030306396e+11
2.300857142857142795e-07 1.564839662172674295e+01 8.046135413154450684e+11
2.300857142857142795e-07 1.657889870661615817e+01 8.241181840609107666e+11
2.300857142857142795e-07 1.756473132478086896e+01 8.440259611530234375e+11
2.300857142857142795e-07 1.860918460094198679e+01 8.643678516705463867e+11
2.300857142857142795e-07 1.971574430081734519e+01 8.851706680499456787e+11
2.300857142857142795e-07 2.088810346454058120e+01 9.064559671368000488e+11
2.300857142857142795e-07 2.213017473183927919e+01 9.282387855482257080e+11
2.300857142857142795e-07 2.344610340010633465e+01 9.505261732903762207e+11
2.300857142857142795e-07 2.484028125894464623e+01 9.733155075297071533e+11
2.300857142857142795e-07 2.631736124735671112e+01 9.965925820639205322e+11
2.300857142857142795e-07 2.788227298249594455e+01 1.020329489468869751e+12
2.300857142857142795e-07 2.954023921180572643e+01 1.044482344369556396e+12
2.300857142857142795e-07 3.129679324345348590e+01 1.068988939788244141e+12
2.300857142857142795e-07 3.315779741323231633e+01 1.093766484993880859e+12
2.300857142857142795e-07 3.512946264956173792e+01 1.118709641351310303e+12
2.300857142857142795e-07 3.721836920188397357e+01 1.143689147011293213e+12
2.300857142857142795e-07 3.943148860163469038e+01 1.168551390734636963e+12
2.315306122448979567e-07 2.464468037602168149e+00 2.816425805658711548e+11
2.315306122448979567e-07 2.611012933067573094e+00 2.909374292968911743e+11
2.315306122448979567e-07 2.766271841479910787e+00 3.014937575017495117e+11
2.315306122448979567e-07 2.930762925013291831e+00 3.131810417609766846e+11
2.315306122448979567e-07 3.105035157368081666e+00 3.258781157142660522e+11
2.315306122448979567e-07 3.289670155919588890e+00 3.394701523752384033e+11
2.315306122448979567e-07 3.485284122811993068e+00 3.538469888746509399e+11
2.315306122448979567e-07 3.692529901475716692e+00 3.689024892463175659e+11
2.315306122448979567e-07 3.912099155431685737e+00 3.845346799303378296e+11
2.315306122448979567e-07 4.144724676654039541e+00 4.006464212215808716e+11
2.315306122448979567e-07 4.391182831195218128e+00 4.171464028696460571e+11
2.315306122448979567e-07 4.652296150235496697e+00 4.339502781871604004e+11
2.315306122448979567e-07 4.928936075204336298e+00 4.509817806813612671e+11
2.315306122448979567e-07 5.222025866135146188e+00 4.681737005575976562e+11
2.315306122448979567e-07 5.532543682959819797e+00 4.854686339990620117e+11
2.315306122448979567e-07 5.861525850026583662e+00 5.028194535268800659e+11
2.315306122448979567e-07 6.210070314736163333e+00 5.201894803902658081e+11
2.315306122448979567e-07 6.579340311839177780e+00 5.375523675914218140e+11
2.315306122448979567e-07 6.970568245623986137e+00 5.548917233188271484e+11
2.315306122448979567e-07 7.385059802951433383e+00 5.722005186409062500e+11
2.315306122448979567e-07 7.824198310863371475e+00 5.894803305350111084e+11
2.315306122448979567e-07 8.289449353308079083e+00 6.067404725791054688e+11
2.315306122448979567e-07 8.782365662390436256e+00 6.239970621957076416e+11
2.315306122448979567e-07 9.304592300470993393e+00 6.412720666307752686e+11
2.315306122448979567e-07 9.857872150408672596e+00 6.585923612287456055e+11
2.315306122448979567e-07 1.044405173227029060e+01 6.759888241761068115e+11
2.315306122448979567e-07 1.106508736591963959e+01 6.934954825988858643e+11
2.315306122448979567e-07 1.172305170005316732e+01 7.111487162930415039e+11
2.315306122448979567e-07 1.242014062947232311e+01 7.289865177576754150e+11
2.315306122448979567e-07 1.315868062367835556e+01 7.470478006957524414e+11
2.315306122448979567e-07 1.394113649124797227e+01 7.653717437031335449e+11
2.315306122448979567e-07 1.477011960590286321e+01 7.839971513530086670e+11
2.315306122448979567e-07 1.564839662172674295e+01 8.029618111345821533e+11
2.315306122448979567e-07 1.657889870661615817e+01 8.223018215726162109e+11
2.315306122448979567e-07 1.756473132478086896e+01 8.420508642479409180e+11
2.315306122448979567e-07 1.860918460094198679e+01 8.622393903700026855e+11
2.315306122448979567e-07 1.971574430081734519e+01 8.828936911806713867e+11
2.315306122448979567e-07 2.088810346454058120e+01 9.040348211530374756e+11
2.315306122448979567e-07 2.213017473183927919e+01 9.256773443082673340e+11
2.315306122448979567e-07 2.344610340010633465e+01 9.478278779492239990e+11
2.315306122448979567e-07 2.484028125894464623e+01 9.704834160229632568e+11
2.315306122448979567e-07 2.631736124735671112e+01 9.936294279034954834e+11
2.315306122448979567e-07 2.788227298249594455e+01 1.017237749717679077e+12
2.315306122448979567e-07 2.954023921180572643e+01 1.041264316673310791e+12
2.315306122448979567e-07 3.129679324345348590e+01 1.065646828175220215e+12
2.315306122448979567e-07 3.315779741323231633e+01 1.090302493762984497e+12
2.315306122448979567e-07 3.512946264956173792e+01 1.115126075714494385e+12
2.315306122448979567e-07 3.721836920188397357e+01 1.139988518216609375e+12
2.315306122448979567e-07 3.943148860163469038e+01 1.164736522188039307e+12
2.329755102040816339e-07 2.464468037602168149e+00 2.754589829750150146e+11
2.329755102040816339e-07 2.611012933067573094e+00 2.847214998026475220e+11
2.329755102040816339e-07 2.766271841479910787e+00 2.952584360376970215e+11
2.329755102040816339e-07 2.930762925013291831e+00 3.069427162569381714e+11
2.329755102040816339e-07 3.105035157368081666e+00 3.196563168030422363e+11
2.329755102040816339e-07 3.289670155919588890e+00 3.332870693800039062e+11
2.329755102040816339e-07 3.485284122811993068e+00 3.477268467417850342e+11
2.329755102040816339e-07 3.692529901475716692e+00 3.628708266540098877e+11
2.329755102040816339e-07 3.912099155431685737e+00 3.786175711554759521e+11
2.329755102040816339e-07 4.144724676654039541e+00 3.948696858737274170e+11
2.329755102040816339e-07 4.391182831195218128e+00 4.115348467381838989e+11
2.329755102040816339e-07 4.652296150235496697e+00 4.285270045315885620e+11
2.329755102040816339e-07 4.928936075204336298e+00 4.457676044237946777e+11
2.329755102040816339e-07 5.222025866135146188e+00 4.631866886951764526e+11
2.329755102040816339e-07 5.532543682959819797e+00 4.807237851893934326e+11
2.329755102040816339e-07 5.861525850026583662e+00 4.983285193800844116e+11
2.329755102040816339e-07 6.210070314736163333e+00 5.159609215961964722e+11
2.329755102040816339e-07 6.579340311839177780e+00 5.335914304290686646e+11
2.329755102040816339e-07 6.970568245623986137e+00 5.512006168005795898e+11
2.329755102040816339e-07 7.385059802951433383e+00 5.687786696492282715e+11
2.329755102040816339e-07 7.824198310863371475e+00 5.863246936276467285e+11
2.329755102040816339e-07 8.289449353308079083e+00 6.038458722786118164e+11
2.329755102040816339e-07 8.782365662390436256e+00 6.213565480407701416e+11
2.329755102040816339e-07 9.304592300470993393e+00 6.388772645346490479e+11
2.329755102040816339e-07 9.857872150408672596e+00 6.564338082992730713e+11
2.329755102040816339e-07 1.044405173227029060e+01 6.740562777281149902e+11
2.329755102040816339e-07 1.106508736591963959e+01 6.917781973662451172e+11
2.329755102040816339e-07 1.172305170005316732e+01 7.096356866608217773e+11
2.329755102040816339e-07 1.242014062947232311e+01 7.276666841097867432e+11
2.329755102040816339e-07 1.315868062367835556e+01 7.459102207032200928e+11
2.329755102040816339e-07 1.394113649124797227e+01 7.644057306020971680e+11
2.329755102040816339e-07 1.477011960590286321e+01 7.831923820463023682e+11
2.329755102040816339e-07 1.564839662172674295e+01 8.023084073749466553e+11
2.329755102040816339e-07 1.657889870661615817e+01 8.217904076288496094e+11
2.329755102040816339e-07 1.756473132478086896e+01 8.416726043911896973e+11
2.329755102040816339e-07 1.860918460094198679e+01 8.619860093096960449e+11
2.329755102040816339e-07 1.971574430081734519e+01 8.827574802807911377e+11
2.329755102040816339e-07 2.088810346454058120e+01 9.040086329110509033e+11
2.329755102040816339e-07 2.213017473183927919e+01 9.257545772129805908e+11
2.329755102040816339e-07 2.344610340010633465e+01 9.480024534740675049e+11
2.329755102040816339e-07 2.484028125894464623e+01 9.707497491760576172e+11
2.329755102040816339e-07 2.631736124735671112e+01 9.939823924598917236e+11
2.329755102040816339e-07 2.788227298249594455e+01 1.017672639015133301e+12
2.329755102040816339e-07 2.954023921180572643e+01 1.041776800673283936e+12
2.329755102040816339e-07 3.129679324345348590e+01 1.066232907388309082e+12
2.329755102040816339e-07 3.315779741323231633e+01 1.090958450625769897e+12
2.329755102040816339e-07 3.512946264956173792e+01 1.115848424094358398e+12
2.329755102040816339e-07 3.721836920188397357e+01 1.140773951918727051e+12
2.329755102040816339e-07 3.943148860163469038e+01 1.165581863639489746e+12
2.344204081632652847e-07 2.464468037602168149e+00 2.611598402064909973e+11
2.344204081632652847e-07 2.611012933067573094e+00 2.703382876021316223e+11
2.344204081632652847e-07 2.766271841479910787e+00 2.808210099385061646e+11
2.344204081632652847e-07 2.930762925013291831e+00 2.924899781659619751e+11
2.344204081632652847e-07 3.105035157368081666e+00 3.052355905814937744e+11
2.344204081632652847e-07 3.289670155919588890e+00 3.189530336362020264e+11
2.344204081632652847e-07 3.485284122811993068e+00 3.335401034362335205e+11
2.344204081632652847e-07 3.692529901475716692e+00 3.488961888213659058e+11
2.344204081632652847e-07 3.912099155431685737e+00 3.649221634328315430e+11
2.344204081632652847e-07 4.144724676654039541e+00 3.815209608695341797e+11
2.344204081632652847e-07 4.391182831195218128e+00 3.985986241681374512e+11
2.344204081632652847e-07 4.652296150235496697e+00 4.160656361286787720e+11
2.344204081632652847e-07 4.928936075204336298e+00 4.338383554225823975e+11
2.344204081632652847e-07 5.222025866135146188e+00 4.518404073204934082e+11
2.344204081632652847e-07 5.532543682959819797e+00 4.700039073361510010e+11
2.344204081632652847e-07 5.861525850026583662e+00 4.882704294514417114e+11
2.344204081632652847e-07 6.210070314736163333e+00 5.065916652038271484e+11
2.344204081632652847e-07 6.579340311839177780e+00 5.249297528301591187e+11
2.344204081632652847e-07 6.970568245623986137e+00 5.432572842548967896e+11
2.344204081632652847e-07 7.385059802951433383e+00 5.615570201295700684e+11
2.344204081632652847e-07 7.824198310863371475e+00 5.798213584663996582e+11
2.344204081632652847e-07 8.289449353308079083e+00 5.980516106774034424e+11
2.344204081632652847e-07 8.782365662390436256e+00 6.162571407868879395e+11
2.344204081632652847e-07 9.304592300470993393e+00 6.344544204634997559e+11
2.344204081632652847e-07 9.857872150408672596e+00 6.526660457573671875e+11
2.344204081632652847e-07 1.044405173227029060e+01 6.709197524425698242e+11
2.344204081632652847e-07 1.106508736591963959e+01 6.892474568824252930e+11
2.344204081632652847e-07 1.172305170005316732e+01 7.076843393068564453e+11
2.344204081632652847e-07 1.242014062947232311e+01 7.262679769702856445e+11
2.344204081632652847e-07 1.315868062367835556e+01 7.450375262218076172e+11
2.344204081632652847e-07 1.394113649124797227e+01 7.640329452190415039e+11
2.344204081632652847e-07 1.477011960590286321e+01 7.832942428453159180e+11
2.344204081632652847e-07 1.564839662172674295e+01 8.028607342457126465e+11
2.344204081632652847e-07 1.657889870661615817e+01 8.227702791504722900e+11
2.344204081632652847e-07 1.756473132478086896e+01 8.430584757026512451e+11
2.344204081632652847e-07 1.860918460094198679e+01 8.637577798333569336e+11
2.344204081632652847e-07 1.971574430081734519e+01 8.848965184551402588e+11
2.344204081632652847e-07 2.088810346454058120e+01 9.064977641935998535e+11
2.344204081632652847e-07 2.213017473183927919e+01 9.285780406337211914e+11
2.344204081632652847e-07 2.344610340010633465e+01 9.511458310353710938e+11
2.344204081632652847e-07 2.484028125894464623e+01 9.741998714745151367e+11
2.344204081632652847e-07 2.631736124735671112e+01 9.977272231110225830e+11
2.344204081632652847e-07 2.788227298249594455e+01 1.021701139854482056e+12
2.344204081632652847e-07 2.954023921180572643e+01 1.046078779352497681e+12
2.344204081632652847e-07 3.129679324345348590e+01 1.070798848953424805e+12
2.344204081632652847e-07 3.315779741323231633e+01 1.095779335030524658e+12
2.344204081632652847e-07 3.512946264956173792e+01 1.120915532428635254e+12
2.344204081632652847e-07 3.721836920188397357e+01 1.146078665456575928e+12
2.344204081632652847e-07 3.943148860163469038e+01 1.171115461606103516e+12
2.358653061224489619e-07 2.464468037602168149e+00 2.413801738029117432e+11
2.358653061224489619e-07 2.611012933067573094e+00 2.503821740172174988e+11
2.358653061224489619e-07 2.766271841479910787e+00 2.607199903485483398e+11
2.358653061224489619e-07 2.930762925013291831e+00 2.722903115646151733e+11
2.358653061224489619e-07 3.105035157368081666e+00 2.849976603000493774e+11
2.358653061224489619e-07 3.289670155919588890e+00 2.987501481935750732e+11
2.358653061224489619e-07 3.485284122811993068e+00 3.134567494434598999e+11
2.358653061224489619e-07 3.692529901475716692e+00 3.290258069630412598e+11
2.358653061224489619e-07 3.912099155431685737e+00 3.453645432255386353e+11
2.358653061224489619e-07 4.144724676654039541e+00 3.623793762918732300e+11
2.358653061224489619e-07 4.391182831195218128e+00 3.799768531179620361e+11
2.358653061224489619e-07 4.652296150235496697e+00 3.980650169960963135e+11
2.358653061224489619e-07 4.928936075204336298e+00 4.165550312531710815e+11
2.358653061224489619e-07 5.222025866135146188e+00 4.353628918723699951e+11
2.358653061224489619e-07 5.532543682959819797e+00 4.544110797667658691e+11
2.358653061224489619e-07 5.861525850026583662e+00 4.736300289872691040e+11
2.358653061224489619e-07 6.210070314736163333e+00 4.929593183874411621e+11
2.358653061224489619e-07 6.579340311839177780e+00 5.123485282768253784e+11
2.358653061224489619e-07 6.970568245623986137e+00 5.317577370766309204e+11
2.358653061224489619e-07 7.385059802951433383e+00 5.511576629311823730e+11
2.358653061224489619e-07 7.824198310863371475e+00 5.705294793671765137e+11
2.358653061224489619e-07 8.289449353308079083e+00 5.898643511699368896e+11
2.358653061224489619e-07 8.782365662390436256e+00 6.091627464092421875e+11
2.358653061224489619e-07 9.304592300470993393e+00 6.284335835863630371e+11
2.358653061224489619e-07 9.857872150408672596e+00 6.476932703537834473e+11
2.358653061224489619e-07 1.044405173227029060e+01 6.669646836300198975e+11
2.358653061224489619e-07 1.106508736591963959e+01 6.862761316738078613e+11
2.358653061224489619e-07 1.172305170005316732e+01 7.056603281163940430e+11
2.358653061224489619e-07 1.242014062947232311e+01 7.251533971319208984e+11
2.358653061224489619e-07 1.315868062367835556e+01 7.447939186019864502e+11
2.358653061224489619e-07 1.394113649124797227e+01 7.646220127590537109e+11
2.358653061224489619e-07 1.477011960590286321e+01 7.846784555923173828e+11
2.358653061224489619e-07 1.564839662172674295e+01 8.050038093155306396e+11
2.358653061224489619e-07 1.657889870661615817e+01 8.256375463796102295e+11
2.358653061224489619e-07 1.756473132478086896e+01 8.466171407918212891e+11
2.358653061224489619e-07 1.860918460094198679e+01 8.679770968555126953e+11
2.358653061224489619e-07 1.971574430081734519e+01 8.897478829665386963e+11
2.358653061224489619e-07 2.088810346454058120e+01 9.119547370808044434e+11
2.358653061224489619e-07 2.213017473183927919e+01 9.346163114503726807e+11
2.358653061224489619e-07 2.344610340010633465e+01 9.577431280967116699e+11
2.358653061224489619e-07 2.484028125894464623e+01 9.813358245292285156e+11
2.358653061224489619e-07 2.631736124735671112e+01 1.005383183131249023e+12
2.358653061224489619e-07 2.788227298249594455e+01 1.029859959506348511e+12
2.358653061224489619e-07 2.954023921180572643e+01 1.054724557167971924e+12
2.358653061224489619e-07 3.129679324345348590e+01 1.079916640265483521e+12
2.358653061224489619e-07 3.315779741323231633e+01 1.105354833505597412e+12
2.358653061224489619e-07 3.512946264956173792e+01 1.130934727662794434e+12
2.358653061224489619e-07 3.721836920188397357e+01 1.156527484666203125e+12
2.358653061224489619e-07 3.943148860163469038e+01 1.181979406891375000e+12
2.373102040816326391e-07 2.464468037602168149e+00 2.197608420933305359e+11
2.373102040816326391e-07 2.611012933067573094e+00 2.284808309914286804e+11
2.373102040816326391e-07 2.766271841479910787e+00 2.385547495309449463e+11
2.373102040816326391e-07 2.930762925013291831e+00 2.498977838515592957e+11
2.373102040816326391e-07 3.105035157368081666e+00 2.624327511319868164e+11
2.373102040816326391e-07 3.289670155919588890e+00 2.760852643726467896e+11
2.373102040816326391e-07 3.485284122811993068e+00 2.907804032991433716e+11
2.373102040816326391e-07 3.692529901475716692e+00 3.064406235226050415e+11
2.373102040816326391e-07 3.912099155431685737e+00 3.229847109160798340e+11
2.373102040816326391e-07 4.144724676654039541e+00 3.403276239727671509e+11
2.373102040816326391e-07 4.391182831195218128e+00 3.583810777146030884e+11
2.373102040816326391e-07 4.652296150235496697e+00 3.770547196460849609e+11
2.373102040816326391e-07 4.928936075204336298e+00 3.962577402674396362e+11
2.373102040816326391e-07 5.222025866135146188e+00 4.159007547285683594e+11
2.373102040816326391e-07 5.532543682959819797e+00 4.358977931275607300e+11
2.373102040816326391e-07 5.861525850026583662e+00 4.561682472530835571e+11
2.373102040816326391e-07 6.210070314736163333e+00 4.766386415157262573e+11
2.373102040816326391e-07 6.579340311839177780e+00 4.972441237689226074e+11
2.373102040816326391e-07 6.970568245623986137e+00 5.179296047021001587e+11
2.373102040816326391e-07 7.385059802951433383e+00 5.386505088890892334e+11
2.373102040816326391e-07 7.824198310863371475e+00 5.593731328732657471e+11
2.373102040816326391e-07 8.289449353308079083e+00 5.800746330070734863e+11
2.373102040816326391e-07 8.782365662390436256e+00 6.007426862823841553e+11
2.373102040816326391e-07 9.304592300470993393e+00 6.213748803371092529e+11
2.373102040816326391e-07 9.857872150408672596e+00 6.419778944398897705e+11
2.373102040816326391e-07 1.044405173227029060e+01 6.625665325149947510e+11
2.373102040816326391e-07 1.106508736591963959e+01 6.831626635834017334e+11
2.373102040816326391e-07 1.172305170005316732e+01 7.037941159152354736e+11
2.373102040816326391e-07 1.242014062947232311e+01 7.244935601773531494e+11
2.373102040816326391e-07 1.315868062367835556e+01 7.452974051452781982e+11
2.373102040816326391e-07 1.394113649124797227e+01 7.662447180533189697e+11
2.373102040816326391e-07 1.477011960590286321e+01 7.873761709952965088e+11
2.373102040816326391e-07 1.564839662172674295e+01 8.087330053119453125e+11
2.373102040816326391e-07 1.657889870661615817e+01 8.303559977687707520e+11
2.373102040816326391e-07 1.756473132478086896e+01 8.522844055919882812e+11
2.373102040816326391e-07 1.860918460094198679e+01 8.745548621241433105e+11
2.373102040816326391e-07 1.971574430081734519e+01 8.972001910909783936e+11
2.373102040816326391e-07 2.088810346454058120e+01 9.202481055030584717e+11
2.373102040816326391e-07 2.213017473183927919e+01 9.437197575642301025e+11
2.373102040816326391e-07 2.344610340010633465e+01 9.676281094714138184e+11
2.373102040816326391e-07 2.484028125894464623e+01 9.919761029169576416e+11
2.373102040816326391e-07 2.631736124735671112e+01 1.016754619132789795e+12
2.373102040816326391e-07 2.788227298249594455e+01 1.041940243521035522e+12
2.373102040816326391e-07 2.954023921180572643e+01 1.067492881565422607e+12
2.373102040816326391e-07 3.129679324345348590e+01 1.093353317820639526e+12
2.373102040816326391e-07 3.315779741323231633e+01 1.119440868267085205e+12
2.373102040816326391e-07 3.512946264956173792e+01 1.145651346778355713e+12
2.373102040816326391e-07 3.721836920188397357e+01 1.171855643380419434e+12
2.373102040816326391e-07 3.943148860163469038e+01 1.197899283895562988e+12
2.387551020408163164e-07 2.464468037602168149e+00 2.012611633880063782e+11
2.387551020408163164e-07 2.611012933067573094e+00 2.096609824654826050e+11
2.387551020408163164e-07 2.766271841479910787e+00 2.194142159068542175e+11
2.387551020408163164e-07 2.930762925013291831e+00 2.304532807414760437e+11
2.387551020408163164e-07 3.105035157368081666e+00 2.427184607062431335e+11
2.387551020408163164e-07 3.289670155919588890e+00 2.561526830201343384e+11
2.387551020408163164e-07 3.485284122811993068e+00 2.706977293498817139e+11
2.387551020408163164e-07 3.692529901475716692e+00 2.862916257933596191e+11
2.387551020408163164e-07 3.912099155431685737e+00 3.028670483558399658e+11
2.387551020408163164e-07 4.144724676654039541e+00 3.203506271204962158e+11
2.387551020408163164e-07 4.391182831195218128e+00 3.386630482249136353e+11
2.387551020408163164e-07 4.652296150235496697e+00 3.577198487323745117e+11
2.387551020408163164e-07 4.928936075204336298e+00 3.774327846126716919e+11
2.387551020408163164e-07 5.222025866135146188e+00 3.977116341127233887e+11
2.387551020408163164e-07 5.532543682959819797e+00 4.184662842291454468e+11
2.387551020408163164e-07 5.861525850026583662e+00 4.396089415136798096e+11
2.387551020408163164e-07 6.210070314736163333e+00 4.610563127223510132e+11
2.387551020408163164e-07 6.579340311839177780e+00 4.827316163572698975e+11
2.387551020408163164e-07 6.970568245623986137e+00 5.045663114477257080e+11
2.387551020408163164e-07 7.385059802951433383e+00 5.265014619702641602e+11
2.387551020408163164e-07 7.824198310863371475e+00 5.484886902992617798e+11
2.387551020408163164e-07 8.289449353308079083e+00 5.704907071251005859e+11
2.387551020408163164e-07 8.782365662390436256e+00 5.924814350625019531e+11
2.387551020408163164e-07 9.304592300470993393e+00 6.144457663788206787e+11
2.387551020408163164e-07 9.857872150408672596e+00 6.363790107471218262e+11
2.387551020408163164e-07 1.044405173227029060e+01 6.582860966152602539e+11
2.387551020408163164e-07 1.106508736591963959e+01 6.801805904885864258e+11
2.387551020408163164e-07 1.172305170005316732e+01 7.020835935107252197e+11
2.387551020408163164e-07 1.242014062947232311e+01 7.240225657907713623e+11
2.387551020408163164e-07 1.315868062367835556e+01 7.460301175374616699e+11
2.387551020408163164e-07 1.394113649124797227e+01 7.681427935879317627e+11
2.387551020408163164e-07 1.477011960590286321e+01 7.903998654301717529e+11
2.387551020408163164e-07 1.564839662172674295e+01 8.128421330700562744e+11
2.387551020408163164e-07 1.657889870661615817e+01 8.355107285673596191e+11
2.387551020408163164e-07 1.756473132478086896e+01 8.584459040435515137e+11
2.387551020408163164e-07 1.860918460094198679e+01 8.816857796277386475e+11
2.387551020408163164e-07 1.971574430081734519e+01 9.052650213388068848e+11
2.387551020408163164e-07 2.088810346454058120e+01 9.292134155944141846e+11
2.387551020408163164e-07 2.213017473183927919e+01 9.535543064004458008e+11
2.387551020408163164e-07 2.344610340010633465e+01 9.783028641341925049e+11
2.387551020408163164e-07 2.484028125894464623e+01 1.003464162416766724e+12
2.387551020408163164e-07 2.631736124735671112e+01 1.029031053542875854e+12
2.387551020408163164e-07 2.788227298249594455e+01 1.054981855365391602e+12
2.387551020408163164e-07 2.954023921180572643e+01 1.081277895684476562e+12
2.387551020408163164e-07 3.129679324345348590e+01 1.107861006078135742e+12
2.387551020408163164e-07 3.315779741323231633e+01 1.134651116659851318e+12
2.387551020408163164e-07 3.512946264956173792e+01 1.161544175002933350e+12
2.387551020408163164e-07 3.721836920188397357e+01 1.188410690832143799e+12
2.387551020408163164e-07 3.943148860163469038e+01 1.215095281366802002e+12
2.401999999999999936e-07 2.464468037602168149e+00 1.910551795765133972e+11
2.401999999999999936e-07 2.611012933067573094e+00 1.992431645042558899e+11
2.401999999999999936e-07 2.766271841479910787e+00 2.087763815183812561e+11
2.401999999999999936e-07 2.930762925013291831e+00 2.195969803527408447e+11
2.401999999999999936e-07 3.105035157368081666e+00 2.316552571970798035e+11
2.401999999999999936e-07 3.289670155919588890e+00 2.449042880902070007e+11
2.401999999999999936e-07 3.485284122811993068e+00 2.592959353188033142e+11
2.401999999999999936e-07 3.692529901475716692e+00 2.747779761357162476e+11
2.401999999999999936e-07 3.912099155431685737e+00 2.912922039416486816e+11
2.401999999999999936e-07 4.144724676654039541e+00 3.087734060178710327e+11
2.401999999999999936e-07 4.391182831195218128e+00 3.271491428278071289e+11
2.401999999999999936e-07 4.652296150235496697e+00 3.463402521463757935e+11
2.401999999999999936e-07 4.928936075204336298e+00 3.662619854340731201e+11
2.401999999999999936e-07 5.222025866135146188e+00 3.868256616249214478e+11
2.401999999999999936e-07 5.532543682959819797e+00 4.079407016684396973e+11
2.401999999999999936e-07 5.861525850026583662e+00 4.295168913879725342e+11
2.401999999999999936e-07 6.210070314736163333e+00 4.514667144513176270e+11
2.401999999999999936e-07 6.579340311839177780e+00 4.737076034089945068e+11
2.401999999999999936e-07 6.970568245623986137e+00 4.961639746130815430e+11
2.401999999999999936e-07 7.385059802951433383e+00 5.187689402661172485e+11
2.401999999999999936e-07 7.824198310863371475e+00 5.414656244091767578e+11
2.401999999999999936e-07 8.289449353308079083e+00 5.642080452794611816e+11
2.401999999999999936e-07 8.782365662390436256e+00 5.869615602255343018e+11
2.401999999999999936e-07 9.304592300470993393e+00 6.097028980746307373e+11
2.401999999999999936e-07 9.857872150408672596e+00 6.324198254140095215e+11
2.401999999999999936e-07 1.044405173227029060e+01 6.551105067918861084e+11
2.401999999999999936e-07 1.106508736591963959e+01 6.777826245569812012e+11
2.401999999999999936e-07 1.172305170005316732e+01 7.004523229422028809e+11
2.401999999999999936e-07 1.242014062947232311e+01 7.231430345406048584e+11
2.401999999999999936e-07 1.315868062367835556e+01 7.458842371707863770e+11
2.401999999999999936e-07 1.394113649124797227e+01 7.687101768552135010e+11
2.401999999999999936e-07 1.477011960590286321e+01 7.916585795718717041e+11
2.401999999999999936e-07 1.564839662172674295e+01 8.147693616128934326e+11
2.401999999999999936e-07 1.657889870661615817e+01 8.380833365150727539e+11
2.401999999999999936e-07 1.756473132478086896e+01 8.616409060910194092e+11
2.401999999999999936e-07 1.860918460094198679e+01 8.854807144040291748e+11
2.401999999999999936e-07 1.971574430081734519e+01 9.096382368653123779e+11
2.401999999999999936e-07 2.088810346454058120e+01 9.341442723291368408e+11
2.401999999999999936e-07 2.213017473183927919e+01 9.590233046474052734e+11
2.401999999999999936e-07 2.344610340010633465e+01 9.842917024466195068e+11
2.401999999999999936e-07 2.484028125894464623e+01 1.009955733124393188e+12
2.401999999999999936e-07 2.631736124735671112e+01 1.036009380887174316e+12
2.401999999999999936e-07 2.788227298249594455e+01 1.062431981124458740e+12
2.401999999999999936e-07 2.954023921180572643e+01 1.089185716800198120e+12
2.401999999999999936e-07 3.129679324345348590e+01 1.116213068848809570e+12
2.401999999999999936e-07 3.315779741323231633e+01 1.143434372709919189e+12
2.401999999999999936e-07 3.512946264956173792e+01 1.170745705639840576e+12
2.401999999999999936e-07 3.721836920188397357e+01 1.198017408638445312e+12
2.401999999999999936e-07 3.943148860163469038e+01 1.225093620925684082e+12
