# Supplementary material for: Emergence of oscillations in a simple epidemic model with demographic data
Source: R Soc Open Sci. 2020 Jan 29;7(1):191187. doi: 10.1098/rsos.191187 (PMC7029885; doi:10.1098/rsos.191187)
Supplement: British_India_beta_period_power.dat [file rsos191187supp5.dat]

1.708448979591836721e-07 2.464468037602168149e+00 2.917398107340705566e+11
1.708448979591836721e-07 2.611012933067573094e+00 3.266464959379196167e+11
1.708448979591836721e-07 2.766271841479910787e+00 3.591468145286646729e+11
1.708448979591836721e-07 2.930762925013291831e+00 3.901994984896589966e+11
1.708448979591836721e-07 3.105035157368081666e+00 4.210415599704470215e+11
1.708448979591836721e-07 3.289670155919588890e+00 4.526105692141892700e+11
1.708448979591836721e-07 3.485284122811993068e+00 4.852853192430090942e+11
1.708448979591836721e-07 3.692529901475716692e+00 5.193026894474145508e+11
1.708448979591836721e-07 3.912099155431685737e+00 5.557974490054367676e+11
1.708448979591836721e-07 4.144724676654039541e+00 5.976803419429453125e+11
1.708448979591836721e-07 4.391182831195218128e+00 6.491824193339334717e+11
1.708448979591836721e-07 4.652296150235496697e+00 7.135938548804064941e+11
1.708448979591836721e-07 4.928936075204336298e+00 7.902800183069046631e+11
1.708448979591836721e-07 5.222025866135146188e+00 8.730922854271352539e+11
1.708448979591836721e-07 5.532543682959819797e+00 9.516312473701248779e+11
1.708448979591836721e-07 5.861525850026583662e+00 1.014896414812871704e+12
1.708448979591836721e-07 6.210070314736163333e+00 1.055357926076179810e+12
1.708448979591836721e-07 6.579340311839177780e+00 1.071518453012786865e+12
1.708448979591836721e-07 6.970568245623986137e+00 1.068046053548111450e+12
1.708448979591836721e-07 7.385059802951433383e+00 1.053416004501950317e+12
1.708448979591836721e-07 7.824198310863371475e+00 1.035615074491917969e+12
1.708448979591836721e-07 8.289449353308079083e+00 1.017504420436308960e+12
1.708448979591836721e-07 8.782365662390436256e+00 9.945367456885532227e+11
1.708448979591836721e-07 9.304592300470993393e+00 9.569764129961751709e+11
1.708448979591836721e-07 9.857872150408672596e+00 8.958678700491785889e+11
1.708448979591836721e-07 1.044405173227029060e+01 8.089080991103487549e+11
1.708448979591836721e-07 1.106508736591963959e+01 7.022664603641574707e+11
1.708448979591836721e-07 1.172305170005316732e+01 5.875874927854821777e+11
1.708448979591836721e-07 1.242014062947232311e+01 4.768375925354910889e+11
1.708448979591836721e-07 1.315868062367835556e+01 3.784021649511835327e+11
1.708448979591836721e-07 1.394113649124797227e+01 2.960049977902937012e+11
1.708448979591836721e-07 1.477011960590286321e+01 2.297856804036461487e+11
1.708448979591836721e-07 1.564839662172674295e+01 1.779636798518357544e+11
1.708448979591836721e-07 1.657889870661615817e+01 1.380340990055031738e+11
1.708448979591836721e-07 1.756473132478086896e+01 1.073793984817984772e+11
1.708448979591836721e-07 1.860918460094198679e+01 8.364003366675958252e+10
1.708448979591836721e-07 1.971574430081734519e+01 6.503688836821081543e+10
1.708448979591836721e-07 2.088810346454058120e+01 5.051104739114288330e+10
1.708448979591836721e-07 2.213017473183927919e+01 3.951562014756251526e+10
1.708448979591836721e-07 2.344610340010633465e+01 3.162444377785119247e+10
1.708448979591836721e-07 2.484028125894464623e+01 2.632836727330254745e+10
1.708448979591836721e-07 2.631736124735671112e+01 2.310568964497439957e+10
1.708448979591836721e-07 2.788227298249594455e+01 2.148599677846755219e+10
1.708448979591836721e-07 2.954023921180572643e+01 2.092557816430552673e+10
1.708448979591836721e-07 3.129679324345348590e+01 2.067827480449592209e+10
1.708448979591836721e-07 3.315779741323231633e+01 1.991656816237040710e+10
1.708448979591836721e-07 3.512946264956173792e+01 1.807186972522003555e+10
1.708448979591836721e-07 3.721836920188397357e+01 1.511664350178048515e+10
1.708448979591836721e-07 3.943148860163469038e+01 1.155722742419995689e+10
1.722897959183673493e-07 2.464468037602168149e+00 1.980738822940635681e+11
1.722897959183673493e-07 2.611012933067573094e+00 2.317093804106157837e+11
1.722897959183673493e-07 2.766271841479910787e+00 2.665009172078180237e+11
1.722897959183673493e-07 2.930762925013291831e+00 3.023907791385421143e+11
1.722897959183673493e-07 3.105035157368081666e+00 3.395512836599666138e+11
1.722897959183673493e-07 3.289670155919588890e+00 3.781419162390831909e+11
1.722897959183673493e-07 3.485284122811993068e+00 4.181061907216711426e+11
1.722897959183673493e-07 3.692529901475716692e+00 4.594383855285121460e+11
1.722897959183673493e-07 3.912099155431685737e+00 5.030300529108482666e+11
1.722897959183673493e-07 4.144724676654039541e+00 5.514131805836733398e+11
1.722897959183673493e-07 4.391182831195218128e+00 6.082679667135883789e+11
1.722897959183673493e-07 4.652296150235496697e+00 6.762612454129840088e+11
1.722897959183673493e-07 4.928936075204336298e+00 7.542983166843590088e+11
1.722897959183673493e-07 5.222025866135146188e+00 8.361973409114720459e+11
1.722897959183673493e-07 5.532543682959819797e+00 9.120719792254941406e+11
1.722897959183673493e-07 5.861525850026583662e+00 9.718581496457961426e+11
1.722897959183673493e-07 6.210070314736163333e+00 1.009070296690264893e+12
1.722897959183673493e-07 6.579340311839177780e+00 1.023001491748634399e+12
1.722897959183673493e-07 6.970568245623986137e+00 1.018599482821555786e+12
1.722897959183673493e-07 7.385059802951433383e+00 1.004068129574047852e+12
1.722897959183673493e-07 7.824198310863371475e+00 9.867961102029095459e+11
1.722897959183673493e-07 8.289449353308079083e+00 9.691440182971038818e+11
1.722897959183673493e-07 8.782365662390436256e+00 9.465691191042668457e+11
1.722897959183673493e-07 9.304592300470993393e+00 9.099493939673641357e+11
1.722897959183673493e-07 9.857872150408672596e+00 8.512140739691773682e+11
1.722897959183673493e-07 1.044405173227029060e+01 7.686264260918441162e+11
1.722897959183673493e-07 1.106508736591963959e+01 6.681808411053724365e+11
1.722897959183673493e-07 1.172305170005316732e+01 5.606508903016763916e+11
1.722897959183673493e-07 1.242014062947232311e+01 4.568820786217341309e+11
1.722897959183673493e-07 1.315868062367835556e+01 3.643934176943413086e+11
1.722897959183673493e-07 1.394113649124797227e+01 2.865494253847755127e+11
1.722897959183673493e-07 1.477011960590286321e+01 2.235759102482607422e+11
1.722897959183673493e-07 1.564839662172674295e+01 1.740027370395878296e+11
1.722897959183673493e-07 1.657889870661615817e+01 1.356645054692082062e+11
1.722897959183673493e-07 1.756473132478086896e+01 1.062173209690841522e+11
1.722897959183673493e-07 1.860918460094198679e+01 8.348084171103442383e+10
1.722897959183673493e-07 1.971574430081734519e+01 6.575033930745605469e+10
1.722897959183673493e-07 2.088810346454058120e+01 5.194371311701432037e+10
1.722897959183673493e-07 2.213017473183927919e+01 4.144214294241646576e+10
1.722897959183673493e-07 2.344610340010633465e+01 3.377890647840666199e+10
1.722897959183673493e-07 2.484028125894464623e+01 2.849256180482374954e+10
1.722897959183673493e-07 2.631736124735671112e+01 2.518531756550703430e+10
1.722897959183673493e-07 2.788227298249594455e+01 2.351567400186764526e+10
1.722897959183673493e-07 2.954023921180572643e+01 2.299864142352975845e+10
1.722897959183673493e-07 3.129679324345348590e+01 2.285121820582020950e+10
1.722897959183673493e-07 3.315779741323231633e+01 2.215215737636181641e+10
1.722897959183673493e-07 3.512946264956173792e+01 2.025352676225720978e+10
1.722897959183673493e-07 3.721836920188397357e+01 1.711643645886444283e+10
1.722897959183673493e-07 3.943148860163469038e+01 1.330890387469234085e+10
1.737346938775510265e-07 2.464468037602168149e+00 2.327930378508002625e+11
1.737346938775510265e-07 2.611012933067573094e+00 2.655705060662678833e+11
1.737346938775510265e-07 2.766271841479910787e+00 2.992798881048521729e+11
1.737346938775510265e-07 2.930762925013291831e+00 3.347494076164594116e+11
1.737346938775510265e-07 3.105035157368081666e+00 3.723666451107457886e+11
1.737346938775510265e-07 3.289670155919588890e+00 4.117273801462789917e+11
1.737346938775510265e-07 3.485284122811993068e+00 4.518379503998485107e+11
1.737346938775510265e-07 3.692529901475716692e+00 4.919819115825490723e+11
1.737346938775510265e-07 3.912099155431685737e+00 5.329647443448553467e+11
1.737346938775510265e-07 4.144724676654039541e+00 5.779076506310736084e+11
1.737346938775510265e-07 4.391182831195218128e+00 6.315169032954678955e+11
1.737346938775510265e-07 4.652296150235496697e+00 6.974486060301158447e+11
1.737346938775510265e-07 4.928936075204336298e+00 7.749370902858582764e+11
1.737346938775510265e-07 5.222025866135146188e+00 8.569901281449647217e+11
1.737346938775510265e-07 5.532543682959819797e+00 9.318371860718779297e+11
1.737346938775510265e-07 5.861525850026583662e+00 9.871975701790114746e+11
1.737346938775510265e-07 6.210070314736163333e+00 1.015113052577111450e+12
1.737346938775510265e-07 6.579340311839177780e+00 1.014966811111545166e+12
1.737346938775510265e-07 6.970568245623986137e+00 9.934920398405759277e+11
1.737346938775510265e-07 7.385059802951433383e+00 9.618004705079045410e+11
1.737346938775510265e-07 7.824198310863371475e+00 9.303668138754582520e+11
1.737346938775510265e-07 8.289449353308079083e+00 9.039464639823879395e+11
1.737346938775510265e-07 8.782365662390436256e+00 8.792139872226241455e+11
1.737346938775510265e-07 9.304592300470993393e+00 8.470234591870555420e+11
1.737346938775510265e-07 9.857872150408672596e+00 7.982308447841883545e+11
1.737346938775510265e-07 1.044405173227029060e+01 7.292580764036799316e+11
1.737346938775510265e-07 1.106508736591963959e+01 6.438395790232598877e+11
1.737346938775510265e-07 1.172305170005316732e+01 5.505311525218887939e+11
1.737346938775510265e-07 1.242014062947232311e+01 4.584997534908104248e+11
1.737346938775510265e-07 1.315868062367835556e+01 3.744432570140336914e+11
1.737346938775510265e-07 1.394113649124797227e+01 3.017390543763165283e+11
1.737346938775510265e-07 1.477011960590286321e+01 2.411596864171036377e+11
1.737346938775510265e-07 1.564839662172674295e+01 1.919722709699342346e+11
1.737346938775510265e-07 1.657889870661615817e+01 1.527312913502300110e+11
1.737346938775510265e-07 1.756473132478086896e+01 1.217195736297401428e+11
1.737346938775510265e-07 1.860918460094198679e+01 9.724566970369581604e+10
1.737346938775510265e-07 1.971574430081734519e+01 7.789288621335090637e+10
1.737346938775510265e-07 2.088810346454058120e+01 6.262781164222245026e+10
1.737346938775510265e-07 2.213017473183927919e+01 5.069313817014048004e+10
1.737346938775510265e-07 2.344610340010633465e+01 4.144650772846708679e+10
1.737346938775510265e-07 2.484028125894464623e+01 3.438282354702241516e+10
1.737346938775510265e-07 2.631736124735671112e+01 2.926404512572832489e+10
1.737346938775510265e-07 2.788227298249594455e+01 2.602808753956428909e+10
1.737346938775510265e-07 2.954023921180572643e+01 2.441527480516039276e+10
1.737346938775510265e-07 3.129679324345348590e+01 2.368900089376011658e+10
1.737346938775510265e-07 3.315779741323231633e+01 2.280691960451501465e+10
1.737346938775510265e-07 3.512946264956173792e+01 2.094445127222351837e+10
1.737346938775510265e-07 3.721836920188397357e+01 1.793832962261557388e+10
1.737346938775510265e-07 3.943148860163469038e+01 1.432021291466853523e+10
1.751795918367346773e-07 2.464468037602168149e+00 3.109839300948054199e+11
1.751795918367346773e-07 2.611012933067573094e+00 3.440429985359365845e+11
1.751795918367346773e-07 2.766271841479910787e+00 3.761652263091174927e+11
1.751795918367346773e-07 2.930762925013291831e+00 4.092067116325859985e+11
1.751795918367346773e-07 3.105035157368081666e+00 4.441381454352962036e+11
1.751795918367346773e-07 3.289670155919588890e+00 4.805088713326849976e+11
1.751795918367346773e-07 3.485284122811993068e+00 5.169614549087847900e+11
1.751795918367346773e-07 3.692529901475716692e+00 5.526444644565179443e+11
1.751795918367346773e-07 3.912099155431685737e+00 5.887769065782806396e+11
1.751795918367346773e-07 4.144724676654039541e+00 6.292612995510555420e+11
1.751795918367346773e-07 4.391182831195218128e+00 6.793990602645260010e+11
1.751795918367346773e-07 4.652296150235496697e+00 7.427386302202458496e+11
1.751795918367346773e-07 4.928936075204336298e+00 8.176006468695959473e+11
1.751795918367346773e-07 5.222025866135146188e+00 8.956637964828012695e+11
1.751795918367346773e-07 5.532543682959819797e+00 9.640574791223941650e+11
1.751795918367346773e-07 5.861525850026583662e+00 1.010171745926718750e+12
1.751795918367346773e-07 6.210070314736163333e+00 1.026698731685366455e+12
1.751795918367346773e-07 6.579340311839177780e+00 1.014493346069920776e+12
1.751795918367346773e-07 6.970568245623986137e+00 9.821201366185014648e+11
1.751795918367346773e-07 7.385059802951433383e+00 9.422265364725495605e+11
1.751795918367346773e-07 7.824198310863371475e+00 9.059252388896149902e+11
1.751795918367346773e-07 8.289449353308079083e+00 8.775400697503680420e+11
1.751795918367346773e-07 8.782365662390436256e+00 8.527007042310968018e+11
1.751795918367346773e-07 9.304592300470993393e+00 8.213843641756970215e+11
1.751795918367346773e-07 9.857872150408672596e+00 7.742138357877122803e+11
1.751795918367346773e-07 1.044405173227029060e+01 7.078423176551944580e+11
1.751795918367346773e-07 1.106508736591963959e+01 6.261486149391912842e+11
1.751795918367346773e-07 1.172305170005316732e+01 5.373958490661032104e+11
1.751795918367346773e-07 1.242014062947232311e+01 4.501314547857926636e+11
1.751795918367346773e-07 1.315868062367835556e+01 3.704512768559755859e+11
1.751795918367346773e-07 1.394113649124797227e+01 3.013681366507526855e+11
1.751795918367346773e-07 1.477011960590286321e+01 2.435152580344848022e+11
1.751795918367346773e-07 1.564839662172674295e+01 1.961536499936412964e+11
1.751795918367346773e-07 1.657889870661615817e+01 1.579401965789712524e+11
1.751795918367346773e-07 1.756473132478086896e+01 1.273836135458785248e+11
1.751795918367346773e-07 1.860918460094198679e+01 1.030847639998117828e+11
1.751795918367346773e-07 1.971574430081734519e+01 8.383767023898999023e+10
1.751795918367346773e-07 2.088810346454058120e+01 6.860961262526741791e+10
1.751795918367346773e-07 2.213017473183927919e+01 5.644650990765469360e+10
1.751795918367346773e-07 2.344610340010633465e+01 4.647377291501570129e+10
1.751795918367346773e-07 2.484028125894464623e+01 3.811538442960595703e+10
1.751795918367346773e-07 2.631736124735671112e+01 3.131313753016568756e+10
1.751795918367346773e-07 2.788227298249594455e+01 2.636018450475816345e+10
1.751795918367346773e-07 2.954023921180572643e+01 2.335372686520736694e+10
1.751795918367346773e-07 3.129679324345348590e+01 2.177108746977659225e+10
1.751795918367346773e-07 3.315779741323231633e+01 2.060597476541758347e+10
1.751795918367346773e-07 3.512946264956173792e+01 1.894771538529063797e+10
1.751795918367346773e-07 3.721836920188397357e+01 1.649954994885542679e+10
1.751795918367346773e-07 3.943148860163469038e+01 1.366120404471978760e+10
1.766244897959183545e-07 2.464468037602168149e+00 3.409345989303942871e+11
1.766244897959183545e-07 2.611012933067573094e+00 3.757197039671322021e+11
1.766244897959183545e-07 2.766271841479910787e+00 4.088910640676511230e+11
1.766244897959183545e-07 2.930762925013291831e+00 4.417901003338172607e+11
1.766244897959183545e-07 3.105035157368081666e+00 4.751499360117199097e+11
1.766244897959183545e-07 3.289670155919588890e+00 5.088388846596404419e+11
1.766244897959183545e-07 3.485284122811993068e+00 5.423701750724430542e+11
1.766244897959183545e-07 3.692529901475716692e+00 5.760167060032766113e+11
1.766244897959183545e-07 3.912099155431685737e+00 6.118831968718948975e+11
1.766244897959183545e-07 4.144724676654039541e+00 6.539537224110402832e+11
1.766244897959183545e-07 4.391182831195218128e+00 7.064084471917891846e+11
1.766244897959183545e-07 4.652296150235496697e+00 7.706316234531934814e+11
1.766244897959183545e-07 4.928936075204336298e+00 8.426673987133419189e+11
1.766244897959183545e-07 5.222025866135146188e+00 9.131335358629912109e+11
1.766244897959183545e-07 5.532543682959819797e+00 9.701944486946618652e+11
1.766244897959183545e-07 5.861525850026583662e+00 1.004154018001745605e+12
1.766244897959183545e-07 6.210070314736163333e+00 1.011274779736749268e+12
1.766244897959183545e-07 6.579340311839177780e+00 9.951201366862963867e+11
1.766244897959183545e-07 6.970568245623986137e+00 9.650233332292683105e+11
1.766244897959183545e-07 7.385059802951433383e+00 9.321862704925413818e+11
1.766244897959183545e-07 7.824198310863371475e+00 9.046212843341909180e+11
1.766244897959183545e-07 8.289449353308079083e+00 8.831235586482723389e+11
1.766244897959183545e-07 8.782365662390436256e+00 8.608263675130854492e+11
1.766244897959183545e-07 9.304592300470993393e+00 8.272236994465346680e+11
1.766244897959183545e-07 9.857872150408672596e+00 7.743825097825368652e+11
1.766244897959183545e-07 1.044405173227029060e+01 7.012705127285886230e+11
1.766244897959183545e-07 1.106508736591963959e+01 6.137066915780770264e+11
1.766244897959183545e-07 1.172305170005316732e+01 5.208848507552595215e+11
1.766244897959183545e-07 1.242014062947232311e+01 4.314157787771989136e+11
1.766244897959183545e-07 1.315868062367835556e+01 3.510815883772833862e+11
1.766244897959183545e-07 1.394113649124797227e+01 2.825533643089929810e+11
1.766244897959183545e-07 1.477011960590286321e+01 2.261656618273339233e+11
1.766244897959183545e-07 1.564839662172674295e+01 1.808859068731481934e+11
1.766244897959183545e-07 1.657889870661615817e+01 1.451021345583041687e+11
1.766244897959183545e-07 1.756473132478086896e+01 1.171398789355599060e+11
1.766244897959183545e-07 1.860918460094198679e+01 9.549578141719309998e+10
1.766244897959183545e-07 1.971574430081734519e+01 7.884276014144949341e+10
1.766244897959183545e-07 2.088810346454058120e+01 6.592889468162335205e+10
1.766244897959183545e-07 2.213017473183927919e+01 5.551883832119713593e+10
1.766244897959183545e-07 2.344610340010633465e+01 4.652945197177018738e+10
1.766244897959183545e-07 2.484028125894464623e+01 3.836800086953641510e+10
1.766244897959183545e-07 2.631736124735671112e+01 3.116498748171264267e+10
1.766244897959183545e-07 2.788227298249594455e+01 2.552081211974888611e+10
1.766244897959183545e-07 2.954023921180572643e+01 2.183984262977640152e+10
1.766244897959183545e-07 3.129679324345348590e+01 1.982127187170693207e+10
1.766244897959183545e-07 3.315779741323231633e+01 1.856727688822835159e+10
1.766244897959183545e-07 3.512946264956173792e+01 1.717640376194133949e+10
1.766244897959183545e-07 3.721836920188397357e+01 1.529217248299091339e+10
1.766244897959183545e-07 3.943148860163469038e+01 1.321957800833394814e+10
1.780693877551020318e-07 2.464468037602168149e+00 3.061584439272509155e+11
1.780693877551020318e-07 2.611012933067573094e+00 3.412663372622080078e+11
1.780693877551020318e-07 2.766271841479910787e+00 3.755907575048800659e+11
1.780693877551020318e-07 2.930762925013291831e+00 4.099044132783118896e+11
1.780693877551020318e-07 3.105035157368081666e+00 4.446442784306259766e+11
1.780693877551020318e-07 3.289670155919588890e+00 4.797307485136254883e+11
1.780693877551020318e-07 3.485284122811993068e+00 5.149243467510576172e+11
1.780693877551020318e-07 3.692529901475716692e+00 5.507252956402875977e+11
1.780693877551020318e-07 3.912099155431685737e+00 5.892931672330556641e+11
1.780693877551020318e-07 4.144724676654039541e+00 6.343727720358582764e+11
1.780693877551020318e-07 4.391182831195218128e+00 6.894985527640316162e+11
1.780693877551020318e-07 4.652296150235496697e+00 7.550615155158327637e+11
1.780693877551020318e-07 4.928936075204336298e+00 8.261806239370565186e+11
1.780693877551020318e-07 5.222025866135146188e+00 8.932627626792814941e+11
1.780693877551020318e-07 5.532543682959819797e+00 9.453898598679038086e+11
1.780693877551020318e-07 5.861525850026583662e+00 9.746974710321290283e+11
1.780693877551020318e-07 6.210070314736163333e+00 9.794083925712818604e+11
1.780693877551020318e-07 6.579340311839177780e+00 9.642678928423911133e+11
1.780693877551020318e-07 6.970568245623986137e+00 9.384522460621778564e+11
1.780693877551020318e-07 7.385059802951433383e+00 9.116881289853927002e+11
1.780693877551020318e-07 7.824198310863371475e+00 8.897951075073431396e+11
1.780693877551020318e-07 8.289449353308079083e+00 8.716302927663336182e+11
1.780693877551020318e-07 8.782365662390436256e+00 8.495494921632818604e+11
1.780693877551020318e-07 9.304592300470993393e+00 8.137429001827436523e+11
1.780693877551020318e-07 9.857872150408672596e+00 7.579368065657490234e+11
1.780693877551020318e-07 1.044405173227029060e+01 6.827294827034840088e+11
1.780693877551020318e-07 1.106508736591963959e+01 5.947546890302523193e+11
1.780693877551020318e-07 1.172305170005316732e+01 5.030763158833146973e+11
1.780693877551020318e-07 1.242014062947232311e+01 4.156527253008823242e+11
1.780693877551020318e-07 1.315868062367835556e+01 3.376125212194685669e+11
1.780693877551020318e-07 1.394113649124797227e+01 2.712412473477459106e+11
1.780693877551020318e-07 1.477011960590286321e+01 2.167428267047956238e+11
1.780693877551020318e-07 1.564839662172674295e+01 1.730899230352384949e+11
1.780693877551020318e-07 1.657889870661615817e+01 1.387324497217632751e+11
1.780693877551020318e-07 1.756473132478086896e+01 1.120844082299199219e+11
1.780693877551020318e-07 1.860918460094198679e+01 9.172000503830625916e+10
1.780693877551020318e-07 1.971574430081734519e+01 7.632049933910139465e+10
1.780693877551020318e-07 2.088810346454058120e+01 6.454289798869533539e+10
1.780693877551020318e-07 2.213017473183927919e+01 5.500313122857153320e+10
1.780693877551020318e-07 2.344610340010633465e+01 4.650446722674562836e+10
1.780693877551020318e-07 2.484028125894464623e+01 3.845042076823783112e+10
1.780693877551020318e-07 2.631736124735671112e+01 3.108294777340081787e+10
1.780693877551020318e-07 2.788227298249594455e+01 2.517111978554788589e+10
1.780693877551020318e-07 2.954023921180572643e+01 2.127028052644472885e+10
1.780693877551020318e-07 3.129679324345348590e+01 1.916657032085241318e+10
1.780693877551020318e-07 3.315779741323231633e+01 1.798339343766547394e+10
1.780693877551020318e-07 3.512946264956173792e+01 1.680205686347795486e+10
1.780693877551020318e-07 3.721836920188397357e+01 1.523937485136436653e+10
1.780693877551020318e-07 3.943148860163469038e+01 1.358015912697216988e+10
1.795142857142857090e-07 2.464468037602168149e+00 2.084262109324454041e+11
1.795142857142857090e-07 2.611012933067573094e+00 2.422930184237002563e+11
1.795142857142857090e-07 2.766271841479910787e+00 2.779185506335551147e+11
1.795142857142857090e-07 2.930762925013291831e+00 3.156500334087815552e+11
1.795142857142857090e-07 3.105035157368081666e+00 3.554090431816771851e+11
1.795142857142857090e-07 3.289670155919588890e+00 3.964144529004357910e+11
1.795142857142857090e-07 3.485284122811993068e+00 4.375227802721470947e+11
1.795142857142857090e-07 3.692529901475716692e+00 4.783050621919715576e+11
1.795142857142857090e-07 3.912099155431685737e+00 5.202834310870674438e+11
1.795142857142857090e-07 4.144724676654039541e+00 5.671502098809600830e+11
1.795142857142857090e-07 4.391182831195218128e+00 6.230750707531419678e+11
1.795142857142857090e-07 4.652296150235496697e+00 6.895768893078959961e+11
1.795142857142857090e-07 4.928936075204336298e+00 7.629101708534498291e+11
1.795142857142857090e-07 5.222025866135146188e+00 8.340280621357817383e+11
1.795142857142857090e-07 5.532543682959819797e+00 8.915719997539692383e+11
1.795142857142857090e-07 5.861525850026583662e+00 9.263280829264423828e+11
1.795142857142857090e-07 6.210070314736163333e+00 9.348461491620000000e+11
1.795142857142857090e-07 6.579340311839177780e+00 9.206796862632934570e+11
1.795142857142857090e-07 6.970568245623986137e+00 8.928708450333215332e+11
1.795142857142857090e-07 7.385059802951433383e+00 8.621235773572155762e+11
1.795142857142857090e-07 7.824198310863371475e+00 8.359313605875035400e+11
1.795142857142857090e-07 8.289449353308079083e+00 8.149391344336374512e+11
1.795142857142857090e-07 8.782365662390436256e+00 7.929198214017109375e+11
1.795142857142857090e-07 9.304592300470993393e+00 7.607972893021317139e+11
1.795142857142857090e-07 9.857872150408672596e+00 7.121857980576037598e+11
1.795142857142857090e-07 1.044405173227029060e+01 6.467528747896910400e+11
1.795142857142857090e-07 1.106508736591963959e+01 5.696652978508773193e+11
1.795142857142857090e-07 1.172305170005316732e+01 4.884553298222272339e+11
1.795142857142857090e-07 1.242014062947232311e+01 4.099239851420032349e+11
1.795142857142857090e-07 1.315868062367835556e+01 3.386206783010335693e+11
1.795142857142857090e-07 1.394113649124797227e+01 2.767742333614161987e+11
1.795142857142857090e-07 1.477011960590286321e+01 2.248670766008584595e+11
1.795142857142857090e-07 1.564839662172674295e+01 1.823055911823907776e+11
1.795142857142857090e-07 1.657889870661615817e+01 1.480096427318747559e+11
1.795142857142857090e-07 1.756473132478086896e+01 1.208244913686905823e+11
1.795142857142857090e-07 1.860918460094198679e+01 9.966158259343147278e+10
1.795142857142857090e-07 1.971574430081734519e+01 8.340907310357826233e+10
1.795142857142857090e-07 2.088810346454058120e+01 7.079614821256851196e+10
1.795142857142857090e-07 2.213017473183927919e+01 6.041432774910857391e+10
1.795142857142857090e-07 2.344610340010633465e+01 5.102262459447894287e+10
1.795142857142857090e-07 2.484028125894464623e+01 4.204220534382492065e+10
1.795142857142857090e-07 2.631736124735671112e+01 3.382393234390038300e+10
1.795142857142857090e-07 2.788227298249594455e+01 2.728121516514648056e+10
1.795142857142857090e-07 2.954023921180572643e+01 2.304709890693862152e+10
1.795142857142857090e-07 3.129679324345348590e+01 2.085831677465885162e+10
1.795142857142857090e-07 3.315779741323231633e+01 1.969699598141333008e+10
1.795142857142857090e-07 3.512946264956173792e+01 1.851081367059718704e+10
1.795142857142857090e-07 3.721836920188397357e+01 1.687326170470266342e+10
1.795142857142857090e-07 3.943148860163469038e+01 1.512827225291375351e+10
1.809591836734693862e-07 2.464468037602168149e+00 1.923261548205840149e+11
1.809591836734693862e-07 2.611012933067573094e+00 2.270525569409874878e+11
1.809591836734693862e-07 2.766271841479910787e+00 2.638537735727076721e+11
1.809591836734693862e-07 2.930762925013291831e+00 3.028359089923260498e+11
1.809591836734693862e-07 3.105035157368081666e+00 3.436045346656801758e+11
1.809591836734693862e-07 3.289670155919588890e+00 3.850415292441595459e+11
1.809591836734693862e-07 3.485284122811993068e+00 4.257385613661249390e+11
1.809591836734693862e-07 3.692529901475716692e+00 4.651201553122902222e+11
1.809591836734693862e-07 3.912099155431685737e+00 5.046681682546160278e+11
1.809591836734693862e-07 4.144724676654039541e+00 5.481807715528359985e+11
1.809591836734693862e-07 4.391182831195218128e+00 6.002253344915065918e+11
1.809591836734693862e-07 4.652296150235496697e+00 6.630896833411512451e+11
1.809591836734693862e-07 4.928936075204336298e+00 7.339279498455372314e+11
1.809591836734693862e-07 5.222025866135146188e+00 8.041706262389600830e+11
1.809591836734693862e-07 5.532543682959819797e+00 8.620273914168690186e+11
1.809591836734693862e-07 5.861525850026583662e+00 8.969717688669664307e+11
1.809591836734693862e-07 6.210070314736163333e+00 9.040098686989932861e+11
1.809591836734693862e-07 6.579340311839177780e+00 8.858336903670833740e+11
1.809591836734693862e-07 6.970568245623986137e+00 8.519198015221374512e+11
1.809591836734693862e-07 7.385059802951433383e+00 8.146419043996873779e+11
1.809591836734693862e-07 7.824198310863371475e+00 7.837128663928568115e+11
1.809591836734693862e-07 8.289449353308079083e+00 7.616406937245274658e+11
1.809591836734693862e-07 8.782365662390436256e+00 7.430404945144746094e+11
1.809591836734693862e-07 9.304592300470993393e+00 7.184683949239439697e+11
1.809591836734693862e-07 9.857872150408672596e+00 6.802030527753365479e+11
1.809591836734693862e-07 1.044405173227029060e+01 6.261035008598258057e+11
1.809591836734693862e-07 1.106508736591963959e+01 5.596141116897692871e+11
1.809591836734693862e-07 1.172305170005316732e+01 4.870733082711890869e+11
1.809591836734693862e-07 1.242014062947232311e+01 4.147982160642554321e+11
1.809591836734693862e-07 1.315868062367835556e+01 3.474608877763907471e+11
1.809591836734693862e-07 1.394113649124797227e+01 2.877552870595651855e+11
1.809591836734693862e-07 1.477011960590286321e+01 2.367180405896922607e+11
1.809591836734693862e-07 1.564839662172674295e+01 1.942483594329210510e+11
1.809591836734693862e-07 1.657889870661615817e+01 1.596389814996989441e+11
1.809591836734693862e-07 1.756473132478086896e+01 1.319733458643583069e+11
1.809591836734693862e-07 1.860918460094198679e+01 1.102715322638510590e+11
1.809591836734693862e-07 1.971574430081734519e+01 9.342685387910827637e+10
1.809591836734693862e-07 2.088810346454058120e+01 8.011627051466711426e+10
1.809591836734693862e-07 2.213017473183927919e+01 6.887984052910792542e+10
1.809591836734693862e-07 2.344610340010633465e+01 5.848818258585150909e+10
1.809591836734693862e-07 2.484028125894464623e+01 4.848136776010014343e+10
1.809591836734693862e-07 2.631736124735671112e+01 3.941686363688982391e+10
1.809591836734693862e-07 2.788227298249594455e+01 3.239517868195697784e+10
1.809591836734693862e-07 2.954023921180572643e+01 2.807967213053898239e+10
1.809591836734693862e-07 3.129679324345348590e+01 2.602749596922209167e+10
1.809591836734693862e-07 3.315779741323231633e+01 2.492514207434799194e+10
1.809591836734693862e-07 3.512946264956173792e+01 2.348979465496423340e+10
1.809591836734693862e-07 3.721836920188397357e+01 2.126680582475360870e+10
1.809591836734693862e-07 3.943148860163469038e+01 1.877926754549959183e+10
1.824040816326530634e-07 2.464468037602168149e+00 2.616958567040477600e+11
1.824040816326530634e-07 2.611012933067573094e+00 2.985810877169393311e+11
1.824040816326530634e-07 2.766271841479910787e+00 3.353508576208831177e+11
1.824040816326530634e-07 2.930762925013291831e+00 3.723487014945034180e+11
1.824040816326530634e-07 3.105035157368081666e+00 4.095839230034606934e+11
1.824040816326530634e-07 3.289670155919588890e+00 4.464571530913342896e+11
1.824040816326530634e-07 3.485284122811993068e+00 4.821006348358987427e+11
1.824040816326530634e-07 3.692529901475716692e+00 5.163633215889309692e+11
1.824040816326530634e-07 3.912099155431685737e+00 5.508932121960894775e+11
1.824040816326530634e-07 4.144724676654039541e+00 5.893024359907761230e+11
1.824040816326530634e-07 4.391182831195218128e+00 6.356290757691660156e+11
1.824040816326530634e-07 4.652296150235496697e+00 6.914624363690235596e+11
1.824040816326530634e-07 4.928936075204336298e+00 7.534430486291253662e+11
1.824040816326530634e-07 5.222025866135146188e+00 8.130846697929331055e+11
1.824040816326530634e-07 5.532543682959819797e+00 8.595036456309758301e+11
1.824040816326530634e-07 5.861525850026583662e+00 8.837514706751243896e+11
1.824040816326530634e-07 6.210070314736163333e+00 8.825791297959553223e+11
1.824040816326530634e-07 6.579340311839177780e+00 8.599712806908914795e+11
1.824040816326530634e-07 6.970568245623986137e+00 8.257935154587398682e+11
1.824040816326530634e-07 7.385059802951433383e+00 7.917966009522043457e+11
1.824040816326530634e-07 7.824198310863371475e+00 7.663209914629270020e+11
1.824040816326530634e-07 8.289449353308079083e+00 7.502769238165329590e+11
1.824040816326530634e-07 8.782365662390436256e+00 7.370082448645361328e+11
1.824040816326530634e-07 9.304592300470993393e+00 7.164325904460344238e+11
1.824040816326530634e-07 9.857872150408672596e+00 6.807599169025219727e+11
1.824040816326530634e-07 1.044405173227029060e+01 6.280616635001547852e+11
1.824040816326530634e-07 1.106508736591963959e+01 5.620339373972778320e+11
1.824040816326530634e-07 1.172305170005316732e+01 4.892465483594166870e+11
1.824040816326530634e-07 1.242014062947232311e+01 4.162677414637077637e+11
1.824040816326530634e-07 1.315868062367835556e+01 3.480474548149719849e+11
1.824040816326530634e-07 1.394113649124797227e+01 2.875350236895140381e+11
1.824040816326530634e-07 1.477011960590286321e+01 2.359538468025979309e+11
1.824040816326530634e-07 1.564839662172674295e+01 1.933100557628366699e+11
1.824040816326530634e-07 1.657889870661615817e+01 1.589236158465018616e+11
1.824040816326530634e-07 1.756473132478086896e+01 1.318168157549042969e+11
1.824040816326530634e-07 1.860918460094198679e+01 1.108628092849335327e+11
1.824040816326530634e-07 1.971574430081734519e+01 9.476637924721229553e+10
1.824040816326530634e-07 2.088810346454058120e+01 8.205389651173979187e+10
1.824040816326530634e-07 2.213017473183927919e+01 7.122320417124194336e+10
1.824040816326530634e-07 2.344610340010633465e+01 6.112909816682520294e+10
1.824040816326530634e-07 2.484028125894464623e+01 5.147633034420748901e+10
1.824040816326530634e-07 2.631736124735671112e+01 4.297627844362322235e+10
1.824040816326530634e-07 2.788227298249594455e+01 3.677303286539765167e+10
1.824040816326530634e-07 2.954023921180572643e+01 3.340495804208162308e+10
1.824040816326530634e-07 3.129679324345348590e+01 3.216301171481581879e+10
1.824040816326530634e-07 3.315779741323231633e+01 3.144324212573000336e+10
1.824040816326530634e-07 3.512946264956173792e+01 2.979823858954902267e+10
1.824040816326530634e-07 3.721836920188397357e+01 2.682898302136546707e+10
1.824040816326530634e-07 3.943148860163469038e+01 2.331393627104244232e+10
1.838489795918367406e-07 2.464468037602168149e+00 3.468138987260656128e+11
1.838489795918367406e-07 2.611012933067573094e+00 3.851020675139335327e+11
1.838489795918367406e-07 2.766271841479910787e+00 4.206260042465118408e+11
1.838489795918367406e-07 2.930762925013291831e+00 4.545787347892582397e+11
1.838489795918367406e-07 3.105035157368081666e+00 4.878381921354671021e+11
1.838489795918367406e-07 3.289670155919588890e+00 5.203334822384113770e+11
1.838489795918367406e-07 3.485284122811993068e+00 5.512738046344858398e+11
1.838489795918367406e-07 3.692529901475716692e+00 5.803599757871762695e+11
1.838489795918367406e-07 3.912099155431685737e+00 6.092105825441593018e+11
1.838489795918367406e-07 4.144724676654039541e+00 6.415983868962092285e+11
1.838489795918367406e-07 4.391182831195218128e+00 6.815890565301018066e+11
1.838489795918367406e-07 4.652296150235496697e+00 7.303337328443548584e+11
1.838489795918367406e-07 4.928936075204336298e+00 7.837503546386665039e+11
1.838489795918367406e-07 5.222025866135146188e+00 8.330744901926856689e+11
1.838489795918367406e-07 5.532543682959819797e+00 8.682791013098458252e+11
1.838489795918367406e-07 5.861525850026583662e+00 8.824090071165657959e+11
1.838489795918367406e-07 6.210070314736163333e+00 8.745517071330424805e+11
1.838489795918367406e-07 6.579340311839177780e+00 8.502569814469206543e+11
1.838489795918367406e-07 6.970568245623986137e+00 8.193751731962886963e+11
1.838489795918367406e-07 7.385059802951433383e+00 7.919562498759281006e+11
1.838489795918367406e-07 7.824198310863371475e+00 7.736084040132410889e+11
1.838489795918367406e-07 8.289449353308079083e+00 7.626096803314874268e+11
1.838489795918367406e-07 8.782365662390436256e+00 7.508268494145284424e+11
1.838489795918367406e-07 9.304592300470993393e+00 7.282681234718546143e+11
1.838489795918367406e-07 9.857872150408672596e+00 6.883969690941224365e+11
1.838489795918367406e-07 1.044405173227029060e+01 6.308548194814554443e+11
1.838489795918367406e-07 1.106508736591963959e+01 5.605291568799484863e+11
1.838489795918367406e-07 1.172305170005316732e+01 4.845700242969107666e+11
1.838489795918367406e-07 1.242014062947232311e+01 4.096355780402219238e+11
1.838489795918367406e-07 1.315868062367835556e+01 3.404902552799447632e+11
1.838489795918367406e-07 1.394113649124797227e+01 2.797933973750603638e+11
1.838489795918367406e-07 1.477011960590286321e+01 2.284931513004825745e+11
1.838489795918367406e-07 1.564839662172674295e+01 1.864057317165137939e+11
1.838489795918367406e-07 1.657889870661615817e+01 1.527482819678085022e+11
1.838489795918367406e-07 1.756473132478086896e+01 1.264724135525868378e+11
1.838489795918367406e-07 1.860918460094198679e+01 1.063639945043297119e+11
1.838489795918367406e-07 1.971574430081734519e+01 9.103596521216526794e+10
1.838489795918367406e-07 2.088810346454058120e+01 7.897971974216949463e+10
1.838489795918367406e-07 2.213017473183927919e+01 6.876108430417901611e+10
1.838489795918367406e-07 2.344610340010633465e+01 5.938263427428432465e+10
1.838489795918367406e-07 2.484028125894464623e+01 5.068955788685305023e+10
1.838489795918367406e-07 2.631736124735671112e+01 4.343168102926376343e+10
1.838489795918367406e-07 2.788227298249594455e+01 3.864622596247113800e+10
1.838489795918367406e-07 2.954023921180572643e+01 3.664738661807590485e+10
1.838489795918367406e-07 3.129679324345348590e+01 3.646366266800087738e+10
1.838489795918367406e-07 3.315779741323231633e+01 3.628475536631251526e+10
1.838489795918367406e-07 3.512946264956173792e+01 3.458971445902651978e+10
1.838489795918367406e-07 3.721836920188397357e+01 3.106909436590172958e+10
1.838489795918367406e-07 3.943148860163469038e+01 2.671985965615307236e+10
1.852938775510204179e-07 2.464468037602168149e+00 3.940296359094526367e+11
1.852938775510204179e-07 2.611012933067573094e+00 4.330017232002261963e+11
1.852938775510204179e-07 2.766271841479910787e+00 4.679109942478759155e+11
1.852938775510204179e-07 2.930762925013291831e+00 5.004702184465228271e+11
1.852938775510204179e-07 3.105035157368081666e+00 5.318094540797781372e+11
1.852938775510204179e-07 3.289670155919588890e+00 5.616701509159195557e+11
1.852938775510204179e-07 3.485284122811993068e+00 5.888450878388029785e+11
1.852938775510204179e-07 3.692529901475716692e+00 6.128904834564882812e+11
1.852938775510204179e-07 3.912099155431685737e+00 6.359391479722202148e+11
1.852938775510204179e-07 4.144724676654039541e+00 6.628078150536961670e+11
1.852938775510204179e-07 4.391182831195218128e+00 6.985122725735230713e+11
1.852938775510204179e-07 4.652296150235496697e+00 7.444512935891241455e+11
1.852938775510204179e-07 4.928936075204336298e+00 7.960246009391333008e+11
1.852938775510204179e-07 5.222025866135146188e+00 8.436873877002863770e+11
1.852938775510204179e-07 5.532543682959819797e+00 8.769664016392491455e+11
1.852938775510204179e-07 5.861525850026583662e+00 8.890257292208374023e+11
1.852938775510204179e-07 6.210070314736163333e+00 8.794469123939555664e+11
1.852938775510204179e-07 6.579340311839177780e+00 8.542647742627056885e+11
1.852938775510204179e-07 6.970568245623986137e+00 8.234442531450004883e+11
1.852938775510204179e-07 7.385059802951433383e+00 7.965795114598985596e+11
1.852938775510204179e-07 7.824198310863371475e+00 7.783607102772246094e+11
1.852938775510204179e-07 8.289449353308079083e+00 7.661577867259645996e+11
1.852938775510204179e-07 8.782365662390436256e+00 7.515315097043781738e+11
1.852938775510204179e-07 9.304592300470993393e+00 7.250410743238946533e+11
1.852938775510204179e-07 9.857872150408672596e+00 6.812413490514533691e+11
1.852938775510204179e-07 1.044405173227029060e+01 6.207812629740395508e+11
1.852938775510204179e-07 1.106508736591963959e+01 5.490302583629738770e+11
1.852938775510204179e-07 1.172305170005316732e+01 4.730667363527133179e+11
1.852938775510204179e-07 1.242014062947232311e+01 3.991573223520606689e+11
1.852938775510204179e-07 1.315868062367835556e+01 3.315954946099837646e+11
1.852938775510204179e-07 1.394113649124797227e+01 2.726315096208996582e+11
1.852938775510204179e-07 1.477011960590286321e+01 2.229337273843881836e+11
1.852938775510204179e-07 1.564839662172674295e+01 1.821870520179698792e+11
1.852938775510204179e-07 1.657889870661615817e+01 1.495901721193893127e+11
1.852938775510204179e-07 1.756473132478086896e+01 1.241163230933670502e+11
1.852938775510204179e-07 1.860918460094198679e+01 1.045611404852499542e+11
1.852938775510204179e-07 1.971574430081734519e+01 8.954528699916409302e+10
1.852938775510204179e-07 2.088810346454058120e+01 7.761490499059411621e+10
1.852938775510204179e-07 2.213017473183927919e+01 6.746555949385525513e+10
1.852938775510204179e-07 2.344610340010633465e+01 5.827371375502525330e+10
1.852938775510204179e-07 2.484028125894464623e+01 5.002761819928016663e+10
1.852938775510204179e-07 2.631736124735671112e+01 4.351807042718907166e+10
1.852938775510204179e-07 2.788227298249594455e+01 3.969495626055487061e+10
1.852938775510204179e-07 2.954023921180572643e+01 3.868567305507371521e+10
1.852938775510204179e-07 3.129679324345348590e+01 3.929872515115835571e+10
1.852938775510204179e-07 3.315779741323231633e+01 3.954719931823970795e+10
1.852938775510204179e-07 3.512946264956173792e+01 3.783826260052695465e+10
1.852938775510204179e-07 3.721836920188397357e+01 3.391874679439617538e+10
1.852938775510204179e-07 3.943148860163469038e+01 2.894223221272064972e+10
1.867387755102040686e-07 2.464468037602168149e+00 3.352207392844235229e+11
1.867387755102040686e-07 2.611012933067573094e+00 3.736684701193936768e+11
1.867387755102040686e-07 2.766271841479910787e+00 4.098739801745408936e+11
1.867387755102040686e-07 2.930762925013291831e+00 4.446337281743679199e+11
1.867387755102040686e-07 3.105035157368081666e+00 4.780312077979000854e+11
1.867387755102040686e-07 3.289670155919588890e+00 5.090594991407235718e+11
1.867387755102040686e-07 3.485284122811993068e+00 5.364085923252545776e+11
1.867387755102040686e-07 3.692529901475716692e+00 5.602215091730185547e+11
1.867387755102040686e-07 3.912099155431685737e+00 5.835794719153591309e+11
1.867387755102040686e-07 4.144724676654039541e+00 6.121002156730495605e+11
1.867387755102040686e-07 4.391182831195218128e+00 6.510929449056358643e+11
1.867387755102040686e-07 4.652296150235496697e+00 7.017242042391323242e+11
1.867387755102040686e-07 4.928936075204336298e+00 7.588594352480966797e+11
1.867387755102040686e-07 5.222025866135146188e+00 8.123243641892464600e+11
1.867387755102040686e-07 5.532543682959819797e+00 8.509810843931407471e+11
1.867387755102040686e-07 5.861525850026583662e+00 8.673190480396999512e+11
1.867387755102040686e-07 6.210070314736163333e+00 8.603873554513905029e+11
1.867387755102040686e-07 6.579340311839177780e+00 8.360642408033594971e+11
1.867387755102040686e-07 6.970568245623986137e+00 8.046197736061733398e+11
1.867387755102040686e-07 7.385059802951433383e+00 7.762340115751607666e+11
1.867387755102040686e-07 7.824198310863371475e+00 7.561852397526363525e+11
1.867387755102040686e-07 8.289449353308079083e+00 7.423184855113334961e+11
1.867387755102040686e-07 8.782365662390436256e+00 7.266295687347875977e+11
1.867387755102040686e-07 9.304592300470993393e+00 7.001103273653425293e+11
1.867387755102040686e-07 9.857872150408672596e+00 6.576015802742556152e+11
1.867387755102040686e-07 1.044405173227029060e+01 5.997018267314916992e+11
1.867387755102040686e-07 1.106508736591963959e+01 5.313851097675401001e+11
1.867387755102040686e-07 1.172305170005316732e+01 4.591852238229713135e+11
1.867387755102040686e-07 1.242014062947232311e+01 3.888974756773314819e+11
1.867387755102040686e-07 1.315868062367835556e+01 3.245191739561347046e+11
1.867387755102040686e-07 1.394113649124797227e+01 2.681689401956648254e+11
1.867387755102040686e-07 1.477011960590286321e+01 2.205052497832437134e+11
1.867387755102040686e-07 1.564839662172674295e+01 1.812860494453199768e+11
1.867387755102040686e-07 1.657889870661615817e+01 1.498181185792769165e+11
1.867387755102040686e-07 1.756473132478086896e+01 1.251616629580657043e+11
1.867387755102040686e-07 1.860918460094198679e+01 1.061483618761225281e+11
1.867387755102040686e-07 1.971574430081734519e+01 9.140541258396125793e+10
1.867387755102040686e-07 2.088810346454058120e+01 7.950781301383551025e+10
1.867387755102040686e-07 2.213017473183927919e+01 6.923920456293716431e+10
1.867387755102040686e-07 2.344610340010633465e+01 5.991884240388359833e+10
1.867387755102040686e-07 2.484028125894464623e+01 5.169113271620132446e+10
1.867387755102040686e-07 2.631736124735671112e+01 4.545686154221058655e+10
1.867387755102040686e-07 2.788227298249594455e+01 4.217375872230373383e+10
1.867387755102040686e-07 2.954023921180572643e+01 4.184951115237389374e+10
1.867387755102040686e-07 3.129679324345348590e+01 4.307613058978093719e+10
1.867387755102040686e-07 3.315779741323231633e+01 4.364142891531728363e+10
1.867387755102040686e-07 3.512946264956173792e+01 4.182482121942212677e+10
1.867387755102040686e-07 3.721836920188397357e+01 3.740661708784837341e+10
1.867387755102040686e-07 3.943148860163469038e+01 3.171659130192117310e+10
1.881836734693877459e-07 2.464468037602168149e+00 1.913654691780488281e+11
1.881836734693877459e-07 2.611012933067573094e+00 2.272069008997388916e+11
1.881836734693877459e-07 2.766271841479910787e+00 2.645311219889384155e+11
1.881836734693877459e-07 2.930762925013291831e+00 3.023556512929609375e+11
1.881836734693877459e-07 3.105035157368081666e+00 3.392556878042418213e+11
1.881836734693877459e-07 3.289670155919588890e+00 3.736706059840908203e+11
1.881836734693877459e-07 3.485284122811993068e+00 4.047989187421259766e+11
1.881836734693877459e-07 3.692529901475716692e+00 4.337782162978969727e+11
1.881836734693877459e-07 3.912099155431685737e+00 4.642911614026557617e+11
1.881836734693877459e-07 4.144724676654039541e+00 5.016414102759938354e+11
1.881836734693877459e-07 4.391182831195218128e+00 5.501382952486921387e+11
1.881836734693877459e-07 4.652296150235496697e+00 6.099864816094465332e+11
1.881836734693877459e-07 4.928936075204336298e+00 6.756663849509719238e+11
1.881836734693877459e-07 5.222025866135146188e+00 7.371152262820662842e+11
1.881836734693877459e-07 5.532543682959819797e+00 7.833046632699091797e+11
1.881836734693877459e-07 5.861525850026583662e+00 8.064717202304929199e+11
1.881836734693877459e-07 6.210070314736163333e+00 8.051539362569199219e+11
1.881836734693877459e-07 6.579340311839177780e+00 7.848633925153603516e+11
1.881836734693877459e-07 6.970568245623986137e+00 7.559692206039967041e+11
1.881836734693877459e-07 7.385059802951433383e+00 7.292330197377050781e+11
1.881836734693877459e-07 7.824198310863371475e+00 7.107778795451741943e+11
1.881836734693877459e-07 8.289449353308079083e+00 6.992751345171107178e+11
1.881836734693877459e-07 8.782365662390436256e+00 6.872830804884467773e+11
1.881836734693877459e-07 9.304592300470993393e+00 6.659142380024559326e+11
1.881836734693877459e-07 9.857872150408672596e+00 6.296382027672674561e+11
1.881836734693877459e-07 1.044405173227029060e+01 5.783384022481297607e+11
1.881836734693877459e-07 1.106508736591963959e+01 5.162315256192337646e+11
1.881836734693877459e-07 1.172305170005316732e+01 4.493293477683809204e+11
1.881836734693877459e-07 1.242014062947232311e+01 3.832378591732829590e+11
1.881836734693877459e-07 1.315868062367835556e+01 3.220162197975662231e+11
1.881836734693877459e-07 1.394113649124797227e+01 2.679570687326119080e+11
1.881836734693877459e-07 1.477011960590286321e+01 2.219132294795691223e+11
1.881836734693877459e-07 1.564839662172674295e+01 1.838262738892945557e+11
1.881836734693877459e-07 1.657889870661615817e+01 1.531631550348950806e+11
1.881836734693877459e-07 1.756473132478086896e+01 1.290984168651924133e+11
1.881836734693877459e-07 1.860918460094198679e+01 1.105135270361606293e+11
1.881836734693877459e-07 1.971574430081734519e+01 9.603108252219429016e+10
1.881836734693877459e-07 2.088810346454058120e+01 8.420665540479693604e+10
1.881836734693877459e-07 2.213017473183927919e+01 7.383668992320625305e+10
1.881836734693877459e-07 2.344610340010633465e+01 6.431938671824607086e+10
1.881836734693877459e-07 2.484028125894464623e+01 5.594807982118810272e+10
1.881836734693877459e-07 2.631736124735671112e+01 4.979572578998409271e+10
1.881836734693877459e-07 2.788227298249594455e+01 4.691757984393081665e+10
1.881836734693877459e-07 2.954023921180572643e+01 4.724819378123645020e+10
1.881836734693877459e-07 3.129679324345348590e+01 4.912646137349543762e+10
1.881836734693877459e-07 3.315779741323231633e+01 5.002218045638150024e+10
1.881836734693877459e-07 3.512946264956173792e+01 4.801049488378226471e+10
1.881836734693877459e-07 3.721836920188397357e+01 4.290476362380187225e+10
1.881836734693877459e-07 3.943148860163469038e+01 3.629324582175424957e+10
1.896285714285714231e-07 2.464468037602168149e+00 1.367616404542556763e+11
1.896285714285714231e-07 2.611012933067573094e+00 1.692936156998978271e+11
1.896285714285714231e-07 2.766271841479910787e+00 2.034930633291783447e+11
1.896285714285714231e-07 2.930762925013291831e+00 2.378850264308511353e+11
1.896285714285714231e-07 3.105035157368081666e+00 2.710342798296783447e+11
1.896285714285714231e-07 3.289670155919588890e+00 3.020004234742916870e+11
1.896285714285714231e-07 3.485284122811993068e+00 3.310022226059711304e+11
1.896285714285714231e-07 3.692529901475716692e+00 3.600677558279761353e+11
1.896285714285714231e-07 3.912099155431685737e+00 3.931223061805719604e+11
1.896285714285714231e-07 4.144724676654039541e+00 4.349104664026872559e+11
1.896285714285714231e-07 4.391182831195218128e+00 4.887071093371680908e+11
1.896285714285714231e-07 4.652296150235496697e+00 5.537672334349692383e+11
1.896285714285714231e-07 4.928936075204336298e+00 6.240867527571909180e+11
1.896285714285714231e-07 5.222025866135146188e+00 6.895644243093502197e+11
1.896285714285714231e-07 5.532543682959819797e+00 7.393004828005412598e+11
1.896285714285714231e-07 5.861525850026583662e+00 7.655975067722366943e+11
1.896285714285714231e-07 6.210070314736163333e+00 7.669823840561611328e+11
1.896285714285714231e-07 6.579340311839177780e+00 7.490108893774545898e+11
1.896285714285714231e-07 6.970568245623986137e+00 7.222580816983181152e+11
1.896285714285714231e-07 7.385059802951433383e+00 6.978480141813607178e+11
1.896285714285714231e-07 7.824198310863371475e+00 6.823138934453060303e+11
1.896285714285714231e-07 8.289449353308079083e+00 6.746222369475246582e+11
1.896285714285714231e-07 8.782365662390436256e+00 6.673531680080599365e+11
1.896285714285714231e-07 9.304592300470993393e+00 6.512917240156596680e+11
1.896285714285714231e-07 9.857872150408672596e+00 6.203120111473070068e+11
1.896285714285714231e-07 1.044405173227029060e+01 5.736651220590449219e+11
1.896285714285714231e-07 1.106508736591963959e+01 5.151538974205745239e+11
1.896285714285714231e-07 1.172305170005316732e+01 4.507172779800806885e+11
1.896285714285714231e-07 1.242014062947232311e+01 3.861649822066004028e+11
1.896285714285714231e-07 1.315868062367835556e+01 3.258668487830316162e+11
1.896285714285714231e-07 1.394113649124797227e+01 2.723844449526038208e+11
1.896285714285714231e-07 1.477011960590286321e+01 2.267379096167124329e+11
1.896285714285714231e-07 1.564839662172674295e+01 1.889510597240944824e+11
1.896285714285714231e-07 1.657889870661615817e+01 1.585295815237759705e+11
1.896285714285714231e-07 1.756473132478086896e+01 1.346679609835362701e+11
1.896285714285714231e-07 1.860918460094198679e+01 1.162488213484014587e+11
1.896285714285714231e-07 1.971574430081734519e+01 1.018707536644481964e+11
1.896285714285714231e-07 2.088810346454058120e+01 9.004653541337986755e+10
1.896285714285714231e-07 2.213017473183927919e+01 7.953790587376675415e+10
1.896285714285714231e-07 2.344610340010633465e+01 6.976132025616598511e+10
1.896285714285714231e-07 2.484028125894464623e+01 6.111955497799713898e+10
1.896285714285714231e-07 2.631736124735671112e+01 5.486683036363966370e+10
1.896285714285714231e-07 2.788227298249594455e+01 5.220640150950556946e+10
1.896285714285714231e-07 2.954023921180572643e+01 5.305406072142633820e+10
1.896285714285714231e-07 3.129679324345348590e+01 5.551949330887209320e+10
1.896285714285714231e-07 3.315779741323231633e+01 5.674435094807958984e+10
1.896285714285714231e-07 3.512946264956173792e+01 5.457869196086271667e+10
1.896285714285714231e-07 3.721836920188397357e+01 4.886265622302673340e+10
1.896285714285714231e-07 3.943148860163469038e+01 4.145968364005148315e+10
1.910734693877551003e-07 2.464468037602168149e+00 2.398998759830063782e+11
1.910734693877551003e-07 2.611012933067573094e+00 2.704585187354228516e+11
1.910734693877551003e-07 2.766271841479910787e+00 2.979751543665763550e+11
1.910734693877551003e-07 2.930762925013291831e+00 3.223597169279127197e+11
1.910734693877551003e-07 3.105035157368081666e+00 3.438792046715772095e+11
1.910734693877551003e-07 3.289670155919588890e+00 3.630958775503226929e+11
1.910734693877551003e-07 3.485284122811993068e+00 3.812318126815697021e+11
1.910734693877551003e-07 3.692529901475716692e+00 4.008595228467205200e+11
1.910734693877551003e-07 3.912099155431685737e+00 4.262341599599986572e+11
1.910734693877551003e-07 4.144724676654039541e+00 4.623629443244928589e+11
1.910734693877551003e-07 4.391182831195218128e+00 5.125934851426494141e+11
1.910734693877551003e-07 4.652296150235496697e+00 5.758219536514971924e+11
1.910734693877551003e-07 4.928936075204336298e+00 6.452132002576496582e+11
1.910734693877551003e-07 5.222025866135146188e+00 7.096622778776350098e+11
1.910734693877551003e-07 5.532543682959819797e+00 7.575490281304648438e+11
1.910734693877551003e-07 5.861525850026583662e+00 7.810434109631528320e+11
1.910734693877551003e-07 6.210070314736163333e+00 7.791223951979847412e+11
1.910734693877551003e-07 6.579340311839177780e+00 7.581172570890281982e+11
1.910734693877551003e-07 6.970568245623986137e+00 7.293486855125950928e+11
1.910734693877551003e-07 7.385059802951433383e+00 7.043479340371193848e+11
1.910734693877551003e-07 7.824198310863371475e+00 6.895660262026102295e+11
1.910734693877551003e-07 8.289449353308079083e+00 6.834605450690476074e+11
1.910734693877551003e-07 8.782365662390436256e+00 6.779088839309328613e+11
1.910734693877551003e-07 9.304592300470993393e+00 6.630714420130106201e+11
1.910734693877551003e-07 9.857872150408672596e+00 6.324602738306416016e+11
1.910734693877551003e-07 1.044405173227029060e+01 5.852798213655815430e+11
1.910734693877551003e-07 1.106508736591963959e+01 5.255465659839033813e+11
1.910734693877551003e-07 1.172305170005316732e+01 4.595531830454537354e+11
1.910734693877551003e-07 1.242014062947232311e+01 3.934658870249050293e+11
1.910734693877551003e-07 1.315868062367835556e+01 3.319099336108258667e+11
1.910734693877551003e-07 1.394113649124797227e+01 2.775601119597976074e+11
1.910734693877551003e-07 1.477011960590286321e+01 2.314225673450559387e+11
1.910734693877551003e-07 1.564839662172674295e+01 1.934268550494330750e+11
1.910734693877551003e-07 1.657889870661615817e+01 1.629610531897637939e+11
1.910734693877551003e-07 1.756473132478086896e+01 1.391251852010057678e+11
1.910734693877551003e-07 1.860918460094198679e+01 1.207480498816013336e+11
1.910734693877551003e-07 1.971574430081734519e+01 1.063994344394753265e+11
1.910734693877551003e-07 2.088810346454058120e+01 9.455767237177766418e+10
1.910734693877551003e-07 2.213017473183927919e+01 8.393138207874990845e+10
1.910734693877551003e-07 2.344610340010633465e+01 7.389489033766569519e+10
1.910734693877551003e-07 2.484028125894464623e+01 6.487738326634854126e+10
1.910734693877551003e-07 2.631736124735671112e+01 5.825211373140216064e+10
1.910734693877551003e-07 2.788227298249594455e+01 5.537371229367174530e+10
1.910734693877551003e-07 2.954023921180572643e+01 5.622858384080989075e+10
1.910734693877551003e-07 3.129679324345348590e+01 5.885087331110705566e+10
1.910734693877551003e-07 3.315779741323231633e+01 6.021099046211794281e+10
1.910734693877551003e-07 3.512946264956173792e+01 5.802168438722254181e+10
1.910734693877551003e-07 3.721836920188397357e+01 5.212559080396691895e+10
1.910734693877551003e-07 3.943148860163469038e+01 4.453813781174465942e+10
1.925183673469387775e-07 2.464468037602168149e+00 3.757630927751043701e+11
1.925183673469387775e-07 2.611012933067573094e+00 4.054162318712097778e+11
1.925183673469387775e-07 2.766271841479910787e+00 4.267590115281670532e+11
1.925183673469387775e-07 2.930762925013291831e+00 4.414365188125200195e+11
1.925183673469387775e-07 3.105035157368081666e+00 4.515943458561834717e+11
1.925183673469387775e-07 3.289670155919588890e+00 4.592039647226742554e+11
1.925183673469387775e-07 3.485284122811993068e+00 4.662216310014743652e+11
1.925183673469387775e-07 3.692529901475716692e+00 4.755522435736669922e+11
1.925183673469387775e-07 3.912099155431685737e+00 4.918253253615087280e+11
1.925183673469387775e-07 4.144724676654039541e+00 5.206085759530057983e+11
1.925183673469387775e-07 4.391182831195218128e+00 5.656532897934084473e+11
1.925183673469387775e-07 4.652296150235496697e+00 6.255993116714250488e+11
1.925183673469387775e-07 4.928936075204336298e+00 6.925720488823765869e+11
1.925183673469387775e-07 5.222025866135146188e+00 7.541074595944317627e+11
1.925183673469387775e-07 5.532543682959819797e+00 7.976381762961037598e+11
1.925183673469387775e-07 5.861525850026583662e+00 8.152902604242431641e+11
1.925183673469387775e-07 6.210070314736163333e+00 8.068837836184761963e+11
1.925183673469387775e-07 6.579340311839177780e+00 7.800324037857639160e+11
1.925183673469387775e-07 6.970568245623986137e+00 7.471548736492319336e+11
1.925183673469387775e-07 7.385059802951433383e+00 7.201835461198052979e+11
1.925183673469387775e-07 7.824198310863371475e+00 7.051174713276257324e+11
1.925183673469387775e-07 8.289449353308079083e+00 6.993974339309588623e+11
1.925183673469387775e-07 8.782365662390436256e+00 6.938703668231838379e+11
1.925183673469387775e-07 9.304592300470993393e+00 6.781112922099414062e+11
1.925183673469387775e-07 9.857872150408672596e+00 6.456140091875411377e+11
1.925183673469387775e-07 1.044405173227029060e+01 5.959548704662027588e+11
1.925183673469387775e-07 1.106508736591963959e+01 5.336410809836804199e+11
1.925183673469387775e-07 1.172305170005316732e+01 4.653705524734951172e+11
1.925183673469387775e-07 1.242014062947232311e+01 3.975391285818237915e+11
1.925183673469387775e-07 1.315868062367835556e+01 3.348296931322441406e+11
1.925183673469387775e-07 1.394113649124797227e+01 2.798548262803102417e+11
1.925183673469387775e-07 1.477011960590286321e+01 2.334932531276874084e+11
1.925183673469387775e-07 1.564839662172674295e+01 1.955204927776969604e+11
1.925183673469387775e-07 1.657889870661615817e+01 1.651790412601193237e+11
1.925183673469387775e-07 1.756473132478086896e+01 1.414707017848832092e+11
1.925183673469387775e-07 1.860918460094198679e+01 1.231938840878748322e+11
1.925183673469387775e-07 1.971574430081734519e+01 1.089313657584699707e+11
1.925183673469387775e-07 2.088810346454058120e+01 9.715883462770326233e+10
1.925183673469387775e-07 2.213017473183927919e+01 8.652327306472770691e+10
1.925183673469387775e-07 2.344610340010633465e+01 7.629799856359501648e+10
1.925183673469387775e-07 2.484028125894464623e+01 6.684819579909137726e+10
1.925183673469387775e-07 2.631736124735671112e+01 5.958805713651988983e+10
1.925183673469387775e-07 2.788227298249594455e+01 5.601244484513127899e+10
1.925183673469387775e-07 2.954023921180572643e+01 5.627099888020187378e+10
1.925183673469387775e-07 3.129679324345348590e+01 5.850464873835317230e+10
1.925183673469387775e-07 3.315779741323231633e+01 5.971117363600763702e+10
1.925183673469387775e-07 3.512946264956173792e+01 5.758315465924552917e+10
1.925183673469387775e-07 3.721836920188397357e+01 5.193908023878895569e+10
1.925183673469387775e-07 3.943148860163469038e+01 4.478902889592630005e+10
1.939632653061224547e-07 2.464468037602168149e+00 4.370631919636315308e+11
1.939632653061224547e-07 2.611012933067573094e+00 4.656946089980504150e+11
1.939632653061224547e-07 2.766271841479910787e+00 4.834402399886163940e+11
1.939632653061224547e-07 2.930762925013291831e+00 4.928200218920171509e+11
1.939632653061224547e-07 3.105035157368081666e+00 4.970071739747705078e+11
1.939632653061224547e-07 3.289670155919588890e+00 4.988631901212847900e+11
1.939632653061224547e-07 3.485284122811993068e+00 5.009541916460792847e+11
1.939632653061224547e-07 3.692529901475716692e+00 5.065459834180722046e+11
1.939632653061224547e-07 3.912099155431685737e+00 5.204559827668767090e+11
1.939632653061224547e-07 4.144724676654039541e+00 5.482265958005452881e+11
1.939632653061224547e-07 4.391182831195218128e+00 5.932137736979045410e+11
1.939632653061224547e-07 4.652296150235496697e+00 6.532169990070396729e+11
1.939632653061224547e-07 4.928936075204336298e+00 7.192803656915013428e+11
1.939632653061224547e-07 5.222025866135146188e+00 7.780696605343074951e+11
1.939632653061224547e-07 5.532543682959819797e+00 8.168077339125979004e+11
1.939632653061224547e-07 5.861525850026583662e+00 8.282567247033972168e+11
1.939632653061224547e-07 6.210070314736163333e+00 8.135318355690883789e+11
1.939632653061224547e-07 6.579340311839177780e+00 7.816967120783835449e+11
1.939632653061224547e-07 6.970568245623986137e+00 7.461426259039031982e+11
1.939632653061224547e-07 7.385059802951433383e+00 7.188419877619339600e+11
1.939632653061224547e-07 7.824198310863371475e+00 7.049196656836795654e+11
1.939632653061224547e-07 8.289449353308079083e+00 7.005537088560178223e+11
1.939632653061224547e-07 8.782365662390436256e+00 6.956298652805632324e+11
1.939632653061224547e-07 9.304592300470993393e+00 6.794508046638845215e+11
1.939632653061224547e-07 9.857872150408672596e+00 6.458300892293818359e+11
1.939632653061224547e-07 1.044405173227029060e+01 5.948862395350861816e+11
1.939632653061224547e-07 1.106508736591963959e+01 5.315688027921397705e+11
1.939632653061224547e-07 1.172305170005316732e+01 4.627885506256725464e+11
1.939632653061224547e-07 1.242014062947232311e+01 3.949482299612042847e+11
1.939632653061224547e-07 1.315868062367835556e+01 3.326187609734921265e+11
1.939632653061224547e-07 1.394113649124797227e+01 2.782649193884713135e+11
1.939632653061224547e-07 1.477011960590286321e+01 2.326246145666850281e+11
1.939632653061224547e-07 1.564839662172674295e+01 1.953474953124325562e+11
1.939632653061224547e-07 1.657889870661615817e+01 1.655747593114084778e+11
1.939632653061224547e-07 1.756473132478086896e+01 1.422613053643663330e+11
1.939632653061224547e-07 1.860918460094198679e+01 1.242333773164906006e+11
1.939632653061224547e-07 1.971574430081734519e+01 1.101457789696234283e+11
1.939632653061224547e-07 2.088810346454058120e+01 9.851535454808206177e+10
1.939632653061224547e-07 2.213017473183927919e+01 8.794071043235337830e+10
1.939632653061224547e-07 2.344610340010633465e+01 7.757357592254426575e+10
1.939632653061224547e-07 2.484028125894464623e+01 6.767180651801900482e+10
1.939632653061224547e-07 2.631736124735671112e+01 5.964804473736019897e+10
1.939632653061224547e-07 2.788227298249594455e+01 5.512720337279146576e+10
1.939632653061224547e-07 2.954023921180572643e+01 5.446899154341542816e+10
1.939632653061224547e-07 3.129679324345348590e+01 5.602125311970381927e+10
1.939632653061224547e-07 3.315779741323231633e+01 5.692196805718045044e+10
1.939632653061224547e-07 3.512946264956173792e+01 5.491135059948323822e+10
1.939632653061224547e-07 3.721836920188397357e+01 4.976837358093831635e+10
1.939632653061224547e-07 3.943148860163469038e+01 4.340573342502745819e+10
1.954081632653061055e-07 2.464468037602168149e+00 4.035330709954749756e+11
1.954081632653061055e-07 2.611012933067573094e+00 4.307740041083007202e+11
1.954081632653061055e-07 2.766271841479910787e+00 4.480061546054937134e+11
1.954081632653061055e-07 2.930762925013291831e+00 4.574383784843939209e+11
1.954081632653061055e-07 3.105035157368081666e+00 4.620515116385874634e+11
1.954081632653061055e-07 3.289670155919588890e+00 4.648294855794949951e+11
1.954081632653061055e-07 3.485284122811993068e+00 4.687828473709869995e+11
1.954081632653061055e-07 3.692529901475716692e+00 4.776790933334544678e+11
1.954081632653061055e-07 3.912099155431685737e+00 4.964558646500271606e+11
1.954081632653061055e-07 4.144724676654039541e+00 5.300651665446220703e+11
1.954081632653061055e-07 4.391182831195218128e+00 5.806285767922133789e+11
1.954081632653061055e-07 4.652296150235496697e+00 6.445584893543255615e+11
1.954081632653061055e-07 4.928936075204336298e+00 7.119797014838137207e+11
1.954081632653061055e-07 5.222025866135146188e+00 7.694782454041060791e+11
1.954081632653061055e-07 5.532543682959819797e+00 8.050102973945273438e+11
1.954081632653061055e-07 5.861525850026583662e+00 8.125850425435740967e+11
1.954081632653061055e-07 6.210070314736163333e+00 7.946819988362608643e+11
1.954081632653061055e-07 6.579340311839177780e+00 7.614168290565422363e+11
1.954081632653061055e-07 6.970568245623986137e+00 7.265153073608052979e+11
1.954081632653061055e-07 7.385059802951433383e+00 7.013897386408944092e+11
1.954081632653061055e-07 7.824198310863371475e+00 6.899881636521590576e+11
1.954081632653061055e-07 8.289449353308079083e+00 6.873598144385490723e+11
1.954081632653061055e-07 8.782365662390436256e+00 6.829248989234832764e+11
1.954081632653061055e-07 9.304592300470993393e+00 6.663135203914853516e+11
1.954081632653061055e-07 9.857872150408672596e+00 6.320866285919122314e+11
1.954081632653061055e-07 1.044405173227029060e+01 5.810258468427642822e+11
1.954081632653061055e-07 1.106508736591963959e+01 5.183788020322918091e+11
1.954081632653061055e-07 1.172305170005316732e+01 4.509977808777218628e+11
1.954081632653061055e-07 1.242014062947232311e+01 3.850288082939100342e+11
1.954081632653061055e-07 1.315868062367835556e+01 3.247509507289786377e+11
1.954081632653061055e-07 1.394113649124797227e+01 2.723983992273037415e+11
1.954081632653061055e-07 1.477011960590286321e+01 2.285586618917133789e+11
1.954081632653061055e-07 1.564839662172674295e+01 1.927865465966878052e+11
1.954081632653061055e-07 1.657889870661615817e+01 1.641684320878880615e+11
1.954081632653061055e-07 1.756473132478086896e+01 1.416595187986604004e+11
1.954081632653061055e-07 1.860918460094198679e+01 1.241553059651126556e+11
1.954081632653061055e-07 1.971574430081734519e+01 1.104176102993990326e+11
1.954081632653061055e-07 2.088810346454058120e+01 9.903604573161085510e+10
1.954081632653061055e-07 2.213017473183927919e+01 8.859249119325688171e+10
1.954081632653061055e-07 2.344610340010633465e+01 7.814763046885113525e+10
1.954081632653061055e-07 2.484028125894464623e+01 6.787366691334433746e+10
1.954081632653061055e-07 2.631736124735671112e+01 5.918625821627082062e+10
1.954081632653061055e-07 2.788227298249594455e+01 5.382885515642700195e+10
1.954081632653061055e-07 2.954023921180572643e+01 5.235521195689103699e+10
1.954081632653061055e-07 3.129679324345348590e+01 5.331167749822454834e+10
1.954081632653061055e-07 3.315779741323231633e+01 5.397843266276095581e+10
1.954081632653061055e-07 3.512946264956173792e+01 5.214941591616095734e+10
1.954081632653061055e-07 3.721836920188397357e+01 4.756660035371079254e+10
1.954081632653061055e-07 3.943148860163469038e+01 4.204161578078170013e+10
1.968530612244897827e-07 2.464468037602168149e+00 3.063818444568325806e+11
1.968530612244897827e-07 2.611012933067573094e+00 3.321139422042590332e+11
1.968530612244897827e-07 2.766271841479910787e+00 3.514371544191166992e+11
1.968530612244897827e-07 2.930762925013291831e+00 3.654806421610487061e+11
1.968530612244897827e-07 3.105035157368081666e+00 3.760245795915531616e+11
1.968530612244897827e-07 3.289670155919588890e+00 3.852870428329716797e+11
1.968530612244897827e-07 3.485284122811993068e+00 3.962001435237894897e+11
1.968530612244897827e-07 3.692529901475716692e+00 4.128586406145747070e+11
1.968530612244897827e-07 3.912099155431685737e+00 4.402741565633139038e+11
1.968530612244897827e-07 4.144724676654039541e+00 4.827149828543767700e+11
1.968530612244897827e-07 4.391182831195218128e+00 5.409942157035541382e+11
1.968530612244897827e-07 4.652296150235496697e+00 6.103130268524378662e+11
1.968530612244897827e-07 4.928936075204336298e+00 6.804189873189980469e+11
1.968530612244897827e-07 5.222025866135146188e+00 7.385449902557502441e+11
1.968530612244897827e-07 5.532543682959819797e+00 7.739088560763255615e+11
1.968530612244897827e-07 5.861525850026583662e+00 7.817802685313808594e+11
1.968530612244897827e-07 6.210070314736163333e+00 7.654499550306906738e+11
1.968530612244897827e-07 6.579340311839177780e+00 7.351894791480819092e+11
1.968530612244897827e-07 6.970568245623986137e+00 7.041904325491566162e+11
1.968530612244897827e-07 7.385059802951433383e+00 6.828095251712094727e+11
1.968530612244897827e-07 7.824198310863371475e+00 6.738646273739693604e+11
1.968530612244897827e-07 8.289449353308079083e+00 6.717829665068833008e+11
1.968530612244897827e-07 8.782365662390436256e+00 6.662145377544202881e+11
1.968530612244897827e-07 9.304592300470993393e+00 6.477114711672508545e+11
1.968530612244897827e-07 9.857872150408672596e+00 6.119221141675068359e+11
1.968530612244897827e-07 1.044405173227029060e+01 5.603823925711949463e+11
1.968530612244897827e-07 1.106508736591963959e+01 4.985666502250874023e+11
1.968530612244897827e-07 1.172305170005316732e+01 4.331217346263840942e+11
1.968530612244897827e-07 1.242014062947232311e+01 3.697737933359074707e+11
1.968530612244897827e-07 1.315868062367835556e+01 3.123663779616027222e+11
1.968530612244897827e-07 1.394113649124797227e+01 2.627991680803245850e+11
1.968530612244897827e-07 1.477011960590286321e+01 2.214544818684741211e+11
1.968530612244897827e-07 1.564839662172674295e+01 1.877846239734398804e+11
1.968530612244897827e-07 1.657889870661615817e+01 1.608435148634543762e+11
1.968530612244897827e-07 1.756473132478086896e+01 1.396106572970799255e+11
1.968530612244897827e-07 1.860918460094198679e+01 1.230537628795723724e+11
1.968530612244897827e-07 1.971574430081734519e+01 1.100240001787111511e+11
1.968530612244897827e-07 2.088810346454058120e+01 9.916867506825988770e+10
1.968530612244897827e-07 2.213017473183927919e+01 8.906680792202030945e+10
1.968530612244897827e-07 2.344610340010633465e+01 7.873781424817770386e+10
1.968530612244897827e-07 2.484028125894464623e+01 6.833362587452649689e+10
1.968530612244897827e-07 2.631736124735671112e+01 5.931799691945365906e+10
1.968530612244897827e-07 2.788227298249594455e+01 5.354776095592637634e+10
1.968530612244897827e-07 2.954023921180572643e+01 5.170847696473253632e+10
1.968530612244897827e-07 3.129679324345348590e+01 5.244664140797182465e+10
1.968530612244897827e-07 3.315779741323231633e+01 5.309103341352390289e+10
1.968530612244897827e-07 3.512946264956173792e+01 5.144342805343695831e+10
1.968530612244897827e-07 3.721836920188397357e+01 4.723402813301152039e+10
1.968530612244897827e-07 3.943148860163469038e+01 4.225987502990137482e+10
1.982979591836734600e-07 2.464468037602168149e+00 1.982349153470797424e+11
1.982979591836734600e-07 2.611012933067573094e+00 2.226241225950358582e+11
1.982979591836734600e-07 2.766271841479910787e+00 2.451167576195704346e+11
1.982979591836734600e-07 2.930762925013291831e+00 2.658561791139602356e+11
1.982979591836734600e-07 3.105035157368081666e+00 2.852404033222051392e+11
1.982979591836734600e-07 3.289670155919588890e+00 3.042075037829437256e+11
1.982979591836734600e-07 3.485284122811993068e+00 3.248679902125792847e+11
1.982979591836734600e-07 3.692529901475716692e+00 3.509344600106315918e+11
1.982979591836734600e-07 3.912099155431685737e+00 3.871341559010570679e+11
1.982979591836734600e-07 4.144724676654039541e+00 4.372484745607587280e+11
1.982979591836734600e-07 4.391182831195218128e+00 5.014872300113468018e+11
1.982979591836734600e-07 4.652296150235496697e+00 5.747531977765367432e+11
1.982979591836734600e-07 4.928936075204336298e+00 6.471419835411636963e+11
1.982979591836734600e-07 5.222025866135146188e+00 7.067969449711983643e+11
1.982979591836734600e-07 5.532543682959819797e+00 7.439579699220029297e+11
1.982979591836734600e-07 5.861525850026583662e+00 7.545596505862259521e+11
1.982979591836734600e-07 6.210070314736163333e+00 7.419850699372360840e+11
1.982979591836734600e-07 6.579340311839177780e+00 7.160732229444372559e+11
1.982979591836734600e-07 6.970568245623986137e+00 6.892479042022332764e+11
1.982979591836734600e-07 7.385059802951433383e+00 6.710264473844582520e+11
1.982979591836734600e-07 7.824198310863371475e+00 6.636273496850296631e+11
1.982979591836734600e-07 8.289449353308079083e+00 6.613766555323131104e+11
1.982979591836734600e-07 8.782365662390436256e+00 6.543676004719451904e+11
1.982979591836734600e-07 9.304592300470993393e+00 6.339265364663746338e+11
1.982979591836734600e-07 9.857872150408672596e+00 5.964771665748073730e+11
1.982979591836734600e-07 1.044405173227029060e+01 5.440859160399224243e+11
1.982979591836734600e-07 1.106508736591963959e+01 4.824346463230680542e+11
1.982979591836734600e-07 1.172305170005316732e+01 4.181004801778919067e+11
1.982979591836734600e-07 1.242014062947232311e+01 3.565616115080366821e+11
1.982979591836734600e-07 1.315868062367835556e+01 3.013461743695243530e+11
1.982979591836734600e-07 1.394113649124797227e+01 2.540659494694959106e+11
1.982979591836734600e-07 1.477011960590286321e+01 2.148979253339842529e+11
1.982979591836734600e-07 1.564839662172674295e+01 1.831811129070197144e+11
1.982979591836734600e-07 1.657889870661615817e+01 1.579288389378794861e+11
1.982979591836734600e-07 1.756473132478086896e+01 1.381252464757531128e+11
1.982979591836734600e-07 1.860918460094198679e+01 1.227611701070529785e+11
1.982979591836734600e-07 1.971574430081734519e+01 1.107041381721472778e+11
1.982979591836734600e-07 2.088810346454058120e+01 1.005938790398580017e+11
1.982979591836734600e-07 2.213017473183927919e+01 9.098427454413796997e+10
1.982979591836734600e-07 2.344610340010633465e+01 8.088865257184906006e+10
1.982979591836734600e-07 2.484028125894464623e+01 7.051546764043794250e+10
1.982979591836734600e-07 2.631736124735671112e+01 6.145310255143850708e+10
1.982979591836734600e-07 2.788227298249594455e+01 5.569524101539889526e+10
1.982979591836734600e-07 2.954023921180572643e+01 5.399323257548542786e+10
1.982979591836734600e-07 3.129679324345348590e+01 5.494796798621102142e+10
1.982979591836734600e-07 3.315779741323231633e+01 5.577459407819207764e+10
1.982979591836734600e-07 3.512946264956173792e+01 5.418990708859104156e+10
1.982979591836734600e-07 3.721836920188397357e+01 4.994460402446644592e+10
1.982979591836734600e-07 3.943148860163469038e+01 4.496787682763775635e+10
1.997428571428571372e-07 2.464468037602168149e+00 1.384951177160133972e+11
1.997428571428571372e-07 2.611012933067573094e+00 1.626249302464916992e+11
1.997428571428571372e-07 2.766271841479910787e+00 1.877696012235846863e+11
1.997428571428571372e-07 2.930762925013291831e+00 2.137406261397331848e+11
1.997428571428571372e-07 3.105035157368081666e+00 2.402230236666487732e+11
1.997428571428571372e-07 3.289670155919588890e+00 2.671816689506903381e+11
1.997428571428571372e-07 3.485284122811993068e+00 2.956834737585018311e+11
1.997428571428571372e-07 3.692529901475716692e+00 3.285428054576786499e+11
1.997428571428571372e-07 3.912099155431685737e+00 3.699190723705203247e+11
1.997428571428571372e-07 4.144724676654039541e+00 4.234590936008095703e+11
1.997428571428571372e-07 4.391182831195218128e+00 4.896501487821781006e+11
1.997428571428571372e-07 4.652296150235496697e+00 5.639235416574786377e+11
1.997428571428571372e-07 4.928936075204336298e+00 6.369059060577493896e+11
1.997428571428571372e-07 5.222025866135146188e+00 6.970631064553306885e+11
1.997428571428571372e-07 5.532543682959819797e+00 7.346926003962805176e+11
1.997428571428571372e-07 5.861525850026583662e+00 7.456297809610183105e+11
1.997428571428571372e-07 6.210070314736163333e+00 7.331733666109970703e+11
1.997428571428571372e-07 6.579340311839177780e+00 7.072087523254333496e+11
1.997428571428571372e-07 6.970568245623986137e+00 6.803439352055257568e+11
1.997428571428571372e-07 7.385059802951433383e+00 6.623348168526787109e+11
1.997428571428571372e-07 7.824198310863371475e+00 6.555705894015643311e+11
1.997428571428571372e-07 8.289449353308079083e+00 6.543786000595419922e+11
1.997428571428571372e-07 8.782365662390436256e+00 6.486607544798635254e+11
1.997428571428571372e-07 9.304592300470993393e+00 6.294444032132807617e+11
1.997428571428571372e-07 9.857872150408672596e+00 5.929035589592072754e+11
1.997428571428571372e-07 1.044405173227029060e+01 5.410338146310566406e+11
1.997428571428571372e-07 1.106508736591963959e+01 4.796383699327852783e+11
1.997428571428571372e-07 1.172305170005316732e+01 4.155074209757207031e+11
1.997428571428571372e-07 1.242014062947232311e+01 3.542971327366376953e+11
1.997428571428571372e-07 1.315868062367835556e+01 2.996109810521986694e+11
1.997428571428571372e-07 1.394113649124797227e+01 2.530433229825905457e+11
1.997428571428571372e-07 1.477011960590286321e+01 2.147104055705509949e+11
1.997428571428571372e-07 1.564839662172674295e+01 1.838913598955081482e+11
1.997428571428571372e-07 1.657889870661615817e+01 1.595569159726869202e+11
1.997428571428571372e-07 1.756473132478086896e+01 1.406564454871028137e+11
1.997428571428571372e-07 1.860918460094198679e+01 1.261352129123932037e+11
1.997428571428571372e-07 1.971574430081734519e+01 1.147946412375252380e+11
1.997428571428571372e-07 2.088810346454058120e+01 1.051965108200773468e+11
1.997428571428571372e-07 2.213017473183927919e+01 9.583501808465606689e+10
1.997428571428571372e-07 2.344610340010633465e+01 8.573040788947726440e+10
1.997428571428571372e-07 2.484028125894464623e+01 7.520510914643466187e+10
1.997428571428571372e-07 2.631736124735671112e+01 6.604899170441782379e+10
1.997428571428571372e-07 2.788227298249594455e+01 6.043783723768016052e+10
1.997428571428571372e-07 2.954023921180572643e+01 5.914891220907018280e+10
1.997428571428571372e-07 3.129679324345348590e+01 6.060272970288569641e+10
1.997428571428571372e-07 3.315779741323231633e+01 6.172934190471018982e+10
1.997428571428571372e-07 3.512946264956173792e+01 6.004767755217477417e+10
1.997428571428571372e-07 3.721836920188397357e+01 5.534185973914153290e+10
1.997428571428571372e-07 3.943148860163469038e+01 4.980622457764304352e+10
2.011877551020408144e-07 2.464468037602168149e+00 1.560106738329972229e+11
2.011877551020408144e-07 2.611012933067573094e+00 1.817342420862754211e+11
2.011877551020408144e-07 2.766271841479910787e+00 2.083332675690379639e+11
2.011877551020408144e-07 2.930762925013291831e+00 2.358335668997136230e+11
2.011877551020408144e-07 3.105035157368081666e+00 2.640609993419494324e+11
2.011877551020408144e-07 3.289670155919588890e+00 2.928592312584885254e+11
2.011877551020408144e-07 3.485284122811993068e+00 3.228512230064685669e+11
2.011877551020408144e-07 3.692529901475716692e+00 3.562856371951910400e+11
2.011877551020408144e-07 3.912099155431685737e+00 3.970248982036740723e+11
2.011877551020408144e-07 4.144724676654039541e+00 4.489625959624091187e+11
2.011877551020408144e-07 4.391182831195218128e+00 5.132454733973210449e+11
2.011877551020408144e-07 4.652296150235496697e+00 5.858767327666209717e+11
2.011877551020408144e-07 4.928936075204336298e+00 6.574847107084008789e+11
2.011877551020408144e-07 5.222025866135146188e+00 7.159049543178358154e+11
2.011877551020408144e-07 5.532543682959819797e+00 7.505946041866417236e+11
2.011877551020408144e-07 5.861525850026583662e+00 7.569368551670802002e+11
2.011877551020408144e-07 6.210070314736163333e+00 7.385455635611420898e+11
2.011877551020408144e-07 6.579340311839177780e+00 7.063535450663282471e+11
2.011877551020408144e-07 6.970568245623986137e+00 6.743599842557642822e+11
2.011877551020408144e-07 7.385059802951433383e+00 6.535151771314334717e+11
2.011877551020408144e-07 7.824198310863371475e+00 6.467432652696055908e+11
2.011877551020408144e-07 8.289449353308079083e+00 6.480566066368391113e+11
2.011877551020408144e-07 8.782365662390436256e+00 6.463592887623603516e+11
2.011877551020408144e-07 9.304592300470993393e+00 6.314339515562518311e+11
2.011877551020408144e-07 9.857872150408672596e+00 5.984369832069113770e+11
2.011877551020408144e-07 1.044405173227029060e+01 5.488553588933478394e+11
2.011877551020408144e-07 1.106508736591963959e+01 4.884957704767338257e+11
2.011877551020408144e-07 1.172305170005316732e+01 4.244711757767747803e+11
2.011877551020408144e-07 1.242014062947232311e+01 3.628482402653365479e+11
2.011877551020408144e-07 1.315868062367835556e+01 3.075722915175957031e+11
2.011877551020408144e-07 1.394113649124797227e+01 2.604553163868067627e+11
2.011877551020408144e-07 1.477011960590286321e+01 2.217207387985801086e+11
2.011877551020408144e-07 1.564839662172674295e+01 1.906835879734075317e+11
2.011877551020408144e-07 1.657889870661615817e+01 1.663097783941425476e+11
2.011877551020408144e-07 1.756473132478086896e+01 1.475113848803894653e+11
2.011877551020408144e-07 1.860918460094198679e+01 1.331605384204756165e+11
2.011877551020408144e-07 1.971574430081734519e+01 1.219558634851590271e+11
2.011877551020408144e-07 2.088810346454058120e+01 1.123514924156472321e+11
2.011877551020408144e-07 2.213017473183927919e+01 1.027692485161810913e+11
2.011877551020408144e-07 2.344610340010633465e+01 9.224300029983613586e+10
2.011877551020408144e-07 2.484028125894464623e+01 8.123378250775810242e+10
2.011877551020408144e-07 2.631736124735671112e+01 7.176717470202239990e+10
2.011877551020408144e-07 2.788227298249594455e+01 6.622253054931797028e+10
2.011877551020408144e-07 2.954023921180572643e+01 6.538348242730139923e+10
2.011877551020408144e-07 3.129679324345348590e+01 6.742059537185983276e+10
2.011877551020408144e-07 3.315779741323231633e+01 6.888561379238928223e+10
2.011877551020408144e-07 3.512946264956173792e+01 6.703001192934902954e+10
2.011877551020408144e-07 3.721836920188397357e+01 6.165964560788320160e+10
2.011877551020408144e-07 3.943148860163469038e+01 5.527853645631476593e+10
2.026326530612244916e-07 2.464468037602168149e+00 2.152387129547772827e+11
2.026326530612244916e-07 2.611012933067573094e+00 2.437440198977202454e+11
2.026326530612244916e-07 2.766271841479910787e+00 2.711759913997550659e+11
2.026326530612244916e-07 2.930762925013291831e+00 2.977680882335327759e+11
2.026326530612244916e-07 3.105035157368081666e+00 3.237538439580609131e+11
2.026326530612244916e-07 3.289670155919588890e+00 3.494169832574874878e+11
2.026326530612244916e-07 3.485284122811993068e+00 3.757102156529432373e+11
2.026326530612244916e-07 3.692529901475716692e+00 4.051178482182631836e+11
2.026326530612244916e-07 3.912099155431685737e+00 4.418051158777320557e+11
2.026326530612244916e-07 4.144724676654039541e+00 4.901230320773088379e+11
2.026326530612244916e-07 4.391182831195218128e+00 5.516347940822683105e+11
2.026326530612244916e-07 4.652296150235496697e+00 6.223214303118598633e+11
2.026326530612244916e-07 4.928936075204336298e+00 6.921073384068626709e+11
2.026326530612244916e-07 5.222025866135146188e+00 7.476523726002121582e+11
2.026326530612244916e-07 5.532543682959819797e+00 7.773761223439088135e+11
2.026326530612244916e-07 5.861525850026583662e+00 7.764041659675604248e+11
2.026326530612244916e-07 6.210070314736163333e+00 7.491526565835229492e+11
2.026326530612244916e-07 6.579340311839177780e+00 7.081727435159538574e+11
2.026326530612244916e-07 6.970568245623986137e+00 6.692597587221610107e+11
2.026326530612244916e-07 7.385059802951433383e+00 6.446259324514486084e+11
2.026326530612244916e-07 7.824198310863371475e+00 6.374815966263308105e+11
2.026326530612244916e-07 8.289449353308079083e+00 6.411697510506810303e+11
2.026326530612244916e-07 8.782365662390436256e+00 6.433815616802607422e+11
2.026326530612244916e-07 9.304592300470993393e+00 6.326736041317158203e+11
2.026326530612244916e-07 9.857872150408672596e+00 6.033350878558461914e+11
2.026326530612244916e-07 1.044405173227029060e+01 5.564481769889665527e+11
2.026326530612244916e-07 1.106508736591963959e+01 4.977785400755126343e+11
2.026326530612244916e-07 1.172305170005316732e+01 4.345964655590109253e+11
2.026326530612244916e-07 1.242014062947232311e+01 3.731909256554670410e+11
2.026326530612244916e-07 1.315868062367835556e+01 3.177212274386721191e+11
2.026326530612244916e-07 1.394113649124797227e+01 2.701761580298967896e+11
2.026326530612244916e-07 1.477011960590286321e+01 2.309143011424808350e+11
2.026326530612244916e-07 1.564839662172674295e+01 1.993506632900604858e+11
2.026326530612244916e-07 1.657889870661615817e+01 1.745189811645654907e+11
2.026326530612244916e-07 1.756473132478086896e+01 1.553575721377198486e+11
2.026326530612244916e-07 1.860918460094198679e+01 1.407121782023738403e+11
2.026326530612244916e-07 1.971574430081734519e+01 1.292107989387425385e+11
2.026326530612244916e-07 2.088810346454058120e+01 1.192252852063513489e+11
2.026326530612244916e-07 2.213017473183927919e+01 1.091275173818231354e+11
2.026326530612244916e-07 2.344610340010633465e+01 9.797831106907754517e+10
2.026326530612244916e-07 2.484028125894464623e+01 8.637064293603117371e+10
2.026326530612244916e-07 2.631736124735671112e+01 7.653708293182684326e+10
2.026326530612244916e-07 2.788227298249594455e+01 7.102432840385444641e+10
2.026326530612244916e-07 2.954023921180572643e+01 7.060130479062055969e+10
2.026326530612244916e-07 3.129679324345348590e+01 7.319446514784207153e+10
2.026326530612244916e-07 3.315779741323231633e+01 7.499933907749925232e+10
2.026326530612244916e-07 3.512946264956173792e+01 7.301277153149739075e+10
2.026326530612244916e-07 3.721836920188397357e+01 6.704503480079907990e+10
2.026326530612244916e-07 3.943148860163469038e+01 5.986074536635443878e+10
2.040775510204081688e-07 2.464468037602168149e+00 2.678558172616707764e+11
2.040775510204081688e-07 2.611012933067573094e+00 2.991256914876419067e+11
2.040775510204081688e-07 2.766271841479910787e+00 3.274471813085857544e+11
2.040775510204081688e-07 2.930762925013291831e+00 3.529117508848497925e+11
2.040775510204081688e-07 3.105035157368081666e+00 3.758960170577473145e+11
2.040775510204081688e-07 3.289670155919588890e+00 3.971669422844546509e+11
2.040775510204081688e-07 3.485284122811993068e+00 4.184378499316189575e+11
2.040775510204081688e-07 3.692529901475716692e+00 4.430642804707476807e+11
2.040775510204081688e-07 3.912099155431685737e+00 4.759760295081235352e+11
2.040775510204081688e-07 4.144724676654039541e+00 5.219518919677729492e+11
2.040775510204081688e-07 4.391182831195218128e+00 5.824475527367819824e+11
2.040775510204081688e-07 4.652296150235496697e+00 6.527354956354182129e+11
2.040775510204081688e-07 4.928936075204336298e+00 7.216093565844024658e+11
2.040775510204081688e-07 5.222025866135146188e+00 7.746001746230648193e+11
2.040775510204081688e-07 5.532543682959819797e+00 7.995097716252556152e+11
2.040775510204081688e-07 5.861525850026583662e+00 7.917081312629794922e+11
2.040775510204081688e-07 6.210070314736163333e+00 7.567135130360737305e+11
2.040775510204081688e-07 6.579340311839177780e+00 7.086279472773713379e+11
2.040775510204081688e-07 6.970568245623986137e+00 6.645935608217668457e+11
2.040775510204081688e-07 7.385059802951433383e+00 6.374057688334830322e+11
2.040775510204081688e-07 7.824198310863371475e+00 6.299554897836040039e+11
2.040775510204081688e-07 8.289449353308079083e+00 6.347095049773459473e+11
2.040775510204081688e-07 8.782365662390436256e+00 6.384825280529586182e+11
2.040775510204081688e-07 9.304592300470993393e+00 6.293351632522933350e+11
2.040775510204081688e-07 9.857872150408672596e+00 6.014648819963315430e+11
2.040775510204081688e-07 1.044405173227029060e+01 5.560485553351588135e+11
2.040775510204081688e-07 1.106508736591963959e+01 4.989079311286044922e+11
2.040775510204081688e-07 1.172305170005316732e+01 4.372419574548615723e+11
2.040775510204081688e-07 1.242014062947232311e+01 3.771832350124129028e+11
2.040775510204081688e-07 1.315868062367835556e+01 3.227397145820664062e+11
2.040775510204081688e-07 1.394113649124797227e+01 2.758196476485916748e+11
2.040775510204081688e-07 1.477011960590286321e+01 2.367920227768285522e+11
2.040775510204081688e-07 1.564839662172674295e+01 2.051581352138852539e+11
2.040775510204081688e-07 1.657889870661615817e+01 1.800751412373495483e+11
2.040775510204081688e-07 1.756473132478086896e+01 1.605904886699172058e+11
2.040775510204081688e-07 1.860918460094198679e+01 1.456047413457817993e+11
2.040775510204081688e-07 1.971574430081734519e+01 1.337433014338784790e+11
2.040775510204081688e-07 2.088810346454058120e+01 1.233512360032391968e+11
2.040775510204081688e-07 2.213017473183927919e+01 1.127937107306583557e+11
2.040775510204081688e-07 2.344610340010633465e+01 1.011776103085483856e+11
2.040775510204081688e-07 2.484028125894464623e+01 8.920308118235404968e+10
2.040775510204081688e-07 2.631736124735671112e+01 7.923849096073452759e+10
2.040775510204081688e-07 2.788227298249594455e+01 7.391616573402566528e+10
2.040775510204081688e-07 2.954023921180572643e+01 7.395555578186651611e+10
2.040775510204081688e-07 3.129679324345348590e+01 7.708149537615597534e+10
2.040775510204081688e-07 3.315779741323231633e+01 7.922432402115487671e+10
2.040775510204081688e-07 3.512946264956173792e+01 7.719790828858595276e+10
2.040775510204081688e-07 3.721836920188397357e+01 7.081465387298928833e+10
2.040775510204081688e-07 3.943148860163469038e+01 6.301939380208557129e+10
2.055224489795918461e-07 2.464468037602168149e+00 2.956383578476687622e+11
2.055224489795918461e-07 2.611012933067573094e+00 3.288057634303623047e+11
2.055224489795918461e-07 2.766271841479910787e+00 3.579390186270415039e+11
2.055224489795918461e-07 2.930762925013291831e+00 3.827965913516165161e+11
2.055224489795918461e-07 3.105035157368081666e+00 4.036531774543578491e+11
2.055224489795918461e-07 3.289670155919588890e+00 4.216020248785836792e+11
2.055224489795918461e-07 3.485284122811993068e+00 4.391381321325447998e+11
2.055224489795918461e-07 3.692529901475716692e+00 4.606122080567333374e+11
2.055224489795918461e-07 3.912099155431685737e+00 4.917241972617435303e+11
2.055224489795918461e-07 4.144724676654039541e+00 5.373965155679550781e+11
2.055224489795918461e-07 4.391182831195218128e+00 5.984894305354705811e+11
2.055224489795918461e-07 4.652296150235496697e+00 6.692089978203970947e+11
2.055224489795918461e-07 4.928936075204336298e+00 7.373188866564660645e+11
2.055224489795918461e-07 5.222025866135146188e+00 7.878308723278123779e+11
2.055224489795918461e-07 5.532543682959819797e+00 8.087612247757366943e+11
2.055224489795918461e-07 5.861525850026583662e+00 7.963388727318105469e+11
2.055224489795918461e-07 6.210070314736163333e+00 7.572388449576922607e+11
2.055224489795918461e-07 6.579340311839177780e+00 7.065212319420804443e+11
2.055224489795918461e-07 6.970568245623986137e+00 6.616235699506265869e+11
2.055224489795918461e-07 7.385059802951433383e+00 6.348039657180988770e+11
2.055224489795918461e-07 7.824198310863371475e+00 6.278823904419263916e+11
2.055224489795918461e-07 8.289449353308079083e+00 6.323557425311123047e+11
2.055224489795918461e-07 8.782365662390436256e+00 6.347213679035561523e+11
2.055224489795918461e-07 9.304592300470993393e+00 6.234751182116474609e+11
2.055224489795918461e-07 9.857872150408672596e+00 5.936455072688746338e+11
2.055224489795918461e-07 1.044405173227029060e+01 5.471356748918031616e+11
2.055224489795918461e-07 1.106508736591963959e+01 4.900698739175863037e+11
2.055224489795918461e-07 1.172305170005316732e+01 4.295001835062700806e+11
2.055224489795918461e-07 1.242014062947232311e+01 3.711397596085929565e+11
2.055224489795918461e-07 1.315868062367835556e+01 3.185272956851633301e+11
2.055224489795918461e-07 1.394113649124797227e+01 2.732119630021310425e+11
2.055224489795918461e-07 1.477011960590286321e+01 2.353807595951539612e+11
2.055224489795918461e-07 1.564839662172674295e+01 2.045206824368380127e+11
2.055224489795918461e-07 1.657889870661615817e+01 1.798829138151186523e+11
2.055224489795918461e-07 1.756473132478086896e+01 1.606372946784556580e+11
2.055224489795918461e-07 1.860918460094198679e+01 1.457724876114014587e+11
2.055224489795918461e-07 1.971574430081734519e+01 1.339523949560353394e+11
2.055224489795918461e-07 2.088810346454058120e+01 1.235398858401104889e+11
2.055224489795918461e-07 2.213017473183927919e+01 1.129365426326098175e+11
2.055224489795918461e-07 2.344610340010633465e+01 1.013199019005604248e+11
2.055224489795918461e-07 2.484028125894464623e+01 8.947625224468350220e+10
2.055224489795918461e-07 2.631736124735671112e+01 7.983444911511277771e+10
2.055224489795918461e-07 2.788227298249594455e+01 7.502044439296414185e+10
2.055224489795918461e-07 2.954023921180572643e+01 7.566263918072230530e+10
2.055224489795918461e-07 3.129679324345348590e+01 7.933210844424234009e+10
2.055224489795918461e-07 3.315779741323231633e+01 8.180233484629963684e+10
2.055224489795918461e-07 3.512946264956173792e+01 7.979754187696687317e+10
2.055224489795918461e-07 3.721836920188397357e+01 7.314883748710931396e+10
2.055224489795918461e-07 3.943148860163469038e+01 6.491470158516782379e+10
2.069673469387754968e-07 2.464468037602168149e+00 3.028313724129318237e+11
2.069673469387754968e-07 2.611012933067573094e+00 3.366047843659821167e+11
2.069673469387754968e-07 2.766271841479910787e+00 3.659076759996812134e+11
2.069673469387754968e-07 2.930762925013291831e+00 3.903429437582326050e+11
2.069673469387754968e-07 3.105035157368081666e+00 4.101315551948723145e+11
2.069673469387754968e-07 3.289670155919588890e+00 4.265575651801936035e+11
2.069673469387754968e-07 3.485284122811993068e+00 4.426035366257735596e+11
2.069673469387754968e-07 3.692529901475716692e+00 4.632183844946716309e+11
2.069673469387754968e-07 3.912099155431685737e+00 4.944116769009012451e+11
2.069673469387754968e-07 4.144724676654039541e+00 5.407891214478615112e+11
2.069673469387754968e-07 4.391182831195218128e+00 6.023193944790438232e+11
2.069673469387754968e-07 4.652296150235496697e+00 6.722430202960332031e+11
2.069673469387754968e-07 4.928936075204336298e+00 7.379243474944346924e+11
2.069673469387754968e-07 5.222025866135146188e+00 7.848844690335300293e+11
2.069673469387754968e-07 5.532543682959819797e+00 8.023859617681967773e+11
2.069673469387754968e-07 5.861525850026583662e+00 7.880783114828126221e+11
2.069673469387754968e-07 6.210070314736163333e+00 7.495766895748765869e+11
2.069673469387754968e-07 6.579340311839177780e+00 7.019244757608139648e+11
2.069673469387754968e-07 6.970568245623986137e+00 6.614728719348201904e+11
2.069673469387754968e-07 7.385059802951433383e+00 6.386784959726416016e+11
2.069673469387754968e-07 7.824198310863371475e+00 6.335931905566954346e+11
2.069673469387754968e-07 8.289449353308079083e+00 6.367803217636643066e+11
2.069673469387754968e-07 8.782365662390436256e+00 6.350333803851209717e+11
2.069673469387754968e-07 9.304592300470993393e+00 6.181380609462689209e+11
2.069673469387754968e-07 9.857872150408672596e+00 5.827383140497731934e+11
2.069673469387754968e-07 1.044405173227029060e+01 5.320121857725166626e+11
2.069673469387754968e-07 1.106508736591963959e+01 4.726757035070380859e+11
2.069673469387754968e-07 1.172305170005316732e+01 4.117152322184683838e+11
2.069673469387754968e-07 1.242014062947232311e+01 3.543654983242696533e+11
2.069673469387754968e-07 1.315868062367835556e+01 3.035566549523586426e+11
2.069673469387754968e-07 1.394113649124797227e+01 2.603063585718547974e+11
2.069673469387754968e-07 1.477011960590286321e+01 2.244476394728228760e+11
2.069673469387754968e-07 1.564839662172674295e+01 1.953013890051759644e+11
2.069673469387754968e-07 1.657889870661615817e+01 1.720910005303274231e+11
2.069673469387754968e-07 1.756473132478086896e+01 1.540229909967460022e+11
2.069673469387754968e-07 1.860918460094198679e+01 1.401280183811745911e+11
2.069673469387754968e-07 1.971574430081734519e+01 1.290998651513565063e+11
2.069673469387754968e-07 2.088810346454058120e+01 1.193402271299549103e+11
2.069673469387754968e-07 2.213017473183927919e+01 1.093242745151079559e+11
2.069673469387754968e-07 2.344610340010633465e+01 9.832862889501295471e+10
2.069673469387754968e-07 2.484028125894464623e+01 8.721233025843350220e+10
2.069673469387754968e-07 2.631736124735671112e+01 7.839698148350413513e+10
2.069673469387754968e-07 2.788227298249594455e+01 7.441729846542015076e+10
2.069673469387754968e-07 2.954023921180572643e+01 7.577820510876377869e+10
2.069673469387754968e-07 3.129679324345348590e+01 7.995769074018696594e+10
2.069673469387754968e-07 3.315779741323231633e+01 8.269533701423855591e+10
2.069673469387754968e-07 3.512946264956173792e+01 8.073125440819595337e+10
2.069673469387754968e-07 3.721836920188397357e+01 7.393850496962275696e+10
2.069673469387754968e-07 3.943148860163469038e+01 6.542392045871006775e+10
2.084122448979591741e-07 2.464468037602168149e+00 3.023317630200401001e+11
2.084122448979591741e-07 2.611012933067573094e+00 3.354363710710099487e+11
2.084122448979591741e-07 2.766271841479910787e+00 3.638649024226790161e+11
2.084122448979591741e-07 2.930762925013291831e+00 3.874661097666856689e+11
2.084122448979591741e-07 3.105035157368081666e+00 4.066650038747192383e+11
2.084122448979591741e-07 3.289670155919588890e+00 4.228781525758646851e+11
2.084122448979591741e-07 3.485284122811993068e+00 4.391781817133417969e+11
2.084122448979591741e-07 3.692529901475716692e+00 4.605065424888869019e+11
2.084122448979591741e-07 3.912099155431685737e+00 4.925727381894249878e+11
2.084122448979591741e-07 4.144724676654039541e+00 5.392540683938330078e+11
2.084122448979591741e-07 4.391182831195218128e+00 5.995808696372116699e+11
2.084122448979591741e-07 4.652296150235496697e+00 6.662407971528068848e+11
2.084122448979591741e-07 4.928936075204336298e+00 7.270231520332722168e+11
2.084122448979591741e-07 5.222025866135146188e+00 7.689583175238448486e+11
2.084122448979591741e-07 5.532543682959819797e+00 7.833590294753242188e+11
2.084122448979591741e-07 5.861525850026583662e+00 7.695474024810078125e+11
2.084122448979591741e-07 6.210070314736163333e+00 7.356173175768085938e+11
2.084122448979591741e-07 6.579340311839177780e+00 6.955594410647385254e+11
2.084122448979591741e-07 6.970568245623986137e+00 6.634298378435609131e+11
2.084122448979591741e-07 7.385059802951433383e+00 6.469766509668260498e+11
2.084122448979591741e-07 7.824198310863371475e+00 6.441787732865360107e+11
2.084122448979591741e-07 8.289449353308079083e+00 6.449473547915222168e+11
2.084122448979591741e-07 8.782365662390436256e+00 6.369711193426514893e+11
2.084122448979591741e-07 9.304592300470993393e+00 6.119287329813726807e+11
2.084122448979591741e-07 9.857872150408672596e+00 5.685054097832728271e+11
2.084122448979591741e-07 1.044405173227029060e+01 5.113878191500806274e+11
2.084122448979591741e-07 1.106508736591963959e+01 4.479975505640280762e+11
2.084122448979591741e-07 1.172305170005316732e+01 3.853174093944403076e+11
2.084122448979591741e-07 1.242014062947232311e+01 3.281404238453807983e+11
2.084122448979591741e-07 1.315868062367835556e+01 2.787939508448211060e+11
2.084122448979591741e-07 1.394113649124797227e+01 2.377264293279315491e+11
2.084122448979591741e-07 1.477011960590286321e+01 2.043321555846134644e+11
2.084122448979591741e-07 1.564839662172674295e+01 1.776438013283305054e+11
2.084122448979591741e-07 1.657889870661615817e+01 1.567204865057112122e+11
2.084122448979591741e-07 1.756473132478086896e+01 1.406860955266108093e+11
2.084122448979591741e-07 1.860918460094198679e+01 1.285384739715324402e+11
2.084122448979591741e-07 1.971574430081734519e+01 1.189803865474455414e+11
2.084122448979591741e-07 2.088810346454058120e+01 1.104743849328763885e+11
2.084122448979591741e-07 2.213017473183927919e+01 1.016086099281030579e+11
2.084122448979591741e-07 2.344610340010633465e+01 9.177950478308882141e+10
2.084122448979591741e-07 2.484028125894464623e+01 8.188634583155366516e+10
2.084122448979591741e-07 2.631736124735671112e+01 7.425582160001313782e+10
2.084122448979591741e-07 2.788227298249594455e+01 7.124294520140187073e+10
2.084122448979591741e-07 2.954023921180572643e+01 7.322151711591345215e+10
2.084122448979591741e-07 3.129679324345348590e+01 7.768668097005857849e+10
2.084122448979591741e-07 3.315779741323231633e+01 8.052040169361500549e+10
2.084122448979591741e-07 3.512946264956173792e+01 7.861331441845812988e+10
2.084122448979591741e-07 3.721836920188397357e+01 7.189052427290187073e+10
2.084122448979591741e-07 3.943148860163469038e+01 6.338982022167401886e+10
2.098571428571428513e-07 2.464468037602168149e+00 3.016116375472479858e+11
2.098571428571428513e-07 2.611012933067573094e+00 3.330193117649714966e+11
2.098571428571428513e-07 2.766271841479910787e+00 3.595367954895948486e+11
2.098571428571428513e-07 2.930762925013291831e+00 3.815756021258196411e+11
2.098571428571428513e-07 3.105035157368081666e+00 3.999876156138265991e+11
2.098571428571428513e-07 3.289670155919588890e+00 4.163093703492612305e+11
2.098571428571428513e-07 3.485284122811993068e+00 4.334218780706240845e+11
2.098571428571428513e-07 3.692529901475716692e+00 4.558178763137332153e+11
2.098571428571428513e-07 3.912099155431685737e+00 4.885088542683424683e+11
2.098571428571428513e-07 4.144724676654039541e+00 5.344841655127491455e+11
2.098571428571428513e-07 4.391182831195218128e+00 5.920106323251455078e+11
2.098571428571428513e-07 4.652296150235496697e+00 6.536864544212037354e+11
2.098571428571428513e-07 4.928936075204336298e+00 7.083053186705485840e+11
2.098571428571428513e-07 5.222025866135146188e+00 7.448679482890751953e+11
2.098571428571428513e-07 5.532543682959819797e+00 7.568763813269699707e+11
2.098571428571428513e-07 5.861525850026583662e+00 7.450549231796291504e+11
2.098571428571428513e-07 6.210070314736163333e+00 7.173719891047597656e+11
2.098571428571428513e-07 6.579340311839177780e+00 6.860595087317766113e+11
2.098571428571428513e-07 6.970568245623986137e+00 6.623777850273953857e+11
2.098571428571428513e-07 7.385059802951433383e+00 6.513047893571163330e+11
2.098571428571428513e-07 7.824198310863371475e+00 6.491400352063624268e+11
2.098571428571428513e-07 8.289449353308079083e+00 6.457680711285394287e+11
2.098571428571428513e-07 8.782365662390436256e+00 6.303079351312862549e+11
2.098571428571428513e-07 9.304592300470993393e+00 5.965557944511260986e+11
2.098571428571428513e-07 9.857872150408672596e+00 5.451414245215732422e+11
2.098571428571428513e-07 1.044405173227029060e+01 4.819916969897755737e+11
2.098571428571428513e-07 1.106508736591963959e+01 4.149727292685415039e+11
2.098571428571428513e-07 1.172305170005316732e+01 3.509176050463109131e+11
2.098571428571428513e-07 1.242014062947232311e+01 2.941588283836633301e+11
2.098571428571428513e-07 1.315868062367835556e+01 2.464802895886824036e+11
2.098571428571428513e-07 1.394113649124797227e+01 2.078345114371101990e+11
2.098571428571428513e-07 1.477011960590286321e+01 1.772167843084217834e+11
2.098571428571428513e-07 1.564839662172674295e+01 1.533594657904239807e+11
2.098571428571428513e-07 1.657889870661615817e+01 1.351055318796068878e+11
2.098571428571428513e-07 1.756473132478086896e+01 1.214385507839232635e+11
2.098571428571428513e-07 1.860918460094198679e+01 1.112966581142910156e+11
2.098571428571428513e-07 1.971574430081734519e+01 1.034124863763781586e+11
2.098571428571428513e-07 2.088810346454058120e+01 9.636500388152499390e+10
2.098571428571428513e-07 2.213017473183927919e+01 8.890723349878654480e+10
2.098571428571428513e-07 2.344610340010633465e+01 8.055485657144943237e+10
2.098571428571428513e-07 2.484028125894464623e+01 7.216241629459516907e+10
2.098571428571428513e-07 2.631736124735671112e+01 6.581578026284944916e+10
2.098571428571428513e-07 2.788227298249594455e+01 6.357559704868104553e+10
2.098571428571428513e-07 2.954023921180572643e+01 6.570984075398411560e+10
2.098571428571428513e-07 3.129679324345348590e+01 6.992767777031159973e+10
2.098571428571428513e-07 3.315779741323231633e+01 7.252837679072332764e+10
2.098571428571428513e-07 3.512946264956173792e+01 7.074166484398312378e+10
2.098571428571428513e-07 3.721836920188397357e+01 6.452661563721257782e+10
2.098571428571428513e-07 3.943148860163469038e+01 5.662983454919864655e+10
2.113020408163265285e-07 2.464468037602168149e+00 2.943516552463074951e+11
2.113020408163265285e-07 2.611012933067573094e+00 3.231954755535445557e+11
2.113020408163265285e-07 2.766271841479910787e+00 3.471126939417954712e+11
2.113020408163265285e-07 2.930762925013291831e+00 3.670838477842020264e+11
2.113020408163265285e-07 3.105035157368081666e+00 3.843776405729883423e+11
2.113020408163265285e-07 3.289670155919588890e+00 4.006075341364320068e+11
2.113020408163265285e-07 3.485284122811993068e+00 4.183631060634301758e+11
2.113020408163265285e-07 3.692529901475716692e+00 4.415569652908731079e+11
2.113020408163265285e-07 3.912099155431685737e+00 4.744404622758381958e+11
2.113020408163265285e-07 4.144724676654039541e+00 5.192358897956007080e+11
2.113020408163265285e-07 4.391182831195218128e+00 5.737603640691593018e+11
2.113020408163265285e-07 4.652296150235496697e+00 6.308767888882572021e+11
2.113020408163265285e-07 4.928936075204336298e+00 6.805333059531381836e+11
2.113020408163265285e-07 5.222025866135146188e+00 7.134666105916175537e+11
2.113020408163265285e-07 5.532543682959819797e+00 7.247571340278420410e+11
2.113020408163265285e-07 5.861525850026583662e+00 7.157479518880030518e+11
2.113020408163265285e-07 6.210070314736163333e+00 6.936312960707230225e+11
2.113020408163265285e-07 6.579340311839177780e+00 6.686442978938638916e+11
2.113020408163265285e-07 6.970568245623986137e+00 6.495839346707629395e+11
2.113020408163265285e-07 7.385059802951433383e+00 6.395102871552786865e+11
2.113020408163265285e-07 7.824198310863371475e+00 6.341480406484796143e+11
2.113020408163265285e-07 8.289449353308079083e+00 6.243151312117690430e+11
2.113020408163265285e-07 8.782365662390436256e+00 6.010352924272073975e+11
2.113020408163265285e-07 9.304592300470993393e+00 5.600958126874125977e+11
2.113020408163265285e-07 9.857872150408672596e+00 5.034877036110289307e+11
2.113020408163265285e-07 1.044405173227029060e+01 4.376248355852683105e+11
2.113020408163265285e-07 1.106508736591963959e+01 3.701625184323222046e+11
2.113020408163265285e-07 1.172305170005316732e+01 3.073730087500523682e+11
2.113020408163265285e-07 1.242014062947232311e+01 2.529760802148030396e+11
2.113020408163265285e-07 1.315868062367835556e+01 2.082497445858527832e+11
2.113020408163265285e-07 1.394113649124797227e+01 1.727836047471677856e+11
2.113020408163265285e-07 1.477011960590286321e+01 1.453226999634931030e+11
2.113020408163265285e-07 1.564839662172674295e+01 1.244161379336003571e+11
2.113020408163265285e-07 1.657889870661615817e+01 1.087645644292037506e+11
2.113020408163265285e-07 1.756473132478086896e+01 9.726046560879145813e+10
2.113020408163265285e-07 1.860918460094198679e+01 8.883841618818539429e+10
2.113020408163265285e-07 1.971574430081734519e+01 8.234289581579086304e+10
2.113020408163265285e-07 2.088810346454058120e+01 7.656455101531932068e+10
2.113020408163265285e-07 2.213017473183927919e+01 7.048551920332969666e+10
2.113020408163265285e-07 2.344610340010633465e+01 6.371836252255068970e+10
2.113020408163265285e-07 2.484028125894464623e+01 5.693713092548069000e+10
2.113020408163265285e-07 2.631736124735671112e+01 5.178433017202477264e+10
2.113020408163265285e-07 2.788227298249594455e+01 4.988217203758084106e+10
2.113020408163265285e-07 2.954023921180572643e+01 5.143950144467914581e+10
2.113020408163265285e-07 3.129679324345348590e+01 5.464449472346873474e+10
2.113020408163265285e-07 3.315779741323231633e+01 5.656871836241886139e+10
2.113020408163265285e-07 3.512946264956173792e+01 5.501405877321678925e+10
2.113020408163265285e-07 3.721836920188397357e+01 4.993300129023246002e+10
2.113020408163265285e-07 3.943148860163469038e+01 4.347370850615010834e+10
2.127469387755102057e-07 2.464468037602168149e+00 2.712143182409052734e+11
2.127469387755102057e-07 2.611012933067573094e+00 2.968667521312784424e+11
2.127469387755102057e-07 2.766271841479910787e+00 3.180342449409174194e+11
2.127469387755102057e-07 2.930762925013291831e+00 3.359802350594705200e+11
2.127469387755102057e-07 3.105035157368081666e+00 3.521485076287750244e+11
2.127469387755102057e-07 3.289670155919588890e+00 3.681289219145305786e+11
2.127469387755102057e-07 3.485284122811993068e+00 3.862503775914113770e+11
2.127469387755102057e-07 3.692529901475716692e+00 4.099556705043414917e+11
2.127469387755102057e-07 3.912099155431685737e+00 4.429245393962765503e+11
2.127469387755102057e-07 4.144724676654039541e+00 4.869140030356420288e+11
2.127469387755102057e-07 4.391182831195218128e+00 5.396584304226827393e+11
2.127469387755102057e-07 4.652296150235496697e+00 5.945134747219232178e+11
2.127469387755102057e-07 4.928936075204336298e+00 6.424057079367633057e+11
2.127469387755102057e-07 5.222025866135146188e+00 6.751053082584359131e+11
2.127469387755102057e-07 5.532543682959819797e+00 6.881972348451033936e+11
2.127469387755102057e-07 5.861525850026583662e+00 6.825821036600854492e+11
2.127469387755102057e-07 6.210070314736163333e+00 6.640556660027559814e+11
2.127469387755102057e-07 6.579340311839177780e+00 6.409656704420751953e+11
2.127469387755102057e-07 6.970568245623986137e+00 6.205121155188193359e+11
2.127469387755102057e-07 7.385059802951433383e+00 6.052325707457949219e+11
2.127469387755102057e-07 7.824198310863371475e+00 5.917679664041220703e+11
2.127469387755102057e-07 8.289449353308079083e+00 5.729767138377358398e+11
2.127469387755102057e-07 8.782365662390436256e+00 5.421868755927974854e+11
2.127469387755102057e-07 9.304592300470993393e+00 4.968382282338155518e+11
2.127469387755102057e-07 9.857872150408672596e+00 4.394444204549960938e+11
2.127469387755102057e-07 1.044405173227029060e+01 3.759184240426442261e+11
2.127469387755102057e-07 1.106508736591963959e+01 3.128608838900242920e+11
2.127469387755102057e-07 1.172305170005316732e+01 2.554331480157103882e+11
2.127469387755102057e-07 1.242014062947232311e+01 2.064988359719370422e+11
2.127469387755102057e-07 1.315868062367835556e+01 1.668240342667016907e+11
2.127469387755102057e-07 1.394113649124797227e+01 1.357720469386413574e+11
2.127469387755102057e-07 1.477011960590286321e+01 1.120326830281639252e+11
2.127469387755102057e-07 1.564839662172674295e+01 9.416604678318000793e+10
2.127469387755102057e-07 1.657889870661615817e+01 8.089359962321113586e+10
2.127469387755102057e-07 1.756473132478086896e+01 7.114588982777470398e+10
2.127469387755102057e-07 1.860918460094198679e+01 6.396380596475878143e+10
2.127469387755102057e-07 1.971574430081734519e+01 5.840745029427291107e+10
2.127469387755102057e-07 2.088810346454058120e+01 5.357032759057601166e+10
2.127469387755102057e-07 2.213017473183927919e+01 4.871310609683969879e+10
2.127469387755102057e-07 2.344610340010633465e+01 4.351758214309714508e+10
2.127469387755102057e-07 2.484028125894464623e+01 3.836179810648803711e+10
2.127469387755102057e-07 2.631736124735671112e+01 3.428443224056410217e+10
2.127469387755102057e-07 2.788227298249594455e+01 3.235887471034973526e+10
2.127469387755102057e-07 2.954023921180572643e+01 3.276836421912891769e+10
2.127469387755102057e-07 3.129679324345348590e+01 3.437278639276551819e+10
2.127469387755102057e-07 3.315779741323231633e+01 3.527205899163907623e+10
2.127469387755102057e-07 3.512946264956173792e+01 3.400640537664576340e+10
2.127469387755102057e-07 3.721836920188397357e+01 3.049025306481509781e+10
2.127469387755102057e-07 3.943148860163469038e+01 2.605114880805955124e+10
2.141918367346938829e-07 2.464468037602168149e+00 2.347894243775390320e+11
2.141918367346938829e-07 2.611012933067573094e+00 2.573263803437528381e+11
2.141918367346938829e-07 2.766271841479910787e+00 2.762770211071769409e+11
2.141918367346938829e-07 2.930762925013291831e+00 2.927972120428795166e+11
2.141918367346938829e-07 3.105035157368081666e+00 3.081872989197185059e+11
2.141918367346938829e-07 3.289670155919588890e+00 3.239078070910235596e+11
2.141918367346938829e-07 3.485284122811993068e+00 3.421385342214502563e+11
2.141918367346938829e-07 3.692529901475716692e+00 3.660984121664430542e+11
2.141918367346938829e-07 3.912099155431685737e+00 3.992103827677418213e+11
2.141918367346938829e-07 4.144724676654039541e+00 4.431218928918175049e+11
2.141918367346938829e-07 4.391182831195218128e+00 4.958034253629417114e+11
2.141918367346938829e-07 4.652296150235496697e+00 5.511989313069832764e+11
2.141918367346938829e-07 4.928936075204336298e+00 6.008788192455372314e+11
2.141918367346938829e-07 5.222025866135146188e+00 6.368346807908143311e+11
2.141918367346938829e-07 5.532543682959819797e+00 6.540791054745219727e+11
2.141918367346938829e-07 5.861525850026583662e+00 6.521250434966121826e+11
2.141918367346938829e-07 6.210070314736163333e+00 6.349480930795943604e+11
2.141918367346938829e-07 6.579340311839177780e+00 6.093139580936436768e+11
2.141918367346938829e-07 6.970568245623986137e+00 5.818124755595989990e+11
2.141918367346938829e-07 7.385059802951433383e+00 5.558289462650820312e+11
2.141918367346938829e-07 7.824198310863371475e+00 5.302353556515493164e+11
2.141918367346938829e-07 8.289449353308079083e+00 5.007784076501955566e+11
2.141918367346938829e-07 8.782365662390436256e+00 4.632609790391080933e+11
2.141918367346938829e-07 9.304592300470993393e+00 4.163332887631872559e+11
2.141918367346938829e-07 9.857872150408672596e+00 3.622410211145834961e+11
2.141918367346938829e-07 1.044405173227029060e+01 3.055595713043764038e+11
2.141918367346938829e-07 1.106508736591963959e+01 2.511640935501493225e+11
2.141918367346938829e-07 1.172305170005316732e+01 2.026836557281752014e+11
2.141918367346938829e-07 1.242014062947232311e+01 1.619407727382523499e+11
2.141918367346938829e-07 1.315868062367835556e+01 1.291825723222208099e+11
2.141918367346938829e-07 1.394113649124797227e+01 1.036514426557987366e+11
2.141918367346938829e-07 1.477011960590286321e+01 8.414502703173994446e+10
2.141918367346938829e-07 1.564839662172674295e+01 6.941401917970596313e+10
2.141918367346938829e-07 1.657889870661615817e+01 5.836696835619744110e+10
2.141918367346938829e-07 1.756473132478086896e+01 5.010594310104978943e+10
2.141918367346938829e-07 1.860918460094198679e+01 4.386979913589278412e+10
2.141918367346938829e-07 1.971574430081734519e+01 3.898371300200925446e+10
2.141918367346938829e-07 2.088810346454058120e+01 3.485685661986553955e+10
2.141918367346938829e-07 2.213017473183927919e+01 3.101781115913504410e+10
2.141918367346938829e-07 2.344610340010633465e+01 2.720719377885652542e+10
2.141918367346938829e-07 2.484028125894464623e+01 2.352151509689343643e+10
2.141918367346938829e-07 2.631736124735671112e+01 2.043771975768366241e+10
2.141918367346938829e-07 2.788227298249594455e+01 1.851776953950115585e+10
2.141918367346938829e-07 2.954023921180572643e+01 1.790536196280986404e+10
2.141918367346938829e-07 3.129679324345348590e+01 1.804924953976193619e+10
2.141918367346938829e-07 3.315779741323231633e+01 1.796225173735652924e+10
2.141918367346938829e-07 3.512946264956173792e+01 1.684467768442862701e+10
2.141918367346938829e-07 3.721836920188397357e+01 1.458624044151940727e+10
2.141918367346938829e-07 3.943148860163469038e+01 1.180130412262359810e+10
2.156367346938775337e-07 2.464468037602168149e+00 1.966856669099561157e+11
2.156367346938775337e-07 2.611012933067573094e+00 2.170254033869895325e+11
2.156367346938775337e-07 2.766271841479910787e+00 2.348505703666021729e+11
2.156367346938775337e-07 2.930762925013291831e+00 2.508947755804754944e+11
2.156367346938775337e-07 3.105035157368081666e+00 2.660643350679437256e+11
2.156367346938775337e-07 3.289670155919588890e+00 2.816257168188716431e+11
2.156367346938775337e-07 3.485284122811993068e+00 2.997518403408917236e+11
2.156367346938775337e-07 3.692529901475716692e+00 3.237174206578880615e+11
2.156367346938775337e-07 3.912099155431685737e+00 3.570122129438028564e+11
2.156367346938775337e-07 4.144724676654039541e+00 4.014620622250417480e+11
2.156367346938775337e-07 4.391182831195218128e+00 4.554392119648894653e+11
2.156367346938775337e-07 4.652296150235496697e+00 5.134118221407485962e+11
2.156367346938775337e-07 4.928936075204336298e+00 5.672287668933386230e+11
2.156367346938775337e-07 5.222025866135146188e+00 6.084888437673658447e+11
2.156367346938775337e-07 5.532543682959819797e+00 6.309678134224422607e+11
2.156367346938775337e-07 5.861525850026583662e+00 6.323403123523830566e+11
2.156367346938775337e-07 6.210070314736163333e+00 6.147282517996672363e+11
2.156367346938775337e-07 6.579340311839177780e+00 5.837473961999067383e+11
2.156367346938775337e-07 6.970568245623986137e+00 5.461433092203579102e+11
2.156367346938775337e-07 7.385059802951433383e+00 5.069822806712984619e+11
2.156367346938775337e-07 7.824198310863371475e+00 4.679747721722903442e+11
2.156367346938775337e-07 8.289449353308079083e+00 4.279501482220652466e+11
2.156367346938775337e-07 8.782365662390436256e+00 3.849702859310531616e+11
2.156367346938775337e-07 9.304592300470993393e+00 3.384371154530455933e+11
2.156367346938775337e-07 9.857872150408672596e+00 2.898424292485670776e+11
2.156367346938775337e-07 1.044405173227029060e+01 2.420601197949172363e+11
2.156367346938775337e-07 1.106508736591963959e+01 1.980405723541811523e+11
2.156367346938775337e-07 1.172305170005316732e+01 1.598137945055306396e+11
2.156367346938775337e-07 1.242014062947232311e+01 1.281726988537346649e+11
2.156367346938775337e-07 1.315868062367835556e+01 1.028934977272280426e+11
2.156367346938775337e-07 1.394113649124797227e+01 8.316209040032647705e+10
2.156367346938775337e-07 1.477011960590286321e+01 6.795965764121266937e+10
2.156367346938775337e-07 1.564839662172674295e+01 5.631252362702792358e+10
2.156367346938775337e-07 1.657889870661615817e+01 4.740125528919230652e+10
2.156367346938775337e-07 1.756473132478086896e+01 4.056347785261562347e+10
2.156367346938775337e-07 1.860918460094198679e+01 3.525437986251279449e+10
2.156367346938775337e-07 1.971574430081734519e+01 3.102406412846876526e+10
2.156367346938775337e-07 2.088810346454058120e+01 2.751397033571716309e+10
2.156367346938775337e-07 2.213017473183927919e+01 2.444638132613854980e+10
2.156367346938775337e-07 2.344610340010633465e+01 2.163481245335315323e+10
2.156367346938775337e-07 2.484028125894464623e+01 1.905278492574419022e+10
2.156367346938775337e-07 2.631736124735671112e+01 1.687641024770344353e+10
2.156367346938775337e-07 2.788227298249594455e+01 1.535467837640126801e+10
2.156367346938775337e-07 2.954023921180572643e+01 1.453642771801643181e+10
2.156367346938775337e-07 3.129679324345348590e+01 1.409881703719111824e+10
2.156367346938775337e-07 3.315779741323231633e+01 1.347367717576112175e+10
2.156367346938775337e-07 3.512946264956173792e+01 1.219197543395298958e+10
2.156367346938775337e-07 3.721836920188397357e+01 1.017319338165991211e+10
2.156367346938775337e-07 3.943148860163469038e+01 7.754132186025524139e+09
2.170816326530612109e-07 2.464468037602168149e+00 1.636857707669640808e+11
2.170816326530612109e-07 2.611012933067573094e+00 1.829554777982735901e+11
2.170816326530612109e-07 2.766271841479910787e+00 2.007710850737753906e+11
2.170816326530612109e-07 2.930762925013291831e+00 2.172899892923478394e+11
2.170816326530612109e-07 3.105035157368081666e+00 2.328960110082075195e+11
2.170816326530612109e-07 3.289670155919588890e+00 2.486235317884382019e+11
2.170816326530612109e-07 3.485284122811993068e+00 2.667207653488468323e+11
2.170816326530612109e-07 3.692529901475716692e+00 2.906944796007569580e+11
2.170816326530612109e-07 3.912099155431685737e+00 3.243002942484968872e+11
2.170816326530612109e-07 4.144724676654039541e+00 3.696773349591119385e+11
2.170816326530612109e-07 4.391182831195218128e+00 4.255996359684248657e+11
2.170816326530612109e-07 4.652296150235496697e+00 4.869016466102542114e+11
2.170816326530612109e-07 4.928936075204336298e+00 5.454448051964264526e+11
2.170816326530612109e-07 5.222025866135146188e+00 5.921796198822763672e+11
2.170816326530612109e-07 5.532543682959819797e+00 6.195359936361782227e+11
2.170816326530612109e-07 5.861525850026583662e+00 6.234706891409283447e+11
2.170816326530612109e-07 6.210070314736163333e+00 6.045867573900756836e+11
2.170816326530612109e-07 6.579340311839177780e+00 5.677856888260571289e+11
2.170816326530612109e-07 6.970568245623986137e+00 5.203302183509208374e+11
2.170816326530612109e-07 7.385059802951433383e+00 4.690859210020731201e+11
2.170816326530612109e-07 7.824198310863371475e+00 4.183987346646415405e+11
2.170816326530612109e-07 8.289449353308079083e+00 3.697257499635620728e+11
2.170816326530612109e-07 8.782365662390436256e+00 3.228730413457299194e+11
2.170816326530612109e-07 9.304592300470993393e+00 2.776283524394186401e+11
2.170816326530612109e-07 9.857872150408672596e+00 2.346247998191010437e+11
2.170816326530612109e-07 1.044405173227029060e+01 1.951679791758799438e+11
2.170816326530612109e-07 1.106508736591963959e+01 1.605438558957371826e+11
2.170816326530612109e-07 1.172305170005316732e+01 1.314509497177080231e+11
2.170816326530612109e-07 1.242014062947232311e+01 1.078510755771940308e+11
2.170816326530612109e-07 1.315868062367835556e+01 8.915705201273657227e+10
2.170816326530612109e-07 1.394113649124797227e+01 7.453148666228855896e+10
2.170816326530612109e-07 1.477011960590286321e+01 6.313082110124491882e+10
2.170816326530612109e-07 1.564839662172674295e+01 5.423747765460814667e+10
2.170816326530612109e-07 1.657889870661615817e+01 4.728743189431428528e+10
2.170816326530612109e-07 1.756473132478086896e+01 4.183288998550634766e+10
2.170816326530612109e-07 1.860918460094198679e+01 3.749924607805508423e+10
2.170816326530612109e-07 1.971574430081734519e+01 3.397625098182273483e+10
2.170816326530612109e-07 2.088810346454058120e+01 3.102718304151692581e+10
2.170816326530612109e-07 2.213017473183927919e+01 2.848477786918114853e+10
2.170816326530612109e-07 2.344610340010633465e+01 2.625750654870995331e+10
2.170816326530612109e-07 2.484028125894464623e+01 2.437557916551998138e+10
2.170816326530612109e-07 2.631736124735671112e+01 2.300142832176087570e+10
2.170816326530612109e-07 2.788227298249594455e+01 2.228897610987247086e+10
2.170816326530612109e-07 2.954023921180572643e+01 2.213853214194632721e+10
2.170816326530612109e-07 3.129679324345348590e+01 2.207710271135184097e+10
2.170816326530612109e-07 3.315779741323231633e+01 2.143440106122000504e+10
2.170816326530612109e-07 3.512946264956173792e+01 1.972271966893284225e+10
2.170816326530612109e-07 3.721836920188397357e+01 1.694362039749770927e+10
2.170816326530612109e-07 3.943148860163469038e+01 1.360537735107905960e+10
2.185265306122448882e-07 2.464468037602168149e+00 1.350709863253173218e+11
2.185265306122448882e-07 2.611012933067573094e+00 1.539468765833255005e+11
2.185265306122448882e-07 2.766271841479910787e+00 1.723979742536839600e+11
2.185265306122448882e-07 2.930762925013291831e+00 1.900331748732409363e+11
2.185265306122448882e-07 3.105035157368081666e+00 2.067219151440224915e+11
2.185265306122448882e-07 3.289670155919588890e+00 2.232388154354829712e+11
2.185265306122448882e-07 3.485284122811993068e+00 2.418596273624761963e+11
2.185265306122448882e-07 3.692529901475716692e+00 2.662843204138748169e+11
2.185265306122448882e-07 3.912099155431685737e+00 3.005112335745458374e+11
2.185265306122448882e-07 4.144724676654039541e+00 3.469577529569284668e+11
2.185265306122448882e-07 4.391182831195218128e+00 4.047214873652071533e+11
2.185265306122448882e-07 4.652296150235496697e+00 4.688958672603522949e+11
2.185265306122448882e-07 4.928936075204336298e+00 5.312975456473018188e+11
2.185265306122448882e-07 5.222025866135146188e+00 5.823261739908605957e+11
2.185265306122448882e-07 5.532543682959819797e+00 6.133723959490682373e+11
2.185265306122448882e-07 5.861525850026583662e+00 6.191401540091954346e+11
2.185265306122448882e-07 6.210070314736163333e+00 5.991885082846040039e+11
2.185265306122448882e-07 6.579340311839177780e+00 5.580010458046175537e+11
2.185265306122448882e-07 6.970568245623986137e+00 5.033226631419154663e+11
2.185265306122448882e-07 7.385059802951433383e+00 4.434029854979329834e+11
2.185265306122448882e-07 7.824198310863371475e+00 3.845243326465846558e+11
2.185265306122448882e-07 8.289449353308079083e+00 3.300114739222260132e+11
2.185265306122448882e-07 8.782365662390436256e+00 2.808502327272075806e+11
2.185265306122448882e-07 9.304592300470993393e+00 2.370123508633141174e+11
2.185265306122448882e-07 9.857872150408672596e+00 1.984394817022188110e+11
2.185265306122448882e-07 1.044405173227029060e+01 1.652769155095200806e+11
2.185265306122448882e-07 1.106508736591963959e+01 1.376213923694295654e+11
2.185265306122448882e-07 1.172305170005316732e+01 1.152455269265561218e+11
2.185265306122448882e-07 1.242014062947232311e+01 9.754982083615515137e+10
2.185265306122448882e-07 1.315868062367835556e+01 8.371331505507188416e+10
2.185265306122448882e-07 1.394113649124797227e+01 7.289611063996559143e+10
2.185265306122448882e-07 1.477011960590286321e+01 6.438496579551847839e+10
2.185265306122448882e-07 1.564839662172674295e+01 5.764688365280517578e+10
2.185265306122448882e-07 1.657889870661615817e+01 5.230066894455118561e+10
2.185265306122448882e-07 1.756473132478086896e+01 4.804677882208008575e+10
2.185265306122448882e-07 1.860918460094198679e+01 4.461414698353586578e+10
2.185265306122448882e-07 1.971574430081734519e+01 4.175804032896901703e+10
2.185265306122448882e-07 2.088810346454058120e+01 3.928811193131193542e+10
2.185265306122448882e-07 2.213017473183927919e+01 3.709578638533268738e+10
2.185265306122448882e-07 2.344610340010633465e+01 3.519376911586009216e+10
2.185265306122448882e-07 2.484028125894464623e+01 3.376386996398038101e+10
2.185265306122448882e-07 2.631736124735671112e+01 3.310834265485559845e+10
2.185265306122448882e-07 2.788227298249594455e+01 3.340515970660430527e+10
2.185265306122448882e-07 2.954023921180572643e+01 3.438315243348791504e+10
2.185265306122448882e-07 3.129679324345348590e+01 3.522419399562175751e+10
2.185265306122448882e-07 3.315779741323231633e+01 3.488356832905187988e+10
2.185265306122448882e-07 3.512946264956173792e+01 3.266976831125043869e+10
2.185265306122448882e-07 3.721836920188397357e+01 2.868789032533535385e+10
2.185265306122448882e-07 3.943148860163469038e+01 2.384182226417483902e+10
2.199714285714285654e-07 2.464468037602168149e+00 1.102325394118497009e+11
2.199714285714285654e-07 2.611012933067573094e+00 1.288451322577181244e+11
2.199714285714285654e-07 2.766271841479910787e+00 1.479705788543847961e+11
2.199714285714285654e-07 2.930762925013291831e+00 1.668712312296341553e+11
2.199714285714285654e-07 3.105035157368081666e+00 1.850599007873605957e+11
2.199714285714285654e-07 3.289670155919588890e+00 2.030612679357345581e+11
2.199714285714285654e-07 3.485284122811993068e+00 2.230223879409945679e+11
2.199714285714285654e-07 3.692529901475716692e+00 2.485888550793737488e+11
2.199714285714285654e-07 3.912099155431685737e+00 2.837662931631730347e+11
2.199714285714285654e-07 4.144724676654039541e+00 3.310902394735623779e+11
2.199714285714285654e-07 4.391182831195218128e+00 3.899105006077064819e+11
2.199714285714285654e-07 4.652296150235496697e+00 4.556045036443271484e+11
2.199714285714285654e-07 4.928936075204336298e+00 5.201014175100869751e+11
2.199714285714285654e-07 5.222025866135146188e+00 5.735803288566927490e+11
2.199714285714285654e-07 5.532543682959819797e+00 6.068800725451668701e+11
2.199714285714285654e-07 5.861525850026583662e+00 6.139869954527978516e+11
2.199714285714285654e-07 6.210070314736163333e+00 5.938220398356507568e+11
2.199714285714285654e-07 6.579340311839177780e+00 5.505551568840468750e+11
2.199714285714285654e-07 6.970568245623986137e+00 4.921262306698920898e+11
2.199714285714285654e-07 7.385059802951433383e+00 4.275325108989277954e+11
2.199714285714285654e-07 7.824198310863371475e+00 3.641821520619685059e+11
2.199714285714285654e-07 8.289449353308079083e+00 3.065317140819372559e+11
2.199714285714285654e-07 8.782365662390436256e+00 2.563038885002987061e+11
2.199714285714285654e-07 9.304592300470993393e+00 2.135976808622117920e+11
2.199714285714285654e-07 9.857872150408672596e+00 1.779354259212191162e+11
2.199714285714285654e-07 1.044405173227029060e+01 1.487509576673984985e+11
2.199714285714285654e-07 1.106508736591963959e+01 1.254176044637969208e+11
2.199714285714285654e-07 1.172305170005316732e+01 1.071578405238527679e+11
2.199714285714285654e-07 1.242014062947232311e+01 9.305508067408184814e+10
2.199714285714285654e-07 1.315868062367835556e+01 8.217326844382617188e+10
2.199714285714285654e-07 1.394113649124797227e+01 7.369216865162310791e+10
2.199714285714285654e-07 1.477011960590286321e+01 6.698934563681518555e+10
2.199714285714285654e-07 1.564839662172674295e+01 6.164706255799757385e+10
2.199714285714285654e-07 1.657889870661615817e+01 5.739197602215855408e+10
2.199714285714285654e-07 1.756473132478086896e+01 5.400543516773178864e+10
2.199714285714285654e-07 1.860918460094198679e+01 5.126337928846166992e+10
2.199714285714285654e-07 1.971574430081734519e+01 4.893981263219686890e+10
2.199714285714285654e-07 2.088810346454058120e+01 4.685386031333205414e+10
2.199714285714285654e-07 2.213017473183927919e+01 4.493052747400444031e+10
2.199714285714285654e-07 2.344610340010633465e+01 4.327584726354218292e+10
2.199714285714285654e-07 2.484028125894464623e+01 4.222849516042564392e+10
2.199714285714285654e-07 2.631736124735671112e+01 4.224957575283372498e+10
2.199714285714285654e-07 2.788227298249594455e+01 4.356224412215322113e+10
2.199714285714285654e-07 2.954023921180572643e+01 4.573024077628165436e+10
2.199714285714285654e-07 3.129679324345348590e+01 4.757366303976647186e+10
2.199714285714285654e-07 3.315779741323231633e+01 4.764295404737030792e+10
2.199714285714285654e-07 3.512946264956173792e+01 4.501824978901643372e+10
2.199714285714285654e-07 3.721836920188397357e+01 3.990304856728218842e+10
2.199714285714285654e-07 3.943148860163469038e+01 3.360945260790454102e+10
2.214163265306122426e-07 2.464468037602168149e+00 9.322443077865014648e+10
2.214163265306122426e-07 2.611012933067573094e+00 1.114385537589376678e+11
2.214163265306122426e-07 2.766271841479910787e+00 1.308052333135816803e+11
2.214163265306122426e-07 2.930762925013291831e+00 1.505683126196902161e+11
2.214163265306122426e-07 3.105035157368081666e+00 1.701738159960064697e+11
2.214163265306122426e-07 3.289670155919588890e+00 1.899840596599649658e+11
2.214163265306122426e-07 3.485284122811993068e+00 2.118511804533725586e+11
2.214163265306122426e-07 3.692529901475716692e+00 2.390378073003873596e+11
2.214163265306122426e-07 3.912099155431685737e+00 2.752263357972415771e+11
2.214163265306122426e-07 4.144724676654039541e+00 3.228618429285616455e+11
2.214163265306122426e-07 4.391182831195218128e+00 3.815021284870111084e+11
2.214163265306122426e-07 4.652296150235496697e+00 4.469219646407985840e+11
2.214163265306122426e-07 4.928936075204336298e+00 5.114229673931585693e+11
2.214163265306122426e-07 5.222025866135146188e+00 5.653554134590839844e+11
2.214163265306122426e-07 5.532543682959819797e+00 5.994761684261047363e+11
2.214163265306122426e-07 5.861525850026583662e+00 6.074905776987640381e+11
2.214163265306122426e-07 6.210070314736163333e+00 5.879437448216579590e+11
2.214163265306122426e-07 6.579340311839177780e+00 5.446672029345276489e+11
2.214163265306122426e-07 6.970568245623986137e+00 4.854528245534245605e+11
2.214163265306122426e-07 7.385059802951433383e+00 4.194584123223049316e+11
2.214163265306122426e-07 7.824198310863371475e+00 3.545496196203223267e+11
2.214163265306122426e-07 8.289449353308079083e+00 2.957597862450277100e+11
2.214163265306122426e-07 8.782365662390436256e+00 2.452546853657491760e+11
2.214163265306122426e-07 9.304592300470993393e+00 2.032696759153270264e+11
2.214163265306122426e-07 9.857872150408672596e+00 1.691522348327331848e+11
2.214163265306122426e-07 1.044405173227029060e+01 1.419801703835860291e+11
2.214163265306122426e-07 1.106508736591963959e+01 1.207541241090801697e+11
2.214163265306122426e-07 1.172305170005316732e+01 1.044231106715049896e+11
2.214163265306122426e-07 1.242014062947232311e+01 9.193436613241526794e+10
2.214163265306122426e-07 1.315868062367835556e+01 8.233006390989628601e+10
2.214163265306122426e-07 1.394113649124797227e+01 7.483560203246690369e+10
2.214163265306122426e-07 1.477011960590286321e+01 6.890014277560540771e+10
2.214163265306122426e-07 1.564839662172674295e+01 6.417737835683068848e+10
2.214163265306122426e-07 1.657889870661615817e+01 6.045049703979403687e+10
2.214163265306122426e-07 1.756473132478086896e+01 5.753446715842449188e+10
2.214163265306122426e-07 1.860918460094198679e+01 5.521432325122522736e+10
2.214163265306122426e-07 1.971574430081734519e+01 5.325541472985481262e+10
2.214163265306122426e-07 2.088810346454058120e+01 5.146765548157499695e+10
2.214163265306122426e-07 2.213017473183927919e+01 4.979290824315496826e+10
2.214163265306122426e-07 2.344610340010633465e+01 4.840472894849435425e+10
2.214163265306122426e-07 2.484028125894464623e+01 4.775770047095664215e+10
2.214163265306122426e-07 2.631736124735671112e+01 4.842612978546783447e+10
2.214163265306122426e-07 2.788227298249594455e+01 5.065465046363285828e+10
2.214163265306122426e-07 2.954023921180572643e+01 5.386538005486439514e+10
2.214163265306122426e-07 3.129679324345348590e+01 5.658806216549166107e+10
2.214163265306122426e-07 3.315779741323231633e+01 5.705532664253620911e+10
2.214163265306122426e-07 3.512946264956173792e+01 5.417198278219377899e+10
2.214163265306122426e-07 3.721836920188397357e+01 4.822279451299714661e+10
2.214163265306122426e-07 3.943148860163469038e+01 4.084125357400398254e+10
2.228612244897959198e-07 2.464468037602168149e+00 8.965169746674377441e+10
2.228612244897959198e-07 2.611012933067573094e+00 1.073574834614380493e+11
2.228612244897959198e-07 2.766271841479910787e+00 1.263296635664646606e+11
2.228612244897959198e-07 2.930762925013291831e+00 1.461434270855983582e+11
2.228612244897959198e-07 3.105035157368081666e+00 1.665188104503328247e+11
2.228612244897959198e-07 3.289670155919588890e+00 1.878216867272112427e+11
2.228612244897959198e-07 3.485284122811993068e+00 2.115354786594733276e+11
2.228612244897959198e-07 3.692529901475716692e+00 2.402962988013964539e+11
2.228612244897959198e-07 3.912099155431685737e+00 2.771919463046175537e+11
2.228612244897959198e-07 4.144724676654039541e+00 3.243948917554200439e+11
2.228612244897959198e-07 4.391182831195218128e+00 3.816241530106860352e+11
2.228612244897959198e-07 4.652296150235496697e+00 4.451376032086541748e+11
2.228612244897959198e-07 4.928936075204336298e+00 5.078115417906097412e+11
2.228612244897959198e-07 5.222025866135146188e+00 5.604600359067924805e+11
2.228612244897959198e-07 5.532543682959819797e+00 5.940869711962326660e+11
2.228612244897959198e-07 5.861525850026583662e+00 6.023992163358331299e+11
2.228612244897959198e-07 6.210070314736163333e+00 5.837166203885089111e+11
2.228612244897959198e-07 6.579340311839177780e+00 5.414957459658796387e+11
2.228612244897959198e-07 6.970568245623986137e+00 4.831517392748251953e+11
2.228612244897959198e-07 7.385059802951433383e+00 4.176315695773664551e+11
2.228612244897959198e-07 7.824198310863371475e+00 3.528395457006069336e+11
2.228612244897959198e-07 8.289449353308079083e+00 2.940343976372655640e+11
2.228612244897959198e-07 8.782365662390436256e+00 2.436326994904397583e+11
2.228612244897959198e-07 9.304592300470993393e+00 2.020021761796877747e+11
2.228612244897959198e-07 9.857872150408672596e+00 1.684600767274588318e+11
2.228612244897959198e-07 1.044405173227029060e+01 1.419442830040491028e+11
2.228612244897959198e-07 1.106508736591963959e+01 1.212981322606021729e+11
2.228612244897959198e-07 1.172305170005316732e+01 1.053690460272019653e+11
2.228612244897959198e-07 1.242014062947232311e+01 9.308342941340209961e+10
2.228612244897959198e-07 1.315868062367835556e+01 8.352558060308125305e+10
2.228612244897959198e-07 1.394113649124797227e+01 7.599068419689401245e+10
2.228612244897959198e-07 1.477011960590286321e+01 6.999626258346415710e+10
2.228612244897959198e-07 1.564839662172674295e+01 6.524815454053955841e+10
2.228612244897959198e-07 1.657889870661615817e+01 6.156047214247106934e+10
2.228612244897959198e-07 1.756473132478086896e+01 5.875674092431789398e+10
2.228612244897959198e-07 1.860918460094198679e+01 5.661004806923237610e+10
2.228612244897959198e-07 1.971574430081734519e+01 5.486101422330342865e+10
2.228612244897959198e-07 2.088810346454058120e+01 5.329752740318753052e+10
2.228612244897959198e-07 2.213017473183927919e+01 5.186211826786067963e+10
2.228612244897959198e-07 2.344610340010633465e+01 5.076572218346282196e+10
2.228612244897959198e-07 2.484028125894464623e+01 5.052995740701973724e+10
2.228612244897959198e-07 2.631736124735671112e+01 5.178834801003093719e+10
2.228612244897959198e-07 2.788227298249594455e+01 5.478000391171537018e+10
2.228612244897959198e-07 2.954023921180572643e+01 5.881581999248692322e+10
2.228612244897959198e-07 3.129679324345348590e+01 6.222381068703334045e+10
2.228612244897959198e-07 3.315779741323231633e+01 6.302596318773396301e+10
2.228612244897959198e-07 3.512946264956173792e+01 6.001713244885696411e+10
2.228612244897959198e-07 3.721836920188397357e+01 5.354399579878430176e+10
2.228612244897959198e-07 3.943148860163469038e+01 4.545954842636357880e+10
2.243061224489795970e-07 2.464468037602168149e+00 1.006772051591088562e+11
2.243061224489795970e-07 2.611012933067573094e+00 1.179142929220934296e+11
2.243061224489795970e-07 2.766271841479910787e+00 1.359618672428338318e+11
2.243061224489795970e-07 2.930762925013291831e+00 1.549703045194722290e+11
2.243061224489795970e-07 3.105035157368081666e+00 1.752008057349919739e+11
2.243061224489795970e-07 3.289670155919588890e+00 1.972086617626565552e+11
2.243061224489795970e-07 3.485284122811993068e+00 2.221631397496138611e+11
2.243061224489795970e-07 3.692529901475716692e+00 2.520187343931233215e+11
2.243061224489795970e-07 3.912099155431685737e+00 2.891629371251923828e+11
2.243061224489795970e-07 4.144724676654039541e+00 3.353895062358019409e+11
2.243061224489795970e-07 4.391182831195218128e+00 3.904995713777758789e+11
2.243061224489795970e-07 4.652296150235496697e+00 4.512021047288022461e+11
2.243061224489795970e-07 4.928936075204336298e+00 5.109831241273626709e+11
2.243061224489795970e-07 5.222025866135146188e+00 5.612259478084930420e+11
2.243061224489795970e-07 5.532543682959819797e+00 5.933301674423487549e+11
2.243061224489795970e-07 5.861525850026583662e+00 6.011500371916259766e+11
2.243061224489795970e-07 6.210070314736163333e+00 5.828832509012755127e+11
2.243061224489795970e-07 6.579340311839177780e+00 5.416492351455551147e+11
2.243061224489795970e-07 6.970568245623986137e+00 4.844481510826964111e+11
2.243061224489795970e-07 7.385059802951433383e+00 4.198999305069959717e+11
2.243061224489795970e-07 7.824198310863371475e+00 3.557718765338910522e+11
2.243061224489795970e-07 8.289449353308079083e+00 2.973604442060786133e+11
2.243061224489795970e-07 8.782365662390436256e+00 2.471938037442378540e+11
2.243061224489795970e-07 9.304592300470993393e+00 2.057211295062261047e+11
2.243061224489795970e-07 9.857872150408672596e+00 1.722653690067400208e+11
2.243061224489795970e-07 1.044405173227029060e+01 1.457136759064647217e+11
2.243061224489795970e-07 1.106508736591963959e+01 1.248541014505384369e+11
2.243061224489795970e-07 1.172305170005316732e+01 1.085190574694454498e+11
2.243061224489795970e-07 1.242014062947232311e+01 9.567397796461022949e+10
2.243061224489795970e-07 1.315868062367835556e+01 8.547942728743850708e+10
2.243061224489795970e-07 1.394113649124797227e+01 7.731511664902473450e+10
2.243061224489795970e-07 1.477011960590286321e+01 7.076900725073817444e+10
2.243061224489795970e-07 1.564839662172674295e+01 6.559395533806285858e+10
2.243061224489795970e-07 1.657889870661615817e+01 6.162678432226537323e+10
2.243061224489795970e-07 1.756473132478086896e+01 5.869099464317860413e+10
2.243061224489795970e-07 1.860918460094198679e+01 5.653995497401367950e+10
2.243061224489795970e-07 1.971574430081734519e+01 5.488248566601895142e+10
2.243061224489795970e-07 2.088810346454058120e+01 5.347631735538115692e+10
2.243061224489795970e-07 2.213017473183927919e+01 5.225092597192772675e+10
2.243061224489795970e-07 2.344610340010633465e+01 5.142938397226495361e+10
2.243061224489795970e-07 2.484028125894464623e+01 5.156294304579740143e+10
2.243061224489795970e-07 2.631736124735671112e+01 5.330707624035018158e+10
2.243061224489795970e-07 2.788227298249594455e+01 5.688213627527348328e+10
2.243061224489795970e-07 2.954023921180572643e+01 6.151918959989368439e+10
2.243061224489795970e-07 3.129679324345348590e+01 6.541832604765356445e+10
2.243061224489795970e-07 3.315779741323231633e+01 6.647530672584029388e+10
2.243061224489795970e-07 3.512946264956173792e+01 6.342415016212928009e+10
2.243061224489795970e-07 3.721836920188397357e+01 5.665573952393534851e+10
2.243061224489795970e-07 3.943148860163469038e+01 4.816131820046366119e+10
2.257510204081632743e-07 2.464468037602168149e+00 1.212664019644562531e+11
2.257510204081632743e-07 2.611012933067573094e+00 1.382070798508638916e+11
2.257510204081632743e-07 2.766271841479910787e+00 1.551338703041182861e+11
2.257510204081632743e-07 2.930762925013291831e+00 1.728270283057381897e+11
2.257510204081632743e-07 3.105035157368081666e+00 1.921817637336005859e+11
2.257510204081632743e-07 3.289670155919588890e+00 2.140661458885870361e+11
2.257510204081632743e-07 3.485284122811993068e+00 2.394772917597461853e+11
2.257510204081632743e-07 3.692529901475716692e+00 2.698218236186314087e+11
2.257510204081632743e-07 3.912099155431685737e+00 3.068690801809990845e+11
2.257510204081632743e-07 4.144724676654039541e+00 3.520249427324915161e+11
2.257510204081632743e-07 4.391182831195218128e+00 4.050679624032512207e+11
2.257510204081632743e-07 4.652296150235496697e+00 4.630023040232138672e+11
2.257510204081632743e-07 4.928936075204336298e+00 5.197838854220825195e+11
2.257510204081632743e-07 5.222025866135146188e+00 5.672888411315053711e+11
2.257510204081632743e-07 5.532543682959819797e+00 5.973074901146391602e+11
2.257510204081632743e-07 5.861525850026583662e+00 6.038933095422944336e+11
2.257510204081632743e-07 6.210070314736163333e+00 5.852161932916606445e+11
2.257510204081632743e-07 6.579340311839177780e+00 5.441812623999796143e+11
2.257510204081632743e-07 6.970568245623986137e+00 4.874952554108421021e+11
2.257510204081632743e-07 7.385059802951433383e+00 4.235258895663134766e+11
2.257510204081632743e-07 7.824198310863371475e+00 3.598982192315046997e+11
2.257510204081632743e-07 8.289449353308079083e+00 3.018687786118301392e+11
2.257510204081632743e-07 8.782365662390436256e+00 2.519725533027355652e+11
2.257510204081632743e-07 9.304592300470993393e+00 2.106579854636903381e+11
2.257510204081632743e-07 9.857872150408672596e+00 1.772183706138850403e+11
2.257510204081632743e-07 1.044405173227029060e+01 1.504960247546435852e+11
2.257510204081632743e-07 1.106508736591963959e+01 1.292501244896503448e+11
2.257510204081632743e-07 1.172305170005316732e+01 1.123252685766677399e+11
2.257510204081632743e-07 1.242014062947232311e+01 9.874344635908300781e+10
2.257510204081632743e-07 1.315868062367835556e+01 8.774843860498661804e+10
2.257510204081632743e-07 1.394113649124797227e+01 7.880499919591661072e+10
2.257510204081632743e-07 1.477011960590286321e+01 7.156988388528836060e+10
2.257510204081632743e-07 1.564839662172674295e+01 6.584146483794814301e+10
2.257510204081632743e-07 1.657889870661615817e+01 6.147879439791492462e+10
2.257510204081632743e-07 1.756473132478086896e+01 5.830621906722728729e+10
2.257510204081632743e-07 1.860918460094198679e+01 5.605935052945530701e+10
2.257510204081632743e-07 1.971574430081734519e+01 5.441688218664602661e+10
2.257510204081632743e-07 2.088810346454058120e+01 5.310506828648444366e+10
2.257510204081632743e-07 2.213017473183927919e+01 5.203262643818471527e+10
2.257510204081632743e-07 2.344610340010633465e+01 5.141875882994252777e+10
2.257510204081632743e-07 2.484028125894464623e+01 5.182303697414487457e+10
2.257510204081632743e-07 2.631736124735671112e+01 5.390626151097245789e+10
2.257510204081632743e-07 2.788227298249594455e+01 5.787211138496923828e+10
2.257510204081632743e-07 2.954023921180572643e+01 6.290187385770185852e+10
2.257510204081632743e-07 3.129679324345348590e+01 6.712072501697374725e+10
2.257510204081632743e-07 3.315779741323231633e+01 6.835286751778824615e+10
2.257510204081632743e-07 3.512946264956173792e+01 6.529993668085906982e+10
2.257510204081632743e-07 3.721836920188397357e+01 5.838134142786076355e+10
2.257510204081632743e-07 3.943148860163469038e+01 4.967054981958833313e+10
2.271959183673469515e-07 2.464468037602168149e+00 1.435955752410445557e+11
2.271959183673469515e-07 2.611012933067573094e+00 1.604890331177108765e+11
2.271959183673469515e-07 2.766271841479910787e+00 1.765028939444928589e+11
2.271959183673469515e-07 2.930762925013291831e+00 1.929106544433906250e+11
2.271959183673469515e-07 3.105035157368081666e+00 2.111330681773324280e+11
2.271959183673469515e-07 3.289670155919588890e+00 2.323577625414642029e+11
2.271959183673469515e-07 3.485284122811993068e+00 2.575680382390259399e+11
2.271959183673469515e-07 3.692529901475716692e+00 2.878781524533043213e+11
2.271959183673469515e-07 3.912099155431685737e+00 3.246690317766560059e+11
2.271959183673469515e-07 4.144724676654039541e+00 3.690460346001265869e+11
2.271959183673469515e-07 4.391182831195218128e+00 4.206717718218005981e+11
2.271959183673469515e-07 4.652296150235496697e+00 4.766256231194764404e+11
2.271959183673469515e-07 4.928936075204336298e+00 5.310853685540507202e+11
2.271959183673469515e-07 5.222025866135146188e+00 5.762248576723666992e+11
2.271959183673469515e-07 5.532543682959819797e+00 6.041202650581752930e+11
2.271959183673469515e-07 5.861525850026583662e+00 6.090171089531286621e+11
2.271959183673469515e-07 6.210070314736163333e+00 5.891445600730302734e+11
2.271959183673469515e-07 6.579340311839177780e+00 5.473575290674416504e+11
2.271959183673469515e-07 6.970568245623986137e+00 4.902659504697273560e+11
2.271959183673469515e-07 7.385059802951433383e+00 4.261494028217492676e+11
2.271959183673469515e-07 7.824198310863371475e+00 3.625703999882378540e+11
2.271959183673469515e-07 8.289449353308079083e+00 3.047336523431762695e+11
2.271959183673469515e-07 8.782365662390436256e+00 2.551127022744749451e+11
2.271959183673469515e-07 9.304592300470993393e+00 2.140776808084501953e+11
2.271959183673469515e-07 9.857872150408672596e+00 1.808354502880696411e+11
2.271959183673469515e-07 1.044405173227029060e+01 1.541533450606632385e+11
2.271959183673469515e-07 1.106508736591963959e+01 1.327486654252798157e+11
2.271959183673469515e-07 1.172305170005316732e+01 1.154697548404982452e+11
2.271959183673469515e-07 1.242014062947232311e+01 1.013838239554227295e+11
2.271959183673469515e-07 1.315868062367835556e+01 8.980342784667060852e+10
2.271959183673469515e-07 1.394113649124797227e+01 8.026467299883721924e+10
2.271959183673469515e-07 1.477011960590286321e+01 7.248354311677035522e+10
2.271959183673469515e-07 1.564839662172674295e+01 6.629946349684820557e+10
2.271959183673469515e-07 1.657889870661615817e+01 6.159401686776945496e+10
2.271959183673469515e-07 1.756473132478086896e+01 5.819705183234519196e+10
2.271959183673469515e-07 1.860918460094198679e+01 5.583451331196769714e+10
2.271959183673469515e-07 1.971574430081734519e+01 5.416387165483632660e+10
2.271959183673469515e-07 2.088810346454058120e+01 5.288548850379093933e+10
2.271959183673469515e-07 2.213017473183927919e+01 5.188627335903920746e+10
2.271959183673469515e-07 2.344610340010633465e+01 5.137432293671393585e+10
2.271959183673469515e-07 2.484028125894464623e+01 5.190939012871900940e+10
2.271959183673469515e-07 2.631736124735671112e+01 5.415669376597451019e+10
2.271959183673469515e-07 2.788227298249594455e+01 5.831639840022792816e+10
2.271959183673469515e-07 2.954023921180572643e+01 6.354851183942067719e+10
2.271959183673469515e-07 3.129679324345348590e+01 6.794047845441604614e+10
2.271959183673469515e-07 3.315779741323231633e+01 6.927742741329721069e+10
2.271959183673469515e-07 3.512946264956173792e+01 6.624170031441905975e+10
2.271959183673469515e-07 3.721836920188397357e+01 5.926671213579373932e+10
2.271959183673469515e-07 3.943148860163469038e+01 5.046994693029157257e+10
2.286408163265306023e-07 2.464468037602168149e+00 1.611715348021646729e+11
2.286408163265306023e-07 2.611012933067573094e+00 1.782984243068111877e+11
2.286408163265306023e-07 2.766271841479910787e+00 1.939309443793792419e+11
2.286408163265306023e-07 2.930762925013291831e+00 2.095686225332649841e+11
2.286408163265306023e-07 3.105035157368081666e+00 2.268933257014865723e+11
2.286408163265306023e-07 3.289670155919588890e+00 2.473018689561207886e+11
2.286408163265306023e-07 3.485284122811993068e+00 2.718852271937889709e+11
2.286408163265306023e-07 3.692529901475716692e+00 3.017613207882506714e+11
2.286408163265306023e-07 3.912099155431685737e+00 3.382323769621138916e+11
2.286408163265306023e-07 4.144724676654039541e+00 3.822664797925291748e+11
2.286408163265306023e-07 4.391182831195218128e+00 4.333619774062174072e+11
2.286408163265306023e-07 4.652296150235496697e+00 4.884603992307764282e+11
2.286408163265306023e-07 4.928936075204336298e+00 5.416874174259065552e+11
2.286408163265306023e-07 5.222025866135146188e+00 5.852738385368271484e+11
2.286408163265306023e-07 5.532543682959819797e+00 6.114288837866835938e+11
2.286408163265306023e-07 5.861525850026583662e+00 6.145472864778746338e+11
2.286408163265306023e-07 6.210070314736163333e+00 5.929856874532770996e+11
2.286408163265306023e-07 6.579340311839177780e+00 5.497057314792562866e+11
2.286408163265306023e-07 6.970568245623986137e+00 4.914159640379918823e+11
2.286408163265306023e-07 7.385059802951433383e+00 4.264776230556159668e+11
2.286408163265306023e-07 7.824198310863371475e+00 3.624886274583574829e+11
2.286408163265306023e-07 8.289449353308079083e+00 3.046218700460471802e+11
2.286408163265306023e-07 8.782365662390436256e+00 2.552585499785950317e+11
2.286408163265306023e-07 9.304592300470993393e+00 2.146429372791380920e+11
2.286408163265306023e-07 9.857872150408672596e+00 1.818528286464479980e+11
2.286408163265306023e-07 1.044405173227029060e+01 1.555484228595807495e+11
2.286408163265306023e-07 1.106508736591963959e+01 1.343795078708563385e+11
2.286408163265306023e-07 1.172305170005316732e+01 1.171731142501626892e+11
2.286408163265306023e-07 1.242014062947232311e+01 1.030144398883772583e+11
2.286408163265306023e-07 1.315868062367835556e+01 9.125729648064787292e+10
2.286408163265306023e-07 1.394113649124797227e+01 8.148549707516593933e+10
2.286408163265306023e-07 1.477011960590286321e+01 7.345743685558473206e+10
2.286408163265306023e-07 1.564839662172674295e+01 6.704427983208309937e+10
2.286408163265306023e-07 1.657889870661615817e+01 6.214805793591852570e+10
2.286408163265306023e-07 1.756473132478086896e+01 5.860904788137532806e+10
2.286408163265306023e-07 1.860918460094198679e+01 5.615428536191362762e+10
2.286408163265306023e-07 1.971574430081734519e+01 5.443300759448483276e+10
2.286408163265306023e-07 2.088810346454058120e+01 5.312962835550072479e+10
2.286408163265306023e-07 2.213017473183927919e+01 5.211267056568507385e+10
2.286408163265306023e-07 2.344610340010633465e+01 5.157763315813513947e+10
2.286408163265306023e-07 2.484028125894464623e+01 5.208434353955620575e+10
2.286408163265306023e-07 2.631736124735671112e+01 5.431051726408955383e+10
2.286408163265306023e-07 2.788227298249594455e+01 5.847180299925909424e+10
2.286408163265306023e-07 2.954023921180572643e+01 6.373385067183862305e+10
2.286408163265306023e-07 3.129679324345348590e+01 6.817398563663083649e+10
2.286408163265306023e-07 3.315779741323231633e+01 6.955788925111270142e+10
2.286408163265306023e-07 3.512946264956173792e+01 6.655296727929296875e+10
2.286408163265306023e-07 3.721836920188397357e+01 5.959279944774039459e+10
2.286408163265306023e-07 3.943148860163469038e+01 5.081063694593843842e+10
2.300857142857142795e-07 2.464468037602168149e+00 1.706861406511062317e+11
2.300857142857142795e-07 2.611012933067573094e+00 1.883148226789827576e+11
2.300857142857142795e-07 2.766271841479910787e+00 2.042466252817460938e+11
2.300857142857142795e-07 2.930762925013291831e+00 2.198962794292641296e+11
2.300857142857142795e-07 3.105035157368081666e+00 2.368747375304125061e+11
2.300857142857142795e-07 3.289670155919588890e+00 2.566060781175647583e+11
2.300857142857142795e-07 3.485284122811993068e+00 2.803546034141361694e+11
2.300857142857142795e-07 3.692529901475716692e+00 3.095102139349888916e+11
2.300857142857142795e-07 3.912099155431685737e+00 3.456104795653937378e+11
2.300857142857142795e-07 4.144724676654039541e+00 3.896826441196753540e+11
2.300857142857142795e-07 4.391182831195218128e+00 4.410639309896177368e+11
2.300857142857142795e-07 4.652296150235496697e+00 4.963973879777572632e+11
2.300857142857142795e-07 4.928936075204336298e+00 5.495190109975364380e+11
2.300857142857142795e-07 5.222025866135146188e+00 5.924893443500390625e+11
2.300857142857142795e-07 5.532543682959819797e+00 6.174938975763391113e+11
2.300857142857142795e-07 5.861525850026583662e+00 6.190208789894598389e+11
2.300857142857142795e-07 6.210070314736163333e+00 5.956023452425970459e+11
2.300857142857142795e-07 6.579340311839177780e+00 5.504315000654737549e+11
2.300857142857142795e-07 6.970568245623986137e+00 4.904668586836002197e+11
2.300857142857142795e-07 7.385059802951433383e+00 4.242770680257647705e+11
2.300857142857142795e-07 7.824198310863371475e+00 3.595675570581268921e+11
2.300857142857142795e-07 8.289449353308079083e+00 3.015022730985526733e+11
2.300857142857142795e-07 8.782365662390436256e+00 2.523657808634972534e+11
2.300857142857142795e-07 9.304592300470993393e+00 2.122640171981487732e+11
2.300857142857142795e-07 9.857872150408672596e+00 1.801321895614520569e+11
2.300857142857142795e-07 1.044405173227029060e+01 1.545077711429163513e+11
2.300857142857142795e-07 1.106508736591963959e+01 1.339525536465606689e+11
2.300857142857142795e-07 1.172305170005316732e+01 1.172457055608206940e+11
2.300857142857142795e-07 1.242014062947232311e+01 1.034594559463998260e+11
2.300857142857142795e-07 1.315868062367835556e+01 9.195759104587304688e+10
2.300857142857142795e-07 1.394113649124797227e+01 8.234447289855290222e+10
2.300857142857142795e-07 1.477011960590286321e+01 7.440058950838163757e+10
2.300857142857142795e-07 1.564839662172674295e+01 6.801621492095158386e+10
2.300857142857142795e-07 1.657889870661615817e+01 6.310920159876608276e+10
2.300857142857142795e-07 1.756473132478086896e+01 5.953380712781866455e+10
2.300857142857142795e-07 1.860918460094198679e+01 5.702858308227313995e+10
2.300857142857142795e-07 1.971574430081734519e+01 5.524775103401325989e+10
2.300857142857142795e-07 2.088810346454058120e+01 5.387023065403351593e+10
2.300857142857142795e-07 2.213017473183927919e+01 5.275064260637998962e+10
2.300857142857142795e-07 2.344610340010633465e+01 5.207253143232395935e+10
2.300857142857142795e-07 2.484028125894464623e+01 5.239886168048788452e+10
2.300857142857142795e-07 2.631736124735671112e+01 5.443097047474252319e+10
2.300857142857142795e-07 2.788227298249594455e+01 5.842000348111011505e+10
2.300857142857142795e-07 2.954023921180572643e+01 6.356174426125502014e+10
2.300857142857142795e-07 3.129679324345348590e+01 6.794551618580950928e+10
2.300857142857142795e-07 3.315779741323231633e+01 6.933104803246018982e+10
2.300857142857142795e-07 3.512946264956173792e+01 6.637165719628226471e+10
2.300857142857142795e-07 3.721836920188397357e+01 5.948844676544441986e+10
2.300857142857142795e-07 3.943148860163469038e+01 5.080772298698905945e+10
2.315306122448979567e-07 2.464468037602168149e+00 1.717419532831275330e+11
2.315306122448979567e-07 2.611012933067573094e+00 1.900712192135752563e+11
2.315306122448979567e-07 2.766271841479910787e+00 2.069256610925158997e+11
2.315306122448979567e-07 2.930762925013291831e+00 2.233657438455130920e+11
2.315306122448979567e-07 3.105035157368081666e+00 2.406313281842008057e+11
2.315306122448979567e-07 3.289670155919588890e+00 2.599882168480350037e+11
2.315306122448979567e-07 3.485284122811993068e+00 2.828899551500220337e+11
2.315306122448979567e-07 3.692529901475716692e+00 3.111876559712090454e+11
2.315306122448979567e-07 3.912099155431685737e+00 3.468977975502824707e+11
2.315306122448979567e-07 4.144724676654039541e+00 3.912774508888115234e+11
2.315306122448979567e-07 4.391182831195218128e+00 4.435359368479404297e+11
2.315306122448979567e-07 4.652296150235496697e+00 4.999247650742852783e+11
2.315306122448979567e-07 4.928936075204336298e+00 5.538266491446884766e+11
2.315306122448979567e-07 5.222025866135146188e+00 5.969626780820095215e+11
2.315306122448979567e-07 5.532543682959819797e+00 6.213739015123922119e+11
2.315306122448979567e-07 5.861525850026583662e+00 6.216015593011215820e+11
2.315306122448979567e-07 6.210070314736163333e+00 5.963933975077788086e+11
2.315306122448979567e-07 6.579340311839177780e+00 5.492632508867146606e+11
2.315306122448979567e-07 6.970568245623986137e+00 4.875099022680280762e+11
2.315306122448979567e-07 7.385059802951433383e+00 4.199659331485100098e+11
2.315306122448979567e-07 7.824198310863371475e+00 3.544629149886934204e+11
2.315306122448979567e-07 8.289449353308079083e+00 2.961565258838950806e+11
2.315306122448979567e-07 8.782365662390436256e+00 2.472385754726531982e+11
2.315306122448979567e-07 9.304592300470993393e+00 2.076900684436928406e+11
2.315306122448979567e-07 9.857872150408672596e+00 1.763195182417901611e+11
2.315306122448979567e-07 1.044405173227029060e+01 1.515502825114336853e+11
2.315306122448979567e-07 1.106508736591963959e+01 1.318523252218421173e+11
2.315306122448979567e-07 1.172305170005316732e+01 1.159411387818521729e+11
2.315306122448979567e-07 1.242014062947232311e+01 1.028522986870858917e+11
2.315306122448979567e-07 1.315868062367835556e+01 9.193344946985217285e+10
2.315306122448979567e-07 1.394113649124797227e+01 8.278558732638874817e+10
2.315306122448979567e-07 1.477011960590286321e+01 7.519225893449525452e+10
2.315306122448979567e-07 1.564839662172674295e+01 6.904992713475386047e+10
2.315306122448979567e-07 1.657889870661615817e+01 6.428633348242624664e+10
2.315306122448979567e-07 1.756473132478086896e+01 6.077120617619510651e+10
2.315306122448979567e-07 1.860918460094198679e+01 5.826215769552775574e+10
2.315306122448979567e-07 1.971574430081734519e+01 5.642810900468643951e+10
2.315306122448979567e-07 2.088810346454058120e+01 5.494962615385082245e+10
2.315306122448979567e-07 2.213017473183927919e+01 5.366974769113214111e+10
2.315306122448979567e-07 2.344610340010633465e+01 5.275985483363089752e+10
2.315306122448979567e-07 2.484028125894464623e+01 5.278860006655155945e+10
2.315306122448979567e-07 2.631736124735671112e+01 5.449056673664855957e+10
2.315306122448979567e-07 2.788227298249594455e+01 5.816937442607241058e+10
2.315306122448979567e-07 2.954023921180572643e+01 6.307148964761237335e+10
2.315306122448979567e-07 3.129679324345348590e+01 6.731677177955286407e+10
2.315306122448979567e-07 3.315779741323231633e+01 6.867043820652337646e+10
2.315306122448979567e-07 3.512946264956173792e+01 6.577270941737612152e+10
2.315306122448979567e-07 3.721836920188397357e+01 5.902198043074140930e+10
2.315306122448979567e-07 3.943148860163469038e+01 5.051894288464228058e+10
2.329755102040816339e-07 2.464468037602168149e+00 1.656354916143125610e+11
2.329755102040816339e-07 2.611012933067573094e+00 1.847316729596159668e+11
2.329755102040816339e-07 2.766271841479910787e+00 2.028982208333305054e+11
2.329755102040816339e-07 2.930762925013291831e+00 2.206774288478883057e+11
2.329755102040816339e-07 3.105035157368081666e+00 2.387518240813494263e+11
2.329755102040816339e-07 3.289670155919588890e+00 2.581024441651942749e+11
2.329755102040816339e-07 3.485284122811993068e+00 2.803530081399958496e+11
2.329755102040816339e-07 3.692529901475716692e+00 3.078907051111859741e+11
2.329755102040816339e-07 3.912099155431685737e+00 3.433219115014868774e+11
2.329755102040816339e-07 4.144724676654039541e+00 3.882205654384437866e+11
2.329755102040816339e-07 4.391182831195218128e+00 4.416986737737976074e+11
2.329755102040816339e-07 4.652296150235496697e+00 4.995880201979747925e+11
2.329755102040816339e-07 4.928936075204336298e+00 5.547493032623089600e+11
2.329755102040816339e-07 5.222025866135146188e+00 5.984866111063516846e+11
2.329755102040816339e-07 5.532543682959819797e+00 6.226467442354133301e+11
2.329755102040816339e-07 5.861525850026583662e+00 6.218256526423709717e+11
2.329755102040816339e-07 6.210070314736163333e+00 5.950329536530656738e+11
2.329755102040816339e-07 6.579340311839177780e+00 5.461573195520528564e+11
2.329755102040816339e-07 6.970568245623986137e+00 4.828597974263024292e+11
2.329755102040816339e-07 7.385059802951433383e+00 4.142133949100828247e+11
2.329755102040816339e-07 7.824198310863371475e+00 3.481283812694987793e+11
2.329755102040816339e-07 8.289449353308079083e+00 2.897162475963849487e+11
2.329755102040816339e-07 8.782365662390436256e+00 2.410730475221630249e+11
2.329755102040816339e-07 9.304592300470993393e+00 2.020816583585740662e+11
2.329755102040816339e-07 9.857872150408672596e+00 1.714626924144648743e+11
2.329755102040816339e-07 1.044405173227029060e+01 1.475587452856346436e+11
2.329755102040816339e-07 1.106508736591963959e+01 1.287667848810183868e+11
2.329755102040816339e-07 1.172305170005316732e+01 1.137420991739593506e+11
2.329755102040816339e-07 1.242014062947232311e+01 1.014757298058007812e+11
2.329755102040816339e-07 1.315868062367835556e+01 9.128540617007360840e+10
2.329755102040816339e-07 1.394113649124797227e+01 8.275363602160061646e+10
2.329755102040816339e-07 1.477011960590286321e+01 7.565335605316589355e+10
2.329755102040816339e-07 1.564839662172674295e+01 6.987667455181378174e+10
2.329755102040816339e-07 1.657889870661615817e+01 6.535508710155816650e+10
2.329755102040816339e-07 1.756473132478086896e+01 6.197260863623905182e+10
2.329755102040816339e-07 1.860918460094198679e+01 5.950847746056408691e+10
2.329755102040816339e-07 1.971574430081734519e+01 5.764965363128417969e+10
2.329755102040816339e-07 2.088810346454058120e+01 5.607945993261997986e+10
2.329755102040816339e-07 2.213017473183927919e+01 5.462745701162235260e+10
2.329755102040816339e-07 2.344610340010633465e+01 5.345007553190258026e+10
2.329755102040816339e-07 2.484028125894464623e+01 5.312147733888635254e+10
2.329755102040816339e-07 2.631736124735671112e+01 5.441460879084530640e+10
2.329755102040816339e-07 2.788227298249594455e+01 5.769654959222720337e+10
2.329755102040816339e-07 2.954023921180572643e+01 6.227960098883927917e+10
2.329755102040816339e-07 3.129679324345348590e+01 6.632992804929577637e+10
2.329755102040816339e-07 3.315779741323231633e+01 6.763003366128740692e+10
2.329755102040816339e-07 3.512946264956173792e+01 6.481060318789378357e+10
2.329755102040816339e-07 3.721836920188397357e+01 5.824066268322293854e+10
2.329755102040816339e-07 3.943148860163469038e+01 4.998033000523997498e+10
2.344204081632652847e-07 2.464468037602168149e+00 1.542396367863736877e+11
2.344204081632652847e-07 2.611012933067573094e+00 1.739948404186344910e+11
2.344204081632652847e-07 2.766271841479910787e+00 1.935298898154343262e+11
2.344204081632652847e-07 2.930762925013291831e+00 2.128423933629739685e+11
2.344204081632652847e-07 3.105035157368081666e+00 2.320293519065988159e+11
2.344204081632652847e-07 3.289670155919588890e+00 2.517563338090315857e+11
2.344204081632652847e-07 3.485284122811993068e+00 2.737759475149190369e+11
2.344204081632652847e-07 3.692529901475716692e+00 3.009570557618701782e+11
2.344204081632652847e-07 3.912099155431685737e+00 3.364414159600186157e+11
2.344204081632652847e-07 4.144724676654039541e+00 3.820875903245729980e+11
2.344204081632652847e-07 4.391182831195218128e+00 4.369127586349508667e+11
2.344204081632652847e-07 4.652296150235496697e+00 4.963572702513507080e+11
2.344204081632652847e-07 4.928936075204336298e+00 5.527949625896770020e+11
2.344204081632652847e-07 5.222025866135146188e+00 5.971474592800451660e+11
2.344204081632652847e-07 5.532543682959819797e+00 6.211099845949410400e+11
2.344204081632652847e-07 5.861525850026583662e+00 6.193898034648541260e+11
2.344204081632652847e-07 6.210070314736163333e+00 5.913112903501965332e+11
2.344204081632652847e-07 6.579340311839177780e+00 5.411511324547708130e+11
2.344204081632652847e-07 6.970568245623986137e+00 4.768819276036691895e+11
2.344204081632652847e-07 7.385059802951433383e+00 4.077156281973057251e+11
2.344204081632652847e-07 7.824198310863371475e+00 3.415334529444763184e+11
2.344204081632652847e-07 8.289449353308079083e+00 2.833331584135222778e+11
2.344204081632652847e-07 8.782365662390436256e+00 2.351014590303074341e+11
2.344204081632652847e-07 9.304592300470993393e+00 1.966545406066226196e+11
2.344204081632652847e-07 9.857872150408672596e+00 1.666777297534008789e+11
2.344204081632652847e-07 1.044405173227029060e+01 1.434855785543187256e+11
2.344204081632652847e-07 1.106508736591963959e+01 1.254429799037603607e+11
2.344204081632652847e-07 1.172305170005316732e+01 1.111706565622506104e+11
2.344204081632652847e-07 1.242014062947232311e+01 9.962724937254739380e+10
2.344204081632652847e-07 1.315868062367835556e+01 9.010312754023168945e+10
2.344204081632652847e-07 1.394113649124797227e+01 8.215911318058782959e+10
2.344204081632652847e-07 1.477011960590286321e+01 7.555140875097602844e+10
2.344204081632652847e-07 1.564839662172674295e+01 7.016080487150671387e+10
2.344204081632652847e-07 1.657889870661615817e+01 6.591640383684604645e+10
2.344204081632652847e-07 1.756473132478086896e+01 6.271195055406691742e+10
2.344204081632652847e-07 1.860918460094198679e+01 6.034469083105073547e+10
2.344204081632652847e-07 1.971574430081734519e+01 5.851542539134243774e+10
2.344204081632652847e-07 2.088810346454058120e+01 5.690461201059791565e+10
2.344204081632652847e-07 2.213017473183927919e+01 5.532199377323786926e+10
2.344204081632652847e-07 2.344610340010633465e+01 5.390348660684387207e+10
2.344204081632652847e-07 2.484028125894464623e+01 5.322511805251661682e+10
2.344204081632652847e-07 2.631736124735671112e+01 5.409739259402336884e+10
2.344204081632652847e-07 2.788227298249594455e+01 5.695430275083840942e+10
2.344204081632652847e-07 2.954023921180572643e+01 6.118294286071271515e+10
2.344204081632652847e-07 3.129679324345348590e+01 6.500920494263332367e+10
2.344204081632652847e-07 3.315779741323231633e+01 6.624630804907339478e+10
2.344204081632652847e-07 3.512946264956173792e+01 6.352277879432067108e+10
2.344204081632652847e-07 3.721836920188397357e+01 5.717566053819151306e+10
2.344204081632652847e-07 3.943148860163469038e+01 4.921283426404093170e+10
2.358653061224489619e-07 2.464468037602168149e+00 1.396379167767004700e+11
2.358653061224489619e-07 2.611012933067573094e+00 1.597774563569888916e+11
2.358653061224489619e-07 2.766271841479910787e+00 1.804017763687272644e+11
2.358653061224489619e-07 2.930762925013291831e+00 2.010724068247518005e+11
2.358653061224489619e-07 3.105035157368081666e+00 2.214302489760652771e+11
2.358653061224489619e-07 3.289670155919588890e+00 2.418939253362163391e+11
2.358653061224489619e-07 3.485284122811993068e+00 2.642896291964370117e+11
2.358653061224489619e-07 3.692529901475716692e+00 2.917950105402001953e+11
2.358653061224489619e-07 3.912099155431685737e+00 3.278753532392887573e+11
2.358653061224489619e-07 4.144724676654039541e+00 3.745230674382271729e+11
2.358653061224489619e-07 4.391182831195218128e+00 4.306284321205286255e+11
2.358653061224489619e-07 4.652296150235496697e+00 4.913173427309945068e+11
2.358653061224489619e-07 4.928936075204336298e+00 5.486128393532243042e+11
2.358653061224489619e-07 5.222025866135146188e+00 5.932024043204106445e+11
2.358653061224489619e-07 5.532543682959819797e+00 6.167643067673996582e+11
2.358653061224489619e-07 5.861525850026583662e+00 6.142192137494644775e+11
2.358653061224489619e-07 6.210070314736163333e+00 5.852489154674306641e+11
2.358653061224489619e-07 6.579340311839177780e+00 5.344762229312288818e+11
2.358653061224489619e-07 6.970568245623986137e+00 4.700619597186588135e+11
2.358653061224489619e-07 7.385059802951433383e+00 4.011942671845633545e+11
2.358653061224489619e-07 7.824198310863371475e+00 3.355821635889234619e+11
2.358653061224489619e-07 8.289449353308079083e+00 2.780272155371940918e+11
2.358653061224489619e-07 8.782365662390436256e+00 2.303914135945899658e+11
2.358653061224489619e-07 9.304592300470993393e+00 1.924572425519793396e+11
2.358653061224489619e-07 9.857872150408672596e+00 1.629314883847897949e+11
2.358653061224489619e-07 1.044405173227029060e+01 1.401622893994085693e+11
2.358653061224489619e-07 1.106508736591963959e+01 1.225377946749222717e+11
2.358653061224489619e-07 1.172305170005316732e+01 1.086878038076482239e+11
2.358653061224489619e-07 1.242014062947232311e+01 9.756909349077339172e+10
2.358653061224489619e-07 1.315868062367835556e+01 8.846319505014482117e+10
2.358653061224489619e-07 1.394113649124797227e+01 8.091795236062730408e+10
2.358653061224489619e-07 1.477011960590286321e+01 7.467413288340603638e+10
2.358653061224489619e-07 1.564839662172674295e+01 6.959746646066990662e+10
2.358653061224489619e-07 1.657889870661615817e+01 6.560800034904448700e+10
2.358653061224489619e-07 1.756473132478086896e+01 6.260096682945066071e+10
2.358653061224489619e-07 1.860918460094198679e+01 6.038211387156761932e+10
2.358653061224489619e-07 1.971574430081734519e+01 5.865545468295909882e+10
2.358653061224489619e-07 2.088810346454058120e+01 5.708791115183076477e+10
2.358653061224489619e-07 2.213017473183927919e+01 5.546030976146244812e+10
2.358653061224489619e-07 2.344610340010633465e+01 5.388086815047010040e+10
2.358653061224489619e-07 2.484028125894464623e+01 5.292084048153297424e+10
2.358653061224489619e-07 2.631736124735671112e+01 5.342155664356909943e+10
2.358653061224489619e-07 2.788227298249594455e+01 5.587969986620552063e+10
2.358653061224489619e-07 2.954023921180572643e+01 5.975987708912062836e+10
2.358653061224489619e-07 3.129679324345348590e+01 6.335886712965466309e+10
2.358653061224489619e-07 3.315779741323231633e+01 6.453576844758829498e+10
2.358653061224489619e-07 3.512946264956173792e+01 6.192806207134360504e+10
2.358653061224489619e-07 3.721836920188397357e+01 5.584184612611634827e+10
2.358653061224489619e-07 3.943148860163469038e+01 4.822369521757900238e+10
2.373102040816326391e-07 2.464468037602168149e+00 1.244483653917863770e+11
2.373102040816326391e-07 2.611012933067573094e+00 1.445970367453399048e+11
2.373102040816326391e-07 2.766271841479910787e+00 1.657780913116630554e+11
2.373102040816326391e-07 2.930762925013291831e+00 1.873309911667483826e+11
2.373102040816326391e-07 3.105035157368081666e+00 2.086896055418637390e+11
2.373102040816326391e-07 3.289670155919588890e+00 2.301687590521683655e+11
2.373102040816326391e-07 3.485284122811993068e+00 2.536051418209318542e+11
2.373102040816326391e-07 3.692529901475716692e+00 2.822308516858842163e+11
2.373102040816326391e-07 3.912099155431685737e+00 3.195147693595701904e+11
2.373102040816326391e-07 4.144724676654039541e+00 3.673515165020540771e+11
2.373102040816326391e-07 4.391182831195218128e+00 4.244510901935912476e+11
2.373102040816326391e-07 4.652296150235496697e+00 4.857427955371027222e+11
2.373102040816326391e-07 4.928936075204336298e+00 5.431179383524406128e+11
2.373102040816326391e-07 5.222025866135146188e+00 5.872707400383206787e+11
2.373102040816326391e-07 5.532543682959819797e+00 6.100641882900430908e+11
2.373102040816326391e-07 5.861525850026583662e+00 6.067507981118770752e+11
2.373102040816326391e-07 6.210070314736163333e+00 5.773754149001365967e+11
2.373102040816326391e-07 6.579340311839177780e+00 5.267978004582777100e+11
2.373102040816326391e-07 6.970568245623986137e+00 4.631818931141330566e+11
2.373102040816326391e-07 7.385059802951433383e+00 3.954986785731815796e+11
2.373102040816326391e-07 7.824198310863371475e+00 3.311438188705454102e+11
2.373102040816326391e-07 8.289449353308079083e+00 2.746572693252078857e+11
2.373102040816326391e-07 8.782365662390436256e+00 2.277740507508932495e+11
2.373102040816326391e-07 9.304592300470993393e+00 1.902777557887309875e+11
2.373102040816326391e-07 9.857872150408672596e+00 1.609480315637553711e+11
2.373102040816326391e-07 1.044405173227029060e+01 1.382237333809888611e+11
2.373102040816326391e-07 1.106508736591963959e+01 1.205730453487528687e+11
2.373102040816326391e-07 1.172305170005316732e+01 1.066862046538047943e+11
2.373102040816326391e-07 1.242014062947232311e+01 9.555986110538475037e+10
2.373102040816326391e-07 1.315868062367835556e+01 8.649648361243406677e+10
2.373102040816326391e-07 1.394113649124797227e+01 7.904851336617575073e+10
2.373102040816326391e-07 1.477011960590286321e+01 7.294804135549043274e+10
2.373102040816326391e-07 1.564839662172674295e+01 6.804404685080152130e+10
2.373102040816326391e-07 1.657889870661615817e+01 6.424002037662676239e+10
2.373102040816326391e-07 1.756473132478086896e+01 6.142152245444203949e+10
2.373102040816326391e-07 1.860918460094198679e+01 5.938947746367340088e+10
2.373102040816326391e-07 1.971574430081734519e+01 5.783721032161233521e+10
2.373102040816326391e-07 2.088810346454058120e+01 5.640587769233692932e+10
2.373102040816326391e-07 2.213017473183927919e+01 5.483842926364971161e+10
2.373102040816326391e-07 2.344610340010633465e+01 5.320846784597504425e+10
2.373102040816326391e-07 2.484028125894464623e+01 5.207405077643138123e+10
2.373102040816326391e-07 2.631736124735671112e+01 5.229576968086455536e+10
2.373102040816326391e-07 2.788227298249594455e+01 5.442214382250661469e+10
2.373102040816326391e-07 2.954023921180572643e+01 5.799225575852317810e+10
2.373102040816326391e-07 3.129679324345348590e+01 6.138216026421799469e+10
2.373102040816326391e-07 3.315779741323231633e+01 6.251241548336425781e+10
2.373102040816326391e-07 3.512946264956173792e+01 6.004284729338648987e+10
2.373102040816326391e-07 3.721836920188397357e+01 5.425226868201686859e+10
2.373102040816326391e-07 3.943148860163469038e+01 4.701901160932295990e+10
2.387551020408163164e-07 2.464468037602168149e+00 1.120674485099072113e+11
2.387551020408163164e-07 2.611012933067573094e+00 1.318563481806113281e+11
2.387551020408163164e-07 2.766271841479910787e+00 1.529469210763643494e+11
2.387551020408163164e-07 2.930762925013291831e+00 1.747272082806197815e+11
2.387551020408163164e-07 3.105035157368081666e+00 1.967299979963979492e+11
2.387551020408163164e-07 3.289670155919588890e+00 2.193424482869241028e+11
2.387551020408163164e-07 3.485284122811993068e+00 2.443483772196164551e+11
2.387551020408163164e-07 3.692529901475716692e+00 2.747555036168781738e+11
2.387551020408163164e-07 3.912099155431685737e+00 3.136864079126929321e+11
2.387551020408163164e-07 4.144724676654039541e+00 3.626876777058264160e+11
2.387551020408163164e-07 4.391182831195218128e+00 4.202385184122520752e+11
2.387551020408163164e-07 4.652296150235496697e+00 4.812173146273709106e+11
2.387551020408163164e-07 4.928936075204336298e+00 5.376498276662994385e+11
2.387551020408163164e-07 5.222025866135146188e+00 5.805260628756912842e+11
2.387551020408163164e-07 5.532543682959819797e+00 6.021183835009306641e+11
2.387551020408163164e-07 5.861525850026583662e+00 5.981094062808018799e+11
2.387551020408163164e-07 6.210070314736163333e+00 5.688556843926967773e+11
2.387551020408163164e-07 6.579340311839177780e+00 5.192815806747947388e+11
2.387551020408163164e-07 6.970568245623986137e+00 4.573344713960626831e+11
2.387551020408163164e-07 7.385059802951433383e+00 3.915836170722964478e+11
2.387551020408163164e-07 7.824198310863371475e+00 3.290092252751668091e+11
2.387551020408163164e-07 8.289449353308079083e+00 2.738663507445309448e+11
2.387551020408163164e-07 8.782365662390436256e+00 2.277849295044739380e+11
2.387551020408163164e-07 9.304592300470993393e+00 1.905857487080095520e+11
2.387551020408163164e-07 9.857872150408672596e+00 1.611590250694422607e+11
2.387551020408163164e-07 1.044405173227029060e+01 1.380742128671703491e+11
2.387551020408163164e-07 1.106508736591963959e+01 1.199235898277703857e+11
2.387551020408163164e-07 1.172305170005316732e+01 1.055037293150550842e+11
2.387551020408163164e-07 1.242014062947232311e+01 9.389338766680462646e+10
2.387551020408163164e-07 1.315868062367835556e+01 8.444926025429267883e+10
2.387551020408163164e-07 1.394113649124797227e+01 7.674983508960015869e+10
2.387551020408163164e-07 1.477011960590286321e+01 7.052800430847947693e+10
2.387551020408163164e-07 1.564839662172674295e+01 6.561543485720242310e+10
2.387551020408163164e-07 1.657889870661615817e+01 6.189135033295477295e+10
2.387551020408163164e-07 1.756473132478086896e+01 5.921963541962271881e+10
2.387551020408163164e-07 1.860918460094198679e+01 5.738259008535839844e+10
2.387551020408163164e-07 1.971574430081734519e+01 5.604979496157710266e+10
2.387551020408163164e-07 2.088810346454058120e+01 5.482682898968503571e+10
2.387551020408163164e-07 2.213017473183927919e+01 5.341291808334474945e+10
2.387551020408163164e-07 2.344610340010633465e+01 5.184229387863886261e+10
2.387551020408163164e-07 2.484028125894464623e+01 5.065119474104296112e+10
2.387551020408163164e-07 2.631736124735671112e+01 5.070505171133031464e+10
2.387551020408163164e-07 2.788227298249594455e+01 5.258872085592663574e+10
2.387551020408163164e-07 2.954023921180572643e+01 5.590774088408338928e+10
2.387551020408163164e-07 3.129679324345348590e+01 5.912181677195539856e+10
2.387551020408163164e-07 3.315779741323231633e+01 6.022626826575203705e+10
2.387551020408163164e-07 3.512946264956173792e+01 5.791633449089519501e+10
2.387551020408163164e-07 3.721836920188397357e+01 5.244862507435304260e+10
2.387551020408163164e-07 3.943148860163469038e+01 4.562884745162984467e+10
2.401999999999999936e-07 2.464468037602168149e+00 1.059982768689860077e+11
2.401999999999999936e-07 2.611012933067573094e+00 1.251699654803913574e+11
2.401999999999999936e-07 2.766271841479910787e+00 1.455689653233167419e+11
2.401999999999999936e-07 2.930762925013291831e+00 1.668990274884367371e+11
2.401999999999999936e-07 3.105035157368081666e+00 1.890808416513014832e+11
2.401999999999999936e-07 3.289670155919588890e+00 2.127354657794472046e+11
2.401999999999999936e-07 3.485284122811993068e+00 2.395386257681632996e+11
2.401999999999999936e-07 3.692529901475716692e+00 2.720329739426175842e+11
2.401999999999999936e-07 3.912099155431685737e+00 3.126995779085104370e+11
2.401999999999999936e-07 4.144724676654039541e+00 3.625342905113024902e+11
2.401999999999999936e-07 4.391182831195218128e+00 4.197605987891651001e+11
2.401999999999999936e-07 4.652296150235496697e+00 4.793577794487914429e+11
2.401999999999999936e-07 4.928936075204336298e+00 5.337487441968910522e+11
2.401999999999999936e-07 5.222025866135146188e+00 5.744967669572307129e+11
2.401999999999999936e-07 5.532543682959819797e+00 5.944800757933631592e+11
2.401999999999999936e-07 5.861525850026583662e+00 5.898606196947791748e+11
2.401999999999999936e-07 6.210070314736163333e+00 5.611993005289307861e+11
2.401999999999999936e-07 6.579340311839177780e+00 5.132775364415964966e+11
2.401999999999999936e-07 6.970568245623986137e+00 4.536133414609671021e+11
2.401999999999999936e-07 7.385059802951433383e+00 3.902361544857749634e+11
2.401999999999999936e-07 7.824198310863371475e+00 3.296708718771881714e+11
2.401999999999999936e-07 8.289449353308079083e+00 2.759150277409569092e+11
2.401999999999999936e-07 8.782365662390436256e+00 2.305394552614458008e+11
2.401999999999999936e-07 9.304592300470993393e+00 1.934361466842461548e+11
2.401999999999999936e-07 9.857872150408672596e+00 1.636247020854572754e+11
2.401999999999999936e-07 1.044405173227029060e+01 1.398201275163723755e+11
2.401999999999999936e-07 1.106508736591963959e+01 1.207598646965045013e+11
2.401999999999999936e-07 1.172305170005316732e+01 1.053757142683105774e+11
2.401999999999999936e-07 1.242014062947232311e+01 9.286042850087782288e+10
2.401999999999999936e-07 1.315868062367835556e+01 8.265318790149116516e+10
2.401999999999999936e-07 1.394113649124797227e+01 7.437830936044351196e+10
2.401999999999999936e-07 1.477011960590286321e+01 6.777908032703514862e+10
2.401999999999999936e-07 1.564839662172674295e+01 6.267027229194139862e+10
2.401999999999999936e-07 1.657889870661615817e+01 5.890059768454888916e+10
2.401999999999999936e-07 1.756473132478086896e+01 5.630229696036792755e+10
2.401999999999999936e-07 1.860918460094198679e+01 5.462828530085316467e+10
2.401999999999999936e-07 1.971574430081734519e+01 5.351572454220454407e+10
2.401999999999999936e-07 2.088810346454058120e+01 5.253011385167000580e+10
2.401999999999999936e-07 2.213017473183927919e+01 5.132611371117369080e+10
2.401999999999999936e-07 2.344610340010633465e+01 4.989729474974696350e+10
2.401999999999999936e-07 2.484028125894464623e+01 4.875096867765305328e+10
2.401999999999999936e-07 2.631736124735671112e+01 4.874275671522103882e+10
2.401999999999999936e-07 2.788227298249594455e+01 5.047641920362684631e+10
2.401999999999999936e-07 2.954023921180572643e+01 5.361205063304758453e+10
2.401999999999999936e-07 3.129679324345348590e+01 5.669189521033460236e+10
2.401999999999999936e-07 3.315779741323231633e+01 5.779382575416868591e+10
2.401999999999999936e-07 3.512946264956173792e+01 5.565826966283225250e+10
2.401999999999999936e-07 3.721836920188397357e+01 5.052511279158202362e+10
2.401999999999999936e-07 3.943148860163469038e+01 4.412680086295262146e+10
