# Supplementary material for: Emergence of oscillations in a simple epidemic model with demographic data
Source: R Soc Open Sci. 2020 Jan 29;7(1):191187. doi: 10.1098/rsos.191187 (PMC7029885; doi:10.1098/rsos.191187)
Supplement: British_India_crudebirthrate.dat [file rsos191187supp6.dat]

Year	Crude Birth Rate per 1000
1865    41.47375
1866    41.47375
1867    41.47375
1868    41.47375
1869    41.47375
1870    41.47375
1871    41.47375
1872    41.47375
1873    41.47375
1874    41.47375
1875    41.47375
1876    41.47375
1877    41.47375
1878    41.47375
1879    41.47375
1880    41.47375
1881    41.2834
1882    41.09305
1883    40.9027
1884    40.6489
1885    40.45855
1886    46.6
1887    46.56
1888    46.52
1889    46.48
1890    46.44
1891    46.4
1892    46.36
1893    46.32
1894    46.28
1895    46.24
1896    46.2
1897    46.22
1898    46.24
1899    46.26
1900    46.28
1901    46.3
1902    46.32
1903    46.34
1904    46.36
1905    46.38
1906    46.4
1907    46.32
1908    46.24
1909    46.16
1910    46.08
1911    46
1912    45.92
1913    45.84
1914    45.76
1915    45.68
1916    45.6
1917    45.63
1918    45.66
1919    45.69
1920    45.72
1921    45.75
1922    45.78
1923    45.81
1924    45.84
1925    45.87
1926    45.9
1927    45.93
1928    45.96
1929    45.99
1930    46.02
1931    46.05
1932    46.08
1933    46.11
1934    46.14
1935    46.17
1936    46.2
1937    46.08
1938    45.96
1939    45.84
1940    45.72
1941    45.6
1942    45.48
1943    45.36
1944    45.24
1945    45.12
1946    45
1947    41.1565
1948    41.1565
1949    41.09305
1950    43.966
1951    43.874
1952    43.69
1953    43.504
1954    43.317
1955    43.129
1956    42.937
1957    42.742
1958    42.541
1959    42.331
1960    42.107
1961    41.865
1962    41.602
1963    41.317
1964    41.013
1965    40.696
1966    40.374
1967    40.057
1968    39.747
1969    39.447
1970    39.15
1971    38.847
1972    38.529
1973    38.193
1974    37.842
1975    37.491
1976    37.156
1977    36.852
1978    36.58
1979    36.334
1980    36.098
1981    35.85
1982    35.565
1983    35.227
1984    34.828
1985    34.366
1986    33.844
1987    33.281
1988    32.694
1989    32.095
1990    31.498
1991    30.912
1992    30.343
1993    29.794
1994    29.267
1995    28.766
1996    28.286
1997    27.822
1998    27.365
1999    26.911
2000    26.459
2001    26.004
2002    25.547
2003    25.087
2004    24.622
2005    24.146
2006    23.653
2007    23.144
2008    22.625
2009    22.103
2010    21.595
2011    21.116
2012    20.679
2013    20.291
2014    19.952
2015    19.658
