# Supplementary material for: Emergence of oscillations in a simple epidemic model with demographic data
Source: R Soc Open Sci. 2020 Jan 29;7(1):191187. doi: 10.1098/rsos.191187 (PMC7029885; doi:10.1098/rsos.191187)
Supplement: British_India_period_local_maxs_R0_mu__25x25-2.dat [file rsos191187supp7.dat]

3.000000000000000000e+00 1.520833333333333393e+01 6.090744698339676688e+00
3.000000000000000000e+00 1.566096230158730229e+01 6.026357608636089935e+00
3.000000000000000000e+00 1.611359126984126888e+01 5.964710395090150996e+00
3.000000000000000000e+00 1.656622023809523725e+01 5.905803057701859871e+00
3.000000000000000000e+00 1.701884920634920562e+01 5.848265658392278965e+00
3.000000000000000000e+00 1.747147817460317398e+01 5.793468135240345873e+00
3.000000000000000000e+00 1.792410714285714235e+01 5.738670612088299094e+00
3.000000000000000000e+00 1.837673611111111072e+01 5.685243027015189909e+00
3.000000000000000000e+00 1.882936507936507908e+01 5.381116773521625873e+00
3.000000000000000000e+00 1.928199404761904745e+01 5.329059126527681656e+00
3.000000000000000000e+00 1.973462301587301582e+01 5.282481231848350944e+00
3.000000000000000000e+00 2.018725198412698418e+01 5.235903337169020233e+00
3.000000000000000000e+00 2.063988095238095255e+01 5.192065318647564709e+00
3.000000000000000000e+00 2.109250992063492092e+01 5.150967176283756999e+00
3.000000000000000000e+00 2.154513888888888928e+01 5.109869033919721915e+00
3.000000000000000000e+00 2.199776785714285765e+01 5.071510767713334644e+00
3.000000000000000000e+00 2.245039682539682602e+01 5.035892377664367814e+00
3.000000000000000000e+00 2.290302579365079438e+01 5.005753739930923985e+00
3.000000000000000000e+00 2.335565476190476275e+01 4.827661789687113014e+00
3.000000000000000000e+00 2.380828373015873112e+01 4.797523151953555498e+00
3.000000000000000000e+00 2.426091269841269948e+01 4.770124390377532109e+00
3.000000000000000000e+00 2.471354166666666785e+01 4.744095566880446313e+00
3.000000000000000000e+00 2.516617063492063622e+01 4.718066743383246830e+00
3.000000000000000000e+00 2.561879960317460458e+01 4.693407857964757568e+00
3.000000000000000000e+00 2.607142857142857295e+01 4.668748972546495679e+00
3.166666666666666519e+00 1.520833333333333393e+01 5.864704915337824787e+00
3.166666666666666519e+00 1.566096230158730229e+01 5.800317825634238034e+00
3.166666666666666519e+00 1.611359126984126888e+01 5.738670612088299094e+00
3.166666666666666519e+00 1.656622023809523725e+01 5.438654172831547839e+00
3.166666666666666519e+00 1.701884920634920562e+01 5.381116773521853247e+00
3.166666666666666519e+00 1.747147817460317398e+01 5.326319250370033842e+00
3.166666666666666519e+00 1.792410714285714235e+01 5.274261603375407503e+00
3.166666666666666519e+00 1.837673611111111072e+01 5.227683708696304166e+00
3.166666666666666519e+00 1.882936507936507908e+01 5.181105814017200828e+00
3.166666666666666519e+00 1.928199404761904745e+01 5.140007671653165744e+00
3.166666666666666519e+00 1.973462301587301582e+01 5.101649405446778474e+00
3.166666666666666519e+00 2.018725198412698418e+01 5.063291139240618577e+00
3.166666666666666519e+00 2.063988095238095255e+01 4.890678941311875860e+00
3.166666666666666519e+00 2.109250992063492092e+01 4.856430489341846624e+00
3.166666666666666519e+00 2.154513888888888928e+01 4.823551975450641294e+00
3.166666666666666519e+00 2.199776785714285765e+01 4.792043399638373558e+00
3.166666666666666519e+00 2.245039682539682602e+01 4.761904761904816041e+00
3.166666666666666519e+00 2.290302579365079438e+01 4.731766124171144838e+00
3.166666666666666519e+00 2.335565476190476275e+01 4.704367362595235136e+00
3.166666666666666519e+00 2.380828373015873112e+01 4.674228724861563933e+00
3.166666666666666519e+00 2.426091269841269948e+01 4.648199901364364450e+00
3.166666666666666519e+00 2.471354166666666785e+01 4.620801139788568435e+00
3.166666666666666519e+00 2.516617063492063622e+01 4.594772316291255265e+00
3.166666666666666519e+00 2.561879960317460458e+01 4.568743492794169470e+00
3.166666666666666519e+00 2.607142857142857295e+01 4.542714669296969987e+00
3.333333333333333481e+00 1.520833333333333393e+01 5.433174420516252212e+00
3.333333333333333481e+00 1.566096230158730229e+01 5.372897145049137180e+00
3.333333333333333481e+00 1.611359126984126888e+01 5.312619869582022147e+00
3.333333333333333481e+00 1.656622023809523725e+01 5.260562222587623182e+00
3.333333333333333481e+00 1.701884920634920562e+01 5.211244451750872031e+00
3.333333333333333481e+00 1.747147817460317398e+01 5.167406433229189133e+00
3.333333333333333481e+00 1.792410714285714235e+01 5.126308290865154049e+00
3.333333333333333481e+00 1.837673611111111072e+01 5.085210148501346339e+00
3.333333333333333481e+00 1.882936507936507908e+01 4.909858074414955809e+00
3.333333333333333481e+00 1.928199404761904745e+01 4.871499808208682225e+00
3.333333333333333481e+00 1.973462301587301582e+01 4.834511480081005175e+00
3.333333333333333481e+00 2.018725198412698418e+01 4.798893090032265718e+00
3.333333333333333481e+00 2.063988095238095255e+01 4.763274699983526261e+00
3.333333333333333481e+00 2.109250992063492092e+01 4.730396186092434618e+00
3.333333333333333481e+00 2.154513888888888928e+01 4.697517672201229288e+00
3.333333333333333481e+00 2.199776785714285765e+01 4.666009096388847865e+00
3.333333333333333481e+00 2.245039682539682602e+01 4.634500520576466442e+00
3.333333333333333481e+00 2.290302579365079438e+01 4.604361882842908926e+00
3.333333333333333481e+00 2.335565476190476275e+01 4.575593183188175317e+00
3.333333333333333481e+00 2.380828373015873112e+01 4.386541728313886779e+00
3.333333333333333481e+00 2.426091269841269948e+01 4.356403090580442949e+00
3.333333333333333481e+00 2.471354166666666785e+01 4.329004329004419560e+00
3.333333333333333481e+00 2.516617063492063622e+01 4.301605567428396171e+00
3.333333333333333481e+00 2.561879960317460458e+01 4.274206805852372781e+00
3.333333333333333481e+00 2.607142857142857295e+01 4.246808044276576766e+00
3.500000000000000000e+00 1.520833333333333393e+01 5.277001479533055317e+00
3.500000000000000000e+00 1.566096230158730229e+01 5.222203956381235912e+00
3.500000000000000000e+00 1.611359126984126888e+01 5.172886185544484761e+00
3.500000000000000000e+00 1.656622023809523725e+01 5.126308290865154049e+00
3.500000000000000000e+00 1.701884920634920562e+01 5.082470272343698525e+00
3.500000000000000000e+00 1.747147817460317398e+01 4.907118198257421682e+00
3.500000000000000000e+00 1.792410714285714235e+01 4.864650117814676378e+00
3.500000000000000000e+00 1.837673611111111072e+01 4.823551975450641294e+00
3.500000000000000000e+00 1.882936507936507908e+01 4.783823771165543803e+00
3.500000000000000000e+00 1.928199404761904745e+01 4.745465504959156533e+00
3.500000000000000000e+00 1.973462301587301582e+01 4.707107238752769263e+00
3.500000000000000000e+00 2.018725198412698418e+01 4.671488848704029806e+00
3.500000000000000000e+00 2.063988095238095255e+01 4.635870458655290349e+00
3.500000000000000000e+00 2.109250992063492092e+01 4.602991944764085019e+00
3.500000000000000000e+00 2.154513888888888928e+01 4.570113430872879690e+00
3.500000000000000000e+00 2.199776785714285765e+01 4.383801852156238965e+00
3.500000000000000000e+00 2.245039682539682602e+01 4.353663214422567762e+00
3.500000000000000000e+00 2.290302579365079438e+01 4.318044824373828305e+00
3.500000000000000000e+00 2.335565476190476275e+01 4.290646062798032290e+00
3.500000000000000000e+00 2.380828373015873112e+01 4.260507425064361087e+00
3.500000000000000000e+00 2.426091269841269948e+01 4.227628911173269444e+00
3.500000000000000000e+00 2.471354166666666785e+01 4.202970025754893868e+00
3.500000000000000000e+00 2.516617063492063622e+01 4.175571264178870479e+00
3.500000000000000000e+00 2.561879960317460458e+01 4.148172502603074463e+00
3.500000000000000000e+00 2.607142857142857295e+01 4.120773741026823700e+00
3.666666666666666519e+00 1.520833333333333393e+01 5.145487423968233998e+00
3.666666666666666519e+00 1.566096230158730229e+01 5.096169653131482846e+00
3.666666666666666519e+00 1.611359126984126888e+01 4.920817579045433376e+00
3.666666666666666519e+00 1.656622023809523725e+01 4.872869746287392445e+00
3.666666666666666519e+00 1.701884920634920562e+01 4.826291851608289107e+00
3.666666666666666519e+00 1.747147817460317398e+01 4.782453833086719897e+00
3.666666666666666519e+00 1.792410714285714235e+01 4.739985752643974593e+00
3.666666666666666519e+00 1.837673611111111072e+01 4.698887610279939508e+00
3.666666666666666519e+00 1.882936507936507908e+01 4.659159405994842018e+00
3.666666666666666519e+00 1.928199404761904745e+01 4.620801139788454748e+00
3.666666666666666519e+00 1.973462301587301582e+01 4.582442873582181164e+00
3.666666666666666519e+00 2.018725198412698418e+01 4.400241109101898473e+00
3.666666666666666519e+00 2.063988095238095255e+01 4.364622719053159017e+00
3.666666666666666519e+00 2.109250992063492092e+01 4.326264452846771746e+00
3.666666666666666519e+00 2.154513888888888928e+01 4.290646062797804916e+00
3.666666666666666519e+00 2.199776785714285765e+01 4.260507425064361087e+00
3.666666666666666519e+00 2.245039682539682602e+01 4.227628911173269444e+00
3.666666666666666519e+00 2.290302579365079438e+01 4.197490273439598241e+00
3.666666666666666519e+00 2.335565476190476275e+01 4.164611759548506598e+00
3.666666666666666519e+00 2.380828373015873112e+01 4.137212997972483208e+00
3.666666666666666519e+00 2.426091269841269948e+01 4.107074360239039379e+00
3.666666666666666519e+00 2.471354166666666785e+01 4.079675598662788616e+00
3.666666666666666519e+00 2.516617063492063622e+01 3.963230861965030272e+00
3.666666666666666519e+00 2.561879960317460458e+01 3.937202038467830789e+00
3.666666666666666519e+00 2.607142857142857295e+01 3.909803276891921087e+00
3.833333333333333037e+00 1.520833333333333393e+01 4.900268507863415834e+00
3.833333333333333037e+00 1.566096230158730229e+01 4.848210860869016869e+00
3.833333333333333037e+00 1.611359126984126888e+01 4.798893090032379405e+00
3.833333333333333037e+00 1.656622023809523725e+01 4.750945257274338474e+00
3.833333333333333037e+00 1.701884920634920562e+01 4.704367362595235136e+00
3.833333333333333037e+00 1.747147817460317398e+01 4.660529344073665925e+00
3.833333333333333037e+00 1.792410714285714235e+01 4.618061263630806934e+00
3.833333333333333037e+00 1.837673611111111072e+01 4.576963121266885537e+00
3.833333333333333037e+00 1.882936507936507908e+01 4.394761356786602846e+00
3.833333333333333037e+00 1.928199404761904745e+01 4.356403090580215576e+00
3.833333333333333037e+00 1.973462301587301582e+01 4.315304948216407865e+00
3.833333333333333037e+00 2.018725198412698418e+01 4.279686558167441035e+00
3.833333333333333037e+00 2.063988095238095255e+01 4.244068168118928952e+00
3.833333333333333037e+00 2.109250992063492092e+01 4.208449778069962122e+00
3.833333333333333037e+00 2.154513888888888928e+01 4.175571264178870479e+00
3.833333333333333037e+00 2.199776785714285765e+01 4.142692750287778836e+00
3.833333333333333037e+00 2.245039682539682602e+01 4.112554112554107633e+00
3.833333333333333037e+00 2.290302579365079438e+01 4.082415474820663803e+00
3.833333333333333037e+00 2.335565476190476275e+01 3.965970738122678085e+00
3.833333333333333037e+00 2.380828373015873112e+01 3.937202038467830789e+00
3.833333333333333037e+00 2.426091269841269948e+01 3.908433338813097180e+00
3.833333333333333037e+00 2.471354166666666785e+01 3.882404515315897697e+00
3.833333333333333037e+00 2.516617063492063622e+01 3.855005753739874308e+00
3.833333333333333037e+00 2.561879960317460458e+01 3.830346868321612419e+00
3.833333333333333037e+00 2.607142857142857295e+01 3.804318044824412937e+00
4.000000000000000000e+00 1.520833333333333393e+01 4.781083895007895990e+00
4.000000000000000000e+00 1.566096230158730229e+01 4.730396186092320931e+00
4.000000000000000000e+00 1.611359126984126888e+01 4.679708477176745873e+00
4.000000000000000000e+00 1.656622023809523725e+01 4.631760644418932316e+00
4.000000000000000000e+00 1.701884920634920562e+01 4.586552687818539198e+00
4.000000000000000000e+00 1.747147817460317398e+01 4.411200613732262354e+00
4.000000000000000000e+00 1.792410714285714235e+01 4.364622719053159017e+00
4.000000000000000000e+00 1.837673611111111072e+01 4.323524576689351306e+00
4.000000000000000000e+00 1.882936507936507908e+01 4.282426434325316222e+00
4.000000000000000000e+00 1.928199404761904745e+01 4.241328291961053765e+00
4.000000000000000000e+00 1.973462301587301582e+01 4.202970025754666494e+00
4.000000000000000000e+00 2.018725198412698418e+01 4.167351635706154411e+00
4.000000000000000000e+00 2.063988095238095255e+01 4.134473121815062768e+00
4.000000000000000000e+00 2.109250992063492092e+01 4.098854731766095938e+00
4.000000000000000000e+00 2.154513888888888928e+01 3.985149871225758034e+00
4.000000000000000000e+00 2.199776785714285765e+01 3.952271357334666391e+00
4.000000000000000000e+00 2.245039682539682602e+01 3.922132719601108874e+00
4.000000000000000000e+00 2.290302579365079438e+01 3.891994081867551358e+00
4.000000000000000000e+00 2.335565476190476275e+01 3.861855444133993842e+00
4.000000000000000000e+00 2.380828373015873112e+01 3.835826620636680673e+00
4.000000000000000000e+00 2.426091269841269948e+01 3.807057920981947063e+00
4.000000000000000000e+00 2.471354166666666785e+01 3.781029097484747581e+00
4.000000000000000000e+00 2.516617063492063622e+01 3.755000273987661785e+00
4.000000000000000000e+00 2.561879960317460458e+01 3.728971450490462303e+00
4.000000000000000000e+00 2.607142857142857295e+01 3.704312565072086727e+00
4.166666666666666075e+00 1.520833333333333393e+01 4.667379034467671772e+00
4.166666666666666075e+00 1.566096230158730229e+01 4.615321387473386494e+00
4.166666666666666075e+00 1.611359126984126888e+01 4.564633678557697749e+00
4.166666666666666075e+00 1.656622023809523725e+01 4.392021480628955032e+00
4.166666666666666075e+00 1.701884920634920562e+01 4.345443585950079068e+00
4.166666666666666075e+00 1.747147817460317398e+01 4.301605567428396171e+00
4.166666666666666075e+00 1.792410714285714235e+01 4.257767548906713273e+00
4.166666666666666075e+00 1.837673611111111072e+01 4.213929530385257749e+00
4.166666666666666075e+00 1.882936507936507908e+01 4.172831388021450039e+00
4.166666666666666075e+00 1.928199404761904745e+01 4.134473121814835395e+00
4.166666666666666075e+00 1.973462301587301582e+01 4.096114855608675498e+00
4.166666666666666075e+00 2.018725198412698418e+01 3.987889747383405847e+00
4.166666666666666075e+00 2.063988095238095255e+01 3.952271357334666391e+00
4.166666666666666075e+00 2.109250992063492092e+01 3.919392843443574748e+00
4.166666666666666075e+00 2.154513888888888928e+01 3.886514329552255731e+00
4.166666666666666075e+00 2.199776785714285765e+01 3.855005753739987995e+00
4.166666666666666075e+00 2.245039682539682602e+01 3.823497177927492885e+00
4.166666666666666075e+00 2.290302579365079438e+01 3.794728478272759276e+00
4.166666666666666075e+00 2.335565476190476275e+01 3.764589840539201759e+00
4.166666666666666075e+00 2.380828373015873112e+01 3.738561017042115964e+00
4.166666666666666075e+00 2.426091269841269948e+01 3.711162255465978888e+00
4.166666666666666075e+00 2.471354166666666785e+01 3.600197271083288797e+00
4.166666666666666075e+00 2.516617063492063622e+01 3.575538385664913221e+00
4.166666666666666075e+00 2.561879960317460458e+01 3.548139624089117206e+00
4.166666666666666075e+00 2.607142857142857295e+01 3.523480738670514256e+00
4.333333333333333037e+00 1.520833333333333393e+01 4.438599375308285744e+00
4.333333333333333037e+00 1.566096230158730229e+01 4.386541728313886779e+00
4.333333333333333037e+00 1.611359126984126888e+01 4.334484081319487814e+00
4.333333333333333037e+00 1.656622023809523725e+01 4.285166310482964036e+00
4.333333333333333037e+00 1.701884920634920562e+01 4.238588415803633325e+00
4.333333333333333037e+00 1.747147817460317398e+01 4.194750397281950427e+00
4.333333333333333037e+00 1.792410714285714235e+01 4.153652254918142717e+00
4.333333333333333037e+00 1.837673611111111072e+01 4.112554112554107633e+00
4.333333333333333037e+00 1.882936507936507908e+01 4.074195846347720362e+00
4.333333333333333037e+00 1.928199404761904745e+01 3.964600800043854179e+00
4.333333333333333037e+00 1.973462301587301582e+01 3.927612471916290815e+00
4.333333333333333037e+00 2.018725198412698418e+01 3.893364019946261578e+00
4.333333333333333037e+00 2.063988095238095255e+01 3.857745629897522122e+00
4.333333333333333037e+00 2.109250992063492092e+01 3.824867116006316792e+00
4.333333333333333037e+00 2.154513888888888928e+01 3.793358540193935369e+00
4.333333333333333037e+00 2.199776785714285765e+01 3.761849964381667633e+00
4.333333333333333037e+00 2.245039682539682602e+01 3.730341388569286210e+00
4.333333333333333037e+00 2.290302579365079438e+01 3.702942626993262820e+00
4.333333333333333037e+00 2.335565476190476275e+01 3.594717518767993170e+00
4.333333333333333037e+00 2.380828373015873112e+01 3.564578881034549340e+00
4.333333333333333037e+00 2.426091269841269948e+01 3.539919995616173765e+00
4.333333333333333037e+00 2.471354166666666785e+01 3.512521234040150375e+00
4.333333333333333037e+00 2.516617063492063622e+01 3.485122472464126986e+00
4.333333333333333037e+00 2.561879960317460458e+01 3.460463587045751410e+00
4.333333333333333037e+00 2.607142857142857295e+01 3.438544577785023648e+00
4.500000000000000000e+00 1.520833333333333393e+01 4.337223957477135627e+00
4.500000000000000000e+00 1.566096230158730229e+01 4.285166310482736662e+00
4.500000000000000000e+00 1.611359126984126888e+01 4.235848539645985511e+00
4.500000000000000000e+00 1.656622023809523725e+01 4.189270644966654800e+00
4.500000000000000000e+00 1.701884920634920562e+01 4.142692750287778836e+00
4.500000000000000000e+00 1.747147817460317398e+01 4.098854731766095938e+00
4.500000000000000000e+00 1.792410714285714235e+01 3.990629623540939974e+00
4.500000000000000000e+00 1.837673611111111072e+01 3.950901419255842484e+00
4.500000000000000000e+00 1.882936507936507908e+01 3.911173214970631307e+00
4.500000000000000000e+00 1.928199404761904745e+01 3.874184886843181630e+00
4.500000000000000000e+00 1.973462301587301582e+01 3.837196558715618266e+00
4.500000000000000000e+00 2.018725198412698418e+01 3.802948106745589030e+00
4.500000000000000000e+00 2.063988095238095255e+01 3.767329716696849573e+00
4.500000000000000000e+00 2.109250992063492092e+01 3.737191078963178370e+00
4.500000000000000000e+00 2.154513888888888928e+01 3.704312565072086727e+00
4.500000000000000000e+00 2.199776785714285765e+01 3.600197271083516171e+00
4.500000000000000000e+00 2.245039682539682602e+01 3.567318757192197154e+00
4.500000000000000000e+00 2.290302579365079438e+01 3.539919995616173765e+00
4.500000000000000000e+00 2.335565476190476275e+01 3.509781357882729935e+00
4.500000000000000000e+00 2.380828373015873112e+01 3.485122472464126986e+00
4.500000000000000000e+00 2.426091269841269948e+01 3.454983834730683157e+00
4.500000000000000000e+00 2.471354166666666785e+01 3.430324949312307581e+00
4.500000000000000000e+00 2.516617063492063622e+01 3.405666063893932005e+00
4.500000000000000000e+00 2.561879960317460458e+01 3.378267302317908616e+00
4.500000000000000000e+00 2.607142857142857295e+01 3.353608416899533040e+00
4.666666666666666075e+00 1.520833333333333393e+01 4.241328291961053765e+00
4.666666666666666075e+00 1.566096230158730229e+01 4.189270644966882173e+00
4.666666666666666075e+00 1.611359126984126888e+01 4.139952874129903648e+00
4.666666666666666075e+00 1.656622023809523725e+01 4.096114855608448124e+00
4.666666666666666075e+00 1.701884920634920562e+01 3.989259685462229754e+00
4.666666666666666075e+00 1.747147817460317398e+01 3.946791605019484450e+00
4.666666666666666075e+00 1.792410714285714235e+01 3.904323524576739146e+00
4.666666666666666075e+00 1.837673611111111072e+01 3.863225382212704062e+00
4.666666666666666075e+00 1.882936507936507908e+01 3.824867116006316792e+00
4.666666666666666075e+00 1.928199404761904745e+01 3.787878787878753428e+00
4.666666666666666075e+00 1.973462301587301582e+01 3.752260397830013972e+00
4.666666666666666075e+00 2.018725198412698418e+01 3.718011945860098422e+00
4.666666666666666075e+00 2.063988095238095255e+01 3.613896651871300492e+00
4.666666666666666075e+00 2.109250992063492092e+01 3.581018137980208849e+00
4.666666666666666075e+00 2.154513888888888928e+01 3.550879500246537646e+00
4.666666666666666075e+00 2.199776785714285765e+01 3.518000986355446003e+00
4.666666666666666075e+00 2.245039682539682602e+01 3.487862348621774800e+00
4.666666666666666075e+00 2.290302579365079438e+01 3.457723710888103597e+00
4.666666666666666075e+00 2.335565476190476275e+01 3.430324949312307581e+00
4.666666666666666075e+00 2.380828373015873112e+01 3.402926187736284191e+00
4.666666666666666075e+00 2.426091269841269948e+01 3.378267302317908616e+00
4.666666666666666075e+00 2.471354166666666785e+01 3.308400460299253609e+00
4.666666666666666075e+00 2.516617063492063622e+01 3.282371636802054127e+00
4.666666666666666075e+00 2.561879960317460458e+01 3.259082689462502458e+00
4.666666666666666075e+00 2.607142857142857295e+01 3.235793742122837102e+00
4.833333333333333037e+00 1.520833333333333393e+01 4.150912378760494903e+00
4.833333333333333037e+00 1.566096230158730229e+01 4.101594607923743752e+00
4.833333333333333037e+00 1.611359126984126888e+01 3.996109375856121915e+00
4.833333333333333037e+00 1.656622023809523725e+01 3.949531481177132264e+00
4.833333333333333037e+00 1.701884920634920562e+01 3.905693462655449366e+00
4.833333333333333037e+00 1.747147817460317398e+01 3.861855444133993842e+00
4.833333333333333037e+00 1.792410714285714235e+01 3.822127239848782665e+00
4.833333333333333037e+00 1.837673611111111072e+01 3.782399035563571488e+00
4.833333333333333037e+00 1.882936507936507908e+01 3.742670831278360311e+00
4.833333333333333037e+00 1.928199404761904745e+01 3.707052441229620854e+00
4.833333333333333037e+00 1.973462301587301582e+01 3.605677023398584424e+00
4.833333333333333037e+00 2.018725198412698418e+01 3.570058633349617594e+00
4.833333333333333037e+00 2.063988095238095255e+01 3.537180119458753325e+00
4.833333333333333037e+00 2.109250992063492092e+01 3.504301605567206934e+00
4.833333333333333037e+00 2.154513888888888928e+01 3.471423091676342665e+00
4.833333333333333037e+00 2.199776785714285765e+01 3.441284453942671462e+00
4.833333333333333037e+00 2.245039682539682602e+01 3.411145816209000259e+00
4.833333333333333037e+00 2.290302579365079438e+01 3.383747054633204243e+00
4.833333333333333037e+00 2.335565476190476275e+01 3.316620088771969677e+00
4.833333333333333037e+00 2.380828373015873112e+01 3.290591265274770194e+00
4.833333333333333037e+00 2.426091269841269948e+01 3.263192503698860492e+00
4.833333333333333037e+00 2.471354166666666785e+01 3.238533618280484916e+00
4.833333333333333037e+00 2.516617063492063622e+01 3.213874732862109340e+00
4.833333333333333037e+00 2.561879960317460458e+01 3.189215847443733765e+00
4.833333333333333037e+00 2.607142857142857295e+01 3.167296838182892316e+00
5.000000000000000000e+00 1.520833333333333393e+01 4.015288508959429237e+00
5.000000000000000000e+00 1.566096230158730229e+01 3.964600800043854179e+00
5.000000000000000000e+00 1.611359126984126888e+01 3.916652967285813247e+00
5.000000000000000000e+00 1.656622023809523725e+01 3.870075072606709909e+00
5.000000000000000000e+00 1.701884920634920562e+01 3.826237054085140699e+00
5.000000000000000000e+00 1.747147817460317398e+01 3.783768973642395395e+00
5.000000000000000000e+00 1.792410714285714235e+01 3.742670831278360311e+00
5.000000000000000000e+00 1.837673611111111072e+01 3.644035289604971695e+00
5.000000000000000000e+00 1.882936507936507908e+01 3.605677023398584424e+00
5.000000000000000000e+00 1.928199404761904745e+01 3.567318757192197154e+00
5.000000000000000000e+00 1.973462301587301582e+01 3.531700367143457697e+00
5.000000000000000000e+00 2.018725198412698418e+01 3.498821853252366054e+00
5.000000000000000000e+00 2.063988095238095255e+01 3.465943339361274411e+00
5.000000000000000000e+00 2.109250992063492092e+01 3.433064825469955395e+00
5.000000000000000000e+00 2.154513888888888928e+01 3.400186311578863751e+00
5.000000000000000000e+00 2.199776785714285765e+01 3.334429283796453092e+00
5.000000000000000000e+00 2.245039682539682602e+01 3.305660584141605796e+00
5.000000000000000000e+00 2.290302579365079438e+01 3.276891884486758499e+00
5.000000000000000000e+00 2.335565476190476275e+01 3.249493122910848797e+00
5.000000000000000000e+00 2.380828373015873112e+01 3.223464299413649314e+00
5.000000000000000000e+00 2.426091269841269948e+01 3.197435475916449832e+00
5.000000000000000000e+00 2.471354166666666785e+01 3.172776590498074256e+00
5.000000000000000000e+00 2.516617063492063622e+01 3.148117705079812367e+00
5.000000000000000000e+00 2.561879960317460458e+01 3.126198695818857232e+00
5.000000000000000000e+00 2.607142857142857295e+01 3.104279686558129470e+00
5.166666666666666075e+00 1.520833333333333393e+01 3.938571976546768383e+00
5.166666666666666075e+00 1.566096230158730229e+01 3.887884267631079638e+00
5.166666666666666075e+00 1.611359126984126888e+01 3.839936434873152393e+00
5.166666666666666075e+00 1.656622023809523725e+01 3.794728478272872962e+00
5.166666666666666075e+00 1.701884920634920562e+01 3.750890459751190065e+00
5.166666666666666075e+00 1.747147817460317398e+01 3.654994794235335576e+00
5.166666666666666075e+00 1.792410714285714235e+01 3.611156775713652678e+00
5.166666666666666075e+00 1.837673611111111072e+01 3.572798509507265408e+00
5.166666666666666075e+00 1.882936507936507908e+01 3.534440243300878137e+00
5.166666666666666075e+00 1.928199404761904745e+01 3.496081977094718241e+00
5.166666666666666075e+00 1.973462301587301582e+01 3.463203463203399224e+00
5.166666666666666075e+00 2.018725198412698418e+01 3.427585073154659767e+00
5.166666666666666075e+00 2.063988095238095255e+01 3.397446435421215938e+00
5.166666666666666075e+00 2.109250992063492092e+01 3.330319469559981371e+00
5.166666666666666075e+00 2.154513888888888928e+01 3.298810893747599948e+00
5.166666666666666075e+00 2.199776785714285765e+01 3.270042194092752652e+00
5.166666666666666075e+00 2.245039682539682602e+01 3.241273494438132730e+00
5.166666666666666075e+00 2.290302579365079438e+01 3.213874732862109340e+00
5.166666666666666075e+00 2.335565476190476275e+01 3.186475971286085951e+00
5.166666666666666075e+00 2.380828373015873112e+01 3.160447147788886468e+00
5.166666666666666075e+00 2.426091269841269948e+01 3.135788262370624579e+00
5.166666666666666075e+00 2.471354166666666785e+01 3.111129376952135317e+00
5.166666666666666075e+00 2.516617063492063622e+01 3.049482163406082691e+00
5.166666666666666075e+00 2.561879960317460458e+01 3.024823277987707115e+00
5.166666666666666075e+00 2.607142857142857295e+01 3.002904268726979353e+00
5.333333333333333037e+00 1.520833333333333393e+01 3.864595320291527969e+00
5.333333333333333037e+00 1.566096230158730229e+01 3.815277549454663131e+00
5.333333333333333037e+00 1.611359126984126888e+01 3.767329716696735886e+00
5.333333333333333037e+00 1.656622023809523725e+01 3.671434051180767710e+00
5.333333333333333037e+00 1.701884920634920562e+01 3.627596032659312186e+00
5.333333333333333037e+00 1.747147817460317398e+01 3.583758014137629289e+00
5.333333333333333037e+00 1.792410714285714235e+01 3.542659871773594205e+00
5.333333333333333037e+00 1.837673611111111072e+01 3.504301605567434308e+00
5.333333333333333037e+00 1.882936507936507908e+01 3.468683215518694851e+00
5.333333333333333037e+00 1.928199404761904745e+01 3.433064825469955395e+00
5.333333333333333037e+00 1.973462301587301582e+01 3.397446435421215938e+00
5.333333333333333037e+00 2.018725198412698418e+01 3.331689407638805278e+00
5.333333333333333037e+00 2.063988095238095255e+01 3.298810893747599948e+00
5.333333333333333037e+00 2.109250992063492092e+01 3.268672256014042432e+00
5.333333333333333037e+00 2.154513888888888928e+01 3.238533618280371229e+00
5.333333333333333037e+00 2.199776785714285765e+01 3.209764918625637620e+00
5.333333333333333037e+00 2.245039682539682602e+01 3.180996218970904010e+00
5.333333333333333037e+00 2.290302579365079438e+01 3.153597457394994308e+00
5.333333333333333037e+00 2.335565476190476275e+01 3.127568633897794825e+00
5.333333333333333037e+00 2.380828373015873112e+01 3.065921420351969573e+00
5.333333333333333037e+00 2.426091269841269948e+01 3.041262534933366624e+00
5.333333333333333037e+00 2.471354166666666785e+01 3.013863773357570608e+00
5.333333333333333037e+00 2.516617063492063622e+01 2.991944764096615472e+00
5.333333333333333037e+00 2.561879960317460458e+01 2.970025754835887710e+00
5.333333333333333037e+00 2.607142857142857295e+01 2.948106745575159948e+00
5.500000000000000000e+00 1.520833333333333393e+01 3.794728478272872962e+00
5.500000000000000000e+00 1.566096230158730229e+01 3.698832812756791100e+00
5.500000000000000000e+00 1.611359126984126888e+01 3.649515041920267322e+00
5.500000000000000000e+00 1.656622023809523725e+01 3.602937147240936611e+00
5.500000000000000000e+00 1.701884920634920562e+01 3.559099128719481087e+00
5.500000000000000000e+00 1.747147817460317398e+01 3.520740862513093816e+00
5.500000000000000000e+00 1.792410714285714235e+01 3.479642720149058732e+00
5.500000000000000000e+00 1.837673611111111072e+01 3.441284453942671462e+00
5.500000000000000000e+00 1.882936507936507908e+01 3.375527426160260802e+00
5.500000000000000000e+00 1.928199404761904745e+01 3.339909036111521345e+00
5.500000000000000000e+00 1.973462301587301582e+01 3.305660584141605796e+00
5.500000000000000000e+00 2.018725198412698418e+01 3.272782070250514153e+00
5.500000000000000000e+00 2.063988095238095255e+01 3.241273494438132730e+00
5.500000000000000000e+00 2.109250992063492092e+01 3.211134856704461527e+00
5.500000000000000000e+00 2.154513888888888928e+01 3.180996218970904010e+00
5.500000000000000000e+00 2.199776785714285765e+01 3.153597457394880621e+00
5.500000000000000000e+00 2.245039682539682602e+01 3.124828757740147012e+00
5.500000000000000000e+00 2.290302579365079438e+01 3.063181544194094386e+00
5.500000000000000000e+00 2.335565476190476275e+01 3.035782782618070996e+00
5.500000000000000000e+00 2.380828373015873112e+01 3.011123897199922794e+00
5.500000000000000000e+00 2.426091269841269948e+01 2.986465011781547219e+00
5.500000000000000000e+00 2.471354166666666785e+01 2.961806126363171643e+00
5.500000000000000000e+00 2.516617063492063622e+01 2.939887117102216507e+00
5.500000000000000000e+00 2.561879960317460458e+01 2.917968107841488745e+00
5.500000000000000000e+00 2.607142857142857295e+01 2.896049098580760983e+00
5.666666666666666075e+00 1.520833333333333393e+01 3.682393555811358965e+00
5.666666666666666075e+00 1.566096230158730229e+01 3.630335908816960000e+00
5.666666666666666075e+00 1.611359126984126888e+01 3.583758014137856662e+00
5.666666666666666075e+00 1.656622023809523725e+01 3.542659871773594205e+00
5.666666666666666075e+00 1.701884920634920562e+01 3.498821853252138681e+00
5.666666666666666075e+00 1.747147817460317398e+01 3.460463587045978784e+00
5.666666666666666075e+00 1.792410714285714235e+01 3.393336621184744217e+00
5.666666666666666075e+00 1.837673611111111072e+01 3.354978354978356947e+00
5.666666666666666075e+00 1.882936507936507908e+01 3.317990026850679897e+00
5.666666666666666075e+00 1.928199404761904745e+01 3.283741574880764347e+00
5.666666666666666075e+00 1.973462301587301582e+01 3.250863060989672704e+00
5.666666666666666075e+00 2.018725198412698418e+01 3.217984547098467374e+00
5.666666666666666075e+00 2.063988095238095255e+01 3.187845909364909858e+00
5.666666666666666075e+00 2.109250992063492092e+01 3.156337333552528435e+00
5.666666666666666075e+00 2.154513888888888928e+01 3.093320181927765589e+00
5.666666666666666075e+00 2.199776785714285765e+01 3.065921420351742199e+00
5.666666666666666075e+00 2.245039682539682602e+01 3.038522658775718810e+00
5.666666666666666075e+00 2.290302579365079438e+01 3.011123897199922794e+00
5.666666666666666075e+00 2.335565476190476275e+01 2.986465011781547219e+00
5.666666666666666075e+00 2.380828373015873112e+01 2.961806126363171643e+00
5.666666666666666075e+00 2.426091269841269948e+01 2.934407364787148254e+00
5.666666666666666075e+00 2.471354166666666785e+01 2.912488355526193118e+00
5.666666666666666075e+00 2.516617063492063622e+01 2.887829470107817542e+00
5.666666666666666075e+00 2.561879960317460458e+01 2.843991451586475705e+00
5.666666666666666075e+00 2.607142857142857295e+01 2.823442380404344476e+00
5.833333333333333037e+00 1.520833333333333393e+01 3.622116280344016559e+00
5.833333333333333037e+00 1.566096230158730229e+01 3.572798509507265408e+00
5.833333333333333037e+00 1.611359126984126888e+01 3.528960490985809884e+00
5.833333333333333037e+00 1.656622023809523725e+01 3.482382596306706546e+00
5.833333333333333037e+00 1.701884920634920562e+01 3.444024330100091902e+00
5.833333333333333037e+00 1.747147817460317398e+01 3.375527426160260802e+00
5.833333333333333037e+00 1.792410714285714235e+01 3.338539098032811125e+00
5.833333333333333037e+00 1.837673611111111072e+01 3.300180831826423855e+00
5.833333333333333037e+00 1.882936507936507908e+01 3.264562441777684398e+00
5.833333333333333037e+00 1.928199404761904745e+01 3.231683927886479069e+00
5.833333333333333037e+00 1.973462301587301582e+01 3.197435475916563519e+00
5.833333333333333037e+00 2.018725198412698418e+01 3.164556962025358189e+00
5.833333333333333037e+00 2.063988095238095255e+01 3.101539810400709030e+00
5.833333333333333037e+00 2.109250992063492092e+01 3.071401172667037827e+00
5.833333333333333037e+00 2.154513888888888928e+01 3.044002411091014437e+00
5.833333333333333037e+00 2.199776785714285765e+01 3.013863773357343234e+00
5.833333333333333037e+00 2.245039682539682602e+01 2.989204887938967659e+00
5.833333333333333037e+00 2.290302579365079438e+01 2.961806126362944269e+00
5.833333333333333037e+00 2.335565476190476275e+01 2.937147240944568694e+00
5.833333333333333037e+00 2.380828373015873112e+01 2.912488355526420492e+00
5.833333333333333037e+00 2.426091269841269948e+01 2.887829470108044916e+00
5.833333333333333037e+00 2.471354166666666785e+01 2.842621513507651798e+00
5.833333333333333037e+00 2.516617063492063622e+01 2.820702504246810349e+00
5.833333333333333037e+00 2.561879960317460458e+01 2.798783494985968900e+00
5.833333333333333037e+00 2.607142857142857295e+01 2.776864485725241138e+00
6.000000000000000000e+00 1.520833333333333393e+01 3.564578881034776714e+00
6.000000000000000000e+00 1.566096230158730229e+01 3.518000986355218629e+00
6.000000000000000000e+00 1.611359126984126888e+01 3.471423091676115291e+00
6.000000000000000000e+00 1.656622023809523725e+01 3.405666063893932005e+00
6.000000000000000000e+00 1.701884920634920562e+01 3.363197983451073014e+00
6.000000000000000000e+00 1.747147817460317398e+01 3.324839717244799431e+00
6.000000000000000000e+00 1.792410714285714235e+01 3.285111512959588254e+00
6.000000000000000000e+00 1.837673611111111072e+01 3.248123184832024890e+00
6.000000000000000000e+00 1.882936507936507908e+01 3.213874732861995653e+00
6.000000000000000000e+00 1.928199404761904745e+01 3.179626280892080104e+00
6.000000000000000000e+00 1.973462301587301582e+01 3.117979067346141164e+00
6.000000000000000000e+00 2.018725198412698418e+01 3.085100553455049521e+00
6.000000000000000000e+00 2.063988095238095255e+01 3.054961915721605692e+00
6.000000000000000000e+00 2.109250992063492092e+01 3.022083401830286675e+00
6.000000000000000000e+00 2.154513888888888928e+01 2.997424516411911100e+00
6.000000000000000000e+00 2.199776785714285765e+01 2.967285878678239897e+00
6.000000000000000000e+00 2.245039682539682602e+01 2.942626993259864321e+00
6.000000000000000000e+00 2.290302579365079438e+01 2.917968107841488745e+00
6.000000000000000000e+00 2.335565476190476275e+01 2.868650337004737594e+00
6.000000000000000000e+00 2.380828373015873112e+01 2.843991451586362018e+00
6.000000000000000000e+00 2.426091269841269948e+01 2.820702504246810349e+00
6.000000000000000000e+00 2.471354166666666785e+01 2.798783494985968900e+00
6.000000000000000000e+00 2.516617063492063622e+01 2.775494547646417232e+00
6.000000000000000000e+00 2.561879960317460458e+01 2.753575538385689470e+00
6.000000000000000000e+00 2.607142857142857295e+01 2.731656529124961708e+00
6.166666666666666075e+00 1.520833333333333393e+01 3.509781357882502562e+00
6.166666666666666075e+00 1.566096230158730229e+01 3.439914515863847555e+00
6.166666666666666075e+00 1.611359126984126888e+01 3.397446435421102251e+00
6.166666666666666075e+00 1.656622023809523725e+01 3.353608416899533040e+00
6.166666666666666075e+00 1.701884920634920562e+01 3.312510274535611643e+00
6.166666666666666075e+00 1.747147817460317398e+01 3.274152008329224373e+00
6.166666666666666075e+00 1.792410714285714235e+01 3.235793742122837102e+00
6.166666666666666075e+00 1.837673611111111072e+01 3.200175352074097646e+00
6.166666666666666075e+00 1.882936507936507908e+01 3.137158200449448486e+00
6.166666666666666075e+00 1.928199404761904745e+01 3.101539810400709030e+00
6.166666666666666075e+00 1.973462301587301582e+01 3.071401172667037827e+00
6.166666666666666075e+00 2.018725198412698418e+01 3.038522658775718810e+00
6.166666666666666075e+00 2.063988095238095255e+01 3.008384021042047607e+00
6.166666666666666075e+00 2.109250992063492092e+01 2.978245383308603778e+00
6.166666666666666075e+00 2.154513888888888928e+01 2.950846621732807762e+00
6.166666666666666075e+00 2.199776785714285765e+01 2.923447860156556999e+00
6.166666666666666075e+00 2.245039682539682602e+01 2.876869965477567348e+00
6.166666666666666075e+00 2.290302579365079438e+01 2.850841141980367865e+00
6.166666666666666075e+00 2.335565476190476275e+01 2.826182256561992290e+00
6.166666666666666075e+00 2.380828373015873112e+01 2.801523371143616714e+00
6.166666666666666075e+00 2.426091269841269948e+01 2.778234423804065045e+00
6.166666666666666075e+00 2.471354166666666785e+01 2.754945476464399690e+00
6.166666666666666075e+00 2.516617063492063622e+01 2.733026467203671928e+00
6.166666666666666075e+00 2.561879960317460458e+01 2.711107457942944166e+00
6.166666666666666075e+00 2.607142857142857295e+01 2.689188448682216404e+00
6.333333333333333037e+00 1.520833333333333393e+01 3.438544577785137335e+00
6.333333333333333037e+00 1.566096230158730229e+01 3.390596745027210090e+00
6.333333333333333037e+00 1.611359126984126888e+01 3.346758726505640880e+00
6.333333333333333037e+00 1.656622023809523725e+01 3.304290646062781889e+00
6.333333333333333037e+00 1.701884920634920562e+01 3.264562441777684398e+00
6.333333333333333037e+00 1.747147817460317398e+01 3.226204175571297128e+00
6.333333333333333037e+00 1.792410714285714235e+01 3.187845909364909858e+00
6.333333333333333037e+00 1.837673611111111072e+01 3.123458819661209418e+00
6.333333333333333037e+00 1.882936507936507908e+01 3.090580305770345149e+00
6.333333333333333037e+00 1.928199404761904745e+01 3.054961915721605692e+00
6.333333333333333037e+00 1.973462301587301582e+01 3.024823277987934489e+00
6.333333333333333037e+00 2.018725198412698418e+01 2.994684640254263286e+00
6.333333333333333037e+00 2.063988095238095255e+01 2.964546002520819457e+00
6.333333333333333037e+00 2.109250992063492092e+01 2.937147240944568694e+00
6.333333333333333037e+00 2.154513888888888928e+01 2.887829470108044916e+00
6.333333333333333037e+00 2.199776785714285765e+01 2.860430708532021526e+00
6.333333333333333037e+00 2.245039682539682602e+01 2.834401885034822044e+00
6.333333333333333037e+00 2.290302579365079438e+01 2.808373061537622561e+00
6.333333333333333037e+00 2.335565476190476275e+01 2.783714176119246986e+00
6.333333333333333037e+00 2.380828373015873112e+01 2.759055290700871410e+00
6.333333333333333037e+00 2.426091269841269948e+01 2.737136281440029961e+00
6.333333333333333037e+00 2.471354166666666785e+01 2.712477396021768072e+00
6.333333333333333037e+00 2.516617063492063622e+01 2.671379253657732988e+00
6.333333333333333037e+00 2.561879960317460458e+01 2.646720368239357413e+00
6.333333333333333037e+00 2.607142857142857295e+01 2.624801358978629651e+00
6.500000000000000000e+00 1.520833333333333393e+01 3.387856868869562277e+00
6.500000000000000000e+00 1.566096230158730229e+01 3.344018850347993066e+00
6.500000000000000000e+00 1.611359126984126888e+01 3.298810893747599948e+00
6.500000000000000000e+00 1.656622023809523725e+01 3.257712751383564864e+00
6.500000000000000000e+00 1.701884920634920562e+01 3.217984547098467374e+00
6.500000000000000000e+00 1.747147817460317398e+01 3.153597457395107995e+00
6.500000000000000000e+00 1.792410714285714235e+01 3.115239191188493351e+00
6.500000000000000000e+00 1.837673611111111072e+01 3.079620801139753894e+00
6.500000000000000000e+00 1.882936507936507908e+01 3.044002411091014437e+00
6.500000000000000000e+00 1.928199404761904745e+01 3.013863773357343234e+00
6.500000000000000000e+00 1.973462301587301582e+01 2.983725135623899405e+00
6.500000000000000000e+00 2.018725198412698418e+01 2.950846621732580388e+00
6.500000000000000000e+00 2.063988095238095255e+01 2.902898788974766831e+00
6.500000000000000000e+00 2.109250992063492092e+01 2.875500027398743441e+00
6.500000000000000000e+00 2.154513888888888928e+01 2.846731327743896145e+00
6.500000000000000000e+00 2.199776785714285765e+01 2.820702504246810349e+00
6.500000000000000000e+00 2.245039682539682602e+01 2.793303742670786960e+00
6.500000000000000000e+00 2.290302579365079438e+01 2.767274919173587477e+00
6.500000000000000000e+00 2.335565476190476275e+01 2.743985971834149495e+00
6.500000000000000000e+00 2.380828373015873112e+01 2.719327086415660233e+00
6.500000000000000000e+00 2.426091269841269948e+01 2.674119129815380802e+00
6.500000000000000000e+00 2.471354166666666785e+01 2.652200120554653040e+00
6.500000000000000000e+00 2.516617063492063622e+01 2.630281111293925278e+00
6.500000000000000000e+00 2.561879960317460458e+01 2.611101978190617956e+00
6.500000000000000000e+00 2.607142857142857295e+01 2.586443092772242380e+00
6.666666666666666075e+00 1.520833333333333393e+01 3.342648912269169159e+00
6.666666666666666075e+00 1.566096230158730229e+01 3.297440955668889728e+00
6.666666666666666075e+00 1.611359126984126888e+01 3.254972875226030737e+00
6.666666666666666075e+00 1.656622023809523725e+01 3.213874732862109340e+00
6.666666666666666075e+00 1.701884920634920562e+01 3.148117705079584994e+00
6.666666666666666075e+00 1.747147817460317398e+01 3.109759438873425097e+00
6.666666666666666075e+00 1.792410714285714235e+01 3.074141048824458267e+00
6.666666666666666075e+00 1.837673611111111072e+01 3.038522658775718810e+00
6.666666666666666075e+00 1.882936507936507908e+01 3.005644144884627167e+00
6.666666666666666075e+00 1.928199404761904745e+01 2.970025754835887710e+00
6.666666666666666075e+00 1.973462301587301582e+01 2.923447860156670686e+00
6.666666666666666075e+00 2.018725198412698418e+01 2.893309222423113169e+00
6.666666666666666075e+00 2.063988095238095255e+01 2.863170584689555653e+00
6.666666666666666075e+00 2.109250992063492092e+01 2.834401885034822044e+00
6.666666666666666075e+00 2.154513888888888928e+01 2.807003123458912341e+00
6.666666666666666075e+00 2.199776785714285765e+01 2.779604361882775265e+00
6.666666666666666075e+00 2.245039682539682602e+01 2.754945476464399690e+00
6.666666666666666075e+00 2.290302579365079438e+01 2.728916652967200207e+00
6.666666666666666075e+00 2.335565476190476275e+01 2.682338758288096869e+00
6.666666666666666075e+00 2.380828373015873112e+01 2.660419749027369107e+00
6.666666666666666075e+00 2.426091269841269948e+01 2.638500739766413972e+00
6.666666666666666075e+00 2.471354166666666785e+01 2.616581730505686210e+00
6.666666666666666075e+00 2.516617063492063622e+01 2.594662721244958448e+00
6.666666666666666075e+00 2.561879960317460458e+01 2.572743711984230686e+00
6.666666666666666075e+00 2.607142857142857295e+01 2.550824702723502924e+00
6.833333333333333037e+00 1.520833333333333393e+01 3.296071017589952135e+00
6.833333333333333037e+00 1.566096230158730229e+01 3.252232999068496611e+00
6.833333333333333037e+00 1.611359126984126888e+01 3.186475971286199638e+00
6.833333333333333037e+00 1.656622023809523725e+01 3.145377828922164554e+00
6.833333333333333037e+00 1.701884920634920562e+01 3.104279686558129470e+00
6.833333333333333037e+00 1.747147817460317398e+01 3.068661296509390013e+00
6.833333333333333037e+00 1.792410714285714235e+01 3.030303030303230116e+00
6.833333333333333037e+00 1.837673611111111072e+01 2.997424516411911100e+00
6.833333333333333037e+00 1.882936507936507908e+01 2.964546002520592083e+00
6.833333333333333037e+00 1.928199404761904745e+01 2.915228231683954618e+00
6.833333333333333037e+00 1.973462301587301582e+01 2.883719655871573195e+00
6.833333333333333037e+00 2.018725198412698418e+01 2.853581018138015679e+00
6.833333333333333037e+00 2.063988095238095255e+01 2.824812318483168383e+00
6.833333333333333037e+00 2.109250992063492092e+01 2.796043618828434774e+00
6.833333333333333037e+00 2.154513888888888928e+01 2.768644857252411384e+00
6.833333333333333037e+00 2.199776785714285765e+01 2.741246095676501682e+00
6.833333333333333037e+00 2.245039682539682602e+01 2.698778015233756378e+00
6.833333333333333037e+00 2.290302579365079438e+01 2.671379253657732988e+00
6.833333333333333037e+00 2.335565476190476275e+01 2.646720368239357413e+00
6.833333333333333037e+00 2.380828373015873112e+01 2.624801358978629651e+00
6.833333333333333037e+00 2.426091269841269948e+01 2.602882349717901889e+00
6.833333333333333037e+00 2.471354166666666785e+01 2.580963340457174127e+00
6.833333333333333037e+00 2.516617063492063622e+01 2.559044331196218991e+00
6.833333333333333037e+00 2.561879960317460458e+01 2.537125321935491229e+00
6.833333333333333037e+00 2.607142857142857295e+01 2.504246808044172212e+00
7.000000000000000000e+00 1.520833333333333393e+01 3.253602937147320517e+00
7.000000000000000000e+00 1.566096230158730229e+01 3.186475971285972264e+00
7.000000000000000000e+00 1.611359126984126888e+01 3.145377828922164554e+00
7.000000000000000000e+00 1.656622023809523725e+01 3.104279686558129470e+00
7.000000000000000000e+00 1.701884920634920562e+01 3.065921420351742199e+00
7.000000000000000000e+00 1.747147817460317398e+01 3.030303030303002743e+00
7.000000000000000000e+00 1.792410714285714235e+01 2.991944764096615472e+00
7.000000000000000000e+00 1.837673611111111072e+01 2.942626993259864321e+00
7.000000000000000000e+00 1.882936507936507908e+01 2.908378541289948771e+00
7.000000000000000000e+00 1.928199404761904745e+01 2.876869965477567348e+00
7.000000000000000000e+00 1.973462301587301582e+01 2.845361389665185925e+00
7.000000000000000000e+00 2.018725198412698418e+01 2.815222751931628409e+00
7.000000000000000000e+00 2.063988095238095255e+01 2.786454052276894799e+00
7.000000000000000000e+00 2.109250992063492092e+01 2.757685352622047503e+00
7.000000000000000000e+00 2.154513888888888928e+01 2.712477396021768072e+00
7.000000000000000000e+00 2.199776785714285765e+01 2.685078634445744683e+00
7.000000000000000000e+00 2.245039682539682602e+01 2.663159625184789547e+00
7.000000000000000000e+00 2.290302579365079438e+01 2.638500739766641345e+00
7.000000000000000000e+00 2.335565476190476275e+01 2.613841854348038396e+00
7.000000000000000000e+00 2.380828373015873112e+01 2.589182968929890194e+00
7.000000000000000000e+00 2.426091269841269948e+01 2.567263959669162432e+00
7.000000000000000000e+00 2.471354166666666785e+01 2.533015507699133195e+00
7.000000000000000000e+00 2.516617063492063622e+01 2.512466436517115653e+00
7.000000000000000000e+00 2.561879960317460458e+01 2.491917365335098111e+00
7.000000000000000000e+00 2.607142857142857295e+01 2.471368294153080569e+00
