# Supplementary material for: Emergence of oscillations in a simple epidemic model with demographic data
Source: R Soc Open Sci. 2020 Jan 29;7(1):191187. doi: 10.1098/rsos.191187 (PMC7029885; doi:10.1098/rsos.191187)
Supplement: British_India_population.dat [file rsos191187supp8.dat]

Year    Population
1800    168574895
1810    171940819
1820    176225709
1830    182214537
1840    189298397
1850    196657653
1860    204966302
1870    213725049
1880    223020377
1890    232819584
1900    243073946
1910    253761202
1920    267795301
1930    285470839
1940    324372335
1950    376325205
1951    382231042
1952    388515758
1953    395137696
1954    402065915
1955    409280196
1956    416771502
1957    424541513
1958    432601236
1959    440968677
1960    449661874
1961    458691457
1962    468054145
1963    477729958
1964    487690114
1965    497920270
1966    508402908
1967    519162069
1968    530274729
1969    541844848
1970    553943226
1971    566605402
1972    579800632
1973    593451889
1974    607446519
1975    621703641
1976    636182810
1977    650907559
1978    665936435
1979    681358553
1980    697229745
1981    713561406
1982    730303461
1983    747374856
1984    764664278
1985    782085127
1986    799607235
1987    817232241
1988    834944397
1989    852736160
1990    870601776
1991    888513869
1992    906461358
1993    924475633
1994    942604211
1995    960874982
1996    979290432
1997    997817250
1998    1016402907
1999    1034976626
2000    1053481072
2001    1071888190
2002    1090189358
2003    1108369577
2004    1126419321
2005    1144326293
2006    1162088305
2007    1179685631
2008    1197070109
2009    1214182182
2010    1230984504
2011    1247446011
2012    1263589639
2013    1279498874
2014    1295291543
2015    1311050527
