# Supplementary material for: Emergence of oscillations in a simple epidemic model with demographic data
Source: R Soc Open Sci. 2020 Jan 29;7(1):191187. doi: 10.1098/rsos.191187 (PMC7029885; doi:10.1098/rsos.191187)
Supplement: fft_spectra_BritishIndia.dat [file rsos191187supp9.dat]

6.000000000000000000e+00 5.293058405410599709e+09
5.000000000000000000e+00 7.467520771100489616e+09
4.415037499278843924e+00 1.759079071900922298e+09
4.000000000000000000e+00 5.550495681801010370e+08
3.678071905112637818e+00 2.828939156909790516e+09
3.415037499278843924e+00 1.932669936850997210e+09
3.192645077942395826e+00 2.296607831027495861e+09
3.000000000000000000e+00 7.783459448643118143e+08
2.830074998557687405e+00 1.781851704618996859e+09
2.678071905112637818e+00 8.822086453024866104e+09
2.540568381362703132e+00 3.249973360642773056e+10
2.415037499278843924e+00 5.522895364187934875e+09
2.299560281858907818e+00 8.954126674597221375e+09
2.192645077942395826e+00 9.109105283820455551e+09
2.093109404391481743e+00 3.404474316813686371e+09
2.000000000000000000e+00 4.943923017753432393e+08
1.912537158749660682e+00 2.534938404284556389e+09
1.830074998557687627e+00 1.187002541113219708e+08
1.752072486556414344e+00 1.619344123026419878e+09
1.678071905112637818e+00 4.776289222550057173e+08
1.607682577221239528e+00 6.010962756655716896e+08
1.540568381362702910e+00 8.396746096123028994e+08
1.476438043942987166e+00 1.773873561640055656e+09
1.415037499278843702e+00 2.874261133933876991e+09
1.356143810225275415e+00 1.930923590032553375e+08
1.299560281858907596e+00 7.181331339289085865e+08
1.245112497836531329e+00 3.807773705325366259e+08
1.192645077942395826e+00 8.271572202018883228e+08
1.142019004872427912e+00 3.413084993223203659e+09
1.093109404391481743e+00 1.941405085628396988e+09
1.045803689613124643e+00 1.728540649273862362e+09
