# Supplementary material for: Emergence of oscillations in a simple epidemic model with demographic data
Source: R Soc Open Sci. 2020 Jan 29;7(1):191187. doi: 10.1098/rsos.191187 (PMC7029885; doi:10.1098/rsos.191187)
Supplement: fft_spectra_HidaJapan.dat [file rsos191187supp10.dat]

7.000000000000000000e+00 3.249144576863387535e+00
6.000000000000000000e+00 5.492387288993020178e+01
5.415037499278843924e+00 1.286827589755294809e+02
5.000000000000000000e+00 4.099430289788403314e+01
4.678071905112637374e+00 1.407110753711950508e+02
4.415037499278843924e+00 2.499480111079786404e+00
4.192645077942395382e+00 5.997794495005221194e+01
4.000000000000000000e+00 5.241299038920638509e+01
3.830074998557687405e+00 2.320737092399934909e+01
3.678071905112637818e+00 7.723504639792145099e+01
3.540568381362703132e+00 3.210049616725064681e+01
3.415037499278843924e+00 1.862299497136704360e+02
3.299560281858907818e+00 4.988625514717601561e+01
3.192645077942395826e+00 1.030443358172552877e+02
3.093109404391481743e+00 4.359967866167312991e+02
3.000000000000000000e+00 6.824163032694019648e+02
2.912537158749660460e+00 1.705940331574464608e+01
2.830074998557687405e+00 5.164348172854662380e+02
2.752072486556414344e+00 1.627091374095958827e+03
2.678071905112637818e+00 1.282551260537170492e+03
2.607682577221239750e+00 5.641148887005707593e+02
2.540568381362703132e+00 1.907119942143446281e+02
2.476438043942986944e+00 2.350349940573311471e+02
2.415037499278843924e+00 5.151923911912037823e+01
2.356143810225275192e+00 5.015967664369936330e+01
2.299560281858907818e+00 1.886987835056970084e+02
2.245112497836531329e+00 3.274192657208373021e+02
2.192645077942395826e+00 3.545375501997636434e+02
2.142019004872427690e+00 6.844357901879644146e+01
2.093109404391481743e+00 1.595344875975093935e+01
2.045803689613124643e+00 2.181641681186772885e+01
2.000000000000000000e+00 4.712676327665903386e+01
1.955605880641546612e+00 1.809593670280000026e+02
1.912537158749660682e+00 4.864212628713360687e+02
1.870716983055033422e+00 5.587681394052870019e+02
1.830074998557687627e+00 5.860626922526307681e+02
1.790546634371050327e+00 2.932982484689956664e+02
1.752072486556414344e+00 6.348822722424058185e+01
1.714597781137751520e+00 6.470127879753724756e+02
1.678071905112637818e+00 7.236807295860521663e+02
1.642447995381916437e+00 1.514362872326564791e+01
1.607682577221239528e+00 9.729215882498108670e+01
1.573735245297902097e+00 4.539526181512323433e+02
1.540568381362702910e+00 1.601507881216911358e+02
1.508146903670325445e+00 2.817274324355540784e+02
1.476438043942987166e+00 1.442567082784870820e+02
1.445411148322362616e+00 3.693966908957441575e+01
1.415037499278843702e+00 1.201620008141952951e+02
1.385290155884791652e+00 7.483352779570148527e+01
1.356143810225275415e+00 4.813113074663736057e+01
1.327574658028504384e+00 3.952086198687235452e+01
1.299560281858907596e+00 2.542034781389745035e+02
1.272079545436800796e+00 1.234179589448651200e+02
1.245112497836531329e+00 4.609762568510715255e+02
1.218640286475340284e+00 8.463753741103976154e+02
1.192645077942395826e+00 1.674679306113097255e+02
1.167109985835258268e+00 1.610750301394785424e+02
1.142019004872427912e+00 7.448862698451468134e+01
1.117356950638158652e+00 1.314813847909081446e+01
1.093109404391481743e+00 1.902054815398943504e+02
1.069262662437113764e+00 1.886024213373423208e+02
1.045803689613124643e+00 4.379857494032158911e+02
1.022720076500083453e+00 1.256957559456282496e+02
