# Supplementary material for: Emergence of oscillations in a simple epidemic model with demographic data
Source: R Soc Open Sci. 2020 Jan 29;7(1):191187. doi: 10.1098/rsos.191187 (PMC7029885; doi:10.1098/rsos.191187)
Supplement: fft_spectra_Sweden.dat [file rsos191187supp11.dat]

5.000000000000000000e+00 3.814683244125110097e+06
4.000000000000000000e+00 4.873037990326872095e+06
3.415037499278843924e+00 1.066200929776247777e+07
3.000000000000000000e+00 6.928507720268053934e+06
2.678071905112637818e+00 6.190613845125325024e+06
2.415037499278843924e+00 8.693637477977687120e+07
2.192645077942395826e+00 3.718616865043161903e+06
2.000000000000000000e+00 1.441724855483417585e+07
1.830074998557687627e+00 2.373099829140021000e+06
1.678071905112637818e+00 2.225605641054278705e+06
1.540568381362702910e+00 5.029772153402560391e+06
1.415037499278843702e+00 1.637745538060113415e+07
1.299560281858907596e+00 5.900632475182234775e+05
1.192645077942395826e+00 8.621447852166777477e+06
1.093109404391481743e+00 1.407130083762009628e+06
