# Supplementary material for: Emergence of oscillations in a simple epidemic model with demographic data
Source: R Soc Open Sci. 2020 Jan 29;7(1):191187. doi: 10.1098/rsos.191187 (PMC7029885; doi:10.1098/rsos.191187)
Supplement: Figure 1,2,3.nb [file rsos191187supp12.nb]

(* Content-type: application/vnd.wolfram.mathematica *)

(*** Wolfram Notebook File ***)
(* http://www.wolfram.com/nb *)

(* CreatedBy='Mathematica 11.0' *)

(*CacheID: 234*)
(* Internal cache information:
NotebookFileLineBreakTest
NotebookFileLineBreakTest
NotebookDataPosition[       158,          7]
NotebookDataLength[   3074959,      51534]
NotebookOptionsPosition[   3071087,      51419]
NotebookOutlinePosition[   3071446,      51435]
CellTagsIndexPosition[   3071403,      51432]
WindowFrame->Normal*)

(* Beginning of Notebook Content *)
Notebook[{

Cell[CellGroupData[{
Cell["Figures 1, 2 and 3", "Title",
 CellChangeTimes->{{3.770726173771624*^9, 3.7707261817992907`*^9}, {
  3.770758527388877*^9, 3.77075853719298*^9}}],

Cell["\<\
Copyright (c) 2019 Raj Saha (rsaha@bates.edu) and Meredith Greer \
(mgreer@bates.edu)

Permission is hereby granted, free of charge, to any person obtaining a copy
of this software and associated documentation files (the \"Software\"), to deal
in the Software without restriction, including without limitation the rights
to use, copy, modify, merge, publish, distribute, sub-license, and/or sell
copies of the Software, and to permit persons to whom the Software is
furnished to do so, subject to the following conditions : The above copyright \
notice and this permission notice shall be included in all copies or \
substantial portions of the Software.\
\>", "Text",
 CellChangeTimes->{{3.77066930474422*^9, 3.7706693611956053`*^9}},
 FontColor->GrayLevel[0.5]],

Cell[BoxData[
 RowBox[{
  RowBox[{"SetDirectory", "[", 
   RowBox[{"NotebookDirectory", "[", "]"}], "]"}], ";"}]], "Input",
 CellChangeTimes->{{3.7706695941669073`*^9, 3.7706695971808147`*^9}}],

Cell[CellGroupData[{

Cell["Japan Hida", "Section",
 CellChangeTimes->{{3.755622746562188*^9, 3.755622749346341*^9}, {
  3.77072682700556*^9, 3.770726828540475*^9}}],

Cell[BoxData[{
 RowBox[{
  RowBox[{"label", "=", "\"\<HidaJapan\>\""}], ";"}], "\[IndentingNewLine]", 
 RowBox[{
  RowBox[{"yMAX", "=", "82"}], ";"}], "\[IndentingNewLine]", 
 RowBox[{
  RowBox[{"startyear", "=", "1771"}], ";"}]}], "Input",
 CellChangeTimes->{{3.75561285049367*^9, 3.755612863717759*^9}, {
   3.7556133337318363`*^9, 3.755613338793902*^9}, {3.7556135899982643`*^9, 
   3.755613594126794*^9}, {3.755619979179481*^9, 3.755619980033556*^9}, {
   3.7556223381825027`*^9, 3.755622382715637*^9}, {3.755622738668586*^9, 
   3.755622767610258*^9}, 3.755624350060912*^9, {3.755625289929346*^9, 
   3.755625292790655*^9}, 3.755625470683455*^9, {3.7556257711254597`*^9, 
   3.755625782625396*^9}, 3.757633030035714*^9, {3.7576342219367313`*^9, 
   3.757634227242029*^9}, {3.757634716967108*^9, 3.757634719132712*^9}, {
   3.757635679132332*^9, 3.757635681920157*^9}, {3.757635880630295*^9, 
   3.757635884665935*^9}, {3.770726831037552*^9, 3.7707268340531683`*^9}}],

Cell[BoxData[{
 RowBox[{
  RowBox[{"parentpath", "=", "\"\<\>\""}], ";"}], "\[IndentingNewLine]", 
 RowBox[{
  RowBox[{"spdeathstotal", "=", 
   RowBox[{
    RowBox[{"Import", "[", 
     RowBox[{"StringJoin", "[", 
      RowBox[{
      "parentpath", ",", "\"\<smallpox_totaldeaths_\>\"", ",", "label", ",", 
       "\"\<.dat\>\""}], "]"}], "]"}], "//", "Flatten"}]}], 
  ";"}], "\[IndentingNewLine]", 
 RowBox[{
  RowBox[{"maxspdeathstotal", "=", 
   RowBox[{"spdeathstotal", "//", "Max"}]}], ";"}], "\[IndentingNewLine]", 
 RowBox[{
  RowBox[{"spdeathsfactor", "=", "1"}], ";"}], "\[IndentingNewLine]", 
 RowBox[{
  RowBox[{"spdeathstotal", "=", 
   RowBox[{"spdeathstotal", "/.", 
    RowBox[{"x_", "\[Rule]", 
     RowBox[{"{", 
      FractionBox["x", "spdeathsfactor"], "}"}]}]}]}], 
  ";"}], "\[IndentingNewLine]", 
 RowBox[{
  RowBox[{
   RowBox[{"spdeathstotal", "//", "Max"}], "//", "ScientificForm"}], 
  ";"}]}], "Input",
 CellChangeTimes->{{3.755612897453335*^9, 3.755612914612196*^9}, {
   3.755637708440749*^9, 3.755637748275449*^9}, {3.757633083038554*^9, 
   3.757633102441195*^9}, {3.757634338938758*^9, 3.757634374954822*^9}, {
   3.757634734123609*^9, 3.7576347440431547`*^9}, {3.757635696699479*^9, 
   3.757635700075865*^9}, {3.75763589010017*^9, 3.757635892543721*^9}, {
   3.770726274639048*^9, 3.770726275699071*^9}, {3.77072683933346*^9, 
   3.7707268496361637`*^9}, 3.770758776319194*^9}],

Cell[BoxData[
 RowBox[{
  RowBox[{"datalength", "=", 
   RowBox[{
    RowBox[{"spdeathstotal", "//", "Flatten"}], "//", "Length"}]}], 
  ";"}]], "Input",
 CellChangeTimes->{{3.757634972099004*^9, 3.757635007129637*^9}, 
   3.770726853004031*^9}],

Cell[BoxData[
 RowBox[{
  RowBox[{"expfactor", "=", 
   RowBox[{"Log10", "[", "spdeathsfactor", "]"}]}], ";"}]], "Input",
 CellChangeTimes->{{3.757633141126545*^9, 3.757633153852227*^9}, 
   3.770726854740101*^9}],

Cell[BoxData[{
 RowBox[{
  RowBox[{"waveletSpectra2D", "=", 
   RowBox[{"Import", "[", 
    RowBox[{"StringJoin", "[", 
     RowBox[{
     "parentpath", ",", "\"\<wav_spectra2D_\>\"", ",", "label", ",", 
      "\"\<.dat\>\""}], "]"}], "]"}]}], ";"}], "\[IndentingNewLine]", 
 RowBox[{
  RowBox[{"waveletglobal", "=", 
   RowBox[{"Import", "[", 
    RowBox[{"StringJoin", "[", 
     RowBox[{
     "parentpath", ",", "\"\<wav_global_\>\"", ",", "label", ",", 
      "\"\<.dat\>\""}], "]"}], "]"}]}], ";"}], "\[IndentingNewLine]", 
 RowBox[{
  RowBox[{"maxwaveletglobal", "=", 
   RowBox[{
    RowBox[{"waveletglobal", "\[LeftDoubleBracket]", 
     RowBox[{";;", ",", "3"}], "\[RightDoubleBracket]"}], "//", "Max"}]}], 
  ";"}], "\[IndentingNewLine]", 
 RowBox[{
  RowBox[{
   RowBox[{"waveletglobal", "\[LeftDoubleBracket]", 
    RowBox[{";;", ",", "2"}], "\[RightDoubleBracket]"}], "//", "Max"}], 
  ";"}], "\[IndentingNewLine]", 
 RowBox[{
  RowBox[{"powerfactor", "=", 
   SuperscriptBox["10", 
    RowBox[{"Floor", "[", 
     RowBox[{"Log10", "[", "maxwaveletglobal", "]"}], "]"}]]}], 
  ";"}], "\[IndentingNewLine]", 
 RowBox[{
  RowBox[{"waveletglobal", "=", 
   RowBox[{"waveletglobal", "/.", 
    RowBox[{
     RowBox[{"{", 
      RowBox[{"x_", ",", "y_", ",", "z_"}], "}"}], "\[Rule]", 
     RowBox[{"{", 
      RowBox[{"x", ",", 
       FractionBox["y", "powerfactor"], ",", 
       FractionBox["z", "powerfactor"]}], "}"}]}]}]}], 
  ";"}], "\[IndentingNewLine]", 
 RowBox[{
  RowBox[{"waveletcoi", "=", 
   RowBox[{"Import", "[", 
    RowBox[{"StringJoin", "[", 
     RowBox[{
     "parentpath", ",", "\"\<wav_coi_\>\"", ",", "label", ",", 
      "\"\<.dat\>\""}], "]"}], "]"}]}], ";"}], "\[IndentingNewLine]", 
 RowBox[{
  RowBox[{"fftspectra", "=", 
   RowBox[{"Import", "[", 
    RowBox[{"StringJoin", "[", 
     RowBox[{
     "parentpath", ",", "\"\<fft_spectra_\>\"", ",", "label", ",", 
      "\"\<.dat\>\""}], "]"}], "]"}]}], ";"}], "\[IndentingNewLine]", 
 RowBox[{
  RowBox[{"maxfftspectra", "=", 
   RowBox[{
    RowBox[{"fftspectra", "\[LeftDoubleBracket]", 
     RowBox[{";;", ",", "2"}], "\[RightDoubleBracket]"}], "//", "Max"}]}], 
  ";"}]}], "Input",
 CellChangeTimes->{{3.755612877173628*^9, 3.755612987791307*^9}, {
  3.7556130301461277`*^9, 3.755613046301001*^9}, {3.755637758645748*^9, 
  3.755637867606282*^9}, {3.7556378994747972`*^9, 3.755637922936789*^9}, {
  3.7707268591964483`*^9, 3.770726861475747*^9}}],

Cell[BoxData[{
 RowBox[{
  RowBox[{
   RowBox[{"fftfactor", "=", 
    RowBox[{"1", " ", 
     SuperscriptBox["10", "2"]}]}], ";"}], " ", 
  RowBox[{"(*", " ", "Japan", " ", "*)"}], 
  "\[IndentingNewLine]"}], "\[IndentingNewLine]", 
 RowBox[{
  RowBox[{"fftspectra", "=", 
   RowBox[{"fftspectra", "/.", 
    RowBox[{
     RowBox[{"{", 
      RowBox[{"x_", ",", "y_"}], "}"}], "\[Rule]", 
     RowBox[{"{", 
      RowBox[{"x", ",", 
       FractionBox["y", "fftfactor"]}], "}"}]}]}]}], ";"}]}], "Input",
 CellChangeTimes->{{3.755623831688737*^9, 3.755623900022122*^9}, {
   3.755624033837634*^9, 3.755624099923552*^9}, {3.7556243877858963`*^9, 
   3.7556243914498043`*^9}, {3.7556251107250757`*^9, 3.755625134619485*^9}, {
   3.755625325835803*^9, 3.7556253492837067`*^9}, {3.755625384880529*^9, 
   3.755625411295437*^9}, {3.7556254931988773`*^9, 3.7556255033728247`*^9}, {
   3.755625550996779*^9, 3.755625565484117*^9}, 3.755625806213619*^9, 
   3.757633173075588*^9, {3.757633870476153*^9, 3.7576338706345587`*^9}, {
   3.757633908897818*^9, 3.7576339260004683`*^9}, {3.757634244561122*^9, 
   3.757634249691874*^9}, {3.757634755219295*^9, 3.757634767490122*^9}, 
   3.757635223452169*^9, {3.757635528944036*^9, 3.757635529293867*^9}, {
   3.75763571320864*^9, 3.757635715103861*^9}, {3.75763590274977*^9, 
   3.757635905801402*^9}, {3.770726868701495*^9, 3.770726869427361*^9}}],

Cell[CellGroupData[{

Cell[BoxData[
 RowBox[{"yticks", "=", 
  RowBox[{"Table", "[", 
   RowBox[{
    RowBox[{"{", 
     RowBox[{"i", ",", 
      SuperscriptBox["2", "i"]}], "}"}], ",", 
    RowBox[{"{", 
     RowBox[{"i", ",", "2", ",", "5", ",", "1"}], "}"}]}], "]"}]}]], "Input"],

Cell[BoxData[
 RowBox[{"{", 
  RowBox[{
   RowBox[{"{", 
    RowBox[{"2", ",", "4"}], "}"}], ",", 
   RowBox[{"{", 
    RowBox[{"3", ",", "8"}], "}"}], ",", 
   RowBox[{"{", 
    RowBox[{"4", ",", "16"}], "}"}], ",", 
   RowBox[{"{", 
    RowBox[{"5", ",", "32"}], "}"}]}], "}"}]], "Output",
 CellChangeTimes->{
  3.755613155227716*^9, 3.755620009175561*^9, 3.7556224236514387`*^9, 
   3.755622786109877*^9, 3.7556243936139517`*^9, 3.755625351721876*^9, 
   3.755625506997155*^9, 3.7556258090275803`*^9, 3.757633037871294*^9, 
   3.757633180285123*^9, 3.757633931442905*^9, 3.757634253083703*^9, 
   3.757634390244463*^9, 3.757634776693598*^9, 3.757635231786161*^9, 
   3.757635424763236*^9, 3.757635535299436*^9, 3.7576357178855743`*^9, 
   3.7576359082750874`*^9, 3.7707264892720757`*^9, 3.770726873108238*^9, 
   3.770758783917594*^9, 3.770758819944798*^9, 3.777383751887919*^9, 
   3.777541513123753*^9, {3.77754161362502*^9, 3.7775416508145943`*^9}, 
   3.7781501581586323`*^9, 3.77815044563443*^9}]
}, Open  ]],

Cell[BoxData[{
 RowBox[{
  RowBox[{"imgheight", "=", "300"}], ";"}], "\[IndentingNewLine]", 
 RowBox[{
  RowBox[{"imgpadding", "=", "50"}], ";"}], "\[IndentingNewLine]", 
 RowBox[{
  RowBox[{"aspecrat", "=", 
   RowBox[{"1", "/", "3.5"}]}], ";"}]}], "Input",
 CellChangeTimes->{{3.7556155094751053`*^9, 3.755615512036969*^9}, {
  3.755615573609927*^9, 3.755615589032963*^9}, {3.755619065161046*^9, 
  3.755619086343608*^9}, {3.755620014529051*^9, 3.755620015288517*^9}, {
  3.7556375177917957`*^9, 3.7556375178752193`*^9}}],

Cell[BoxData[
 RowBox[{
  RowBox[{"yticsspdeaths", "=", 
   RowBox[{"Table", "[", 
    RowBox[{"i", ",", 
     RowBox[{"{", 
      RowBox[{"i", ",", "0", ",", 
       RowBox[{"IntegerPart", "[", 
        RowBox[{"Max", "[", "spdeathstotal", "]"}], "]"}]}], "}"}]}], "]"}]}],
   ";"}]], "Input",
 CellChangeTimes->{3.770726550149775*^9}],

Cell[BoxData[
 RowBox[{
  RowBox[{"plotspdeaths", "=", 
   RowBox[{"ListStepPlot", "[", 
    RowBox[{"spdeathstotal", ",", "\[IndentingNewLine]", 
     RowBox[{"Frame", "\[Rule]", "True"}], ",", 
     RowBox[{"AspectRatio", "\[Rule]", "aspecrat"}], ",", 
     RowBox[{"ImagePadding", "\[Rule]", "imgpadding"}], ",", 
     RowBox[{"ImageSize", "\[Rule]", 
      RowBox[{"{", 
       RowBox[{"Automatic", ",", "imgheight"}], "}"}]}], ",", 
     "\[IndentingNewLine]", 
     RowBox[{"PlotStyle", "\[Rule]", 
      RowBox[{"RGBColor", "[", "\"\<#2F4858\>\"", "]"}]}], ",", 
     "\[IndentingNewLine]", 
     RowBox[{"FrameLabel", "\[Rule]", 
      RowBox[{"{", 
       RowBox[{"None", ",", "\"\<Smallpox Deaths\>\""}], "}"}]}], ",", 
     "\[IndentingNewLine]", 
     RowBox[{"PlotRange", "\[Rule]", 
      RowBox[{"{", 
       RowBox[{
        RowBox[{"{", 
         RowBox[{"1", ",", " ", 
          RowBox[{"datalength", "-", "1"}]}], "}"}], ",", "All"}], "}"}]}]}], 
    "\[IndentingNewLine]", "]"}]}], ";"}]], "Input",
 CellChangeTimes->{{3.755615476012217*^9, 3.7556155987065887`*^9}, {
   3.7556176716766357`*^9, 3.7556176741538763`*^9}, {3.755618732978321*^9, 
   3.755618757927081*^9}, 3.75561881373446*^9, {3.755618953139995*^9, 
   3.755618983396541*^9}, {3.755619048322165*^9, 3.755619118520253*^9}, {
   3.755619272685891*^9, 3.7556193075393877`*^9}, 3.755619413379883*^9, {
   3.755619582407467*^9, 3.7556196065011063`*^9}, {3.755622798510363*^9, 
   3.7556228002325153`*^9}, {3.755636813368361*^9, 3.755637103534135*^9}, {
   3.755637142513833*^9, 3.75563714296842*^9}, {3.755637412188615*^9, 
   3.755637437611978*^9}, 3.757633196363845*^9, {3.7576342659253273`*^9, 
   3.7576342894285803`*^9}, {3.757634798019597*^9, 3.757634813498055*^9}, {
   3.757634903125372*^9, 3.757634918589675*^9}, {3.757635015755191*^9, 
   3.757635034154118*^9}, {3.7576351537831306`*^9, 3.7576351538691397`*^9}, {
   3.75763573385885*^9, 3.757635738040571*^9}, {3.7576359181893177`*^9, 
   3.757635920491259*^9}, {3.7707268865409117`*^9, 3.770726892850925*^9}, 
   3.770726963239711*^9}],

Cell[BoxData[
 RowBox[{
  RowBox[{"plotspectra2D", "=", 
   RowBox[{"ListContourPlot", "[", 
    RowBox[{"waveletSpectra2D", ",", "\[IndentingNewLine]", 
     RowBox[{"ColorFunctionScaling", "\[Rule]", " ", "False"}], ",", " ", 
     RowBox[{"ColorFunction", "\[Rule]", 
      RowBox[{"ColorData", "[", 
       RowBox[{"{", 
        RowBox[{"\"\<CMYKColors\>\"", ",", 
         RowBox[{"{", 
          RowBox[{
           RowBox[{"-", "4.5"}], ",", "6.5"}], "}"}]}], "}"}], "]"}]}], ",", 
     "\[IndentingNewLine]", 
     RowBox[{"Contours", "\[Rule]", "35"}], ",", 
     RowBox[{"ContourLabels", "\[Rule]", "False"}], ",", 
     RowBox[{"InterpolationOrder", "\[Rule]", "5"}], ",", 
     "\[IndentingNewLine]", 
     RowBox[{"FrameTicks", "\[Rule]", 
      RowBox[{"{", 
       RowBox[{
        RowBox[{"{", 
         RowBox[{"yticks", ",", "None"}], "}"}], ",", 
        RowBox[{"{", 
         RowBox[{"Automatic", ",", "None"}], "}"}]}], "}"}]}], ",", 
     "\[IndentingNewLine]", 
     RowBox[{"PlotRange", "\[Rule]", 
      RowBox[{"{", 
       RowBox[{
        RowBox[{"{", 
         RowBox[{"1", ",", 
          RowBox[{"yMAX", "-", "1"}]}], "}"}], ",", 
        RowBox[{"{", 
         RowBox[{"1.4", ",", "5"}], "}"}], ",", 
        RowBox[{"{", 
         RowBox[{
          RowBox[{"-", "22"}], ",", "6.5"}], "}"}]}], "}"}]}], ",", 
     "\[IndentingNewLine]", 
     RowBox[{"ContourStyle", "\[Rule]", "None"}], ",", 
     RowBox[{"AspectRatio", "\[Rule]", "aspecrat"}]}], "\[IndentingNewLine]", 
    "]"}]}], ";"}]], "Input",
 CellChangeTimes->{{3.755613130683964*^9, 3.755613140141121*^9}, {
   3.755619139495593*^9, 3.755619146172696*^9}, {3.755620022857833*^9, 
   3.755620049535716*^9}, {3.755620203493162*^9, 3.755620218196322*^9}, 
   3.755622452701571*^9, {3.755637531572701*^9, 3.755637533404511*^9}}],

Cell[CellGroupData[{

Cell[BoxData[
 RowBox[{"ListContourPlot", "[", 
  RowBox[{"waveletSpectra2D", ",", 
   RowBox[{"ContourStyle", "\[Rule]", "None"}], ",", 
   RowBox[{"ColorFunctionScaling", "\[Rule]", " ", "False"}], ",", " ", 
   RowBox[{"ColorFunction", "\[Rule]", 
    RowBox[{"ColorData", "[", 
     RowBox[{"{", 
      RowBox[{"\"\<CMYKColors\>\"", ",", 
       RowBox[{"{", 
        RowBox[{
         RowBox[{"-", "4.5"}], ",", "6.5"}], "}"}]}], "}"}], "]"}]}], ",", 
   RowBox[{"ImageSize", "\[Rule]", "500"}], ",", 
   RowBox[{"AspectRatio", "\[Rule]", 
    RowBox[{"1", "/", "2"}]}], ",", 
   RowBox[{"InterpolationOrder", "\[Rule]", "1"}]}], "]"}]], "Input",
 CellChangeTimes->{{3.777541537927326*^9, 3.7775415413701057`*^9}, {
  3.777541596207039*^9, 3.777541598990157*^9}, {3.777541669435451*^9, 
  3.777541982980764*^9}, {3.7775420403066053`*^9, 3.777542040914194*^9}, {
  3.778150429978821*^9, 3.7781504378424892`*^9}}],

Cell[BoxData[
 GraphicsBox[GraphicsComplexBox[CompressedData["
1:eJxc3XdYVFf/PeyxI7YBRoMEFRERcYIwDL2cLSIiIkXsvfceez3WaGLsLfYW
e++xHnuNGrvGqLHX2JjBhr77933Yn/3uxT+57mudPYyAi1kOGSq2612/Y36T
yZQWbTL9v/+Kt2OfC7sVuZSt/U9vNNUmptoFbAZbwJ5gb7AP2BfsB/YHB4AD
wVZwEDgYHAK2gUPBdnAYOBwcAY4ER4GjwTHgWHAcOB6sgZlqHWyqATnYlAA5
2FQTcrApEXKwqRbkYFMS5GBTbcjBpmTIwaY6kINNKZCDTXUhB5tSIQeb6kGO
ToPr0yEHmzJUM7AONsCmTLgebIBN9eH9gXWwATZlwXmwDjbApgZwHszfyma2
6NSiipP6T7WJqXYBm8EWsCfYG+wD9gX7gf3BAeBAsBUcBA4Gh4Bt4FCwHRwG
DgdHgCPBUeBocAw4DhwP1sBMtQ7mfafmYN53ag7mfafmYN53ag7mfafmYN53
ag7mfafmYN53ag7mfafmYN53ag7mfafmYN53ag7mfafmYFMa5GDef2oO5v2n
mIF1sAHm/adeDzbAvP/U9wfWwQaY9596HqyDDTDvP/U8mL/1XrV139bhOdR/
qk1MtQvYDLaAPcHeYB+wL9gP7A8OAAeCreAgcDA4BGwDh4Lt4DBwODgCHAmO
AkeDY8Cx4DhwPFgDM9U6mPehmoN5H6o5mPehmoN5H6o5mPehmoN5H6o5mPeh
moN5H6o5mPehmoN5H6o5mPehmoN5H6o5mPehmoN5H6o5mPehmoN5HypmYB1s
gHkfqufBOtgA835Uz4N1sAHm/aieB+tgA8z7UT0PNol9/IH6UbXYx8IuYDPY
AvYEe4N9wL5gP7A/OAAcCLaCg8DB4BCwDRwKtoPDwOHgCHAkOAocDY4Bx4Lj
wPFgDcxU62DaxyIH0z4WOZj2scjBtI9FDqZ9LHIw7WORg2kfixxM+1jkYNrH
IgfTPhY5mPaxyMG0j0UOpn0scrApDXIw7WWRg2kvf6B+VK8HG2Day+I8WAcb
YNrP4jxYBxtg2s/iPFgHG2Daz+I8mL95/d/jyU/Uj6pNTLUL2Ay2gD3B3mAf
sC/YD+wPDgAHgq3gIHAwOARsA4eC7eAwcDg4AhwJjgbHgGPBceB4sAZmqnUw
70M1B/M+VHMw70M1B/M+VHMw70M1B/M+VHMw70M1B/M+VHMw70M1B/M+VHMw
70M1B/M+VHMw70M1B/M+VHN0OlyfoZqBdbAB5v2nXg82wLzv1PcH1sEGmPed
eh6sgw0w7zv1PJj28WfqN9UuYDPYAvYEe4N9wL5gP7A/OAAcCLaCg8DB4BCw
DRwKtoPDwOHgCHAkOAocDY4Bx4LjwPFgDcxU62DaxyIH0z4WOZj2scjBtI9F
DqZ9LHIw7WORg2kfixxM+1jkYNrHIgfTPhY5mPaxyMG0j0UOpn0scjDtY5GD
aR+LHEz7+DP1n3o92ADTPhbnwTrYANM+FufBOtgA0z4W58E62ADTPhbnwSax
j79QP6oW+1jYBWwGW8CeYG+wD9gX7A8OAAeCreAgcDA4BGwDh4Lt4DBwODgC
HAmOAkeDY8Cx4DhwPFgDM9U6mPawyMG0h0UOpj0scjDtYZGDaQ+LHEx7WORg
2sMiB9MeFjmY9rDIwbSHRQ6mPSxyMO1hkYNpD4scTHtY5GDawyIH0x7+Qn2o
Xg82wLSHxXmwDjbAtIfFebAONsC0h8V5sA42wLSHxXmwSezhr9SHqsUeFnYB
m8EWsCfYG+wD9gX7gf3BAeBAsBUcBA4Gh4Bt4FCwHRwGDgdHgCPBUeBocAw4
FhwHjgdrYKZaB9M+FjmY9rHIwbSPRQ6mfSxyMO1jkYNpH4scTPtY5GDaxyIH
0z4WOZj2scjBtI9FDqZ9LHIw7WORg2kfixxsSoccTHv5K/Wjej3YANNeFufB
Bpj2srgerIMNMO1lcR6sgw0w7WVxHmwSzy9/oz5ULfazsAvYDLaAPcHeYB+w
L9gP7A8OAAeCreAgcDA4BGwDh4Lt4DBwODgCHAmOAkeDY8Cx4DhwPFgDM9U6
mPazyMG0n0UOpv0scjDtZ5GDaT+LHEz7WeRg2s8iB9N+FjmY9rPIwbSfRQ6m
/SxyMO1nkYNpP4scTPtZ5GDazyIH037+Rn2oXg82wLSfxXmwDjbAtJ/FebAO
NsC0n8V5sA42wLSfxXkwf7s/YuzEAl1N7H96o6k2MdUuYDPYAvYEe4N9wL5g
P7A/OAAcCLaCg8DB4BCwDRwKtoPDwOHgCHAkOAocDY4Bx4LjwPFgDcxU62De
j2oO5v2o5mDej2oO5v2o5mDej2oO5v2o5mDej2oO5v2o5mDej2oO5v2o5mDe
j2oO5v2o5mDej2oO5v2o5mDej2oO5v2omIF1sAHm/aieB+tgA8z7UT0P1sEG
mPejeh6sgw0w70f1PJi//RoQFLrJI1+e32iqTUy1C9gMtoA9wd5gH7Av2A/s
Dw4AB4Kt4CBwMDgEbAOHgu3gMHA4OAIcCY4CR4NjwLHgOHA8WAMz1TqY96Oa
g3k/qjmY96Oag3k/qjmY96Oag3k/qjmY96Oag3k/qjmY96Oag3k/qjmY96Oa
g3k/qjmY96Oag3k/qjmY96Oag3k/KmZgHWyAeT+q58E62ADzflTPg3WwAeb9
qJ4H62ADzPtRPQ/mbxGXb/zT5KDsR9UmptoFbAZbwJ5gb7AP2BfsB/YHB4AD
wVZwEDgYHAK2gUPBdnAYOBwcAY4ER4GjwTHgWHAcOB6sgZlqHcz7Uc3BvB/V
HMz7Uc3BvB/VHMz7Uc3BvB/VHMz7Uc3RyXB9HcjBvA/VHMz7UM3BvA/VHMz7
UM3BvA/VHMz7UM3BvA8VM7AONsC8D9XzYB1sgHkfqufBOtgA8z5Uz4N1sAHm
faieB5vEns6fZ7GnhcWeFnYBm8EWsCfYG+wD9gX7gf3BAeBAsBUcBA4Gh4Bt
4FCwHRwGDgdHgCPBUeBocAw4FhwHjgdrYKZaB9OeFjmY9rTIwbSnRQ6mPS1y
MO1pkYNpT4scTHta5GDa0yIH054WOZj2tMjBtKdFDqY9LXIw7WmRg2lPixxM
e1rkYNrTeWZgHWyAaU+L82AdbIBpT4vzYB1sgGlPi/NgHWyAaU+L82CT2NMF
8iz2tLDY08IuYDPYAvYEe4N9wL5gP7A/OAAcCLaCg8DB4BCwDRwKtoPDwOHg
CHAkOAocDY4Bx4LjwPFgDcxU62Da0yIH054WOZj2tMjBtKdFDqY9LXIw7WmR
g2lPixxMe1rkYNrTIgfTnhY5mPa0yMG0p0UOpj0tcjDtaZGDaU+LHEx7Os8M
rIMNMO1pcR6sgw0w7WlxHqyDDTDtaXEerIMNMO1pcR5sEnta9qNqsadlP6o2
gy1gT7A32AfsC/YD+4MDwIFgKzgIHAwOAdvAoWA7OAwcDo4AR4KjwNHgGHAs
OA4cD9bATLUOpj0t+1HNEyAH056W/ajmiZCDaU/LflTzJMjBtKdlP6p5MuRg
2teyH9U8BXIw7WvZj2qeCjmY9rXsRzVPgxxM+1r2o5pnqGZgHWyAaV/LflTP
gw0w7WvZj+p5sAGmfS37UT0PNsC0r2U/Qv/l7euCeRb7Wljsa2EXsBlsAXuC
vcE+YF+wH9gfHAAOBFvBQeBgcAjYBg4F28Fh4HBwBDgSHAWOBseAY8Fx4Hiw
BmaqdTDta5GDaV+LHEz7WuRg2tciB9O+FjmY9rXIwbSvRQ6mfS1yMO1rkYNp
X4scTPta5GDa1yIH074WOZj2tcjBtK9FDqZ9nWcG1sG0p8X1YB1sgGlPi/Ng
HWyAaU+L82AdbIBpT4vzYJPY04XyLPa0sNjTwi5gM9gC9gR7g33AvmA/sD84
ABwItoKDwMHgELANHAq2g8PA4eAIcCQ4ChwNjgHHguPA8WANzFTrYNrTIgfT
nhY5mPa0yMG0p0UOpj0tcjDtaZGDaU+LHEx7WuRg2tMiB9OeFjmY9rTIwbSn
RQ6mPS1yMO1pkYNpT4scTHs6zwysgw0w7WlxHqyDDTDtaXEerIMNMO1pcR6s
gw0w7WlxHmwSe1r2o2qxp2U/qjaDLWBPsDfYB+wL9gP7gwPAgWArOAgcDA4B
28ChYDs4DBwOjgBHgqPA0eAYcCw4DhwP1sBMtQ6mPS37Uc0TIAfTnpb9qOaJ
kINpT8t+VPMkyMG0p2U/qnky5GDa07If1TwFcjDtadmPap4KOZj2tOxHNU+D
HEx7WvajmmeoZmAdbIBpT8t+VM+DDTDtadmP6nmwAaY9LftRPQ82wLSnZT9C
/+Xt6cJ5FntaWOxpYRewGWwBe4K9wT5gX7Af2B8cAA4EW8FB4GBwCNgGDgXb
wWHgcHAEOBIcBY4Gx4BjwXHgeLAGZqp1MO1pkYNpT4scTHta5GDa0yIH054W
OZj2tMjBtKdFDqY9LXIw7WmRg2lPixxMe1rkYNrTIgfTnhY5mPa0yMG0p0UO
pj2dZwbWwQaY9rU4D9bBBpj2tTgP1sEGmPa1OA/WwQaY9rU4DzaJfV0kz2Jf
C4t9LewCNoMtYE+wN9gH7Av2A/uDA8CBYCs4CBwMDgHbwKFgOzgMHA6OAEeC
o8DR4BhwLDgOHA/WwEy1DqZ9LXIw7WuRg2lfixxM+1rkYNrXIgfTvhY5mPa1
yMG0r0UOpn0tcjDta5GDaV+LHEz7WuRg2tciB9O+FjmY9rXIwbSv88zAOtgA
074W58E62ADTvhbnwTrYANO+FufBOtgA074W58Emsa9lP6oW+1r2o2oz2AL2
BHuDfcC+YD+wPzgAHAi2goPAweAQsA0cCraDw8Dh4AhwJDgKHA2OAceC48Dx
YA3MVOtg2teyH9U8AXIw7WvZj2qeCDmY9rXsRzVPghxM+1r2o5onQw6mfS37
Uc1TIAfTvpb9qOapkINpX8t+VPM0yMG0r2U/qnmGagbWwQaY9rXsR/U82ADT
vpb9qJ4HG2Da17If1fNgA0z7WvYj9F/evnbJs9jXwmJfC7uAzWAL2BPsDfYB
+4L9wP7gAHAg2AoOAgeDQ8A2cCjYDg4Dh4MjwJHgKHA0OAYcC44Dx4M1MFOt
g2lfixxM+1rkYNrXIgfTvhY5mPa1yMG0r0WOrg3XJ0MOpj0tcjDtaZGDaU+L
HEx7WuRg2tMiB9OeFjmY9rTIwbSn88zAOtgA054W58E62ADTnhbnwTrYANOe
FufBOtgA054W58EmsaeL5lnsaWGxp4VdwGawBewJ9gb7gH3BfmB/cAA4EGwF
B4GDwSFgGzgUbAeHgcPBEeBIcBQ4GhwDjgXHgePBGpip1sG0p0UOpj0tcjDt
aZGDaU+LHEx7WuRg2tMiB9OeFjmY9rTIwbSnRQ6mPS1yMO1pkYNpT4scTHta
5GDa0yIH054WOZj2dJ4ZWAcbYNrT4jxYBxtg2tPiPFgHG2Da0+I8WAcbYNrT
4jzYJPa07EfVYk/LflRtBlvAnmBvsA/YF+wH9gcHgAPBVnAQOBgcAraBQ8F2
cBg4HBwBjgRHgaPBMeBYcBw4HqyBmWodTHta9qOaJ0AOpj0t+1C9Hkz7Wfah
midBDqb9LPtQzZMhB9N+ln2o5imQg2k/yz5U81TIwbSfZR+qeRrkYNrPsg/V
PEM1A+tgA0z7Wfaheh5sgGk/yz5Uz4MNMO1n2YfqebABpv0s+xD6Lm8/u+ZZ
7GdhsZ+FXcBmsAXsCfYG+4B9wX5gf3AAOBBsBQeBg8EhYBs4FBwGDgdHgCPB
UeBocAw4FhwHjgdrYKZaB9NeFjmY9rLIwbSXRQ6mvSxyMO1lkYNpL4scTM9H
ixxM+1nkYNrPIgfTfhY5mPazyMG0n0UOpv0scjDtZ5GDaT+LHEz7Oc8MrIMN
MO1ncR6sgw0w7WdxHqyDDTDtZ3EerIMNMO1ncR7M3yb/3+PFYnl+o6k2MdUu
YDPYAvYEe4N9wL5gP7A/OAAcCLaCg8DB4BCwDRwKtoPDwOHgCHAkOAocDY4B
x4LjwPFgDcxU62Dej2oO5v2o5mDej2oO5v2o5mDej2oO5v2o5mDej2oO5v2o
5mDej2oO5v2o5mDej2oO5v2o5mDej2oO5v2o5mDej2oO5v2omIF1sAHm/aie
B+tgA8z7UT0P1sEGmPejeh6sgw0w70f1PNgk9rPsR9ViP8t+VG0GW8CeYG+w
D9gX7Af2BweAA8FWcBA4GBwCtoFDwXZwGDgcHAGOBEeBo8Ex4FhwHDgerIGZ
ah1M+1n2o5onQA6m/Sz7Uc0TIQfTnpb9qOZJkINpT8t+VPNkyMG0p2U/qnkK
5GDa07If1TwVcjDtadmPap4GOZj2tOxHNc9QzcA62ADTnpb9qJ4HG2Da07If
1fNgA0x7Wvajeh5sgGlPy36E/svb08XzLPa0sNjTwi5gM9gC9gR7g33AvmA/
cAA4EGwFB4GDwSFgGzgUbAeHgcPBEeBIcBQ4GhwDjgXHgePBGpip1sG0p0UO
pj0tcjDtaZGDaU+LHEx7WuRg2tMiB9OeFjmY9rTIwbSnRQ6mPS1yMO1pkYNp
T4scTHta5GDa0yIH054WOZj2dJ4ZWAcbYNrT4jxYBxtg2tPiPFgHG2Da0+I8
WAcbYNrT4jzYJPZ0iTyLPS0s9rSwC9gMtoA9wd5gH7Av2A/sDw4AB4Kt4CBw
MDgEbAOHgu3gMHA4OAIcCY4CR4NjwLHgOHA8WAMz1TqY9rTI0QlwfU1wIlwP
pr0scjDtZZGDaS+LHEx7WeRg2ssiB9NeFjmY9rLIwbSXRQ6mvSxyMO1lkYNp
L4scTHs5zwysgw0w7WVxHqyDDTDtZXEerIMNMO1lcR6sgw0w7WVxHmwSe1n2
n2qxl2X/qTaDLWBPsDfYB+wL9gP7gwPAgWArOAgcDA4B28ChYDs4DBwOjgBH
gqPAMeBYcBw4HqyBmWodTPtY9p2aJ0COrgnXJ0IOpj0s+0/NkyAH0x6W/afm
yZCDaQ/L/lPzFMjBtIdl/6l5KuRg2sOy/9Q8DXIw7WHZf2qeoZqBdbABpj0s
+089DzbAtIdl/6nnwQaY9rDsP/U82ADTHpb9B/2Wt4dL5lnsYWGxh4VdwGaw
BewJ9gb7gH3BfmB/cAA4EGwFB4GDwSFgGzgUbAeHgcPBEeBIcBQ4GhwDjgXH
gePBGpip1sG0j0UOpn0scjDtY5GDaR+LHEz7WORg2sciB9M+FjmY9rHIwbSP
RQ6mfSxyMO1jkYNpH4scTPtY5GDaxyIH0z4WOZj2cZ4ZWAcbYNrH4jxYBxtg
2sfiPFgHG2Dax+I8WAfTHhbXg01iD5fKs9jDwmIPC7uALWBPsDfYB+wL9gP7
gwPAgWArOAgcDA4B28ChYDs4DBwOjgBHgqPA0eAYcCw4DhwP1sBMtQ6m/Sty
MD2fLHIw7WGRg2kfixxM+1jkYNrHIgfTPhY5mPaxyMG0j0UOpn0scjDtY5GD
aR+LHEz7WORg2sciB9M+FjmY9nGeGVgHG2Dax+I8WAcbYNrH4jxYBxtg2sfi
PFgHG3h9A7g9sYdl/6kWe1j2n2oz2AL2BHuDfcC+YD+wPzgAHAi2goPAweAQ
sA0cCraDw8Dh4AhwJDgKHA2OAceC48DxYA3MVOtg2seyD9U8AXIwPX8s+1DN
EyEH016WfajmSZCDaS/LPlTzZMjBtJdlH6p5CuRg2suyD9U8FXIw7WXZh2qe
BjmY9rLsQzXPUM3AOtgA016WfaieBxtg2suyD9XzYANMe1n2oXoebIBpL8s+
fHuwxrHRdnOe32iqTUy1C9gMtoA9wd5gH7Av2A/sDw4AB4Kt4CBwMDgEbAOH
gu3gMHA4OAIcCY4CR4NjwLHgOHA8mKnWwbz/1BzM+0/Nwbz/1BzM+0/Nwbz/
1BzM+0/Nwbz/1BzM+0/Nwbz/1BzM+0/Nwbz/1BzM+0/Nwbz/1BzM+0/Nwbz/
1BzM+08xA+tgA8z7Tz0P1sEGmPefeh6sgw0w7z/1PFgHG2Def+p5MH9Lsswt
e32S7EPVJqbaBWwGe4K9wT5gX7Af2B8cAA4EW8FB4BCwDRwKtoPDwOHgCHAk
OBocA44Fx4HjwRqYqdbBvO/UHMz7Ts3BvO/UHMz7Ts3BvO/UHMz7Ts3BvO/U
HMz7Ts3BvO/UHMz7Ts3BvO/UHMz7Ts3BvO/UHMz7Ts3BvO/UHMz7TjED62AD
zPtOPQ/WwQZeXx+uBxtg3m/qebAONsC839TzYP62sOvLXta7st9Um5hqF7AZ
bAF7gr3BPmBfsB/YHxwADgRbwUHgYHAI2AYOBdvBYeBwcAQ4EhwFjgbHgGPB
ceB4sAZmqnUw70M1B/M+VHMw70M1B/M+VHMw70M1B/M+VHMw70M1B/M+VHMw
70M1B/M+VHMw70M1B/M+VF0Prgfz/lNzMO8/NQfz/lPMwDrYAPP+U8+DdbAB
5o/31PNgHWyAeR+q58E62ADzPlTPg01i/7rlWexfYbF/hV3AZrAF7An2BvuA
fcF+YH9wADgQbAUHgYPBIWAbOBRsB4eBw8ER4EhwFDgaHAOOBceB48EamKnW
wbSHRQ6mPSxyMO1hkYNpD4scTHtY5GDawyIH0x4WOToZrq8DOZj2r8jBtH9F
Dqb9K3Iw7V+Rg2n/ihxM+1fkYNq/eWZgHWyAaf+K82ADTHtXXA/WwQaY9q44
D9bBBpj2rjgPNom9K/tPtdi7sv9Um8EWsCfYG+wD9gX7gf3BAeBAsBUcBA4G
h4Bt4FCwHRwGDgdHgCPBUeBocAw4FhwHjgdrYKZaB9M+lv2n5gmQg2kfy/5T
80TIwbSPZf+peRLkYNrHsv/UPBlyMO1j2YdqngI5mPax7EM1T4UcTPtY9qGa
p0EOpn0s+1DNM1QzsA42wLSPZR+q58EG2FQfzoN1sAGmvSz7UT0PNsC0l2U/
Qv+ZFvzf40XZj6pNTLUL2Ay2gD3B3mAfsC/YD+wPDgAHgq3gIHAwOARsA4eC
7eAwcDg4AhwJjgJHg2PAseA4cDxYAzPVOpj3o5qDeT+qOZj3o5qDeT+qOZj3
o5qDeT+qOZj3o5qDeT+qOZj3o5qDeT+qOZj3o5qDeT+qOZj3o5qDeT+qOZj3
o5qDeT8qZmAdbIB5P6rnwTrYAPN+VM+DdbAB5v2ongfrYAPM+1E9DzaJ/eye
Z7GfhcV+FnYBm8EWsCfYG+wD9gX7gf3BAeBAsBUcBA4Gh4Bt4FCwHRwGDgdH
gCPBUeBocAw4FhwHjgdrYKZaB9N+FjmY9rPIwbSfRQ6m/SxyMO1nkYNpP4sc
TPtZ5GB6PlnkYNrTIgfTnhY5mPa0yMG0p0UOpj0tcjDtaZGDaU+LHEx7Os8M
rIMNMO1pcR6sgw0w7WtxHqyDDTDta3EerIMNMO1rcR5sEvta9qNqsa9lP6o2
gy1gT7A32AfsC/YD+4MDwIFgKzgIHAwOAdvAoWA7OAwcDo4AR4KjwNHgGHAs
OA4cD9bATLUOpn0t+1HNEyAH076W/ajmiZCDaV/LflTzJMjBtK9lP6p5MuRg
2teyH9U8BXIw7WvZj2qeCjmY9rXsRzVPgxxM+1r2o5pnqGZgHWyAaV/LflTP
gw0w7WvZj+p5sAGmfS37UT0PNsC0r2U/Qv/lPR8t+1G1eD5a9qNqM9gT7A32
AfuC/cD+4ABwINgKDgIHg0PANnAo2A4OA4eDI8CR4ChwNDgGHAuOA8eDNTBT
rYPp+WfZh2qeADmYnn+WfajmiZCD6fln2YdqngQ5mJ5/ln2oOhmurwM5mJ5v
lv2n5nUhB9PzzbL/1Lwe5GB6/ln2n5qnQw6m559l/6nXgw0wPf8s+089D6bn
m2XfqdeDDTA93yz7Tj0PNsD0fLPsO+izvL3skWexl4XFXhZ2AZvBFrAn2Bvs
A/YF+4H9wQHgQLAVHAQOBoeAbeBQcBg4HBwBjgRHgaPBMeBYcBw4HqyBmWod
TPtY5GDaxyIH0z4WOZj2scjBtI9FDqZ9LHIw7WORg2kfixxM+1jkYNrHIgfT
PhY5mPaxyMG0j0UOpn0scjDtY5GDaR/nmYF1sAGmfSzOg3WwAaZ9LM6DdbAB
pn0szoN1sAGmfSzOg01iH8s+VC32sexD1WawBewJ9gb7gH3BfmB/cAA4EGwF
B4GDwSFgGzgUbAeHgcPBEeBIcBQ4GhwDjgXHgePBGpip1sG0j2U/qk6A62tC
DqY9LPtQzWtBDqY9LPtQzWtDDqY9LPtQzetADqY9LPtQzetCDqY9LPtQzetB
DqY9LPtQzdMhB9Meln2oXg82wLSHZR+q58EGmPaw7EP1PNgA0x6WfaieBxtg
2sOyD6Hv8vaw7EPVYg/LPlRtBlvAnmBvsA/YF+wH9gcHgAPBVnAQOBgcAraB
Q8F2cBg4HBwBjgRHgaPBMeBYcBw4HqyBmWodTPtY9qGaJ0AOpn0s+1HNEyEH
0z6W/ajmSZCDaR/LflTzZMjRdeD6FMjBtI9lH6p5KuRg2seyD9U8DXIw7WPZ
h2qeoZqBdbABpn0s+1A9D6Z9LPtPvR5sgGkfy/5Tz4MNMO1j2X/Qb3n72JJn
sY+FxT4WdgGbwRawJ9gb7AP2BfuB/cEB4ECwFRwEDgaHgG3gULAdHAYOB0eA
I8FR4GhwDDgWHAeOB2tgploH014WOZj2ssjBtJdFDqa9LHIw7WWRg2kvixxM
e1nkYNrLIgfTXhY5mPayyMG0l0UOpr0scjDtZZGDaS+LHEx7WeRg2st5ZmAd
bIBpL4vzYB1sgGkvi/NgHWyAaS+L82AdbIBpL4vzYJPYy7IfVYu9LPtQtQXs
CfYG+4B9wX5gf3AAOBBsBQeBg8EhYBs4FGwHh4HDwRHgSHAUOBocA44Fx4Hj
wRqYqdbBtI9lH6p5AuRg2suyD9U8EXIw7WXZh2qeBDmY9rLsQzVPhhxMe1n2
oZqnQA6mvSz7UM1TIQfTXpZ9qOZpkINpL8s+VPMM1Qysgw0w7WXZh+r1YNrH
sv/U9wc2wLSPZf+p58EGmPax7D/ot7x9LPtPtdjHwi5gM9gC9gR7g33AvmA/
sD84ABwItoKDwMHgELANHAq2g8PA4eAIcCQ4ChwNjgHHguPA8WANzFTrYNrH
sg/VPAFyMO1j2Ydqngg5mPax7EM1T4IcTPtY9qGaJ0MOpueTZR+qeQrkYNrL
sg/VPBVyMO1l2YdqngY5mPay7EM1z1DNwDrYANNeln2ongcbYNrPsh/V82AD
TPtZ9qN6HmyAaT/LfoT+y9vPpfMs9rOw2M/CLmAz2AL2BHuDfcC+YD+wPzgA
HAi2goPAweAQsA0cCraDw8Dh4AhwJDgKHA2OAceC48DxYA3MVOtg2s8iB9N+
FjmY9rPIwbSfRQ6m/SxyMO1nkYNpP4scTPtZ5GDazyIH034WOZj2s8jBtJ9F
Dqb9LHIw7WeRg2k/ixxM+znPDKyDDTDtZ3E92ADTXhbvD6yDDTDtZXEerIMN
MO1lcR7M/z7tMjYGrF7i0O4lpU269b4eO/a5sFuRS9lawuvxS3aXSCOLj/+t
fm9Gfuft0DwKvsg9bs2kfJLZWuhUlnR/49i/s/rEslEZ66ew6Q7tblr67Gt/
xLCymS06taji1Ipd2jGsWNtYsrg/H4ZpbYescWqr72c+f8zvz7bs0Y4677K1
ImO+lWrL39+yBUXdNkQ7tPXTR3uu5N+fflr0NfJtJaeWOdPrfEstU95+3zmm
pSxTvX3ucPfLjxvHOLWbiRvmbuT3Z3lKxYUVxju1dYcmt8rk5yPX9Dz6LdCp
7e2/+Yy5zUrt3ITA5t69P+fdvyj2KvDAvEOVP2ni663bScdH68yPdPvDPTJi
Ki/9qNX+re+YNfz6feN67xnm/0k7+n2X8UnfIpnX/92fT5rls9fd1TwXFrf/
Y+YNr8JVP2ndA3571ycxnX2Z2uvuzT4ftdL+f0xdlZTJGv6tuz8s8ElLfbzQ
vPyfNDq/bVJkarNq6WRnkfnbNgRkwu2ns/L7fhq1wPikHT5QzPd4EuT8/u8v
fWFV/nniepOp0cvNy23tP2u3Brw4+3PjlVrvVVv3bR3+Wdt8a+yfKfzPE3wj
37d6AeJ6P/Z9qVPMY+0Xrf2RWSOK30ljnRx+Rx6N/qQNiHG7vCE8k33zWG/y
bCpv/6fxj+80m/tZm5vWM3dIiB/b6X3QvdjWL9r9kg2Cpt2olPf19EWzLAqa
2tfuRxbvr3nP/L1OOPPM/z6e9K/i7VHqq9agdqvJ5W9WYhHn+m1/9+KL1mGa
e/aiMZls48cVGZ3LftVK7F7Q/eUw8ef/qg0qM3r0+DHS4vZebKi8aUjsV23X
LlvhkcMzWdoPK+a7ReflvE/L/7HD6+vafGzMkvjWSS7JzL72VquM7fnYI//d
d31zxOvL5mPdrRu+zCySTBbnx0we+fz4+XysvltC2YX8+tOdqu2feDov5/3z
LflhjXflCrKE1POth1/IYCEtW97ZrRVk3xYXfX5yi3g9/oJsbdKIsH8uSIvz
N9Jzn33eUJCdHLRz9U5+/ZD4lNOnp+fl/PtFtclrfvKs6sKalNq0pn5Ubfad
Jan+bG8X9rLRspM7Donfp+DCfttRom3F6rXJ4ny/viPrzlrrwjo/Gfi5359J
rGmd6KhuG/Jy/v3PenLw3FnNiuZdb2fHy5XKv8rTla3bVzbw/v6arEFQ24xq
PYsyr34vfjiaIF4PuCj7veekvusPSovbe7QxxKgb4Mqmfr37ak5DO7sxsqaW
Xd2VpfkF9uu/Svx+Dlfm0ujT1oON7WTx/ndMqdaz10lXVq9Yz+kV+Pu72Kt2
35tmV6Y5EhvfWRrKSoxvmNZ7jbjenzUPOOs636U4e/Xcc+DnHf5sZvVhuzZb
i7NGp8vP/lajMv0+vSL7p/5Vb48/WZxncT+WWXpC/j7JgRc+7X7zVP6+yKfj
rofffVmcDfD5e811j8qs46mpv+/bXZydabBr1BzPBDZq96OJj94VZ75zLm45
NKsmK1rM812BD/L3Zy7rtevbkFkl2KOGkTH9Hsrfz3am6sqVXuXl72ebWN47
vnQX+fvZ8pXsPnP1bPx9bQms/8rUKvtqyN/n5pcRN2rKPvn7jfYPSh3/KKoE
a1v72OvdNaOZ80PDmaHTS7DB8/PVqnVA/v6mZW0qHU/h98c19+u1JZElmF5x
wKVDMdGUi/t/+3ROysq3Jdih0T9teP9U/j6lVsc6vF2UH3+fUk12NOB669TD
8vdvLb95bMbjsyXZlVc3mpZr4cbiG91NW3uzJPPqOuFH+8QoNux+1cdhJUuy
Cb37dL2dm8BuzXz12XZY/r6cB4GBX6Nal2QD/x29os7RLJZ14XJVrU1JtupC
8Oyg/fL3R5y8cuilfkza7dSZmaySfP30VY9in7lVK0G+cW6DrdFwN/KOyvaX
RVqWYO4Xq/78qq58vfTcR7Or1GtTip0tEzLkMn9/x140rDW0b0m6f9d++v3f
S/3l76+wjn5Q5dTJkmzvm8azLz2Qr+e+ZcWaqN+/b8BK9O/xm+N0Sba91c6Q
9WH4esYaq160w2/Dc0uxwB7D9vo9zWLlXB7VSM2Sr3881Ppi2fC28vXhlx6+
OPrqPPl67oXGf2ct2t7MZv887eiQcqVZh+2O98X7mdmGRdXHNhytsd13Q2p2
LCpfT+7lhJxCv7Yxs5Q2GbvOj5Wvt7v/csPvOg3WyP+7Port9rHMmdZNvj5b
iUnX87foKF8vK8ej3ISHXczsfd/TW65HNGCbPli2lr0i7+/1GkcX3v+nFMsN
mjbu/G33vH8fM7PdUwsPfOVXmpybdXzbey2Y1f7w7Z/x/c1seoOg1SWfubOp
93PvlV4mX7+v7YV8D7L2mZlNH+tdZkR1Ol+s9J0Czez88cDunCPtB5vZrnV3
f1laI5hyy98uV4q1j2fsbHzA5S7y4/HCUrZj3AYzK9N2cFPXY/L1Pt8v1Jab
Y6PI4uPR91Thu29XmtmgcomrfMvXZ2vmTn+8pq18vcg1B/rPiz5lZk8vPC1e
9JF8fcXqRceXHFoGXz+xPqtXt+fj5LVmVqjT9Vp9fqnOao1Nbp+4yMyKrj1z
ss3ZSPbf32tGt11gZnELi1xb81sq+zHfjDC38/L14f5NrHrpl/xu7PCkP5eP
6yBfr+3HVT/sPbxQ+li+KlHnT2eyOftLDC57Sd7f04l3eu91ytdHm3ghtP1T
Xzc25cP5DZ/dktmMXu1WjQtwY6tbl3w+85V8Paabdr9ClTulsl0Lqpbp+sbM
boxuuNnbHV+fKZmlf5g6Y0tLN3b7/D+OIcsy2SCTV5W7RdxYjZOVz88YIl9/
aGHsxRpDfoLXI+L3p279XYFpaW6sR/CMMide1mZf3//smlXDjQ36trT3rqGZ
LKubMW5KjHy9imYXMwf57HdnBc8Pmtn/voWd6Lm8Xb1z8v/vsiY+dyu2Tv7/
R2Uqnbv4bb07K1Dg2KPHVTzyPl7u7Nayqz6HblrI2y8tHhZWxoPtGZP9cfU7
d3p/XSbuXfTNJH+ep9brC3EFv7kz3wlDq7rxj0ew+U2uz2V3FpM+Oa3MK/n/
V/R2+fvRSg/8/yuSmTl9Vq/iDnfWc1Bf32N/ZrKdFRrO+Yvf/8sVj7l93Sr/
/4ELX5q+H3se/n+C//f7fBLeu6aU9GDlTF4dTnWzsycHHyx/ZvZgKeXrrObf
GfI+vh4svvaAwjd72Mni/r8ovtZ/b28PdmX2voSf+f39o5DXq6Ev5P/PUqDH
nHu+zTzY2XHm9pHbMllU+2vPf3nrzmb+fnrtyrmhzPjp672Uxh7s0eYywXdD
+PVLbCvndvFg6+x+lXqelT8P2ebOgl8nhuHPQ/Lr3Vq+qrVN/nxhndJZe68c
lD8f9zy0yOCZqz3YP/tcup+/UINtrzG9yoe1HiywbtYYa2AdVu3+jiMlj3qw
f42e0xuckT+Pc6Jces6AaPx5nDps95s5H/p/9WBlLC8mZlzNZCM/bitx+IgH
089vtzVYL38e5ZrL2i4Fr8LPp/D7M23xzwkzS8p/v//j89GijXtb2OJH579m
XHVlbQakdVjc3cI6LCtSO+dKMtu8Jvb57c8eLNY0rFryav713TX554om+e95
JVLnJ46aYGGzPK54dbhWiJ5PCHz0te20LwVZhwFW4/NaC7v2wFrgSaArPN/g
wtburLB37O8W1mNuk6yz4zJZ25SB6/qNtbDJg6qHPRwhnz9J/ZjcqOUYeD6F
v/9tc/dENpzCv6/s1vNn88fjms+c7rFT5b8/BtnT3cfz3o6+6twTlsIff9db
8edD/9IszrPjgkqRcm8Xefn4yMUk6V3nTL0X1Tul1Vs56cj9mBzNq/NfO0/4
P9EGz/3x9EG+9/rde/ufdnylNraZ+/SxZZ3a7wPrvaiy6bE24vADtz5hDs3l
l2HbZ57J1YK27O9ROZ9Da1jO8CnR95Em9m2DKbsD/u6TS542+k1M4YFF2PVp
RYsUfpatLehR7VGnt4XYuq6B7GxVh7aqcacpJ3sUZCMS6g6Z1s2hbU1YFhHw
ND/L/L7HtobrHdr+H27fm9g+H/PLnvzC66VDi/jp2SoLvz1x+34pfi8X8dsT
divROqRKz4Lkrxd+G7iF357wixlX9kV1yAf7nT9O/9hwX+dc6X9/dfOfPchB
bu7757Qjbx1aiyrf/XPrkAudDy188XbMbVey66OJtxfyx6HC947WuJ1rKUV2
qbR9yovR/HHzgPghrp0dWtf81duU+exO+eCHz59sOexGnnBiVe+6E83kmPAZ
GVNPWMg9+9pml9pZmrx4w6WbU1eUIV980q+8ecZ35MQHw0rVLu/BNjabuCux
nEMr6vqhq38pd3a43o5XK/mf93xw/2OFTG7sCrvnV+gSv3+dfQpf8alA5491
ndxiXbSFjbkxpvZ5D6d22bVXszmZpdmIevffXdnl0O6vT28ypksZNvhIjcV/
N3Vob1JDGvUa9R3rH7Gszv0v2VrZ85k/vfnkQ7eXUsG135bFlcinfr67zIir
Qp7o3flqKT9/ctsGl/cXslZgK++WvrTZk9/fV/ef1X0fQLmtpaN/yXs+bMWB
PT1zpzu00LPBNQu4VKc8dWNj/06/BpOPHPv8rE50CHnkqgvpjWZLx0xcsbPd
G+l1xZrOuffaRg5sNatiJ0soeejm0v8Wd9jJ3brvsZ3fL920SvNxU8dJ13mQ
ezUjVTpyydIq7hbpGkETR2x0DyM/SVzfbnE/6V+bn6899VIYfD0Hs6NsYcB3
a8XXbwh/HF//bcJUh+Z9d2LJHS8i6Pq1sc03BLeKIq/YVP3jqxzpAxXCHzev
HA23H8ZS79zZ1+O19GqvkEk9JzjI+RuPbdSrnFPrW+DWwvQnMXR+ULN33l2n
S4/Y6rpoTEwM3H44e/xlW++fKzu1pRVDSnVYEkd54ZNnP7ddFi8/HisWPSse
Lf1zwIj9Patr5B+/TbgS1V66xbVpLwvNlU7aOL/gpTPS1cet9F78VfrA/c0X
F/3NyP8WaOb4NqgGuWCRgUOqpUoHuM7IbeRTA/48caxJrdDpDt6n/5yrnX5u
Dub88XDZLecK8X77Y3ZEgwm9E+S/NxY/9PmLLQGu19jarctbJ41waBWXdJxZ
fy/mjNX8POFktUcOrUDPN6/Xf1dT/nkHT/780CY9aWxAkfJp0menHHNv3FX6
TuMvOxYuka5XvHnmzphE9f3pNdjd9mFH+xRwkLv7HXtcxd2p2VbszHdiFVzP
H1/8966Zo2pTcX0C056evngsxqGZd5yoPP5ZLbr+3KD39+8a0j/F+CyNnlcL
bo/v36L1G/xS10FuNyuzd8p1h1ZwybQBBUon0fXlVrBP+WKkw1a/GWlqK321
wYGHl5ZLx67IbZJTq7bsj99t3b3+ka7TuE3tUP74Udh9k2315a7SXk2iwuJu
SR+q1a5y3DbpjqG/lI77ORn+PEmsxKeRIWP6ObTIKW2DF5WtQ3ndNda4Q3bp
Vkdy6vybLt3n9pFGBbpLdxgWPmLBWukNc9u87VQrhXxrf9e6V/+TrhZcax47
Jj18hc+j9b+lwP1LZkGd8rVqrju0Jb1G/73bt678/GS79bs6WDr7y8U62TnS
hypMHNb6oPTPCdrGM+Pqwu3XYcXv/X6gUQsHeZ+lru3Wfw7t6qZ1p+8WS6Xr
C30Ysf9WG+l1+1on1/tH+vamHaHDkuW/31db+3BWvlfSTfaGjGx/TXr82ZGd
jx+S3nb7bEaVtdJ3X3lGT5pRD+5vXWb2GrTzcKxDWzZ9wKk9K/H5gVSW27BQ
99Y2h/Z63+jvTHvSKS+a2/rYd5UyyLUTP20o3lh63c3SD6+NyoDbS2MHX2zs
fKOWg9wm50yzIxcc2qHMrXOcl+X1jxIHZRpV5fMPO67euHasgvTYTtEtTpeW
rp+z4N8/i0lXnJjb6VI+6c5/Ny3jO1Ha6ih6cIi9PrlElsm8taZ054ihMx81
kD78fXYZr07S35t6zU8bJN2+64OcaWukOw0evK36den09Nkd19qyyPaQA/Os
ftJlPR6d3Vxa+mt28W+2Ilnqx4/vBceqRP3K52ztW8DZC0WzZG7tVfmX3Z2l
m24fldRxOJw31WdtOgQOevNPttZyyeDZLUs2oOdTCl9jxcyVpTcXLzr6SIx0
yunQqk0+ydvbu+77sc8eSwdOLvDP0MvS83u+CC9uSL9eePvx3EINyC8vrzpz
wVP6mWvfTUWs0o9rxMzQNOm6KR9yc2Ovab9ecOvbo/kHbUb5xH3bGz/VqlZ+
OLP1+Rx6/qHK+/sXG2zljw/dxvt92bxCE/d/lVfr/R1HPSLbn5RNWX7Hlzl3
OexvZji0Vo/+rpLzLlf7klu0Urksp/Z0kPW/zwdy6fpmObMPHq1emD4ex5Z0
sW7Izk8ubS/ctX/dKqxNUBOfDikObeqWpIHLa/mzUhPGfPfmg0NbuXVw8rqA
wuzyxEWbnw9wancObd/08l5+VmHrzMV38+Vo1wN+aj36syvd3oXs2E/puwJY
dIFJh/7aKB/PV1u4p1+nd06tYvHGb/7Y50HXb9z3pXeFQe7kqO7LX4+zuZG3
Tllb9R/++Fe4Tas1m/fWL002B60Om9etDNnI/X3fgDHfwfN5ZrbmeJVds1s7
tawrOzb9+SCITT764O0I/visxod3nRrx3bspq1ji8xindv9Yh6WBi9xZpb3R
E1Yscmpjpl+7+XWQG/vNp9upFt+cmm+rZI/L9c2s5E+/uZZpm6P91bPM/AI3
ytP7+/Ks2Bi3FcGsfNmcPa/rObSsUsHWp27B7Nv0vtWGlxL3x8LyPyvT+Vpz
6YW/Dv69YcMcrfPz03NnLqlIt9d0y45IU90QVm+f4dXiqEOb3q3sA/1RCCtw
dGpEcwd/fDDzcJnhg0szk0/foqH8/unxs5cMj/iOJcZe/dvWzamlt7v7U+xc
X7q9t50OlfB6a2M3ThZp8PARf/zULa7alsBQFt3LdUxf3ve9G8V9DNar0PX7
hmjHdmX4k9e5XX6YnW1nk6Pm/Wzc4/unXeH8Mfzx9sI/s0q2tzq0GdujKowe
a2cb2paaUWiwQ5tQsGfsyRQ72+84U3oNv/9DGy5tWsLdzs5NmvBbCn08vNm9
j5+3liiQo82qP/WGMT+A3t/KkPzjsu+WZw9mN49u85NTWxzUpP2Zot4s+mV8
rV5DcrR3/jcKH+KPX0f3m76tpb9T2/vLwgKWxxFsYI3w4nOzs7WPI4833dyv
IjuVOTZwBt/bXdxWDpuyJ4hu3/eo30vX29Xh68WX7fae0n7IDKf2YKJrv7uh
wbJPzF5FA36MYsUfT9n8168OrXSj1xs+fohia0LLXe3wN398NyrqfZ+0ELp+
rOH1qsgb6XeXynU8Xj+a6fcn3f22x6H1c0s9lO+ejfLfZz+rP5o/fp856ULO
5nfZ2omqB0/VnhHD3I+1KlS/g0N7fGBGfMm4GDb96yv37Kv88euJfiNWB4TS
+VlHho3uOyKWNfjQtoMXf7xwcfe74FerY9nmwr2GDqjt0Ipv7Hqvy6VY5lp6
6LSLJR1a7eX3pj78Ess6Vpqwqto10beBzDnF3mFMQ6eWsLtG4KXZdrr9DvF7
Xav5SRcJMFZEfwsjDzhRtp/btngW8D7q/Osoh7b9UfskR4t4Vq2/dXu39Q7t
bcFNXjeLxLMgR/l5j7ydWgPH+p0f+edPnP8w5qfNvYto7HzOF/9+fM9M/XdT
z6lNNbZlyKmR7zY7tMrsWrXN6zU24/PMa/0SHNr+xbnPzudqrP+I1kHvr2Rr
fx0ZP8I0JYJub1KRHktj8jHWaMb0ve5+4vMbwgrNXdb9kleOdvGiaWbUHcbm
D9kc6mkVfWVj09IetshXNkebctOn8qGeUXR7kVHb+td+Jd08y3XUEb5PLvZ7
0cX0NFsrXWls8qKUGixs8deV7dvwj/+7z26Dy9Vg80+7/XvihkNb6m+akdE4
ms47loyJHbKuBovIbOhVlu95l7D4QpX6JbDNR4sV+ObM1hY077TDpiWw4UWc
1a+OdGhBY6a0TyiewFLq3muxvrBT6/M2aFfFHvLnF8rafccY06SPDCyd1nqn
dPc/XLy+3pQu/eXzo4VfpVtYlhwsdjmBDT3e6tCTOg6t/SPvIk2XJDCPeR2y
jl12aBE/HE9Z+CyOrj/zsFNIiGdNtva37Iibjx3a8Hr/FbuRUZNV+iH87Yl0
h7a67uvdnV7G0/WlNo5p7PCQvluslcuL5TXZ97d3fYo/Iz7+kWyg28yEP4bm
aF5fwiuM418P4vqg8lOnjG8mncCe5E7YKF0mX3TXhyyR3flQZkXGUHF7UazK
4GaD9GlO7a/wtVXK8a8H+vvfZm7gsKWJzMj4ccnBiw7t+xdJm85ck3napOJL
3MJqkBt4ZwYtflGLRW8JYm1dHFr92c4XR0/UYrN6Dkha3c2hZZRcuPbZslrs
v8D9qa/Oifcfy/SlyaOidsufL9mz9EXQuyfSb5ZOubPOM4dcdVnIlPZ1pNsu
uxLnzT8eR0a+8vjK95Xl2/2/d/H92rRQ5LdWGUlszKsTB4pmOrTZjQaMq9Y2
ge5v+RtTut90l85XadWxjmuSWPfFzqbL9zm00RVsSwfXqc161B9t7tNe3F+N
tSkXvGlMvJM83lHvRGB8jtZheeNPP/LPt7i92SWGRu3OlK7nDLzf9O/abGlp
rdiRUIfmdfNpQvZimXuWah+/oE0y+2Hk2m4HK/O/Dxv2e6XGJsrvnzE9R7W5
k8wqb33QeUs1h5b64+BfjuxNZh/79Xm37meHtnDd2Ll+c5PZn/bc4b8/c2iN
rD+6DToiz6/3y635n08d9vm3klt/4Y/Pcwa6t5vUqA675VFt1zzm0IznX3et
3FSH9ba3HvlpnUMLvWzdl49/PsX5m5U+3qy9XXp8YPuUbXVSWImwtSnX2sn9
nLK1XPuw107tcsbSO73KJNH1AWV/CPmcKf148a9l2/C912rt/XOF8/HHa0Pr
7VxzJIWdcn0wZv4Ah3atYYnMt3NSmK3Hg8ig53JPVzl8N+rsXid/KPlr//a/
y9tbv/n0+dd16rLMKq/ibfz+DPz2LG5hUm3Ka8795T+/j3XZ/gMztPSH2dqL
XYfaWE7VZasOFinl39mhzbr2/lKBuXXZtEPD73zhH7+rqTu6L8hMZb/cvPj2
AH+8ErRky6FKScl0e3pr561891JZr/pnf2xcRdw//vU/s1BE1UI52vrvGy06
e1hePylxfuWLqfXYhtfGhgnNxMerFvvt4exg/21Orceg71pMqlhH9s1p93c+
TaT/d/tJzHSw+3fVeD9nT8/cvnmdzGcUXpjW1T2NzdL2z6rpdGgd/81X89/E
NNauXuNWm3rz/b6/c0TTQWksuPm7KmWfZWtDDxzaWSgxhc5nXyzXbPmBNPag
UruzprEOzfx0UKB3jsyDPg869nWN9Mu9J5/ketaVuba1feKZdJade2NrRluH
dnP27EuOGzLv07H0ms4LpX8ZOenbQv8MdqfJlS49mjq0tvZSR0xNUuX1BV5X
/752BvOa1dZtYD6nNjH87P0TfH8mBp3dEHFZ7vOBpQZX7lOCP94Z1vfq5Nvy
/K8TG935J6Me2SNiwzPv6xmsZbXvJ363waF1yH9qWJ+3Ml92cMDBCael7wyt
lG/RMulfr2Q1fm5Ok/36w5XxyZp0zvgGO1b1lO7S7MRKz1qZbHbZR6lBxZ3a
9qpnXl7IymTNy/n7bjvg0L5++NP+U7tMVrFi55ww/vmpc+qv4fF9M9kTvzXn
/vDhX49zrx5zjMpkGwOeLYv7/+37yKyW/vNb8vsX7Zp7fZt8fw32uy7+totf
32Hw90XzO7TODVceWODMZMn2WqfKFXRosUuNtZWOptP13b7ollmR9dnkP/J9
XPAxW0u+Fd85t3R9Nqd3u+eWbQ7t5Jdy325GZMDP59VnHw/EzNE/ZZP3+Y79
5rvboVnuNSzSKkle/6jsxMjKQ6Q7F57x/Yx69VmdcZmXP99xaC0u3lrr3rs+
+yH9z5A0q/z3gz7zF/95cItTC620c/u3K/J8xaMZDRqsq88Ozt64cn4t/vjm
ecHBzmj584NNb4y53M0q7Txuqn63nPSM7SN/ziolXX3Zl0cnTdIdFtct+yFR
eotv286ZWdJfVg3cua6tdHK1yQUK9pGevXlZZsuR0pFLZ54Zf6s+S/z9/Q9P
fxN/39PZuuEnLEPa55CfDh4U8jbcqf2zo+tvQ2xZbMTkAHtVL/742ex//1Sl
LGZa9bjZmC6877vfD/QsncXGHlo5+m/+eGjcicU/di6cxQrdbLfGXkh8frJY
4xDTpLk9HeQTAR6RU8uIPIOlbNozKG2OU3s14/r0omn16f5OG37BdWsf6ap/
TvFaMiCLxbYpEdS2qEObtmfNR4/V9dWvB/7xG/bn6DnX2/LHK7G2I0dvyPyX
wRVLN6ySJR/vDxj++E0x6Xw9v1nfdZOOrnWpyO+f+PsLy3gy579srUy9Q6Pi
n2ax3J2uB/7IcGjvGmzIuX41ix0MPz7jNv/6/LPFb737Hs1iI3eP6vLNIu5P
A/a6xpaQT13E11N99m6795FuDXK0xZvmXFj+Vr6/o4lDP765Jf30VstK2jHp
yC4b7gaUasBqVvbqMuaaQ+vr1nmCd5UG7NDi8MRjjRzaur0VfzBrDViMZ5ZP
4evZ2rKUre47CzVg//v5yxyty72x+l/lpasPbPTfqwjpe+NNO+YXOaftTB/e
f9Htj1puo5DGz36+p11I2Jv/6cCP2pjJ7fK99HiuPQv7MM3m9lGrbv/FeWPS
SU2cP9zvW3SdHo/JPw/1G6a3zNWmvD1a+MmOHO3ApcmjvcNyKd9j+ZhWaFwV
tnhesZ8KDHVq4x6Mvbu8pT87UnKzfy3++CW3z8+HnVsL0v17+bzPiPS2AWz4
jn3ul2JytEOrQ18tm1CQDXWtanlp/qBZj6YcTBpRgq6PqHp7QviaQOb4+XTb
X4vnaCfqXEn/rps75WU3ta9TZaKZXCDzvw5l6hZlv9W8u+7G/A/aqMORHxP0
0pR/96Rf3VHJ35GDbcfnTuP7NP3WjfWr8uVoMbf7VynG9+lCjz+cDTSnNrxN
2a9dn31P169Z3X/+3C7B7OEJ41XsW6fWv1lsk/8mu7PF/7xLbvchR6t86/Gr
5lfMrJ3L3sNxv3zQGvT5au44sDydnxk360E7F2/yAp/GXvkehrDsoXE1t6Q6
Na+MjPUvXWxsWczb0Wf75GjfqjRrffmBjfU5MSX2Fc+3NvOd1GWBhdknfv41
avEH7cLaE41vFf6OjfL0qnPwQo7W89+wX7vYQ5ntQtdvF8NztNCLV6ZkTLez
q9NY7hv++Obhx9FLr3nZ2bMCmx89bZKjNRoRMLfSy+9Z7l9pkzLG5mhbO8Ub
/XdUoftnejnLI6urPzkwzJHodimMTW5deuf8Dk6t9fEfXpfOCqBcP2xvk3So
KnnJpMG3zzUNZ2/+M79wFMzRyi3w61N2aHlmPvWJrf2ao01v1Nzx1s2bPbsT
d6jYuQ/a9Tl9s24XqUbn67c5/7nUiAiWz7/O4bdXxd9HH5Y9pEfpFWc/aFnz
e/+5ne+X9Te8vx0elqP51e10qX8xH5avguet9mc+aFt++Hn3lpVBdHveOR3K
n1pTnfz0buqn33yi2BT/ukejMnO0zZ79/1g7MYqNH3+47NATTm1g5oLBf7yJ
YsMeRvTZG+PUOj296RHXK5o9Ph61bOcz/vnoGXJiFv98iduLs/WYWepv6QMP
Zrg2qR5KLhSwZWPNQ3HswPfeVzaMcGqvu5eb1zDXTnmfPZ2fng6S3lH8aOPk
t/GsKmvy9nM079fkS/0OpcWzifP/G7TNQ+wVK6td1nN5w/MftJnvzgcWcQmj
8w1vbCw/o5fGcsf3j0vk9/fhHddbl7qGy/dXrOTz3SUZq/VPuLNvQ/7xc2n3
Y/MWEZS/qNek5KJv0u/SM3d3vMEY++vGpRy+79L+KFPL9Wik/HqeOPHVAJN0
lceTys+21mDb2dxD5/nj19Yhj0furRBFee+Rg5+YxkuPOuuaUfu59JSvF3rM
6BpNttmHPtvWMYHN7FOm3qieTq1AgyaV7/smsP3fn8i/oQLvo3r320aujJF9
OHrhv6k1pfO3P/jol20JrHSdYo2fOMTXUxhb0tfvaPdxvF9Huc/L/0NNVnDN
1Yvr+Nfrrtt9TX4t4uj8H1lf+m1dXZNVO2medMM9R5u/J828UEtko0qFTXO7
7NR2nwufO7i/Rte/2hL1w7MNiSynUs95/xXMoX08uEzLPX0nfNAWJKZO/lSC
0fWLc7pt+7NhLda/86yf7891aqtX7RrU/E+Zu8/r9vual7WY1ml2/jfNnJpt
/Lx2mX/UYnPmHd9x44FTy+x3osKn8bXYyzOOTod75GjDBlY7x1rUoPO5d+Iu
vU5IYn9m7Q6znZF7+NfC7z2yF33Q9vum9PfYlMTO16kRfDmfuL9x7P2xVvMr
B3/QVllHnzgYlkC39yxci1uXXJvlsxQ9+oL3y++rivzoElyT8orzBl8ZFJvM
ynQ6Xr3f307t/ZsxvzxbKfNWcycUTz+XzCp0cSTatzo1//ddph6ITJRff2Pe
/nEivg778n7MwBT+9//PzJknd26vw3IGXv5y7p2Tno/tZfmnZdq3HC2k54RK
w5JS2Ksf6m47aPCPz/XVL0+cqkW3t7zg9QtzfpLe2W58xZrOFBax5EPxBjWc
2trYwE3blqawDQVrvBhVmfd5x9N+PyUlyT7M24vNN396dKPHB61u/Kfa1g0y
/y/32C+fbtdl2es/JhnjnNqp2/NKrFlVlzUv6JWwsHSO9rrgonHXa9Wm6xtE
Xn3fie/BaPOQkCUr+H4tme/MybuprHXVgstqjxB/vkSW/4a1ZdkmH7Rfmy7p
XNiWTOetDXtUt2TWY797Pn4ybKVTi0gap3fh+8P2ImNvrTSn5vt34v0ufH9Y
WqW3eb3HqZXoUyixK98fzov1Cv9WKUcb8b7rsZo169Dt/Tj+D2uTrdJNa/W8
9HuFNGad9+BuakCO1iQ5d9ymDmms+rT2m8L6OLVd1vvpGw+msdDq+WKn8M/P
6x/eZHnFp9D5R1MWjt97UPre8ZLJq8ams2Nz7mY4++VoHXqMf++7OZ3tvVXP
9u2rU3vi/mXxklvpbEv5/R4uv/C9VmXTmIn369L5LxMaxueske7VZVHVvyMz
2MXzltCB9Zxa/Lrm1SsMzGB+x091LdZCfPySmWtp28YHPfn3A4+inltbpNL5
CkX8ti64Kz3y61WPFtcy2LkCTzL78r469Say2IX0epR7vnH9p9tj6XnL2ngs
2iR9ZLF7TOuUTFZy4wq9Ta0czXeY15e5zTPZ7tIXKv/E+3dsY98DF3tkstYj
P53Z+KtTexAaOLIof3zv8qRynyshTm3pqqjQ695pdHsxSQebGs3T4OuvLssX
O7To8Hn8++WqYfWfbpK5PjOoiM/AdHJCpKnhAJP04gnhqcPHSu/z/7Kt4Ebp
GycOl/31mnTjfLlt7xbm+2rJ4eauTXJon416tsn77Cmntun9UM/oPhl0/Ykt
8Sd+bF+f5aS2n7/okJP21/3pP/z4fOEHrfyT+Bm/OeX1VQf0HNfxknS5YdrR
nLX12bXSrdf9s9CpfR1w+eMgeyblJTte71G/onSFBn/ftZbMhI9POvt6Yd3G
GiP59/MX1etXTpF5y9WvXuQ2k3Ztv378te7Se8p3rbB5uLSH1+nnc/neavH9
6Ou3/xN/ngzmm97vTk3+eGlUSuUe9T7L68f02rfxaeUs1nFT/35jt/G//+Mz
/n7tksXe3t50pUi9HO3g6QoBjbrUl9/P/j+y3jueq/B9/DciFBllZVNZ2Xt0
X/beI1GiiFBJ9kpLQ0mSVDRIlELZu4QGslIZhUqEFCVeXsP3fH7vz+ucz7tf
/z0f17rv69zjug4d5lz3bpu4QNVg7S+P/YvozCaT39qFhDyQMpqV8J7gYrL0
odptLjh3c15reMVFsAC3z5enxgQXkhpfrJt3gWuiVRNPDv9F5NRcEY5hF/hY
ZB+9eQK7v2WSD69qcwFJvW9s13cuonX+8FppmbC3ORGSljlK8Ok7We60NoJ/
1oydYmV1hfDDhXOpmP1b6nPHsxKuULIzu0q+6y+qMbq3ca2+K0xbpCW0Yedr
iclJiWX857lLyF1rQ95GDYLfe77dOjjUj3BOCX3m/WMC54ucf824rCkoL1Yt
RUWShFpmZWcVFSm43Efn25eKJ1vgpIJgjE7pIrLU5038sXszfE/MD+BLX0KJ
YYXMMomr8XhrJxgVbwnIQsBar5sWzUtodZOLql2lHGzY0nW97xHWT9BC4VXQ
ahCKt0oen1pC3clO2UtdbLj95BjL5vu7FEDO3yN3epK+/thAc8S6Jp2ZhB4H
rMQ3BfPh+ndn/Uh9Ijw4/xxldo1hVIRY7pITa3qW0M2jpwYr89bj8mtWEhQT
FQGcY902iX9pV4KXzVlOwtZLKCBVl/n2E2Xozx7lssDma2T7/hrHu424Puc+
poLth/lggzLryQxGElLJKblVrcMDHGEdQ2JNJFRImafFUMRxfb93nG8vsojh
LFkqez+fSwTn/8xvPaQ2hc80/yWhdVLdMrdZJHB5w1tuhV1KaiA6anZcM2MJ
vSi3yC8bVYM6DueRkHvY/m7TSnvAIAD+frdSpLeQUDVDnHUo1q/E5nMyi5xf
QuXNYEOiaMDb3NKHtUmLKNjwQHsCrwZorYhv312zhGqHLxZlDW+EoZ2KW99+
XEK7/evTDaa24PEflpiAUshmnEcuPnC4sl4W59VvDq1MJ8jh3FOTmMl/XguY
V3lbbhPA7odNBauisXycNe3y0+hbQrwXtqcdWSUGjR3fRzXjSCj8z2qRQ2tF
4Lfrql3a0svob6qQwUcnbdhsqMc/6reEJn7JV2Zi9fK3ddJi2xIW0aKGVTYX
9nzp8Xi9kwLWdunA9kTW038bsPu2XCymQ00HFNZ8arFJXUKO+9+k9q9IwFcO
2dVv4kloCH7Yf3quhNu/2Lp+zZk7yjjHIZ6P97l0od3JbCqmcQl9EBHtbtih
C/nyo467PZeQxrLs8567unCUOa7K9C/Wb73XqBz/qQs7hjeIyadj58V+CcPq
CD1wFFYN4tGkP18ZePt05XpsHQmVvw3aPHZHHxI1pdVVlrH9JL5tKH6bPvht
KZ+pSFxCc/JnyTe2quHjuXBLy2fNR4J/nT2YfWaPAShdOwL37On+ZUH51Tdz
Y3USunNzcD55qzquH18fklu2WQNn1rd3JAJWI+AZG9CTfUm3V4JVrx/68XGR
UFMt9cb5q1q4/q1z55tCxQBeaKQFDCYtodnO11+3mGjj8i6n11MPegjeH+0h
sekNABP3Ru67jEuIXVz/jNyMDi7Pqbl3/moywaquvJdYJAlOSbsrXmJhBM6x
+fWfeJeQwtXHetFcurhcqens2lQPglUmfD/l5RKstk6vtGaG4DeyzsayT4zA
6quCj7ktdl4ESEPMfj1cbnG9WbBmmzHs8nGTaZGn50MD1hR8frfehYSO8LQ6
7z6oj+vrG3xUsCg1gW6WGnMrpyWUyejk+lrPFNRzBwYBe96l2jMnX7EhXH88
6rJT1yNTWFufoP1p+xKi1e0/+kEUiP1/yN4g4xnBV8/pHb/y2gzUzm1YI71m
CaVtVww/nWIGZrzfTlmWYfm995lpVt8cGMGNXVttCQUFN2VtfGqE20+33bRU
rTKHgm0cyx+2LSEZrV350XuNcfkPvvrzSeYWsLSx/hoL/xJqZpsb3dFs/M95
hCCywVJddxzL/6/PI62qlkDetFJna7eEyEvh/juKTXD9jsG7vg+TLSGffdlX
/+kSMtoukHc5xhSXl9SNsJ5RI3hkUmKPl4AViHzdsabxMj2eEfA+nRmxrSCh
Y8cL4MHl/6Mf5Z7tUG8FovURrWqqS+hl0HeVbcgaPDVMdH3lllD/FWXyhbdm
xPpYkmDmvUBwtd85Xfd8a1D+eSUq8uAS/vOvXwzHIn8kkNBuUk3/rLE5kf+y
dzcWN9qAWtjrtrDTSyhM57f0uUpCrn0+4ePEF0w+tKc5+8Ui2ss9torlkQ3w
dhcXk3Zg/ed8jTOYWOD6WQvRr8L9bUGlWcgu9vkiCmAr+2XzxRZWp8ldNHi1
iDKCnx2v3GqJ6z9TLXn3M55gt785pw/fINiG38Tc0cYO7m1wZVBlX0IPzpd7
MGH184OTm7oYmrH6Ia0z3fGRHcxJ62ioYOO57glbREWtcPujD358V6wjOJer
iJxqbw9Nb7e9OMuwhHb2epHvVdhD1+v6sD/G2Hx2WKjc07TG9XdtD6/MdXaA
qIbuow8WFtHqTTstVa46wM7ZumUV7H4q3dKgs7nWAa4Z1MT81VpCO+TF5EQ+
OsC7c5VLdQNY/1mRbZK7xQb3VzhssalnkODh/IXzM4UEx7wYt+pb7QhXEg2H
rQuXkA4c9V8V6AjXlzmsrlMW0f0Cn/3kSNt/1q8VfOTaarnsSELDqw8XhH4j
5Nx3j9/OwurlA/r2XAPFi8jk3aOfPli9XKbcwMsUuoSiNS9FC5jZ4fpxB2R8
7tcR/CEjYM8xVSe4fv5T8Qr2/GLZOE1DhZxgXDqE7InVDyLxTzbtZnQClTqS
ReVrzJ9BWUm5JabPZdOQlbeEyl7tu8aA1cveojoaOyyw89Rd+IQtVi9LK24q
EprG6vevnSFZWL08occrNZhK//mDNfyt9DlYc4KEalfqO8ss7PHxeDiTfzX0
E+zV9+veUB7BQ8wKr5//dYIzBh2D81j99SuwsJUk4PBPvmyhsynN77YyCQkp
SpSfyyTki0ObGU9XE9yfstX+xCDBT/Q1bhylEMz4/mUrM6fjf/vH+hvnOqWN
Fzvp+88WMmXXCLpj9crJq8YjW/YS+uc3ei95TxA8E+E+Ap0E1xnzGWcVOUOK
8e3SU9+x9SRIFQlWd8Ll3ftUp4KFCS4v968KYSSYn89CvMCSYOYKNv4POwj+
6f56LXswwcNLKcx68QQznNknvf2DMzTH6bpqOdLn4wBSldVb1hmRcI7RWKcb
MUlCETm5X5lGCfvWHXMrCVi/4Rr2YF/9yUXUAntkClhcYGduPmkUO995WczW
eSLnf/LnAm1jSifFLiyiZ2yf3Doe/CNncII3N0wE5edIOCfwu/5I9ydY4ZJf
M3kAq4dz2+WT3hL2JYMeTnxrXP6J5wT6Jp6C/M4kxJ4hkSGN9S/bvjGTf99Y
RO6lLqyeWP9CIuWYxm9aQnkdydFpWP9SzqmTuqqEPh5XcL6kNvwgZgn//dnD
/DMe+ydIyL5CqPj7VyJe8qP1/gkvCH4jvDbLQtgVukLa0j6ZYfVn9E2XPi1X
SO6sod7C1u/wreQDHryu+Pc2/B/naEioELztxZDVpF43suRNuBgVR0Gndq7I
ewmNIfTokmneRgoK7udWNd4whTQt75He1NG/R8LAMFibVvcSq3+WuhKKRXva
Ed3fPlL62NOgUZzfJCZv1xv7jrPaubnUmjQZsLeuezzaRkKpHwtkTkwtI/v7
edE9l5fRmUvHOrcPLhP6X2sZ101ugaXqkXXUsSX00Ywrp8VkM6h2OhcqLWP3
0ec+ufOBcjDoJ7NA08L2462JuN0RPPj8uq51m1A0FCFtKi6VfdUy4shizWLc
IYDL7eVsbGd3KYH+6NszDdj6e/OoQhxxKEOa2hfycASWfzWJ3xcrlWH85NxB
ChMJ0SSeCw+ObcTtZZVsQje58MCemR+Qv4aMlEvD2Tk4xXH54t+nmy1SRHFu
MuQ0PckugvMDiUNse95L4By2TpatyEUN3l/qKe2sIqH8359lvL+owWTlVk2N
pSUkl73xcrSFAFS9oI588ltG2arVPXdbpXH7wAcMRz2U1GH8gBfvpe/09SwI
t7VPJm/bS0Zvdbe3+PfI4PpRmdf29HAJgkV4otmzKDIaI+8nl01sBBmqTkOE
8jIy9n73jM9pM66vpX/KXcxYDueq4XvFT/K1YHOSrOxBaxJ6fmGbvMAacVCK
svBYiV5Ga91nVA2SReHpWc6inOVl5CZ2XdeXUQRcsvuo+vFkdG2T+7k3ptpA
EsvwuNlOQvrH67N5e7Whfcnnisk6+vglYIh7C+dC8jIaXC368YL7Vjx+rBf7
p3JxRZzR6H3X8R86cChO5rY81i/zor4c9Us6wEi9uq0Z29/jOZRvxzR04HLi
mo87xkho/5yCWP9DCZAr/U6JZicjtcZgocg9kkCKX8+wN20Z1f0wrfLZrYT7
l2714N3BpYxzSnbIAacGggW1cvXHOHSBxHby2aDgMlrJiNh7V1EXhDWDzr+b
JqFvvy1TAux1Qd/XcXtvIwl1OouUyYfqws4LWlJvLmH9zuOfgz8u6UJCjciP
V34kdIP7OdPjMl24Nc5U3apNQscPZcqH9+vCU57vx59xkFDQm/3O2ou68Nmw
y67hI/08kYLbL5J5FFXJ6PBlp01rQvVASfu6xhLm//dc4nnyHn04xlXmtieP
nt/N8P2b7FMfTTISOxl5KRJbf/T5CIuyXu76TPDkDxc1wQl1nI0cA44LblH/
53s/ShC7mfm23XoyzhQzUsnhw8soPV701LM8LVy/Zm+pH1ICOJatUsL2kIQu
XrDZUW2gjcsH3p3YvKeG4D1Cgj53sfq/cc/hOsdo+vhV4WSm63o13WU033XU
ivUP8b0jqey4xuE3BDsHRqmX3Sf4uMaRwrMnCX7CcEjUZzfBnzuC0rX0COa7
tm815waCy5elM+1ljEB/N6X/XBt9PGrw+bOVcIMzGX3eYnHc970R8BlY+Xhs
w+Z3hvV2uo8ebr9fXOTuJn9j8KDWleYKYetBhjkhpUH/n3xqgolJl+GVpGXU
P2k4pVhrAud1qxZ0z5PQtWqPgI6N23B9OX2X10VYP/GQTe72xOclpBVi5lqk
bgpnVPJOXc4hIUHX/ZT9jaZwauPsoZkk+nh1wbxLtOaDMfE9qIMSnV+lswjO
PBzPfegHwY3NCga1xmR0oelAggr2/OjxvUSuPf+4SPADflKfbAXBh69Wpgf3
mkEmr8RIug0J+dAGLoScNoNQtxCjNL5lxHzVy+kPnxGu/3vltEEHmMME2Vz4
Uix9vAbwZUE0y7Ae2//VVrFVw4T+t16OkybPzaFcbKqUeoSExPl3XrM1tgAR
/nqptEi6/TY4ec41GgmR0TZNyc7j2pYg/px51vUyCUWa52vaJViC5pU8RV3s
/j+U9d2ZocYE98/zxEMgIdsSjCOFZf2GSGhGNKg93c8Ul+9e1q6pkCdY6zBl
dt0Tgks5mr2OtlmB6Yi7iHcwCX28cSC3FesXJHde4Fi6SkI8toMBO7H+jK5P
co6xv3aaYLFc4RcBfdbQfjvIZd6ShNJPt/ccdTTH5Vym23857rCBhV8v9ZR1
SShja+ZHrRZCrvhyrbg91j/kpV3kO4/dlwuRvFU1BTZwvrFf9kADCR3u/V1n
bGiB62//uzPlo6otqD6tmd+TS0Jth1bSe+NsoaJn1yd57Lwxdy9uO3zRFso3
aK0o0kioQ8Jx24UpW3C8m7xBdw29vjOF8mHFzhErMsoMWyMTjuWb7t+6m1VM
MYHgbWfEi7u17CAybde08hUSOt01rchUYwc7ew2uuV+k+zODKydsFm7fWEZ/
tqcG7MbySbd/eNlszlXHHhxe5F6Qwc4747bbH46+twf+6VWxq7H9Ry34dK+0
wB6kLnG4nmqg+zMHq/rRofO+2HmpE7XMFGGN+9v00f+OjCLBzWk8mSK5BDML
iZwKdXCAur08xadcSGgTy4m4liMOUJl1/0X+/BLyzVr0MC52gGe1YW8YsPNt
t1FQ4K4lB2jLnXbY+w3rz4VPUHe72vyz3y1BMY8l7ub9ZbR6oWiMc4KQl/W5
BnA1E7z7CXWGK4fggF2618/wOcIfb/lTSk3Y+u/j3Rjo6AiS04v9Q130+VqC
403Sx+7jy+iD7bZRT11b3N791dq7oWkES+yOSAueI7iZWXxh9JsjVE9ULjB6
kBASltY37HCEI8J3+jd8o/u3gtSkL/euWZLR8x9coZ5Kdrh9x7GHl3xeEsxZ
XxmaYO0E8vt0OIN+klDK0ZVZhe1Y/+VSHvyiCKunTSwPDO51gm+g8lomkITO
sF6aPhPqBKZKD2WPy5AQ6+uB/doJTpC7Ufb0yOgS2nIuieuduv0/+bSFE/1x
S+P7yTjPxKU8zo5cRm2e1wU9HxLfr1u325a27zfBGvHvPxhj/cUq7pGxxf4l
9NXd4+3sZkdcHk+5yT9h5/jf8ZKcwaFx4kP8TRLaGHGgY2SZkBdH7Fnz8AfB
RpHbraNHCX4baXvWtI/gfVFGL7nbCK6VkL7OftIZdOz+DvbxYPXrIruBVLEz
RB2Nj3NUxfbf576jmhv//9/fk0lyfqc/QHBm1UXPy/JknFf/7Pg0FUdGfhkS
9x9ZE/Ym2Z/CMrcTLHk32+Co3//x/9CTNfAwwZ/KBLsdEwku6r/jU4b1T2c+
FnAuVGP7T8B3VVjdv+NzgfozIYEOBkQ/6KTko2G4gYweV6+2593i/M/3Ah2h
jXVtXVvrMrrDdtTz4hFCvmZybQTLSYKP33g2Mv/oH3usvysYtBgr8yO4qvC0
+xMmMvLm2ZUTvUjo/9x/7t3j7n/sk5xgUs/i8Cfs/ilz978q/cUFfLZe+f4b
O8/PNu1b9/q5CxjTPjduxu6z6cpcQbvvLsT5fSBFMbyF4JBMqSUVPlc4PZA3
zviMhNQvMZl4qLlClTWJYUiYhBpn9e5UsdF/v46M6nceJqkqEFyZsx+Z9vWj
HlGO/IUnVCR8tvPH75sTiIv/1aUABSpyEulqtX4jDV8n4z8ftVxGlnvUu15x
SwGq/ZqcdJiMSv+QMnwrN8Hyo4pHoR7YfMqWox7vISGJ5p3ZnewUpNtwuOOq
Lwn//uIjsox31gY5oLjMxt95jtXjtGanVYd48PGEC+0e+u26FaKuvEj0u7aM
xlSOlMtvVASlIT+TK0FYvS9nZLjDSAnYR1UmJZzIaFEpzsG2QAkihsuT5TjJ
yE2jwhdxKsPYB51Naq+wekz35xG1I8pg31//XO/UMuJGcsmbBpShtgf2mBgt
I/34/Wsk1gni8V8ZV7w5SNmIc9tV7Q/tb7jhuNitI4IXKMgr1tsol10cl0/y
HkqrZRXDOaLo6EgvsyjOTKZpStMMIjh/SF0q8TVThbvpdXHKEmSUarmoSMmV
wOV7OvS+m9hL4qzlmJifQiK43XGB/zarGviON1kMHyEjTnnWo6+j1IBdyJWX
NIztZ2aBiT+TavDEdnJ4g/kyiuBVD//JLo3byyiuuBayS+EsaV9OG/umDrOT
wQ0D2PN1OQCRsEkd3Ju8jrDakJFr+3e3qBVBcOGssRqJp6DPy5WellSsvysM
z7mWQEYKyc1Zm9M1YdSy+HpfDX0/iMAx45rzsnlktFnMfO9Tqiwe75Sl989D
hVrQaHY2XiR7GcUILgoXrhYHi5vlT2K6yEjj1vekh0xiUNa2Vz96MwX93DT8
rZQqAuI/eVsiEyiIwz8ghmarDZwRvULs/GTUkHDjsWmTNryinY8pSqDHl4Ba
P70g00tktGHr+99/CrYS8Q0ovNfFCF6wkVRDVxRx9vcyd/q6hmBm6smWWX8J
CClkTuVNpSDV9y3rf8xIwBL/wCM+DQryebzKf/qIJJw8Vdy5fhB7nimmFd+X
JYH7z4kfG5LIyKtsMHuXqRLuT9/Uu4ClhGDh/rHHj4SUcV729693O0nwwN/J
NuoswR7rHWxq+HVhWdNyu783GTkylETe26ULq+6JvuxbwfbnDFfu5bu6wMX/
W8f4DnY/fDjYmTStC0LJL++XYvV5MHPaqfR2FdzfBINk6/e9ejDuoMIRu7iM
1k/LN277o4rLf1i3HI9UIDh4pvZM90N90Aqu9jTPxOpZMaaLhaxquLxTb/zm
3miCz25/WSw2RbCNuvth0l4DqFybIeOPxbt1a+lnYKM6Lje1uvKsWozgVRTB
feTHGjj/5/kqQtBPMGnhoaBfFiL9WQ2a/8iVoFL3sVS1MgVNvHNnm8rQwuVm
b9/L/TUAqGwVsZUcpK8XFWhadzBYb4KMbrfZW72w0Mb156o39Dk8ITh1l65q
N9afWDEd1FE1xM47c7/fReUA6Rnk0wa/lpF43p4F4XEdXD/nHLug3CWChcNK
9bQNCfZZiuJYQkbwvPawtUgv1v/nJFNv8uvi8hSbzev0dhG8QmqV6M8jOKzQ
Xy10iuCDQkf6xb4agTXn2/flWL/MOtfw7aKrHi4ff8zPJPDYgHieb7fmvO41
xDmdiX12Y4sJZNy6Ns3zgp4fbRC7PBjo40ZBDWAuXoP1K1F3bQKFQpfR/fUt
3xUVTMHjkJPtRXYyKry9vfJQsikU3w3rPx1MRiW7/x7Y02EK2ZSITIbHRP8n
eST9vCqW7w9uxwsjDQGPrx4gMxn+kWBFxvDGDfcJlot4ErS53Qy2P++3silf
RvcSc6W4tIxweavPo6At7uaw1uGL1W9sfX7v1tOr+kjIw2vfutkdN4eLHJsU
UyPJaN8lHcv6HnNYE92aX5dLH58hnOZXYluJoKDYfo0ONz0LkDvQZSY1toz3
f/e27LhZ4E5BZ3xNOb7yWAKrHdmaYktGfFObvwxYWMLllD+7BBqW0c0w9vou
rD+ReP0jVG0r3R5AcuOVomenKOhdKvezzOcm+Pgyn3ttPlVoCSkWvAx3uTF/
R1nkhuJMcblkqq1nrz3ByjmXU15Jmv6z/o3g1vXKiN8r2Pkn2Dg8eYqQL/Ve
Wy/VRrCo0x+rOyesIEp68x1m7D4R8vGtWd9jBe8cmaNj79LrFSPgStoZsNqT
gmpcVplf2G+G21+u2ndzNtwa0gOsN4yaLqMJr0mjswrWsOvxrzXX2LD9L/un
hrWV0M9/prHre7s1cOZ2HTB5soziStcvi/rYQHxsbLtvPD0/JjBvzvv4FZaf
S1vt83yOm+P2t49V3Nz/luDXYtZ794/bwIP7mbtMDi6j03wdxssNNsAqalAe
/H4ZmbHZS6Vk2sCetDGODPjf/CSZwDYNf64QWQpKtfUvk1CzwP1pvjF33PKQ
4IKjUvn7mG3Bq8CN+TaWHwVq1Fiwsi04M7+oMqBh9Xhsp+hhL1uw2q0TMnAG
2/+a1p6fimzhhaCRROVqMmIrkTdgXLCFVXJXQotNl/F+dt+5qhDfQxR0NDRV
X4TPEo/3WetdcZOt5T/P0wwKt/rv92+noJZuMa//+f+MdHn5Ue4Tr5jt4KuT
indWGHbfhB+Us2mxgy2ho4uX25aRTpxzBG+EFa5PM/8cWniC4Csi5jHlPQTL
sSlZbN9sD+765wuPYPfr1+dW19p2WuPyX26VveekCHblexE20EDwbGDm/vad
DvD3S8SiIVZv9WeyLM19c4AvjblxikH0+VuAzF25sGouCmIX/yzBbGfzz3wt
Ibnu/YvT2P36xyD08AiVkN/uJ8+5fybY9uDpsDdtBC+x8v02KyL47q2bRxou
EryQMcAVIO8IRVpyAuevL6P58ZMfqcy2uNzqduiBQm2Cb3vupDoHEzyTacjw
tITgqRXFSK8Vgkmr70a2Yv3aTNycMTJZRl9iNcbssH6NQ+Dnbt6UZdT5o8Xm
3YgjyD6ZiR/HzvtqH7dK715HMLebulYtTEa5feMSEy2O4Dc5UZmyh4yGfgvr
DDHZ4f73NS/N5PQSzG7eo55s6gRGyW4FaX5klJ3u8usU1m8N//hdY4DVA8oj
/Q9PBTlBtFt6xyRWTz9T8Nh/Cut3+RpURjI06M/DGjyYNgia61OQRWR+V5O0
Pe4feW1p931LsOwV5ZnthQSvCkm9WnzGCVh5aif32pPRtz+bolPqsf5o7NL4
K12s/nwiu3utjgOu728jI5AX6vDP87YFDiHdlkenCT78c1340AYKzh9av0mz
36Wg7SXttz+PEfZf1B2MimSdYY/BGo72PPp8bKGnsJ1qs0L3Zwc3/iRzCZ0j
o1s/d/5hi3YGcRcBh/dOy2ipqvHN7mVH3F/94bKLxWMEJykUOlJfEqwXItn7
64IzfF73gMVDDXte5Cnxn6XOsC+wY19l1DJi2fpIL1jHCdcPqhJWuSJI8DIM
X/hrSrDRfl2hNzsIPnMp827+QYK/yyU+PoT1k5mH68rY3JbRTnF2rySsnxy+
r/CuRAbrP3TOFXQkE/pZNTx3gkoIXvn+azJEwvm/8w0usI/NNv/DrWV0wYVc
bRhIyL0DpH8WObhAl5z1UxE5MhrsvUeiXiDkD8fCbEUf/+MP63+TVft2/64h
eO/zudruNgo6d77wWPYUob9zdTVPSQfBf34yUY+qu/y3v6cu8Chk2xW7FuL7
/vPyvA9ai8g4v0d8O6IPUxB5nf/tjdaEfWn1y0YYd4EWqRMCzJXL6PqlqlqZ
TELuJqTZeXCO4EEj/ox17K5wIXs83xu7v/kVeVrHFV2B5F902/DCMhrl/RJS
KU3//U4K+n7jj/ma+mbU1WJlWW+9glariA7IaY+jQy35zv7X6d/XZ2DIOMvA
7VtG/Lzzz43Fhrl1FJxdi2eDj4cQXP50XIjvFQVxZ7a1TgpIQ+3V45+DBSjI
4JjSEeXNUpCdny6UXk1BJiee7ObS60b08ZxsFMmMEBzDeZ++D+UL3xTOuaP8
GR7OMuBRt+gheYOCNs0oeEw1yoC7d4bCU2cKKlwEkXiFTeDKqErz5qAgeWb3
Uc6sTeByt7Ob+oyMTkcyObG+WUSpItkjQ0lUBKR66V8fFnH/aaHSVsN5suDn
9fPcKz8KigrjVqx6zY3nK+Wa3V+mvK0QeEW2uaSWjK6vtlo9x7MVyv4m+e7b
SEEPIkwFR5IUgbZ9gEEU6y9zJRaKZ/WVoDhtbzbvA6zeSBZiWtWuBH/u3F5X
Yk1B3TOGbkKeyqBX9vG4zTS2/p33FCp9V4ajLcJ/J1Lo+eaG1Nq0a/0uVLTN
98HF2yxC+HjurSmu2KOrAgYzYuEnsPqipgmUCodVQIrCktiDrS/hwYsuB3eK
4/qfPhv6d50Qwzl3ejpSpUgU54A/185c6hXBmT/phU/sgio43SvQq8HOm+Tk
iaBnRqrA8zv+uGcsBYWn2N7s2COB66+3sMy5O05wOZNpdnygJM5ujeiG6zTB
G+yFM73M1cBlm+5N7XAKamo6eZPthhoIU9wmHZkpKEj1572Kn2rwuSZMLSgd
uw9Hi3h3NRJ/jyKgV1W1L4Dg98+rHKx4CDavMDzYVCuFc+W95+c1/QjelGVV
VMRJ8MCR+riwBnXIq1wTcrAfq1eFTpgHbVQHhlOPdsU8oiDnU14hxd0a4H5L
W+FVHRm1L/V/0PwmBMdcgo5Yn6KiRLuSTrV+TRBBoq7PK8jo3Lp55sqrsrh/
Jv40S6VLWtCsns0Szk1Bmfws9z28xGHipueJ72xUhIpcGa2PiYHngSvc15yo
aBLd3aFfIAqd+t05ltepKO3t78eKnSKAONYoLH2mIvcQJPauSgH3r1j04VI0
tzaMhOiTuOspaEvNTgWDQG3Q90xRXGtBQVIvRltWmrQh02Jo9+pe+vqSAMeo
mTJFTyrOgpkDNbFcNDSQzBm4FlvvdP9CTMKJUq2KOL999EPtHdYfPmgMl8q4
RUbctoXPFDN0YJVRD1fkWgqyndrjeMJYB7yfbyVvj6Eg1iSumwmDEhB8z9m5
7Aq2/5JdMxfeS4Jp7puH1TPY8/K+vmvKTAn3/0h7SrZ/huD1PHp/mi4r43xc
ilNwSkQXBKRv34gpoqBjgkFPgo7qwvNTMdHSWD2cxPXCdnoM6ycnnd0675LR
mkKPQj8NFdx+z6ozwxGvCOZ0rae2uemBt5bv/sLdxN83ibH0lldZR8VZl1XL
pW83waTnnPGRpQTXHBu/K8RIQ4EJT5oVbqni/r3mmGm58gT3HnPt+mauhrNn
jPQ+/WyCx0LnKRfnCN7tm3d9oM8AbshszbpYRX9+spB/caOYxRIVlRqfno7I
Uif2X5sfDzc/wWtEV/UfqtLAeVWGyrYtq7bBfq22wIQOCtol/uCvb60mLv+P
fyV4/udqg6oXFc1a7LJun9TC5YmTj1plDhDsNc03G8oC0Ku2JfPkcwpa0mzh
FLcGSOZ3mvFeS/enAmf7FBf3xlORyULMWwZubdy+w3RnoLk/wW4Z2ygptQSX
yGSwSmH9dLZpj+vDATLa6n1Fw6wQ4K+b9GDePmx/0Ro1PId1cH21QOrR73sI
3rr/WNlRESO4rcP8cXUyBdWedZN/42gEstrRCynL9HyqgUNjKMudh1Sc5/ly
NfLnsPPdScTjvYgu7s97byav4FGCeSO4Oz3GCI6+HpB7ZMwIBnfncMi+ISPz
4mbniZNGsDvpwdnfLdj8Hs3eYLPU+yffGqDuPFh42o6KhNZdvbywygTey4af
7sT0R3gfduQ/NSTibxn+mHvOBMQn6/gfVFDQEbldzI87TWBCu+bJABPdnzaI
Jv441BxORXOmNt8tmLcR+6vEnOt/+nGbLQtTjVi9yqQyLtKD9eN8PXkHB7B6
c3vpCYUXWD8+FOs8/zuKgs7X8TVRZhBuryuX7BqWagqKX2wGk7D9J300vSez
whTqC/vPi5tg+6n/pn3dMOb/4G7UOEj8/aa4xxuTbI5T0Z6yBqHjLID7i1Iw
WWCzIdj10A2jI8FmoCvLtycRqz/sRs3faWL94+KyVVJUDwU9lxOvm5wi9MdZ
eP+qtRDM9nmVakIOwbIquia8V8ygpPv5rnfX6PnRB+157dD3HDRkIkkK/SBs
RIyn4xOXmC3BRVEtD/cmENy3vvnqYg/BXxF1SPwkwd+8ko4zFpqDz+PS3R4B
FOQ/de531Jg5VJ7LOC2CrQcjyoCT7lYLCCl9pnVwB5avBD+dvAXjf9YDgkWt
9B8qi9j66rpmSDpogssby50q7jATvKG8M0dxgyWMhX7mT8Pmt2LbuXazniW0
nfgy+1cLq/fGO+LEd1tCUebXtl1vsfrAZ71p3jnCvtedZbask+Di1wc5oxot
4abGOeNwBQpanu2YPB1uisvtThsXh7sRfEu8+oivFsHzVVt17QUIVh5vta6L
soK5H3esGtOJ9zs/d+nLPxKh4ZzFftqeIZOKs3FFb5gLdv7OVOdfZU79P/6E
ozgoZQQfjrNM+DNAcPmw0K+ZFYI/Cksr5uVYQSS76w3acQpS0Et/6DNkBZQK
heuen8iIx/6TTb2pGa7ffyImVIqB4NJHocF+O60hS/HUfP4QGY21M7olS1pD
iCrTwO1o+vMyhnPDzvOCzVS0kyEqxSaNsH9a7VMWlGENrTUlalew+lWIN8y7
od8aFCOPBe39QUbVjB72O1xsYODO4SvPf5ORROelz0n3zXH7E2scqaLjBGvq
cLTdpNpAKreRO8cJMsoIW9Hp+WQD38LZYpSw+uX3wz9FzE9tYNtA1w3nLVj9
MvFdTOuODWQaXm2MxO7jUsmRS4HHbWD2jvfY9XYKCqys8TA6aIH7797utsNU
iuCxeS1Jk1cEd+xf/UPmli04nrecJSVS0OoTv3J8umyBzUrlmSeNjIyzB+yz
V2yhiUUwoy6B/r7KFBY2XWDNf0xFjM+VfpYKWOL+9jf4RK8zIrinKp3xYBDB
qq4GUj/LCf4+6pQt3WkH7qRjrc6r6H9/zAzivNacPM5Jw5kz8MmDnhgqzjfD
d/RIfMPqjYO5v5esrf7Zb+aQvSFcnSpLRQH+jV3LOYT8yUrT2MFhgr/PGrB5
i9rDdrl15MoTWD1d8EDAud8eGg2uxB+bJSPrC57v9B7YQ+HWp/JBvvTxmYPm
roK4Zx1UnJdeRPwNW0tFnh5KvmJh1rh/dppScbkZwdV5ymRrIYInaZzr59IJ
jllQTU3pInjnIOlxKZsDdHE0pwzWYvUgb31M8j4HYI3kibr9lIyctwzYiFY4
QIahUPZeU/r4LEDdc2FLcD92P3NTtMP1bf7JjyW8/ba81laY+PtrnbmH2u01
qCjpXmD4vTeE/oPGzTLlp/6xT7IEvm1+DWVlVBScoTtQLW+Ly/dwhp9ovkPw
3Q2uamveEdzwV1lh7bIjHDu+sz80G+sHXuj0TI84gmnPcY6X2PpWv2YU1d7q
CGwS95F4GT2eFQyfvVA5+YmKoo5u6Vh4a4f7Yz6sdMRT3wnKbdYxxF4ho3Tm
HN73W5ygepKf+TyVjCQz1zxxWe8E9afEWG/6U9Bj2VinbgYneCq1mb20E+u/
kqIfeHk4wT27k0pijvR41hC7J69mKoyKDr2s2f9poz1xPt1712uxTPA9O/W/
p+oJVr68LmTqmhOEXfGO67L4/+6b4IVyJzibYNqbQa/3kmzgy5/qD/dZaTif
kJX9GjiJ1ff3c4MlWR1wf/oaDiUulg7/PD9buCW17ZrJDBVVJZat3fqEkL9I
f5qSvskZbl0t3nKXnT4fW4gyKUmK3UZFPfJvC94FO0OAgPmEziQZjUuK7Frd
4YjbXyI9kYzKxORHbHdpeVJQDueR5dwyZ0hisx2400hGQZuLX07LO+H6SjFr
RqoYnf5ZH/Zw68q1IsZo+vnvAM5dcRqlalTkdqDw9tY4Qj8reLoxfMoZsgLF
Q7J+Yv61Cx46dDjDeOKolHcaBcXmjSSuukroezV9sWEv+Scegwtk1nbXqf6g
59cBVs6WHwKs3o0ZRre2bnCBmb1Pmviw/du+62ZCka4LaDxZdyT8Jhlpaf19
cEfSGfc3P3xeZsyX4M61F8wmnVzgWBX/zVNhWH++7uXbW5mE3OBTZTJDufM/
83eBI8u9PQxZZMRRrJOa/puQZzILlMh+Ilh6x0JX40uCH1md2LSZzwXnn832
0zIaLv/tH5zg3JRChwLWr35K1I2UDCDkzsHvKdutCTYRqH2zMOkCa/rjmtMX
6fe1K/yhWBa/MqPnzxlePuW3Hf2O9eMDlQ6/ZFzBNvxzAAsndt99d9+vxk//
/XoaUlOSOsr/8DPKfKFWd4CFARj+91/l/eSTKiQqmjdCl/s+9yO6vkbLwvLr
kgmc655lNpuY/kW3g2ODGRdpKOa5yZnPLn9x+f+6AxYLyZ5wORpaaTR5m/KM
CX563TsgvHoFWZ8yU12p4MTHE12oKR7QoADhKTqUEBpWrxvcCNU9vRXEE2+F
pkhRkahh27rP+xThccLWx61Yv31PMtb99hAnyP21ePTsOA0d03sfq75bCYTk
pZq+TlCR2oVeU7adymBnuemLO6KvX25oyFJyPNBEQ0PTlS2nZ4Xw+O6ZSuz6
2irgrC7mWf2RiqScRD0FzqvAj68jWekhVPRjzdqi36MqcCbzzvsQMgWJ7rKq
mPrCB9xq195Wq9CQj/VJxg2tYri/lynDnU3bRXFea6lX3JarCuU3uBJd7Kno
WnnxvQw1VVjiEDsz/YU+vvVAiSu9YbqXhn6fSLhY3iOB26/yvhNCbpHEOW/2
BfRKqcE0b0HtLNZvcvRn6Y1sV4OqkfFmtSdUdLhuv8bMeTU48VCmPTKYij7c
0VMiPcP6qZi9fbUyVITOrJFlXVSDjea5Q7SPFLQpm2k8dnQDVL8obTkzTEOo
qaSsN0Aaj2fIG96LzKVwZiW3273MVIdApkUXJ28qco429zPjVQdm1vujK1z0
5y8IdboBzAeCV3AWHeN13WNNQ5u1+8cPa2uA4ZMp9UNYvq/7PpXk7tYAO5nH
qXM82H0/ut5t73pBWCx98Gc8YgX1n0x1zN8vBH0yx202rVpBJnJsthONwlCc
tSPXLx3z1+zjuDK4BR+fVyZfoMRTTVj4OKOiugXrxznf5yyPa4FyhuH36j9Y
/ZT4ldPVSwtMqUm0zEdUZHP6sLzzczF4+Cbl0XQaDc3s5Pg95yIK7cMeG3zX
rKBiVB2znk8B92+04Jx1VEUbnpf/MHvyjYpkjU3Oje/TBj37Rx7yN6lo3UX1
eJscbSidCAnOdaOiv0PSBx/3acOWY4qJwpxUVN0h0CVCUsT9ydU0bI7D+mUd
z90f9zBSUZny70exe3VAob65rzqXivz/HOrUUZCAdx71amO7V1Cw3qr82LuS
kHB0x9JuPxraKNCXUsiujPt7Gp3YL+6lC4dY2G8NY/Oze8kv1f5BF8p+Gaba
sVJRDtWvtUpTBdfvZTPgNjpDMOt6Pq/XgwSvW7oRfc1CD1gfjwmPvyDer2w8
bg+i72gI2NWu879XxfXHH6yB5iyCz9mOjx/wJFhptjFFSIRgw26f56vZ9UH0
26m1zhtpyGkkJWattBouT9m3sDnMg+DWH95v318geCX85THD5wTrUlSV85YI
jp5/SeseVMe59O2ZychwgicqLXtFuAgeU02iru40hB97H++nbMDOA/8/q1W1
NHD5ZfWja3a2E/z30tYHV+S2QUKquNLUT3p+FOFZaQzTGcsVnFmNfBcDjtAQ
u6XFotRxTdw+MKr2XP8sgos7uTymsPohOrhkWpYfQWxI2LFudmx+IkxhlU1a
uH7inwfvrkcRTG130T+qTPAFv0tsIWIAi6YnHAzeUVFcefvTN24A8cKGfueM
6eNTAauiuaTeAyvo8zaV2GAVbdz+OkPcUO0+gp2bWw04cghec5L75o4+gn+e
e6BUifX/OZ+mvrdzUBH7i57cvOcADy+/96Zi9Zc0M4n/UjZAnWVLn9IQFSXu
eZLPekYHt28aWH96mdEI2ny7CjdI0dC0oqb8NNb/k0+8Wbg8QkUCSW6dQ+pG
oHKv05g3B6uH+yJCO2yNwP9lx8U0TyoK3ZzJ1+BvBNem2oe5BKkoO6ay8lGi
EbxZ2y53oZ+CNl+vfG7opYvHs7hgsJ13gOBh1n2vP/YZQdz3v7eqLKhoe/q4
nsFZIzgbYfeqDjvPSAIGqQcoerj+98S5I3f1CS7bkStB3WgMk75FfjXD9Pxq
QMQ7qfOW8zTUPH1vfoVVH9fXerRTNXPBGDRP1H5u/0FB33Iy1sQfMgFvxu5s
Huz+eyqQI7drtQkIBdTY1vDR0K2EZRcHLUPc3lYjet+z2yaQ37rRjbmbiu4f
Mjqh9N4EmHof7RrdRo+vDQ+nbx1T0l9B4SlezuObtuH2TqIjUc+nCba8kemR
FG4KJbsiukp/UVDE29+3PNxMQbs1fl+rCRXlcjpNqGiZQpPiSepAJhV1mRcr
sQuYgmVGSsbsdyryILWNDD1AxHlmV+g2uI7g1/cG+LrOmgIDOqCqgfWDBzes
XNtegPWfAuXtYY1UxHtSRmK0xRSmfi37Pz5ERZXzVvcCP5vCyCsjhl8SWD/m
e0hxbsUU+nLPXFfC6qEPxTIv3ooB7v+s1l7Vv+4E57w1MXcxN4OOFsqDPuz+
8zvdfTyN2Qxq0k+xD4li9/OFvkygEfoi6fbCupMEh2a+ylHtJbjluqmkfD3B
grea7krdI/hAnp7sxjSC/cqlX7Knm8G+1gJH40Uq6l9Z+1KAZAYpTl8dw75i
9alxet5vRiNcv2rPlrALwgQnHK+HLeoEG+c6rXtmQzBb87ePnn4Ed47FPfwT
T/Ckx+gBDTVzYPbzMoq7Q0Xn8lxF/P4S8tqPY2vyGwmeEjhEHk8muMlaxdHn
ojkc1khO86Jh9VTfdhbmUnO48lLEw7WAiu56Ha3N7zaHmp1l4naO2P78eu+Q
5Zw5fPxlNWFGotejhsDLcnwy6DoNCWSUZU9h+wM/b5tI5sYHLIANq/YYVmHr
67bkCoOoBQQ5PApcNUhFFrW/9jHOEPptLzTl55xMcDZzF87ez0Lw0uveC5mM
lqB89qiRhDQNWU+m/0wRtQQG/aMTlz5g5wGLi9MxXUvomUm8wJyK1XNSfGWR
bpaQezNRPQJb3wj61occtoQwx8SBb0v08QNcUvixw5JlBXV0OdtP3CbipSr+
2Xf5PcE8s4qjly9Zgsk73bp4rB671TFt7NVnCW0nJ8r4rKjoi2PU2ptRprg+
a63ciI83wXLSw4+lzQi2PZ968psCwYcWYPt9XoJlz5+fv+xgBSzJ4xpbXIj3
c/NUufOMWsT7ux0WjAnXZ2nolSzLncdnCXvBZw3xY/cIDtgR6cHTQnDVnJKG
0dj/Ge+5iXWHaQT/3LjsfTPZCua9nvFVbqChpIiJgqEKKxA+YOnUcJWKeLre
/hIctwLjxK7UFiEqWrwakl4Wa4bb+zcHih3cSfDbGb8HstsINhbw1foiTvBj
o13NOYwEfzaX37102Bo2ZEw3hC5i/duEBc8GM2t4Y2ihI4OdH1dP+z9XFbSG
0xO5T95/o+fHGEwDctUC+2mIMSmq5HMm4W/d22u1eTesYS5U4HUBVo9KNxiu
TWiyhjqPPb+4EqlI+97YLvcv1nAKHvFHilHRnSwPzXL8/zdh+dn48Uf3Nhuo
KOOaGThKj2cCLecjn5kdXEHnbvVY118k9GXv0XSkHhPc9lBhy5legveWeWyY
/U3wf/pRE7jz4+a40kcsf+cXjwuGW+ByDqOZU7PGBJcsjJ5p4SGY0YDDgUYm
mKyTuCqigmAToTzNZidbCKimHXO3o6JALVGaDIctlAZx8TuspSH7rHIf1xu2
sFAb6xf3iYrkzV4FQZMtuJvM3izF8sMy/zFc8YstVLX7DoyL0d+nmQKzdsFS
x24azq7PZ6vq2FfQRAFJdprREo/fZ8TK9kSa4KYh3oloM4KLIsTbUADBp0Ud
S3LTCD4fsjHhyxuCl3fxhR3utAN5xsSUDx7E+0bT4sNbRS2I95E6VnZ/T1Gw
+m3NKnJZpBVuX3qee8VDg+C87pHCx8kEnxXSyImuJPjQnjOX0DeCR0YtOCUl
7EHkbvaP4h4qSoi/bOW3bA+RnrK55FEKclRPa+1vsAeTl0MPo45j623qvJHF
MXvg0bpY9VuaPj5ziC715zEjYfXHljQD4f3WuP+CTXlhATYEu0lXFpZvJZhZ
8tUnRm6CPQ99Xbt0neCtPJvL5hsIZiwL2PFjlGAxVqOzNAMHeA2r8ipO0vNn
AYO0B6s3YusvWaZ3v2ScDa5f2H51dZIjwa/DduV/2mTz3+uXwRIuPWH38VMl
2NUgNp06RkOiPw6VStf8o5+EnefS4c/azFZwTrqrybE0TMi7Ny06y4XT0L22
nbVh3ra4/Z0jKxQPNYKzJXIRYiW4xklbPSmH4F1r/3SZtxDM9KI0hHOaYA/W
FivlZkcwVc4+XbGRHt8Klsw7eWhrV9DuRpOwBy/scP2NynN+F1WdQK2IwZZD
nIruKfOUum1wAvtChn2XK+j5tIZPatIDMw00NMSLcjaL2xPP45zvoZUEgsP+
7IAtrwi+z6sse+IYwapx14sqTjlBQ5BM3yQbDT04i5pmLjpBqmh504FebH1l
fe2Vvu4Eu7tNHs7fwO7De2e/ed51ApUTfVlR/lS0oUJp+VKxEzBq7T1FUaKi
C8/7OF9VO0Hv5PzhY/T7MMkGbC7w7C4IWUFxW8Li5lUc8PgbSheHxkIJHhcn
ee/jcgaGAoVnF7H73FnT2nxZ1hm4z3WbdtvS528Lh3fli+/PouFMidjQzbB1
BQ0mpmmR9zqD7vZVsxEBdH1nqDr7w/JqAhUdKRnh6XjhiMf7e+L2/KlTzuB4
aYfHBNYvpYfPl3fmOEO1jsOdwDNUpOxvGrWh0hkkRk2nvmP971ZtF7GQTU64
/Y2p3r3xv53hnGAupWU9Vo/WmrnMfMTihU66tp7G6qez1cY7XzrD+EulR63L
9PPdBT70FWYqzxPs2/xLVzCO4KlSnY//U99Y3tlXWzBJxBviu6o3z+IC2hMp
H/JX09DV7S9DTPhc4I7sqahbT6nI5QbpZoaEC6wJSuS/FkNF60bke8a3ukBE
UVRFuhoVtUvtZNbWd4HRmVDX89MURNnWe6mM0xn3b+bJEkndTPD6jrn4gzEE
n+yUPZ66k+DDjWqSBwNdoKnYrqLOgYqmpKtqN9m5wJdvo+8Nx7D1UtQrcekU
oW/kHcbOcZPgb9y888crnf/Zvy6wISTh3U0qFeclfu9N3ocJHnq2LVx0/H/X
11NHaB7hvRW2g34+OMG2K6eNa7ppSO1OiqAwmfDfr3j5veQvgqOqr2fKjRMs
bJrrpjpIcH3X/fW6XQTv9nrcBy0Ej+8IWJpNdgFXEc2vvkw0FF+8jlf/pgsM
Mnt7SSZTER9ztcLpChfYPZ3cO8pORZq0bO8OFhfc/sKRy20veQkenzyr1CpO
sKF3UuYzRYKv9EXSGnRd/jtfT11gx/oLycpfqfj7YcaFjnZnoJ9/TjD8sWHX
ATcazl4yAUofCggeDOJeMV4meMfjmq5HtitotfjXTuZ4It7Z0Mm3tw4SvKZ5
Zkjf9//Mh2/u83sXgtf5L3w/Yk7wxk396jc+uMC5USiQuEtFRyXreCrOEHKp
dzq0v/n/zg8bb8mxN8b47zM6Q3Gp+tY/0Ss4Gzh33g29REMrlHiIfUXYb1j9
Hq0ScIX7SWM8Nx5SkZlY+c/pvBE0MV8caN+EFeoH/igyH5AGMzY/S8+zNBSc
pqzt6CYFsuYTmT0mKygtpi68s7/5f/+/4ArSniCbuLmO4xxWxRvvPy0D0ceW
A5+P0NDs2rWvf8dTEKvjUFDOixX0q3dOs/T9H/S8aVZlpyYDPE3t/303iYLb
lzw4yxb85Q/OEj4Lh1O/bAEWHq5WZz3ifXhZUdd7TR0GmHq/XFpzlQno+ulT
Ty7NtDOA+xT7FhYPBqhXCmJriFkFLg6bRM+yM0AIrT4/6D4nrm+nPMsn38qB
812SjxKjtAI8erBxvrSWHo8N7A8o389VYgDfHR5NbmmKoPQ08lK0yAriuJPi
OlXJCVlrzDw0P62gvbdGHLy+cIDZkMrVfQpY/Bx1m451bNCggo4/CWAAgxcH
q180CeDxqtQ7agqKlcBmIHHKiG0FKRrKZyauF8TlOxkkn50JFsI55bnATHqz
MM4K2fBYkVEFRpO8uiTiVpAS17v5VTYqoLYtQ6pIcAWpJAVrfMxQgZPkjgjN
ShpSn2eIrPikAu+qWV41udCQPtNqSnybOO7PfXl+MKlbFGcXaqFr4HtVcFuJ
XYjbha2H+E2JaddUQbPoKN9cCXb+ke8UVHupwobtJ1X3Ma2g7FixnlFRVfjD
dNZhyHUF7dE+aOQsJ4H7i63b40q9JIlzRKvDWjEWNZC7lc0wErGC+BNXJzUZ
qQG1sKBu9SYsP1pNv30S1aDnyZNIlbdY/fAzMoCpTg3y6xtUd5zA6rkCpaG8
RTWIbns5c0yNhnrtT0aU1wpA4tjg99eXV1DqtvK3Os1SeLyfB9/a2gyqw1BA
5oNc7HxEGfPqx8LUQUTrYCTLV6wfreHeWMWhDjtXmRsHHiTet5tYHBE9Y8sA
pZ9srG1fyuD+1O8n3vqyRQMUhL0NjlusIOtk04X6ExpQbekuvqaThnz2cthk
jmiAaZQ9U4YzDXU3+2R+VhKEDWxiwuq+DDDD0hbdtUUI9HurrCq1GYDNSsGr
XkIYfLOdYnS5GEDmfJrhfaGNwNX5zinm1QqSmv72ZXjnFjx+sUNQlGOMJqgZ
xIjMDWL1a96Sy49yLXCJqrOJSKGhYrGtVdU+WqAqKxFWR6Yhtuu+wifXagH3
wMksRqz+UA5M+zKHPX+OgXeHKi+uIPOK45vm34oCY8UPxSFhBjh7Jfpp1HsF
PF5Wa/LcsCrBhQsZUsbn5XHWdJS1+KqtDXLf4lYrqq2g8vUJBzoSteHtuQq5
O300pDHQc7m8VRuSlH/a8EfQ95cErNf7meTxbgVRoo7Iv4hQxP01OSUMmR3X
gVDdCqOVNzT04eWknKqvJIxE8C+kfVtBc1ZmrS4aurD12oPyGa0V9DzMOn20
SxeCOUl2yQE0dCI8Z0qOUYV4XvrrC1ysCf7MmLI34TLB6S8ZJQqGCR4dyDLw
p+jBdSX9p/KK2HrLOSY7pKsHMYklpy4o09eHDCi23VMMt2GAkhLnk3MkVcJ/
0Mxe5ScEb9icbHIgiGDLMXHpIimCi6hq0+rO+jBKa1YUWLeCksQrPsuyqOHy
A8vRDdbGBO/oN8gKOUqweSnDkdR6gtVSWuxKSQSzOZN3pY+q42xoX35EI4vg
w9YHzr5zIPie+eZb0asJ/s985UHtfVV57A4G+JksSzkvq4HL58I1bGZOETy/
B67bfCHYyG+SAe3YBs0SPevKWFbQ+UJvhdO/tgHHxk/HqPr09aAI7+/SRqUZ
GeCGcFHslIkmbn/TfDbwwEME2Tlip15n0hB3bO24+XoEnsV7zxb6YvEFbTf1
XNXC9SUSeYzy+Qj2FeVJCuUA4PcY4B7ywc7/db8W4jQBFnqT3/HM0pAeY1fw
aR+At3Ya2ZZx9PGowOEdn6aLj67gXDdq1dkhygAVq6djmHS1cf9JZp8r3I4R
bHtiYK7wFcGWZz89MaQBsH7h0ODE1tOO2/te8EwCnMy3pipi6zWoanZovAeA
KfBcm20uDcW+ifxVUweQJP/6YgjWL6aM01al5gPQZth3nMfO9xuUZKE9FwHi
S6ykHrpg5zeXSEtfqQ6Rf32ZwldsRoAek/ON/VdQe3912G8lI6DyC48krGD9
+CE7Q1E3I6iP1xGsuYbVa+yfV1vEGUHsZ3enP+r0+auBt96V902XVnCmxbvP
XjdjAJWYlpkKDV08nv30y6R9PQT//h5Zv+evEaRribeuABbv1v0nNxqxeJSr
Gg39NOTqNlz4NtkIxpu578YGYfcnU1dEwBs9Yvyv7lo4KhM82maTpiJvDMIZ
E3oqWL8Yq3jrte5uY+hXZrduTqSPVwPCH4yremnSfx6vAcP1KORxL2b/l3nz
Fzt93F+Bafy1sTlj8PrJ3clkh9W/aiIXREcNcLmIoUxKt4MJxDI7/R6k14cM
WjCoxzHb4EL3rwVJH140e+WtoNs7r3fHpJqAoGfwRQH3FUSdv/RmqsoE2o8o
TmVM0JDn2bMdXmMmkHjhhylvDN2fNuytqxk6LcAAtKiP7He3b8PjBzZ8S1ef
IfjYg8SszChTENKs6Hpt+P+4Ou94LKP38T/PI1Eqe1ZGQiV7z+ey93rQRFZT
SpOGnchKJFllp7IJiexVEQpRkoR2RNn8zuf1+bnP99Of79d1ruuc+5zrXOO+
87RENbweOqftoAurX309a+OP6suzt+x+6erCpIcg3/uGJWrPnrSnieK68GHD
rurDqL5I1sgTNGTThfacMNcJk2Vqe13x34ERKmFfb4s61+aLmKv8GxTsNmAO
SyrMc7uhC1b7JFDsQPFo/5l2vWZdMLN/RU17ukS14FP4KbCoC4aOF4BBaolq
zbD1dPRaIPSNleIHtyti1j68wazWCXN9o/1s2UU9qNJybjulsES9Gl3+MMxO
D9aea5wYC1qiGh1gdzigqQe7s7dxOfQsUdftPMEiJ6gHGW/DVF+LLlNfzrTU
rabowcSGXw7GnsvU1UXJO7xnsP1h/n3F73sx14RxqUMZ5uSZrobUW5hfiDu5
yH7Sg9mreUV+p5aog0KHrjxj1CLkx6YCmGYkMf9puhstYovZP76S1/oS5ri7
ju4DZvoQcm/fj/W5S9TpJ8aDlFEsP36FwXp3I+Yh04amhxmYbTn9VUlXMDu0
tPS6J+vD2RHdy0qSy9T0bN0/4s36wKaaKTGGzuNzSA3b13F9yI+kH7xlsUSl
he6Wr5fQJvTdNxQqGh/GLKdy+c7rMwYwup6Vs8Ngieqd06serWUAnv3NJ3pQ
PdMkIPfWgtkA1tzzaXlnvRIPNKG73+j5u/UkWF925Y7bDwOYPTLH8XnPEtXJ
38d54rgOYV/MMXDMWRHzkSDSchijIeRrF7CPofjUU7Rp9pKZIYS1Mrez5q3c
D4BztUVHTVE9cmJNyVJkJNb3TFlzV70cs7/SAerXIcyh2aSmu+GGsPQp/yHD
/mWqouA+t7IMQ5Cbd0tu4UP5Oa6Y5WWlIRxh3Xb9GqqfIpnXl46+NoRksU9+
xqi/Ug0+tH/puyG80kg5zbRviTomXKB4+LQuYf9akofQAUPM4pwy63bzY45m
qE+YPW8EX9VtzrpTl6gfNBvCrysagcf9+Z+y3/D3Bc+JL6ENNShePBxatrqB
9QMSNjx514SZ8Zra+cMLmBm4l28GRxhBIXtJYPIe9Hznf9N9yDWCkJru/Xao
Hj/UPXJaud0IDrhPy23MQf2yfN9Q1E8jUOTjXdeP+t/100I0Lg89wl7elL3h
gApmi9/xmhl0mH0VxfV/HDGGU8c0Hw67LlFDf/GKk0yMwbar1rCwZIl6M5uR
hV3CGFRU9UZ9Vi1T7zpNT4kwG8PmtJZAU9QPvH716VDTO2zPfG+T3XCIMRiV
p/AuuSL/EJ8+F3TPGFa/P9Njxo78a1HsuliTMdTTGcQk1y5R+9v3ZLd+Mgbf
7XyWP06u9OfaUPH0QcxzcxIohjXvk75kAmEhya3S8kvUqojYJlYrE3jh32YT
kLFE1YtykZ0UNYH1lxYHX3GgfC1Y8H4+WZ9YD+W7pEdgC+YrZblkpknMdBJx
nmVXTKAykL9rs8cytTyqjVIybgJvL0SsEbPE3xee3gx8uCD3//MD4tc/q+94
9C1Tm8TYD4cdMyDsjWstNpsZY+a1G9vGsgOzzvnOa11rMHuaKitrl2E+Li7R
Y+tsCrPBkX6e55eo737vY92jZgperUcjTr1foppVhJju4zCF6bV6CW76yD/l
t6wXeGIKi40Pb68ZxN8TnDJ6pGroSKBzgq+W29KQsP/kWfnzy+GYvSj2BVYZ
mBVUybGilZh/n8q8MP8Kc959I4eOb5j7hizHhZ+YwU5TqaiF9/j7wYsTL8n6
bctU0c6DJxNOGuHnE9PRPmyIudhbkFNeCPN/748+LLCm/pa3JcGAm8+1jAgs
53yaIKOdh9mMpaxvsB1zkPMrf+9fmL05woI1JMzBk+/mvfXIf0Wd0kjGPuaw
1vyh63dxtN6iGaPAVnNofH7yb3Y56qfdNx7bHWAO6oFHTM6cX3m/pA8dbtvt
dnOQ4OHbtGotL2O8ntUXB27YY/aVtpof0sb8Zd82XtltmK2DlhUD1mPu3LRQ
9DIEs+EbDgbJe5ifxkjsD2/ErGChn/91GPO1uEyGSlkLoKtKWzj0B/nHg/79
KqcsYCb02Kl685XzMABXN6vBe33LBMd7L3jkyJLg9jm53XE+JoS9Zmt58V0O
mKdlFJY5NDGLsii+erXZ5J/zMoQ01Ud6LvOoXtr4VTQ6EMsVp57vse7+Z7yf
IXx9HEvfXoq5ZttpnX62lfuF8sVZ3itmxiSIiTQdaNExJfRTpSud5ztN/7Fn
BEILX3dT1pDAB7zlZh6YEXK3vvz+6p1WcK2V4Q1D5BJ1m/B0zjCjFYx//fDc
0GxF3xgS1NOYNUsx7764qsxYkwR6XZfKxnaaY/9Kvnx2nzfmQbqItw+aMTPJ
/LU3DMBcyVKaYRlmBVfSRqf3AOqPLmdIHM+ygjfl8Zub8peoHkLa0/TfrKD+
zvxN9TjUDxdsCjVvsIJE0/qgxwdX1mMCgcfiWFZfwex0v5/uKydKpPXQmLrT
gpjPK0XqfYIL5ieGSdzaJBoMeTZqWF1apn4q1+hVZ6EBo+eRr9yovlq3ffCW
kiANpM8zxb3vWKIqxPvtkpWmwe5zeTqZK/0S0EDF7x7rWUf8PUJ1qFjjC5qf
vfMX490LNFjzlyHcyQjtb+qy5017GuikFKv9QvFA4xTz2DUtGngbH/h2+Sza
rwsm94yLLf/xH3PY8Z3afhjd9xzte5W277Ccg/HYT1oUDehEL/OmiSxT3xl0
BRln0GCnmKXB1idL1Mxg1c3a5TSw3bb1XBaK15xcM/wU4v93WrFvAW8enH28
bxL1x8y2lm/NsPxlTMoaznka8EfnDdzSWqIKioefZR2ngUeNR7rN5SXqqTrP
wfUjNKj9KXuUrWyJWrfXxXhtPw3YN/+R7JhYorJNmD9a/ZIGriZlUxE7Ub8T
oipI10CD0gsXKkwOo/OQ/R4RFYrnuzK3enQwHfONOiFNqap/12sNft65x+sP
LRFs9/hvZN3UErXU9tH+h8t4/FGFRB/5b5g3cfqnVvX8n+ebOtSgX4d5uHIP
GyfZGuzXBa76juLbHx2DvhN81nBvNHSw7NcSleG5QkqLnDX8romuCDyyRH0+
V02vRaIR+muyxyJnmTEb2DLzFAlgvkpRSj0mhbkh32GHMBVzJuv9zhZ3zC+2
z4/67cY8qWW2oKyFmff+aWb2y9YAz2fYTdWXqC+tY/Z+PGENAtHGcpkBS9Sg
peL0QidrWNqTRFtqWaKq3X/9w8/GGt4J/Dy1mxnlL+s/SpYG1vBklHqjwBb5
e/7zslNR2P5t9qjpyAzMwl42SjnltH/iizUcKYg5cNUQf795X7KY/qcMs+3j
w59dxZapRjN6BbLLWD839/qTo98xs7r0NaX0YT7HI9zV24RZajWb+GSZNTzv
z/IzoS1ReYLKbdaTrQn5q/jwF4W8mCPzHHV3yVr/s14r2Le5pS8P5f+teocF
kjyxPKLzSVe3NWba2ozNFR+toaxBv+VS/RLV6mLpfeOUf+yRbIAl9v7pz3rL
1Ov8j7Ye6cfysJygiWuLmF/s0Rv36X9D/dNAUWS7TP7//TSJdMYhUtFCnQQl
quIeed1bIKtawKVViASX0muTlps+Uj96B4bQHSVBgpSh2LadIpDPwyX6dxUJ
rFnPzB/ZtBU2eRXJhx0gwZZFzbxwdM4PQ749XDxHglXRPmJCO2apnh9DOr8X
kmBM9GnKo7BJqo666PTbHyQoMJT/3obGr9gvqioqvS4+S3CJrIy/VeQkwQce
pp6K2ycGQdfGT05/XXl+EtyToDkeekQCvrwHHzY2kWBlvG3EwEeWvasIvn6c
ZYT+OwPBHMXftvmOk8HkCp+e+VcS3BFc9v8xQQe+UXTsQdUk2B7J9nb/JD2U
JH3/8OQmCYrnReSfTTHA5+zuvN9IP/E8ab/Dm/WEPc6xL1E6U2sJjtz9qmkb
CyPBAW6Pcq73iQNPifKk1S1UL9AWAgPUxcGEr8SFfnmZ+llZZ/+5uzuAWsN9
7B2qZ5MEQmWPUHbA3jO2WxSPkKBSf1Fgx/B6yHaW3M95iwQdZ/xdwtYzgXqJ
MkR0kWA4hf7edyVGeEmvI0LPTAafI5o6m1O4ifmtftjIMqZzEvzf7WMB7+9X
qwTKSND5w164WJKHkKvu5uHLEOUlOL2miyWWn4/gdTsiGK5ybST4MI+K7D5+
aTDkYTzcbIP8Y83Wdp9SaSAl+FsXv1+mjiS2k7bYssOYS+mAdxAJqg6r2Sla
8xP6j0aFrH/MyoDPZqm0ZyifelXeCJ4tlIGtD3XtKj4tU9WiyZX0x2Tg4CYJ
JtstJFg+fGqcdYsMKA8rfTalIX+R5+oxtxAi7Gl7dkqt1pIFJ0kz9gcaJHhX
+0LyVaIszFlZHhUik8BzXYtEyl9ZEP2W5SNzbZn62HyobVs6N5xIDHly2YsE
X+12B2uWcsITHePm9GckkBt/HGv8QQ66WZinZrJQP5gs7WwQJwcD1esNtqP7
8M7onqSuuRxYTLNz9Mgj//67eR7o5aBOkm8o4ODKfvOA7qVq8XlPzJo7GXef
bibBakim5kmKEOs/bfB4Sxa6Xyuswmq1dniLPFQ2p/nXWpFAkOZtprxLHtom
pB6ESJGAIeZ+VMQ1eXi/sarLYj0Jfr7qfvWxUh4Gwm7+lehB/SAHhVt5XB6W
B/MMKm8sU7seaHwhc/LAsaH0IQkWMty8+M4lmpcPBDjk2zgrSCBSUsg5wyFG
zP9BPbekXFIB0h5UVAwYrax/E/hcXmN7gI0Mf5lMaSlftxPjDV2DHVSd+aEn
jrt9NpcELGdk7fTR+LU1IhfS2MkQS7fPMD1YHN9PoU2D5o07CL5GfX9ujoK5
dHfiBV1hJXh6uyncDz2/ImvsX7NUJej89PX01ByqXzYrhAhlKIPe9poCqell
aujHXInWdUKwduBO+3+ex8btTsGGWEnCnrdUbVeagxTBUt9e0ikwqADP0EyQ
giu637rO1JkmFfhr3Mda2YLyhczPwavIv1fGS0xze4SVYX71OEXleZsqPMyT
bkirRvnss/jHpztVoT/iyYSkCQnOf/p4VD9HhhhftqZOyU4JM/uC4OL9ADXw
83MPHWMlAc9e+T81yH9X5KbK4fXRyZj9uD/dcJ3FPG4aVfL+vTpIxeoLvs9e
prrS3IVqhuQIOe+ycYHGI8ztD7dRn4RgDtyzul3ZDrMy/Se7UinMPwprv8nR
YZ5RXtCtEJbH55UmrGK6BzPvOhOJ9+GYH5w7LeRRi1l1MJ6T8hdz5vS1GyqS
miAg2XVZFvUXsadDd1+P0oQd7zpn0hlJEPQjdPPIb004ypH+ZUck/vuEndHJ
X8IKSPAksn5K4acCYe/Gjy3ip/wxHzYNcMrhwDw31sHmMEIFzyY9M/mUZepM
5aP3EZ5U+LxccseClwR/biQ8qFpDhZubmrmCnFf8XRLqr7lutWzF7PaiatO3
yyS4yKmT6SilSNhfprlZbGYHUGG+yx9sQYIr7/UT4qQBZG0vHlTZRoK1x7aM
sJoDiCfa5nxDeez6n0WpcDcAgzqnUbVi/P2j0a9ggA3lnzH1AVYuUSXCfh77
5D7ZPMwiLGftjswAlHeINo5HLVNj6ZtCT/YCDH//e2fg8zKVfp778flSgOAr
LuoHBUlwbvzomHcsQFK0yf39piQItbj19+e4Mr7vd0/PHF6lBc7WsdHCLiTY
+6BXOl1TC7jGXQx8UX/RVaJ+9L2XFtziPTjz6PoylW6vwRlLdH9W9L86PHn4
oxVzp3TH1esjWvCj/e2SbP0ytdamao7WoAXhZTKqX1G8KvR6cIIrXQtSg/9M
qaqSIDUp7mOfvxaU7X6cH3aIBB4vLym9S1Ul7BX5jp+REcacLMN54iizNrDc
qPxzHuUf43PbksQdtGGpTm/j556V/ZSHDzZqFkdu4O8VBkmPP/S+wJw/rHTa
gJEMbHEa+72C1Aj7Lu6OfYbXtKH4Vu6hNDuUz3/5rE+LVifkMWmGabvcdCD6
bsKjZ+j8VN/OaElL6wB1VYR0PTrvVUc/SLYFaBDjT5z5c+f4DR2YHR5d04Li
WT33xaTebB0IKf5QFon6f57KpXjtGh3gDuw/aMtOguOOgXG5vTpglpktpozO
s3YVYyzPLx1w100KbLy/8nxKcHdV4tHZdFSvyM09YJDSJOZT73IaYo/B3ODR
yi04jZk+qdCUdloXnFa/iRdPXabGzNRErTHUhTOyAc1/0f0Tsu14XbNZF0qd
eOp2a5HAXvpi+c1XVEI/19PHhuM65qWnAeMxxpjNVweHs6/G7OWg7ubwQBd+
LMtmBEmTQGt99pGkOV2ok0jKYAlbeR4VeKfZFfg8ANWXCokbzdB9WtFPss7f
xCqDmft0/eZuc8w3onr5449j5s8ztSF56IFAz/Wg/fdQvzr3ed9lFT2ovDL9
2H4Tqm8NgpxmKHpwlF+scD3K16Uh336fXsD6Z4Kf/7nShln66sOZW3cwp3xT
rroyrgcnghvc5zKXqacKnsW2l+rB3zEBrnGBFf9SA9LN9Cd/0lC9WWplHobu
F6Ffn3klHjCndsxW3LuMGSikTdyr9eHjxcDyT46o3vVK7DeZwfI818GHPzow
a1sJe1+/j7lH47C5TADmULPhi+a39WFH7f1PCYYofo8+k2kd0wdS7M0hnaqV
/deAnmr7t+xVJHgT5th/hEsb+9MUE/ujYwawdeNYyIVHy9S8n1fYSo0NwOLr
Zb5D9Kg++bLIWrbDANYZXPVgRucbPXyetXytAbSmX28q37eyH5pQ8vttctcS
ZpZEiQ3OrzEf1/H1mbiPufVbx08/XxI40XfMSYTh9XTO3Jw8/NMA4h5fCE56
uLJ+Kuyq+O6V9YsEjr9mqjei+7kynizi18ZggTltH8PbSVnM2lGRnwe5MD9v
iZem7TUEq0/Hr/cML1Mv7K6V8Gc2hG/F/ia7bVbWB1ATtOWb1ic0Xtcv8NIN
rC9CTw6ay8bs2+h/9UIN5r4gSshML2ZZ/cBrnr8w8zI/kR+7bQjc1fLaLw1I
8KJ9Pri8wxDmfQ5nNaL6R5PhBUeZky7Ot1Jjb/dvw5x+mCxVcNII2KL3aMqg
+qDZ2J1UaGgEfQ0Twdzofn+T6OssFDKC+1DmwaW+8jxa8Oe1uuqCNwm+NCaZ
PHqA7cncXOqMm8es+Ofvb+VoI0gY+hRfZony+9Fln9gHRvBV/4q8Ojp/zQEG
pt91RqCSI/yyhpkEOlYsceZvjYBV+OqrUNQfGDTyCD+cNIKCHw2MN5NX+mUt
MDnHfqy1BNW34uH64hf1cD34WHraYjXmw9VsFAUvYyik7Si9gOpbHqk+xb32
xiDpc2I7b98ytfXOXTdvbWPosdlrbseC8vWGQympYsYQe2yeYSeq18V9dnY3
rjMGa7/k2vndK8+vDdvLqxZ2+GLO7qNPcBpH9WGNULFPNZ5fdI7xuWKyMeyV
3vKSWRvlq60dT691GEN8wtWj2vMrz6MN3EtzQzeRf4f3NeTd8jGBuXVzmuf8
lqnHGG6e1ncwgeUx0dAUlK8MFVwU/2qYQMDQ/a8HuZB9F9m5zM0msMoCoi6h
+PvET9npbZw+Mf+5tm1PBkYw/3c+HdDZMJ1rmoV5kD3y9oMZEkxcdJqudjfA
+XqDwLnQjZiTw39WpRuaQiX3uMJ25B++AqeKNE0MCflFtyP65bcxK98dPCLY
gZn1CERsvGkGQpMBQvLmK/PrgePoQDr/eRLcf7scrOFmRIx3lWXMvGyBWeAa
S90TOcz9gzyDc9yY7+i/NLOJxuyo9MWt+wHmLdvoQnfVY/7Eszm79y3mrDVK
TXumMG+L7VgfSGcOuU7uz21Q/V9hUXWvGszh65F32XlsJDBb+0BrwdsczD7c
WscagOorb5HZsiZzaBJfGC1fi+oh03DaDj9zOMd9hu/5kZXn1QerG3I/T5Si
/KqktJXtiDHuP0ZmmBk1Mf+JqZhfZMe87WHWVdNkzAZZT7MbOzAPe/1kqWa2
AIdgveZVKP5cK7y1d5+6BfiNMrOG8aB+5qtm2p8jFqAfVvJoSwX+vtC0ySQm
NZoEVhKLu+19TXA/sFrQa0Ld5H/9h2QIIbLyipYl+P3/xV6+zId5JAj2C0q9
U2IJxuY3i10eL1OVdTJtnn6xBN3YWLODk/j9f1TSXR+HzBV9I3iw9KB9w18S
HOhoHMqdNSPm08+WFfAMw7w9k/svE58VnGuMN4sURufPNxWQ4moFBorpfrsZ
VuwZg415PEcPuo8Vx1Vco9D5Ee+LlD0iH2lhpl91r7zfF3N6zuefHd8xH57a
3uBVillc3S1e0A+zUE7L5pQoKxgsqh3ORfGxXJU0pfXECia492ctxC5Tg2M+
vMhdtoI7MXlCR3yWqX/caFzt36yAxjoXfwjVay66DQd+9lpBYPOWa7Lbkb9s
Ury/ocEK7K8aNso4rDyPCVQ2PChgdkPx+GyAZ9UGC2J+vo05q3yVMRvVdt8A
Z8zH88NrX5FocGK5tK8d1cu9W3r4jrDQYEFwEnQ0UD67JXB2QYAGodpS2WWo
nsxZc7QtSooGUi09/HteL1O5vYtERag0MGGy+AH+KP4YWPR9cqfBxOu1odoD
qP89VaNUvZsGbrM7jQrQ+tmSZG7Fa9HAPsTGrBrdF9GcCBmHB5b/xB8ayIQN
inrWr/iDGcjf7zUWyljxL3OosuiyaUT+EE8yuVj7FuszuWrlL4bSoHFz94ES
1D/vmWyyrk6gweyUx1K+EAkyAkxn/B7QYO9tXtXdv5apE6xdSdoVNKjRt/I0
T1ymarvG8m0QsfpnPebwnG2WTtd9ZX4L4O/nTaMykAnOKGOS93qO5dtjFxsL
rqN+/ftXSZllGtxx9qwlof0RWCswo/udBqc8nKK+jyxTQ8Ssa/f00WBLdabU
cRHUj+sGhx5vogFTEx/3R5RPuNNa12dfx+vhtQ951lb2z/pI1uA1eSaNPRR/
b7Bq3NhR74TyzQHe8aklPL5l0PGb+TfMfw5kj2b3Yt7y4dcQpQHz+8J3vV7b
rKFtwl1dAtULH+xNBrqQv6zI1zpcdNvFglne4f5snwBmB4c3wfZSmIMdGLiG
NGn/7K8l3D3dKTL/B9U7dYO7t53F8vkIa2VJF8wde5t55GmYs0TUZlW0MI/e
Wb+tztMaMslH1bJQveLSbc1wx8YapBLMnzGi/khNoGB6QxgeX7pl0flLAmYZ
UeP2+geYc7fHqdyp+He91rAtwHlNZucydfys+aTTCJZ71yudvdCKuWh9cqdH
jjVUFnEVU9B53+x+K+UWbQ158ZHFI0ooPle+/HVXzPp/7ddYA+dg5adpsZX5
rKDmek+k13sSvLaK2fz4GB7vqehJPdxgDfNa49f07NF6eYQ8ZYasgUtdPMUX
1SvDc8/y5hetwfn4i+NngpepTbkx629WYv1dOa2j8lmYRx8sV3df/2c96LxH
mg/oV5zArJard3lPPwkWY81H6urxeLZr9KH73mEWu1wp+XsKc6TdLYEchw4q
aEsdsdOgQPm6F7sYigepEdsk5fLYyTBjkxZmayMCqutm9qqjfqd/x8em22e2
wq+Gj+MiP1C8aKQ7VJ++QN1F+rnhqhIZpNsG4qR2zFJtY6U+3rIjg1p3WWti
wR+q7Y5Tj+75k0Fv4MY8g9Jvqk11UUh5FhnChB+bRactEPOxP7RZrhObJThJ
drxgMucPwVsrwpy3yv4meJN0/WzBsChI1seFtjSTILtlhqPsCxlW5JRUD+Et
n+gItrvwWSbiPT3Bj6wcYeYNA8HMHQ3cPLXbIUQ5zm8e1cuLEy6Vb46SYb1v
h5dMChm6iqwnOiPoIKuP9UDwaTLcO6Mj+ryQHqjy1noDumS4LC+3v6GbAd5E
3hSX4yZD7BQvX4oSM2Gf/6XpdYUrjASvLn8b9uSGOHyIvb6qMQLVk2/1rhUP
7oBi+eP0m1vR+S3nX30osQOCXxmuPreKDNk3lCxrItgJ/c+Z94XWs0vA18Q/
YstlqJ9m3MQuC8zg1/Vt9QNhMnB9a1ET7WEEk2MDe/xyyLC2MJzu8BFJGNRe
lhlC+XZVN8RnvZKE8CF3W6E21O/PTEmOakqBst87LyfUr81sut8g8kAKRvhN
klKD8PeGXB4+95uSZNhmOEg5zMFDrOeP+M8bXGv5CK5jXhRsWt5IcHOf9omk
89JgH0emJjaQ4MR5iz9hT9lB5GvK4C1+MtjPN1cd82CFbB+lpxN+ZJjc4ZS3
+T0/of9936pMG9Imgm9rffF/+EAGttE0gkdTSeAcznwlUE4GUs+1B+2aWFkv
B4ws3OcDdzK03bh88PK8IKFv9vfp+VRGWdh3Za/Kj/VkkJK/wEnvJwvuBbIX
bZ+i/T8tV3JkWhb83zE9qUL37Wi+j0TvGy6wYop/OIjOW8gmWjhrSA62JL7w
oCJ/WZf59sxiiRxIH9RXo08kwfSfrQ02IXKgKVVD/7ycBB/1T3Dk7JcD01mV
jqgeErTFlbnSScnBvvrihF1TqB75THq0jyIHRyIkDm5iW8lnPOBLL3SUfRMZ
2mcEc028RYj117dKnw/w30pwzeLctWuH5cHZV6b3Xjvq38ZrXbPG5OFQyG49
6gW036vLTA+X8MDLBdcsA+TPZffdn9xB56Mbrn/0KdJf08lmHVopStgrps1V
d35XQPk4mLHtHAn4EzsoYZ4KsLXWTGahngQhw1l6uhQFCFbj2CeO1lsv12nA
Fb+N0H/r7M5/6IAiZI1eb+VA/dIt+PT+wAQ/CJyxH24BMlQLyd7bpbsJtL0s
uf8UkUGyW6tQ6IU4oT/EM2o1br8D3+fXu0ZoHkowpDel+6KFBPVxPEE/vCUI
uZ6WsK3FzE7sb18lRApPYz46qHjC47MyTHx2uFnuRQKuoUjJ6ixBCBqwbq+/
Soa7bbPaN/ZKEuOnla/diHmE2SKD50MsqxTB95izJW+7YyZdUvJOaMXstWr5
k2WVCmh0SOp5xZJQ3bXB1u2yNCEXHDDjHk5RBa+vGcLHs1H/dC9a4IugKphs
8DxTtYjq5wlGreJJGWL8rVOvfSONMJd8iopLUlWDGlUv4cTvKL+oM3+dyFeD
lAftWs530Pnc+uv5CPn3yvhj4ZUdEv6YTQMCtmfNYh5l2TWcFKIOk81T4wnl
K/dnGzR0ZzY2nCDDAf9nT/LK5IjxfVQfKTkHzLQlmfSyVZhfMw98UjglT3C1
o/Kw8SLmA47S3fzsmpCu4TL3czUZbKLcz6xW1QTblutqy+h5jGoesP501AQG
68rLzK9IoDk+lt8drAmPBz5XCTxG9Y2giHlVnia4HeFclrqL9svS+XtGtyZs
mtQCQPFKwO9uaPiCJrR7n/C3dFt5np3g8SL747wiiqd6hTrUVwrEerIMbD3S
jmFON5pNoqdgZt1/Y0auiwq93zwjwoJRv2bMFBsTRoXgVFGRVNQfklWDZCZ1
qaC0u7uydAR/Xwid1/ds0SMT/MuedgAuYLapsTcoR/F5XGmD+C8lRexPwtob
8ysw05WZzifTAcgNNke+3UAG8fAZpv38AEt1H9vkv5HA2iljE48KQGvW4rpI
lA8vKVpKdFsD3AzlMR1LR/0S04JG9AmAAyfkwsBvZX3S8In+pvW7NDJ8LJHg
5rquRMzXVrThjusCgIhq46MuVG+njdirPH6B9P8WjDrlonqHJ/f1+mSA+KIk
7gl0XsETShK9olrQpxaZ+mkQnddFh26TS1qgKl3AZXRyZT5Z4AGPTjFZMmh1
Oq9lrlXB+yvAUrowrQXnbepji86g+vtDBtfal1owY0U7ZvKABC/TVDy5s7Tg
osWQ5qcPaD3aW04kdaoS+ut1Femrz2L20jNOGuLGvMM72PLgIW2w3bl1s1gY
/l5w/dYXhlOZZOCYixJ111Ajxs9MzY+7lmPe8/TKuEuyNvD4dRn4oOctehrw
s+KVNvx97Wu8luiHFKCuIO1VylaUr6bW9czWqhP6q4yPVzsbYG5j2j5XdlQH
OnjSRsqvkoBH5vWHRhMd4B6rsstC/bnzLt/mVxI6cOBR36sYlC9yL+3IG2LW
gazAP8b+xPtW5B8N3X/N1ckEr2E2dzVIJMPERMq1Ex80iPlUYmNWyaVgDlC+
6jt9APOzt15zTwQwT0Rfc78UrwOmzC9MSlA+ZTVsDzxUrQNCZzwCRapRfb7I
lmA1ogN/ezie3ApfWY8SbHmkzMaD9pNkz/HzDLrfK/aKRLyLGNUwu/4cOZ/s
jJmzzFxNNhRzs2/ZclMhZi9DwYb9fZj9/pov3XbSBWUFvg/hN0jgm1/cumqb
Lqh8iblEQ/W5nKDP05hpKjG+171f0fIx5ktPFPPXXcIsuCZGrFUdc17zRb7h
IF3IOBNa8ZqJDDom5OaCWV0I4e3d7n6KBD7vqJpZ6D4S9Y7eRqcUfsyr8/8G
JqhgNubpyrppgznSP7c18iRmroLoU3QX9aBBg3NiyQPVcxvpSljo9OBw3usf
ccxkyBc6Wx0xjMfvd55jLs7EfDNpE//vl3pwmsLIxIXqN3+2N8LCd/QgrKJ8
j+83/P3i90kVxWsBZIKj2eqb7imT4dU3z5N7dmgR9qpuv9SNbsW86vKZnvRX
+hDyRpNzO+HvGhC+w06SNZVMcE+GmdhJbTL8GDhWlbpPm9APPjNcEsqJeX+r
8/SukwZw9NQDTVVfEnzwP9VpvNUAXC5pnTIext8LtEplmZ+Lkgl2XB15P88M
s++uLzrRZzHfydJ9fw75P1NLWc/xVDxf+WWVSJVBzJ3S9BoJTwzg/FjnkAKq
RyOdpjUm9ugQ8nc9Zk+7+DHbuGQPPmIzhNOzacVP5lB8SiiOZtprCGb5mnxT
Sfj7wTnHzxdtBckEd5H1Z957kyG3x3dreDy21zdD4Yuqxky/8SrzzRHMjOap
nwUzDSGghry48yMJgr5e69G7rIvlbesGp2Qx/+Kitxd3MwLzA2JlrVdQ/+gq
KU37z+81pekZfkP+MFC0m+6CnBFUfnLpW/cS9a8k/5673EZwRizgmCSqP1mr
O02ZrmJ77zhePvi1gHnNidQbzAlGsPPbrqafqH/I/+WsoFFvBLOfbbQYKkhg
e2pr37HvRtA0SqsUCCSBYeaccC+DHqFfqpj4evCwMSQMrnGXvEaCU1s22ntr
GEPK3JqywloS7NyQOMLHbgz3ONeSFebw+3oZV9YiJlQfxhbeknk9iu0Zfb/i
WZ+FWYSWqFlSZQx2LAdCjyB7vs9vnWbR1sf1odK3y3t9TUBG/m74EOp/391Z
G7pPzQSqbM51hKLz35v7Ut63BY9PMJbU9Os2AY5GvQ+5qfj9+6rTs2WWbug+
plaL9ZoZEOOvyen0xPzEfNZ41XXOXMz/1dcFTrH9TuukyPBiw9TJAiZDQr7u
eIJdqhJm01YwinYx/F99kh40zkoxvYokQyrXb5XkTCz/pbPP78K0GZgJM4U4
ncXv62uMmKQ1isnw9dWBT3sPGBHjTaIoTvXiRv/Y1wdOmr3xNOq/ulxnVPUS
sLy15EN2cz3mmlWtXMY/ML/4fnCkmMEcur5bko+uIQMPJQ4apcyhXqQieAHV
by7cLYk9u82h2EF4QxSqT/N3zv4d8zWHjLjwm8L/eR8l4fpg1XdzCLyVPXcP
+U9foMObo8XmcFy4gE0I+evaLTtORFsaE/NdPGFYwsiLWbGY5YRp9f9hW+U1
vqssIMFJ+XI+6u8GDxl1bOazANe7Qi1vkf+GeO2Lq5SyAMmBtRyMqD+RCXVz
2K9nATN8UwfkUT/dl3hZZG6fBdTuGXjomECCgNyI77c9LCDsVtN0uPfK/hrA
tY/3ysbOo/i2c0369CETYn73bcc//Wo2+ef8DaFxUq254CKqP5OjhX4/tIQX
kvf6vNF+uMw+mn7pZwnSqnfuBLKi/OsVtCdh2BJKowQMqoj390bwrdn1kDrq
39QFJd9GbTYj7F8fejf2cBLzOrMLd0KLMQuUbOE5uMMK1AwvJ6ekkeBiXmHp
L3ReK/LwRAlVZRnMd0PuV/ntw+y0rWn9iznMoj1N9s1DmL8FNufWtWAukGlZ
rMrHfG6wxezxLcyrSzxyDIutQGxy1+HvoSSgMkVS/i5Zgcojxt4Wt//Umxul
XL9ZwVVeFccZVN/T19zf39VrBa+9j34RQ+d1JEEpBBqsQOhj/OndjCv7awJ3
b3/cwOVEhoEXH2YOovMn8g9Pn2o4L2YZ187LRZKY+/Nbn77RwXxlvpa0vAez
hEGFtsgJi3/uiykkqu2QvncUxYPVk5eamGjgWmsZY4Di6TGX37JzW2mw8dk9
EnshCURrJr5IaNKgq2vJ/f3K+2s/U1ittYG+QowMR5zEU3desMT380LGBvaz
NOAbeVHaEYLq7U1SbnPONMh8R19zGPUb6dWPm4esaCD9WrN1CeXLl866W1uB
Bk+ee3bFIv9JEhtvTM3A9t7rMO7P9bP8xx9pEBxqvfHYyr+fQcx/4moMD9Ef
mMND5oTvm0+j+2N/8tfPAawvpzfRfvUaDQr4SKX6KF471g9eqYihgfIzSVE2
VP9HaLWr/kymQc0F+1sD9SSoqK4cF8qmgcH28NX3Ub87pvEwy7aIBi/fVJw/
G0ECjsp4u2uVNNgV8mWUepoE0QpXBqQVrf7ZbwvIvm3afl8Ac2NX/ynDvZg/
rjvKORZNhhAORWUeB6x/0YyhgX2EBob5fK/aC0jg/pTepK+FBkd7+d04F9B9
+Gq5Nr3o3/ks4XqAw2yMC6oH2xhCqT+x/OczqoVWC2Z9Y66RPl5reFX2++LT
dhIwPeumjCJ/IPrJrjNy9iKY1d6yur7WxHzhq+tF8nnM+UysN8zcMI/srLoX
74h5o/nRpyO2mK1OcnbLmGAOiar95g2YXSbjPhYfs4a3U7f921E+27yz4m/U
NSx/LVUX/jIGc5jcsy0b7mDWVuoqN83GPKvabx5WhLlQ8+On1kraP/5lDef0
ny+sb1h5n24JPKJs/OtvruyvFVwwZAw+Hk+GtNDTHEITWH/01f7Ux88xR0p/
6xCssoYnViyrc1B9nCL+hrzvgTWEr9GRfIriWZFoo2xMnDXY157b1YHiQ4NQ
kcuLK9YgeSHb5+NqtN+j8TcG0fn8z/pqrKEpLp3n5Mr3IrCCF/2llw2fkuHe
0s5VFm+soaPH0fttF6pX1rayFE5awxpnt9U9qH55/eJ7x/dcbO9PvKB7VDxm
rsM2a+SD/pmPRIM3CT25taEofrKKqV3txnK7ROG9jT8w5y02pATw24DSqzcD
e9B6wkwSeyWbHlHpayfZd9DTQcrCxrgzxW+oK3JmlTOOjREiMHCsqKpWhQz8
bqlMjwu3QkC+mdTGQNS/hLgLFYYvUkN/8ItdfkOGFEfS2Uc9s1SZl3vMWUkU
WFSOaXos+Jf6piD6XJYYBfaxivI+Pfab6hP9IknNggK8W7nu3g9dJOa7Sk1R
SOycJXhy344X4Tx/CXY8X+Lsc+A3wSlL/e6eRqKw20f18dtM4u8XIGh4VfNx
Vgo0u/HsrHUlE8+rVZlptMqfjuAn6+QOGyTTE6xgX3Ml9DEDwWVjxysSlkmg
wZmZXmpNgTYjvvJxw1VwKK1HOGE9BT49bH6kH80A16UYM7ybkb1mDvkK5rWE
futQ4pbh1+JgPJAhtn4LWt9Iy8mAjB2g9C62PCCYDPtuKwYEpLMS4/cVpjVm
3pCABm2zifOof8qIdD5jJCgBu8zXO4MDig9uW4R+5O2Ez3vbutZcQc9l9LE9
SmMnXDwYofPqPorHkhlWt1LWgsXLR+RpaQr0yBZmlsRKQgL35PypcDK8zXlE
dr0gBT9/6g+Ew8p+sYCcT39cmzEFdMYfbm7I4iHWc6VtT4RG0UaCf9jfqO+X
ZAPVn7Fsg0wUoHhUtbZsZ4FwUKlc50yBoEHjOpKrADH+8WfGq5Xmmwi+cVI9
d/ukDOx8T8+psYkMx571t8dqycD4X/37d1F8NQsKr/58W5AYP7NTf9DGRRbG
DiwbCl5G/eM5riCxGVlg7m+V+sJDBnvp2IjHZXJgwSi4Y0CHDLT0AFcTBznY
dWjn+CVfMhhweagNrJID+wblUr4n+P33hJxmT8EaClRGvIv/+0aEmK/m0str
Vq+2Ejxq+jHVeU4epu5+P3WcG623UPRy65WNYOnYNTnUheKzweisvYYoMf5P
YUx03hsxgr8/ZbdweqkA49bnl7jlyWC5/dGhCnsFoKx3jH+H1qe4aU9J3ikB
FE8EOFl7yMDLbheRkroJHESmPNjNkf/yup0/wylO2Bu0YPJJGNtJMFXO6eNx
SUFoO14+dm0vBfI9RGSZLkkSco56kW4JRSmCL3KKellOYH7uvV70eoEKFLx+
yZthSIbd5fu0T3eqwiLFwK5Mlgx3elLc4awqtP2su/nGA+3H1OjtDdyqcKdf
s202b2U/t0I9jcPdZQ8FUtOnRmT2yxD2xe0jD0tLqYHH1ws6w3eQP8fc9r14
VA3ObTwjx+BFhk3P0uIa0tXgoulxYXErMtwk5eZveK8Gvt4H2S12rNgXhbcp
Uk95KRRQ2nJghzryhxX70fHjz79MY57pySUrVamDRjyzrDzy706Ots+KKupA
9sjUlr+N/OvXHdu34XJ4//aECOgyYHZ2/6S9u0kDTEOhkF8V9YN17gb0Vhpg
t/Bpj20IGY7yiM48XKcJ+jzHlEcfof675hrvi2BNaKB1vehA+TzqkJGD4jQV
3kTSpq7xkqEixj4WSqlweKPexTe6ZPhUc+qF8Tkq/LmnRBJD+7n+ZxCdrTwV
rsjvuPqf9wv/fV5JuMVlNyO6lQL17aKLOR8VifXJld2zuLMeYPJ9+hnpHNRP
9zKHn1EBOFxc3/b0FBmCZjxbDA8CvAseFjNTIsOr+t3irMMA/O0us1roeR4u
zt4WywCw6fnAuhX1e5ZRSav30muBV1WRr1IZiqedLFfuF6kQ85VG5EhM1WlB
vFuyCftBMtx2P3BsVa8qIT/AUDfkmoFZLHXr3sZTmH+qBneIUDGXvv5icHUd
5gab7lDLg9owsO7wS2203vKOpg+zctqgzSZSxHSBDDmm5YrpFG24xz1883UF
Gab/fNV6I62G70Pt0c8S7pibIz5HBt7HnL/3sELfCGbO6XvC26K0oelaOl17
Nup3D7aHa/Rpg9Nfvi12BmQIKEw81PNVnRifuhxR5ZGFucbMj4PJGfNg4mm3
zM2Y9YxrTcWtdEDaY+cWARoZLF6UFF1i0oH2ujHdNfn4fSrHLZOwEV0KkL7n
vhoR1iD0lyeFLb/FYabaB+jE3dKBSLJ4nwrqz06XUzSbX+tAimy3goUZGRbV
O9a2r9ckxovmvssZj8EcvXcr2eyyLpxbbf0uCcXLK15nydfkdGEgWEMmjfhe
oAwqH8LrGd+SQfjDXOuxfip+/v2DbmecMHvZsVllz+vCj901p7yQf2sbFdi3
IH9ckbPfg79bVTF/WtUZ6X8IsyS7+87WBcxc7OkeobmY5wo9u5W/6cHXkWE3
ZykyCKrsCdlVqgdlMi7eI+dQPK9RVjvrrweB3h8jj1Ti941v3recoa6jwCV9
H0rwai18PncaHzPe0wfX5UtqZqH4feJzVgeDo12YtVQ6t2qzUwguddSlbLSh
wDOWO/zXz2jj/VWiTzNUwxxgf1yEQof51TtGuLvXAPgpbQN9+vj9YbaZDF/U
S1QPbyrf4XYTj6/drvakeRyz3mG+BuvfBvD2ziOJLyJkGFrvMvvjqQEwcT0Y
9ThGBu+Sh5IhYQagFnHn7gyKvzELC9ETYjqEfviL+7P2Gwzhcp3JqPRD1J8/
gmPeWwxhg5KEpV0UGYqSe/uTFA0h5eGGimC0n3pXT5hUGhuCrOC4cPE+Mrw5
QV/51sEQ6m92Rrynony3O2nn/GlDsF1TPL1GBL9/fLyuZtlvGfW7R386nr6F
53d5rtil/hrzm9emDgOaugTHMXrXtTgYwYnTwf3TyH7PoXffTXcYQcNUkenv
oBX7WmBqd1PM4jUZrBNt7z7LN4KWvENrUnxQfP0urMAxZgRe2ku3PqN8mrR6
bmJZSI+w39a4d0rR0hg6BZ1+uFqjfkLMYpM2jzFoTfKWk1D+eXX6m92zFjx+
uL037bc/ZoFaf97j943hcac4K3/wSr+hDXv9ffXLuzGLznfcPUWlQEBodv6q
gyag0Jg2eU9pZf06oC+0K6F0NQWc0v30RpL0CftXKcfvT3ebQP9LQ6vHJqge
0twh63/DBM7vMBkn31uxrwNxx3n+qrAh/3vy/p3MVlPYIUnvzIXi9aivPE06
yRTytn3mq0f5TC4+ncHFzAySC5e27dhNhgHS2KaiH2bA2pWxjmsnirdVH6Uv
RZqBbs/yxBrkDy3v+6rqNIyI9Ww1cHASLcAcJhy+uX8Mc9oGX1EzNnNYy9m/
PIHq6+sxskkOkuYg/Pirc5Af8keeUVYPY3NQt59v5NmP/CU5Ptj/kDnYktdt
z1Egg2+QlMXtOXP49Pwn/zAfyqdCFe0JH8yhJ+vD2VANFC+qdM2Tm8yhxb/r
mYwjWv+el213c8yhwq5BsC+ADNlTe83Sos0hR6n0vN9Kfe+nD/F5JeRqDQq0
HqvfLeBijOvVdwnfZzdj/u95GMDx325Z51wpIOj05iVvDpabnzubI73WAi4O
RafVFZBBQmXDuSQ5C7B816gVguLjusV7Goz2FiDWO/PBTHvFniEc1y1uHejH
3HahJO4lhUKwZP6jg7U7MF//VCpXTKPAzg52u5AfJsT8OT6aDrOVmCUkjjoe
C8dctH6jczS9JRTmRUl4o/zh5C5yKeSsJYTlC4A2qs+ON96siN5sivMF5+Ix
WzfMrWmB91XTMdOBO9t4piVIvVpLkdxLhgccT3qKAi1hY1LU30slKH8fOtlz
q84SOuryTU+hesCwViLeZ9gSvC6uGS88gO6jpGLCeSEzwp4n7fBN9Y+Yy667
/7hVgnn6xRn9iauYP34+/yJOyQpkDukf5kX1HYe8WfYc2Qpykx81sz4mgzzr
AxofuznOB+Xjpw9JY65xVIopMsN8ldGneOkYZqnKv0Z/fv0f/TwfrZo8zPmh
vqKFOVbAsq5fSBzl+/sfHEvdfljBuU7xNBU9MpxX9xHIbrSCeZkQeR2036fc
u9R/rLEg9EPjR8b0ZTGnN85Ep+yz+MffTCH47dDTFhcKwfnrH1lzKGLupYZ8
PsCImXR6v/dD5E+vv6irtP7B9orm7qoWbKRBsaLk94Cz6D6420Ye1qTBhb3G
zr9QP3JWOqpTHPnH/8wPNJiYr/m9hPrDnodygW52WD63OBo4fI4GyW88XmVI
onqRX/8KsxsN/Hee6bqC4hEzNfOKmiMNDvqd63Q9QoaEA6uCDtvSwOi1Z4cu
is9b/VyCYoxpsHPbxZdb01B90TN6sqgK27+yd3HEPQXz+XfsdtsD/1mfHw2c
ZyKsjgeusBk03q669EuNQrAYz321m2TMoXE355WbV/bXHI5lJsX2/cTc6GZX
qK5Cgf2Xfzs61eH5bP16qlM/YDa/UsH/cQlzfBADpeoqDSZPnHzjiOrpczHt
7nQ3aXB/qtBlDtX7VqmxfUapNHC8OPUzBtW/Evl2elF5NOAiKV2UQPGAsUq4
sOcJDV4EXaBv5ieD8mpDCwOK1T/+YAETnY/l139A8dfVLfrDOA28mpgpFHUy
uM7Sve95RoPeT17Kp1LR/j2uDBguxPqBnKPz+a2YrQqfulittoYSi3evfHPJ
oEZyqGnYRCPklz5Vnav1wjwUbN136RhmA/Ev6op2mHPbfVLGzTDXL7PqNV/F
zPZ132ehm5idXqeHXU7FXPD0u2RvHublbIUumUrM3oXaj6cWMPteVkq40vZ/
7Be/N6nPtwaHFJmnc5pk2FgeN+yVbA3j0fHba08if6uyvCQZZg0BQeTYYFT/
imem2ySi51/R72u0zstusgbjE7Pr4tD5pX8u3OI6Zg1BrPd7zGzRelNP9R94
gsfvzJTcnJ6B+W/2twOjEdb/e141VqBntjihrkcBt9juuaVGLDftNtT2Gv5n
PNhATk5r8tUbZKD5Pop5srHj//8+BQVCunRXv3gnAgc+1r7leEaGDlrE/Jvx
rZBUdl/+CQ8FeF91j4+s2gr94TcinA5TQG8oaqeG/RL1dSvN6vxFCvBd7JMb
mJuhnq/Pn/9UTIGfbFvUvG9PUnmq1mVZ/6DAw09Ka8f2LRHzXWD6ot8zPkOw
vmxCYOPVSYJ/GrgezG0Wg2gWZ1aBTvy+LL90m6l0MwVMLHqvCc6t/F4GBfy9
eEVOyqwiuCx1f03VEQaCf7911XfbRAeRbpY/LDop0C40uq1agwEOWXokyF2g
gOf+T3+kjMTh4AGlIcN5FA/oKhZ1b7AR+nfuWPpvlWEh+JN0wKXP4hKgxbPn
ABM9BTjzHzE31HERcic5P1u6PEmoO053nCJFgSx+u7+Hx6TAlr8iLKyJDLGr
Dj6gMG8kxhtydxsrtLJBTsbahZdJqF6oDjPubWSB7wNcCyW/KcCw3ZO1pF+A
GD9zdIJrqGQTwekTbDHTZjLw/N150TUKFDivUjU3vl2QkNP2ecm805GFh1py
bE0ofsmI+nua/JUFLuY3yp0NZHgZ0cbRwMEFsWpO/R8rKJDRrLvm9VdhQt8O
qiMDIuUgc5HuNXktBf6853TsWSsHX2IEJludKDDuWm9qKixCjH/M9SjhO/1W
grPaqgI33eWDCWmVza/TKZC94Se/8yUxQs5HTRDZ9F4AGPmpAfdPUGB+IlB0
mLwZhnfwUIo/o/0PrbB43CtOjP+vOwhC5fY9fLcyKaAZEk2bclOGDcKeVkxC
FPDtnJ/5ECVJjC9iizVoi5UiWGCw9GpVggq0xay50o/id7MZ9/DWXlVgNG5N
jO0jg75Y4vncDFVY87gpUhX5QyNJYK3iaVVYu63Bf3ATBXT705KfUlWBKa72
7BVNCtQVi8oYrEe8uvrwdkcKKC2EnoCTMsR8r+1ubqmgU4MHX8+dCj5EgUbN
tFMH3dRgjQ139DG03lLBghqWV2pwtKq8yOwdGRR4D6ZFacsS+iYcu7lvT2A+
To0/1/tFHX5ln77O30aG95wGr1XS1CG9YWnu3QIZLL9PySbtU4fdH0IPJe6k
QG1d2o0lNnVYt8DVtdeOAgt8c8f9n8kR9jQehNofYsbc+Dcxa0OdBpRINp3I
GFu5fztA93y4VcUIBazMuE90cWvCbuPWL0J7V85jJ4wZ7DxmkoHk6hdMa3IU
CHvZNWzOEj1UOL14PkkV1Q+VD+97RllQocKRLXJGbkVfEoqLVKSn/lDAJd3s
VTE/gMPsxgZ2oICqr+pjbzuALz4K6oU/UHw853X6eaISYd+h9KV1DerXK0JP
1OfWkUElk9vnXg7ArdQNYRckKKCzP7E53laZGM9Fs42YvKVCsMvopw6FRVWC
B1uKa5PyMe9/GFBE54y5J8Iq/RgHZr/pn/Vl57Qh/L1u4IYXqN4TbtysYKAN
femXmdjQfQm3SPQs4tEGsaMlMZyGK88rDzVk1T2TaD+r2huHlunUCHvBDW1y
1DOYLSu6g3w+Yl7OCXZbZaiO/XljQNefJzqwId+Pj5UXxecN284fEdAk5G1W
qgXtoAudLGHJCahf27jh+XaOMCohZ62wj/zDDwT/4a2t1LHH/DlM8JqNpR7s
rqeIfV4kw9PyfN6UMizvfbNul1uHHjTYna5pRfLTdMdv2cfowR/hO8dkLFae
Vw3SezNjJt0xs4yeIJlMr7AGJN7c9+DhKAVenKg8W6mmTdj3rHx6QJlsAPEB
/Ywuh1fGa8LC4J/IYD+UTzo3vYzqxOP5TQ/ea5LSIVj1Y7HNFk5DoFpq1nWb
UoAyasK2Ss8QBv+08C2tQ/H2y/DLkbOG4JdofUa0Db8/OL80+3fDGjpgjokL
ZajA9kRs6a6KmuoSrHsvg5lNzQiCjRZbgI8CR2P51UaTjIC8rkDlkjbyP6/P
dQwfjSBkIO2K+SgZmhdq3SxZ9Aj9nMmZF1POxkCLVPJkGyHDw0taV46i/jA7
0F/ihRbKbxfLHk1+w+OtxhqHl+IxV9typJpGGUMkEzuDofVKPaoNU3Dswtlf
FFCjO5o66KyP/YeR7D23hPkR/5qrbr9MIGlZSPzsa1TvcHLNddWbwHOnJyM3
N1DgJJPwCdXbJjBXb5PyCPnvqSlv7i0UA0J/xJE1p34YM5daPtPzdMxbE4WG
yymmYL8qZ6/zQQp06wU5BvKZwqbzl4vuo/rl6vjnATNZU3g7Zso0IUIBxUTT
/TzGppCwd7Or8moKjOkVvPnoZAp7n/+o9EX7FzfOviv3ginwaDzlbEb5NP+Y
Y8+HXFPI+EWp6RWnwFQ2+cENNkNifhYt/qx0dcw7+1TTHh3C7ChxN6hH2QzW
fd/bo7oZ1SO9jkKvrIwI+X/9QR+2vTyiIfyCAr8qSp+zJGN5fm60yO2PmKtD
NRnYuMzh+smg7bdMKOATLCTbYG0OUfw5etazZGC9vnf28ndzEKwuHbV7Q4ba
PVp8EsnmEMbQW7EJ+cv+MzfM9583Juydu+6VJyGMmWXxiXF0NOax2wtLq1D9
vqpIdnDhCMonnyOYz2tbgN5vD/5DLBRg2pd3U+6vBWzbP3786HP8PkDFs//N
6lxUn5kJD7ctmhD2Crb76SZ/xfyIfiDzeC/mx0MqDOoNmJ9W3TrCVIi5Ln6y
tT8Zc/M5S/EHoZidbvdeEmGxhEH1X5+nNNB9MS4WyTKzBEHnzPZkXWRvz/E1
95G/rIzXrlcifeHF3CRBN71NBrPx7fYfRwwxv6QkfMo+gNna/eDbz+cx13z7
w8TfhLlHvMe1DvWH94qTL9FQPWR7ZyDDMNUSSBKDHVpo/16zjHxqv2IJe7IE
RWVQ/izW/c2x/bkl7D21mAnofH8kvJ/mHbGE6g8yd9iRv4pOPOtfu2wJopaH
bo3WkCFYTMG3+agZMd8PeqYjdGaYrT99sKRKY35cV6pyiR1z9TUbu9/ZmB0j
9Q9MDWBO1tzr93m1FcT6xwbH7Vq5/8bw8uo6f5Y6CshevLv+Gp85MV5foP10
qSvm/habtyPLmFPXurnK5FmB3LpDYt0o3/on6w7/x79W5MKD9tb0Whb/3A9T
iBi/E5fojpmx3a+7NhZz4ENn9s9VmJdCdK02jGK+cEj0uvwGOoiXzxXiG8L2
yeSskivsNPggwr/wV54CrnHJuu7Mlv/Mb/b/uDrveK7f7//La9kyEkW27C0j
49ibl5eMIhFKEUnKKDLKKqFCIpXZoJCdaAlZIaEUaVrJCC2/6/37vD2f33fv
/+63c67zvMa5zvU4r1v1hjc8wTm26D15ssHNM9gct9sZvpw/i/rNSsEZqnzP
Gug1ufn88z4a3Pb13q6P7qODRWSpvgvqp6uHPLYJ0cOAtX1SlhUN8gjU/XtN
0ftLXj+/txKPpzLlI9+SjTNPX52PZOxf8zlBg+xWl+7k//P7QGxlYtvV8zhv
nosR5+vAuU3x+IkUEuHf9djAehFWwbgylP+qnyba2vD4Ah2U2ZExnBe9JZe+
/8JZbI165p8YGkSJm+S4utHDef7QEYN0GtDFQVwh0kMkjXrJuGIaRH7WCpxB
ejHY/vfBZ3U0+GOu5qKF9Iuy9JkqA4rdX+uxgd3XrMVfta7uty30uty7tA7Z
RZjPPhtB/bOyuwv3LVSPZ9k9+bXaaUD5I57mg+kde5jznGbrXlgD1Wc87put
o/03PlAhguPidMdbVL9anW0Ph+P2vJUXHTf24JyiZm/1z5//WuXwA3LRDLE4
85X5C4Wl41w9f/v+RDHOjhrfXHfW47w+fmlsdyfO8Tv7CutQPy6sYH3kXivq
B7gLtO8V2oNEjpB2DTpP4rPgnoZUe5Bhnl9zV/Pf+TfZg2dARYH2tzUQ8Kid
b0+/PXgJslw0Q/vNUTzp8KnMHovPpfPE6VW6/V/5uw1kkp9wxXxB+t/CYCK/
D7df1v0jpf8L5zgTjvjez6LAxNFLajhID5kDfekrppX//v1QAvC8+9wdqCoO
isNqmcO30P4s2I3pyIlBbT9n2kUiAXTXfU0tZv6pdyOOTy7OjAAyEs9UOo/O
6y2QXUzuJBMgR2aLSCHpJxbPvDLd4fm+eYxnun5ffmWwGT6fGSxmL0b9JQNr
5zRl9e+bEoBe7cqmtWwUjMtID7zcUB5w+QQ5FJ4hgIUPkK9+IcNrwT9PR6QJ
cMc8eNB+RAZ+s1MgLQi9P3SD7w8JSANNcqv2MNJfBw9NTrZZcWHxmFSrkpzG
12LMR5cs7LBbFhR6/2z+hPrlOQ3fmcEd6zC73QEx0iE3BXha2n5q+DI9JMRs
DOJW2oDZ7a3pDGd3ccHKQYKkizwBXIYOnGvQ5QDJWBNjzQQCDPVuOubDL4D5
O4Zl8QVsVwJ72aftbAP0cKOEKnhSSBma71pvovtDD2XLtjZrviqD38ulP06H
0XunlR3BvokbjrXeN3OsJcB09UOpkgBRLJ5BXOBoSLsKMIe+y96ZRA8lenP3
dHlVIMB+dFcsgQAcP0IXnQPEMf/02G1Fo2piGB+vDHJo0lKFs7eTbGMm6aGA
P+GA/Q0+4F/W/25xlAAhv/Vf7GTZjPnPWpj5W9Srgf7V4i/P0+lBU+lVpWG7
FGb30tvnU+AoAHZzgVY6Jwlwl/z0YJ+oNGZPje638q5Wh5cSuTf2X0R6uujT
y+OJGnCa7Yv1jmpUP3++ubBDWgHzZ0n5I29xUBNOtgxy9bQgPdL6vBJQv6Vo
fc1rYD/qt4Qqb/Xf0QKbBqam1hz0voZk5vl5aYGvXNDG+m6kD7vDs+h5tSAh
59WRW2g/IrTFreJSlLD4Mx7Bxq8at8JUauLt5nP08Mg8ukBVUBmzJ73etdv5
A87XxgI7XcS1oT1FfVvzD6Qn0vtCDwqrYPZb1bPvv9/XgQ2lo1/dUL2u85CP
sFNQxeyZRc/Ks3zU8Pw7pfA+Zr8ePA9lu3QT6UO/56k8SnYANI4HjX5F9GDa
OP2wNlYd81cLDHEQrAEw0dZ4MIj248atzonBMA3M/r96oAwpufuyqXkE8Jy2
/aXnrYnZ5e53r8vL1cJYPqy5TVoC56NDg87Klgbw9TYzp+9tpFfjt9Z6v92K
2deKuHBtnzAAkZ+Mj0/HonrybPrNurMGMPDoK2PqCtJfIaoXlswN4Wycjh9r
2Wp92gLWIoWF0vUE8PNoHgtKM4SiQvFSrp+rdnV4kERk3lpOAOMx1p3ctkag
lL+xWufGql0DUjannH4bQYAKO57BGipg82m/fuClzwZj6J25dP/oDOqH1/5g
jHqC25131yVqTRvDgQK1sMoT9HBsjZfT+QJjOCfxh+vcKD2c87jocBf1M5vs
WB40oHy69frKKUZFU6DRl0Re7aWH8nWHkhsHDPD7Xkm+H3Ia5zzdXgGDj6bA
+GIfsyO6f38G5he+3jQFLYrOBO8gPZxZaRM8omCI39fqZsI6HjMYedM1oP2d
Hvx9F6u3OpvBT8P3OoyovjRZp5j8TsH9Tc7PHtPbYYTxmd5zVrw25iBRy9Vx
5ibSUyxte5ITzWEX75GVLPT+b5KGlvXD5lBnHHM8OYMefpnyGF/kMMbG5/Jb
Gtui/qDGSVD2azDSc18e99aKWMCQSQ+vx4fV/TYAzTSReZ9gAphNJB/ZXYaP
j91mOTg7bILxgebKhmGk/6nBH0de+aJ+UUGjRH3CEnTPa1jVovxgzKzLTh2w
BNmKxOp0dD9f0umcnnhiCRt6XoscrkL1Zl9juHGFJVC+ySfbddFDUI++b+4V
S1hgj1qW/0wPsPXxjuUzSP/L93qxrPk3v08YAt37/cZS9gT4ed88BAxMsfm0
2bJ0lw/g7HLDWJPf2QruZ0loq6D95dVdW5P10Aoevjjw+W0d0j++P4/mcZlh
/k56tlohNjirFFo3J/tag/mVZmljtB6G7M0cvHbW8LLEhj8Z3c83qWtcr26x
Bu/6ftaXbaj+xL0qlOa3hrkWtxXBafReHK/8VrHGGqL6P874cBDgXKuzZ9Fd
azjcXF0aivRb2c38LRy+5tj3vI1yQy8l4nzZYyNX0jDOsSmfSqosbGB47/IC
+51/fp8zS70saYHZd2WonY4WsAVPRu0QB1TPAw9yXnVFevj7p/2uw6mr52sG
ic+vCJf6ESBcOCqj7IUlNt7z0yKlMh/nOz7KgXF8VGC9V7QjC51PcYy5HJeL
FWa/dO9jUCzSt4avm4sX0f5cZaROSuRQIbHWmfPbE3oodKz1akX6tid9PHyc
TIDhI8O08R4qpE+oOuqg+2fWILgg85mK6o48NRnpgbuE3RkHfqN+qVXS4m3A
qn40B+391+NOxhJg28/gRB5La+z7vnfapRKJOKfUTLv9Qf1MVWrZCAXlC2MA
fSPk2+D1cdNGUQMB27/qJcoP88anuVfR++pleEqzA7dbbq2R2sVKg4OJU49I
qL7k9fZHjfJSMXvfBsHkKD2cba6N6Moj/cnVEZU0jO5Xfnq+o5g3DaL1j169
hs7rZ6KP/wZbGsxU+lXvnUB68yEv5+kSfDzD51/hXZk4f2cd/cAZS/3vfFF/
0Bxsn0vOwfX/vtHTFl2huP5/mX/l2WdUb/VJ191me/DxBWsLmHU+48zEf7Um
7jfOF/d2rylKooE5d0nMpXl6OOTLFPPpGg1cd3HKZKH7ahlgRJREej/gxtGe
zBB6mE+mm35NtvtrfjaQs4vl6QOP1fnYQuy5+zmO4ej8Nu/5EID0Pf26oK6Y
2dV8RP17ReufJKQfrwT/5vnKTsPi3WWPe7wtEOfqWRNb9m04/5kvO/UiCecY
m6ZXh/JwZijuVFxbT/vv/Jqo4P5QrX1eCp0XcX1ASQdufxPVKV1Tbg8fQygP
DpxG+pn8+LX2RcQ8nVs9unG9PsZRQHjP+G88sAMWp/JtfkgvxXR8dbP5YQ9D
27cnKaP98SQpZrtescfiGyxvue27ZP9X/tHRhfC3p5a4EuDXte9Cn31FYSz7
1HFmY1QvpkUMHY+Kg6t8B7+2PgFeru+TUrAVg5ngT11z6H3vkbl9NXrnLz0v
Jf71mz4QYO4OS43Gn3m9mO/RMg9UiCA21j2y0+3Xv3+enABHLvgWd9MtYNyx
EMnhc08C5mRKo5MiCXDCwNygE/UlmL97oFpcAxnj8XCenSebpGD8ugT3S0kC
kOn87j2cXgOjx8PyWvSI0OB4VlqyhAy/kxZjLwwRQLUvWXAhQBok1K9LUi4S
gE2e99zEPBcW761ZeGtFMAfG3aE2a2XWc2OcrOFu9axTHirWsQXsR/n90ojr
mc8+Psxu6HIwpWqBC5z4mp+wNxFgIuLjXZ18Dqj3KddbFiHCnV333mQfFcD8
ecX4j5p6KkGP90ZNqWOr+88NuXI5kenP0PyO/b7ZN6IM8jInm4LR+vgZDhyI
0xTFxo9pHOkdl1cBixLVQo5cVG+GJc/uLBHH7LIO6sIXdohhLHzpq9+VQFU4
yqN5IfMQ0iuXRxiubuKDphoGiq4mEV7sGSzJzpXA/B/cbGg7vF8NWKpuO7qj
fBrjKTDzt5XC7LbsO8UCKFvAedPMBi/UD6yznj0pnyUAjIGKhwrFiBDTpqv4
Nlga85frDjWvOa8Oj3PinFRcCFAauOumC7068Clf9G2+R4CGDVU89dwa4PXg
buepO+j9lOkufZmhAS7MNvs2bSeAA1UdPWHyWLweiwe1OuKaQGdVwnKygACv
Nh/occvTgsIarV/+dgTURziaXpLXgpgK81ITtD9TlWJTN05vBaPb6y6kuqP+
cVreiadPGYunVpde2ayjgrFOSY7B/QBVfP8Ma3gkaGoYc400C3/5g3P0NmtF
Hn2AkerAnJS9aL5Wu5h3T6nj628J7c87ijPR6PzVD2twjl++xx75FGDg1esW
4q7VfFAC13HnxoNaRLB3I6dt5dLA/O3e0me/OY1z1L6TxbBJE+PGM0fk4j9r
YXxKUczC0QDnacpNl35WA8hvma/5cJMA6ztKS98Ob8Xs51faslJHDUBAqs1L
XxvpL3HTFv9CpK+/hx7fkESAR2J974yUDeGNFdcOGqqnTvtC92/YaQQB37YU
qBmszl8TiAGbUiWIRKDfETPIqQdY/HNBSxFifMYgoKnxticb7Z83XcTQS9we
4bddY1eNMXzI8NBRCFqNtxVuxrEei14igGbQmNfhOX3Mf7bjdlHbgAksrLto
v2C66q8DswbEfX78RKSbOgvu8xtg/l6357yd7E2Bcl73pqbtqr8uyGxW/rx3
nAAXuCO1XN/i/pejWbhTCnC2PmoWZfLKFMITOk4VGK2O14PxIVaFVmkiXOFI
0c6TNMT8La3JPzIP4iwxUpTVo2kG24vz2CEQ6RdPBe58HyPMruqw/t6NveZg
ysI+JqhKgIWNjWsvDZjDt5LYp6pmq++bPnAwBf2o+4r02NTV9A/cxnh9qeBS
+bHZAh5q7jNiRv2/r67HsvBT3L4pxuKAd4sJxvssJGxiX1qC45OC4GJzAihE
mm7OL7aE5YjQ65LxBHB0mQry22mK+f9vvUZQdFVUosiACCcHnC9VqJph9s6+
LRJC9tYQVn3WIQbtb8vJx1ss1yO9KiQ5bo7u48BwYpx6ozXwOrb1su1H/ZZC
7y3tQXNsvPifkVIawQZcTzjljqP6MpZMrMu5YQMM+4+nnEL9/PpfjzKSX9vA
Y7kIrhmUb4w25/nm5Syw8faFPnT17bYgcOWaMpMzAdI2K2w7/8ASn5/glPMm
IhU4pZhNdlag/b+pE/ZGmAoXGd9mULzQfqgnX7qM9JTwePmXMu7V/TYDpW8b
q071EED6h4DGSaSXmt/F5yyg89+VODvdhPSS5u4id0dUz89veFrwK4YKt0af
iFaj+LftvA8qt1OBLb/NtSeHAAF2Jt49r6ngaSsgfhydv4Ld5h2HpqhQ8yNg
ajN6b2eoDLacf5B/4cPKHl4C5JBO1+pqWGPzrxBWnBRYYwckMYKPG9JXYled
jiQZ2EF/mNG1s9UEkKGIKlsb2+D17bjq5Rg6nOe5atdM5OG8+b2pP30nzi53
+4f4lnDmCV72T1u0xfi0jbF4WR3ORgy8MMFEA7mGzGEtpF/16ZhucBKpmD3X
PX5PhDDOv5rIouO61P/m0wkr0DvtETn6hQAvDqzv3RdAgzXbsxy+6KH3irz5
LtWGBgd4mmmymUg/rmtcYbyLj4/XeuB7Lw9n312PXvqfw9km9omhcMzf36OB
/1lxfZnaVUb9kcL97NotRNjh+q02th33rxYvfHl+GGfurzsW8qdxPlTDzlW5
grNZ4Pq8mmwatNtmvXiAzpeXPmfvx1oaLItsOTwrSgDnu8XtJ3TtMP9Hv672
sa7B2TNwtM3KCOdmWXqPmjYaHCf3nnyI9vcObbN/PTsNs+89FR6aYI/z5kcD
hkE5OKcpa11zq6f9tX57UD37go0khevR3aKXNUo5iRgbUuI2hUzhdrGJAKJB
y+r9t4MbTacbODvQeTNL7Prchscv2Hzc6MxVe+i7r7Z5BN2nSpY8zY3R9rCt
rHu6rmb1+3aQ4ZDicBLpo6r7w8/WhNlj4zna22br/vn7mhV7HPeg+hdEjmkx
voHbLeptPYqi7f+7niY78F6qZxvbS8Q4WLX1vEc7AZQb3ZZil3B/RvfNUesY
t/37ezQRZC+/GLhrIAq9cx/HA38ToI7eOsXutjjkb24s0RlE9ydBiCnJSwzC
C0KGIk2JsDP7sWdS/y89xmt3ahsSifDc1m2glmtBT+tD3+FTwyjekRCG2Le/
9Fbj8x96eqVaeQFjb9KUdY23BPg+T/DfiOK5u0zJDH9Yg83nY9ZdC79kMsZ8
zDcI9zSkYFDsyuvHdETourH/xQ9W1Nd+Zbca/EQEB7WF6S8ZZNjoZbSLFEeE
Xh/n6m/p0mByZ+33cpTPSrrN843vOLB4kwvdtlQDeTjXr/PoM40Iz9QllXjp
+TD7IONMefYiB3yRIDfdbySCUHT/dt1GAcyeoLfn7liyEsTZ6619wEgEimD6
2jftyhB///DxgBECfK2m65NWEcX8D3+of9NtqQIXzrqYh6D5lHE1sR/qFsfs
FedffDD0E8NYiO5h29tTqtB+3GkNHzvyXz7KabaBD7KkNihee0+E8y0X597s
kMD8r377kZJmpgbtr0/1XNUggonJ7ieDSJ+55U8SBRoJqG9k+93OJoX504TH
ZPVaBGDbUvnNvKdEiChrqNx+WhqzV8ZtnL49rQ77RAPPj7UiPfCj0V0pSh36
+p1z3qH7ceSAV285lzroJkLhqAsRlMlSMQ3qGuAr5nNqyBDNr2i/dO5lDZBm
+8RjtILeb6cR9vva8lh8t51J6c4LihjffCa4lzyuBU+uPDJcQfn64ssJx702
WnD9tFz+fVUi8PCw8GhLKWH+w35ZZw43KWMcrzqf7IP9/2OIsOXZqzOFd3TA
5/uMlN4c6ievmjoKpqlido4LL6UPKOuC7JM5X2/Tf+8LnSzs6td/a3AT5bdv
hKuRrhoer7TX6PoQzhtebq91EdeD8Ons6o3U1fHysOLua9rUQgSWrUYPBWUA
Niv0DsUooHzZ4SfB1KGOjfexaGX+6Y+zmZbEt4m1OKecq9tpNwQgUpvInDGD
9NKr10vzqhqYveamSEhFOs6Wx3wWA5dw3rd08PLlFH24qWxQOYTym93BTL5x
QR9CWUSvENH+ar1uYOzw0cL8X3FTPziqGwDX7keOWoJE0G77U5M+ZgDaB4dS
td4T4PFIma9pmQHEFU0s2WxG578vwNL/lTY2fuXgc5UxfkNI1vYzjER6yLaR
qeCUvyGI9gk6FbwgQHhPMP34N13M/9r+FZ7n0jh/ibauiNhvBLfE+I1Ir1B/
zlpzzozeCNT8xniXvIlQqBwRUr5eD/Mn9aeWn5UEfL903hmwbTKGdpmbsTOA
6gNdY1rgFG7nr7KvNWkzhntq+1J/kIgwtPNLFr2fPmaXODFtWZGMs4oaSV/i
M86DlGj3rscm4Bcks9OIlQgyopKNw0cMMLuooApj9m5TqLh+/nk86v8P8dr1
pU/idqb7jafrK3G29Xr53o3PEOPtM49/c3jg7Nn5NeQ6vxm4rbuo3Y72UywU
NZc/cbs54cE9SDGD/k7Zd072RFhXeq47+qgRZtfWOklOocf5f/mpD5J3p7ve
/kD3bX/gRu0X5nD9azqb2yLSf/yXUrs3GmP+9e8NLpTIWsAXK2m/QDkiRFJ+
hzoNGP833gkDmKiybSsKIYJcwk3x9w0mmP1N31fzW48swbvaMLyFjQiBgvoy
sztNMbu4imNVYYMV3NGsH+/iWY1nBDyPIjfpPSGC4PNifs6NZpj/izsVY/Wh
OJ9pMBQfOY1zcc7r9cqm1uDkuJOLhwnVyzeJPcLp1nB15fCGKEsiZDzhPXi0
3xzzf3mJR9XcFulnZ+9MK1SfwvsM5pV5bECX9YXBfuR/6jv10b5rNqCg9lBe
eCuaz1MWc6UOG2AVFNi8nh7dv4yWzqVFG5hkCBFkRfVRWqXx5CllCzx/DpFu
7Ed60SzleUEbso8HVfDtr7WFlTNf1h5B/di74CuBEx8tMf/07pKG01xUsP9V
kTyK6h3hUafdLikqDAWXEe78IMDByq8flJAe3/21NCSiiQDu6Q5XdZ2ssPGZ
ec6RzLdx3vfM9dBcBRWEmE47hb0hQFGYgHAc0ocSp98OGaP9+SD1pmsD0ocy
bCpuHOg9Eh28HFEaTQWllFOjrz2IcCmRe1vXc9QPeCzSTmqi+pKoePzYIBX8
dzt9YBEnws8Eq0KpUaSPPKuPnl+L8inBp6v/MxV4vdYz8f9C+jkhdilmhgpT
Xkez8z4RgCXhirDSEhUeer+Ul+klwL34exZvkF5M36P+oBzpkcMdZ48GXrHG
5u8o2LJXAunDwkjeVtNH6D31qNqYa2kHbJ2mX0gW6P12jqlhtbPB/A/JqxSV
8dj8le+WsOtixIDtdSJYDwfRf7+M2/kGAqcOPcH5Q0/AwNcJnJmz2D32ltoB
39h2RWOk/95xVuboIT2l8n1hbLsPEaqPV2QkvrODHzG25p9YVr9nBfGGaXQW
7URw0dirtPOlLRav+WL3T7obOD+J8etcQvr1RVA1i58uyjfS7vvxXFTMHrGk
99pRCucjEwI/xPSof90/K7Bue3L6SA8R+jJmw7iNaOCkWwQibkRoy9+hFlmK
+w+Grvs4V4jzZ5vudJ9cnBdFk0yHM3CmLBsv2aXgzNNJd705HmeJvPrtW6Nw
3nKCu1y3B+eu+bOvNg7h7LOPmbQ8ivOaN6fk+7/gnEWjd674hrPK0+NRKcs4
v659IupygQZTGocj1iqi+5h3b8qsjgZjbaOe6Uh/p/bVvsrVsvtrf2wgfG/n
Ty+kb4jGybznmmkgu5HBNNyJCM5XNa57N/7lT0eFkY0izT++4UzQ0n83HUyE
Vva6qn/Of9VfmuItl/kO50mbXyLFMjSMHZ77Xiswwdm0mPdpBdL3oZwZwaHo
/RX9NSWvnY7bF19qbLp9D2fpqth4mWacDzEObj2D9H+518TnRFSvxbTGBQJj
7EFOw2fsxa7V9drB5QKHU5P3iUAOv2mmHmqP57P7GWutb/awsXeXVwN6nxR0
8smud3G7D1uvqnas/V/7sQ0M64+RN7Ph/cSnh1q8p3/gfOw2O1dsGdKfLW2a
mkzbIJHjnmGTNRHWk1hWJvi2/fv7OgmathyJHLYSBWse14rafLQf5q0J1l3i
EOwNJL1QIoRnfPZM2S0GbN/V9vbOovFjzqUXw37pPWjVE9bRJMHG9gk6h4p5
PQ8HMXu10yTIHj3W//Xs6r+/TgIbBda4jsV5jH1ua554vFMC1k1vqPCbR3q2
/pRYFxM9Nh/r24viDWfIGEsIToZvJkuBzKbEu5b3iKCoInznZyw9zLH1a16M
J4HXc6nv3jfJEHDrhttaRRL0aCm46J2Rhm/crdwXkR73MrAUZlXlxOI1VKVT
6GxkwSa9ULF0mQhs7z7TWLj4MHufx4BWKtK/N7TnmJcC0Pn7JKSNq3GC1+SD
DRR3Ejg+HJkiTApg/hxvPhfnnlaC6PM6B6Yr0X3wPmDgUaUMPzQ/kHmzUP1o
rz9pu0MU8zeyfXp93R4VcL/850FuF3q/Y3Xn0jvEMXu8V8I6ld1iGNPpyck2
XkT62N67Sb6ECOMsBae3hPPBWruGjeKRaP/Pe0g83SGB+evE2TrXy6oBe6jN
0qsFNJ+nf9aZvVSD/CX5LslYIgSpxF6nkKQw/+6L6iInXgrAeHJX9KMAEpyP
f3Slt1UGs2dsdBPqOSyNMftZcvFipzrIt0o9qkhAeqHHzf/oYXVo+zaty9hM
hK3rqlUX+dTBe8PdOjd6Emwu95tdpy+LjSdcyFJvGZLD+N4NFyi31IC6qks7
1UfR+9i33yfimgZ8y0qd2l6E6tuf0BSLZQ2Qiow7fuwAEbJlWwtyWxWx8ekn
Y5pPHNaCiC4ZIgF9v3ldRBTLPiXM/knNf2dpiTLGea9Is5JD2hA80ZeqE02E
g9tbTX4GqGD2LC7woy9XxTgzrq1pYE4XjosWlQsEEqGUtaRtrZkuPDrsvSZv
DN3/yh0v0iXVMP83h5rFnB/hXCrNRPdJSw8eVx2L3zdJBN626fafHAD+B7Pa
K34ivTK/+5J9rTq+vxnV78x9cN6rySIN63HezaV45NU0wF226fE3kUSIuThz
ksVcA1/founZrmycHznkZqbN4MzAWO2s6a8P0fxanNUniLBMrxfCTq8PE6EK
n6fXkuBOVRqfxGV9sE7cvyd8ggjPX3s175nQB2H635FhKH+KHu5235Smhefr
71sD1FADkIsy5ZxC+zM07GVhPm0AjXS/u66i+LrVgS807xlASkI6j8cjVI9S
ItylEw3Ag1NxpxCZBCKcswU/y7SxeHUCY9RtdIZw4ea2pzqId6GieGq7IXhG
FQ5Qs5E+ExJJUfhhCEy0mwKPDxKh11hRavdbXWx8ZUZ9JtEA5y0ex3i5QozA
+Jdyw/kg9P0k+19jTEZQ9ej+O0kS6d96qgGst44E77YnQURiYL6Roh42fuuK
6YDdZSM4L9XJqY/2Yz6Q3/PSWsDsKa6mFq8ljUGkJFRcZZgIwJwGvkiPn+Hj
GW7NIUK774flM676mP/+9vkvdWtwfvhUf8v2bJynApUmfr3H+dg5LtOP900g
jY07sruRCKFXef193UwhvXD3ldYLqB5qycu0rhhg/g+K72i3PMHZfr2KzdMk
nP9w+vjY0BlifODX201gj3MxeRezE8EMnNuIYlrsaD9uCdUZhJjB+wz6rQ5B
q+8PQDNLqV9zPgnU5xY+qH3Bx9Pt9+J2TjYDjUu/1yfTkaCxL67BisUIs8+M
E1XensM5dZgccLfXHI44hs1zovfnrC6XUoukMb4/e/ZmcilagJpFPuf5XtSP
h6zUBY3idjXZy1l711mCSeYddrHF1fkZwrnFfUGe69D53xHwsbhvgvkzmjyc
5f9kCTLPXhgpJ6L6a6x0QtHGFLPPOS9ez/Gwgsuu7wtOpRJhhJ9V+AqrFbDQ
H3KNWUMC2/usTCwXraBTOrDbDL2Hr8cez0YOWAGnTY9RKTrvkdzww1SCGRbv
ti1DiMNRnCXepd/alYRzRK1ECNtDa3j/yvZzVj0RmuSuzxL6zTG7eS3Pg4uO
NiD7mj1uyxUiuLufmhURtYEaWvfXPvS+NXcZfpzKsIFXPhEOzXNEONz74rnj
axvIYeNoPptJBDt3xiFHNQssXv27tI8awzir/+lTjO23BaMTe03tUfyUe6ZN
asW2EBLdqczx5h/9lP5q6zpL/Hz//39mMN7CedhNlQQn1kclMhCpMPblxYNJ
BhRfZZ3QKCcVjM2vDDugev7d9nplrTAVior3L9+vJYKSn45lmiIVGBnU1kmm
EeFA/POR/Ug/++5dUUzdT4TgvBRPHT8rvF69NJKX18L5EtPy0iYGnGUDm/gS
MnAWDCp+KNmLsybrex2bJ1SwJHVqxKP7vqHPK1cY6d/52WeqKx1E+JH1gW5h
mgo5I62KR9KJ8O38iPD6fmtsvIVPVHufuh0Ecr7gaI9A/YlL4ca8bTaYPcnr
rZP7BZxfha19dawHZ1Ozj7t1n9ghfdlyohx939N5gCW8zw5iP2XUr0X1ItKn
rap6zA7O3tv73f8u6u9C7rnPz9pBVqq6UkcS6q+H2EouLtpi8QqlzzWWDuB8
NGx9z6NanM3aLr0fyMJ5kzQXF78SDVJZf96oSSECiedgNSuRitmznV9uX+bE
WeWS7q/3wji3DRdc7lbE2UOIVf+eHvW/+QA0+PTx0vrR43j/Y1x2f2VbJQnj
5w0Cd82O4ryz7ZiPNtKPKkePxMrW4/FY30781irG+aOJx1HzCzg3lfbPOEXj
LG0QIfX+Cc7mmz7RE4dx3vvD9rXoPM4xMeFHSadpoCColZuL7svv4JCTb+tp
AIYGXcTDRNj1cKLNXMPuv+tD/crErbkhh2ikL3fDGk9P3H77Rp6EcRMNvDzE
2hc40ft1bzOvTDluf5DyiulHwl/xUP/CZaUVfLUQ53QJyfWX7EjQIXXrlNMT
3N9nPlxnuA9nQqPl/O73OF9O2Hjz89xf8YEKDA1dBZ+dSRD2IXNhBvUbs3z6
+TJIz1/tvpzVfZqG+RtBkEFvI+2/45uoEONw3LRDC+V3a/5u7SbcnlCroC2G
+pNnmsTP1+KJkJHS9kgA9Ts/Cu/1ujGvft8OdjozWPHmkIBJmOdIVLg9Pt/F
Xg3afZz7yrbH1MbY//V9O1DqV/34XBLnZ1IezHp7cPY+fkbxVh56T9e4Z6lt
2AaHugYmW9F9dveskb62efXftySB/OUPYgrHRSHi8qiEuR4J+NuKFx+2iMPg
2Ssj6yVIsC852TlVSwz22Vxf13sDzTerKC0h8Kdeu+xekblpEhwvu+4jNjOn
d5xnM5FejwxlscHDcZd+6q3G/8RnkWKzax5jfn0pQ0KmBAxyPuMvSSLBj/MH
78Ym0mPzaWBk5GGtI2P8edLhQfc6KRiXvzfb4IHyq4B13ECaAPU76BeOi5Nh
WMrbwPYtGdi9qZl7+0kwau5RUv5EBgy8a2wENiO9KvR6scJRGra3vFc7dJUE
X+2dhXz3cWLxZVR6OheaZaHXT2eafIwE2u6NFtMf5KBz5/RjN34S+JdrULKT
+TD/ZY88muxTRUjTflCYgu7n+5lMtigXTuC4yU32J6L1ayUwOs4KYP7GDNbP
N15WgrsdP37NbCOBkJCKT9VVZehoqJpKoJHgnW97yP7bopj/AeWncgGHVOAr
eVsj2yESRKmd+DOeI47Zl3ptf3OqiWGcsedOu8gdVTiu6ekwaUaC8vJFz5+8
G+BxooJ1LDsZ6tp2DHRdkcD83wUdmxbgVAPLVye/GJWj/HYu20psUAP3zN3M
joDqnbB88lNDKcy/T5kallwuAI1tQofThcgQtv5jKIOZDGbPrJWRuKMrjfHK
iaCcw3VIj/ckCTIbkCCuVtO8ar86DN+ilKii+sY+uzK/uEEd5OJitNxukaDK
OeE81Mli4xde1j963yyHMdtATLbsWg0YnDoRnFJBAkqo+a/jLhrw5mWR2o4o
lO8b2F27CjVg7EHngqgt2p+6vnqhWQ34fHOhcop/tX6IwKn+VwfG15OBfmYq
h5CliMUn8VTHDV/UAtUARvknTqv+YsD9eKCYX4IMQid/McwmKmH+rZVZUp65
yhh/PUfVGy/Rhukn1m57LUjwvGU7h2OACmb/XzxpkJRe2F3qRQarO3fLtw+o
Yva5qIxzo6O6MPE8KPwhylfJP7z0qVRdONR36PW1+NXxsjASU7LG8zMJ0pi0
dvFzqGHj+6tMuU6W46x/eJl1na4eVJ1Ujlw4j+xvk96emlHH7IJ+TyxDi3H2
WfpT7euOc1mshpgbr/pf81cCloQbFo22ZNgivLKmi10Dsz/rqzvhtx1n9/gj
K4x5OH/fqhxRNIlzdviBy2Nu+rBXPpupD9WbtksS35iZ9CGSQM2eu0OCtfls
0vHFqJ/K2/DTGq3/++sYF4vP+mDkFMFmqUKCUzWlTJEVWli8XJ1zke1I33v1
73szi+oj14UVE7tWA2j1GJTKcEX5N+nL1p9mAPJTZsFbC1bXowbON0rGKZpk
6D7EsLQtSxvfz9e+AYrGhrCB3tycdzeKbxvtx4v0ew2XjLWGMsoXu6fJRgO6
mP8pnyINUWucaZMvriSvNQLBzHpX42ISHOmcKGHU0MPsbTu6Zgx/4ZzQtnXx
YqkR9Ae80d1yggQ8k0UfBbWMISAzb2XgIDqvp1pR994Yg9fhRCUGdD9FZxYv
ZdvpY+NTF1fY8xlwvm10Y+h0Ec5vwuJrH33AeU6WyLb82AQuTx4X2o3WV2Py
4/VrU1MwaFOrjnMjQcUpDr4f/QaY/4Fv+f7O6ThX1w2wkY0NMe7smbz5I9gM
xOpM85iE0fvczJos8A6332C5FsEcYwbX1zsmmteRwFWzba6f0wizX+ovGpXK
xbl14D1bYp85RFF+t16xRuvnZxZq0DHG7H2Ot+YYlSyg5W6O4XdUr4/ZDF8X
f4vbnwvPr2EbsYB26jlFE12kn5xilNUULWHere8rRwTqbybukD2fmWD+M88k
Bf1UTDG+mZ/E4TqFc/7GO8wrB6yggjAdcluGBPf2iC7vBitIy72eGunzz/uc
/rGZ0woObfW+YYvyS+bGFvH2GCv4k6V1y6wW6Wmq64avOVbQ2LDTOyAdff97
FDtnjRWcGDmxKT0IvSeXiohqPVagT8h/eY+K3jv9jmWnSSugl3iaMiaH5sP6
m97puNlf99EYrkvylTYak6HZXtfEJRq3exnKNHO+tYadofPSF9D9ovXVMhwd
MMfse14P12q42sAd+rKU3YYkOG19+Ub5QxuQfEAq2O+N+vX+PU9/q1pg/rq8
0qy3GnH+mv8n4yDS2zaLCly8gqhfFtgaNP3SFt47vJ3eYI70acZRG78aWwi7
m9wmgNYnsPau1HimLazl0i0UylnVi6bQ2G3f94WZDIrOv7n9lSyx+LA42PaC
ngrqF875tlaR4LegXccKCxWg16Gu9BLSj2YtXVLrqWDOwct4Ht2XI4F6PfZI
j9Nsh5xC0fxVsqr6jstQweVMdqEbqsdfH8qhl4IK3s/cFgwVSHBrIn/wOdLn
/ozCRlLcaP6Dp2n8llT4eKZqTc2V1fmh/pz3EnPsANKnnGuh6JgVNr/TIn0n
L3vj7KSc+eyCDc6iBq4cZ9RxnrYTcooVwrnO4312OKPVX+dpDmXqOXd+N5HA
RVu0tyUGt+9tOj7Vl4NzkNEAZbQa58gWZZGp5/9nflZntJcncL7kOWwviPqH
r5vU/twWQvqqNpTyo4gKn8d0Be/bk2CEnae+7zwV3hWbQfspEtDvKfe/HUWF
VwdoHkMof4V70qUTUf+QYP2N59xt1J+FNYbLT1IhVn3oXBzSG31FIJk+Z419
b/tg7YdXYnZw+axuKBuqv8UiOfvavexAuF3tsTriu17CJ3KQ/r3VHDl8997q
+i1hb0eUVfc2MiRpu/bdabDB4n1pjZlxrLADQTYxSqAaet8yWGTOJNvBW73q
dUkZJCgx+SA+NWQH3H7BoklHUD8culNo0w9bbPzZp1FhlA848/AU9s104Zzj
1SY/VIezaMV0/KMCnG+s4Rq7lYLz2ycb3gzRUzHuvBrCuZ4V54bj/Sb263G+
uV01/KwwzllqabefyeAczzEzRtlC/W8+oH7R26v0vG0Q3g8qhLMy2jfj3Dc9
na31G+ew3d2KIqpk8JwTvZJug8cbenOfluhIg9kTpxx1UH+2kO2+a6wetw+G
pgyo5uJ8z7HJ7lT0X/M5QQOG7DD/NTWrbA2xfTu/GmmT/z0/Gzg9KH9cSoMM
5ucc1/o8xccPX42b4PiJs7S4YsxT1E8JHHR+YcS92q/QQFb/JesgH9I3rvQ2
Yj52mH8Fv2/XTcC5JsTYQbfA7q/7Yw+Ry8X+G3fi/WKsPUlHsw/nesHlz4Ui
ZDjdf6By0xt8vNGhLDZ/XnuQs07zUDmO9KaXNjfDZhpm94PNxZ40nAe+XHp3
NhLn1G5q23fUv921W3MgcBPeH8aGLR2dG1v9vh04sgZf8RhG62n34WxZxsdL
9oie1ED9nuiSaLcfLwkWA/XrNp2wh5/W0lPkf/qTKBeNDkn7/663yR4mnto1
eKqvnocdOH08tvU3HRl27DmU8CYS9z/G08Ok02UPk/r2PFUXSGCSkBYgeuLv
eHbAMXhjgqhGhi/jOpdFWnC7kqmL+R/xbcDYpLWBYTt6n7lqRZ+yrP75OzLE
RzHV/1LGmZThm5tiLgJJlkx/jlPJEJfgrdXyVBQqf1QJ8jwnwQ6SvPDDBHHg
O9ba8/ADCaR2D6/8+LGs9+yiApfmdTLsCrG3XjM9q6daaiHuP08GwR772ir9
H3qr8fVmNrimx81hfMxDTLp/UQJqytu79vCs5iMdqG7R3bS3hgy+aYRcfx0C
Nr9NCixWXxkoGMscoTpb7pWCvps+TXrfSKDG3vFYPJkO5jgEal5QKEDz8LmU
9ooAgUIpPz0ekOFgBeHQiiQFpuUJetNhZJC80D5/UU4GIq+eHw1D/Z+a10/Z
+WhOLH7fZ5HW0ExZ+DZ01FhxCxla8nakLWrJQW52nRMZndc9tzSX4GE5sHH7
ve91K+pfoy++D3PegI0n1o52Dp1VhET6KXt+RjJ8+8oYy+DNCWdPyApEl5Dh
APOrIf8GAcw/zm/9zSkWJVAZCeLxdidD5CUV0ki5ErxrYj75CK2Pvnrq8bS/
MOZvH/rm2ItzyuAQbaQWTCZD4fd3+k+3i2D2rP5HD/b7qICEkSNlryhab9Y8
9Ye2OGYXimlTOdytCu3hv7yZ36D3Lc9g3e7eDTBdbT0kcIkMmfefcLzk34z5
D/I7NJ27oQZF+xfKLRdJQN7Y2bpRVACqO5NSpcbIEPLQO1zCVQbz//optyKh
RBpj5rrJxAjUz5y89UHmdgsJHrqbylqgfsZd5/q6niUShFGudaxD/czWTr+V
eUkyKJf+8h9drw48uxS/rN9OhstXWug10mWxeI6CnzlstshhzH6ZIuzVj3M0
W7Z3lIIGJLUe/OpkTobbIqWzewM04OEedu37m8jwektTpM1tDfhBKI0Xm0f6
zrKHRe2rBihdtXqRiM6TWXbd1WFfYUh4/JzmlUUGsYgvqX3zilj8jzxv9gR7
45wyYj1+tkoL5D7n69t8JUGM0vd6FRYl3D/t7NHeYpz/l+4SwBl30yaLQAEm
6p3SsixlzP7pmMSlaxe0IUe68Zk+iQyMy87bmXaoYHa5R2OJzYO68PgnRPW9
RO8n88auSXtdGH7WbL9WaTW+LOSxx0drBZNhrIDLb1ORGjY+o4hQ0aWjB5Js
UXs69chQQHcyaRfqb1p7pPsfIT3D6R631/y5Oua/k2ZZEJSGc7ER+1iOPc5z
W3qFWrjV/1qfEhywFk+YoaNAuddc9U95Dfx+uDYelvfH2dE+ScmjBOfrFk7T
5yZxLgir2WZmrw8uQ+/8lpbR+59nmj3Dog8cy6I1D53IsEZ7RduiQh+2xMSe
viKG7q/bgpTeF33gv5FKvf2aBFuOJtfGPNbC4mmfPWAZNmAAafu+iTLPkaB+
NGFKLcsAPlOPfF9rguoNV3Kg72ltzN9L/Yi1grwhUFS3CgfIkGHJmmNn6UdD
MPD1Y9k4QoIIwrVdh17o4vW05W2jPg3nsbqddQ4cRnA3lpzy0W51fzSgKPiz
YwsnBWNpaYUzJUlk+JBqXqGwVQ8bT71b2V70DWebRbmGnJtGEJZwafSVPBmW
H1/ZfJtiDHCU/vpjNzKICF5x+001hrvXnZkoSG8Is749dLrfGKoeELNyFkjg
LfnVacVEH4s38SHnO4UZ54+WL/R8K3DmJZI+RX/Bub9Q2I6n3wQCch35t35H
77toajZpkykY2qxn/QVkqO47H2H7xQDzf0J36JhyLs7zOX86Ey+bwpzDycMW
yH/07dMdMQum4G7f6bWtnQTG6gdufVA1xPy3XWFI2YT6qae0DgHFhyTg83xy
PeMzbm9/q2zZyWWEcY58kkkPmEO9nuCLC5xkKN9rqRP9Hbdvc7zw5vslnDff
ftb/86U5lH4JaqyYW32f9SG8dOrHP+9FT0pU21kGY3x/clR+ae/A+cbHAyIv
5SxgZX7m9nuUH/e9j71j6sDt+Zv1wqUfWMDOy7GaQmg+boUpP3sIluC9sF5z
3BO9ZyVERUNjS7Cf3Dx3nYUMA7wRJ+s/m2Djh+j5+rZ5mmIs8l2Lu5wD51sD
lmNyOTh7TRu9NprB+X5M0ft7qB86K5rvVI7273hshJD5HivQ6hiiXEP5q3PS
wfWFrRV8PMJRk/qHBL9OymZ6aFpBqpCZTxQ/eu9OEfqmRKxApy2CN1CLDOFx
Q+xhLFbwOaiyxd0Z3Yftu7lzoq0g847DgThvMkQJuQxHtlrBaNHdKgJlNd+N
gf8ZpwnXBHqPixQqOd+a4eux40nrn7eGuxz1T7Q6SGDp0KeyO8Ya+qoaMk94
kUH1I//BFD1zzJ/lMYun7BucxTlmD3wj2QB578QCjwcZAtVqWXgqbWAh6fTR
rSL/fv+ECVDKLkywHCTDrMLhnjIFC2z8/+aH8td7tCeskgz+Bo+Ngn7i9reD
5mczS3DmDuXJI6B+hT/Om7gN6XvHvBlS8ntbeGwz9WLmHQkyO9p8eFG/4scT
XHRmBen5xfxn12ptgfvNrxBptJ8CIpHycvm2UF8Qa/EU6e9dVttTq5NtwfMA
C7+Xw+p8TWFUJT/kChcF411h42USt8ig70lN+0OwxOaz89al685mOPOv6XDK
WUOFyTBm80q0f2lM/JuoHKi/Zkk+M4DOj4Hb9z096m+e5azt+bkW6Q2BuhuV
ilTQUjjHI/iJBCeJErLZu6hwgn+TTw03GVKDWX7LRVhh8acSUp53WuFsfpm7
MGAjzgrX7tJao3FenrTgdu3EOXlR9O4A6me49Dppfui9ZRRpefD2MhWCQ3gH
S5EejLXy6/qI+tn+st27vqH78dXdqjJngQrsEqwFjEP/9JPkvkfB1li8pY6e
B0MxOJvtiB0+q2MH7eodmoOPSVB2TkrEfL8duJs3RgPSG9nHDHNcTexg+lTX
WRaUv2rrnF/fodjg+1fy59tKBc6LSdkHTv2yxVgZbh9pGML5wPyDyPkanIuL
++JlMnBO8561YxGmQRnf75J3aL+/bBGJzltDxezfBBY10zhwXia2fzshjPOa
ySvXA5So/81X1G9uo2+t++SKc/uJBfkHgjgbrQjnZb3D+02H8FAWf5T/T2Na
mky98HhCZ7aQCYY0OEOaPfoT6c/m3Lw+DdQ/HYsQ++WL8tOvfG2evwcNfBcd
T7xmJwPXk+OB+QdpsONgAtEa5Uvty3G9IdRfmX2pj29A/cd7ouiDRzfx+Gt5
Tq0tj/5r/qgftVkuVwhhp8DyO+V0Wzk7zJ5xf4Dn1EGc5V695eVC/Rf3SMyl
7m4SnONoCh9Jsvvr/lKBobBhbjqGDEnpqmqGW+zhkf6iLXWABFGN9FPR2jTM
f4iPufG9NM4qh7lSTfhwTurc6FlMof213/Zwa0L9vRHKz3tPZJlGDHD7mR5W
GW87nN3eTluO78JZcbLLL8Af5zXLd87MH8N5MaJTQs7QHgpPUIST0P7LSXp8
H0X94DqfE4vFWD9vDzc/lp2efoD3p7MSzuKy//y7WSFJDlrTf80X9Zfn7etf
mx0lQ0O843iYoT1mf3Hf8Hx+uz049HcWWZmu7t82uJ21SOfLQIaNv/fYfPiG
+y+ab3WpeYpzUuY981nmbRCorc4nifS10ICx900F1E+mbRL/8AX1h2ffW3Ex
rP55TApcfyfvSRTBWXJLaOjCVpwvfXH+YEkRhe0n12qP16P3fLd7U9GMGMy5
epodeYT0dcn1/nsf/+gV8XzatkeQAoJ6Nrcmdy7p6W+lu8XnTYHb3bNR/C++
6b3axUfouEGBgKMVaYELf/RW4+ddfarN+3gJ44Fnrz7eT5vFmFxnr/KCXQJG
9DhF9qL9jMg7LeizdzPUZG/rHUH9UIDjs8enz9Fh812MSiRvXEPEOLLE3Oy6
PwXjkpklzbjoNdC7b/u0yGUKeMXaZNZHEWFw9thHFTcK8PPmf/96ggIj4Vfe
GG2igFrpvdpKPRkIn75owY/66eB1l2ZaD0lD/ZEf7/ZPof6ncN0uYhQnFv+7
6+0LA16ysPXu3M21s2SQ6vjmsvROFiI147nJLeg90FEV4fWQg0f3+Y//zPln
/458Vn8rBxSjsg8zQWRYF17mucVyIxYvJ+VjjsmcIoQJ6AlGBiJ9c43mOWer
CLl7rEw83iA9fKiMbG3DCfEX1pZ/d6HAvsQagWgBAXy8g27aJyYlEMsibt7H
gtYXEzf2ZL8SdIVHXIpsJ8OlO92q+W1KELZziT39NBl652wPi18XwsYbx9Wl
rqQpw67OsmOlZWToqB1//cpOFLO/VBC4d81YBf7sfFKp/2E1X3lhSUvnQpMQ
BUYZBftLZsQx/w2xDP5b8sUwjq2yuBxE4wNhpqOGMyeRnclVejJpI6gca+0n
b6ZAz601P89wSWD+4M/l9L5+M8Y8ugP7jXLVQGolJ/3E9dXv84OF0FjJSgoF
+q2d/CVOyWD+Bdt2jTyYksY4yGUvbacDzvcXT94L7FYHr5jIyup4MnhHdIyE
pqhDrlTBrGsF0jekdaRoqjoMdbUp0KP9r0hylUpci/rhIzN+RQwUEDt1N8HH
WxaLl3nZbrv2e5xZq6cl13rKYRzVlbQ0NorzxW6v73ao33g+O558FLEHfdn9
CEUNsDrGenf7HMon1d+nbrprwFOS4uDWXvQ+eZvbDqRogMFZ2h8BNL/ajAvr
SQ80oIE3WJTuHBlOtI6+VfqmAerXMszeHUJ6+a5d5uMcIcjW96F7mLDa34iA
8VvaJtXbOPsEcE5TPHFOXHne8IqHAnyZCzHd84rYfJ+3RC6GpuGcuMzoK6qI
c/8rMf32R1pwHZooEqmr5yMGDyMv6smeocDeGMbAciYl/DwD4EaDD85Pdhwd
a2nGWfCAS0bwdWWMnYWvTG9P0AYap/8X/prV+JLw0vdpwmkrCuxQ3/iySE0F
8/+fHZ13rZ9D1Vk0PoLxeDXqD39F9LxVOUkG8tT2by6oX49PNE3b+Brv1x0t
2IVEdlAwdnvnMKNbjvYjN8Ep4poaFj+d663YqK4eRGw0evLwCxk+vWeqnET9
YY7WsTpvtP+NHyxMS1bUMX+a5ZgZWxfOH+6EWwRcxjmEh9uq+wDOLMduWSvp
4Jw7amSbxqL+1/qUwJd38xGvEpyZyfKtIiE435hT5R81oMD+XyKf/sm31fHj
+6uqgxVx3j9oHn/RHecvpsPODSk476s6KDXahPNnMeIP4jecK9xt+OpM9eFy
0ZM9zHdRf3dQVCGORR8O6WybX6ZH9Wj9+Mc15/TB5+6VbY4/yCCZpEsn1KQP
zo+HlOXvo/d/JY1Pd0ofzPq4OcjRZLAuZjPTfqD113pVwbJmb+jZ02j/jH69
jUT9LUVEpYIQR4aLxg8/0F0xAB5hGUd6dB7iPSaV9HHa2PgMHrdEJyZDeLTL
Rfw9iQLcEkO6p6YNgd+SOZF6AukjJSXe/h5dzD9Z/pC9Ng3ndxZBi40MRlD5
+Ms5Arr/47Oi/op6epj98JXDDwTmcA7ytNvCs2gEc3kPxj8cJgOzPnsI2zUj
6H3Od874I9IfJ+nZWViNQf3oi1YztD9c53mt67caw+Ga3e2Mj9H88+ST9u83
hrLlr51tKF8PGH+qvVVsDIVH8lMODZOBXip4ONZXH/seZ817h09aOIuabus0
Z8I5681yx+FzOPdxmRbkPcCZ3fz8sZ6vOFvFeC2nF5tATyct9Sz6XvloUMaB
GROwKDx3v/k4GcL6N1UmOJrCxK4dk5ZXyJBefzKo9JcBNv6jLHt8TwHO07cn
aCTUPxV8nuMrQryOnTYlXmwKgdw8VhKovmr718SZdJuCDmhEFBSTwbNjk8je
JVNg9NtxRwy9lxETbU1J3IZ/5QMA4c3Zro5qCqx5fZt11xJuFyEpjY4PmAHT
0YwyQfT+Hti5u/0noxFm3+so0Ti+wxyI7lTV4CwySBNUPxfO4nY5EQHy+4c4
K+iTxYTP4exnLiIqh/pf+0C62/zpq3pPH2Tzvx0PS6KAxD6WrU/YjDH/MbVp
1lxDnK/Sd4+EhOCc9EvbnkXMAqTklB/njCH9sXlUeFcObr+WGRbsj/rhSsrI
xIYAMhgWeh7SR/2w6pU/Xx1fkuGwpb1AkI4J5i98S//HDnFLqJqSSXk7it4H
UXKmnZMlnLEJ99HPXa13hlDS80mOV5UCxZ1yTDXVJv/d3xOGcOPV+x3G+yhQ
I5fQuhxpitmPB7eJSdjhbNDAfIImYvrX+RiBhHXw+hUbVD+ktWz+OX+snrue
jKcvxtk0ufvhShfOW5o2/v61iPOHRZ5JddT/lsWz53n6kiHX/I/sR2srqNv4
6mr3TTI4X/pw4LyAFTwsLbyiM0kG//49naeyreDHrh+CBVP47x8LUjqumkh/
iM28OiXbYIbFt64ZjhQMs4bnymXxgwdXz9MYhN8f62sGpGf7o0Mnd5hj/iPW
IV4hn3AWD6zyamSzAVftFCciHQXUZTmMuyptwCjTT/brM/z3jw2JXtt/maL9
WpDfc1XU4q/9MoVn7CKm6zMoEH9w9/3hftx+k/TFfTAX557JbpoH6ocPZ6zf
8PIAGby6HmQpDNoCmTuK/XE26hfKyt/9rrSFiynjxDL0/YTzedLtabYgw7rt
R84P/PeN8Zpb+0ZQPKPw0eQ9my2x+DtEo0P4XHHuy3X8mMZARXXHVOT5LzIc
dOglZ26kQpVRwTPeNjKwMlM358hTYb87Idg9A+nVi/U+9X5U0El5v9EbzScq
snP00iErLN6P+GMTsTJWf63fHNykg57sQ/vT21fWs+cGbqcn9t7PRf3sG4HC
pO0ofyXTFpeMUD8rsnRx5gor0gtcWaXENXaQuqDDsrgWnafyMfNTW+ygafEd
nxl6T5pWGicuHLWD0xEx94MiyUBbrpmkY7P56/uWQLGtjTqiQYEHznYONjW4
ff2mWdebk7a4f/e4V+sDnL9Ejfl9SsdZ//C1g3qo3x0x7SGTUP3SM1sKtJKi
gXaDAeFMAap3/DZB23lokKFcscI9QAatmbzDewg0mCsS/ZXNhOq5C7dIIwMV
i7fRbH63BD/OYmp9eWcUqP+dP9DARH7huH8o/vvD2P4mKef21fO2gnzlHVE1
21fXaw1792krSCN9Ztfp3sEagMdztK+712FIAzsLndQERgqEkZZKmVE/nfM4
0/19ExlyqtWumofRYFx3XkEvhAwSdf2Pd9bj46cKqnJ5Yv6aH50NcDBzLNLq
KbC1N3tTxR/cvoHwaPktnR3GehX6Lwbkce5+OijpMkkDz/u6zd45+O8Ns0Ex
VQKVFHitrVSnqUnD/OVCfZ7dZcDZ3SogId0Q54gNT0TMd+Kc/XnDvZ9HcF5r
JcSmYmEPngwDu8OX/v1eExUyX344m2RLgab6USGe97j/H3tezkBLe4yXL7dx
bJq1BwuZvaUMyWRgvLTnVVaLPQgn8Y/X/z+uzjue66594Fa+y0xmVrbI3sT1
tfcmIpJV0UClYYaGUhQqURmVHRVKZkZKJVQyUqiIhDLK6nfu3/N8P5/n7v7v
/brGOZ9zznWd6zroXsb7/RQDwwar9zR2hAApyjgcQfW22PFFnl+4PwGnZxUl
gzj7xq0NMW7BOWGmVj+O4AyydoNnbv5B9X8jIfmmiDNse7mXaFmP4vGCw9AT
TWe4YPMn/nsUM3zYWrtoyUT7fWYChGyQ9I/gwJlp7GxHiSDO6aWz2h9kcJY9
6JnHoY7zbdHQU8nrxeBP6LYyGbQfi3SpMpq3xOBc5G3JmRMoHocq2t4riYPQ
qZmMh24EuNHYszP+kTiUXNDlOL6RAEJ9zPVCnySh94Pctd+CBKiMlJHZN7Vs
sPgiNoX0gQDvTKQMFPrmDXI/D5l8EyHCIquE62TztIHNCnXx5XYiMHs8je8S
WDGgzed5ZZ1cmccCxhfX3u9KypzBOJ91S6nAgBQUvnyUu3iAAG/q3Nmye6Th
6kV/BfENqF8TGaiOS6fHv9+kMs+3lgnjwqDkc0afCBjr9dzMS6uWAXEN62Wp
GAJQXgz5ZWkzwKEt6xvOaBPBjm9Rx4FjDSg5XGlaXkbz8V3LuWaUABOWvE/2
NKB4CH+U9sFHDo4UTRX5mhOgovrwFsHMjXDTwCPILpEWP0RYw81h9xyth0X0
z9xTPmux8TMZVaIduuSBsSv03mZU/+84rNgk3LoJeIvCzH5LESAiwc2XqZwE
j0NT3kwaE6H5PHPpKBcPZl/Ctc1kczI/xs9s+mY3/lQCz+uZOnpoP35sENy8
9bgSpNfsJ4cGovM4vy3hNKcSdPYa991G/dF30Axay7oW2H/mHYrh/Od7V2wb
WJWhZE/C6iZ0Hn7x6Pye0VIGPf67mjsuo/qHOzxX3E8Z2psH96cfI4Dluvs2
LueVYet+SuEzLwLMrp1ZOFGtDOPrtUZWqQTI4lTIefBZGY488RNUlSRAgSx/
97eRDdh8j9vxc1S44rz1IL9N5FNRjFWu8iea6OF8J0H+92i+CjRJPNKss0H1
KLVA5KAAD5B+priZsBPReVeWm9kghunbBvowFj/HmVk0pT8gXBzj3ZcZJ4LY
VMGULzb90X3afvGBgl5WnvQcAYK02dYkzkpg+iwcm8gLO9SgT4ijxyuCADJf
lcJCdfnBo9j+4H41IoQecJS2LBIACW6rng0LqH7fJ+LmIiqNf093xNtHmeoQ
ZKqU1+9CAOdPuVOFqN8s+tww9gXlA6GnHhFFLzRB0sb0o646qp9KuEjFVzXh
+v32nmRXApReaE8r3qUJ/IIOHZ/DCXAoPE6sRFMTLsa9bdW5gvKvp+6dkjWa
wDrhUXe+GvUzwuld8/3y2PhV4eqJP/o24eefX0aXhUsLqnnrKLfKUXzvDfUs
MNCC8NNn50YvonzSXBNpGqwFaktbP8geQvUgP+H6yGUtmAmWfRqE8sGLvQ4N
MS1aUDq4cLdEB31f89UhoR9aEGzfmjmFzt9pXy1vD7Tf5Lv7uT4/IQBftcei
mdMGSBj3S5xA63OLIzpNrUkU6MTd6X9IE0EtMEdpg6ooHPOwOfxrC/G/+yEG
qkciG4fe4O8dzV9K5Y2siaBOP+IvOKOEfc/4QFv9lsc4X39Qyn/xIs7Oqalh
L/1wJu4/+oKkgXOt1XZpEwLONwSOW1BqdCC8UZ5hGWjjS4D4xFLHYZTPOr7/
4qpjVcb0E/em14xp4WzyXdWfyw9nur2drPrncX40ubdyZzXO4XtYvC9+/h/9
//9PCsa4yPbMskSMEzrWJio/Q/15m2SG92cVTH/U0MCKDfXP5g7urnZ+NHsZ
0GzqknAyI8Koi22371dVTF90P1GGjaz613gb4VOslXaMLxHjzVH7t6gRiBDx
iH9jorUafp7rvTUrO/WBp8CILVGFANdIzY/GbPThcHjR9p0o/43u3nrbKF8d
07/PxGx3w9gAdktuLLicjOJTmLfpKOq/3dcdYCYI0sZXAMt9V8SOuBCBkaoq
dgj1i+87v259VEuTK8H3es8zNbMEgA6xXpNvmph/mSQtT846nDmsbD8MnMf5
F9FvR74Pzh9bj3wOU8W5Lf78ToM1mn+thzIUq354Zf8SZ/btVjFH6IgYh5yt
UsxRwfn1A/EPz/yIUFo2fVwZ+/dQCTDM8HBOEnDmcYndKbAHZ8vbFv1sGThH
/ea0ZXyC812rvoaFnzj3m72LCAiiwq6wB2clFdF6aHL3xehQYXiQ89GW/QS4
KeWoeZVEBQ/LoK+nUXzLuOgo1Z+iAn2VuvkdlP+9xeYObCmmwo6bepe049B9
OXXn4VQHFZovGn1pciLAy5rdqyd/UkHyuKW6rQTt+1Uh4sd0mu5HtJ6zLTOK
BTrYfEL4z55IXTYEq/K26M18qB5N0SSuzTWElgBtmfTzBJAPiUusTtTD9OUO
Lfq6pxrBaqI6o2YuAdovnR96sWgEsl785VcFaONpwo4bQlpHuIjwWHBDp9sL
fcz+rNtqpoW1/l/7pQWdj6PT+b/gnOt496y6ERGMucaKbMwNMP2nXnepUz+M
Qb4wrZ8f3U9vXmwFxWZjEOSpUNnnS4AhPUaDfWnGwHL89enmbFTfi3Jvj6ED
zN5nRGRZj9UEfH67ad0tRt9j+m79Y2UTKDj44AEduh/m8pN1zVxNYHqGV9vO
CtWfFAuP50dNQGtv+MMs9H2R6uTagUNUzN+Cv4hOiQPOIelqVZHyOI+3WqjZ
EnB+E9Y/+EbaFFq17t/XPU2AmEuCaVyncflH7kELxlKcIfX66o8unG+s9bk3
vICzHKMKh1epKThJpAudQPUQW5mIxJH3pvBqs7tbFbrPhXIfhM9Hm0FA3vBY
9T8/jyK7ZwhpmcGW/VXVJ8JQPT95va4j3xDzV7Zofi/1ihnkKIoZb85E9RN4
l4i2mYFwJJP1JlQvHDpx8HbxvBlkPPviJCSK6sXOYM0ybSPMXn/TdWPyJZxt
BbeVvCw1hw6Gu/NT0Sie5tbfOyphASQNL+MK1A/leu8V4tltAfecpilflFA8
Hx537f9pjNkfUAhJ9OjCWeTTQm1/Gc7tV6JmPM7j7H9TQyRy1AI8s3Xue6rR
3leocGueWZJdj4ixo2rqH3+Uj+oXRibz2E3w+U8LGLzQwbluzCF5zh/n0iMX
fi9zWMKiUoPu3dsEUB8rytB4awmZWT/9/NF52WtHLHO8Zgl5dS+yxtOQPy9h
ap2ZKWbvlaCtcIkN581lteQCUSv4cuFEx/MLqP4KrBnTNLYCTotTt33ReV4R
ftTaGmgFen9ORy+qovM/yZjj9QS3v/FFUEDMygxf78Mnd3VdwdndkqH0ZRvO
/oKRP54t4Kwc+5ojPNQarCJqBatRPD3/2n07c6M1RF7lWj2ZQItHE/gol8Ug
NYDzhk/PvT0ViPDi0XrOqffmmL9Po7F7vmfivPkJYxQPpw2kPO1WT75N2w8T
CEurIBFQ/fBifmEmUsIC0xd9Upwkstvir/xgCo27k2YSVYmwnNhwlH4Ol+ss
yLS8bLQFA7Wc2IwAmn9TeLD3TZsKql+qppU5XrJb4vOZyxkjDOKsfmzSiOUh
zvL0Wtc5UnHOWvIypZ+wA45epphilK+Z7DzW7a2xQ/coia91D6pHc7YM9yXZ
gfNNtrIPRfjvrzAOnraRXiVA0dLFPwfFrDB/X7+YPFg0w1m6a2F/9B6cm2XC
w/l47EGe8+psMMrvenevX2qVt4dvCwqzM6YE0Jjg3/Yz1B5WvPWTj2oQYMQj
8UeAtvVf62UBdz8yUQbtiRjP2/qRL0+iem5yJDy9E9c3bXQSc3hkDxFHf8vL
oXh+8Zr19P7j9lB31Wt/TxW6r3wiuuZW7WH68DD9AR4CnMkhhji12cO+541r
JPPR+oTydO1bZ/PX+Oj8W891AdrfsOGaqJY/uPzrwfWiXZwOIPz9k0r3OQKk
RZTnhqk6QIFyYZSEOv4+tHzcpTReg4gxU1/6n7ZlXM6q/M6etQl9/2G365ef
2mL+fycyb1//1A5jiXHij8fJOIvoin7Q1HQE7Y/H1fnlUP6dDbe9xGOPyYtK
62882WT/7+8BR9iveFZkWQ5/zyldZON9rEsExdF2Q6eDuL7Ah3T6elNHMIsx
jfdA98v7ilf0G0IcgfrdVcFVlwCb/DtluONw/adcz2x6JnBOyxJXfN6Cc2X2
YLAShwPGe2J7C2sVHP49vxhb2BBiezFhBt3vx/nSQoccIVfU0F7anya3A+/5
/POCBkS4mDJ8YPcv3P7IlcXHfqaOGHOxT7af34uz29Z8MWdHJ8jR3BN7GOXr
enc++z/9jn+N7wC8aVaPL9cT4OcN4xurzk74eebr+ED85QQ9uh6DEzIEeFw+
YRU66AQnbf24ZFD8NFgSH/Q3O4GGzx5zv3La+jqD1NKgZHohzmU65JmDoTjr
HFWvcdH5Lzc4AMHwxeUcOyJYOKRvmFrCx69xVW3eMY2zkuergLefcM712UOy
7MWZN5BcXPsC58Tg27bKj3GWuhhvx8vkDNI3npP230P32fE3vyrYnUH50PWr
Yamong6VynFe7wy61qGbwg+i/nhHuNVPKWcwETOpP4r6QV7HttkUFWew+8Xr
EKVJgG4q/zUlfWfY+nJ8OBbVX4LRaTva+Wh/r0CELyEXN3Co4Pyf8+gM/t26
fW5HUX88NO48az1uoHKlrpVLhQR/Vq5KTf9C/bPs4isiDy1+pg0c6d53SU0S
4cDv9O9a+5YMuk9diKq8QoR1wnu/CmfOGViPCqf29BDB5nf7zKuyJQPaeN1L
yp3+yvMYu69eKlssn8a4RIb0mClQClYF5LKKTYmgJNY+WPZHCqSF0i62ofrv
3vqkJc/L0uAg8uf0J1R/UgIvKe/2ZsC+5+o3o4gtAWswpi+q/eDjLgNnp75v
1rIiAk/KI8rlfAYQPTk4MN9HhFfttyelT62BL/LbPxRmEWHtWaUJVQUyZr/Y
Hi59ln8jaJ/3OBa9nQjbu/TVDVvkIHi46dBkJ6oHc4RdLPnXYvrNhSL70rXk
Yd745QMpVyLsFcle1WzdBDvDfp26ivRXe7piRb9SQItK6IYGIsjM1R3jzOXB
7LfcVvuyiYUbY4aPBSIamgqgqXpDJhP561dNG7YM5sfkC7zWdHzc6zEmN5ke
vz2lBP1Lqyf0nxKA3Oh20a5GCU44mksdmUBcvztv4ZQSKBektNxjRfq1ERXX
XZRg4E+f33dFxI/OtZqJIX1XCSZZRyL4pYTRN8VwwrLO9N2kbiKcY2vdXeep
DHFPnamKckSg5IVeYnisDIqPhg4XjxJgl9cz3wPmG7D5RHIO0BNdRTEumV7v
qjmmAs0qrb9VUT/F5Nlkl4G+f8hI69i6XCLIrvMyd2Xlhv6OsIhnX4jA+rXF
69WIKsQPO1uId+LvM0kipx6n9RMxdpLSDLEOJ8KcCVGCyV0SG899eNTxrI8E
xg2HlZ3WPFSDquM7bhWi++t+3/sA8zN8IBDvFR6+TASp9bd0LOP54e7LQNmF
LiJc9tjLZh0pABb8If2HCtD6ZGoM2xxaD0O+R5Pmo4lwWGaWs+m0FOa/djow
9JuLNMabD3j8zLilDn5KM8kzv9H9MXHqYd17WUw+opIg8JN9I8ZtAalFvwXk
MNYI6QvcM6EJXO9nJtmfo/tow9qFzY80QS8w/JziN5SPuixOsJ3RBP+ZZQU7
FiJEx8Vyf9iqCeeOHe/YK08EQ7WHeXc2akLVGuL+c9ZEOC9l5NoH8pj/0PPi
u7ZLa8FEW5Bhky0RMlcToot2aUFHVLRqihgRWveMpc0XacE9tYsS3vMEmB6w
LKZ+14JL47e4Nz1D9c+gOONNgw1wePD5wAa0PpmBmc1pVFFw97DL7FzB328U
itp4i9F+OfgfODIdpISNv5tuzdX4DB0wlYk5RMdA05cAwcpNVzhziKBD8Iws
9VLG9JUMjztytOJcOCY/5nJOD0KS/C+LkGn2MhChRiDL/cZZwaG+6kQhEew/
xWxrSVH9d/6j2whBZ3VqReOQf+Zy6rH7api8k/FaisszfaCXEugSGUb3aUeS
1RWqPshe66Az30yzl4ed33KqLIuJ8MaCj5pfr47Z9xvXec04GMCi3Z1rO1SI
8K76zb7oOxqYPKqrv/YgN4C2v9eZAGuaPyXUN6UGbSGSwIuzId/mtSam739g
PL8mEefgnnUFclSck8u7ev1ltPD8UB3AuysYZ6/mRefgMpxbX5y7sG8W58ot
HHNlqB+dJjZRH6P9vc/4xqzDngqZ4mujjFcIcO/OlYzJjVSw0PepbkX5otzD
a5KyhgrzbmXz5juIsFW1seRREhXqz8nP30P5iuJmOnY9lwoy9yTz47SJUBPR
Lhb/kAopPcJbnQSJsCfbftvODiosLvGyiP8hgHDrm0vWn6ngK8pZ92OIAK/G
t3YpLVHhhTF5/+NmAqzpJLiwRen8tX9q0PNHS+J+DRE+8AQwjt8whIf37XtF
0f6Y7/ycO3dZD9Mf3R/82cXaCNxGfxTpMqJ8GyCws67WCPbOkZ3K0P3m9TDw
iNtjfUxfRUiXymCg/9d4WuDV3b6N5QeSBzzu6NxqgMmbHiqf+Yr6zVP9Ey8P
ofxmCCzfk1G/mRjZNvdtkQCNrV/stcqN4azITUFfVM8a2DTe+4D6zXONsUa9
TkTIEind0M8HmL8NovvcNWVNYHu+MSc7Oj8bi0riLz03AWfjGflPKF4GCW/P
sodSMX3v8J2qPR44f/iy2HvNBOftrkkxAYo4f2wRkVbgx9lH/e6LOQacx7gK
n53RMwUGtnkJCz4iGH1kKtE+h8vbpDMavuThbLNP8fXFRzh3VTaPQhfObqvu
S5NjOL83mWK7+gdnerePjrUppjC0zW2fpwMRdm32qr7ZYQqusWU6naj/0R5K
kmU2MIOJW+sdltYRQU7t1UKfgxmsDu+5+GEJ1Tsn17be8TMDTpGGN00oXtn6
nFPjw81A0mMtXz66D20VTKu1bxpi42WM5MWInDID7t/LAwpeRAgQF7kg/90M
3H+77xd6i/qjlWphlg1GmH4kT6j7zVacWz00lubfmoNi6edz7HMEuLuXk7vw
lDlYjvPwHtpGhG07hA40EC3g0SKzkdu2f/rTzTcfyVvAsQ9KxV6b0P1wxutt
pb0F6DRv5fZH8VUqEk24e8ACFvPjo4JeEGABrsQoTRjj+3mh6UlKDs7WkibU
sVkLiMiOUBZ/gb9PuOt/yHtWQjuvhjBhubspLYwIEWua6cLfW0LKoe4BP3R/
rCp9uvy+yhI+peTXnBAmQownk7LxBUvQKInMzEf9XpaJlDj/PlNsvGjdQVkh
NZyr7b3bUzmtYLzG/cgFtF81vAZ3SyWt4MK9eJMW1G/VDQpfadO2Ap3CO5y/
1qP79+Zq9LCNFQzf6Hu/kZ4Ij4MHA5Z9rCDx0prCbV9Qfa9aZ8NzyApUzikd
Sm5H9Wzgh6d2D/Hx2rROP1LKw7mWpFrCed703/EZYwQHVd+l+MSg/v7Q1amd
p8wwuZ/L73McP3B+OhnzMU3NGmIn5Ld9QfddVvjbr+s/WQPnaf+lUyP4+0Rj
7vtn29D9cTS4Pr1q3hyPNz7mfUmvcDZutjbzLcR54/6LItrxOPelnXt9eK0N
rKsU2LMDra9ExLa637Y2QIgrT6xE+W+TiufOJNTfOiQT82fq8PeNgpdKLZfQ
fUDjbYKfEmIHiBhz7r5kGlSGc2uVJcElHt2fRXlGNUQLbPyfr47r3pLHuXh+
u2qyPc4BggZyRw/gvCr5sdrrgi3oWDHqJKD5FpAkQutf24JLa74J0y/8fcRt
aIvD3RNEjPuP0Veaf6edPzOIdOxTpSvDOb8zWUCjBecuezP64D6cVzpWRrOn
cJa2u/+yh4kEYn6nmQK+W2Lzy36goWjah7Mo6yd3qVacr/ukxDPfxVm4Uv/O
lyycs8jfeltP4xzo1SSRWmsHbi6vi8do/U6MGTCNSsSzRxJBk2KkZbPWCtMf
TRJf0pbG+RIHU52UHs5mFz/FcDng/Iu7xYguAOf8yzeZJ4/iHOivbr6G1R4k
BeaeWKL+x+kyMSNF1h7ujDZOyqL7g6PXP2jlkD08+BxW7/2Wtv7mUDX4+0X7
JSLsSIll5zO2xvPVW3dYGMe5mtIxyXkL56GYP7b9MfagJtVXUR1ABGad8exn
3+yhK6n2XcrMPz9/Va1KbLOH8sQ8Sz3UD2SWc+jU8djg3z915oieD84uYZIv
/DtwfpZQo/WHywGeNJ01LVMlwi3+qHNCSg4Qqa1adX+MAKZFBy8HbrP9d/z+
8+/BvwpPWnP5fzjBem/zC5y362ywi2MkwfPsxgcM6bh9eJbc2jOfcT51Nelj
bLEDhKt5Dzj9IIDqXOGw2G8HcDcJiL31igBnb7jtHUX9fmMndUdGAG2/rUBr
wKy1b4wILO1lDyV97TB/76MJa1nf4HwoPPaADas9xt1PZZgOb7T/9/eAI7ze
2WL39g/+3iNs2Oklf58Itytdz9lG4voBZ6xPBu90hK77LAc10X2wd+712x8x
f/mLsQHOSoP+rmYixFtpTV0bw+UWI+4C9U9wFt6l9rhsrQPGMsydz37JO/y1
3naQrRMzx/COCHcuJ0e6+OHyPc1s6e/fOcLuJ8y596Vo+vbgUeBaCHMo/wkM
LvF/w/ULfJVz7jbgzNRQ/4pH1vGv+dvD8TWz5cEoX8i+1FY4F4jLF5xzIwie
TnBzuuOLMbqPRmR+ure+weUxZT0u1dudMC4Ub/v+ackJQp/uqbRC97u7wfwV
3WknuBadddkPnS+Sh4TJhU9O8Ez9xdFIAhEeHHKcHnvnBPMTy57p6Ht2Xoi5
avDCCcRy5A3umBCBt7TUNL3RCezcPDe0+dG+1xmi+DrXlvfg70Xrc9z3lYjg
8gdyw+0FgSj/h//o6pvA51dguYni1IMzu/BOo/bHOF/wGB/v5HYGL7Xahm4F
VC+08eeyyTtDauDXjSd/EuBgz/z1ETra3/uQIFheMPy0Ds7T+zI4n3A/M7BZ
E/xa15QMTX86bbkfi8F85Oa9y6h/lboaHeen882Aps/xIfJh/TEJUBkstdw7
ToRH06GL11MWDZRI6wYzbUjw1Mng1ezdWQP2BDkX7bMk+HReunr4wyJmz2Aa
tfu5yxzGk88UhTqvS8HXT21ROwfRfU5ucv/hLQ05HZd2b7tGBNuF72UFwwzY
fCXqQnqW6JgxHvNP1RA9KQNpzI6HclG/fy5CUjn1LQO8JQbFP48lQch4Z6Tx
8hpgdCFE5euTIO6a8hcnPlbMvjFn9tWejxshx+zk5GAbEdbXcbvHxHFi8tzY
3atijGzA/dPuJzeyl1t12+J2mBeTH5cUGu1K4MH4nfXQIZuL3BgrHLjJ3HZj
HcZzo93E9iw+jDvd90d/quLHuLSdZX6lUwDjxM0Fwbzf1mP8Omff5mplDqgb
npZhryRBJZ/Y8RQuZdi1h/dkDjMJXqU67+ApUga3ljnT69kon88bBD9LFcX3
/+LIt/ZwXrD/fPeMz0YSAJ/JAat4HjieJzY370gC7qxbS8+SueG+7wWvs8dI
8HUDMc4yax18EWNo25BHgoTjkq2RJuKYvyAts18ft4hhfFvUzp3ngCq0rc1b
sGjF31f8h3v2hxuQMF4K/C1Qn0QCM3myi+IuCXx9yA8qzDergcEGL/ZudL7e
zJvEz/aowZ+4P30VqL/OtDB3f0nhB3PBnCOVKSTY0pFZL/VyPRSU6XOtrCeB
UenO2LTH6rD9/maVuRTa+ILwSq9qVkKaBN4X7nhHB8pg46nvvDoWlSGL8dmX
cxZfVTUgwSKxeO0MEQSdWk4qPhCGexnDM/aWaL97LzrHV2zE9MVU816VN8th
fGNT0c63HZogRq4xFDlNBLuzlwsbojTBTTSscVM9qofGE74VbtKEcxobQQ/l
P9/TIUJ25lpwI3z4wJERIsRaPTOZy9QCzXmHO+QiVH+wiu+9OqMFLw40fr0a
SgTn7WaSky6i0LqNJ+J+Nurv9wdLyg4pYuM/79EoMPbQgTXfvR6/eYu/h9QK
kIpee5OAb8y6c2WdMqYfpTB27mQVzv/Rl4JF1o3xGudI0BEkaL33uh4waqwv
8ivA30OGFrmO+tmRoLiqhzT8TBWzD51L+dFlrPqXP7Re8cIlkyEkkNHiW1xn
oIbJo/Orgi0HcT7PbLlbqUYf3r1cTtdKJ0KPEWmgRk4f8u0jbyTME+Hkkp/1
2Lw6pt86K+sXscsA7vXVmHig+33V2ZI4y66ByU/f8zt2TREg5pyjttJr/H3E
e9dhj9do/bbYy+kl3tTE9M22G4Xm6Wr+NX9lMO/W80lxIUGd9q2HttZamPxD
ROOm3Js4/6kfyF5YxVk7af5LSwgVIPhzwdIxInSqK0vzof5aVONSgVYG6k8H
gwJ3G1PROBYFBx+g/vXkrds1m6jw8eli/l20f1cUh0bZeKnQeLE4f2qWCMrv
1sv40FEhe5tXvvw/4886BWscp8KDs1y/qjlI8D1uze+EbCrkHe5MWUL5cGVt
VcKbBiok+52X06tF9UjOzrWSH6kQYW/TEnER5TtlgesHUP+8S4/iXftPPxt4
REvBSAebf8Av694ZPUPY+l6wJugx/l4ycJQz6s4OlH/fLF8/dtEQGCtPEu//
JsLizvaH/ff0MPuVh+If3SWNQK/fiTg0RLPXAA8uhkExCRTv3csyrneMwNRX
5XYy2p8GhXPZWh9Qf5y6n/lBKuoHFexY9tzRx/wlmCQcbZHBOVokfFfuMQOM
D+45ydI7bgwzEy/DNROIENLRJEXKNgbrXVF/skdp42tDzof+xh2CJHDfnlAe
rQOYffLAlyglUxMIZ7ipxldJ09eBrGin4woPSOCy8/2vtpMmIGjuOWpNIsFN
9/iI2lsmwFweOcz8kQhzlnJ0d1tMYJr/+vsGZG+q1xV365MJ9B1veHc0ieZP
Fxhaqvbm+JLgwuzhiKeRVGz8WY+jtw974ezadKxL2gDnqo2RK29FcOa/ECVz
gg7n91JWIQq7TSHg+oEZAVQfVRXm9ZKETeG78QpH9gRtfD3YVZefqBdEAmsF
itL247i9tAtD42ouzgwRvx2yWv7Hf870sO4oznFCUVK+roYYKymI/HidinPj
MSuh7R/N4OM7YRYFdN6e06sS3lgYYfJ7PJLRJC6cUwzsu9UrcFbX2uxNmsD5
9LhBUOicOciZKORxh6P+wPmXL/szc5DdocU4hfpDlvoyz+Jr5iATbbijDd0f
Hf1dA3/oLECitJ7FfS0JYqsSFfWlLeDsoIiFxwciqF40PB5hYwGzbDEJ24qJ
8Hnv4uvqMAvwNPjY6H2Etl5U0DTU301A59VsK2OSULXxv/NDDBVMhsa2iYqQ
YMir4YzcERNM7rUxw5LRC+e+uTBSvyHOWxpt2u5K49x9VvpkIgvOr9a8MXt9
6n/s3e8XTxXhPFJykZPSgfMkfdghqR84t98q8ddG/a6s5QxdVQzKLyV6Z7/0
on6V+l7s1VXUj95rv3uxxRIytJ8af0XnNfjh1l4otwQn5YoABlT/5dR//TOZ
aQkU2exT6ydRPm45LHX1lCU0iyYVqmHvCYYAnz7NhoeSQDV6r1ewsBXMRplU
CKHztu9n0OUpCyvIPfczkL+cCMWBu7pCD1qB47VsgX/2z65piiU7xQokJK48
l18mQhtVqfLFRjNs/mcrXc9IfMWZfuhZ9ldtaxhyeFZ2CNUXwxubrr/5Zg3e
U7JeKceJoJJzSp691BrmFsNzjFH+/BPn+iFAyByzH/W3LWpdxfmzQovPTAfO
Iwu6fILZOGc8FJ0xF7OBhv4tmQufUX68EBYuYmEDu6v1vyrcJcLVoNaVuX02
sO6KpEZAFP5+MqzWNHlGFH9v6fZ+efa+E87Nib1y70/gXFHx6dmaapS/t7QX
rNJZYOP/sHPjY5fGed7s8wkRG5x/G4TOKYZZ/Ps80pkC15G95vQJJHA7xTVC
1rKFx6G7mOZQfWvYI7ydo8wW1O/f2Xa5G92X9TLfKd9sQbd7wfJaHP7+MhUY
Ulv6kObPDPLzOEfDUH1/3z7jl+uIJTaemM4jY/dqnM+LDyR7pOCcdTUmaHeu
HdQwvss9+IkIpQwMYYpiVnh81NkJrnPCubHm2jTbJZy3mMoUbBK3B/vHjwU+
VKB6qfLOlSTU7/Z+K/1+eh8RKrwf2O20tP7r+y1gItH6zgQPzgvZItyjF0hg
93bn0caPuL7cnRP1nrU4E07lMf26gvOq69zU4Kg9jKZZ3vNA9c9yb8aGmRZ7
uKyV0vuGEeUDp20qd+VtMP3nm0K+OXnjPPorZUqBzQE6kp3u96P4mf3Wq7tO
zgGKyy5efHGDCEb8FNV1ng7Qe56j6AXan6d0lI8b1tv+9T1WsGuzkxr/VRJo
tikba9bj8vGQCSFb1D+H5bKfO5VFhOOP/I65NTrASbXnqbyoHpBe1i8sUHKE
VyonHn9F9TDT037XJ+L2f/m3ASemftVyZ5wvbaoPdL1GgnSXJ+IHfR1h5fu+
KNEK/P0gmFjeS3+BhLHivsVZbROavS0ELzs/ZHuIc8EhcKNXRv3jz09PJCbx
8V/6CVpXt+LMYMabHsPqgLFrXEkpg6zDv+cbYwsv6w6qtDvS/NuBgp6p5bYq
EjyLVs7xdMX1f90pGhDucoTc/IdfPEZo+dwJCqNDbn99QvseO/BR8i+pPUjC
eI32EQcDMXSesytcu0dwf98uiibxNOJc4tl/+NkaJ9it/Hlaj4kEaXKjPz/I
OmLymGEmtyQ/nIvWSl5QCnSC1vmDJfJF/x2/wR5slgPuqdwkQZiIef6zFVx/
kLDfrvIVzlxRuzS5KU4YzxUZcV3Yi/O4170qwwknCJW7ec0BnS8fJvlvIm+d
YEiQbWfpO5S/C/JEVxqcwI4tXJnC+d/vbXAAE4tmU78Q2no6gq21340slM85
aw0PJvzB/S//dk2J+IjzmEZQSVgjzlVXRU2y6ZwhbzBWkg7dt01rv7MdkXWG
+PltFJ6bRDBZ4hMvCBCHDRuPSbebon6s9ZC7ba4YNOmW7/56kgQ17gbhVw69
/+/f65Agx4IpWnunJNBzHL9ngvSnj7vyNZVLwOjyoze8cSQg3ogI7HBdNBjK
Vv1UvUgCFU8d5Tfsswbk6valO5vJsBo1MypYsIj5a6TbszmgdhbjQ6b9t+iW
pcA/QOeW226Ur7q/WGXLMgJNnkpVu7qriBnjTQM/CFfZZaH7tEp/B6rfCr8O
5RW/Y4C6Py1HLeXJcME8sVoyjRneLCw8SBsgwe6gszeb2tgxeyf5zKvuW+Wg
lX+x4DPqJ5e6NyiGKXJg8s/RosVpfexwvi2GPbwR9WfNfF3mwIvJZ+Su62Sb
cmMMCQsh6s8V4cWt/qoZCdr+cUBMSjtz1nMSJKmLyEM3P6Y/PadzjkNBCS7F
l8vmXieBIWUi19pABJOX5VTsWs5Vhj2cFd/WOKDzN1QvHfVBFJO7mRV/9tTl
hdWQlCrhDyTIpr+oXa3GDWb5abLn1clQ8YohpXxaHNM/t1QUsK1WFeLkAq4I
AFrvg7YaStyqMBaf91CrDH8PWOlYeWMhToate61utyhIYvahzhNfL25WA+q0
7iWrNFSvu0VnHEtTg9uTcRvKt5KA6sll5TupBqwT7UU86L4Nnvb9uvGXOpic
mvj2hY/mXxAk1FoMJgTIEFj5mKPDVwbzX2EeHLuyVxbjHb7ZBY8ZhGD50hjP
CDo/5Qpt0lUFIiBwSHNLNVpP6pfCubL1cpi+7Eeb99UpmhAylnddeRuKD5K4
fh6HJnzaEHwf7tHGF4UrLz5oVSqRYfFKYMuIkhbo8n5laswiwdaJnad6L2nB
0scLm4TcSfBIb7dVB+ofHxXquR5ZRwLWhOh9Hk2K2HjDj9s2/UlQwFgK8slx
e7ShbaX2rSstf9GJgYHWmbu5AWR4IJJ/hSCuhOnzOlIi3Ptw/o++BBzJbot7
+QTV7+nMm4sblDG5sVF/lmWDLnjfMhWR1kfnuUm1eZ6iB9P2lWu8K0mgpvLY
Y+MjPeAmMMynUGn+ZOBcS5zXvSWU75TzR5IaVDF/o6yOSUv+OIuNL2nsouDs
F8DrFwlqGOsq+ZgnZeLMuVgon/UL5y2GojZxufrgtLyn0BWd15Ha5TU/ifow
V5AQ74P6tUJS3pXEJAMICQ8KX/ZG9eOp1Sp0/YNGWMJYzxbafJXgdd77Y7ru
ZIxr2rSjeMVwzvuWFvNzHOX31/dZ1O5rYuMTIumJqetw5irRZm5X18J46HmH
zbrbOL+0VlIuQ/2exONJ0yZUnzw45Bn025MKE2rEPB9DEuTeOHXTUI8K926L
0dPtRfH77P6HM+upcFRgs9e1K7T5qgAprG+iaCcZ3rB9MXyG+o/99faKVrUk
aJjOXWt6hwrDeqvN9tFo/bt8hhvfU8GpumirK7Y/quB1b1Bc9hsJfPV/MX3r
1MHm513/gnB6tyH4yoZ0WyvR9NWhL4v87OgvErxVlQ4zYNPD9A+tf6HzeRDn
dzx7+7lRf/f4/rTvF08SHLObnT7FaQRjXBczF26h/Ddgf3Ci3ghCS3i/Ce9C
+cuR6/OPp0YwVL2ruN4D5de2N86L3UZg3/YoeLstCQT0LzfTDxpB3RvWTfRo
/oT7W9VIY0awacR7MlsV3X+yQnkcP4zg6nR5iaEUio/rH7j4lo2AvMq4dwSL
f02YYO5Xav2E8knJkfM7Lujj+/VQhcxIxNnxYrO/a5kBxj/lLB7/umcMPyc3
KLEeQf3YwZZL0b6AyclnTtQWoX7vNf+rM8KCJNA54K0Zu90ExR9TavFmFC/b
tMpdzUyg0FUrUwedvwxTTjl5BRPgPhic1xaD6hXF8Tx6bhOIvnij2DUH+VuX
3jXQjPv/I3BOeXM0FY/XzxFL4Y7/w3eCWu5K4vz5WIbTxU2mwKywfW9qLLov
Tntafo3B5fFjKYUnKnHmNXtClviGc4Vmc6XmSVMwGYw0eHiftn6bwSpzW5Y+
Py0e9GGXQA7jy/doPwd3s98+aQZhLpZPJTB9A+i/ddJf35AM8RTbbRUGRpj/
p5oZq9fUcWbz+3L9lBzOTskq1NANOF+uiRr24MX5/dizOBNWnMW5eSUVGXHW
g+IjfzjNQU/mZ7I7Om+VvHdUT6J+z8Rr6nIeN/Jf4hSo3moOwt+4nGu2o/vQ
8FfGSJI5/Dqixf66iFb/ARhlXrpjJUGGHR/s+gZkLcC7oKn6JOrXtnP2VNju
toCqAPb0DBQfTEMH1zi+M8b34//tqaB9J4/Fp4UET0Yy/lCw/x8HbX0MIc/Q
OtDHjAz07d0S627h8tPFDy+/H7aEGMOhmhM6qJ6ju22t8tASnKUXn3OjeszK
JZXu5HlLkGHhep9XQILX6sc1lteZYvbNbYtPBKNwPrEr7JCFnhUkmKaOz+9B
99vRn+9tn1oBWSl1e4Ynbb5GcPZ2pW/qJjLGfd1+mkQDnGXouCgR9jiHyzcO
TvnQzoMxLNwin//WRoIp/kIZqyQzbPx1O3yiRdWtIcS+ePB4OPqetdxp9UPW
4MK+lpdJjwTWSrn3jtZbg/RYgVEFygelNspd6lnW8LuBuj/g0j/vLWuP5xPM
MX8DrAUTWrk404W+uK9dYANauoKGPqh+1Nr/ZCZz2gYub5YwVZEhgVHkF5N9
shZ4fFcU7dfahXO8mN22H+ts4eQiP0sQir/sfrqdnKm24FPas5KeS4Jyo3F9
lw5byBa3+pCC9UdmsEPD5ViLPxk+qb0SVntlieeThq1TLWk4j2d8tArktoNC
JjfxjmwUn2QW/jMP7MBjX1jNLNpPQfnKhuTfdrDzcvJJQ0HafpgB5UCPduhj
Eri0Q7q8nRXm77WDb3/hAM4bSaarW3nsQZhDOOnRcZq9Obwx2L9YyUUGxz0n
0vvNrDH9PPuE1dnnOItyqvyMHLeHocWVP0TU3zsIj8Qaedhg8k8FuVa31uM8
91z2nCyjA7h47GIdr0D9pYjqFRsJB3i1cWnqNKp/fPdO3bWxd4C+4jt0H1B/
eKjtUoVBti1mT7p79+O3YQc48OvWCQ0f2nytoDdf8lbWNjK0lTwpczKy+yte
rCFZ1So32o0M/AvdhTXFuNzEoalY4SPO2XbtqeuZHeHjKrsDeymK//Xt/DkK
jlAw6P99Bd0fMSJ+r+Oxv6/A+9014QKChppkkJGYm/mJ+t3DQlaMR7xIICRT
m/y49i991O8On4m+08FIhkNHPoHxIi5PEPtowsnogLFsyNxbDXGHv8azg3Al
j5v8vmSMS2szrKjsZFC60HRjxQ7XLw+S8klF/WCFV2iCmADqd9yes8k/d4SX
m1l9RlD9uN9Ehkv60V/+Uf+qLmCuxEiLXzp7lCcgxc+FDMTVqt8Hl3D94CX9
7i3vcVbKqROyXusEbIcHRpKSSHD188+7zMyOmFy6v6GAQcHx3+OBEwSVTe5r
Q/fNplhd3rBAXD7atsGr08QJxANktd6g/fi+XpSVFOYEtafeVYMGbT0coE6i
Ve8Cqq/CLx5gPrmE279YbtJobv9rPNS/jlKc3c6heq8/KOsto5kTJmc1Fjt6
OhLnrxHOZpGofz3Ub/2MjPJ/KWk3945BJ9j5cKedE8qH+24qm5SlO/21P85g
LrGUX8GP8v0DB6rBKC7ncmyaXdVwBvdfHUtlcmi+rN5eryRofw/x3/UGZ+gw
kWy6vgnV9wbuhXI/xaF5J8fN6yieOdff4JGmF4OBA7ly2ah+e+fC8rZXvsGA
Zs/dquPU4SkJ/botwXWzJFiQ2rt2924JSF5/vyfRhAyjX0xdtmUvGlw+fcPO
MocM7x9o7VxJ/WnwTjT29+FJMqid3aCbOb2I+Uub/GhDtZ7F+Ed+ylcpB0Zs
vnxyJsrNRQSMa0rlndSaZODX5QO8P6TJEDeaaj3QzABU7vCeq+9Qvclu0jiW
TYDkmtoXffvJsM2oeHiBuhGaamb1mJ1o540IMd+3TC2dJYO62NLmi5xIL7n0
8tlRMiwnFf2QesqNjdcc+vW83x1FsGI446bZi+Izlf5BEkkBqrI3Wb3+J7+6
5BZwZvNj+sz9a2btOJTgVHp0srgXGU4F6rTbWiiByjlPVwktMpBm9+bYHFeC
gQRtQcm1ZDgTk3vE+pESJETyDEuiepeF9Z291awSKB78eVuqFdUD9DF+i9JC
mP+k9RFEpkfKoMBzYpMr0qc+37H4aHIDJn9j+L6HnV4F/ixN2dii/aOcGWEV
z+SG7Snvy1ZekiHVPPW8AIMYpk9/sHt44p4qnO2zmuGYIUFW2Z739maqcGSb
juVhbTIo9F3f8ipWEtM/kpnPff+gBG7P17W+eJsaaDRZtydvJMNzybv3vA6r
AVM1S0AzHxkuqV6w4ryoBl1lz+l+MaN6hRo60lSiBjdun70qN4fi0c7x2KE2
Ndh7zVrDewSdJ08VLtkRNdicxtJ5oZMEj3evLepfUQPK2edBrfWo3yjhqa91
EYAbFJeLbGUoH8Xd5eJ+LYXNp77/z07GTerAmh5nSG9F229BWJnZp721AvXL
10vtWxJkMP3tWgEizzcIQddTszifETJI7x982ZApDMpBXo+08shQqJvo8tJo
I6YvclraSThRE8RecDlMsZAhdt/ISraUFgydSlcztCPD9YfNWbtuaIEYQ9GB
taskmNDaLFGyvAH0G/ilRXaT4afqz88r7xUxf9eCjG5vDMTZIvfizi3TChjP
9o3Ixh/B+cZatYkyBoV/xzPqp88Ec3gaovNO96l2kY5DCZPPPz8yPGGG87cK
9Wdvo3EevjZT3liF87uTJVeKp3B2eV3i3fVIB1Yz2K89nyDBmiv7gxs26YHa
Hi2IsyTDH66gLPURPRhp+XIgEe1X4ruA3D9Zqph9i7C5AudxnOn8ZR+KBeCs
W0Q2VrPE+eDMxEsTBZzLNF+4b1mL85H3Cm0d9zeD3jgb45Fp/Of3Wsp/Et73
oni8zXx84Zg+XH8ge9KLhwzBj8Wq+x3UMfuUHwdj11AMIFY58WQhqg8TtL22
76s3gNNbpn74fqX5UwDpb/BNMoQMv26+mjLZo4HZu5qP6i0FAQi0/R4i9eL9
OSTYvL0aj/fj9l+7s5g/k4FNMH4nKVcTsx+61lQmtUkL45eZnAeOPsJ55DYk
yaF+injt+IYD6LzPztQEutlSYebzQH4SHRnW6GkbJghRoX+TptJtKhk2KERW
brpNBcqEclqrGhk8jGt4VkepUCemuttjkARRDvtluffpYP6DxDnXNFEMId+W
t8cZe09Qg2llQYL7K5xP+kokP5/EWSRNnh8oFJiflcz6o6331/nTgNYDii8v
v0H+vRdHyFlGULCa6GaJ+iue5KyuTy+MoKWWuUWangyNDdBYt2oEHyOOK69p
wPtfim3Qbwu0XjuTxJpdFvQx/wLjh1eiduHMc6bbpZlqDM3863icUN4WvGYa
k81mgMkHfkQfEl3F+Rj1pXPNM2O4KLX+8bY1KB7O7ZrxNjQB4/r5q3EcZJi4
waXXOmoCBctcIzcHafPRhTuUwwLll1A+6/hW9M/7B83fQ++BI0RxnEtvCZU5
aZqCvWV5lr4IGeDU1t4q1N8Mh1YEsKHvq7NVzhe+h+u/fdKUMMVhiHH7h6ud
8VZmILNKDHFkIkO6+j3da35GmDzR+eiO8xo4R4VRT8cQcebztUk6QW8OvHaC
zxcDaPsB0MuVXb85mAzdd6OYYnJw/ZL7DnSnBnBeu6ttSN7eGGNJ7g+BhkQL
8GDZ6kSH7q/ZHwbnIrdbwA9tBVHPMRJceWFT/fAXrs9RYO57ZZ8JxuHqXcqS
TThrFUfVX++wBMPLfaq9KB+2flrcFJFqCQkLalb3bND92BLNaapgin8vR0jp
0i6cVyooCScVrGBU/Wns74207zOC1EKRjt1fyMAyH7wxYBXX7zhz9mZLnBWI
7xWiX0b1q5n+TQ7Db1YQ98YhtOgdCSYnn+/N6LAG+wlBy49oPl69cRUfA8wx
+1nwUZykw9n5wwbRu/42EFpQtC1oiAQ3zArDJbVsgOXp3JiUMMqnd1Q6LpNt
4PaYwYHhrSh/Rbfnui3awHS3cOlwC/7z0wtn3uaRv5IhI//kWVns99XR/skc
2+jhjXPZhQGu0ru28MtvW9N+STJ4Lx+T3v/VEpPvTvLbInoVZ5tbfbbf5e0g
Ys5bZD3qj8XeNb0qbbaDim1RT/ax0tbLHKo9uqfjTpBhz03tqLPxVn/FrwW8
lnccikD1mrjJr3xz1E8ktBiuv4Tm/3aduNOOBXu4dfVVoeMbtP8nMiwDQ2ww
+0nNVItAbpzPGDxat64e54lqx8Olgg4goLGceVKQDJw/eviWbR2gwub7NCuV
Nr4VJIeGrDB8Q/2VVEaP74QtZt/i8/LC+moHeC2+zZX9JeovDoW+VEP9wfPJ
ZZ8N7ag/6HoCAf0OELTQ1P8DxZ8nQ55vIbMdZj+kM8kj74/zF/YMlvF7OLfJ
PDDYuYxzGdOHzg42R2AVPMEYj+ZndnDgYo2SI1qX4XyWUVSP6x0Ya97lCNUD
OYLZv0lgWxVq9j7f/t/rifqvCK+MNwoxOBM+GqzTXEv57/faAmysVKCrJGO8
ozncd4yNAox3pF+dFHT4a3/s0Lmxup8Sge4zQsSXZAdcbpBjJPBn0RHOi3Vc
KkPr4RizpzO5xRE8u+4zyaPzWLifMOJb8Jc/1H+t1ieKAqoHGVODlXp+4vKC
sN83Vnpw/ha7VJ7K7ojxtauk7caqOHswr+tr3Y/zSW1OtzI3J5A672K+CdXn
ofyxRJsoJyDqyD35+JgWD07wKUXxz9ceEqwlxnqML+L2ez7vGjjXgnOH7fki
ei8njEeCdBnHRpygn/g52oiE7sO64IFb47j808iVDV9Q/3P2/3/eR4GHfVl+
h8VwPteZfZvMhvN/0qUzzN6r+EhdR1tvOrqWO0J2kaUoX45nLp1LkIR8RbsP
3SmovmzMSQmMlQCbzTYlZ8bQ+Vl33SjSbcnAXeXuTScTCrwtTnpYIffTwJ3a
duNEJgXC6iOHY7OWDGjjOcQu5v/8+hPjYb8XL04RpeEbs8GVmEdk0D+XfSAs
kRGbX/KqlrMxvQwQZNfzGiLufnqJ4l3IAP7HhzKPJVDga+F9+Ws3yJg+h/DG
pyaHWWD7Un3VihcFdDoPbe3g4MHkzkNhna29itCqctew8SAZnq7EgbazIlyP
2tJmguJfXyD1TtFLBTj8bNnmGTof9zXyhIUtFMCeJ6fbdgndt1T7DTuLBDB/
1npfVpi/82GsCKHOrIpK8HhlaNFuFt3Xp5UqNROVQOYFK/vpKjKsdn7n3fFZ
Cc5laos/PkoGP5stUwPGQpj9AxcbreJJYYw9lTd921XGDflzxzTMDlFgYP3I
H24PSUweqtPUYBUmgfGA2zp3d1U1sJs8mBM6Q4axKw9cLY+pQVYwMS+i8Z96
2tNZt0kNxicybp5A+7l7odiI8YEA3HROcXSzpEAflUdImMIPm9v+vOtOoUBb
0PGnYm+kMP/tFyTqZjPVYWtIA4lShPcXzD97Lp4+ScG4PfuNRr0sBVQZK3Zv
RPtHs5/rtIiT+CGLcdWk5plDSYJwRW5xfcstCtQPqk6eihYCXgX7yuAoCjzp
ULS7GiIM6Uq37Ne5UqCjQa68xFcE1qkujz/aRIEJSTkvyWx5zN8lk4dbnyho
QYTdtuwotP52Gd4D9DVaUNJodGNLOjq/zKD0I1oR078iMzn+5qQCxpEpd5Jb
lZQwphxzHzA7j3OGH6PM00mcj81bZGQL6sBnBcfnl+gocPpuxU7F/bpwotx7
cqSNtj5SUDVjLy7nTAHmg+8tRrbqgWpCRjFPD00uA0VTzS5lQhTgdejuO1av
ivlf+5zegs8fZzYzpar7ZNV/xy+q/zWv71Aq16GAa6pzr6m2GiYfs/P7knAa
56OUAz+be3E+b2z4nm5OHzbZb7F02/9PPPwy+gP6UP5axcN9jDY/eYg/5hPb
m04BixpWdmNLAyh3ORolN4zuy90SM+mo3mwf4t48i/KPD8P4eEe7Buaf682C
F2o3QahqhHT7Pd4fpH3XL+cso81fGSYbSvooFykQ79OTU6SrhdlP73o40zmF
87qpIykBW6ggaKARInkd1aOs34/praMC8JiO3P2FznP3mh2XiqhQyNa55nwv
bTxV0Nv49JevJspPScVPlG7rYP7kRvKz5thw9kmXj003MgSW7VnKyQ/J8GK8
3/LKCd2/1lsdUpWPT95D51WL9d53xQg9TN6/K/DyZx8jqJu2rZVC8dXU92TO
UNEIVLe+hMLXKP5CGBqbThnBj88bT64SKMCncry1ucsIGj+/iXa8SZuvJvT0
j40HnaPALet8yVPN+ph/KfbfbuJqOOvue7LmoS+q77++jKk6R4Z9jISV9p0G
mPysU7RcXZ8xyDzszS3LoPnXht0KjGxpKhSweTl4RVobMP23l+ztTFA9K+C1
56lDNE1fBxZ3rHn3BcUbG4tk7aWnJnCUz/HsuXIyEL3OePrGmYB80dMqWXba
+uhC6aJxQqA5BdQvJFlyeFEx/+pff+5+wo1zYoI9u5O6KUQd2vM09TkZ+uYE
ZoaCTIFbg2z2Ng7VP6P+jCPPcP3MoP2JZSumEPjdUJIP1fe9RrdHVn0M/9of
fRRHB6qrsigwFGMSEPcRlx89jVLvYSOMn02x6Ovo4PxH2jX3ib85aP/0d/99
Bq2nxUZi/hlcPkcOSOL6jrNtHKFn+Kgxvh/Hvgs+2mIB+vEmVfev0daPChdm
DN2lr1Og4fBMKEud8V/zNYTVFpW+Mm8KJF1I2rz5sQl+nvqPlrPE4ey7oTQq
BNXDXg5XP/CcJEMW5ysXKVQPP3rEx3NsilbfGMLrHVIRPlsoIHN9hayubIrZ
3xsbSkjyxZn3s5Td6a1WsNd6UXgBnY+prR35fW9w+eRUvIPeQyu4NRbRuu0J
/vMkesOrqet8KRAkPxXrP2P27++JMQa7NCPOAJT/zy7mTY6ameP5U2h+MPcL
zof336mbPmADhpuNEx+Hk+HGJZV7uoo2UHlv/Ps9FC9NHy17D/bagKrjs4CA
TDJQv53kmS22AY3L4tx1KH/WLTQ7haL6UnswookbG98EDAZXwzej82eeo1pj
hfaDNp6f+dm4ZTtb8BQKUyAWoPqPtF+Ti8kWVJ9c1jdA9eer/cmVGdO28EKP
Ly0xkgw5fOppm3MtMXunG717umztQDi/8kZaIRm2nyX15M7aQdXjQ+tkD5NB
XSKstZzFCtP/kP0p/Uqj1V/rYw476NVPC++kwJdj2pc25dlDhOr4dbV7ZJCP
SHm5JdYG0x9i0t5ew+0Aqq3wvgrlM7OjleX//P6cZJKZO8s7MlyWkpq6t8UW
05+Jq+wPZ8JZ6fzols03HKCqsNm8opYMzNc3nvr9wwEiYmpC69H5fiXAYSnx
xgFYhkr22PTTzo8VEMkR3jnlFIyDCY+cXytQ4HZ69vA3ITvMf6pwcMRdb5x1
b7AI8T3DOezJAwXZdY5wZ903ygTK/2H0ayoOqzkC09H2m43o/PoyUNUuhTlC
fLjcikAiGW7dCMiaS7fH7F1JRwn+PA7/Xr8GR2itcc+Ufo33B32j0skNHii+
Kn7zRXrj+iWZh3fwo/p63QC1px7tD1/xQsvb1L/8oX6gOmacSF9LgQUVLc+h
77hcIvPw+ZBunJ3uVko48DhirP1+jxG3juO//YETrJTsUdmF6ufx+wzU1Ghc
Hvz1gLSVrRMEs2cfSJ4kg+OZcO4Xu52AUGFsdyabDLLXinWpCX/5a7AHb/He
9eZo/e/Yxt2qWcTlE80W8x6yTn99jwPYzwgWzd+hwMsKungjB1wub8MyVR6G
c/uz+qCHn5yglRJfV4/yucVnXguXUVw+Ij7hJy/lDL1t/seGS8gQN7/1R4EO
7d8XpwBDpzmfvgTOMUUa+l2sOP9nPZyB9eoYqyXtPQ0xS3K4vdAlFM9X+eMV
zSVhg+Wr8p/2FLjARb7z2kQCPMPf/OK8TQFJZ5sp6ollA4rJx7CgEQqYcX8/
8Lrrh4Hzhd9uny1ZILPTjjutatmANt5w4QWV10k/MW6ucPzpuUMK5icCNc+j
+6BM2iQvWFkabu8PXj7tRgF73UKGT6lM2HxJOh+10mZkQY373MEIPpQvnM9r
O5czQPwQS2+KIgs8f2lWcLOIFdN3klw9nXx9I4SE9N6ROU3L50SwDRkGemYW
ePTRL663mQQyQcm1pkYscK/30NMf59hgZ/rDBf73FHhXRjpd9Jkb86efuZVd
wUkRXlj4x1nYoPy7Zq2RC5MCbO7sEhytofnnAPE7pAUTBxZ44LTpVVPIesye
WKOm7R0lgLG7hF7OYiI/xoVnjSjpl/gw3i0sMvV/XL13PNZh+/9PiLhW9l7Z
I3uLw75srsuujLQpMwmVspKESClbZZV2KiUNe5REJaWUyorsBv3Oz+++r/f7
e/vz+TjGeZzjfZ6vIx66FqYOVrzPstPDuaDAlyjFPKIO0SPPm1etQ/3aw++5
hHgKuPmyC1+mE+D7mcdf7YpEsXjS6PvuwatiGGsb/34Q2SCOj3+Sv2JNtwTG
kznhsEFAAywaP93or+ECzn+PTV9O84J/T7pCGhBgebOdse9VLfg84uofYov6
O9acjO0mWpAf067wKIcLNA0jHu4ol8Xy7WSXWv99XAbjwlddhTs1cY6cux8Z
rqsNpv2rMwnnUH9hx7W6L0UbtpTIqbWh94uzeOMZA6SHk3Zad6UgfROfl5Eu
iNaz1CBXRKkPvU9P13w7GScMZZqetWPLXBA6kQBsx4TggrIg/Yo8AXYKLOfF
ZgvCJZm3P/a6EIB5W7RYh78cNn4bxzxrpoo8xtmXI8bpizhfPXgkQJBfBwSU
VKcLruL9E1tddtj+UZxTph89nNchgPlri79XN+uC/w+mtM+HuaBOwz2m9L0o
WBS3ifNYEkBih5I573EJ2Cwgr8D0kgs0jmt0LLjoQXBHrbvvMUY+SfD4svR+
/0cuEKowEKpz1ge5wBv7NdD5jemYVzrwUx8y5z4EbUb9SPZ+1R1lq6RgY3Ur
pZObAHndaXIDq9dj9SuYpThLdxmA6FJPxbg2+n6uxyeYHlHH7Iuex81qQg0h
62wcu2EEY3wZ6PeUC2BF+byYXb+wYX9PmwtUj1S3kgKMQOjgds8LB7lgmy/t
uFarERSOlBzR1Uf38cSLmHeempj/lq1dUexnjGHO0Nmg0puRXwH+vJzJiJzh
gvW+Jbu+3dDC/K2kz1+sMMXZzGnmD9lcG/8+Os7se3EBZ6rCgaOJ10zgBvGY
RjXSE23hrz53B+pg9moxP1WVXFNo5LXcbeTDGH89fDmjXUR9wgVufxp25Lbo
4uPvDXkZzYdzZ1lG1C5XgBeLT007XBnx6sAReni7gRgBfP3Hapmxv2fNBd+E
2zIlIvUxdvDM/7DO3Qy6fTlu9zgw4jWhKjN4D3ktAUrDzRubOszAzzD+yG+k
B68cnEjQyjfE4o9fiu0T08A5yGxIuVXSHCrkqhdLTiG9fTNYqz/EHLgNCn7o
KDLya0Mb80eVWl8CxtZ7silGX7ngbuVMD0ewEZavt9e4cXYQ5xBvRY22IWOM
e0jetU1RFhD+iJDzW4ILfGgBHsMKFvDoPnNDN/bvCbowtqXMYRSd5+TlUpWi
pA1YfDs3m0JPngUcIr9cGjnPBb5s1R7mUxZA7pjlrVZgxOuBMffYu4wNBIy7
RBIrXaa5gLbEH6KVZILluy3J3nSCzxLOl8soF5Sg9VU/9e9QnCV0n2rQ8kHv
QVXom4yBQVPM/z/5DOC2qFUCqz+6j5PzGjn3wwq7IczWNN/cL0yA1uuPHXY8
wu1u0mLHyA+tQNSFvedHMN4/qdrxrZ4EAsbdcGmwlRnnfXp69y6g85Wfe1sj
gG6G5SMvWH3wWGcNB7Tl/A0z0H1ZWdyU5msNxT89lWwBva/B+v3kTmuINNen
5HkyxtsAT8d0RNmH0Hl+oSbMo26O5dvm0qPLNG0D17gf5XjJMfxNoSz/S13V
LBeInl2S4AiywPxzjR3X9cvgfDg2/OKUJRU+J5z22LOFEQ/A95V5wG4Y3T/f
y04Ll+H+8hu5L/zJpcKqq3wst1C/pJMgu7Z8kgrnDriKxjDOXzwAUyEIS/Vy
wUaTmw2RIpZYvPHMlhJBmi0Yf3G7PoT0xCPz1gnvUKsV+2EOqYe6j/nxo/s7
JbGgugO3X+harIy8YAfsfOkuD9MZ45mDUaaNp/wWAoTuIqfkSVlj/m3dYbQv
3jiP9AU6mivYw+VbdKlq7L61gNsNAUP9VAI8E96vnPkU9/9UHUXanGgPd84a
7ku5ywVaHf4XzK/bw8wTzytVcVyQNG5nqPDBHtQnIoc7gVGPBUSznzYPtiWA
Rltc7cv3Nvj9FSfyMTiUinH69jxXD22cpc8QBledxrm0Zv4991ecP7zgyOW/
6ghk7k6+TPS+pDHt+TJKs12xftaQULvGTxmdd+1r3uO1W50gf0OAIwndz9bt
YnK+Kk7Qv3d1tXoCF8R9PqF4rMYOi78j7qhfqucM5/6FbVCORDzh9/JnjD1m
V0v41jFhjXOFYEjzCDfOXxeOxjxJxPlc6Hx+3W2cnUd2Pbr1FWdV+zGP05ku
0MBJmZdA99nDV5V3dnx0gbHz9fM/dqB+5sdJTq8BR8x/5u3WoptrXaFGX+q4
DPp+7Od/+G3Z4QrCE9eO0dy5YNf+0C/dcU6Yvwc1QuivLs6DCse/3TuG80u9
0sMHJlxh9cjLD7xWSJ/G6i62PHcFzQ/505CD91ce0/M9Ue4EjEX3BH3gQvox
giLF9EfaGcs3uVhoWXwYZy+t58V3BWhQWsSmIYD26xzHFzsq6keoD6KDJqQZ
+psGO121D3tEMfbPEbxefr7Wju6T8sF9JwasafD8UOEDwmVUb2RLyVXUr2yy
fpKQyIv283XgtOwVF2y8jq9Zk+3HXf73PMTT4HXhtp8xAvjPd1SSm/12CBKA
XV2z6+UA7m9xbqBVgsd1RbwTFB/ZKsXThd6jyRnfI79o0FxZ9vGfDBfwLChz
a47j/pZfHF08n+PMc697uzfqf64OL0vyoe9dbzK8miRK+9/8qB97f32Sqe00
znuHyWKLJui9Mv3+vYOK+/OcCzXptqGDt76nXnwlF+QlP1FO96KDXbD8ro/o
e5SI4BWy3UVHfe7COUDjXfDbvpothg4qr5o7itcx5kOHrNL45JrjeP+W9lnC
TRr1DwlMcuZRv/DxciT8mtUz6MB8WL2tD9U3VlqrpahHx+yp2223bJDBWU7p
XabrWpxNOSymVtvinLy1o8t7E86dDe5XLofgrCc+1dfcR4eyo172eUe44GmJ
6FGbQtz+ZLou/mMPzndP/VC+pusGjiWbeBJUuIC7XdilVcoNOLiMOWAr6mdZ
bCKHCG7wNFJk6S96f7kF7klNGTB+344ArPpLTb8oONfFvYmSyZIFJzejOw6o
n2tr4kxuLpeBIqPejfwaBDjX+Krn+o5lU9din7bVMQQoXtzmxntx2lTd5B9r
9AIBytRivUpilk0Z+Rz/vK8rtZjB+Fy5pSV3hxxcnXoctiSDWO7AuLugPHg3
sWVkcSG+eCUnb6s8sObbXpZF7/85mSHj99fkoSYsvfXeGy44X8Y/LLmE/G26
vzo+YpxnJrj+/kUXuYMAQpt8/0orK4Ca373UUh8CqHsuB9ZcYYbC+TdVg5NI
/3uSKuqMObH5/iecAwZ/zf9VaSLA+r+r6IYqazH7Ov0njxaur4HBsmP6iSj+
a4IEh9AEAb5o9jXnVhFA9gltMXGEF/PP32AvPEYXwZg/8HNcPAhhLOcT0D/E
qg6R42dKHm9D94fsOdkbyepwmhweokcmwL9f8SdGgAf03J6eHzhGABM1vtI7
nOJYPOl7q+KPSg1I0KcJ3F9gzJ8XCKMml22vEEB3ooFLslYK8z8V4Xh0XY40
xuzxGiX6+Vqg1VPb/J6JAA2Fd+vWsmvB3frNXI5b0XrV7tB5oiiL+fc1rc25
/lYG47i+uuniVJylv25zzTTA2TFit9M+Nm1g1fi27Ifm5582IepqpQ2OUYb7
Og3RfMtCx1SStCG3Ln3MkEKApLqZexyN2jDI9CmgAukNUld2NNVBBI6/2x25
kEyAt1NJJbZSQsCjPGG+/zMBPPeMSSp+1gHa8a/Np7rx/mvpXzRf+3W0X/UH
lqyMFLB6Ck/dO1hvqwvrRDcPvtVD+xWcKj2hpgeRH+VFKeh97v/UOjd2VA8u
GdMy6pAez/TkbB3t1YPXZ+NW7ejH+7EjbndsE34SMC6U330l5A7Odb/F1m6K
JQC56kHGORZVbHz7Tr5rP7L0wceu7eE9dgKUZObtVXeRBOayi4EziwSYOG2X
0dcvCRtKdrM8aCOA4fk/V+O2ScGBIrWyxHwCJBdffiE9JQW3C2bNHfcSINhO
Srv0jRqWfz7HqUlrrQGYNP6qSdvMqEcaSIKvrAvXEDE2zzndE3+AAFk7OLaI
rVbH4l9XaD7NrMDZd5amrrTNEBb757lPyTLyycAlnVXb1NsJ8CDBew2/lBFQ
5Apez9IIMCWR7KXrbgQTD1+Vaquj9X9wo9wj1Qja3Al7I4lov7wG56MeGkHF
hIXBLdQvH5/lsj7z0wiSkmJZZ5sZ6ysHZJ/W7VkvCRjfYHr/huU3AXqP2xz6
OmIMblKVqbydXCBFuLfE8ksLqzdt0VHesRzn2S9DLrnuOPt2748ZZMH5cu8T
WFitjdubX4VHeeFMuff1wlwlzk+qFvsi/+Ac++iK5is3EzBc3ro2Cs3XSitm
nNnIFPXVA6OXzQjwyufppvujpvBvrNoupQPvN3eyLXfKov2O3dtn6diqi+Wz
KH1Py9mNM6Hvi/87LpzD+PU9EtcBzPt93l1hgNZH1NzAIgbghJey8b9GLmBh
U3D6o62H+cs4XqLWZeJsfVrGInYc54euZhEFYAbG21UsB7gZ660FS5ymROOj
BFCr5a64/dYQ8zf9fdZ9SwHOzhskWMgBOPvFX7xWJ4PzWNK7W7slzKFS8ta4
hCkBxC1c/XO9zIH8/PGN4Wm8P2299VaRM54A2WINn2eljbB4AZfgQnYfnM8f
FfQWzsJZ4vYzHtUWnEu/hXaZ/sP5TBr/vepkc3j69H6WuD9jfjpQ+WeDP3Ti
3H/WocgJfU8nM+e/xPtZwPMdw8xXRvB+tlNanLOtnYBxE7WgnCmSAGuMwi9F
HreAvrenq7g3EkDvZZqaUIcF/LgfUXiChQDHX9l9/t1lgtVzZNd4FNMGnHtf
18c+0bIEEd9+fSYZRn59WFo1dtj6MQHCl/fEd2wyxfw1ReJfROsAxrJ3BRRM
t1nBtfeBFaxDeP/6U/Zg+td7aP9jpy9sqrGCzYmnL2sq4/3o+SmftwmncL4t
flDpaw8Bbnhe3zxtYIbXl/8sy9HeGkI9D4rkszL8jYFzQGZSLJwALx4fVbx/
C/e3rW++cLvOGpTjuy5vFyLA91vlaWbrzTH7f+JN4LX5uVV3pgngrexyuf6N
DQTlCS5eRefhtWmk+vI+C8x/VWVwmZIezumm0rHeIVSQU6w2OPGKC2TtOkNE
1ahwrTFsRlMJvXc7CupDT+D+kuoemmn9OKetjzh94CYVDo2OBAWg9XbJ0rwd
OUEFqQejudyvUb42wiE9G0vMn82mUVPZxRYGWrstJZa5oDnP6wK7hhVmJ3t4
qnVftQMZLvKsmSKjHzAH77ozztkzBPhk2UnXpVpj/qeej511jbUH8V2FD3Kf
IX1t9Gu1vL09fFivd/g5Wt+ZS6v3/RW2h8LZ52YcVoz1sgAVf4mDz0cJsO9R
2sjDB3g+H7OBCwXJ9rC7e7OnBjrfQvZNbw+W2EODUGzdRmMCvHG7RvJ9YA/8
W85KJCN9f9b3nIXJa3sIrrqdcG2WCzx3JkaLT9vD0+mX3/pfcMFBq7DM909s
/ne/4i3hRuK58f5/BLhmHBp90Y2Kn+d5OdUX66gr9tcK8vzUZHpfo/tKqfGP
8A3crphyQyNtFOc0A0XpLl5H6HlXwmbtSICfj/qMNb46gn0PeejxR/zng1PE
o8s6ywSMVZYsL7WcRPptdnJDHM0Wy/d2WL9460EnCLIfuvHyMeqf2QKFZC2d
4JZU1XZ5EgGCZNJPDXM6wfJCmHAc0oO//ayf2dfZYfEq3a99zTmdoWLtvVvu
6HvuNozoSUb9W0dizt7fSF+3qPS2hB2wx/wbd7GbvfDF+cklg3vrLXF+9DlI
I10R5weShZVjJJyf0w1m/ybjzPzQx8u/DGdNubgHTx/hvDWjQFJ+AOfTi/WJ
xxftV+wXFfa93GnVQyJifOZd+Jp69N73V+3ep1jigPlzLO4XVKp2gf3fz+Z/
n0Pn4Zt6jWaSCzjt9iDKo/lnv6v1aG92AZZBixJDN6RfnOXyIkdcYG9VuNX+
31xgcG95PlnVEctXT3qzVRT1i9keFnJEXQKYkV4HxXg6YfZ994P//SXizHrU
7qTPqCuorOMmci9ygXe2+IsXba4wP6vBoeKA99fe3Mdeu8bgTAz6FFjUgPPj
p4ZT46uJwK8nRTzF4Yzl33nbbeLYbucV59MBPiSpxgayEgEurGOdF6ZBeriM
grgUWo8ZlqwmbxpEF6/baIPuh9b6UYP6ey5YfMy9wPK7hTir3BrgvZmAc/0F
tn9tzTjn77/bFD6Cc+qkYdIInyvGRwVbr69ZoMH7rAYW0z503redmvQcw+0B
LVGJa9tx7i69X8yP+s3b7VnJoshfQbKQwIL6zY6X77f/4SDA4YIj0ZMUOnx5
q2jTb0QALorifisZ2v/OH/XTU888WovMGevnAsFWNd2EP6jeE0Wa3QG4/8xs
/ZEgNzpsPP8uIUMTne+nJ75xBtPhmDhBImsG9Y/FfcIXZnH/8PyQ4NTbdODQ
vPrAFOllKZ8Ytq/KdMyuze0/dYGX/r/1NNDhjoBQ62nUf0gWF7RPbsTt0572
dmZxOIPpl29mhm6g3ystXon0386+umFJaTfoGP+8jhl935l7sj//W+MG/qwX
Fb2dCDB0nb3vEQvj9yf/+z2AG7iem9+Wj/pZDeMUHpqqNHTv8nh9Cp2HhunM
yTP906Yh4sc+fCsiwgmxN8cOaTB+/5EIzs+Oe005yUFzVhWf7y8CKNw+kT+k
Lg+vct3ciDXovr+oFdK7iw0bz//nTPbTWCaMk0Lmon+cUoDbXgOct4bQ97/z
b3ZQPRu8kHj79bkFEUgRWV+ywphh3nf/7RNo/JvSnLXFfJxY/F7xn4u3SKT/
nQ/qV3N5N+cmJuDsdDox9Y4eEfZ/iF5duEkFyKnX3nXNou/PKSOrPHINrBoi
fLND+U+fox987cYF7skPvlvvJ8LtrwK72HWIUKEUPGruTIRezQE3PT4y/O4S
GTeRZ+SnQNX9KzuDs4lwMdXTomBMCKtnF8/rGlUDdbBuKqzPQH3xZw6/+r33
1cGu84fv1jPovbcwD9SqokBF+OLC7xIUv2pm9JCRBBYfWa9OffBNDGOLmL0X
f2WLYqw1ciadK0oSY7ffN9/KmkthPGmktlZ/UQssqkkHtZCeu3RyYbdagRaI
R34Y+4z6c99Pj57JmWvBL+Man5xvSK+ZpjVEysri4xXXKq1brw23H97kH0fr
ZRnxkscgRxv8kh1i319DbD3x1+m3NnA6Dw92BaP9N/D/TbsiBBsjI9a0RxGh
T/6D1T53OSzfkFhwPMVOHuP6Y/pra7fpQGDn5pcfnqPvU8BusfeHDrx7+nco
EunJfXUC9fOzCri/2EUV0Q26QNzN1zCF3v8tJFfnAjcJiPszd9FEnQibfvxb
oKqIg0LfmzWlAUTw6KopnmURg55rdXvY0P5cKnB/sI+oBy28c5y3OYkg97d6
HXesHogrbxcpRfryks+qtJrvehBh9lo5IxrvX08ZhX7S3UDEeFepKTt7EhHq
hMYvyr9TxerzFC/JcNRSwfjrnXdlRcr6QPW2Fsmbx/tPodA/qwv2oPXI+nvW
zEEd86dO35oqXcT55skFL75WQ+CL/LBQlE6Ash1f6ZnhhtCmb/rHsZkAOdDr
xCVqCIeXipb/MDHqk4EdjRWTXZuIULleVImXxQhC1zQ9Ll5LhGShsNGaeCN4
H5xu9uUhAQJZm6psl43A/oXbY/ndeH/JSvx4x9OaCAkPPp81PqiJ1WMQaWJ7
wcoYHiSxXoFhAlzcRa7/0qaF2dfk8FsHumut+B6VIOjtzvSpfCLoppRkjZVq
Y/aTO2TXh9w3gfUnd/P+3/fwH38VuPzRo83XnAhOUz6bxXJNgUUrv+jcVQLc
KTLqTTuri8UzBz65uskV4OMvpULNcka8OjSRfvtR6ohQa7Lo50HRw/ztqk/n
B5zWW1GfBoj514SISBPhTG9TptNJfcx+oGjpx1kuMxijaxTpsTL8NaH6hGZ9
XCIRpLhO6V9RN8D883bPFa6qMoOgc1m3qt4RQHWMO4HphyFmT29uNEwWN4cX
EXKGf9D59RT7tyClaQ57mPs39L0ggFSE/u2HVubAmZFudv0OAcZbwsK9vc2h
XNTM6kQ+mr94tdpcsDlYVs1SdxzFf35ZXz3xc4pKhD/HbiklsRhh430YEeSR
zsZ55LuitOg5c2CaLmb7MEUAtxfWMcYnjTE7kXPkzredFiAnUprTlUKAext+
HXxUsQGz02JL36Set4DIt1U75n8QgPYllLhw3QLaSs9EkbsRO5qab22xAMng
xCSFm4jvEPd3f7CAKJ2wHLPTBHCVGKg2mbOA9uXNZT778Z9nUl54btysSIRt
TDkXCxNNsPEGP5g6PaVZAqkqYZ/bRQJ0JcvUX1w2xew83y3zWTIsIZz6ckvl
P0Y+AxCxbbMZVyaCkUiy6kgsYP6FC5THkjlWsPVD8MDrRQK4O2udPvPXCkJ3
5Tw+uQfv/8yzenNqhYkg7iTc+WWNGRbP9qFKP1jZGt65251qeUuAp0el1Nrf
4/aSFO2f3c04Hz5hc/PNdZw3Z/nsGzyPs2HuHr2vSTjfDVlPlLltDeYmU1E9
HYx6NkDkyNYB4hYi5GbdJzdfswHhtR9bLmD/HmQKgsHnc13diFBUyV9j5m+B
5buhkPhyhzXOjeU/59NVcH4j5ydyixtnrlWvv/10oYJiLHm5AX1P47JG1J8i
VPg7l3ow+AdjPADvPTemvvASIWvpxg39I1RoUx61JHKj9/JIse/9S1SwkvPi
5PqI+g+2k5zGHVR4LNn0nAPpgb+psXce/qSCsYj26dVxDL0FkLHdXUJWnAhm
298OU1xtQbc4oPoM9j2bgX72wZxcVSJwqrk2xkVYYfU+3OqxlKZpteJ7Nofd
EdqRbx1w9tlSOXIqDGc7V3E/h1ycDSH7FRu6L1ZPOq8vTcfzOd8xN9n6Cudq
mekr5qg/qlg4XVz1DO9vK24GaWpnETHeL2JKXwzE2TqBO/KBLhFYeXjkwxSt
sXysop6d+ah/SvEid6SEof7myo7VVX72MJvr1CuZg/SuSbRprZU9+Pemf7iH
7oPM58einynbQydP5zcaOn/1/nnXu9fagwGN8HMM6dVTLCllKg/x/G9ULsV5
3kD97RmXoZPofnFluurzetIeJBXOkTMOMeq3gBvNHye3WxMxNpkU2HQ7BOd2
fucWljx0nuWl2JaKbbD8lx9+c6CzOEC58i8pUzIRxoR05j8/c4AltlOne2oJ
4MexT+/VISrmX6fNJDzog7NAQNrfEV2cI9P5B2e5qSv20woK/hnUDx5Cei9H
g6R7BLfXMAWd3n4J58ngC6Jn2nFWe/u+rHkKZ87DIoXvDB1B6fAaLu1G9N4f
f3N+zM12xXjWsLXQbH9gKREU2o/ZGWxyglUh0rK1Z1G/MvBFxlPECeJXLTEb
TqJ+c3CbFl+THX6/fL6VtHetM2xzOqUc+hf1W31MFySDncHz9usrRxMY620D
m5TE1wteI0Jc6fVIVQ97LL6LHUb51uEsZdKuH37f/n/rQ/1rZMAxv6gYImz4
3foyB60/w/5Efk5eqBbn5lOTqnaoX4ud9w78jvpF6bs3QpzzXSBlw9+bai0E
OKtlsuzw0gWKbY8NfUT6W1S2dW3VhAtMCAfVfM8jQPn3pnVPwh2xfF513Pr2
Iq5QPHipYLgN9YO/hMOs9jth9jZS/buN63C2C3zfsnbEFcLaBkMVLxGAW3FH
04ZGV9hEEZG+xUYEsZMfeDzXOmP+LXMSehlBOM8zieWXSNHQu5O24d89Rr9G
A+vLfF6cSL8NzeUvZxx0wfx3xDvLWJjRQOYl60EXCtLfQ+c0NwbToL3D6PK2
AgI8KxPyenkV9190K71ccsZlxfo6gpjf3U+qvmg/RWvVYnpw+/qU3Py8KZxN
Cjw190i5roh3gp8bjmz8hPTL2LoDv3+M02BvBJx5dx6Nn9ipu28M9/8c7NaV
1ojz4wbr2lDUHx6XE53rKyLAiM3fiXIeOrTuTL9rMYj3q7Osts6maL+SDrBt
qjSjYfEqF0IkAmNw/jR0hdc2ig7aUb6uYwy9EE+HwvUvfroxEzE+v+nis1dI
7xb16rld+IrHj/vIthcm0oFfdx/fJnYi9PRcHFu6RAc229b6m9UEqAkKsBpa
R8f8I17E1bjtxTmleaiRNQXnQB73KKM6+v+u1//9fyy/HPcJHEP65KephJS+
G+wrSzjOhO6ntYpcQtOr3MCXUmfVw0UE9R1Fv2JNGb+fi/evWimNvj/QeVwQ
eOneY7MOMiS/B3G7EkE/Ns5mfeOMacPiMasOIEGOW4hz1AXG79cSIcP+RcEm
fzm4sTV72aAQ9Re/pKz3HVyN5RcNk6X7p7FifOC7gr993iqMX/up7NEtZ8LY
UUzSZ0pEESJao3ff9COCNmkHS2vWauA4NRz+foAI7e9+bBm+xwpGuZO71VlJ
EFgZ9YR5aBWEnPu1JUGZBL+jlqXEOZmhtJBlYx+NBK2NvzuJd9dg+XlbjLr5
J7kw9m2LeyUhR8L4qpB9mPRdJaDt201cjMf7X/Pe80P+kzhH+goNn1xPgtD0
yce+pLVYfOjANtWBRlV4kBpwgIz6W2KQ4zP1Cg6YvyUf/c+H9N94CvzKfiR6
0ZwEMkN9I3PcIlj8JfZnnJuZ1UG8i0kl9CERZG1TJ1kPIXY8mO2+mwgXjju9
uvxbHSQ6fv02FCCC8EC0xEIWBbS8J69cdSEBf3ZbovY4N/huI4i5jKP48sM3
YkACy7/NbvNUXJkG2DpYffdB+/tX9pa6wW9JzH47obXvX4sW7Iql/fLSJ8Kz
iwURjs5a4EduzIxJRfftpxeO4QMymH+hxkF9pmZhmLYTOpwwjfr7CwNcpCC5
/z1fTKLg/cx0OJudBCG3s/zmw3RhgrWT6hdOBKHUt6P5OyWA49saQs5rpF+Y
pTiOxoiCZ4VCylk3EqwLEXjfoqgHbVqtRQdL8f6RxPZ2xn+QCDOc7/9dFFbF
xlPqmNN89EIfQosH69ZrIX2g9tXSyF8KPgqeCDs3g+Zbc9z4a7EknLRwjwzQ
IkHEQktI74zainqlIbpmZOO6PzjrtAtumrIgQepRrvkuZnXMnzNFSEauHGe+
u5r2Iu6GcMiLwJyP+luHNb304ycNgbXT7o8rOs9HffZv+tVsCMfNUufYDfB+
U/0js0bnNM5rZ1VPl1iT4LxrJLlikxHITuscysbOoxx4S/E0ynxFeovpm5XB
bWM4ppDDesyKCJJ6svdSl7Wweip4/D2l3UwgXOTHolkyERQv8yg+1jGFMP+o
J0fPESHxLmeT8D9T0PaKY7VBepTpV8E1ojrAkMbqAmukF24r8C1FHgSwnl6r
x43OW1+MTNFnTz0s/+Ffk1pC0wAnky0s9OTQ+ZQvm5C+bICv57DAxeMROG8q
PbFp2hDnWj9mXp9VBivWXxvctgx5+DwiQv+R0MG0cCPM7lHLG0gvNQch7Yfe
OZlEGJjO3X33mTmsNbzvfBfp+y3rhcLFvpnDGqi1GtBm5NMB20SmzBA1xven
Cx1n391NNiWB5Nap1zqpFhCwaM6z9gYRqGmN9T+/W8ARobjBIE1GvB5oC09W
efGRYHdC9viG1yZYPVJbTK6cMjFZUb8+8BcVxb8TJcG1i4bRjbtMV9gNgOt7
7H2yAAljQTGlpaHHRHj5U1KX3wYwf/MMtw0OvlagzbvzUwEw4g3BPM+a9GIZ
52RXARlXJRLG7Wu+G7x0J4FWzsTQ50QrsL1rfbWnlgjWPaWNpG4rUNtapWxF
I8KEXkK2/zkzbLzc3yydFbesIaRfYb90NFpf3bNlZR7mmL3jvjibpirOD0wu
bm9gMV8xPxOYL2iyaNpJAmunnRevxeP2SMVNL+4hPWv9c7NYAB96b9e9+J3n
SYVLv/ZkpNkS4YuopWyMOhVWrzrEfOcgEQr47zr7rKHCds6TER+vM/ID6Mod
/5GqSkL3IsekRpoFlv/iE172jH84G3YYJWhlUsFUMPVtfQX6PkOyjp6spEJY
zmO1KfQ9TK39dmTkCRXKKL+TpLYh/XXL+IjlABV6T2gO0CxQPs9T8UVzqJ41
QZqJUkRY98tw4gHdFjYPaDvccCJCw2bx+FVXLbHxzlKVvvmHW61YD3NQU+np
9UfrQbwS7vc6Abc/feX+r/oRzgf+6hfF/8FZ25sm2vvUDmw2NWz59v/0Q1Ef
FAUMJ3D+8/7OTi1REsbx7y3uq9iToLLnDph62gPTvYwUVjvUX285oBEli/qh
37o/t51g1GcB7OPH2S914XyirfdG/W+c11ZK+r6WI2F8OiVozRR6X01GWZVr
mqyxeoUJaUd3nrCHR3skkjqv4P1PIdfzw3K9RLi5QJEXD7dZsT6W8FLwt6x6
AxGCvBIkfeVQ/8N++IZ6GhE05h0ebe92gLnjzR+euzLyWYJGIEvPls9EeG+s
2WgUQsXyPb+gaLvshvNjglRngyHONyMFXRMkcb40QO61Wk1dUY8VyI2T1x6i
kTBOrA1ZswHdzweyOCmSmbj/pmONhZsqcYbD8ap5T3BeF2X0oPcdzux75u24
53A+fDnniOJeR0g3f/guSpkIsSPcttRER9jwk1e+7C5jvlYwC9rupY04r6+Z
EpDWI4H0UqKDgrctlu96UM3WEdRPzJ+1WrVfHOmx/Is/5JWcYPjypaJ16Lzv
FUg+y9LuBBd9Y7ndfIgw3FpWY9Zuh8U7XKr3/aP2f39PRY3TD93/NnYEVf0w
Z3grHOEQiPTM4puzvW3R9pi/+vy72Pda9ivWjwojG2Oi1BVJ8KbO/1fuKdz+
UGrm+qM4FxhZ9+eKtyjej2UYOngOjOF8sKbVTgC9z09cdlW/UHLA4p2/dfSN
9OMscK2wqK3GBX7TBj5kmRHhLm9QKfm0C5Ra16moofmGZAaK66H+4/7fA3oi
6DxpunzZdRT1HzdpnYJLxkgPnXTz25zkiOUzfvPCaknBFc6c8ujiROdNmU1h
rgz7/V50fpKmSVmlOI+u8/iw/7sriIrPnNhLY9RvD/FbX3r7IP214el4zE9t
Z8x/8elpxYk45xXr5QgzpSmx621IsPpluSxxjwtmH7pvuHOnNw0GPn5tPoP6
1Xq64v7kOBp8n3lkN43WT3Mz7zuOq7j/qKzJReXTLv+bP54G5fefLyYb4/3Z
rFyR8QUWEhCOSOcZ9eH+Pi230iUXcd5H/Ed5WkqDf97v2C4FEOGXYfv5AB3X
/83fQAMmXpO6C9j97Aw/Ou+Ma+iSMA4InC7YjfRdTsKJ8wW3VsTHO8Od5HsG
TC+IMF2s5vxkFLfLbEupHJOig2qocMgXdP+dXZ3SN+BPw+z2jdvuW+2ng2Cj
uPmsEt6PVZk8VeZJxnmALHPhMZVRnys8ufTq5t21SF96PI+6dJIO/eZsJTZn
iGDx8DAUFNIhuX99yu1gpCdk1DlzauigEe61Zx3qR4+mfew5Xk+H92uO0rOQ
HurcwblGRYe+Yj3oMMjy8NVlaUZ/5QpaWqFqrqyM+9kVLlh9P6sVSAKy5JOb
u0Px+OThp5UhfjgvVTUWRTrhXN0hlLv/Lx1CrpssCokRIXzVoeWmbNxO2LaX
xa0S54vNvhyf6lfUx+QG9otW7PfW4f2f//NK/Sp031wMazb5uWsdeFwZa9k8
RYTUAwdmJGOk4XYV25Aj6v9MOoEtcqcsdJ4UHBhAdvMDqkLhT+ZMFX9ENZv0
keBt33WjUdG5//4+LgmYvb74pZcy/n4lCfRV7he2NazCOPJRA+X3ZXaweNpy
/UcICQy3OIiWerAAe7v86qgOxvnhgDLT02cjo0kQEJu2R7yJgsUXa4qKHl/g
wfO/GPrN1aICMfrpg27oveo8+oFaSiDBpQKRK8WnSEBdv9/w7Es1iNy7el9s
J/7zx+Mc+83Fn+D92Q+L5W1dJTjTDielHjpCgqKJ31WfTNUhejCZf48J6mfO
R5S+eaAOFvyfmsTQ/aX0/lPVybS14LP+Jv/jbhIcU3fTtFDghn2SkkxltSQY
Tmi6t/CMGzK500cSC0hg/lrf7HIAD1xm/f1yewKaj1J1i/8yDzTPb39ARfPZ
e984vnG1ODa//9TDCxdeM/trB5PAZ6Bs59UL/HBw/U6Hr6UkeGUQOvMA6f9/
zCeN1JF+5iMeUqYGa8PhtsSgHkkSHPR81t5M10H9TzWTogYJCu5yaJlc0oUD
Vw5uV0Pv/WR72LjLI3EYftfIFVXIGE8SJm+13mJGHGVvE1ObpYLV87a+WdCz
Xx8uLVdIR6LvW0z+0GabPklIEGHlNUP7J/LYqoq6af2K+qVhrcLkVVV0Xkoq
DqtVOKpj9u2ix29nDePc8noz34NDhnDj7KRMMi8jXgau89DtK0ZI4FZ5s+mq
lRH8IwR4nzRk2OWgZYNz5u0fDFYADZbzbQNcZKjduWTO0WYCO9P7N9KHUL/v
x1WUf94U9mTLtVoxM/zXA72MbZv6NPo+Zf0fWpEBDjiwnLiE+lEjyvmKUz4A
I9ycS6bo/EcXftPZtEUPq3fiK+ux4VB9jKFWeG/SVQOMM/Zv4z5QYgbRHy4J
bzEmwfyzkK8quwwx+5tXXJY8/uYQXBvxZuQ7EdrDsyX4wRx6vtTfzOQhQT1F
5I+gpDkYcnNm6KHzd62mtE8E6ctSU/fdH5C+1Dz5rff8ZiMs32WBqr+bgyzg
L8f8iXdvUX/Gov3x0r8NmL1pUWfy7rIFJKUYzRKQ/irIYb6mWWKC2b0OOrh4
Uy1BQKUl/AQH3q8IZ3z8EhhBggdeTXn5vID5a1lxPzeOwVkPabdzQlZwdq3Y
sY/WeH+ioRf7bicrGVo0eMXfT1nB68yd/ikvieB5NdK+56E1PDXZcCCHH53v
mzIn1zObY/mi734eKjCwgbOalawaSO8al/8wer6HClm2Vp/z+oiQXbVg7OlK
BXErA72Mv+g9vMJkMqhNhSpQTUuUJoHZ9TWmOwSR/jKWGjxAJcHIT5ptURoV
mL/yxiV6k6DW/AAtso4KkzJ6jQ+FSJCYXbTRdowKA4HepIW3jPcEoOJb+TRr
Dgmk/lIyhjxtwf9NcGTvDNIHiWv2bvtuidV7yorKn5iA86OPai+1uKzw9XfQ
P8drhHPXXdgytxtnieXjoT9bcf74ZiTctMkOajfN53lz4Xq/akFeSqgB7Qef
zMcBpM+++dM53jcTYQ2xkJivbQ/KAqulPkjj+r1w0u7e9CgJVHskHlTPWGP5
e34SPm5dbbPie7WEhSvl6/aSyMB57LHXyBhuvz/C4bbP0gFGpjr2PCCSYOjW
nymXEQfw00vNPzOA63Vfv9q15c0kjCWFNh/SQvdXcZ/XmHoYFcsXJOa620Sb
umJ8K2DNaieFxOD89DGxaOgZzgnTzmoeZDIIfpnqP5qGx++sdPo0dB/ne3sv
fzMfxXmj6dy1TVaOsEvx288UAqM+K9ibtcbR4B8JNu+IfSiC/X1CEtwIjAn/
p+8ERWU6Vqxi6D1g0zJVvOsERKnRD1LijHpsgDaadJ+G6n3DecjmSosdFm/x
kmapyuMMWhS+N2HOJHj8V17zp64zfFRxmnosQQJT+SWJ2z7OkG6bwsGN7pd6
15fEA4ecwXB7g+QW9H1aHufS6r7jDJqhrXnjyN/jPG+Em7k9lp9KOitr5u8C
0lfOHmDiYcyHClwuow1nzqP7qy9UMMbJAfP33Ltvdc4VpJ8vF3VETxLBaG3g
nkNZLjDpHEvejO7TAcdDZfkvXGDC671iLbqvhtnrXNcuuIBifWaNEvrerJRW
+clxucKr2oMfbVC/6cFnfeyfviu4nmtpZu0mQj7Lkyl7H6SnWxWuf0bnT8P2
LrOwnRM2vvojx1tTIzi7Tfu6dTTgvF82dLb8DM4nc3O7Z4ZdYef4z5oupF/T
UudpV/icMfuuezm/hU1wthnRLD223XnFeXKAAFLK54dHSbDtgNVL5p4VdqCB
x4etkRvR+g/7ONqwurtgdpO15EJZGg2+OW/UL9InQXYD8bX3HhqwyN+a40H+
xjcSmtNu4P5DvPvTt2fjLCzok2L2GmdSBNlRh+y6oj5nUItTEGhoYuyfM7BY
Lv44hr1nLuDdeuej2RUSSL7vH3swjMdbZlb0eGvRQXnp8TLPRyLs0X874iNK
WzE/OgiZOCTayjLYBYR+9N7WukeCzKkrjtkeuH9vYTx7UDTO1/M6iv3C6OBv
UPvOe5gI/QPZMSEBdCh4V2bWTyYBi+RGt8OudHh7MLPcB50f1UDp9RlmdOCX
PEh8t5UxHzo8enh6Tfkcrs8rx/a/GUV6ZCGdlN5XTgcXlhvbmpeJsP1Wbu+m
WDo2vpeXNtXOCudYOZ51Si10+Pn4Yu8GOgk+ddz/Y/WGDrqrjUeoCmj/I7a8
CvhOh1i7l3/pS0S4IsR55eAiHRpO7qT4ofcmJlmrOvEOno/jZmrq8zKczwwO
7hDOoq/YHzfQaL/ElIDeQ9GIYHW1dty+tYLZCj7hfOV9rrfrAs6qzRYDGgqM
3x8kw8eSNtkkfZzneSKPbyuTBsP97Gx670ngztv44FqBDIR2mM2KDaL33TNq
k6nEL9PRL/QMrs1kKLkndnkHLJoy4s+fHh71uiAHXiWfvgwPoPeu+va/AMJq
LL9fjGvXLn4FePKPO0+HQIYjvpToZ+6rwbNdRVFLjwxcuht/WrUQMH+RtE97
fh7hwljp447RfCNOjA11fmynznFg/J/14QDTlOo/43sRt54eOBqpAieGL428
HifBubplDi5m1Ada7J0+QydDI/ufZa1uLsg69eP9SDAZpugLs5tKOCH9095W
o2QyiBbPjCaFrYHj6pO30ovIYDM++bHGjAOSD4cUD94lQ8yJ7h83VASw8W2Y
XIu/+KvDjYOOLXw96PyqFCYFfVeHSk7h/jrUPxw8up1FyYgbOrkLNOX9GPXy
gge5cc+qw2QIzvv4sOwpL1y8dyz7YQEZ8kKqfGPyBIAa9CD6mQzDXxDYsgez
H90jQ27GwH0fLkGwrfPdFfmADNMeueNJwgpYPa0peTOSKXpwPTrc6Cz6vhyP
hu8UmlPF7KMPzrz7sEMF47YHTtH9hvpwrerXUBhaL8mv1gcHbA2gw8DteOgQ
CQ6cnzls0mIAWUG6WmonSSD2+vCw/Q51LN5q41xN8wLOIo/mybxUI3hO1+4p
/ozuo6QfsexI/80f+KJTiZ1nJVg9Ei1sd4cMVbG/Vz05ZgIifRoaR+/ietih
+IuOvy4Zbn0Q1DqmBGBdVZu32E+C1d8TJ3bFAqjPxM1Lov5t3665IzrWevh8
JgXmAy8BHM4OhEMfSTDnPRVAuaaP2Z/uGt1tK49z0ZmupKv6Bhin0jbNXsnD
OYI4uuXyb4MV500LNNMXvx4NJEP21xA5Lqo5tBRZuBfdZNSvDeqdc87qUmh/
LZ0CBncbYfGXvMxlHt8yh2vsyl6enQx/Hfi9LkJMBH1fLVtZ/AtkLeDIwiGO
lE8k+NDn4SrtugGL7z7S3SWwxwRjJ/Ue+xtqlvD8FG8X3ytcL/tTctQzY8hg
dyaa7bQGYP4s6jO7XlXjzKatebnipzWk6I+VSscx4jfAWZ1fUwNxZOCbSduZ
/MUGQr+0lF9MZ9hNIVim4VejMhkm8+Y6NIwssHzxc/zGt4KR3kkj///v3ev6
DAM7MSoIKgllFaPztdAtZvb6L+5/56PbaFM+FfLKd1x0nkDv/yexuLaPVFh7
aaP+//XPTD7ZzYZWlpj/EMeY6zpfW/Brnm1UzEV6WDZfvucCbl/e9KZJvBvn
dzm823cv4byKSfPt9igrjG+mxLsvPLIDqviboK31JFB5cp7vlZk9lMuuefy9
Dtej5Z1Xc6bukTG+XP/7xdQ2Mjg6OoUt3rPB8h2laxzsl3OAwcBx3Y/o/nyi
2Run6u8AxzMenAjLxvXomcD4nbecyBjLGukv3zxNBn/6Z44CIyqWT+CclVhU
Ps7Jig537g/ifGuq+sOHHbb4+S1r+Slt6wR9ZdLWSjdIsGq2cM+BMSfQ+cxa
EpBIgiPPmw9pNDqB3q4u7eBaEvyrmsoYKXQC/ckzLVFIn/Mz/znkXm+H5csc
jey+L+kMHZPGYZzfSaB7usJ1/UZnmLxTKiJyDvVfq+urHDOdgSqZ7PxziQTW
m7k9PSaQnrjM92j4CAkmb3J49jvbr/h+qADSuRmW6HzmsG3z+HYXt28a7pC9
Lu8C5sIBXb2VuJ6MCRLYWI7u3+pfZeOsqg6Yf7Ydy8PQEJwlvXN3215zQfe/
TfAoOj9rSFcdR9JcINJr473RGdTvf76d0PXSBV5GFh76v+/L+62Ae7e0K8x8
sXDpvUOC3xEF4cf9nPB8i/UP7n3C+VfIxccV1Tj/JbcHF/W7ggW9ru5qBwki
llifPdFyXjFfB5gIj/fYcRRnzZt89yvXk8HyW8bHijzc/5ljAH2Rnwaq3r1u
e/pwfSj8tN3rxxnGeqDzpS54NHofGdQ8uT+IIX14b7Q83Rfdt29PCdMebacB
dT7ris9l1E92STf5x9LgDXNcp8c+EkBEts39my7YeM7buc8+OeHyv/XG04Bt
e+z4mfskuLT36cnYWdze1BrTIZZFgziS8Y41X0mwRdNO+Im664r5OkPpGqH+
TB9GPme4bZ66UyEb5/da36gOjgx/F4gvpVrr5JJBKkB8l2Ufns9wbxcvpzwN
Y96SL+EFnLQV9bpAz5VM5WdHyFBp9dfK0x23j6/hvnxhD87X77h8b0T67lYu
s5htJAmW64uT4+zo8LW3L6p2AfVDET/3DOStzE8HD4mecsFDjPvAFUKPKn95
KEkGB0uyovhdpO+afUI5kN2xnXkus4IO9X6Kf+LLSeBEm21gyaPDg4WFpF8v
SOD89uuJqFQ63M9oooT//m++BlRP3fvHnsk4y0gaHdFpwDkn8SzwMPzBFa63
lo23bEF6RXpV/zEPOlbvbY4Cg+0l9BX74Qas3Df/rHuI68kDlixjS3k4T0bR
+19HMcZzhfL3uktVqYx4GiifFCn+fA29148tYpMk3EBcRuZ00SMSxHV+nqap
uMGE94Hq2AI037cJuyUN3OBhRtdjz1hGvYjtzQtn0fhhep36cT+XTE+dl11t
+wrpRz4ri+cnl/77+z2M8ZjgRE2JmBYTBRZvs1kN6ytCRu6RMIIHGXZdYNv9
tYMJnhw9orSoTAECd5P47T2Mv49HBs5nkkVsCxwYy7Ru9T7GrgTxwwF8fXVk
OPtZecx8XhW8UyQMJ/jJEB59ujMgWwXq3P9a6KeTYczs3EeTdiJsXWyf2zlB
hrVSbNoT82vgq2awXroEBYSGd/7i6efF8ku0HMmfNl8Pr4dX/WOvYNRPAasP
OuvdBCjwIkvsawaHIOZv7GvNdHe3OmzNcTumtZ8MAwscb+aRfvqlqlC2RogM
Hoeur3opzA27Z2/8OMdO+W8+XlDjCbGlo3zlrEMqxWW88Dn7Ld+gHAVSnNw/
l9P4oc7xYtPMKgo8sH/SFNWnBeR5ZlY/NbS+zcoh+6u04fkiZeSmAxkEe/rj
qpcF4epRtedUNJ/Rf51vrtnpgHXPhdL0E2j+Lys3xKxRwuqdN93NR6TpQXaF
cczFFKSXPxy2P1uqgtmvzgfEjJTpw5P15ie4XcnwtvrCIc/V+uDKFZQqfh/p
LYkIjg7T9Zj/ULdUtrWvAcz/DJY7jPTv+8xPtTkLBuAkNkG0R/O/8VhYYX6H
OuZ/cozQfvInzp/aWgJ/xBtByTzt/NadaD5/grn+3NfE/d9WHEu0MQFV852q
1SfR+zm/eEDqiA5mn5M8Y9Zw3BRMHorfeBNAhg2vLF4EKQIY3e0JF09h7J86
7HhoQ3qO1kf5GffkLnM9LD74yMMmmXKAcrmBV/LHyVAwsOHWPbI+Zm959e5t
hacBPt4+nWfaX3F+sbFT6diwEcaDYr92Z6sbY6wan95YSbeAiwfD+tqRPhgZ
u6qhhPRS9VkL63ZBMmy9ITw0cssE8x9r7+wTUMNZQO6fr5+4JewpTrz1FumJ
C+o8j+JiTTF7eIqjccmUJcxGhKWrKJDBraVwIFMBMLvlhcql1b5WoLlor/sb
yNCbxPfdowS3/2d9jOHVTEi7fieDTcAtgr9vrzAFuDXYi05ftIFI4+drjNF5
Ut6q8tnWzGJFPMB4ca+gsCoF6sdmEo8t4fbfi3XmSV0466xOZDpahPP1PJ1K
/j4q2K82/pthz7ifAVIp/VfjpSkQFUpYPrnKEvNndlfaSNPC+YQB9S7fVpzP
Jm/aew/ppz1tN+wI2mR4LrstfvkybtebdFDxVrLC4yeuft5+zQ7ici1qnh9E
+m91OOWDkz3E7htrVndH5+OFsi/zU3v4u6PwNvM2XC9OZaQzzzzD2WGAKSFQ
igLirSO7dMdssPyK4W7h1Fyc/1x9liMi4AAbsl8Gp6J+VKXtYX6gngPQQpNr
D0UivfTlzoVqTwfY4Wi4KtKWDOnLVy/P7HeAWKUfDrvEyRB24YHstbMOYO/4
nmlvAa43U+/SlLKJFLhO9dVuj6au2B8reGB5oLIS2ev51GsHenH73TPD3G77
bPHvseZmTtQmJ+AazRagWKDztJvoXfvZCcKsRHdsNUB6lR68X/u6EySRZrIf
on5iQ9G9i6lX7LD4pev7KO/OOMPXYSOx44VkuHJh286wemf46+C6xB+E5nfG
vYF92BnW3tr+vkyPUb8NZJidyM/UooDeLW7HRV/7FfVT4egfy9eOmhTYJlOS
lTSM2zMXdGWONeBc19Zx5/h5nA9JvaVVEl1gw/PT1aN56P4nTdyfFXLA7C4X
u/z1THDOML62OmYLzrvmZgdfleJ88I1nvXGNC5w2ztMjoPW5Sme38lh0gXuF
wrFiCoz52IIQ3+jeQ2QKuJ5dzysu5Ar+pzYtbY4lA9Va2cdYzxX2P7lvTkT9
Vovn1vybnq7Qni19Sgbdnw/+NHHUHnDC588vIiozgnMY79paMT9njFep3vs+
rui8Yr0cwPelSliOIAWOl36nThTj9pbNykNqff8P51oMnJSigbTZ82/vtqJ+
50/dKmt5l//Nh/Tqxxz2mkOaZAjiKb0fvhG38ztqvL9hRwP6tSrD7hLUXxa7
C3H50qD64Kyl0V6k72YOuAeG0YDF3sT5oiEZFqs83x0tx+PrM1qi7Sto8JUu
8PMLjQw7/5w9dAn7/zQZ6+kENz8mfhr6huvRY5MfuOUX0PkUH5ZQi8X9SzdS
GiZSV8Y7wwvdu7YCf3CeyDtmfnk94z12AYm7k0NbZXHOzRhxWk/AWairad/k
MBlehxsU1Czh+T9tLema06Bh/DmtiS1bkLZi/VxAf9P4qux1FIy//2sll3fh
erdwoevspCQFPhb+onE64PEzQo05zwNwXn06sy9nP85JvLU7N3vT4XD+lMht
1H852L+plqldMX6DC1zLdtujR2TMxxXp3Fiy7Se0PzlZm4WQvvWi/ju5m87w
p8PWgavxbYcY9buCrJfXjcOK/42Pd4W4T1c67qP7z+RJJtu6CDo2Xo69RTrn
K5y950L/JvC5wYylx7fFRNTvcdO9p5Ge/Flv9uyINgWGRU7enWbF+T/juUGw
z8LvqSNkjG02um6j66L7I6Lt32tdZsz/dNaepROOq+DjG/YM6zAK8HI93n81
gAuzRwqa3NW8rQQf7p+46MRPgSKXtKRoQR7MXnEr/EfmHQrGWf+8kkK/qIB3
zmaWEBIFOlWK81JXE6B+h/rNr74U1F9mCRfX8GL+/UvbKkti+DEOD4tf/NCx
HnyZX5/bxE2B9SGmej+HBTH7bnXpetU16rCO9VNiuAYFio+fSQ45pA4PMree
2cRJgd4vBOfrM+pQafiCnt6E+tMlSX5OKg80V+4y77OgwL79qmphgWuhvKjC
XT8Y1dsmYv2pWBOOlIhcfbJEBveJQZeJMCE43PCWxhKE7LPRKoMVOtDXr9mw
dxHpl+F0ym2KMlaP9Al/uqejHgwbdizdQ+99r8KJF7/Xq2L294l8uU+U9aH8
lOGpMfR9qFm/P1P9VQ2zu7yQaecrW4/xiL+xruouAygrVL0RvpYClzbv+PT5
uwG05JhMN2D6QhqGbietWTCiwGelqzysaD0Y8U9/rT2tEYdzWUskv9+k+v+e
DyYZGAZuVz59CliceGO6YdoI/CVnNic1M/LLgdjW+9F2XhSQTCsLPLxHE4uP
OZjP+y7PBCJGtzzUZ2bkU0G6pEtQKRrtlxB9D/uIDuZ/M0icJ/WkKdy2Gnq4
zEqBgt0fx9bdN4UDnyZOj42T4diu0mf1w6aQoidw7e1zxvjrYev1t80VCeh8
gPyqVKS3Gfn+1Ex1ykvrY3zcMClqIcwA48fjmzN8/uI8cNo2Y52+Bfheo9zn
JTPq1YVn0S59Li4U4PzSknSrdQO+fkT3sm9IX6YG7fA+8ATpjckxldHHFlDU
+sslk4MCWi+P3hlPtoAD703nPqtRQFjuz2Gp/SZYfJBL325zR5wfxFx3D1yH
c2r8fsoGa0sY45kOrGGjQI15TJ5kLKzYH0M4acbZcU2fwRvAhyM++MIRBpug
e1pxNdseCsTS9FMbv9rAd/Jnub+DjPUzhY4GjXSv3RSMKSY32bpjKBDRoEUZ
F7XAxivtVOk7sIoK/ToHdN4hfXD5gG+qxiEq0JLZ4h43kMH/Sb9r9Cnc37Zk
/kRLJxWC6AV1l1Bfd3X5x/AmZUvMLmb5tqJ8F858/rsK6pA+EqE7BKzpIINk
31Sj7xfcHqo/+/5xpi38tZjtd0f3o/KcOMvLs3ZwWET1yRy678M0CS4aSM/Y
D4tFBI8x5mcBQV/sS05EoPn/PbK/7as9bFDty55D8yd2HB47hfTmqU9m8vtQ
v1h0/qDfxmJ7SL58NnFSnHH/WsDdsdJYzz04e/LfosYYovN6xqp9+2GbFfth
CaGLy6K6Wyjw+k/q5/vLuH0571O51SOcTdqsa19JOYCY/sPZGTEKNFabtT1w
d4B3Z/tibsyT4SG7S/yv5w7wtUXwWMAyGQJ43/1iQevPiLcqDwi8vx3nddYn
SnWe49zL/SFQ8JwtxlFSjXrS0U4w+af7e28LGawOcDixjTmB+oB0u2s/GbaJ
u1TOpzgBC1NthSY6r9YKCzF6Z+yw+JB2DYXlbc5Qtjd3iQ29Z/bVcyPjRs6w
e6Hg4En0fsun3at+t9YZjtaG/s1ToEDC3tkzn8PtV6wPFYgb3r6ISqKApyrt
YtogbmdXPK/ZcOX/8U8LSrXidIGfPjdqn6N+/f/j4r3jsf6/P/6iIoVrmAmp
SLL3duzLvi4rK2VGqSQpaSh7JGRkJWWkrAZCVhmFQiQaIiKVQkIJv+fv9/1c
r9fv7c/77TzX6zzP85zHuXQrcfL4GS8+Kkhdsg6YQ+9zJ/X04RhxKgxYTnqr
zrBD+f3zTiUaVLDOkRmPQPVyr47hR1sqFc55Xk5/hO6zr1nuSY2EKba+2ZWj
I2MncKbydpjI/cQ5O/8Y5/tJKnzmKs199APFU2fi2U9EGszcERUo3EoAMotX
QaYEDRwe8bS5/GSHdfvT85P1aQDwPJ4d9Wf5LFLE4+dpILp5Q1nwE7r+MAYd
l+Fh/iACnPt2JKDsijm2Xx/JLsZ6mga3TXQPnfpMH28C6+eM9j5wIYCbYix/
FtKf//WnKUhzn9Pfe4AAeZXZ5JYR3L7/XNbrkoc48+pmpKaG4XxooLb28W5L
8LsyOFLxB+kfl8aKoLVIP45rBUWg910bIrg+lkDF63/rpq27xKn/3R/p1Ucg
x+JGpr8PUzgXIqTTpk0/nxnYDfzb7WRMAAbvETcva0v4IVs7YcJLgN2h/gz9
Jyzhud/8xaeD7PDhi/p3kUJ8/RwlLfaDjywheuLt/oxXSL8KbZQv20L77/4N
ltBLODh3G+nvY3zrnNZScXvbwwtlUs8s4crp1JBUTE9ZQHzRi7hdp3G9+cj2
p9NNfZxXal5aKbjibCBUYvzsPAFCL97lO9KCr6/ELrjGl9Hyv+dB+jLaaQPL
hfM435AvTHOyJsDBl0fbCm3w8aYFB84zn8I5+Y7F20mk79ZU2utEDeK/n/bq
rh2K+4frS+oQ8WqZBwHexR65k9uGzx/uuPVGJcoKmoof58qL4vrx0saX/ZJm
SO9Sc1zNhqzg+O1D345tJMBL+Wovq6tWq+LJGgK8Ipxaxej+pcHXsDzeqNM4
N3brwVakJ/p9/Z8PiViDAUcq75soVB+/0iIvj+6An9zy/RwqBAiW9fjuYCsM
MsPSM62ofloKC1SY5YoAG1til/9RpAcHIr+FqDFi89uqEioFxxhBbq9Ba3I5
Adg+dm5528WK2Tfd+qZQ6bIHmnboq42YI/3wMZHwJo+E2RPmjh6mTBExnmU1
aalSxXmv8C6hPSjv0Jlz37ZcKWcJOFKa0BNogZjvZ+UvbnHg+ZwmPIDG9ahb
f4wjsoGX+nXh49eR3nq+4wJxUgpu+HmGFioRYOxAznOlRUlol/x3amE/AUbn
BTicN0rC768Jhw0jCbA1r6BXzI0X28/g6Pbb3VRpGNBTjB1D3+9y5DIxMlIa
gtJJ3tZOBDjrs3BGs0Ea+Kd+6D8xIsC1w26js/PSUKffvl1aCf8902LbGuO7
TQRwdZ04sKi5DVs/5P2Gr8PHZKG5Lak9xh3F63Ca0CtZDhD57q899Rb5wyl+
TjODE2Qry6XGHxPAvT+8/S4jN2hemuMfRN83yLXZv6yGFx4e/MYuV02A5wGJ
D1+m78LWf8CwnWvDpAKUeymSXqP6pxhE8HxLVoSPyQnzykh/aROSt9e4KIGM
u4ebrjf9vNtAauym27+bKD6SuAqtd4pj6/2yHucWOaAMN27Oerah8VbRPItx
DlKYPb9q7selL5IY//nS+ykgAGcTngd9h9bhPHyXVfCjgQrkhyW6K/mh/L42
TmFTqApIeJP29ewjoHfOZqrUqAIPTRNtjiH/7iyKc3VbVgFVaZL5JgUCCBf5
SF/0V0X8zHmtGwHCP8c8nvGUxdb/v+8RBXdj6cbgVJRPHx2x+UvWgqsX/Swl
0fdvsbZq9JzXgi83u0L2o/tysiQk3eVRxOZn3oz9eTYA4GNB3M4BVfp60pDg
GslILcf5xEpqtWEPAS4w9uerhyqt2l8GvMg3Ur7EEWDDBJdWb4kyZvcfmnRu
8sL505um8w+34/zUlP+j31NVjOfOHyeQXqlj/PpXT++JUg2MT9me2rf0Shfm
pWbCQiyR/jqc8ldGVw/yO2T5N+2jn0cZ1M0kLjkNEqBmWeH3T1YtbH7JCvvz
a0U4R7nd6Gh5qgfJZy+OFTjR56vAL0ORqMgSnG930w7KvyRAK0OpcIYVrPp+
VUj0+3lRsQXnSnV52ztZdFaDDbmPWR4N4NwhfUTzSRKd1UGm5ZbMhUxcL6f/
6d+89Abnhy9Y7pSUEiBdQTpQCem76KmAE0woPpwox1Nkf+hg5zmsOnM6Gum7
ldTfz84ge52sxe+cckNoNXRt5/TE9TR/O9dVhnicH4Sy/dbsQ/W80iNu1lUX
W+/zmzPt/FI4dyqL+0wjvUdMC+weiiAALeSxerAqBTwO8k73ofrU+8KUld2P
AlUKVYQXGgRYKdO9sjMHn2/4qrXV5D3O6y74upxro0Ba/ZyEJOrXnlBpEvvE
9DC76wdNPeM7OPt+2XGfq9YIFndcMONH+uOuyJd1t5Ceu/A3//AhtN+y0R7n
/cMmkHW58+13CnrfjX3RLvdN4OsXplrwIgCX8qVKtxATUNKD7KQIXD+Hb07z
aOlC8ZA64KhvabjqfvVAOvpotWEt0gtqrREJS7idP0Oy/U4nzkqLyWxNOThP
dusy6dqZwu0P3vUrqD6UuR87uaXaFES6Tdu3oPesqSDpq7aA9LbB6cBSFfp5
9GBo60kjPRRPhOg+1i7kb/p6M03xv74o4dyzYjyw9gjOaren7nK/xPniuIfM
gKoZZOy0upWB7ic3lOPOpSEjzB7sMzjyI9UcMgOKL34KRP1IUCwXj4sxZmcr
eC5YrW4BGn891jkif0+6zJ2Z/2YBt89ltb5Heor6I+VgTJsF1LRF9O5E9/fg
jJK1YKEFvOT2G/ZB9YSLqR8eRFjAJ3enHw9Dcb09LvZDQaSKAN91JfiogybY
firpRCe7cJxLIjn5ycJUeMgsTPFC689f+fNLuMMUs3PZKlZQkqiw2/RPUDva
LzA+vXLyExX+3j7RqedIgIbaJcoWZ7NV92kMhxNsTh9D75vr0/2gak4anE+4
7T/og+5nNiQn4BgN7p1W14lD+nBXSUKh8X1zbD7sOVJXVYn0tlQZX7QW0i9r
vn2/tkCD1tp9kQc0cf2rnd7lcrAerX+/VXn+pgU2nxaY+Tmcg/rf8yC9+i/6
575IL1yvKvS6V15/gvO6Aetp7jKcez7o7UnIwjnnk7wHSwyub5suFT6/+A71
t3JL/Pz++H4byxPZ5g1xLjjtafXmsCU8fuZ2x9WCvp4ZaFjaT1EKCdDIFXHS
7j0+vslRIm9JirbKnxbwMyfoW1w/6ueiU2R1Wi3htuPL4N3BaL+syz/vZq8e
T4W7b9f8i67Dfw+dmZojGt/H9ekmixujgYk4H1Icdbj8/7M/5xftvvEKxd/X
rDVp7pb/XR/pUQ0bY8bUNJyjXJUyQ+n7raFBoqax+YMKAujekGPWbcXnH/2x
tp7nuhU4901sqXChn48GLOvnzDtqcP36uKz8SnEvzqHNZ1iZ0lH9MzV+f6vK
atV5aFAslTDk8QHnJvb0H01F9PNYgrQgw7bGUpy3cP4uF2zGed2mLybnkV5i
87tVdFbNGqK6D8qFo3r91bUj8A/ZGh59fiekcAz//VT97+L4MCA9YEy82fBy
F0xGTFhtRv6sO6bf2M+8HjK9vx8V/0iAeKljvTNlolAyPHCjpBH1A5bbVw7s
XQ+XFo3dIxcJYLTddmYR9Tn08bSzxyQbu8kY8xnyuLVGkTAeIzamvtAmYrzb
nWcqI1MckhmvHieh79Fu/uZ+s48d2L9X3vk8RABW4sU4EwUObHzdyRNleqWc
GPu+9XilsZsb4//zBwFiaOu0Gr8S4It+ToJOOS9mh55wwwpnaXj/gmNvOnp/
dXoppvWL0sB0m32NDnofmVMeeY96yHAl+eWmD58IkFrAH3AvjQQWBvUWzEuo
n3d+bXBnPxHY50uvynETIZbzMvctYQJ0Fdx44yxDhKb9VuOToYL4fpEtw/U2
MiCjfmdHKv29Ij0s0xNwv3cS1UsJxw7xZFkoKj392q8YnTf8KSWlmAOYn4df
ZREhwrvmx0ND7VwgaB9xb2CBAAp/Q3LffucF7kPDMcc2EeGvU+lisd1ubL/X
ejn5WXKKYLO06dP8CwL8e+PszYHOMyPeSQieQPn5xicDtRQluDl4o4gH7feV
w3csb50ENv9L/Ks1JiekMBZ0+ya2EiWJ8aBnuVXJWRX4N126lIn0n5Lbli3n
QqTx8TPDLZ3KqqB+dO6iegcBKOET0bzJqiCZeB0C0X6+W6bN3aZVYVuFwUo5
0oNf/ylO/XGRwebv9Y1XGmdTAzG9x/fkUTy/148bprarQUHBwZeeGWj/2tYN
fUWy2Hi95gP6JA0NCHsVwNDdRvevGHTq9zj/W0P8H0vC8RvpQaU7iJD1bP21
OGNFbH5t+3VSChfAs+E3lfxduJ7dan3d9DQDfb4MGMXwHQuUw3nywhPXbhQP
aomcQ1tKlbH1mGV1bfvX4PxAhTd92ymVVfEpBy68W8uS+YgQ5dz9NN5TFbNr
v9/M+H5JDY/32B8h5A86wO9i5iOYg/RPe1OQ8YA6Zm87mUIWXoNz/IALx6iN
LoxJ3K2YyEP5y7Zzy2MWXWh+u3nfOpR/PQbn5zxMNLDxHlPm5Ts7dIHR39XE
G+WbO6a9mhRbTcw+zWAr8/675qrzq0C2uFd4/F8UXyfEl0zZYJVdFX5EPlDL
+ovzhXrBGulddP+pw4v5tepXsfEa8P2LZhHLF5xrRfOY23iJ0Npz2Z7fwBC4
I5TljtLr2xpNyKImzLb+wbk7RoOiJEqExTOJ/ZCpg50nMlNg1grpse93Lwll
o/e912h/+6c2Q2CN2zuuheJRZC775vFrhiDpK148hPT729u2S0+Juth8VWpF
RAE3BbbJP/M+2EmAYqNRgRpFCvRcLiwtRf3mNl1SxUsbCoSPR/+eR/6+qg5m
n/wpoKLtowYJ9PMBXOdUerEHvfddH+9E9jzE13fl9jxxdApnoh8f7+4XFFB7
Fvqg5i4B9qz76qJ6Qg9/f8G/nBS+GwGTd/Y75lR6fdEB76ebuSzX0v2rCwf+
WiV0C+MsTbCtG1iH8xoRu2/DIwRIq2J6yoL08NBkQuoZ1E+PGLUdkYs3AQdl
QtB+rH7pgtKGEe01HER4tfnjYVYZQ+w8J5iu+rNO4Jybe+7WeBvOr7W9XjUW
4cz00XJtZhzOn0Xc1Rl5TcHu73LGBeR/q0KBzB/ZpuB+69K9T89Rv7ft+uX8
h6awcFuihoT6/7Rr/Becn5tCTEl/kw7SZ2qELF+uQVMQfBjy0u8G8k/EVteX
M6Zwv0qy/yaqZ58DtIxj0P3R9/MbvdwaqIjzCu29npcNzjH1Yk9s/XEOUCo5
trcH589/GjeLMppByZGGGiKq15xHgyPijpvBSFsKx+mrSE+7SP9c/9gMps8J
nRGtJMDsJE+w4ANz+NP27ig36g+kKhTr2xksYNdUq54Fmt+4PL3S0GIBvodu
8K5F8X36c5GsY7oJtp+8ndAXYVEqrJ2tj8tFemtqUaV00yYqMB2blfJD+ap8
4Qcl6QwVVvgZ3Ygo3ga+rcwc96TCTqnU1xMofpYGCVkWllQwhj2UJ6hfYNvo
3N2xzxRb/y+nlWSmIc5j2ykxh2VwfiWl8UWVD+dadVl9lvU4H0n1tXp+C+dz
NmZBa2twjiWL3VJ5hXNm94b24xM4fxsrWbKooAJrjF1rYwo67588obRsKvxu
qfrOguoLgTVL/1MkFd4z8JGse5A/PmW7Lk1QYW+CzzepAgKcMbl6P3adGbZe
qMPuGoFBnIWWlUolLGnA52Ma9hN9v7ebetPTWBrUXDHw3oXiTfhA4nAgswU2
njytt7VIjvrffIb0N2m/pXJaO66fPTfsmtwtTYQP911q3O6tGr/GHFi+NbJx
oPeo77zZ+5Es7b/2BktQdFp2OYX0IMezq4HGJ3E7+zEFD4PaVeODLcA7b3d6
504i0n0X1TY24vbEqpHd3h9wZnE24Hn+B2cPJ0+nvfKWq76HCgmyEYNuX3G9
XJN+tGEI1aPYmu0sLHdWjUf6OORCLePoBK6Pb431bnqxlQgsCqVFKTVWEPeC
YfDRFfp4xNuas8tTcH0sVuevSvmN9PiePQe8X1rBeylmvd/tuN71jc8TbB3C
+UGFQmXFZnq+sgSTm5dCTaWIEK7AcuxYvxV2Pi173Y4RcWuYMdTYaHkL17d8
+/4cU0L5Q6iR2ruDtuF/vxcTkW7pe5+dvhtmvvG3EaeQvkPtWajXBjgZ/Unj
rD7Spfk2E1wHxeDNC2aKFdILPm/rBQoDydj86arnP/6+JmIckNZTZypLwNjU
es2HzSYSMFrWOGuN9MGDjSU7PldyYHb5PwfT3Oa4MP7aICXdclkK2gSuEBVn
UL4w4Trm2iUJ15nq7rUQibDc9694mYT0y9R32l6kL8P6ApK8v/Fi8yVH5t3X
nyODXeObxcNaRLgkKFDTN4Lq4FihfJgLEfoc9Yi3UZ+avfnskeshiA8m+U+L
C2LzcxLt5bvXygAx7uX9MaRvCNJc8VoHZCDVXjXJB+X7Cy9efSuukwF+4fyT
M7MEUJTPEDzRKwvRxY+qylA9E5a+Q/TZzAE/VAV4XkYSQdTyx3fxBi7gUQ4p
E7UggveO8xLhonKw4wF3+QrSsxuyODuUWLbAu2mtE5bORHAoW8933EMRdod+
9bhHIsKJo57zBhKCcHDolhTRgAg32hfVf1WLYecNVuzZ29CkDFsZ8mnfkb9W
rsX9EtBHekuRdOIUPxFkCN5trk1S2Pg4+9Eg9d2SGJf5VS1YP1UBF1374x6/
CBC30u/fekAFnnj/MdRC3xv9RYN//5I0Np4t3PzaM3+cHfqfglebKpwXuluy
cZrw//4/9c7CDDKY3UjG2LXwOM6hAyMeEsM4J6XmPbJcUYOG4f0ynih+U269
dVzTqw71Hxb+9iF/TkkvPzNUlsPGyywlk94FacBwPXud8ib6exAHky1v86vP
o/tb8JxsaVTExv+fXRr62198T9fB9WrHCGeMoyIRhHaSZZvmlVeNl4Wo9Vlx
H02IwNUyRZuPVsXsvl+2d4KCOsY+XG6DiTt1odDhzltB9P731lxbKAzQBVYd
mecenwlw97P+jY83NbDxzLLxH0y6dUGbEittsUzPH0rwsZZ4aoRChMsR/yp3
eOqBJrverPcU/vvs47VOtncvofeY5btCcNBadV4VyGP5+VtHkc6q0OH6s9J1
P53VICflUMWsFs5EQolfwBFcf46VuyVxqOE8K0WbLPamswakZtg9XKERQcHs
sNGIhg62P8+riFkLAUOI/ZAQYLqNPl4THM6Mi61B95Gqt+Hk+cn/3/g+6YXZ
pzinHXQMOpyO8/tOasK9cUN4GFXx6MBPAjxKTH/4pNUQOpikc+4gvZZkM/qm
p8AQRsMKo2aRHj7OI7k4GmEIi4w7/DSl6PtrwUXNdTZM5kT4XuaoRiTr4vET
aab2QQPngP1aaoVeOGc6T9Tw8lIgSix/uhnlO/eSJ+RMaQqUGHNW8qL3IL6c
cViAgvTuodCzR9B5Zs1OPr2xnwIL0b+0G1E+qM0y59txigICd12ZONH9x7+X
YfR7gK/vy/MyhuM1BQpKWA8+X0R6N2bwi4KB3qr71AFDtefhkj7/Y6Rn85Il
Y/yccb163e1darcBzqEdY+e+HUPx7G+7xueWCbxruX90dCt9vi5oyF5/9hDd
9zPd9uYjXIbYfocW+jM6wk1hTZOj0x/kv9glPhbVQQpmL7rJ+SYP6bvdSx/k
ybJEUKqIiykyMoOO9E9Ed0ZU77bsHGibNoOvDBfk8lC/MvxA1vmWujk4Zra9
5cDqlSEcFEjj+Y3y4Th38mCRpAXsXRf11o2TCGYXS/c5RltAndcp6XQJ+ngK
/Fmc0VhC5x00J3bcLDfBzvNYmiNjToUKOaJnfyuPEyC6v9Dt0X4qqFx/mKTI
QoSx43Y7nwSZYuNtGj4d+C6Bc7lA5Fx8NRVsvimKHB5DekvMiyc9BumtdxW3
NqL+oEl9RWT3ZypoP9WJ/436Xb/wcIs6pKfo86uLW3a82I9zrt2R83WqNGik
rD8uida782Pj1joWGlQFy89Kovw+OnZhyfI0DXyGtP28kF5Yz/qUdtSMBinF
GnvTthPBcrlg53FDc2w93rC0Pp0eGnS6tlF7thDB8blZYGOexX/jI9gU6qNK
jWiqdH+ZQXDPQfHjJ3B+rSzEst0K1Ud19YjOW9RV8y1BwEiGz0mAzmYgHdf5
6aEvEcSa0p2q2Wmr4pEKzkUfdz1yQvFD+7tLvxm3+5aeKNy9hDPPLh/zPD/L
/85Heol0xMeuwpK+Hw1odcQxVpRfLhIqlXaOWkGG1UIgjd6PIb3z7Jns1xIj
Igirz56zWrTC1ov9qsn2hpv+92pUXzQ0s0792IDxUTNrD67JDeAyxhxskozi
TVzOpk1sD7TFslWw2BGh3/5Zfu48GRvPA/tDDERIGNuLzO3/Yk3AOLee+VsB
hzjcNWpo9QgnAvuwEDMTKwdm72jdQTv3iQtjG/XL/zb3SoFy9IWfvSifRhyM
9ZrKlYT1jK/v2x9F7+2ZV2Qyqvf08RuF5MoVlqUhzfldxBYFIuy4tj1WMkca
4oeHvm61JqI6QHLbpScNEe5jZoLofi/J2i3mofMTCHl6UdFEGMl/8z0Bnf8B
X9iU8T2kr/n2Dp6zIYDNLo/Mzf0onq+8yJdeI4jtx3f1V+oitwwkKmck9F9E
+mJt9JonL2SgjezNq61Pv28OOG39z+RMIcrfc+Vcmr6y4M29nnTEHe0fFi5k
188FXXJCPmduEsEpuP9ZVqkciCb92WOG9E1ZUDF/IWkLzBudKPp1H+mVtOw2
ky5F8FSsDPbSIwLN8nRa4LIAcDw6NW+ajepdQextookScEfUKnaj+HtjIG2g
ukscOy/1saFTwaIy9IldyJtF/olyLxMXZVGGpzMbDvij+3gsyVhivlcKG3/q
n3V0Z6wK+HN2wbgDus+S/NxPk9KYPSV5zjDFHWdamEHH2KAq9I33ikWj+ihp
Ic9u56gKn/689XY/TIR5seTNd6xlsPGswrf5or6pwSTTfoI1ut+7E5TfAQ5q
4NZy3q8Ujf+0WcWeJ1kWG9/nO6OskqYO1mkZG5psiZBcfVjzxR85zF7lfq1M
97gmOGdVDXK643ol+cXdivISXK8czMx2VU7A+UJ59gbR50TYqj7KrqOqjK33
f3ZZmN7TcBWe4nz09APnqWQ6y8HaHzLeS410lgcvLyWx37EoH9uF+/AM6QA5
VKO7Bb2/qx4p4mev6cCVLllaaCDS82p2xaVyusCh47TochDp15mNX/MuaWD7
NwdPf80l6gGPt8kr8nlcn/iX/KYGZOH6RCv0g5n4XVyP6L//XNBUguuP6k77
g2QUfxNuejc29Wqv+j4NiE/vlne9RoTeH88FZw10MHs/u2xRMb8uxu4BsV+Z
juJ8zNzk4h4CBfKj2Y+yXyCC7vy343dlKNDU9Gd7tRcRuG/Euu6xosDw8sgb
d5SvvlEkrO76U2BF+WUsuzoR1IKjq8aGKCDIEU/RQP75nX0mpGSz3n/PF6wN
rSHJF9v78Hre7hOQu3UAr+eGSpkn2W/i9bvM7ym3RT4RVoa67keuGGDrhffc
UfxbbQKp7zuzw1zp4/VA5XnW7YFMpP8v2z13/WGIja/uYZwYfY7zLG8p88E8
nCUPOIhOBONs/wi64KwpVPw4rLJWCeV37m/BF5RMgbvU4ugbFI++MdWlufOm
sOjS/IeM6s0A0Xg5mEDB5ndtfsxyXxbnFiZJ7hFrnGsZbuzgOIWzj93g05OT
OPuei6RNcprBIqf6iHIQEQrP/A2MUzADsSP6z7Z7ovx2yuemlI0Z2DeZF29G
+nPrycG2Ln8ziOKzS5xD7+/aSnvu0UQzGPZ2t718DvnDJJH9gDuqp8PR7t+R
PiIU+J1S67KAsVxjQQdruv8N4X7Yw/VuSSj/3iMZXnllgp3HVjwpewuRChck
z/5kRvnW/aqFjp2L6ar4M4Jf5rOTVh9QPPS/ypQdw+3EwoyDfxtwHg90l32S
gbOufhGP330qTFZuME9C57s5FfaWo5cKvOdHbxCQfts4X/dhA68ZNv4kLap8
mwbOw3etLqu64Hw7rtu0MRXnsIYjea+20+CrV+m4lyOqR59arWdPm2P2FX/p
M6rpNMh8cTdgEPm36Efmr4ZFGrjs4RPbg+5XTd9wwxtl6qp4NoVbvpJF8s24
vjBKv2jrW0aEdtLzxBk9S7hMHbLRRP20chmztd9XfH7qk2rrTDXaqvXMYewB
RZE1nQiBMEK19sXtDUwRt7z34sxWTp1bn4zza3WPQycqcC4+WL3B+8uq9YEK
XbPtB9bS82UwFQ4yNrkee0+EXWeX9Yy0LVfdJw0aHJ7M1dPzD9Ag3t3C/cpV
XK8UzopYn32A6t+EyI3v/6xAT9YtLUOZPt8aIsRORCRpony+65KLMLs1UD9q
6uSdRHpcUu79G1VryPj/fp8hwiOmdsr42w0YB718rKDbvAHuxqy7afSdCC6e
a9RmZUmY3e4DQeTQXgLG1n2JjFHPxOGTfqFuQy0RnnPltI8g/UG3Z7m+ty+K
lYKLJYbl7CjfUmymRpiJWzD7m8EETc8ZaSj09yzdH0cE/kzpXGqMNIxHyyg/
RvfpZt+5UW2nNAjn/Gvg6SGCKIeZmDvSF5MFBK7cDSS4ZUH8NqpBgD83bRzt
pUhg+M5ZfmFYAFt/6LdAv6+9DORzfxJxasT1hJRi54LWJOoXmIudFGRlQefx
/b/HXhJhe9Gf5bIQWVCVTmsyQP5VoRrkiL+WBbncC3H8KL8zMJe6OB/kgGnR
Ewmje0gw1Rgt5LieG1olAy6yzxLBnPrWz0dRDsRzb1GYXyA9spYvo2BJDs7V
KatlI310JFX26+EUeegYlg5gLkbxWJwvzrfMC4HSUcErG0mw5pDzwtwbAWgZ
Unn7Zh7Vt2Z1raUECfx7eGJFp5uUIb+itiIc+bMsI2ZsV6YKVCiQtwui+iXc
sVb25z5pbLxnFmMa8YoqvPyYPBZUivxvu50ztV0Gs//8++hdZADOydkWN88I
4bxonuUGWWpAsWC91XiHCHOuOTutdGUxO/P0tankMpyfHRbSEOhSB8YMxfUv
0ogQb5NQfosih9njjzs4ZFfKY/x/9yEJui0nG/b+xvXE8jjnN7ntJEwv7DlY
lqr1C9cP2uoyYz1k3L6XeF/eS57OchBvmvxWhQ/nxL+vJU4sEOF+hJLjzHMd
6KzaKjuE/O8qeoKJS18XSs2N6/nv4XogJHfOSRxbTw1UGa5F6UiQ4EvJBhuF
k9qrzq8OHzhNMnpESXA3dO0jyQXcznCyYdwB1c+fvo279aNxveC/t+uQFYrj
v+NNsQU6OqvW04SgjYPeP3eRQF43auepO7j9oavb09J3OPf0HbOymDSEKqn5
YdMU9P7I/5pSWgyBk+kn8KP3U0eNVBzMNgS/wbHsSaTPMoNuxJ0T1sXmkz7v
q29kpMBoV7HeXZSPrAd0Lr3bTYFH/fVP9JBeS3mxS/+3BQVih7phEOmfgcbN
zOwBFDjwZaTuVDwRBCRe1wu8w9fjZZrKivxJgRj2eYduVM8uaTXa56L69HOi
4UPdIK4/vt9mraTKkDBuMg7+8nXD/xjpkdgg1TOE9TinXewsW5Smj9eFC8Vv
Ei6j9zL/03C3Q58Btr/TqJ76zh4TeCDiPV1XgOrxx/dNtd6GmP1QjdCWkkWc
13mMeg124nydraCSLRdn5iuCLMrupvDtobiXE9I3x2wJa4u/mMI/qdinbii+
IyMPjjG1mkIKm+XrbvS+cqrr2l3zTEF6kntcqwXpn++c92pDTOF5+4eFYuRf
hs+tM8PI39h7ODxnqLMHZ4GZnVk3LXEuOm01w3AG562/NpQrspiBnF+iyT7U
T82HRfzqMDKDHI9xoT8ongUS9zipNpmBLPMZmTIUz0ULfOyvkf/p82FvanNr
kDm0hEZAAdLXm94F+VfdNgetS3pCG5qI8D04xfPjuAk2XkwxNlRTnQpsHeHk
AZSfU03c0v46UOHVOq+bcjVEWAjjlvw1Z4qNN3jyOzCjDufk5Z5m3XCc9zGw
uHxG9c/fU/7aX6RXgkpz6qZnqHDzQr2vVgbqn7aOPTjFZoaN15CTz4/ywrml
XilMpgdnO/cax/UaNBBRyZrtvEyE82V7Je5uokFWT0dEVicRDhDfHWc4QQO+
JT/x3Wh9nR8V1Q7ONNC9uHDyQQURdrYnMj4wosHh9efrNV6h/jry2XvRO+bY
+tMXbaTabtKgjCgc9hy9pxkTde3jX2mwrtTgSHI+vT5bQjvLUprfZVyPeJ3l
7or6QQTVKmL414vU/77vYDPg1Zs6vLKC4tHS42INmYbZd/Gdnpg/gbPPcUG2
DCrOep8ZHX4W4jxQ6lUeO4Yzj0l6iL2U5ar9aPDeqrbEhOF/76eBBpF1Yn1L
i0TgUNjvML3DGvacPjKnheL3h0oHzylB+t9jSHDt0lXbE73rYY9e/o0CExKw
3ZdpeFxNxuyJN47xdf4hYsx1pThgWJmA8SiHbFRDtQRs86xiqPyK6mnwmnvH
3Dkw+4uVyu5DP7kw/tauqxUTJgmzW11GtQRIUBO+8KX+Ny9mbz4kIq2UKA2l
U/IPmxiRDugRCCurIMOvN7urslTR/iKPQsLfEWELMStO0ZUEmqdpl5zWEEDb
mODeGUWCA322M5PVAth6Jbm8I0Z9MuDyYeQFGemBKRfNE9cSZWCOcomSi9aX
EXRjHDeXgZiH257KbyHBifcRVxU2ycC2bfUazSgf8QRe3fKGQRaSUgieV+RI
8MRo2EjUmRPaF46SC31IoJpx7a2ACjesvb8/gkOfBGuTJstPI31goJwVYY/q
W2Od/AfPi3LgeCHszH6Uzy5OBK2z6ZAD35YjRzym0HeYOjww/CAPiXk75OqR
/xzv5Zs5VvNC79sTon/dSfAhP8lf+roA6huiq5doJPBYcf68i0sK+z6Ohpxo
5rWqAL2bUnYj7i0JnQzYKYPZ027r/k7iVoO68GC/PHESCGfKd/bWyGL2cunb
0uzOOBs08yUarcF53wDz1c5d6vCqXfOqOqpXpwL7V4S15DA7J7NkNWMKzg9S
QvyHv+N8pm79YJyMBvCLJXf+20GCG4fPMsYvyWP2r0qLWf1immBWdO2Kigg9
/0sD6WTOcwMPElgZJW+NOqoN7iORG7qRf5LutZnpLahg88NqPLZrTmuDTupt
BsYJ/PcGP86W9U/34vogRiGBRSeSBPVpaTRbCR3YyhiuTOGi2+WBpCAzvolK
ZwUQl/UwfqxCgqQfnotGlbqgfNKyNY+dBA/VHaK/fNLE9v+/8cpg/GqlncGb
zirAusAtfhHFQ8fEDRVbUW1sfAtnQbPqP5x3fP6QuLMN5wsPOQ6wXcO59Prc
d/FnBnD2zkyX2zoSdNJE959ep4PZE3Lkbd9q4Ww5DWbqQTgbv36+bZOnIXCE
E+zPoHgrUh7LMxvB7ZM5Wm8Oo3ppedvno8on1A/Y+Qj/6zCEMsncNVJrSdDH
lnYi9rohsJa/E9q5jf59Wqj+Cn3wUELf4/tWcGU9BY4IlNlfQu9l5lZX0wNx
CuTRXFIeIv8KvGnx9rKiwIdQUs/YPyIYsdSy8aN6x/noKTvvCBEkNbzfPcvT
xc7D5D9Lit5uBNpbZzcH8dP1gTY8dpp6KBaJ64n7qtUxRaYk0HZvFip8YIDN
F40c8ZocNUHnvtOjPI3/PcKMu5T1zBkSnP9ea/bSxhD39zNz4V8LOCtk+l44
3o7z12OJAz+zcLYijbwNnTeFqvsr73tGifCPGk169MQUjAZVWZmYSZB3Rcb4
22VT6N8YoKGK+ocZ2OxG2UDB5r87f3vitSTOTx/r+brtxbno79Dc1AWcD/Iw
q/wBMygqSfgljfKHy4ietluWGTju8tb9iu7Dje2HycSIGdiXm6mPoe+teytt
4SZphM1X9Xow9LTFHAR3toVYI73lvWbK8caEyX/jN5gCVw82i7AqoHw/ON4f
P2GK2T87Vy2vT8H53vEM7i2pVCg762fxkJMETqqLR1RummH23ZsSOhxmcb6j
L9HlIEgD90oH+wcsJKB07DrAFkCDMUbXtKOo/7R99N2t144GPScckzyR3p9b
Nr7p8cocm9/L8fTsYDsNxG9pnCjZiXjdDcHiScRuPj/TUf90LCTfcb+0JThV
u2UzoP7sKin4o+wd6qrvMwPBUt7Q/nP0+DGHDzOsfmmeJBAK0H3pJUPDxkux
aTOOHMSZfSCtdE8ezkqjL6e2deB8PqziXdEPnMfn7nP3i1v+d3+wgmfcsepf
UP3QbjIcNUM85aY0wUu3N1DB8+VwMwM6353ju6nCmlar5tPg1EOJJstDqE8/
L+0qp73Kjup91nRUctJ+ErSb2z0PUbeGYRsh1lcjdP1iDefmdGLtUP4U/lB2
rqVl3f9+jyDB2dwXKk0/GKHxkmSqSjkJ9QFB0obfSZh93tJ0DSWAiLFL89Yu
yhoCxhfFgvMiTDgxFtncParCyo3xTqH+ISsfKThcxe8vYEb3PwGM1B8LCkWT
oLbeYX1hAS82ftPY4U01wtJwrZX/sC7yh+VGn7rbPeidktn2D94kwW3GiDo9
daRLezbt724iwU2SXcoZfwFsfrEvu2Kwhwy4pqnfX+uF6t+v2VG5DlmoO6L/
ohnlY4eZg4G/QmWhh0dwOmwfCfim37I+0JCFL08XOAxOksD/8PiT2C45aNPP
7rfUQ/Xl08PJ01R52CJQJrjuGDrHTPWNe8vycPypnco08j9x0zcjcRFecOjh
qbvdQoKejRvvlCgqgI3nxFDmKRIssYWx2skIgNPtAB6PMlQPwoKiQ7KUoXj8
yDcbG+SfP1W3TplIY+e/0ne+KLhXBuNE75ezX0/LYnzY5Zfos73yGJ/fVcOa
/lcTWu/ZHTJXRPcVn8S6RloBs//+fZqslqEF2dxNtTy2SI8ltHkmXlHC149g
Vwrn0gZV9k+zr87g/fbV9yfaS3JI8PzduXc2i9rQcPHa+yyU73lTh6qda7Vh
aF2R4eQBvL6ycqfFcbxG+UFky9leRR0QyQs7boTq94bWy7XxZ3RAR3VEX0gZ
r7eFfQWFSg9QPTWnFm9t1oHAaJfFp450uxKUzc9v6HuL9IfFiWDuJS3svPlV
/0jj57UxPv3kq0PxZpxdbYVGjrbgLBL8qz0+ywAkOIzVhQKQXjUnHD67Wwez
r7hvS3jshLOC4eYZA6ohnL6ictrSmgRZLTcF1pbiduO3izz3Ub1ouKTnfADp
g/dJ91NinxuC84Zt5S/tSHDMwpvjYLoh/Ita3KRxmgRbKTElZwN1sfnPf50X
OM5PAa7WVAdFdJ4UWr2DoSYFRj74yFoif7qVrqTw76dA2aw2y1FjlI9YoecX
qgdnN3F/isL0BgCzSvOL4zFIX3JKN66kU6B5/SndNyjeju83G/CkGEF+76PI
RHu8XkbYv40c6Ef6jLYSVpRigJ2nMlkhZuyjCXSsFyB9MSKB/CvOjmiKIWbf
kKpt2zGI80/hyvimKpz7H4q3P07CmUaTNohF9YMwGJAcqIvySI6b+1SyKfAs
F/YpBqH3Z9snoitIwf2dmCIqpIMz8aWt2Io7zrpts3qGOTif2XNe/2SYGfzO
mUyWC0ffb8akXlRnBi0KidNsyH9MvvGyI/NmkPpc0ewrup/cc9nVEgeNsPll
ey3FQ9nM4Wxoef7uYBLY1yhHKQ6ZQ/l3vrr7RvR6YQCnfE0ie96QwHHYILa9
zQSb/4XfHKaWTTFO/9x83TUd59t7/vz2KkH5XOpG92/UTz2QlbGbaqRCcdcd
c+0I+vpG8M82e3dPHsoH+d8u1vmbYfOntPvcBMJxLthpL6zTgvMBJZtNYvI0
2HpSuNwI5afA95edzxymweK10IxBCxL86PqoEqZLg41W3KeEw5B/Y++tnCKa
Y/M1pY93Cs3jvCgzWq9WSoOb3Z5N71G8GScYTC+i+qaypCwRgeJ3t6jW2wPD
NCDIX5uzQfmSuV7pafNvVL8Pzdfv1KF/jwlMdVOSFj6QoK1HNNcb1ePRP+Wa
xsifUy6h9c+eULH9/i8eLaD70cuA+kwS5KxhSHK6QMPsfu8dXYT0cbZh3WMd
VIbzRxvFAL5rtFXrWYFO9GT1dwcSVLVunrj3AreffUS4JT+CMxRy7KtcwLlc
kmNrgawlxrYs++40eFvB7nvNMXss6d9nBQrmxsOH0HvidfptJ/UTH98g/Fc7
M94KMmKNfO6doI+nAfcaUzOLyySI+nVvnUK+1X/Pi+r18KUxiUD0/V9feo53
vmf437+nJMHdc9+Ydj9bA+VpOlVi4mSodVJ1k9zEhtlNFDYdmvpGwpjdegt5
WBjnHr/dj7v3EzFOSVD2eJJGwFhb+Fzv9SBWYI983LX+L3ov0rufjLHyYva6
xnuLWyOkgQk5YPt91F+4TPOPLPBj9vefd4iKDcvA0tYYF4Ekuv85IPES9z5X
FjLGirso9a67yUDrrRabSpKFiy/sNkUUk0Bx/adfuiKyEE3K4T/8CuUTS2d9
Lg5O2Hd558QFfjIojHHvv/6EC45w2ahn/0H6oPL3RhFlOdgnrs91sgO9ZynZ
N/Fq8lBtH36W1o7yg3HxvqZb8hC2yJSXfJsEt+ZzuPI38YD5V2edKDkyCEfO
/OO1UoArCRlbAp+i+n7+d7L6IX44OMvNaslFhp1VZ3gaZqSx73vx9FJMG0UW
4//7HlH4rdg4/WsZ3ZeioPhSoRxmF4nvSw4ny60aLwZUE6v9VF4yLN0ZH63V
lMf9//R6zYUinKW2nZ4wN1PAmHK2ZsljWQskgbF5P9JHSzcjP/9cVMTsb/0q
nV9sB9jE7/d2oZW+nwz8HcjtqR9H73uHrOEnVB+f/WtLSkbznz69a1POog1b
xgOHmFH+N6zYsVzxWBu4p3b73q9AejElLK7OSAcOOVytZighAetXRxurZB2Y
2F46NNtFAsmLPL1zp3ThlZdMrOwVErS6lwX8EwXsPCdGXmkVempj7G7OuuYO
M847jZICz2vrYNxVGnbplq4h1BhdfcKB4svGxz+9IBG3j6g4p3ajelM6ycAy
l02Cv083lXSienMjYfRvziMSkMyrml6gehOv0PLNrJsEC/6Ozv+O6mLzOZvd
R1W3UCBOrbCv9AXKP7/P7pNRoMC/LWnSFTXoe0WS+3ZRKXDob2T040LUr+0t
thA4TIH+gdOjT1JRvr/T8Fa6jgL7zRojKpAe1p6c3M563Aiat93a+/IqCQa3
UadCio2AudAlsLcBr68f+7PPpUyjes8xMqF11uC/8YD6z6D1wVentpDhA4co
pV3XELOvUy3i6UD1RPdaoHMuuq+PH+/d/RBrCkwXthVc60P39Whtq1E3BRt/
ivcZy+gJM5gvJtZOJJDgmZ6OI0+6GTSqNbxvQd975eHG8UedZjCeEX9hwx30
/rXfFt0ZMMLjdUESikTN4RLvix9sSD8LXzZpvvbHHCQq3L/xxaHznrkexbzT
Agx5+mtFUHylX3gXV3rOZFV8U2DvI9PMH8s4095ljF8V/N/7R/3ktVPOjRs3
0/OBEfzm7TGfQO97b07Fz8o5U2w9UQnv7k2xOPOYOTx0aKLC2WKB3c4DSK89
CPO4YGW2an9jSGq6zPFjCn3PZ0MOr0zcPnzwZ/6zPpwLmoQuHEb15aBb/ZYs
5N/yjXnCF41psOa+x7hYN/1+jJHOXN5pv4kMGcSX8w+kzVftZwKsXVdjgzeQ
4bDHHsrkPRpUKu2rSkf52zlg5MKrDBo8az/YRK5G/UpERmVlGA3e7vfrjEX6
wVp6q810Nw0unj++pIX8qX943fTjjzT4KpUg8e4hyof532MjUT9rPVy2LwD1
N7uGe0WtF2lQm9h1mRiP+o2cCz6JshbYeTL+vZe8oWAJ24/6Shel0s9vCuqn
OvrsF0lQwth5gKmZio0fY3mUGWpGw1i56Ja1ypQl5EuSlj9eR/ttOStYV4zb
ZX+rpTzMxlmja3Hz3QScKXdrQnJCcA4V57P79grns9+JEqeGcT5ZxMzAOIXz
EZ+VvrhlnPfFeCjLq1n+19+oHx5R2L1vHtWn85RfXELfcPu5rnPkI2VWYLyc
tpJ+nT7eCj7HbN4YgvLXF31Tk2MdVkCsDGe59pJ+f5Ywa5UbxMpAhpW48/NH
3litut81MCDh/T5IhwwdLAvfz51b87/+mgzZx5eDFN6LQpFtqtRLdjKYCj8w
tI7ahNnfbDlNOmgkBjs8+r/pi5Lh/OO0Cz9RnqHbbRY7D6U8IWAsxH7pvl7d
RsizOjuueYoMHB9PdHj/4cDsHD0W0fbnuTD+v+MRwExhbYLFATJIzUm0klh4
MPtgZQ4lak4aLMVd1lp/IgGB1pV6cokIUo/0b7ruR/rBZRfpiTw/Nn6+3eGN
uooMGHWdPntECK/Xedp3Rav2kaHq88WpmcOysJG/USCcQIbQOzfaN81xgKfj
LL/tSTJoBihO9dbKwYfvoc9Vf5NgUunrDQ5jObi51kili4++Hg+wCb+6zqmE
1ivlOzp2Uh42So3MyrOi9XSvbchOlwff21U+82vIQH3Dkb23Xh7eCMWPVs2i
fvxwghJhVB40Mzydzn4hQUyZo6mwrgh2foU6k+qPngqgINYjrUQig5h806cq
VB/jim12pA0hvfKFXJYmsBU+N3w1No4gw2l7Jp3ePDFsvqC8Qw95r8wq/4oA
c2Zi6kMgw27fF53Wt2Tx++r8cmx9pBzG3gopWwpccb6XodtM0cB5Ye30sa/c
cqvWF4f8+XjJsfMonnyilo65K2D23orai+avFDF+xMfQfFgTQGgvpIwiPcXI
tofY6KUN6eWdj+7+IIGgUPPZMJI2yC57tYiieOveTkvezaYDNQWbKgh7yFDA
pridaqwDb/Y/Y5hnoO8vD5WbXcNH0f0d385nefG6DtCWQi/v2YbynVaHaNxx
Xfg4wVb4Avnb5tGVOcEoXWDTUzrpI0mGHY2jBAYaYOe745N1UjxQG+PIJ59L
fDhxZiSHUFTOGEA6U7LmhhEShCke+iE+httpbEZLz9h0MA5dPpOQZIZzJfHw
eYq2IZxiztvyj5kM2478mEzJwe0mqSylSqi+16+Lt2DaQQZF/nUeem4U2G6b
tMd6BvXXNsl63rG62PgDB3jIhag/3tAbXlmzHc33MWl48RnND2DXuzVFz58A
V94OuRBDyFD9dX7XT4IRtJ3KLFRC+rWOI/j2jmkj4L+nXcgxgf8ePWpwtzJL
iwwlAcbDwhbGINpc3V+7QoIKX3fm/CfGsP35MpmMzs/6fiU/2doAO0+QRH14
grEhxo99R809JnB+Ncr32fsOztF/ZtvX/TIFePprrAfpO4mxQw4NEhQ8/2z7
1judi3MZFAVya5pB99XAZ1tRPVs+QDsXlmAGv0QrfHtQvJzyHT9m+MoMFk4U
BBYsIb1zYg1ZjN8Im19zg9XfRdUc/JcvC6Wg9/p4X2M6l4UFPH/dwPRsBa/3
OsQs9hkLvN4f35Zo3RKC8/lfn4ZeeuAc0yJ35I0hGe4HZBZxm5uueh9GqC/Q
C74Zht5fy2seqfZVdtQv10paLVd5k4Gg5sN4nmqG2ZPPVSlEJOLsaPnlzto3
OO85xSTy1ZQGrNsuJxiheOF2Nv9op2+O2be3RtdIoH6X94Bcm95OMlxZCMv4
MEqDD89UjB0YyfBv98Wgy0s0yJGBtmMov756kCQpesZi1flN4Xpv8CEudD6S
UmtcDJMlSG5TdvQTI8N3tVam3eqWUMGrzG4ySv891xKa60I7etnp882g+Br/
QGc4zrmyMw8OmJMh7bqbSbS+JXQBqVxAggyHHjb+m7pLXeUfM0gmL44esieD
P2O0KJs5DbPXTog3DaB+1SSirO4hyq/dzvImrx/i9mcL687KXse5IfF10ZUI
2qr1LYDL/FFkpCr9fFSIHywpTT5LhnZrqdBjL/DxG8yq7t79gvNDhzNlR5kt
V61HBYPNW2lJR8nw4HNLsZMBbrcLPPm78jfO0sfeBfl/soJ7YvyCCUh/xfg3
nZRftsLsf9MOpShy0f99PhkENMsvLK+b0so30+0gfkT9X8OE9/u2BS26/a7n
luX9vGzYeFbvwHzXUWaMWVr29QRL7oGf/PdNfPbSv5cZCAN7b2TnI3/5dAoq
ksWhUzzb+xa6r2XaaRHm3azwnmB5ROg26ifNfLOvt3Fg64mVRb6tonJjTK/n
1TyHhDc8wTkm73jf7WzUH0RlW9+zJYKgwMeCLGQ3j/yUf+8r6jsj7edmbvy/
+auopJRnK7be+G+1M6QAGcjlDskIcsXrud+s3H2mIsQNJfVvy2TBoNcpdATF
05yKkf/DPC7Y+je++j76Hv34x/ZOtsLYepLW1/gX18rD8M0qdknEzuv/9lx3
lYezpLRz815kiKtwjNZ5Kg/cl05/a6CQ4dyPsYLMMwrQ2jSruHCAvv9WaK3f
FbstHuUbw8o+oV5F8P9nv0tIlwxMFW+OjfKLY/vJV7I2RWbJYDyvsOHytQlZ
jF0e8F1TWpbD+DofX5NGAc7vQrZM6VJxplzsEeFjkMfY+EB4/YAXzqZaKnbX
OnFuvempsfmcAsZHewT/Grcp4lyz3tjbCcAy9UuimikZIvxrPzBfAkhp4XkX
FEmGdVHjR9XPaIMem+UZe2VUf3/sHWAQ0YY3gkyDF3xRPopuZZL9oQ0bHz32
PoD0hZxbvv/Vm9oQuEtUqM2P7i85yA4QeeVxnwy6sZdYbirpQHPF14MN7ihf
RmrEFqJ6LlLF85hgh/RI2ALrvX06EF5jQHAxIUP8xQdXHvnqwHitv/s9Tbze
D1nK/n4eg/qVL1JB/s06UPhSyC/KEeUT0peR6Ce6MMRUcPEM0nsdnIG00UuA
fa+fyZ2MraraGLum/smulTeAsnUG60o8yXBM+IuLQzNul9uy9rfxPZzn2LZE
qmXhXM0oxycehfMnTun3Paj+rXfsCJ9F7wuKXZcd3+pg9nLJhFv23wxhx++h
tQZIjz/byG3Sdc8QuNxkE3NQ/D1Wjua3n9LFxjeusRlyCKdAM3ljaDqqH8aR
5Sca8lB/X/VMqAj5/xU7F5NIMwXY90fW16Lvd0wNSI8ZpcDDdZR9nQZkyE+1
fT/NaASX1jG/V0B6Udxv3mXBwQjO889ckjFD96tod/hzjhFc03fapXmCnr+0
oU8oVrV8gO5vdD9e7HnTFTjna3rs2t+CszBnTWHHa/p8HdBQXX7CP4CzwM09
VzmuI/69TvL1DoNV+UIXSj5eqY8rRfnmgQoD0c1wlV0PigOU8sMTkf+lWCsW
RnC7HEscz53LptDpqryxJpi+nx5wsd3LVUP5ZcvZXmYt7N/Lk6E+tuLyignO
7lnXSA3bKKv20wdOQwuD7Si/RjaS+uUjcXvIiiRbQxnO5zVM9EwGcG4S1fVp
ZjaDp7fqRZaRXjCXuHbA7YkZ1N6QGUhC8dhWa57kyGS0aj8DpItFqpfKkD52
b9fWeYPbrQ3YtpnomYP7508lFk7ovYbc6jc+awFLRLGov4qo/7r9i9zfaAGs
ubMV0/vo328IHlbxT948pq9PAdaTMiziKB/aqhwN3Vtqgq3/RExZ15mZCrrv
5upLzuN6xnWu8K59PM4J6ZyOIWU4N2heZCnuQv74cmmm8Z8ptt7m7Pp4mwac
k23+SU6EmP73e5HeaW++7pSA7ntsLNFkaJ0Zfp4nYS/q9put8o8xsI8MXf7c
hzMt+cBTLhQP6j92Jd5vxMcnKg3yXNejgUTb0YUSTK8Zw4Me4fAfqP443nCc
8LIwX7W+CZxk0FYYRfWnbLvdA3ukH5jGAsRY9FA+Ptvt+DiTBgJHxbLD3chw
uc94nWAYDRTmPpAZ0fr1+QX/ApE+yBraLPAR9bv9Sb7BZUgfdJnZHk2xou9v
Aq85bAQ/X8X1VI7yBcfkGjJoNfF4pbIhPeDWHucaQAa9I65OXfLUVf4yBQE2
TYF/PTiX2Efxk8tw1szr3SoWi+urTRlpQTfQ/QlY/J7iM8DXm5g7Q+q2sITq
kxTbBn9cXw1ZroVG9F7f3/wst6BLw8Y//2MXcnjBEkaPb+PMQvl372yfKfUh
bi+reCdbmYkzc+AQj0AYbZV/rYDjq/dGXqQfQ9e1yJq9xO2ppwsVJL/hXP2Q
1Lib2QpyT/c8mUXxmLZeby0jwfK/6wEVTGQGHTaj75W3kC4ztcTt+wjb+cVZ
rFaNp0GMJUPQyzT699JAUCqKa6UW1UueHloQ0ltDv16tjVSkn9ca3LMLvoSp
/I8baCDl7HjxSCbyz11Nvb2s1hAQquvNehrNT899niZp/b/fW+jzp7R4NII2
qSO+57ZMPLBeGKxLvh/OfECGp9LSsd1rp7To413GH3S/Gl2HzVe7fSvJKG8t
6E1WM89u5wDlIpKvKZENs/81q2DmaduE8eOf9jkjlzau2p8ZXuzj0Ozl44Bf
H2Wl+tYTMbuzr5NaqCoJ47Y14Yayx8gY127uiOE6JA5nDxoznH+B7rvGUlvN
mRVe5siZai2i+hnam/BdlwW4R/u/7N3KAXkOa274/uFctT8Bwnfp3qpg4MBY
SvBMZKY4B8hcsVWb4eLDxh9v/lv1JZIEogM++48uk2GTlumlxQIZuGYt+kOi
ANd7yi9fkcJlke50b5y7+00WQrNsW7NQfC+n6Z6wQPopMyaYcjAa6cW49uPD
d+Ugd3SJMpxHhs4QK98T9nJQpBFk5NiI8uvpd0fXM8nBw5QFo9fvyUC+Hrqg
1LgTO8+BU1u+1JDlYVfqSMC1fjLIduRo2T6UB8WuTaXst1A/bBPSUu63BXa8
qPhliM5V9/RvEFuiAtw7pzt1toQMg5Q9fj5dilCQH/nrPoq3b0LEVolQcWx9
Q+Ou+oRWGYwZJ4SZGqflME6y1krqOoezSIOd0NBGnPsPKfoWc8ljHH3mi7l6
J87bL6r9fZ6ugPFAaraP4DtFjPN2HE/yzQGQLDBxGX5GhkvjPpYTRtqQvvOP
0lgxGRy6mTdQ9XSAZVCtIecerrd28lvwkH+j/qvWpCc8TAf+JLsrnXuH9NxX
lw3uNTrQtP3uoaRKMhC5T6toT+tAfOl01l0s3ymAxjmv3A1SHPBPMURcSlQX
jNK1aK5NZEious7y4o8uxF+7RPpzGfUT7n84D1rowYXuKRaNO8gf/q82tuTq
wSjfAa/bSG84n+U2IqH6/IBLVnMb+h6fP38ejVcA7s91cxkf3mtj/Ll17qBV
CM6j/Apsl47oYBzSdKjU090Q0scsLDTQ+zZza40JjMDtRpeXXK26cO5T1Am6
98UQHv081HoA3e/hYMpAUaQh2HgTB91Q/hys4gk8o62LjZ+RrZz6e5oCfzNb
d4TFkWFp61KiqS0FKLY/Nuei+NzIpKtwXY4CKeycc09QveaYjnzzk0CB0Wdq
H4dRvm/d33r1mrQRPNlNqmypI4NBoipDp74R8DD7HrmJ8n9zU7HvekcjODr2
Ysf5m6h+zG/7qOZrBE1Ne97aJ9H9rw07a4yGnohxQPOxzjTbajRf0JWZ8gid
N7BsMXrBCO4fEWrtROdrSHp9lXedPnb+YNN60z8sxjAdw53w7g0Z/tSWP5bz
/H+6uu94rr4/cOA2mW/e14pklR2yifeLt73yNhoiygpFEqUUKZVKGUVKVjtS
ViQkoygUZSZU1icNe4/f/f0+uef3/fz5fJxzz/vec859vc55r2sJUz/Wja25
idZ/0+q77Pzx+FAcI3J4SzQ6PvFWkFFWjyVcoZtO5s9A68GG5Zhcu3kyfOqV
vr/vgBVwR5xc0UtC60H21ydqC1UxwvEXO9qaV1aPp0LAw6EmUXoMgtV4FzUS
zYjXW3PVt+LuIWsAl4U/5fj6oHQu8p7BFnOi/NeaIn9BIxt4wFXfLFqw2p4J
/NnrK6zfh6+3HidoSxjaAvd070QlXh67jYvlkqrlf+KbOTjxOctaqGHw8+Pr
DRpnrIjy85XvfYIM7ECvQvHKj4tovcSz79w6BVYMmCiF5ha+1kT9IkrO4l5x
6/+0bwGjGtST2owYYeku08xJPuQdJy1rnkoiX5S0HdqPx8dtdyLkqx+h9ph9
MpYFJW0IN5ea3CSF2/zn9SyBn7Jt6KzU3/bw9ZL7ssH0NW5katMx16pBPF5u
pykdMLX9z/FWkDV9bcttRYxwj3rWi69rkIWDc3XFh/D+rDu0HJtPg1625YM1
+Pw5d8f0uk8yDfQvf7898xKfX0+/PUrqpMFW2QoNbjw/F+ivv104RIPH+w9c
08Pjwf63u262TNGAI090al8yWl8Jtu8v1yZhhO9wn9Dk70PrrSVBXQkNfLxs
9FLD+bnsoS8wKLi0Ea2fOGWmha/8RJ5KZZg7I7h6/jZgbRgRZzWB1lcVzq9J
XrL4eEa43NjjZA8jfq+tHhHvd9gC02XpcQ91DHIe1zIel6QR/aUZ9N3VMRRZ
ZHxASPk+sj9/pd7JFOQX2jd2N15EHtD/ZqrXiTwa/ejjxiHkhcZD7nxTyEqk
qkQNEQcoWjZY6S/F8yV5LDeNyx7FQ+x97Jft9v8ZTxrMdzQej8Pze227Z+68
lMN/yu1BsW43nyF+/dfPeBd0izpCuAd361M8nvRvTtr99v1byr/vX2GwxLpJ
+nkgnl/L+4e/Saz2Jx3MCSVoC1MwmB1ymHqyb/X3Ghjoq2Rfv3KajvAvM8/N
5QVMYBZ/QuvJdgx2hzBviXvDS5QbrU2sHp4lE3bknTR9GaAI3GXVsZySaP0R
k83RMBOAgdzetLw91cJE/Yr41rLXI2SQMI9WV9XEoCGGT5CuXhV2DMaVnRrD
15emR3po42qgYR/4/sV3MhyrV1ZdjFKD4I3ndnewYfDKevj0PbIa5M2n/ZpU
wmD9yruf/t7SRPvTicznzhepg6X2tZ/LM/j+aNQ/rFhWCEb9pI4dOotB8vum
WiFGDfCVto8Kw+cndv5gRedjDfgx+PrMZTw+Cu5M3n7kqyZQMj0Xd/5DBq9f
ih6h+PpstX0pp/OvTnSoEj4zuGHpwF01wn6yp12bhZD/7Q9FsD/SpccSioFe
oMexPYwaRLl5Uob7u3Lk180TErbLmoR7Tq3Tn3kHkF/eMdqNx9/+f2LizZgM
gVFKz+M+Hq8zZ46ZCg0awmdhk2tBo/h8lz7rQL5jCEdpw18P4/NJjVvOjy/M
CN6zN7e8xftzNn7/w0saRmDNdudBE37/8kocyL9RawSDD25nrWXBgPJyaImB
kQqHKPdrI/D4Juf8Iv++NhXaogKzyvD4RJ667GMdQAXd11oRcz/IUMj3nW9X
ERWkXR8V/1mNB3RaUJK12TZYC5+PWqMhdSdNwMLYWnwRn88R3qU3XrEZEtdn
TF3e0t6NjB0Y6T4HRoTdu8hn5gaQSwMdO689MQPx9YXn6zAMOLwfLdxiohLl
97yeyX7ehvzToXpfm705OHZjcuZLZPjDmbErFc8nS+6K54Tx8o2/s0RWBlD9
l0un7rXwWICoPzhNyWHAdnG7XhfZEn5y5qeayODr4SivoPwASzhQ/uBo0Q+U
j9eT+1qv2eD9t7eg7GuxJYjKvr0JPPj5KQ5bJ4xbwo/pe3riwygf590NZBHf
jUEg/z7bYU4ruP+UNjCogIFMUQfth4kVKJrmxQ4wY9DraOH086QV5H8mafb3
onyt8MaO/bceBpFv4x6c/2AFY1pfHZqXUb7udWNsyz+OEaYfScnRcUOWDlU5
XWm0Ol7GwLXNxHFDDHLI9zdafAYYyFZMFgbssYZT19KsYvF4HLrkGzfTbA02
/nbPu5fQ+z9/TryxLfLH4AQrdu4o8XwoDI6WJHMkiFgQ7jfMdGLtQn4iXG3o
mGRJ+MSdTSN2+lb/e//g+TypOHT5vA8GUaW5Wyzprf9zf1kA2axAhCMSg+p8
hbAt7/5THmkByjRfcqvdan1LWAml07mkj9yuOSg54o0By9USg94VG+J458MC
kzH7afBeKkxu/Rx6f6PUQ1XwjD3K1we7ggLYDqH8G/HIL52kh7yP3TiedQey
vd+608uHMfj+mU5cu5oGB4xHfmuq4Pu1l7Rm4wEaOPPLP/7AgPJr7zwru7Et
8qKnZeTBg6vtWUNO67OfH9WRmftjFi96rNa3hhjvl+wJlii/dnlcSfI/jcH2
fTSuMw72IBsj7xq+drW+DdzYO87f6odB01uB3M6fdkR/SOdwGScSzzfC+8uW
885IKfJRcd0vqtHIt6/Yc7ZXIa/Rrpzp60MO6FP6/mMZ+aBQm6+2vAO4pIVd
0lwkwwGnrb++ONj/73hW2sE77qNJH/HzY69gf8Wk4fC/5UADoZLpc9dW+7uS
Bl2Li61ndJEFv6kcEDmGwZaCdv0lFUfIOnZEVGV1vQGOcH4k2f05L5E/6d6n
JZeVWa16lBLrMHovvBCDmojmQxXO0rBwsn5XMd5e8tgB8ia9qb+fD6H8O/Ai
lPF+N7LB52HdrgwMykgshwt2McNqfaNoeaPg14yE6+ZsSWqqDIRtA4J7xm/S
wf+2zwZV1j/f381GFhlt6x16iRyc+OqP3CcMuN/48Cwd4COOn9TvFuTy4QTW
oV+xmk8xMGsUzF+/Togo/yfkw97YjSQQK2JenPqMrz/+nK53a1OFCmH/tj14
/GD2KJBJu68GJhPMxTM0PJ9fuL3ZR0wNHse5FxRGrL6+EJxoFbspEIfB3dqA
9Gw/aaJ9bheft0s6GpA8VR8ZhedHf7puC5EGDTjqO0vXZILBrbA9Fx/i+ZDP
UGJkAh9ft8FljfevFYjjv25lOJynqwULtkm3TPHjNdJb76QSv3fAQCGbfXS+
To1wlCPrrsPSyAwKjUq7QIPwjqspAlHfkHnmJmZszbUIk9kyxv03G4KOp2Kj
zj4MlN86h1D/MYSWb0/EH1ExCDXgm5NxNIKsHxeCy/D+sPt8L3JcxAheKJ4I
0DiCwSlfO7LCohHcPLqnmAfPj/U7GdeOFBtBpdKP/CueGOSqyxgV6VDhhGmL
0e7V+5dOEz7qpV050IbntxaXFxfiqRC1eafZhpMYFDH+iu4upEIT75xfCh6/
atRP2G3qoILw2PXLXFsx+OjFJRK5QAWvD9r5p/DX0/o8w92Ix/fQ9jFPW/x6
lo23WHpvN4bxOOHhBLz+1iBN2uBtY+ATq9MeDsKAi+OUC89BQ+L6G2/5CX9z
NSL8aO6WqVErclIk6Vv0HiphubwdbbLSyK+8r67nA3Oofd+zUxzPR3faJt5f
TkHl388PODI1IpfCb/mpVHMIMZhdPI+P7w4L6rYEemOi/KOdWKndTgsoVesY
t8LjY5ilySDbGguY1qqQb8bj2y0OU5JGC6p/pIr7udaEBWQlfDNnxeO/s297
6/MSC2Bvculj9lyNf4bw5WLdK+Fr+HpyJ/NmP0dLmI1KtInDx7PQMrj89kZL
eK9leRPD4y/jQaEOs2lLuFF/NmYRjy9OZxxPOr+zBK6y3bU38PXzg+tx0gcy
LOFUria9zuHV9o3geKo5w8U0fH1kU2qzvMMKJi7UDkTh5y/VFRttsMEKlDti
KxmC0H5cWLCJKTsLucp9R+a6Xnz8eh/ujVixgltyx6Pa8fujpD0z1OWZFUgo
K4SkeKF8v3xpm73ADWSp6uTbDaXIFnMdk1GfUf7XPxuV4d+B/INBKnMcjw8r
pGDe27vw/W5BeslL69XjjcEzXPNlbN5qfROoe3jHVu86BjfmTPOkMRvoO8Bn
6xu+Wt8EzLBqe/JrDIZWYsi/PC2I8aGG/7ikVWX9v/ENz9/yQvTz+bEoX8/+
UR8fIa7HEs6zrLRSif6xgjcRxr/+3MHgUiaYZCbS4NIQlD8KxO+3m28dyUs0
iDPuWfLRRvlU6c2HRJfbKH82K2uo7rmF8ucLzqesWxLw9VxY5QlbI3u4tM7w
TTW+n8jM65YTyLQjzlcwbn7NtBiNcKL4XG7ND+R1ebNccni+eteSkTe1uv6K
tIN5a61tUyUYDDz+tGeB+H+f1fPB9+OawzpfKzHYuVVFw1Hb4X/L8Xyn9l3n
y9xq/I+kwcadJ4y2pCIHs/j/lHmL8pdayfBL17X88N4sUOP1iW9/3x/H4+nA
hTe/SqRh+teKpDP+en7Z4x8tsRUKO0vUBf5+DK4kCAf9Sl0h6htkjgoyBU4T
1vt4PScwkQ5Wvf99fGFOJRPYbPMeek/PD0e92cjz59mJ8gXTVPY2CQV449oi
2JOL8tWx3+Ka/qz80GzoGiwkSCLqx51uEPKoEiD8b30SHNybMVD5DZ9PSaKW
DU2qcOdSbLY+Pj8Szl50vNXCD6XBF+3TufhB4pBsjVa9GsRT1TuE8f6hHj2C
+WxQg7OGgeWFLXg8CFielZTaQLQfmH3pUfJ+DWiILu+bw+8XkOtusPtHA1Tz
bFq94/H40/z87BCzJmRL7UxW/4LHV10t1zWm8sTxsQxraZNHtECw4ruDSjEG
OaMOoeXlqv85/41Q89HrcDYL/1/LQkLCmMdzPn7ANkrytg2oEfWvKKkMlcir
/ed4eeA8Pfpk4wgGY1/cZ8OPahDlE/M9V8msmoTdLl8b4LyuRTjvO6nXOtQQ
Nsh8PWOL52dpZSvfHY8N4Uw6z8kxfPwX6pztvvsbQfr3J5cpyfh6y+PqQ3d8
P/YjPOZB0k18/ztccPrKHSNIaap/1fB69Xw0wOTktsA3UxhssDb41XKACh2a
Qhun8Hj6OyvZRNeCCkuLqiPO+HgXz43eysTzg2S11dNK/PhTdpbTbHh8M43x
CtmIn1+o192NetNUyPog6+SMnx/Wd5Z8mtUYdD4N7ZHvwuB+/fnr/mrG0B47
WNBfhoFuwYV1jm74/sVsgDk9HV9vDjYJvnlmDCPH9hbex8fvWMUnzS/TxmB5
bbfl7ysYnL83WVXiYAJJ8xM/d93HIOiYn9OJNBOwO3C3rwO/X7i/DF2SnTAk
+utBvpeRFB2VsAPXZPC+aeTN+oE3tlcg8x34UWl6Fln5/KHPWSRjwgLrHZT7
gpCt3Y/utT1mARUnx9qz8Hh3fo2hyWwPKk98njbZMWgB/b/a393E53feWG/j
0C5LOF5HrzeUudr/RlBqfTvYfAiDjLtqlEdlJsTxOhbmpQXtlvj+zvtW4R2U
j3YvP7tcoMoP/Af5TlTutALtwxqvt+HxUGeUtf3YNyt4JzakHn0L5Yvza2Km
+GRW5yvevwkR76r7Ub5gC5pQP8SMyjds9UkT38gPprJvMnSDrUHojk+ucwLK
FzlvWau0MH7CaT9eajiOrJabQrp5iiIP/d9yPB88G+wfGFJarW8JnxbPCWWv
ng+eD2pSXtPflV4ttwLfQAcIlOKHfdq7vo9n08BbrI6SiF//o8VnBgn4/qtU
6PZB3y6UD7Zh3xvCpVaPt4ZkAfrMmtX2wB4WQtLZSq+g/BAVfCWjgOgPG6DR
SyXQ8PNTTa8fVve0I/r/x0V5Z7cRZIXgw4unxWiEn0ZsTv2UhBy/S8F04hXy
9ihNUQzPHzK8cxPeeH6N3H8srFbWniiX77H0ZpZz+N/4gOcHTeraUTYBfsK1
VsJNKoMoP9CPpled5/hbju+PpiQuBwd9R/sfsaoD/WPr+QHS3bydbgz9fb+R
Hwx38R1lDd8AZU8MVBTw+71/qvTz3sAZovyuu6mLdOdGUGDSZKeR+GH745xM
6SoGWC3/Xf7+yG8dFsLebLomsgFyoLGPi/v4DL7+jn103/Y6J1FeyWrpWmTD
T3i9TNMz21xVSHCxP+czj+dHsi+TIB4v5Tzqq6SH8f1LmWrMbXy9f1te1dBK
lh/yLqvZWMlowLP+6Ef78PGa0xworruqARbbp87+w8APUhoG9c90NSGOQenU
H3F+uOxuUFaVpwVVae1dMIfBkycrRdfjVYnX12hjit05oUY4IjrabWQj8rLh
EQ755+qEQyO28QzJaxBWm+Q5fCgL+bjORe9sE03C4tPRbB29WoSvrt/aWTxr
CJcd96qx4vfb3mKXoYNqRvDUeGeEJp4vlA3CZ3tOGUHLj9/BRmr8UKR9qtxM
E98fUJNG/2//Vz+sZjo4R4Vam5f+l/DxTR5Y9ME+UiH2A/WT2BK+/5LQfFeS
QwUnh7otefh8MXAN3OSKx691bdZ3qSr8cJj/WGyEgjHMMd8kRQnyg3PKkw/6
34zBnVFSh3ECA2E77i6XjSagqa59/je+vkgvy3Ee22YC55Kazl3Ex+fOZa3b
zT9NQLlIlGEav7/jrNkbZNRNIV4zLr6MF48/pN3ehtFGxPU+y0vWMrxFJewW
qW6XLmNMeLLabGksCll/+0/XSzEWINZlqyK9iR8uhBZsL9QyIcrNxr+/MDiJ
3Jy+YXsxnyW8eCh7gRWfH1EHKz77J1vCTTGhc/34/d7u0CRQbWtK1I9XNn4e
L2wFeum+EyF4fGjZl6PfkmIFpLCwUUvcFhF2vwSErEHAb8/xQ/jxbHeP+2Uk
WsNPuz8y+/H5tjlZrG+Q3QY+MHVs0sfjg/PXbvWvWhZE+73RLx7qu9pB3Z7x
r2fw9coMprl9sNMOlrPmts7h/RP1MEtjh4sNUV/k7Jv8ImYaHN3zrbVfkR9Y
uiW7QhxoYGBMtr6C9790mUg/4yEa7Bc+9E/zGAaPi4PZ77LbA/vbRXc7PB4P
WXVW09HsiPb2+Zw5xlOPHJJ68OqSNY1ww7CRkMceZGkN/tS6EGSYOFVTl4Xc
2Dq/9SCXA1ywnshNkuQHk11hbUXM9kS5++6tuu0sDoT/jTZbIPDxB/mNcVOU
VTtUJ+0bdUHW6nS5VyqHLPJHsv/M9CRFQtDPKpjfFmoWWHhZWyYpLCsS+sub
kH8Odm6KMUdubooXx/YiFz+z4Es/jnxcRJapfxuNsLGzpK7cHmTuFNGDAf7I
7e0C9wpCkDMFeLtnI5D7xdOSW/L0QJjm4u0iM02ZuzpfuyMZmXvN9smecGTJ
EwWSXnuRtcZ4aCNmyFZe+yOClJDdO+sez/AhN88FjGK/bCB5j/pAGNMUxZD/
2WBsmw34CzU8vARTlHyVpW6WShugvPcISA+fokhaG3+MeGgD5LMLm/NLpiiJ
PhfrZxNsYGhL4kzN5BSF+5fCWSs5Gsg8Ex0Vs5qiOG+/d0dkPQ2G5Qaygk9N
Ue69Eq8ewWjw8NZjp7riKcqYws2vL9hp4Msbyrbu9xRFP4mf7hK+n5GPNngR
JD1NWc1HH9IZtPReT1N0LaRH7uD98874VHvrFdwjuZkieP807K+7rFWAO1Zn
RwLeP41XeUxT2nAr13CvwfunsWzb0vzcNEWn2bY2Au+fpv5bhS7rZig6wZ3H
pxVxcw74V8AMRZvfc/MBvH/eqytKiXvOUByC5VISdWngQonQsDCepsRPKoT8
kKfBC+03lu+TpykfQjbRDEVosHYzj7vTCD4+MypK1zloEKawPeSzwQzFbl2p
+6GBQop5ropUq/sCRX62gkFPsoGi/HClLlt1gdJ2MM6vZ7iNInCnKSCKYYFy
3euVQ3plL2Up7Ra28+M8RUkpTEzFup/yPWV/qfKdecrl+7yJpJJhytureu4s
IfOU3xKPWMekflGeXmFn+WIy/3e+64BnrL9DESdyk0voPyvP5whrK56KsPRB
zlq4yH8NW/VWiOFw7XQ5jkz9nUsqUkRe/EBnztUzS3mU2vukjV0H1v6/+TRP
uXaxbl2YInLksbyLIrbIfr435soDkZ12nPZxj0cGs/2tDAXI8ppO1LufkPk3
GOSZTf9/7XEYGol22BJOcyjx7KlF/nhT+VxGATJr/72HezORtyiKNUhfQWbm
3VRD27yVsJJw7R1HC+RtEi7R292RT8pNeDkfQV6dr2OhtU3snav9T0f35l33
cy/zBcJltWytvX9Qef5L9dGdycj3n7tzfDKYp4jqiyYVdhdSAu/lvcgLX6A8
miuQDRVoIOzxQ5HRoreN8Fj7yti2gl7ClXt9D+ZT+wmf62zxef54mLCt3Ra3
SsFfhBMXcrhtJrWBfrv4gynNeUoxiUli5b02NOvmXHH1mad83rBLLS9bGzLF
tI/U4ue7optv4nFOG4IYanYr1c1TpOzW7OD30AYY3Gp6bXaeYubl7vfGQBtI
bz8rLckuUPYfKw4PW6sNvY99+L12rvaHNHQL0+3tiV0k7BHBt5ZeHflHv3SL
VBeqH2SpdcE0coHCdd2/Phkff0tvfZtDcfMUu0wT34TXtkCdncmKrJynJD5a
vya20Ba2XMifvTw6T2krmHtwLssWNEQP2N4SX6AIl380j4qzhU25Mney7RYo
p0nvSixVaeBmK/GtEb+/FDe51Ufh8avLmaM369M8pdVqorOUiwaOPlOfj6gt
UDzrk6rNt0v/jd+LlOn2JmvXt8jnB1nagvQ3EBaeMnA7+xR5dX3Ncn19q9v4
EmE9/iNBiYnIBxOauN6oI9/j2fhovnWRwl4Swmz5UgrKFTy4FJYWKfKTdRdn
faXAPldhDafmEsVSRZTvPiYFwyqTTL8Clih++wOvO72UhBMFZXRN95coFx5U
iTH5SQJZM3oxt2+Jkt3Pfzcfk4QHJTazV4SXKalKlQoiR2h/5/cy5dMnnTxV
H2SO8AJN8+3IVCmlst1myMrr5h0jo5ErLogsbL+CbDO7JVM5Bbnba7cZ621k
/48Rv3pykOchM/HZM2THzsvtO47SwHk9l4GS3TJl+VxS0X0/GmxsvmyulrJM
eaCZljjtQoPxKJKDzrdlCm3gbpDJVhpUqCe4UhRWKAuJj7deNaTBhUHyPpPD
K3/nlzlk30xpoL9JD6vu2+G7NcoXWUBAp4VBmx70iznNU0fNQOtjx5cdFfRg
Vqmtz/0ZmVbvuTmyFtmlJU5m/Amy9+cyUc8byEH9w7xtZ5AH59YZyXKZE35u
Kzp0bT3ypdtrLzFuRnabFVINMkbebCPY1rMNmTmL/7i1L3LHNFm89Dgyy4Dj
q4AxM+jM9FGtbaaHL05pp1i/mIE3x66zcz/poeD1kGFGnRlMHLb9rMTGABe0
VBl0Cs0gssdQZa8UA7g/OFbVnG4GXOYa0UkGDKAlXBPld9EMUvJku97uZPi3
/yrtwPhQtJlyMRNh7pf5ZX0dyJ0cfaoJ80yQYX1Wwy/XDrRc1m0dTmaC74Hy
na337EBlueyGWA4TbExsCjdMtwPZDJdBx0om8H12SPxxsh1IGC2qXvzEBDmd
AjVCcXYg3H/zxKthJvizWOpz5rwd8J3Vq59ZZAJVcTeO0Ug7YJf9jG3iZf47
vmYQ/OuJSLkkG+Fz7CIPy7mQb8qc1ayYZSX8xHisuuI7cvUeF9rLJlZ4K/J+
d7OaGXw7cfo8oy8bxJX3LFtTkbe5/U6rs0cWpV82MN6L/DWLq/dlELLK+NKg
f50pzOqedRQrYIMpo7C0D8WmkCqtVWRUzwaliZNOGvdNAbiH+X162SCiP5Dr
RpIp9M9cD704xQbGGiM1y9GmcP6rRfsTjjX/nu///bx/ZrHvhhPyxnWHXyqY
IMtSR26VqSPL++4Nt5FGVrzS6dxD/ms6dfgn/qE4Dy874XdKDwqXZlD54/p7
5j97kC973e3uql0Di07vLrx7Rf07H9eAz/ceG7EG5JaD46SgNmT9ZeZP1X3I
Dy4KJwuMIJOFlZx9p5BP3oN1ZSvIZQ5qC6zu6n/7lx0M7bc+8T6O/NrO36M2
Cdly6zlB6Xzk9za330U1IjtYv4z4Ooz8+9dK8hoKFWxHOsqnMXZQ/v7ZpEOd
CllzbG2xkuxwsKN44p48FWZYdX5Lq7BDXmNiZog4FawEfFnK9NlhvCpwq7EA
FTKkU8QcrNhBrcRqiY+TCpOb6zV/7GCH4Mcy2V/pqWBhOGd7ypsdnNy6jn1L
VoPl4bGL+3PZwbPX84/GMTWYHP4xrF6F13f74xHjogY/hr+bLLWyQ1RvWEe3
gRr0DXdn1f7DDvFuTDYqEmrQNty6ErvEDum9l1+dZlTD93VNLtt4Of6O10bI
Yb1JtVlEPumpVZTzkQPaKjhEm99v/Hv9nPBp+bDw8XUyhD8a9Ahs8EduPmmG
vS9B/rc9I0jVLGNN70HmyZ7xjSlDPrVerSH4BvJkYsCm3Uc5iflYvUxWUOxD
5r1CatZ5huy2nuuI2SVOyJ5i63o2JQ3LCgrXXr/ihOs5W4XVEqThSQo5cvwb
J0R7JO14skka3FkX/cSYuP6+ni4USxcXPY9Bpl/Y/lrTG9mqebatwAg56X7K
kMp6LrDa/IjmtsEILsluUsslc4HkOxmtPfrI8x53RT2ckJsXJRm8DiAfmbqW
Wp5KJSy/W/XwhkLkL68brGLfIccr75Oa+oZsfJ1xwWUe+d/zo4JpZu+f37nI
iYHV41uikfv0709d2IWsxHlxtkOVC+qWmTff+GII7Z8+mFw05AJa47fjp94Y
QuirlVh6Ny7ouvmydl+eIWC5m9qOhHOBh18qj91NQyi44Sr2O4ULfmqH7dSK
NgTauUvensVcEKkUs03QSvfv/ckFh3rLhGtOIHvGj3YffIrsRJXOWPcdOdfG
4vxhbirhA8w1hZc1kBXLDb4+cEGGqh+/gnx1gPN+/NViSW5Ypy/B2sGoA2GP
qk4He3NDyjlFO+VJI/AXM68TbuKCMdsNO3Q+GcG07yJf8SwXWAiIuVML8flY
9NTVUYobMr4I7LO5agSc9F4Pxmy4/+2vSgc47h6sX2SH7LwCtyvFkbXTuNc0
jHIRFtTvDmiv5ALRIL9Chae8f8eLB7ZwK4Tv2cVH2CV7hJrMQiZ8wjyHozEP
+d/xIoGOWOruCj/kRcFzYltikV/yHup5/oQH1ppE6/X2OhDH//nYn9fSglyz
11j2dS3yA225Ta7Kjn/7Ey9/zMp8YS1yr+Tg52fMyP++HgVE3y51R40j20QV
KRk18UD8tcLQhn4HeJZinanlwgMbGV5squx0gIjGuGePw3igNODVYEGTA5jR
t76TSuaBrZ/fpN2vdgCShvDXlMLV9hxh0+YwM6/9yJ0mh84ciEM+s9P/VQhR
HwMG3WaGZ7tIhFd2NRmfoZLAbyZvxMWBHx5QzHddOUCCLZe3jjszC4BgMEml
dDcJuDf8mt1RLADR9zqYBraSoO/FhZVtvoIw2ZnRyWOIni/v77FO66ETCTbF
NSs8PbP6fEsSkELffDB7jDy+qzyktxX5o2HB2iPLyP+2pwN0n0w2R7ohk+Ys
nkzqrtoe0vf1Sazbi6x0j8L93Ar5xfe0eUcNEjAZHDX/stkR2pWui7p/5YHQ
2Quf/SUd4WHw+fRUFhIM598KmOd1BO8PNSoxoiRwPvCUPobeEaSV6KtCNqPn
735PE82VGOMhHPB2is5ZiARPU5JKtF1W/6+VBKwCMsrdfAKEdycU342oRy7i
NheVihQkvBQ3puxTyAdnb/2SD7tLAjd5paHjLHzgu7B0cKaABK+q96XF7eAF
653cxSFVJJByveN09xHez8ViSxMfSFBZfSH1j70K0Z5m6u00kUvIOYfLMsxq
kSVsWrOCl5H1Zc0usTgYwBcWeZAPIMGKxrFWETEDSN0e0NIYQQIh+q3mdjQd
on7WHq6nEcnIilXvBJ98QdaWYx5xkraHhXMDFzx3kiBJ7lvZB217+NhdsU7A
gAQB4SH14b00ov5LnafJco3IJ5aNR4VF7AlzlMc6u8sjpxxvq7mngzwWu0c5
f78ypIXn8XpmkaCneM3vjazKkBlyLdUO7793X/NybmZugjsBYTL6NSQo4XD2
J23ZBA98XPPlWklw8oWRanWJNhyKVFiTlEmChycD9U2Pa8Pzq6LM/M9I8Mkw
1aJeXxvoHnLRX32L9w9TvZM1nTaYlS8v8hHPxzYHZQvd2trfq8+ftoZPVo0n
wheRn5cIu5ziQc9jStvgrXtWEj1vgFxtyviQxAsfAgNdLQbR8z2fF53kVW9C
zlqIrRV7hnzR8FbYmjTk4HM5SpPRyNzVHEstbtaQMKTzOn2SBJdZEi+PW1qD
vteF0gsMeLnlWnE+TWsY/taVG4K//uXYzDxVCby+u8JtdzG8vFmWSuPE6/cc
T7ZS5IWGzUzvzYTR80U198rZTqkgZ8TbNmaZI7O/Cra2c0cOHr3+bukIMuPH
muXhQ+j5k+H6WRmDLsiT9yOM+k2RWcPO0utcQTarYfVvfoAcGn2WLD9gBjNe
+sVepnh5yLFC1gYz2C8yaiWznReEvAKcBvLN4OuHrL5hH174x3HvdFWKGTid
dQp5dJQXSo23JWdEmsFbPTb2/TG8oNLnTacXQgPWqyXVX4x4QYL23XO9Bw1E
HvAlMuziBd4qt3pGGg2Uy/bvlQlGz0tiV9vzyzsf/Z/jgrJuj1kCHxyYF3pr
KcEP+1awHtIbPrietcesY5QfSk3vkGuL+KDa8lGNV6UAcFxWswi7wwd/xscN
J64Igmtr1UmlRPR/MR86s1+swdtzsScXywus/h6SD75R/LvKviDvU6pesr0r
QPjPWhGJr/sFCYu4flDa1soH0ZwiIzyzfPBUgOUUzwovlAwpSI+sIYPpB71P
dbK8MFK1xfW1CBk+xwTJRNmTYH2aTVKmEvq9Xrho0bVDc+j/iEsbExK5hvC4
ZhNecaEf/T+fG0VKnFaHrKP69pRgDjKfVND3L1eQHxswckSLov/re3o6ir1N
B7mgjp5dZjvyM65Ta44eRv5/p1NJg6aU08HXRMlg4j4mvOno6ueRZJAtTw1P
vYXMsda8l70a+XfohGHYMPJEeZSAGj6/7lz74cY+xgem/eQz9+rNoGpjr8A+
RjJcZ787JpyLz6/ij421/GQYUdF0i00wgxXzujNSsuj78lCESWY4IuvS7u7Z
b0QGkZO6kuy5NDj6amJEbIYPZipG1+hl0GDJL3vPeXw8Pq7cG/NPoEEU5tE+
ho/HE3DtTD2Dz8+KtTa7NpHh4bmT5m8uqQH30H76H85k4BxyNerfpwbJoo07
+rzJcNBUfwu9iRpI2Cs9bTuEt3dXVFMM3w89OhfL2niSDLzRt54W66H/j1gq
e9otbYf8z2Q1W4Incqtiu/rKUeR/r8cCGnTy/hl6jjy+337v7YfIQhkTXbtT
yCAcZqWq/9YQNAN4bHMfk8FvquBmZ7Eh0L2uzxvFj38RJMoSetcQ3q47w6/2
Gr+e32cO8iUawtUQg7CQFjLs9vvVlRtpCLsbZ7uLe8jQLF24S7YK/f5O6mpj
ntx95BDGIVaFS8hPa6UnXKgWhHcpaMTUuCOzxpusVzyJvDqfvOV8ojAh9H0t
Js8dcUd8kWlt6tG825DTzXmPZRth8Dvy/i6eUA7Qr1n7bsQTgzUttC90+D7r
bHaBV4MtBtJSi7vHb/LAhwRrusfaGGQ0z+b4NpnDZrUxOz08jkgmKh+vKTGH
s6yShx5yY3DH0dti/W1z6Pxsnyi4DgMZgVuCx2LNQenp6cJoBQz8GZ84OGTR
YE/pY8dyFgwWuRjNJ+NpYJWj7xkvisEloe1brp2igWZaY7DXZvR9iOLUz0Mb
w5H1hdoMFnYiVyd+uPZeC4NH7EvBKTQmkIvZ7yaSh0Hel2e2A6IM4CY+35dV
hwEXqZDj61124vt6Z83vp5O3cBJeibyhZtrChb6f+jz2zdF9PIRj+h59dD2C
vj94TCvv+Ic9yP6Xi6Wo1shbS3Mv5sYgc79IbOvMRG56cVSCuRS5TXz3xoBA
GpwcDhj8nY5BNt8rTl4835TYQQF/OwY0r0EbJlX0ee7DcI+uE8LI9Ff7vGfo
kf8PIcJy2A==
   "], {
    {RGBColor[0.300725, 0.680491, 0.901701], EdgeForm[None], 
     GraphicsGroupBox[{PolygonBox[CompressedData["
1:eJwtkD8OAWEQxX/xrxFRbIfFrgOITTiICxCdhkT0Co2aYhuVZouNQ2jsARzB
MTTm5Zviy5u8ed+bN5Ns9stdDejZq9t7DKHVgM0ITgPYGrkyPM1g3YZxBt0F
fDqQG97moRaXOh8ZXtznFcNhAkUTqjR4yTPuw8//yuObBE1hmrtrNP/tPqXh
NQ68+tJJL++n12fDaRZyplmYIf1xEHrSaE7ltf5FnllZlFWzdIPcee1Uegbt
pLuoVq6j51SuP8dQMK0=
        "]], PolygonBox[CompressedData["
1:eJwll3mwiFUYhw/atPg+11aJSOqKe7mW3O9WkpRKG0WLJFqVSIsa0zTDNJUi
UUoqtx2lRSREC6XSnrZbtEsUWmgjep55//jNvOe85zvLu/6+lkNG9B1eO6W0
BuwElnRMqSpPqQBripSmVYIspalgMnIr5t5DfhfMOSil5YzbsLYF2L0ipRWM
D0FuBfZlXKsspV9Yuw6cj+430A3dEWAT8lcdUmriWvAc4+GlKX3I2vdBaRF7
undzMJ/xNeCPLPZ075rylP5F/gfcgG4ed3wM+RnwMXL3qpSG8e1FoAK5094p
vYhuEdiIvn3DlB5Efgq8VRlv8m3vgObst4H7NeXbvcHTjPt1Selk5GPAdsYN
6qc0nrW3gWv5fj1YiLwYbEa+qGtKl+dxB+9y2qEpDUAeAmqQq7H3ochdwGpt
x5pByAPBfehnMtcIuTGYjXww+nORLwadkT9nrjNyB/A+cifudyLyCaA1clPW
nIncH/zEuJLxJcgXgLKquIN3cU5dD+zxMHd/CMzm/gcwdw66s0Ad1m5j7mV0
S0FdzlvB3OA83uTblqKfje4+MB15Lj76HflvMJr1jbHXBOS7wAT0r7VL6Qfk
b0E/9NXNUnoV+RVQm/EDrJ+EPFH/Iu8KbkW+E9zC9/+AJVncybs1LUnp7ixi
1tgdA+5AvtdvkLvxnsvy8Im+2Z/x2XnYVNsuYG448lBwGOPNxFdCrgVuKuIN
vmWzOcDbyllzIbpL9WnXsKm2PR+swh5XEj8NkOuD6iLm1Gkzbbcz953CXreD
67nf6LasQf4S9Gb9Itacl0dMGBv6XN87p06baJtx4Cq+H4yPT0HXDzSpCp/p
O2PAWLiOPf9i7W9gZlnYRNtMBi+w1yL0++dxZ+9+CeOfs/ChvhyKf17Kwuba
3pwwN/YC05BnkL8fo1sJKhh/BCqMLfBdEXf0rvpE39RpmdLryG+CEvSzmHsg
ixw2l49h7gvkz8HANik9QnzOQn4U3Iq8uBF1A/lp8AHr9yCfyjmrLfiV2rGW
7w/LI8fMtSnk99tZ1DBr2Ubibz3yWjCoiD3dezr4tAF1hrnD86iJ1sa5nDcn
ixg31t/A5yPRXQF6Yd9V6OdqS/AD+p7MjdCW5iRyNfvPQPcsqKkMKD+hTZHX
YfN9WJuB6UXUKGvVArClCTHTOaWj0B0N/kW/gPt/j+4b0KcIG2tr7+zdzUFz
8UnwEvI2vj8W3ZFgSxF38m6+wbds5fz98qjp1vY/QY88ara1uwn3r2av+/UR
++1gfTN0JeAR9De2p48g7wzGFdED7AUHgMVFxIixsieYilxCvB6PfBzYyfpD
vv3pW8ER5RHDxnIfc5a1Y4nBDejWgAFF1EhrpTlsLmtDbWmMGCvWYGuxNd/a
n1jTi7V9jVnk3cBJedRMa2ddxqfmUeOt9a5xrXf0rjcTAx2R24H3OH8A76+H
vBuYWMQbfIs21tZ3kc+rOfs7cCb69uzRG93p5lhV+Fhfa3Ntb0+0N+pjfW3P
s/cZE8ZGN8Y1WeSYuWYPsheZ8+b+cr7pnscZnjUE+7e21oNduPsYxqXWOrCs
iJwz994AWRExb+wbo8aqOWQuuYd76WN93RLUqwif6ltjwFjQ5/q+LphUhM/0
nTbVthO480dZvMG3rG1BD0BeBvojl+Kvq1h7jT6pCh/r643WqLLo4fZya661
dyT6X7OICWPDmDK25BRyC2uutVcf6St9pK9yazzj8Yx3zaPH2munyDmQ/zN/
ywPKuxjP7aOn2lu1sbYezVxt5DrgBuSvyMefsqiZ1s5R1JsVcguwTxFrXLvN
nlcee7q3OWPumJPmpjFqrI5lvCOLnDA3zAlzY7s2KY8eZC+SE8mNrGHWMmuC
tcGeam/1Tt7NMz1bziR3kpPJzezB9mJ9pu+0gbawB9mLjGFjWY4kV5IjyBXk
XHKvra5hv5XYpGceNcPaMQxsyqLGWmtPkvNl0ePsddYsa9eP4JN2wWHkMtZw
a7mcSG5kzpl79mR7szXV2rpSzpNHjbfWyxnkDvYoe9WLnPF1Fmd6tjXaWm2P
t9fLYeQycg65x+70o+VZxKSxaUwam/Yoe5U21/ZyArmBHFGuqI/1tW/wLb7Z
t5tT5pZ7uvdC7Pe4tcn1ck8wM4s5dR2JyT3yiEljswx8YC/S3m0ih81lOZ/c
T44r13UP9zJHzBV7vL1+Ffp5WfRIe6U90l5pj7JXPcaahux1EHi1iB5rr/0M
VBbBGeWOp4H6VdHT7e1ydLm6PcneNN8eVBmcXe5ujpvrfuO3Z4Dfu0QOmAv2
YHuxNdHaqI/0lTXR2mhNtjZbo6xVB4KXkVtyv0+ysIm2sQfZi+Twcnk5jdzG
mmBtMMfNdTmN3EbOKHeUs8vd5WxyNzmh3NAzPEubaBttoC0807P9B/Jf6B7Q
oiSgLIeTyw1DP4pvrwYXVwbHlevKSeWmzqmzxlnr5FxyLzmuXFeOKdc05819
/4n8N/IfxH8RObnc3B5sL9bm2t5/Dv89rMnWZv/B/BezR9mrzBFzxRgyluRU
cis5ilzleeO7ceSwuWxNs7Y5p84YMpbkHHIPc9xc16f61n8E/xWMaWNbDieX
+x99DUoe
        "]], 
       PolygonBox[{{14821, 4153, 4151, 2912, 12847}, {12832, 2912, 4151, 4145,
         14802}, {14785, 4134, 4143, 2912, 12671}, {12834, 2912, 4143, 4136, 
        12673}}]}]}, 
    {RGBColor[0.300725, 0.680491, 0.901701], EdgeForm[None], 
     GraphicsGroupBox[{PolygonBox[CompressedData["
1:eJwtV31M1VUYfsnEDxQdnxNE8uoVgYvAvdwLmpprNbVsQ7fUjTm2WuQs8Wur
RahbptXUiNDGlpm6XKSWhIqQRI0MbZVJsiWK0xa2NV2pybCtXM+z9/njt+fc
wznveT+e5z2Hyc+sWVL9gJkF48yGAXuSzd7AuDHF7HCpWeI4s/vAR/DVJJpF
gMeKzUoTzALF/nHcBeycZjYQb1YHfD1sVo/5VcCBYh/XYtyH8RMYlwNfwDcG
46XAEOyGYL8nZnYEv0swnwXslU3aDsuHvcAPMs1mweHrE81aYHcQ6/Mivod7
vwQ2pJpdRCz70/w8nnuDvuDLxvhWERB7KzE+Anx1uln+CLOOHLPV8OPkWLOb
UbM/YXf9GLMVJWZVM4CjzM4W4MPf7mFNN3BEodkdzK/F338Lmn0Kn/uA7UH3
vxX+L4ff2+F/OfCQ1k8pdLu0/y/O+Ur+Mwe9WWajHjRrm4Rzksx+R32uAnch
nioU7WQ6zlMe5mWY5cBuB+zXATNgcwtsjga+Ap9W4qxB+NyterGGOwJm+4bj
/CnIhfY2AauQlyWjzfrh21r4lM3YgYsxvx3z84B/h33+xYj/5vxJrN8qO/Tl
NPJ/APlPAB6c5rndg9z2Fbg/9GuF7NPeGcVyADgz4jUtBAZgfwPsjwUux7pa
zJ8Lu13avwuuVmh+PrB7quefdWAMjOUC8HnEnIA1w8gX8YF8JD/IkybY+0n5
YZ7oK30mL95VXIwvT77tA/6gerFutcXOJXLqPGLbihh7gWniGP/eq/ncGe4H
/VmP+ZekBWqivdhjYaz75UMNcMt4M9DBNgGXhv1cnr9I+b9e5PxmXJt5Zthj
YUyrpEdqcdQE589V8Ccof+hvq7R2EGdNgK0vYPMoMAs8XIi6ZEJrQfCpDvVK
Bu6QjhqLPR7ayQJeUU1fBm5N97PI2RRxntxP05i6iUjXgVLXA+f5972aZ+9p
EFfXAHdFnNvxJc5vju9jrkY6pV7rVC/y+m343wb/G+D/szHXbBXwjtYPRHw/
7dB2Er4biOstxgEOVSMnN6e6nsmrK0H/zfkAsDvP7KmRZs3AdfKH+gtoTTrW
H8o3u401B/O9lqwpNbFUdf8Reb6d63Y+gZ1xYZ8nL7KV89dKnPfkxnPAnsme
E+r4McTzB+I6C/wuxXWRA1yb7T3kInrIAsQTBzvzyF+dxTMvSCPfABfj9zH4
NguYoZqSI03qpbuB78GPX2FnG/BJfPcwbgd2aNwMXAaNz8beSuDPM53/D4U9
78x/JXAbbH0Pm9Wp3pvYE64VeF2ZQ+byF9XuRJZzi/7Qr0HdTbyjmlRranSi
7LDHdCjP1FBf1Ps5+/oc1ZS1Zb8m38jNZdM99hLEfrTA+zz7PXlDH5rhw9fi
M3k9V/k8BfwI3xyMdwLLlM9zhd7r2fMfLfX+Tr6Rd7OU56RczzvXc9/Iae4b
fbypOrKPntJZrCF1SD0OZfr9x57J3nlUml1U7NqjBtm/B3Qu9TFf/GGPOVPk
/Yd9kb2bPYS95K7umqZk1zY1vhe4OYR8gzOXwOE31Yu2j/cas9YVBa4B8or8
uiK9DCGmuch7P/KfC3w45nd9G3CJ9pIvuVqTBnwnxbmxMtX7EfsS3wKbdC7P
L1EO+4GN+e7bLZy/sMy5kVjmvCQnA1F/E7Bnsnf2yIfOmGuS2qwJuU6ol45J
7jf9/w9YL87fAyboPsoCfhx1n4Mx3087O0Nee9aUd2m1eF6e6m8jxsJ3Qbnm
Gesl+d8FPAabjbD5YdRjYCxxwE7llv2mUjriG2Ss/KFfp8R/6iBdPCenZtMn
7M0DHlcvZU89jRqXwYfDyf6G433Be6NW98VQ2PPLPLM3XJN9nvOZ/AzDl0bp
ZRD2OxUL+VId8vqyzkmyQ539I3/o14ZUf3N+nuI8I9/4Rguo/38b83cG+cy7
JU97E0P+9mIeKmL+VqPG+4EL1A+jMX8nUbO89x7P973BkPcy9rSaVN9PO7wf
dqqODcD38bWwT2LfHml8XIm/iVkXcq1CHF6HtavTvKbsbQ2yszHkHCKX+Dah
Ldq8DNyd4Vr+K9PvNtaFff24tLwH2Kr68h2UpXFLkeufe9sz/c4gN8iRQr1P
JkW8HqwL+9kJ9VLeh/3K1fmon007vOf57mctWJO76j+8T1rlc3y+3z3sIXxz
JaoWzCvrxHrxnT5Bd+jwiPxI8Hf6kHhVH/b3E+f51muTHvl/AN+jzAN52iz9
8p5hX2NOuoo8LxzznbJSOmLuD+gNyXcx38Qc83+Fep3L/0u6tJc5blE+meOn
9T5kX5ynfhuNeH6ZH9bqqrjEe6BNvYJ3bJx0ynuJPYj8pw5ylEP28l7lkJxK
U69j/+iSXtjDgson9bFO2qGGNopLfEfEyw7tXdaY9fkfz945ww==
        "]], 
       PolygonBox[CompressedData["
1:eJwtl3uQ1lUZgA/sqnGRld1FQFguu2G7wbL35fvWRAMvTV5mcgaq0ZKWJsXx
MoGCSYEuRiwGJiCpIFCiQoKVWF4AKawwGEsnrHRcDAUFKy4mWUqX55n3/PHM
nO/8zuU97/0b3XnTFTf2Tikdh1I4r5jSRHi0NqUNcAPj6+HIuJSOwhmMy6Dv
6JT6wfGmlI5BJ0yHFxtT6t+PbzCF3wn+x9xD7FkPFVCez/CsJfBd2AAb4SwY
CveendJKOFFI6X1oGZJSK5zkrI/gN6zZVYw7vfvU5pROg53M/RLmM3c71DBX
DXcw7oLXxqf0KsxzDXwA/4Tj8B5UDkRGmMOdt8I+5nrgO5yxCEYyHgGzkW0O
3M/4PtiHTG/AU4x/DocZvwuHRqX0DkyFz4+KN/rWTbAZ1lZydq+UCvDHCkDH
r4wLnat7ZVb25xn/Cl5rR34odKRU7Ig3+/Y/8+1VKD0zpRJ4Hdl74HLmLoPb
xqY0F2rYUw0lnFHaHjbRNgO4owze4O59cC1zM+D24egJroZpsJ25bcWwqbb1
Tu/+PbwEtZz9CWiFNuhGhkWF0Km6PYHu34eF6hSW4mNLasPn9L3z2DMRvjYh
pWtgeX1Ky+BWvn3Du3nD1rHxpsuzD+gLfZGlHxzl7CP5Du/6kLv/DSfhP/Bj
1j4OD8Aq+DjUwE+x5RPZptp2aPbFbzekdCd0M14MTw5KaQvs5KznC2FTbVtC
LJTCKcheCidbuQ/eYs+b8Df4O/THVv2aI2aMndnM3QK9eGNvGMbcWU2h4+3Z
5tp+B/wCrkPvM+BZxluzz+q7R+FYnvPbTNbMMlYYfwh/QJa90NmW0ldgMDIO
6Qiba/vdrNmTbagtlVFZH2H8cI4pY2uuvgQvIuvv6sMm2mYD4431oWN13Ueb
wNPY/Cl4ENbAz/j2JOyFVwqRQ8wlxoixciy/ZTey7oERw1KqgpvxvVvgUr5d
AivwgXvHRo4wV9RkW7rHvb7Ztx/g7Lfg0WpkhGu58xqohTpoRBcNUIEuKjvC
htqyPOcqdagu1zJeB43opCHnFHNLL/YkOB0GwM2cOQvugK5C6FTdalNte5C5
A4WIUWN1MDo5E5YwtxSuYu2VxfB5ff8fyPZeW8SssbuZNZtgMHljCEwnRjon
RMwYO8vYe4/5E1Zqt4rILeaYlxk3s6YJxkMDPMJZD0MDZzXCHJgNG5n7Eewa
QXzBY7AJvlyX0pegwNlFcwdzP4TOkcgCf2XPuzlnm7tn1aA/2IXuX4AeYuf1
QaEDdWFON7cfYXwURpenNApOgVPhKnR/JdzNXd8zP5OzKuAjdHJSu0F5W8Sc
sTeV8RT4rznKHI9u5w0Mm2ibNdkXnfPbzip0VBVv8C2TyRmT4FyYCC+z56VC
yKzs5lBzqT6oL25Flmfhk9w9tiNqirWlh737YBtn9qGwPl2S0p+4Z0kLZ/dH
T9THoYy7W2Ls3GrGN3DX9dlH9dVpnHW1cUROfgZa0EVzY9RMa+dXYbp5gm+/
hqmMpxQjh5vL67KvX4psl3WETtXtN5n7FvykKmRTxr2M23jL4dOpabClLWym
7TbD49Vxh3d5h3e1sqYFxsDZbZETzY1rYC0cZu4QDOTu8o6IeWN/HT72g8ro
KewtfKNvvQ4ZZlRFzjZ3WwOsBeez99MwHIZ1xJmefScyLaiOGDfWV2bfP4Du
D46PmmBtsCZbmy9h72dhF2e+MCFkUjZjzFhbQMx11UcMGotr81uegx2F8Dl9
bzmsaIua0J1jzthbkb+Voccz9A32PFOImDK2hqP7YfAAc6uguT10rc4vaA8f
19fN8eb69ex5CBbDXZWRY8w15dn3NxDTb6eIcWPdGDaWf8vZu+GxHP+u+Vd5
+JC+9DnuuKIYa1w7iT2TKyPHmeuMOWNvObZYBqvJvQ8Oj5gytqwh1pIV7F1e
iBxvrjdnbMw53ly/nZjZNihiyFgyZ5m7zDnmHmVQFnsee5+unDs9c0XOieZG
dabu+vL2Ph0R48b6TfQON0ItZ9QVo+ex9/FO79bH9DVtoC2ssdba6Tl23sRH
9uee0N7wY7zhtIHRs9i7jOKukbmnsbfporbcTazuh3taw4f0pYv59hmYS69w
G8yD+XAhcxdkn9P37DHsNewh7SXV6ercY9lrzWTu68XwQX1xWu69rIHWQm2k
rawB1oKLWHthMXKyuXk/c3/JOdhcbI20Vn6BNV8sRs9n7zcsx9JzjMcNQGf4
38T2qOHWcmVQlrbcy5njzHX3wfehGmqgrDVylzoZyXixvVLumeydjEFj0Tm/
WcOt5fqUvmXON/efGEwfnnHsG3yLOdXcuoq7Vpv7s/69cz35ckx7yO4bzmmP
nsPeYy1nr6uKmmXtWgTd0ON62A17YDxr62ESupsM1TC6Lub8VpPfas2x9izQ
NsWoEZNzjTg395z2nm/z7WAxegR7BWVQlt7MlRSj57T39D+D/x2aoakYPqwv
21PZW9kT2hvas9m7+R/lg2xDbWkPbC9sTjw/13Rru/9B/C/yBGu2FKPGW+vt
EewV7IHshazJ1uZP8e2c7KP6anfWlTXR2qhO1I0+dlGOMWPNnn1p/o/of8Wm
/BZrnrXPGDAW9tp7wjtwCBa2RuxowzGt0dPuyD2mvab/CRZmHavr+TmWjFFj
1R7DXsOexN5En9A3jFFj1Z7E3mR0tuXMpvgv6n/SsuaoYZtzzbB2mKPLsk/r
29pIW1mDrEX/B2MElI4=
        "]], PolygonBox[CompressedData["
1:eJwtkjtok2EUht8IAZO2Drlot17AbqEx9/+vOHSxOAjq0kUEp3ZQ9zjELdJ0
UpBgwQx2LJHWoR3aTUpRKKIiphhLLWmNF3AwEGgKPocvw8M5/7l833vO/43d
fXDz/hlJ4xCEbkY6GJQ6Hh++FICVlHRnQPpA7DscwvustD4k3cOGqAnDu5z0
Fm5Bm9wMtpWUKmHpBT0n+D2YoOcibHNXl7s2sX+Jj3DHH2yd2lfwGtY8F7Pc
4iVpryA1YAu+BKSncemU/l7GaTbtz/CDaekXPTW0N4l/gxp3VtF1Fq1p/AyU
yF+jbpf8R/gEHvkCJKByTrqeZz9Zp9U0T+InYTrv8lb3lVmbOVdrsQ3sFPHL
8IMzjz2nxTRF0BYjHvWdFtNU57zH5Mspp8U0dZh3JyHdDrELbJH4Q9sH/IYt
agNousJ5xbjbh+3lZUxahlUoE6vF3M5sd9m067HeFmccQYX8AnyOMjf1b7Az
6LrquzlsnlnsMN8XfPfP7d83sI/QWILR/hs5j92PcC7P5wn3jeKPwU/+YTvp
3oG9hxv4S+SfF1yd1f+jbp78nOfmtbmr2J3+e7J31YA9+A+jr39B
        "]]}]}, 
    {RGBColor[0.300725, 0.680491, 0.901701], EdgeForm[None], 
     GraphicsGroupBox[{PolygonBox[CompressedData["
1:eJwtmHlwFdQVxm9BwhKoJCHv5SUgIyEhZHsvidlsoiAoWtzAAcMICFRQWg20
AoMQGZDVDkxBCjGAY4pAMywCVhTMCJpaMCyDINRpO6PIsE6FYsEZilPb3+c5
f2S+l/vOvfec76z33Tlp2sj6DiGEXT8JoSNYHw1hIgvzIiFUJUKY3y2EIeAz
KSGwFFp7hjC3KIT7uiID/jMWwlfI/wB+mRfCmc4hbBkYwinkBiC/kX2PlYfw
ZI8QhoEthSH8t0sIC8H8qhAKbw8hG1zK/zdYnwwmuO8I9y4qAfuHMCUphE7g
F6UhfJQcQjt4HrkMdIiDR+4MYVQnbACv8d1RZC6B27HlF+j2fUYIa8tCKO3O
PeAl1qex3gru5+9pPjdGTVfpfA7d63uH8CyEvNonhB6+d3GZ3ad7O2P7TOyZ
iV3nwZ2sB9ZXgrMyjBNxU30XfLD3KHurUuECsRqwY34II7B3LzgoZvqEDLtb
OvwVfDY3hJPYPo6FVegzE322ggls24WNF6pDaPNz1oNr4G0qvEXBnW77nKjJ
Sb4cHVLhehKcjwYjzttBcB56nkbPGeBjLiPZdfz/Deu14Htp8ECcNIG3+V26
s87lte9Rj43X4WEEfI7Gljrwj35ON7jqjp0L0C0bPMt6BA5Hsj6qzHwnH96I
cybnL+D86Xzux+eufE4tDuEQ5+8B/xQx3s5j4yfEyjVkqsER3L0aTqYWoCd7
LyG/BhzsvtgJLuHuNew9F7O4EQ/i40HXWbor1hXz7/S0eJJup8HuRRYDisEd
LqP80Fk6cwdnX8bHZ1g/AY4vNh2ky9jMEK4gUwL+xeP5BPghtu1H/83gH+KW
d81gFHsu8TkJPOk+lW+Xekw2gIV89x9kmtjbgfuWc+836NPLOVmUsD99zi+x
3FaOvxm1uBQn4uYR5038HfI60AKeQuYZZCaATQMtx5XrTygmWD/Lem/yM5tY
7Zhj/pBfFNcvw9VD2F4DB4fZez/nT8MvLeiRj+33YvvDXh9UJ8YXmA5Pge9i
A9vDt3D8M856jzNXwdsUP/Nt9Jzi8tK9zn03HFyVDSf49BX0qnF+ToMx7qjh
ruXgx/D7EOt1cPMBn4fweXjC9uuc9dy7kj/MCo3gZ87D38CtzoP4WO85qJw+
gn4qpG+Bv/Pa8hXxsDrfbBcH+e4XxewmbNmILZPg5zzxNxad28DbMq2GXMXu
W+khXCfvDqVbripWX+4Xwh2cuxCZSnA99izHrhXKI85q4sxBYJ6f+TW43WvU
DO7c53m0qdhqkPSfUWC1RjVnWa6dq/N3x6zeKebfBSfisyp8dxL9K5DvDg9p
4N89l2eBWc5zMvhvr+EpOaaH9NmE/i8qhznzS848CKdPwG0Fewu9PvQEN3u/
qEdmOnzWsT4YnO8xoFi4g7uT0CELnYs5cwjri2VjzPSv5ZxGv2sRGMk1+Uz2
9aoM4Zc/5T5wOzFwN365hxjoyufLyN8qttqh/L09brxqXf8PjRuHB5E50sfq
8+d9LC6lm2L/oPMsvvth2zBsbCuzOi557Tvitn9aZvu1vru32S8eVC9Xs78D
uiW48zRxcIV4uNbL+NJenVHr/hqYYfVXdfgF9eheJn+cfbPw3VJ8N7XU8kr5
daGncSpux0QsPhQn7ZzR4nVbfeCQ15aMVOupqkWqSceJm7fx0UZwAtz9Hj1v
gd/n2/ph1i/7vbp/fL7lzvvkwj+iltc/5neZ8dNSZrZJZ+le432zLMXu0Jk6
e7f7V36Wv+X36eAm7v4QHQYIPX40d7zgvUnzy3xityf6tNEbH2D/Xs5JBb92
TlR75ni9XQYnK7xfPJlhvVCcqKdd9b65AoynmJ7q8/d5r1H/X1gRQhdirKHC
8k3xoD62lNxYQI7cLLdarHp7JcNiVLGq/PhxBsKWJWC6uEPnuXxe4/5STrQ5
b+JPuaS9r7B3t68r7pb5LFEPlhDrs9GnqdJ6pOqn6u7siNUr1a33vb6pzin3
xKG4PJUw3qahw1ivh6qLszz31c9XOCeaKc77umrDU36Xana71yLNTTucW3Hc
4HvF6zDvC1/wuZ17/wwP+zQP8HeRz2nosDjL+qn66q98HutYbrVGNScd3Ofz
0k6wmhnlEWaVf2H7BJ8rNF80Z1oM1BMDJcjcjcxnyGzzPrUWvOx592265ary
7gC4zXvN2mybP1Tb42AS/o7B88oKixvZWBy1/TpHeXyA74qQ2QW2sqeMu0ai
5289NuaAN7DhA2zJATeg00vI14Ib+ZvL56HgWJ+XNDc9H7fZTDPaTq9pb4B9
c+0cnbfB+9TlLMtn5bVmB/EifgbBQa7PMBfB+z1HxNP/Ukxe9WAHNnfgzA39
bY7RPKM5Xf1MfS2Je2e5X+Sfe9ze/eBb/W3vO5yxC9vL2du3xOqy6nPuAMsH
5YXmkef5rgcyY8BRJZbjxxI2E6iGTI7ZvCWdpftHfqbOzvH55Idsiw/po/k9
z+crzVlx7kvm3pQ8e8+o/6oPR/Osx/18gH0nmQcH2D71QcXiA/DWgF3llZbP
8t1r4OOed/PgvDZuNbwUXOP1X3N9o88JT4OtPofsAId6/Gs+Ur9U3/yO/jnQ
5xbNL/V+vu4Z6PVfc0Gzz5B6w9X4O05z5Wsek4vA616XVJ/a3XfDS22m1Gyp
d4/01vl6i3Tx2fUE51cjNx35IaXWO9VDc8BPXLc9ceslqlHPYdckzzXlnGZ6
xWpSwuY/5dfeEssN5Yhm89YM26s6t9J17sL5jTHric1gDjrNRLc6dHzJbZFN
+l/rg3Msl5RTh0tsXpG/PgWveo4oV/a4zuL1jOeR8qnZ79I88nGF1UzVzqJK
i+HPWZvrbz29+Sawfon1Y5U288mnel++6LaLg1/7u3J0b5OT/NFK873kVYN3
e2woRtK9jt0kfm+6btJRb0XN2HrLVmRbbGsG/87nK82SZ6OWs8rdHK8hGXB2
kPsKyPF+5Phz8LNEb8lSs0d2qSZl+YykWem6z59nI+Yz6SBdJnqvfzRhc6p4
EB+Vzr/8o/lbtVE1covniHLloufp62kWN4qfSKXFpXyt2jnauUrPsvlSOViV
632de1sTNltoHlheaPbIrilVlnvKQdXRPd5zNa81eJz8BjzgfUH9Idt/i4hV
WdxI/+Qce1Pp7aA3hOYAzQP6XaHF9VQ+qYaqlmr2j/q7uHPCuBbn3dB9sPcd
9Z+N/luHfvNoc39pTp9YYj1OvS7bZz/Fe4vPBvpt5k2vt+uyLa+UI8qVuPcd
vflyvX4WgbWep82sj/OZRz38gvt9BjgOPRrRZ2Kh+Vi+TgMjpSavWanJZ4bq
SstD2S4O5Bv5SL+XdPI5X/P+ce9x6pk3fV2/5ez1fqq+2urvRL3jh/gbTW/Z
rT7nFIF9/LPWOju3yl3NQFrX9xGPn+RKe1erRqlWba2wdc34j/tbdcxd1uOV
F5r71nrvbgBne39Rn1nnPKu/5XqfPVZh7zr5enKm9RLlnfJvm7+/9A6b7DLV
nN/beVP9KHK/6L2y2d/7eWBf7+ltyKSWmg7SRXVWthRkWu9R/Ou9tTLf/CW/
Fbi9moMm+DymuWyLz2+atTd4n1W/TXauxE27/56j33VSnRPVDOkt/TUjTPZ3
970x69M6RzF4zn8P0W82aR4zeqf+H3k+Dc0=
        "]], PolygonBox[CompressedData["
1:eJwtmXmcj/UWxx/7VgZDGMZgzFhmmn3M/CZSUXG7LfS6lpIUt1TXlooQc63Z
lxmhZoiQsZd1bIVsl0KXyjJI6ZIKZZCLe98f5/zxfs0zv+e7nu/5nu1p8GLf
Dn1KBkFwsUQQlObvrvgg2AkdQ0HQCYbUCILBsKB6ECyEyGpBUBc+yAyCPLic
EQSXYDEUwGzazIIB9HkDRtJmBOTCDLivaRBkQTUIh/xE/q8YBOcrBEEFngua
MBakMHcqLGPMpXAb/gd5rO0DuBwXBL/DVZ6LYeW9QbAKOtO3E6QxdjpcpU+x
j6GxXmXMV2AWbWfDcdZ0DHJYay70jAqCHrC7XhDsgZ94dxZK3xMEZWAqY0zx
PWvvYbyrDCWgZKbtWXv/BBl8ConMlQCtWUsbOMm7oho2psZe2TAIVsAoGA2z
woPgNOeQwnms4TmLviFoSN9o+JUxf4EvGGMnrIU1sIOxvpCcGSMH+kI/mEjb
CWrPWDuhABbDNtgOx5DBUXg7gXOG+bSdBxsZa5Ofmc5uQ9UgKKxqZ66zv4IO
FEMd+kRADMQm2J61d8lUsi3m+QrshX9BX9baB56C9o6ep/JumublLAuhA3t+
GpoxZlOIhHowkXcryiMg9GVZvO1Je1sKy8JNJ6Qbx+FEnPWJ9DVqrUtZ0xJY
C+ugM3vvBM9Dd7g/JghaQhTUj7Ez09k9wloeheXoxDIYB+Phafp08DE0ltqo
bTf6PA/v8jwWRsIoaMMaWsP90Aqq81s4VIGqsIg1L4TB7G0IzEDncmF9Tc4A
yjRAFxtYH/WNgUbwaWwQrIYj9D0cZ3dEd+V8/SA4B52gMzzNnLOR3TnoxvPr
tOkPfaAvTOHuTIZWjPlAyGQi2TwLXWFAEn25r/+BTZo7C72E0s1ZG4yrwp5h
AkyEWuhMTZiMrKfAm7ojbhNkG66kB8Ef6TaGxvqsWRBshV2wG2aH213QnThf
zWQi2UyCybCdOd+uHASDoG6GrVlrlw2RLRlGm3dgCTJZCr824v5AQ4iGz/ht
KwynTTbMRIbvxZpMJVvded39ItZ6UrqDDArgdd4NkIxcnu0gm98H8ttbUJLn
UvAtY34Dvfmtj5+xzroSZ3gXDJWNha9oewBOs8dT0AAawiOs7WGIYYxYCGXY
XrXnvAzTQeni9khsADRjrKYhO0OdZVIqNgjqQRTsZY4999qcmvtP5rjuc2ru
9cy1DspCOTjNnKfizWbKdh5nv8dgOM/ZcIrnkzAE2z0UxsBoGM+7CfAJZ7gK
imWL4RJtL0IxXIVb6NNN2E3bPXCZ50uwkudVIWujtrpDukuyQbJFc2AuXKDt
z9AeOsDvzHEZCphzCYSx9srxJkPJcjJjTIICWBIyG3Hc96y964x0Vhfpcyne
fJp823TIgeHo9DDXcen6bPrMgkvMdbmZ2UDZwoNwCPbQJz4sCOLgMfT7Ocbu
CjmcQS60wea1huXo1gr3IfIl8lnyXdIx6dpI2o5ynyXfJZ8n3ycdk671pM3f
YT66Og8WY1MLatgetJfuvHsBGnPXYmFzWhBsgfdoM8N9vHz9bea+BRWloyHz
KfItc+FDR8+fweeZZjNkO2QDZQsn+93Mgdx4W7PWrj1r77pDuktbmGsrNGHv
jd2nybd9zZ04BBPxXZNgPzI4h65nIb9E+vVjrNbctSv4gPmMX4m9tLib/nex
5zSLERQrtKPtX+Br7MehcItJFJt0dVsmmyfbJ58j39OLtbwC39DnSKb5QPnC
I6z5MJyD8xDNfA0hCZLhSX57QncYHRgaZ7/pXXXOugY0hSaQDs1hL/ZqDxyD
45DMHEnyjcy5D0ahUyNdx6Rrx71tiL5ZUAGdLw/jaDte8pd9QBYzYSr6t5+2
+6AttINh7PWhCiazBPQxjj038zuhuzGTOcpiWztCW8b9oIo967ccnptmmu5K
h3vx3IO9vQi1WEttR89H+e1Yut0B3QXZVNnW92AGdEFGz4QsBtjrZ66zvzsF
OwiXk7m7yeaj5Kvk48q4jZStlA+TLyvJXCWgMoTBDsbe7ndQd/ETbOAqOAxH
Is2GlXWfKN/YiLmiYQRzjYTyPJeDo6ztmGwzv4XBPp73wxpYDRP5bVKytVHb
g3AIvkYmhzItplNspxh5gcdcir0acQbRUB1qNLcYRbGKbK5s7xHO5LDHOIp1
wrHR1WAcjE81nZPu6Te9a41uPwRFjHUSVrP2T6EZ7+KgJrb3HigH5WF+Y3QZ
BsMQmEGbXCjLXSkHsxljlq/xzlqxoQ3hbqgME/1+TYT3ea5ETPQmyhENMfjP
HNY2Hd6DmXAd33kNbsFtqFuXuAuu1eEdfMgYcyEN0qE/a+kHz0E37Y+99KuE
bYGdPHdB5nfzvJV4YwvrCWMPlcoRJzJ/FOOf5f2PMJS278BoGAWvwmuwkDEX
wCSYDGdgHbaiJxzmeSNrKoQZEewhwmKOXe6z7vgu+SL4K3M8DpuR0SaIQ/fi
s0wHpAvSYenyCM5wNXetJOvN4Xk5vy2DH2jzo+LCaPYKa7Bta+FLxt5S0fbX
kfGv0PYP+Adr6w1b8O2b4Vt0+btI24P2UhsiYCoymAKFnMtG2MF422ENrIVU
1pgCiZAEU+MtdlYMfYD78BNncxZ2I4M98ALP3aEez1EwFp0e4zG7YveHGONB
H1Nj10eHomAEjITFnOnHEIOMYptbDDDedUS6soZ3q10HpAuniWlPweewraat
WWvPg3z4Cc56jKBYQTmacjX5OPm6DYy5PmQxgGIB2VzZ3hWMvRL2KLaAl5Ft
L3iZNb0Ez0N36Tt3qSHs5HkXVGxsuiUdS+R5ELIdCBHMUQe2whYIGKuE64R0
QzKX7JswVmPPEad6zKDYYTSMybAxNJZiTMWaivkU+ylmVOwonyzfvAo+STOf
JN/Um732gT/57Xqa2UDZwi7oSmf4Cg5AW3gUClnTxmTTKemW7tBrPF/iTC9C
JLpUDw4ho4NQkbEqZZmNkq26yW+3YKZiBBgDYx09x0AsHEPnjkIRnIQxnOHo
mpazKHeRTZJt+hDmQRtkMAR/PhQWZZhPlG/UndLdUoy+xHMg5UKKGYs9plNs
t811RXNori6M0RmegvbQgTbtvcagWsMExaIekyo2lUwkG8msi9sI2QrZENmS
Z3hOR1ZjoFeK3QndjfnwEXRLsXdq8zntu/L/sy5zyX4cvAvFvLsKrdjz/bAJ
NkMVZBbmd0Z350Bzk4VkEsv6O9G3I+yn75ewjjNaq3sPU+AJ3QHOs7Xyr0TT
CemG7qjuqnyUfNUsmJ1sMbli8+GQnWgxnWK7DxlrHvxCmwswnDmz4WHW08Zj
FMUqLeA+2ACFcAZf9z1cgF8yzQcVecyh2CPb5zqD7fsBWnK2LeBheATOIoMf
YTAMgWuc4dWaNqbGlk2Vbc1jrHwYRJuB7iPkKz7ys+gH/etYDr/WYzbFbj3p
08PvuO66ciLlRh9hQxdAP3Kivk0sR1KudJ09X4NpMB0KsMmLYQA2+g34EZ3+
wXVcur6fM9sH/6XvzZDFqIpVZdNl25UTKTdSTqTcKB8bkiffy5xDm5hMzngO
pVwqwm15Gflk2I1P3dXI5tTcpzRWyHRKuhXluZx8vny/cpwCz5mVOz+ID3sA
8pHNHPiNvr+GTAeli7UYsyaUx/ZUgHroUyR8CquTzEf94H3UN8l9Rw90s2eG
+Wj5avko+aqyvnatUWudS5s50Eq5eIbVOO73nE+5X3u/q4phFMsoplVs+wTP
T2aYDx/qZ6KzGe+xUB7kp9oZTXMff8fXe21FNRXVVuSz5LvexIe9VddysIMe
YynW0hnoLDZzJlsa2x3QXSjFGKVD5kPlS9chm/Xwht/3sXBe9oC7klnJaiBN
kq0mp9qcanyq9aXXIraBi+jipUyLcdI851Lu1c5j83RoDr3Y88sZ5lPlW6MZ
s6H8CeyA6TAt2XJi5caRtKkL5xnrZwhx1zLhKzgAqYyZ4ndYd/lghuVOyqEO
ZFgMqFhwIXtbFGs1LtW6VBNRbaSBfLrnLMpdHlfs4z5Yvlg6I91RjUy1MsX8
iv17M1ef5hbDK5bvAT2TrSal2lQUsqkfsphTsWd/eD3NfIx8TS7MgG789hzc
5KxvwZx4y12UwzyBn7yq3Fd1EvhetctUi+UU0z2VZn3U93fpKLRIsNqMajSq
fWnP2rvupO7ma5z9q3CDs/pvpp2JzkYximIV+Uj5SsWwimUVg33rNnmd5xjK
NTZgWwphOXteBpFQDy6yht9SbU/a217FJLALdvuetfcqzFm1udWkVJvSHdVd
VQyjWEZnqrNdnWy1N+ngLp6/SjbdlI7KN/V32ygbIFugGqRqkaohq5asmvZu
r2GqlqkcuZ3XsFXL/t5luwk2Q1ii1QpVn38/0WrG2zynVm49Kd1yA+UIddKt
5qzas3J45fKyubK9qqmrtp7rtQHV5FSbU86r3Fc1ENVC+tOmH3xHn6MwIt5y
femAdEE1Z9WeF3stWzVF1Rb1TULfJm7Q5k9oAS3jrcagWoNyNOVqpZFRKXgd
uQ2AGwm2N+nH3xKs5qbaW1koV83OVGerNWlt+iaibyOqiak2ppqKaiuqWat2
rTV/5zG7YveWvhbl3Mq9R3qsPA2mp5nNk+2Tj5SvVA1ItaBayKI2fMzzokyr
EST7b3qn3/Qum5x9eFWrqaq2qhphjMtAslBNSLUhfdPRt525XjtTH/Ut53t9
h77DMq3mrtq7apaqXRahOyc8plJs9TI24CU4gS4UJdod111XDq1cWjpcxXNK
5ZaysZs9B1UuqpxnjX+j0LeKDl67ewAehNNwKsly7jVuM2Q7FIMrFtecmvvf
cDjRZDjNY2LFxrdlAzxmVewqHyhfqBxHuc5njLHVcyblTo8lWSylmKq78gR0
4KUEq5GqVqoapGqRH0Ae/JMxsj1HUq6kGttir6GplpaLLciBfN7NqWs2WbZZ
MpPsrjPGNfgd/ghZzK3YuyN3pxNcVe0v03yIfMk8xWqqGdL3OeUXSZ4Lw4Ik
s1k3vGan2p2+eaX5mens8j2Xqg0RSRazXfA5NJfutPRf3+CW8VyWtZTJMhlK
lhXTrbam+11b/ot3bbMs5lbsfdJjf+X8yv030qcwzWpkqpW19Xz9LqiJ3+2K
TjzrMZpitcdSLNdXzt8yxWoGqh0oBlIsFO7fCvVNT9/2Fsl3wWF964g1Gef7
mdw5mxSLZVWzU+2uBnuqDktgaaLl1MqtixSzpJqPlq9WDKpYtFSM1TZU48iI
sW8a+rYhnyvfO8RjV9l02XbZENmSMOaskmLfLPXtUjGmYs0Il71qCKolKKZV
bCsfK1/7h/sqxcSKjTWGxnqLMQcmWw4d4zG4YvGURKstqMYwM8H2UOQx8iCP
kRQrKcdQrlHEGZzwHE+5nr6R6lupdFy6Huu5XDhUT7OYSbGTdFi6XN3fqYai
WopkftjvkO6Svhnq22Gx+2bFUIql5FPlW1XzueY1FtVaVHNT7e0L2STIjDXd
kI6otrPbfaN0RLqiHEq51FHV3pItJlNsJh2QLozx3Fo5t3Jv1XBUy1GOq1z3
Ts6fbDZftr+75/7ywfLF/wd9XFLi
        "]], PolygonBox[CompressedData["
1:eJwtlWtQ1VUQwFcbCUTA5GGa6HhvX3h1X1zkMvmKHjo+Kp0kzR5IpuWIBKRR
ONnDcTS0TKSsxrAxRZCAdFC4oA0gUKL0kGmkGv0gkxUfmqDpnf129v/hN7v/
c/ac3bNnz/5nrtm0rHCsiBTDODiXKNIF0TAyBpDzZonMhQC8GCvyIXK+l3E4
5RHJGS/SgJzNeBnzfuRB+ADK01gDi0MiD0aKdKSKvI/+HhyAbay9k33eSBbZ
A/umiay7SeRZZMEd+IpiT+yOZYjUwpPsWaDx5Ihcx9cT6N2s72SfT7E7Akfh
9GRig6gpIs0c8Fv0R7FbDW8yvxD7LmJ+G70KhvCVwpiH+Z+CIj/CJHw8FyOy
Gf0vxiuZP4xtnE9kos9sdU0AuZvxPTDA+J+MPYD8GYahOJPzwFQYmEBOkDuT
7Zx63kb0JmhxztGMdIEb4oghFuKJ4WVi2YHMgxVwA39JjA2x37Kg6Tq2Br0A
HvbaOfW8z6BvgAjiuc5YCXo144cgjN7O2EPM9aD3whyv3ave72L0JTCGefFZ
DjQX+V7Ltea8AyZGk2PmB/wifehrkY/AalhJjM2c/RfszqP3wQvOmfRs4zhj
BJxgz0+8lgPNhd5tA7ZHWLsI2QKtEKU5Yj4amQzT1R7fHfA4/nbg/yL62YDI
ctYuQM6D+fC0M692/dh8AXOdOtF6uUKtXIULjPfpHhDEfhX2n6MH0NuRK/jO
g+4s3k2W1b3W/wxkG37CAfOr/ruRB1jzDhyEIvYIqX+46Ldcac6uIQ9hWw0h
uI+1TcigviX2Tkd+ia+vIJK7uRmKnHei76WF8dNZZqf2/Y6trjkDGYxlMBfh
sTW6NgE9ES5k2fvWd+4CNzSR68ZMy73ewV3IGicujc8DXsgg7seIfwbyONTD
CHf9a8juXO9+OWvL3bwPGk2vS+RjaHDZnejdBKGRPc6ytsFvuhfphtuhkve/
L8P6gcZ+GD3Xaz1Ee8kV9KtQx1lqwQ25zLUip2STkzj8cqYF1NlC+IZ48qi/
S8jfWf8H/AN/h2xM5+6mNu/F9h5YBGns0c0e24n7Nbg2k3fDec4j24gnDNPg
VuKbgNyWLvISDNID/6X/fYQeJpZW2JJAzdBjP4sXOems0bWXYRDOEUdXyPqa
voV8rUd9P3CbU4dh5FaXxaCx1KAfg15seiCa+VTsapCvplsMGksHdEKP0+e1
348Sz29Qq/0W6tUXfr3kdBX6SmhjzSh7vMJepdxlidvuUu90L/radJtXu6XY
3w+ladb79R+wH70KdnH+nZBwi0gFbeUGsn+W9XTt7evQ18OwM692z2Nflm19
TPtZmP1+IL4i9EJqdyMMc1+R7FGGfjLe8qt5rmVdHRTCRljv1EMqcjt156c+
/0NWwn6o8Fhv1//CLvTXYSs5LPdZjWutJ2qdOzWmtZYEk6HReWdzkCmQCltY
txk2QAxrJ7E2mhobn2l+1X8VcpPP+miS33ypTy97jsVHJzIbQlCcZefU834H
30O8z/JxAukCt8bq9C7tYcehHqZDss96mNZQLXIQLvvsv6X/r1zkJfx87TG/
6n+2x86iZ0qCCt5HHX6rnBrTWjul/154KtveSgpyCfe5NMf8qD+t3XZszsC7
QdtH9zuKXgOlzn9yqpMfzVO10zO1d+6FtyCWe4/x2j9A/wUlxDcUtH+2/rtH
0EeD1t+1z3dDNnvkk9v/Ac9ieAw=
        "]]}]}, 
    {RGBColor[0.300725, 0.680491, 0.901701], EdgeForm[None], 
     GraphicsGroupBox[{PolygonBox[CompressedData["
1:eJw1mXd8FdQVxy+gMiRAAiQkhBEIISZ5yXtZL0m1FaUMGS4oS7aIERoVpIzi
R4sLmZYWIXGgIMoo0ALKFKgiFcUSQAREKBXqRK1Sa4Eq/f48p3+8/G7uu/fc
c889+2WMuvuWqrohhCX8qQfuiodwvEkIW8CvSkPowfgs+FBBCNmNQrgqGkKb
khC+axzC7uIQGrcI4ak6IRwAtxbb/DrwYF4IlzUMYQf4Q34IBez9HnzP1yeB
S/muK2vuiYSwAPr5rFkEXs//JcxfC37K2d3h4XMwnfVJzJ8Fv/FxLVgAT9O0
tzyEq9lzpkEIQ5i/gfP6sOZJ5nbA80sJIbwOtknhXtz3jlYhDMyz9RWs6e7n
6vyzTv8lxrNyQdZ8lMN6+EvhrM/BS8zdyJq+fJ5j3QDwNs6Mcv9q5PB7cA/r
bmD9K+ATrLmJNZPB27n/dOTwcnPk08BoiNcJEZPJzeD3aZzFowxO5z34fxjz
z4Bzs0L44IoQHu4cQjfnOZVzZzhN0d7N/CjmV4NjODsdHv4LfgvNltDsC83N
ybwncvgSebRgTz/2fgM/CdCaxt6L7K1hvJXx/WD/5rYmgbU38N0n8N1Hd+K7
xaw5B+5DviuQ826whvPKObcpuJG9MfYuBt/n8zW61jUphCt9fETzHbkH90oH
M9jzH2huAE/B3yb4/FlqCDOZO8bnKJ9/sv8Ee08n2X7REe3mGSHUuTyEf7Xn
3eHpIGvfBv/q413g7JboATSrkcFUPi0Y9002WUgmtYznseYIPD/N+E6XYX9w
VsTeSvo1Ah1axPoy9g1x3eihN0cnZzH+EKzLd3NZ8wN0xvkare3Apw7j+dA5
zLs05l3yeZdzLoe/ZcITZ51Dzs+ijy/6vXS/IuZz4CEjYnoo/ZEebXIblI2m
8vkJb9EInJFndAZjI5c4t4pzp4JHoTUQmlvBeq5jk1kzW3vYez+4lXXXsX41
uLKhvcsKPvfB9zJwDPgsOnkKnhegk79BJn247y9SzIaln9LTMt7mEm+UBs6/
KoQ59XmvbLM92aBsV/YgHZ6Ojs0usLeeA85x+zrBPcpTjH5j8CD7n4DODnAs
+rGD+TeQ5WTG2xkP1xz3OQ3/q2L4H94j9UrkVxjCSP5PZPwG3x9tg5wuC+HV
tvDvdMaDn8DnJegvxPZ/43dc0ymEdsyvZX4/WAudmdCphOZut/ehnPMSdF9j
vIdxNXS38r4fcs6nbtcLof8F/+9h/AF40m1zPvPzys2nybcNjRkd0RvGGaWc
9VfmPoSfCnh4D5kPax1ChL0n2NsTHRrCOBPsyXw24+2M/5xu477MFbCnEXsb
gSX4t/uRf0Nkuxz6t0H/KnAE9B/Tm3Lfc66fx8Bs9mcwnga9ZzqZL5JPKs4y
mjmdTY+1Xvsu4r97Nw3hAvg+8w8wPxoa6/DpnZhrFTf+xJt4nOTvUgneWIQf
Rp8HgqdYX8H6WnAve8qhGSmDd9Y1Zf3dYEGZze/j+/XO80RkcizV5DOIcwci
68WM4+CTvPMnfD6ua3IRD93EG7RyofkMmMN5J7CFP4IdueN27vs9977e10vG
MekT6zuBf3Jfdw86PBMeNkJ7EOefdP6vh7e8TkanQ5bpq/RNevdVmr1dN+RQ
v7XpifTlGnitYXwNerQXWfRDJrvAC64z0h3ZxgCPRTvamL49Df4DHb3Iu0TA
ZW5HsqdovsWamYwf4M06smYYdvQtPiSL+34FDuY+j3CvdyRbl1shPCxm/gXm
08DG3Osg638P/gyeArx9WW52InuRbzjD/+tYv4b1/+ae1dx3D37iB/YMRCZV
yGSozq9vdnUj/89ivqKCO1fYWHOSo+RZnGp+XP5cPl5vrLeWH53BZwNrbmJu
a5r5AfmDXTGzHdmQdFq6/SA4stDsV3a8wu+l+1Vi8zHsIoZ9rC6zN1Ucu8/j
r3T/HDLqxN0r8ZM5jGuUFyGDtfj6Dpw7P9lyGuU2T4H9ofUQNK8Db+Lu5dzr
KHieuR7yrQ3snfReuWAd3Zk151kzNWJrKvItF1FOshY6O/ERO+UfwB/Ycxnz
H4Lp/D9Bfhu8xLodymHA9Z7PKK8pg24u9F8G93PWp7IvMNvXXwSz4rZmf6nx
IX4eA/sho18jq7fBzR4jenLWPfBWyN4ROXae6IheH4+JPwXH5VusOcSdGrGu
AWs+g+cXohabsqOml109JzrlMvkCLHN/1SnXzpE89U458gXYfhU41XkQLzXJ
Fusnge+4f1ZeNpwzfsf4O/AI/BzhrEnMPw3dJexdIp7zLWdbAg9feSw4DJ71
WHazkLd/Fx1YBJ7wnOS3zK9E5/Zz7iOpFgPkwzdELZ9WXl0JDvP8Vnnu83y3
njWzwLfgo5rxGMaT+KxifK7AdEJykDyUiysnzwFXuL7tJyZOyLXcTDlaV3zC
+4zbMe6db/nq04wnoqPt0dVRRZYbyY6GQ7+7ry/Os9ivHKBFieXZyoeVg/8h
z3KOOZrz91JOUZ1nejwZrGHPbPbOKTFfcl+C2clG+BsDn5enmg5qvXR+h9cL
S8CZBaa30t+9ufb9wjzzL/Iz7Uotzsmfy69v5Ixq5kuZb1Vqb6E3GeK5fT/R
9DfV21a7PmyBlxGuA72kk1GT+UAw32uKA2BugeXAq5FTEZ85jEvA15TvMr6V
7xsjxxjynAGOzjUZSvZt3QYbgnOdh73o5DDPmW8Fe3ptohplPHvOsuYR1jaB
1t+xr3pgr3zL8Z7i7f7rNv4idB7Ps7zv7/IrubZ3bJ7l38rDby4xO5G9VOVY
Tqwc8giYkml55gXyzZuh/zz0l0I/2fPGx0uMP/F5NTiJ77ownhIxe5BdqKZp
mWbxs1I5SL7l6L2ZL/I8TflgGfNzma/UvPtJ+cvh+ZZTbmY+lf/fZX4aWAJ/
68jH2oMtofNz6PyDdxvJd2+w5hIy6ZBsdZzquXn4qG3Y0RdgB6/v/sX39zp9
nRPxfHuX6hIfRwvMB8kXqcZq7DwXsHe68zOh2PgQP8vaUct5zr8APOb5jPIa
5fGiqXMmuY6pzsjk//PQb1ZgOiRdUl0lXyOfM6XA8gzlGwkx4/e859lJfPe1
8u0Cy6uUXzUhRu923VsHfuy1nmq+MZ6TDwBvg4cEeCgB38y2fFt597XcZzn3
Wl1s7613H5lvNa1qE9Uo/Vva3n7s/YPXcarn9G6fN7b6Vjm0culisLrAanzV
+qqXVDcthUZ1K4v1ivkXPRa8Jlv22uo4vvpdr0EWd7C3l8zPijd4PQnPA3Js
ndavJ6e6jrevy5pS8DDrdjOeWGxvozcq4q2683mZcV5703vpv/LcWzyfPAbP
a9rZmi6sORO3/DTOObsZ5xBHMsrM78j/jIqYHCUTyWac24JsYmmxyaQ+9jIV
O1+KHMbL3t1vy39/7/me8r5R7nu/hYdDHnMPgHe5bkvHp3stfwNnDWll9eO9
rSwGiObMqNWrqlvHsibq9eB5cKW/V0XUbEC2IFtRbFCM2Mb4Ob7bxpp2Udsv
OvclWw6hXCIXfJj5A/AwGqx0OUveG/CxneF5Wal9NM6VT0bOg5HVNvA5/s9i
Phvs4vlzBFzr+YbyjkWeeysH78n/n7FmX6nJXfK/HVzqMbQuvqW31x2R1tZv
Uh/pI/BB5/NR+F+IHF+F/uPgWo+niqvt8ixPUP51teeoW8BKfGAF71LFu7R0
W7tC/lz1FXtfjFl/QTF9H/hoIm/H+FAz8hj+X8K4AbH+S/4X2bf4vkWO+Wfl
Ysc9x9uruIT9FqLPu8DPeft3sJ2jYBV01iiXAL92/6xa/07XDeVldRKN/jfN
rNZVzfsddD7ubDXgcTCb/b1Zkwc2c/4vRD1HCVZ/j/X4cheYl2j8d0myeKN5
xZAubjun21v/QjnbMLDU6Sj3qRezmroqanmS4pri2yZ4mws/Z+FnM+N5jL9h
vMH9z2eMe3Cf+2VrYDXy74X8l3ay+KE4Uk48GaUeHzT/mGs0/lbffEE9j4nn
kVui8yBe5in2Q/MKaN4NTx8xnxSzHopinGLdj3VLPav/TvJdF+j8JWa+Xj5f
8epiitVi6iWoFlJN9BQ817a1Ov0I+M8UqykGq8fgPbTlYHPOroSHB+JWQ6o2
VI0Y5f/JzD8J9nI9Lwd7Z1u9Uwoe97xoMxjNtlooXGX9AtVxqufu4M4Pw/Mp
8DmX2+OZVkfJxz4L3sWbDmVrNzDPeyDi90XXSenmp95z0J36uU8bxJpX3fYH
xSxOK17fDu5qa72RReDqErPlHK8DVjax+k29ANmmbPSIy0q9jRmeF10E3/VY
WZtu9ZvquJBq+bFs/Fr4n9TOzjre1uQoeWbETW+kP4pjOneVnz0tbuMJcbMH
2UVtttm//EAOGPd+jt62Js16ieNSzW/pXeSnnvX+mPpky7GH6bD2WaLFEsWU
w+AWtzX1XR7zenl0Z8s5lHu8ELf+qXqk6pU2hU4P6CSBI5BpI96uDm83yt+o
L/NJ3m+ZzPdV+dZXa4L/udbrRPmto+4rxoJTvW5Vb+Yy/GNT/OR/OLeLx8Sd
Ra6Xda32Va6gnOHn8LnQ3+IRMJO9EfamlVmur3xVeetPvL+hPof6s+qpNmlu
vCtebOfzS/eZfcApXjuPL7R76r5tuN+qiOUho/PNh8oXJcfMliS3H+WXaP5K
fis31Wp21e6lbhdp4ADu9j6y3Sl/nm3yl89b5bbfFrzC68dXcux3BcUF/S7R
0PvYa8COMfMJzcF33C/JP32XZHW9ejbpica/3m2c++QU5g8nmj5sT7QcRbnK
FxkWMySHRzNNV7RGa/Pcfyq/OOr+/2r4fwIZnUJWdZH/Y54nKF844/5cvcyF
nh+q5ngzavLeBtZAlycJp/D/93idonrlgNcph1T78105a04mWs4kf7kRH/J6
M4tZil37Pf5uAXcWms5Id0pjFisVM5skGp16YI3HUH1/yOm8AZ7xXpZ6cvPc
N8/1OKQ3kq2cdDqil+C/L/wF/DhuPcEPwAPN7F6638Jsi4+Kk295vFPcO+Bx
8C639Qtu+w/FrOeWWWi/hagnsy7L7EF2sTZu76T3Up97pudjWew7WGoxqIQ1
t3n/sDZqsfNHnUy0/EB5QvciO/ein63aXvmAfn/Y5TF9YWfrjaoHpb7jC16T
XgP2rUA34OcObG2Nxz7FwOe5e4LiL2ct4w7L4CG5yGKYYtnyUrub7riu0Hyi
fKP88ctOX+ec8rgwAUzx2NEDfk57724i+Mr/+eT71ELrr6rPOtx9hWJFFn65
F/xfnm59UtXX/ZVruW7LL2Z6b1l9Svlr+W3laPta296ladbjU68vAg7xvmVX
8Kz7CvmMiOdyjcA7nU/1Gld430D9gz7uZ6Z0NLqif4n1A/y+b8XM9rRGPqnW
Y7Fi8mKnk4AMNzk/RUWWgyp+pZSaL5Zfuxc6WzzOqk//pMfrsrj9BqDYoRhy
usT6GDNKLNYq5o5vZb1ayWSMevueVyi/WOB1on4jUn6jeL0+095Yb/0nzm9Z
aLqnHrbuqbsoJz3uufQCfPJQz//1O9IE50G8vO39t9vBX/HdKPnPZPudSetV
N0yJm60ci9tvBup/vh6z39iUF+m3pm3eO1LP8pK/Y0Yb+/1GeZF+b1mQbPmJ
+jcXfK9+r1PvXj38TchzuMemSZkW4xXrVR+rZy0dkC7scX/ercLWab1iWmuP
g/r9YaX/zqLfW0q83xLPN57Em/T0PfczignN0i2vU39av6moZ67fTkd7LdwA
XzrIf9fuyblJ3sfWvlyPg4qHI70HUo/1L8HHUPjJ0Rule++9jfWLxbPuqt9p
1HvXb6oRt2v5lfWemylHi/tZOvNyty/ZivgQP6mc+z95Ac3m
        "]], 
       PolygonBox[CompressedData["
1:eJwtmnmcj1X7x+/sy2AGYza7Wcw+3xmzhgcRZY0K/RBC+4ioMETWSNYZ+76T
ZWRfIvv6hKKibEUlZMlePO/P7zp/vF+O79z3Wa5znWs7d7WuPVtnF/A8r2RB
zyvEvyPCPG84dAj1vI6wIN3z5kNDaAQ7UjyvgJ/nvQgHaC+DpZAEPpjFMzOh
DtSFJzU87zGkQToMT/O8YVAEisLdYM/rygS+hNgQz+vJb9nQD/qDXypzg6W1
GAuKZvEuPKb9BLYy1y2Qx1ynwMmqnreahTxV2PNu0h5RnTHhcDXPOwIjKnje
8ac8rzrjLaW9ItPzlkNSEvOHl1nDS3AjmfdhP+/sg4H0MQieMMfHUIixCkO9
DM9rVsbzHpX2vL9Y79+BnncbLtL3L1Cdv8fw99P8fR9/T+f/D0vbO3VpH2GN
V0p5Xha/naW9nbG3wT7YD0GRnlcBQqM8LwyGS87I/nxJzytFuzl9ji5t/bel
/T4y2cPf98KPtF+B9nAEjjrU/oc1/wuH4j3vIOTQHgilWKsf/IHsrkAca4wN
NZ2Qbiyq7HkLoVsVz+sOFdmbMLdH2is/5lASlrOWFbC2ouflQy7kOdSeABNh
fSzyKuZ5t6BrnOdVZm8rwRX6+hMG0kcO9Ib3oTh7UgxOM9czcJlnLsHfcAdC
kWk8sj2DPHYyj3LsVVm4GMR+wELWsAB6QW8IybBn9U6NDJuT5rYcVsBGZLzB
6bh0vTBjFoK3K3neO+DPXMvASMYeBT8g2+/hPs88gHfQ72noWhOozvj+7GEZ
qMKeVoUXynreSs5dR3grwNagtYTTZwR8RnsM+vE0hNA+VI79gg2wsZyNobFu
w9/gsYYnrPt5/m0KZ3nnZzgOJ2BWOOcTFsBCCGCu/lAVqkEWZyCzBDoFzyfZ
HmgvPoAP9T66MBP+QHZXoDR7UQpu+ZgDFEgx3ZSO+kl/0aUK7gzpLPmY24fI
Owq+Zj+X8P/F8Cw0lt1gzNowLxG7A6HlWTcsYS1LoSZziILtzPUrOMWaT8If
cAU2sicbYByMh8f09S8c4G8HIYgxKjgdla4m05cPApF1BfiWMU5Ibpzhc9CV
d7rAFnRzKwQy5+/YiwjmH067G+++BiG8Gwo7U8w2ykY2oP0qNq8TrMd2bIBw
nq3hxtTYL7HGisj6SHHObYLnzeDZ6bASVsEY+hgtuwqzoStr6QItoCXMYQ9m
w2V09TeoypqqwC7mttvZUNnS2/A3xKaZ7CNhLu029NEa6kMDeE7/Mp9J8Crt
KYyZByNhFMxlTnPcHDXXJejyYjiJLp+CQhGeVxDSIQMqoiu/o/tTYANnoS4y
rAOxEAcD6SMHViObNbCHPdtdyWyMbM1lnrkEiZAEx5DXN/A6c3sDvuTdtW5O
mttc1j4H6kF92Vv2JA22ybZCA+ZUH0qCH0TRZyQ8hEeQ6ezxNFifanuqvT1N
+wxMYYw8N2fN/TxrOgdfcbZ3wCl05iTcQGdvlrc9195Phlz4Jpp9LcoZhd9p
f8d438IO2AlNk0z22oMtrHM9urcOxnK2PocXabeB75nrD9CbPe8FL0NbCMUm
PPHMpmRjW5Yz5jLow1z7Qgv6aA67GWcPXGbOl6AeNrI+5OILJsNCWARPsTYP
fueZPyAcmdaAfcx1v3QKnbgNl+AynNPZga+QwY5A81GyBxcgh/Z1+roG++nr
AEyFKfAqdA6yPtW3dFi63NLp+lZksQ38WHtJmIeOzIderO09OIFt+RYuYxMu
wWk4A58gkyHQBbrCBWR2Ht6SDc+0mESxSUVsYSXowd+6Q0v+1gqG0cdQmAiT
apnNk+07jF4fgUfBFrsohvmC+Z9mjT9CK559Aa7T5zWoAeHhFqMoVrlBHzfD
bA1ai3yKfIv2VHubTbunQ+0b/HYT1tJ3PlSn7xq1LCZr6GyobGk0MqgJF+Ai
RPFMJJSHQOgLfaAk+EEAsj6Brn8Cuej3bt7Z5fpQX0WYc2G4BbfD7R29K5sg
2yCdkm5NgInwgGfuw2E4Em4xl2KvNZAvH8AYSxhrKRxMNRsrW3sZnfkN6rPW
erCsJroLs/htJtxBl+/CDcb8Czoxh1e1Np6NgC+xPesiTcaSdTBnOwS6I5Nu
0Bm6wDO80wAy5evgBHu2zsWf2ssjjHUYGnJ2G8EYbNDoymaTZJt6E/P0gh/5
7XRli3HrOJsj2yMbLFt8gL09CEVYc2EozxwD4UXGbAMXWcMvsAYZrIYU9qEW
ZNFHpouhFUvnOtshHZeuP6DP+y7mVexbjTVWjTAdk64NY+5DIRfyYCpjTYGR
MAp6Mrds+JS1jIYtrGFzZVuT1pbn3t1MLLIFOiCTPGTTCAKR1Ye8+wFM5t1c
+Jw5ja1uPk6+TmdIZ0k+QL5ANlO2UzF9T7dGrbURPAvfV7VYXTF7Ku2DzOUA
rIRV0J65tIOW0CrDbIpsi3y0fHUNF+8NhBjaS1jjn/je6VDHxQiKFfJhLXRz
8XgOvE07Lc1svWz+c7RHIvMRUFNnCYYgg8HQl2c/gLm057jf9LeN/LYBTsH3
GRazK3ZPY6z0WhazKnZVDKZYbANzXw97eHZvhp2Rw+6M6azdJAa4AXfhXoLl
WIonFsFh2o3wGQ2hMbrUJNP2dKQ741EuR1KuNB1m1LIYSLGQfIR8xRPGfJxh
NlS29CHPPIAC+LiCUIwzVhQG8czHki/t6u43/a2aixVlE2Ubs5FRO2KJZfBR
usk4350xnbXx9DEOKvFuZbjMWbjkbIxsjc68zn5hcqUiMJ4zP66m2QDZgub8
rQx71QVeov2Lzg60RpZtUi1nUe7yDb7qGPwHnavrzoTORli6xTqKOZNo9+Wd
Pux1JBR0fbR2MZxiuZ+Q+RkYTJ9D4E1+iyhl7/ROtZhKsVVF+qoEFbE5YS5H
U652ClmfrGRnSmfrHHt2Fj6CfvA5fYx1OVNFF1Mrtn4b3km1HFq5dBWommI2
TLasOH2XgB/TTdbKIX+lnUDsFQ+VlVNEmY1d42Juxd53ePdviIBIGKc5QCiE
gR97XhLaMna7VIvBVrucWbnzAH7rn2o5t3LvjCCL5WQTZBuUgz92Nka2RjmQ
cqH78AAayKZDJmRlWA6iXERjauyrvPOdn8n4tvwUcyrnYl7FvleVg7gYVbGq
clblrg3poxEcpX0EthLTbPOZjZCtKAvlMsxnT3Q6Ll1Poc/VxCIeY9ZOsRxP
ud5h9uxIJctpldvKBskWRXImI8KthqFaxkXnWxcim0XVLcdSrlUG/GEtfeQ7
HZAu/BddOZpmMZNip9Gp5mvlcyfSro8NKeXyv64BZvNWOp8j3zOdd6Y5nyDf
oDNawOWcyj2b0EfjVMs5lXtWYI8DI8wHyxcn48N85c2nybd9zDODXAygWGAs
f/sM9hI37oMd6VZLkI3cIz9E3zOczkp3b7tYIIAxykZYTUK1iUiIirKYSLHR
AlgYamdeZ18+XL68vovNVVNSbcnPxeKSsWS9mLkscnPS3Ba6XFUxvmL92S4X
Us6q3PUWfdzUmVDNId1yOOVy8qnyrbfQmZuwBh3Jh9Ks8SayngNxARYTKTZa
RJ+LU6zmpdqXD5KhhHxsQewL+r6M+Pgkz3wHnaELzId5LiZTbDaugtWWVGMa
Fmg6Il25g87cdTGqYlX5TPnOSuhexYrm0+XbX4J4xvsYvqtoOaByQeXsyt1V
gxroYnrF9vLhnzqdk+6Ndf76N1gZbGPecTZXtjcKXYyE2lAnzXJi5cZLOTvL
fBbDKZb7hLGGQhoyTHU5t3LvLi6WOgr/TTeZLXI2RbZlHs/Mde/o3UmMMdHV
/FT7k42RrVGMrlj9WJrVvuR/m9KOo49YJ1PJ9hh7V4bzWhpe8VkMrFhYObly
83/JCd4tYTn0G7Rz8AEDYBB8DNNhGtzlnXtx5nPle+fCPBiIr8mB7ejuVzCE
ZwdDD3hd/wZb7UY1nGm0B/JbE3L1B8XYG+Wl+IoEGM7vI2AKc8yDTcxtM5TH
V5eDdozRHrryzP1i1kc/tbGn9+CifBvUTbLai2owXyRaTKvYtip9VYOiqRbf
qB5UQTUndGwk9IT3Ai1HVK44Dab7LIZVLLuKvlfD9Vpma2Vzc2g35JlnIA7i
YQVz6srcysIt1ncQWtFuCX3429ha5jvVh/qa52S5E77OsDlqrh8x534wi/bM
TKvpqLZzAhkeD7aaomqLU5HdFBgmGcJVztifrsaqWusiflsIZaEcNGMOo5jL
D3Ce/1/PNFsum/4r7dHJnAe4y1ruQRK2oDH61QRSaG9C1t3Zy/KQy1ntmWGx
o2LIWMUivHMJBtLHIIiGDvTdEZbo/1lW+1ENqFqW2bxI54Plix+5WoJqHKp1
TNKZ8pkNki3qqP6gCTwHscw5JtNiHsU+PZBJd8hk7VnQnmcGMHYsbKGfW+zx
TVdjUK2hGPIoCutgfbzlrMpdc2JZA0ykrwnqk756wLf0cQIOwEEoiI7NQ5Y3
tee0r9DnH24MjdWAPoair8nQL8ZqOqrtRLC3kbCFPdjs9kh7dYE+zkMH6AgP
mFMMffeH4vz9Dd55HToiq06wi/34GkbAyCDTMenaE8b7AvkdYv0HoSk0kyx4
pj+MYu8+hXd5vn5xqx9P5fmsBDtbU6EV7Sr8/XQxm0MS7dLMaSnt+1CNdnf2
ZBpn7TL0pP2baiKuZqja4aA461tjTKa9DR3ZmmE1WNVic/htAHwO42ACaxsv
uSCjrTCeuY4LshqRakUzGDOBsRJhjmTPHsx1OiJdyZevSrIajWo1HZlzB+hN
3+9DbcUCpa3mr9r/F+zPClgMS6AM75aG9+m7j/aBPTtXFH/GGt6k/YDf7rs9
0l6pZvWVq8GoFjPVrVc1+RaM+0uCnbWazHcwz+fz2xrZRu0lvMtv70AhxiwM
bYMtV5QPki/qhC52zLSakmpLJ3n2O6gDdaE4ulks1GyCbMM9V/+6CH6sP6ic
1bJU00qj/RfvXHdjauxE5pwg/eHdkfAm7TdgK+1tkIOODVCNkj1ZAg+TrG+N
0Zl2Hs/mwnvQC0qkmm2VjVUu+TJrfAnqQX341P1dNfmptDcj003QB9n3hW+Z
4wmYhs2dDmvoc7XTWeluUdZUBOYhk/mZFrMrdlcOoVxCe6a96wqvQSa/ZUTa
nYHuDubSx5wgq6GplraU/XrMXjVnj7bT7snfsmEQZ+NjGJFo+/cjjEk0nyTf
pJhasfVi3lmkehN70xMeEqs9gPNwAeaxN3MhW3dzcI25X4XBnMUh4Is13ZKN
qEf7ML7uEPSk/R4UpI8CcJVY6xpcYMzzSVbTVG3zkj92G07B9/7ms+W75VPl
W2ez5llR5qPlq1fxzEroRl/dA+zOQ3cfqqmotvIWY74JneDVWKsxq9ZcBvyh
Ge80hRn0MRM68Mz/QQ94HS7y2wVYxzPrA6yPTu4ZPas1aC39sAH94RZz+5zz
NRY21rQ1a+3j0YkJsIBn5wfYGrXWAmEWSyqmrEn7GDL8Bn6FS7JvPot1FPME
8v8xjDFadzr04ZW1GqxqsVthm2q32Jhf4bRqLREmE8lmK2Nt87caZCt3B6i7
wCvqA47DCXiOZ5vAC9A6wGIgxULzYQGE8FtwgOXwyuVl02TbNqKTm6A3cxzG
XIfDL7SHM+Yw7SMMhob89gzshX1wgJhyf7jNWXPXmdHZyYMp0EsyrGk+Ub7x
2QDLjZQjLaS/qTDF3+asuRdDl4ommU2QbTjPO+cyLQZQLLCJPjdCUSgGC2A+
PGJv/omxOWqun8Jo6Ms7feAPuAKvhVksrpi8E+32jNnO6ZB0Kczl0kWgaIrJ
XLJfC1/CxGSrfasGfj/Zakh9XY1OtTrpoHRxEkz2tzss3WUpB1YufMbt7Vk4
F2E1w4suB1EuMoF3xjuZTHVr0Fo+g7H+NifNTTKRbPKZwwLmshCC+f0N9K0E
7W3YwwPIcXWC3UXJX5ei/TOy+snJULIszPuF4H3e6+OzmoJqC8HoQkikxejS
3x30t4P+eisvw1e1h6dob0DmxbAVr8AZ2rWYU0qm7bn2XjllgMthlctOjLaz
dRbmR1tNcrOrwakW16Ks6Yd8xNu0W2RYrUg1o0K0S2FL/OLtDkl3SS/SbgPt
oD0k0UciZPBuJkSx5kg4DidgL3MLYD1dYChrO+ozXZfOt022HNHnfJh8WWt3
lqQj0hXVJFSbaM2zbaA77W4+u8P+/7tsp5sn4RTU5bc6yRYTKDZ4ixjsTchW
rAoHaO+HO/iWu+XNxsjWdGRtnXR/FWq5n+7c3kVfjyuHcncSuptoj0zbuTsw
3YUtdLm6Yk7FnnuYw26YBtNjrSan2pzudHS3UynZYmHtsWxVNn2+62pcqnXp
Gwp9SzFMcoJns6yeoHilDu3feP+yO2M6a4pxFevqTll3y1fc2fsAPoSPmeOg
CIsZFTuWQKbFA8wmyjbqDOssH5LvgY98Nj/F7GV5fyI27HwR9gn92UC7R4bV
flXf0LcZxcpZLUA1gZK0I5Jtr7XnIbRDk+2s6MzkaQ+1nyXszHSm3ZM5ZUMr
3eVHWs6l3CtTa0u2O3rd1U+D6eUsJ1JuFIZeVYThumNSPQtdawTHWMM3zkbJ
VsnHytfqjlt33afo+6Tzwddczq7c/T88Uw/OodNn4RP6GgqliBH8oAaEQxqk
wg3WflP1KmSXD3c5W/fgHXd+JcOP3BnXWfen7wDYQJ/roSG2tlGi3Ynrblx3
krqbVAyoWDBXsRVsYW83Qx3GrBtsPk6+Tt/Y6Fsb5SjKVXYxh90QzDtBzqbL
tj9C1x86nZfur+CZ5bADdsbYmdHZmckcZsWZj5GvOQ4nki1GVayqb1z0rcuH
cZa7L4G1sXbnrbvv1axlTaJ9k6FvM1QzVe10KnOfAnNhHuzkbztcjK9Yf4mL
vZUDKBdQDU21tC8Ut0JD+n7GxTyKfQ7BQdgs2UCfCpaLKiedWMFkIFnMgJkx
lsMqlz0NZ3wWoypWrQ8NgqwP9VUDwpPMR8hX3GduD6A2c346xHJA5YIr3dwU
4ynWm+fWFsfexMMxZPyNywGVC3ZAdm2LW86UTfsJfT6ONB8uX97M5WayWbJd
K3yWqypn3aQ5K/+C/rw7IMHumHXXrDtl3S3vRHY7YDCyGwJRSVbPyYaFut+H
XbR7Q2Xa+5jT3kD7xkrfWr2CzNpXsJhfsf8d9vBvGMKzn8A1dPwq3IV7GTbG
YBfzKvadzTOzIBTCII0zkAo/w9lou3PU3eMyZLYcMphzOuSzhrUhlhMoN1DN
SLUjfzd/+dNqureOMV8nn1eCdgFk8pTPvuHQtxzDmMPQOLO5sr0TaI+PMxsg
W6AcW7m2bLZst76B0bcwqumqthtLXzGwB/ZCy1S7W9UdazPaj5jbQ5fDKJcJ
d7qiHFG5omxUpovRFKtF00dN5V0Q7LMcQrmEcg7lHlHIIhJ+g99hMmuaFGMx
v2L/jdFWK1BO0Infq7n8Xzl44zjTyftOh6RLqkmpNqVvfPStz+suFm/Osy3g
H/d9jGQq2SqnU26nnE2520X6vwDbYDv0SzTd0fOqDT6vOgO2vyMEEV/sZg93
uRxNuZpspGzlJJicYN+Y6FsT1VRUW+mBTesO+/htP/waa7UJ5Vyf8v+qyKgK
rIRV7oyedjU11dZqJ1gtQjUJ1Q7vOV1Mdbb4Omu+Vt50WrqtOx7d9egOS3dZ
+qbqlosZFDuMYsyR7hsFfauwIsnOhs7IXtqvp1mtSzWvbmmms8vcmrV26Wy+
s8myzeuiLbZSjUC1ggbOtuhM6WyNTLPYTXd899Kshr7G1fRU21vDHFY7nZXu
piDz5ESr6am2dzLavnXRNy/R0eYD5QuVgygX2ZpkZ0X7pbN/Ncrivc/gS/Yr
nzWvcTKWrE/JF7oammppZX1Wu0nD3lTzmc5J97SexYyXG2W+XzHAskjzSbnO
x8jXKKdSbrWffw9AqxD7FkDfBIwKtTOs+cnnz00yHypfKp8g35DOGj9jb8fC
07S9aNM1rbcK7fY+i4XlU+VbN0gn+f8Dng+nPZmcbJqf1Rvm016faH/TM3sS
7RsVfasyzdWy96TY3bbeieb51XDP3Q/Xp70ywWJ3xfC7Eqzmrdq3ajaq3SiH
Vy7/LDQOsZhFsYtiLMVa3eJtLVrTa/EWcyr2VI1ZtebTNW1vtEeKzYfLhiWZ
DZIt6phgvkI+YwHv/8UY12GAajHBVlM47+6Udbe83Z1dxeiK1RXTKrY9pDur
8uaT5Jv8ISDYdEiy1Zluxlyysiy2VE3sTJrVHDs4HyBfIJksct8rH9E3K6wh
DwZAjtrxVjtpAU0TrEavWr18gHxBXrTpknL8ozWtBl3WxUCKhRa4XFk1JtWa
wnm+BiSyZ0mZVpNSbepXZHApxGxqkKsBqRYUSx8xUFm1SljFnFdCEAQn2p3A
RefD5MvKOX1XzfI95N4m0fZaNrI77SqMVdn5KPmq6ESrdUqnpFurYi320R3E
wVi7M9DdwQvQOtBiQsWGupPQ3USY842qSao22djpjr6p1be1mfyW4WIcxTqq
sanWppqNajeqMR9wPkW+ZUym1RJVk1JtahPyX+biC+nOvwlWG1WN9B/aP6Xb
t9XKIfvrPtLVh3Un0TzBahjHnU+Sb5oRb3upZ5olWEyn2G4WzHbfkG11Mpas
9c3iSRfTKbYroZpkovlM+U59461vvaXD0uUl8XY3ojuSXfH2jZK+VVIOq1x2
t89skfaohs901t/F4IrFVTNR7UTfTOrbyRyni7rz1N1nXVcblQ2VLS2s2irk
Qp5q14lWq9f3gZsSrea/zsVYirWkc9I9fSOib0WepNi34PomvDNnIUY64XRE
uqJvlA64b6L1bfTTvJuVaTosXV7hzo9szEbaRdz4ujPoKhnFm72Rj0+JNxnP
cjKULP2dPdMe90qwHKCOm4PmsiLR1qI+A2nXZsyn3Z2Z7s7qyIe6nEe5j2qq
qq32QWZ94X/QEQdY
        "]], PolygonBox[CompressedData["
1:eJwtmHlY1sUWx8cFt6sJCoIB4orsey+8qNe8SWj3tmg9iV1BsdJQg1wSCy1D
VLIyr4oEmiZm18DcjUBII5VwSVHUysgV0LTrmkuW3s95zvzxeb7zzm9+M2fO
nN/MmbfH2Izh6c2NMd7NjHFBe8Qak/aQMe7oO5At6jRmNpwKM+ZEW2OOo7sj
jPkWtsOOdsY8G2nMuK7GvAwDoZROCx82ppr6QX8zxomGQwSEQggU8G4x736A
psM5yl8zTjOeNYcXfIzxbGGMn7cx0ylnwgbqv4BukdreDf13tDEHGeNmlDGv
Uk6HMZ7GjIYZXYzpgC2j0FQH9VDziDHrOhhzAM3mtxfzdUF94+kXvqX+vzyv
RkdRnwwpISikwoU2xkwJNuYpyk/CMDhPXVKIzk/m6Q5F2DefeR3Brlo4AZ3a
G/M09nXgeTA2l6DLIB+m8nwuda+gjdAEk73wD/ZPRy/h18twrjt+b8l4qEsP
Y1rBXNYkB6bCWNaoKRSbGXsBNjyJNkITnGHs7tiQhV6Bq+AFnzLuVsYLphwC
J1mHn6AW1vBsDc9u0/ctyKUujH4Xhxszh/jYgf/6oF3AU5S5nOW5K3qAtgeh
hPeLIRQ20l+prBXreoG5DSJOVlJeBTPCNcYk1mZSngUTbTwloJ/QdjX8GaY2
iC05MBcmMPZFbHkF/Qfr+BjsYc5VtEvGljrKx6AP9b3jdc1l7Reio5lzSrTG
kMTSJfRHu16ybjWwD16CLJ6PRA/BYWjArvPwBWvUhJ0e2NdIXw3R6mfx91Tx
M3PxhDawhjlOYw6J1BueD0QroBKSonXcUehhqIVSbOyDrYHY7YBYaEu8zSLu
HicW/Sn3hRms+yD6fhXNgpmhOmeZewY+6Ijto9B51M+F12Aw7SOwJYF4Hwz/
svE/FO1BWwfv7EI3wWb4PUrnNNn6THzXK8aYnlBFuYBnEZSv0e4qXLA+le90
Lu/nyPjQlbrj2JWAPwbDXmzwZK2SKO/h+e5I3Tdk//gBzYzQb0q+rRzKc8GV
OXcMUR+IL+LQc3zrZ6EzJLAeruwDvwUac6+1MdfR4iDiEcqxq0ziEVIZIxI9
0MmYepbEC20OLWAy47WT7xJtSRsXuIGtH+G3FLQl9rrAeHw5DjZgz11sKUBP
8/wH2p1DT8LPsIuxd0I1rKJdLjYfZS5vMreFxHGxfC8wyZfYh3tx+I59cCj7
XyKx/Tg8ArOIhy/QwbQp5Hk31Ic2vj763cj3MxsC6HcOmsXYb8o3jI3l2JRH
+Q3WZEa0rqWsqewPPoztDfn+2NuKOEXTmLsbPkhFa7B1H0xlflMgAy4zj0lo
HnN6gJ9boF9BWZA9Q2J1j5C9YiE6zMZdEe/Mh1zwJMbribsS4m45rIBc7JkP
M+EM4z+EPmf3W9l30/DdBIijz0z6jkQLoBB+xh978ctRdDM+2QJBrF0y/fja
/Uj2pZu0reTd9egDMPi72p1xOBMD0N/gf1BGHPkST1uJqwbKjfCpndMi9Bpc
h5S+jAG5+K0Xvnib8lniriU2D0f7QX/YyprcwQeB6DdQBcsgDzqCk3X7HN1A
nx07Eo/YdYvybchjTkthJXMqZ45llIup/xyW2PnIvIZ74Cf4D/bPZD7ZaIl8
A1AAi7DvfAB7Hd/rHtZ/OnoWzsFnrPFaCJDzGVs6oe/2NuafxERJL2yFfHDF
ro5xap/Y+SQ6ibWbCC3AnzX9PUbtFvvXW/vy0CLmtxo+gXDGKEBHwxH8MgZ9
DSZDV2L1Eeq8UX/oC50ZpxM8D6mM+xSaRgwNoe/x9qyXM3+YPe+fRhNhCLTB
ntYwBeqYd1f0HrEVSTkvWp9Jm3LO1iQSIze+h/aUO0A89U44ILFI+xo0k3h+
BvtqiMmNsAmG8E4ijMbPbVj7VnwLpdS3pF0O7ZN5lgJPeOjayBqlUZ4AscSM
AzpDBf7uRywFxujeKnvsl3ImwEb7jcq32oe+/CGWdg7Yz/O1tH80RvdA2QtH
cEaFUQ6H1xlnGmxh3BOMv5Dyi1BLuYi6HfizAvzwdbcw9b2sQSK2j4QkGAPv
UxfNMw/Gdneqr8RndfhqDGPvxoa/sOWGnK/wK3nLxe6av0gek4iepN1PMRp/
EocT0AT6HAwD4QPGiEOvxGg8fYC+BW/HaH4medpLkMjap6Af4+cVcD1Y/S1+
P8ecz3pqHiH5RHt0KX0ugQhirBnx1xOdT5t5kMd37k67N9ALnANN8FFnYgT/
3Ka8ib6vs65v0XcJ5fUwyZ5R9fRTB8cgmLqd1FXa70m+KxfJlen7JOP0o9wf
qujna/obgf9OUz4D2bR9B1rBFvooRF+kz7Hh+n3Id/J9mM5F5nSa/r6BKngX
u3NhPeWxkkOiQ9nvhkC5zT83or/a+JQ4jWfsfpDdRd9ZxzvpkCH7HTGxnLlf
Qg8RJ4dhKW2XyFnh1PMrDPtec1cflRA7X0IprCD2lwfpuSDnwxXG+gXqA3VP
lL3xT7TGnolyNm6GLTArTM8rObfOwFlYC5/CWJ6t5tkw9BXGHh+hvpc1kHwh
irEj4bDNDY+iL/vqeSrn6n14AAusf8XPd3j/LlTj/70huh6yLg9Y3zNwn/I6
6udADuyWvY2YLUd7sbf0hqpQzcMlH/+F8ikYEq75jeQ5ZTInaLA5iuQqf+DP
exCPPU64gq33sLkJXWX3DYnnn6Ee/OzdS+5gH8NKWGX3UdlP4/jtBP9IvWfJ
fas/5QGwn/f3wfv0+4D5nKc8Bl9HUS6154OcEyM99f4k96gPKS/y1HNKzqsk
+iug332UK6jf4alno5yRhWgRflsNybR7gnYHJe+VeviceQbS7ivKtxnnVqDm
ZpKjNQTqni97f1venSJ5PuUSvutih95N5Y7aDn3R7j+yD42SPRV20WYnbLL5
xCB0ntytYGKU5pMX8cF26oPpx59+DlL+Hu5GaZ6x2LaX946wTrVwzN5/T6Ar
fPXclfP3HciGtvTTBtY51L7OlLe7GbMNrrmyx5Na1FJ+nOcJcg8FJ+2eQQdA
fyizNm1ADzDGfl/NXySPuYjepj6J53PQmTALijx0/17qob4VH38vc4ID4ORs
rEHX2vvOIofaKfbepHzDof1Jv/cd6lexX+axGJaAG35whUz8Ngr/eFN2sgfG
QX9Yxdz+jhYSRwVwjVh6gViql/yP72Ea6/A62gCN8Bbvz4I7cJr+FqH51NfR
zoPx/qJ8HwZAAXXb0E9gNcwhB8nurTmI5CIFlO9SfwcWwxHat6ePnv56dsoZ
GkfZCVO4Y0721jun3D190K7Ue0E72rUj/mLkrMUHAbGa10l+J/fcIJu3SH41
D+ZLzond0yENcpnHZfQpYsGD9fJgnHTKGdCdc88vWu/Yctdehy6L0ru13LE7
UH5I7iP0eZIxRkqOLPkbjLf3J7lHHYPj4jPiCTNNHVpETK2B/G7Yz3n6A3Hy
JZRChZvGncRfIzRBB3zzHj5aJ7kZ5b4O9bX4PE/+E+HZe6gDe5uzr+209yS5
L1XStgJCuH/6Y6c39s0kp8jy0v8o5L+KZNSXeh/4Rvqn3Va0E3mmGwyR/Bg/
R1AeEaZ34WK+26n4YZrkS+yjKTGaM0jukEY5g+fpUCn/udB+AeXl1BfCAFHa
Rcfo+9KP5FeyXx6R/Rv/P++j6yHr8gdrfoL99Xic5jmS78yW3Kev5uuSt6dD
BuQTy8vgBfq8QTxvl9imn6veet+Se5cHfbtbvy1A34Qs+Fj+g8GGFujLvD8O
giL0PvaePTfl/DwcoHm45OO/UD4FH2L3Qlgaovf5ifTxE+v7I1TadX7dj4Xl
3N+Gz4+w926ETXLWY0+qj/5vJv+ftUa/o77aU89zOddvsUa7bM7jRA/BYZhg
73Jyp3uWMZ+Dh7EnBfuesDmp5KZio9j6GTaf4tkytDVr3Mqh+4vsM/Lf2nfs
CdWd9D4t9+p6dKXkZ9AjXr93L8rPElvD5T8WudsT6+MoT7LfVKrswdQfhbVd
9NyQ82MZ5Hvo/zzyf090vOb+V+jPz6H7gBtaAIUQa+/MoehRftdBgEPjWOJZ
bBLbjtt9Xvb7IAgO0/8f5NyQ86OBciNcsvlmBO++JHkF7Cee9rnrvVHuj+7o
o7wzEL6K1P+OnqOcYPea8L76Tci3UWht7W3/69mIDrJ7q+yx0XzLMdDP5sOS
F1+Fa2G6T8h+8RjE8+552buDdQ+WvXgn5V0Su9hz1V1zOMnljqOp8n9ptP7f
JP87DZf/nVj3Q5Dp1BieyBj/B5CinHU=
        "]]}]}, 
    {RGBColor[0.300725, 0.680491, 0.901701], EdgeForm[None], 
     GraphicsGroupBox[{PolygonBox[CompressedData["
1:eJxFm3mczmX3x79IDDOaMWazTLZhxph7Zu4xi6UiWcqSvR5EWXqEiEieHvuS
rZRCizVFEkVZ6pFdIqTskhJFWbNGqt/785zzvH5/fF+f7319r+Vc5zrXuc5y
3ZW69W/Tr3AQBA2KBkERcFSVILjE+4CqQVCydBC8SNlu8BV+P3h7EHzK9wP8
fpnyEHg2HAQHSwbBEPB0UhB8R2fnwEv83kd5r5wgOMP7bt678v4zbb6n7YzY
ILiYHgQDiwdBFlioDP0XCoJfKI+qHgSFizE++DO/G1HehHa7+Z1H+fvgTuiI
gp7tYKn8IOhTivI8+q4UBJ2gf17lILhJ2xa0bQhWqsVcIoMgBjxOvbrU3w82
i7Vx/wI7M8dc+rwb/I3xfoLOtylvX4N5Me6KtCB4lbGeoW0eOJbyBtA/GsxM
DYKHqZMCPsh8JlIergmvGCOT+lvAm7SJviMIPgA3028+474nrBMEg6mzmjr9
4FEydHbKsTlr7j9RZyM8jKR8F+Uh6o7gGc6T5fSUA8dTZxp8vgH2rGJzeYi5
JNP+A+Yynv6qQV836OwgHmfC34ggeAmsUzYILrB2r5QLgjXU20X9frQ7QF/D
6POf4Cvw7gdoGAsugRfH6edR5t4cmrpQ3pzyRdCxE3oagT0zgqA+/Q/IMB6J
VxPBBxhrMWOVR05epN6n1B8NzuPZwfvdYGVfR63nI/w+RfkOcDbPdt7rgG/w
fMF7ATgOWu+EV0+BIZ4/oH8I8yhaYPVXUqcx5ZHUma9y5tOReQ3IhvelrX4N
vlfh+Z33npQdpt0hngk87fPtfR14FHyB5zuezfmGn2kdWPc3mOMIMCsEv5j7
eObelTEiGOtvsDVPId5PgWk8tXnfDo5B/odB2+PgG/CnOJvxcfizT3RAzwTo
imCMXoz1DnKyF/5fg/9fg2nwvSn838I6xPje1B7tnhIEI5GB5tUop31D+j8G
FmWM1ryf5/0U3y5R5zDycB+/C1OeAv4bul+G/mfBAsac6Hyoz1hvM1Y+2Czf
5LAuGND+L/q5Dfl6nW8/Umcy+Brf1lFnMpjje0p7qzv8H83cj4ZNL0g/XOV9
TY7N5T1wF31NZY4zmOOmmCDoT9sl4L/YQ2k8z/EcZoy4qCB4GvwHfLnOe0ew
T4F97wF+wz5sy1wG1UY2KBvBM5znutO2DCyaHAR74HkkuC8+CE7Ah7XwqS/9
fg49PcCvXeecQbfEsk+qUD8HPFXZyqWTOtHmKdqmxVHG3itP+QnKv/e57AGj
mH8T5pIeY/MXH/qBx3jG8P4U+BV9vof8rwc30E8n+jnAem6pYu+bKVsKTeeg
bQ7Yk/Fi2VMDoX0D48fwHs0z1vV5d3Atcham/13woU+81WkCRiMDa+gzE1wa
Z3PfS/l56JhE/TFh04nSJ9IrB6BpKX1uBTf7+wuU/wZ9y6lzASxXETpvQ5bv
ZKKsQRT8vgKfO7CWg+HDLPjQUPoC+leARRh7JW1jwSRkLpn1+hL8lLGXQ0Me
8jCHp57kKsfG07iiZUFuEBxh3Suy7i8w9hT6GQBec3mbzfh/QM9t1H+/ksml
5DMTXMu30cy3O/NugQxHQVsd8AM/73TutWW8L6HhArQMZbw29HOMfmJ9P2pf
XqCPizwN4Olpft+i/Bi4kvbt6OddcD77Kp06k8FzjHeJ9+PweSbfXqHO3BRb
V63vuqp2bmh/Sd9/SJtM6k8Hy/p5p3PvD54YeLscbOC6/Y40kwnJxt1gEs9o
3ouDVauYTBan/4+Zz1LmlcH8Rrv+aQNdNemnM/38Cc52+ZEcFfD7PcpzwUXQ
XZG5jgP3o6e+5f0bsH959Bb7oiV41nX7fPGH9vGM+xV43O0E2QsfOX/WM/eK
rP1/eI+G/+OrmPxrH8xlvGGM+yTzepg1XciaPsLeSUE+qiInv4Lx3v8ZcBTz
PMB8h4Ab6Hc25YtTTIcddj3WgrE/hYb30bVVGWMEY/2bNd1JvTPU3wstrzPW
M4x1hLHu8jqqe5XfEyhfz/fFyFwa/WWDM3jKqn9wOt8GU2cfdeelmf0gO2JL
vtGwXucX9aryfmee6X3xfy3r24Wxt0FDU/BNl/ko5nIX9b5FzquDi3hSaZsJ
XuO8+Q/nzir03GE/LzbpDPdzJIm1aEM/sfTzWI7pzkPOi7h8o+Fj+mnBc4b+
64MF9LWPPmPh7V7WqCv07AF3Q9Np3t8CB99pe/xIssmT5Oo0uI0x2jDWZ6Id
GUtDxlZm29prjbRWYeRsM/N9TvPG/qhegrMGTC8w3dy/wPaY9toG8Fv2+Cpo
K4ut9I7vce31+ynvQHkjcECB6fYnCox34mE6WIWx1jJWL8b6mXqfU380eJw5
lkJ+NoHf83sN5XvBtfBkNzz5CJxDu7mFbH+fhs+r4Mli6l9kbgOY43GwKOsa
UH6Zdf4lxc7BIsjwauoVof/ZNW0PH4uyPa05a+4PQleqr4XWZCR9ZdHnDfWN
fG5APr9iDUsmcDbz3j4RuhljN7KUxZjr3IYcR3/DWbMI+hmcZ/aIzjnZKZMZ
+yq0PQH+CE130fZzcIPbMWXh1UbGKIqclEJOuvj51Rzc6/3LVp3gsh0BPg19
laDz5xzbM9oXBeyLQ267PpNjOlS6NKG62aA6OzrBmxsptsfTwOIFprukw1b7
uS9bphu0vgXNK+H3TMrHUh5Zy2xo8W9Fnuky6bQ/JM/w5APG2g+24ttp+NwY
HI7MJSB76bKH+X2D8t2s71l01mT4eQqcyjxHMsf+YIz7HTeh7Xvk5jx0bgE3
5ppdIfviqNtRq6hfjn470X8M+IvbUV+DF2VL0c934G3Q9A7vhcF6rFk55nUV
nFbGzp1nwbGu37ZQP8t1b2lwKPTHyjbItrNEZ8pY2So+9/5gK+o9Tv1scB/f
fqVO33yzt2TbhLTOjDGbsVbLJom3c+oU7y0LzB+JBUfC6wXQdgTavuKZx/tO
sHd167+F/Jo8swUPgiP5Vo86T9cw2116vhJYHFqPs5ffBsfDx0nw5El48gft
L9PP1Brme+ic0nl13f3B0+B557l4f6/v68a5Zq/Lbu8E708z9muM1ZWxIqF7
F+//4b0QctgSOVxZyWxzyfYUnofyTe+3ALe6XsqFb8ug7yR0VgRbaf8zl3vB
5fz+ifJKkh324IfISb+y1lddt/vb5Rs+AN7nNkxdsKv7F/IznuDb69T5DXq7
oEMbowcW0X8jP6Plh8U4DaIl5HZ7GXCuz0VzmpdqPu/x6qZzpXs3w9ch6IJp
0LYHGlPdZ8kAJ0XZGSF7aBDfNlNnL/Rn5Zn+KQe+D09n8h7ifR+6OwYdPhpd
vrSanX06A1sn2pn+IPgS9CUjh6+CzyDH26GnMuuYgAy9z3xvIF+r+JZNnQfD
xi/x7T7Gf45nK+/HKRvlPtr91M+IMzt1IO/rYuys1Jn5b+qtoH5z2k0NTDYU
g/gCmuaLNmj8u6rZireqmh2hvTyFZyY0fAs/o7LNv5Helv4+Wcbet4KFmPN+
5v56rvnq8tnD1c13lQ/bQjZSktEgWn6A5mm0/ZS2RanXivqRtEthjAuMtRFc
6/7yYnCin4myf+NY7y+Qqx/BAcx3J/20jbO9qj2lvXUdOrZBzznwCvL5NDQ8
KvvF97L2dBZj/MZY28BE2rajbZnqth8kb3dA2y/Z5vsrBlDGZekGfJ2Lf1Ib
3f4keAaf9Dvk8Bz4nvtx94OvQ3MiNJ9HFv6CjjHQMxOM4AnzHoBv0O5N2Vo8
F9H125DPWuDP8veg513k4jO3tdayRvczxjHqNgXXM8YNxvoY/CsL2WQup8BR
7IsHqNOAOt/wbTN1ngJHuP12oZadqTpbD4IPoaNe5L0O/Kzrc8kHd1GvmPw+
8BWfi+Z0JtneVdaqtum3x2k7k6cQbc/Q34/ljT8b4E8h7I8saAvAcu6D/E3d
zxj7V+bYF5kfLJlGNsLsi8VuY0fCn72c0X0or873SGTsa+i5kWv26X7GTQGf
c36Wke3B/Pcw1n3gduhYSJ1l4Hy+NaXOXWBZl1XJ7GN+fj0BFmatp9O2H23n
Qtt0aLvAOjRym6cesjGOb/OpMwS8yvMy7z3ABdD9pgJ+yHaTkPn4LcHe7ud+
C86CX93h2ziwPTr2Uc6IFmA89A2Bzh7woTR99afPheAlfj9G+QHwPPL9BzJZ
EazIHO6C5lLgKb49Qp0vwW90BvC+VOcg7XvRTxlwAvVGUj8aG2+9237yt96g
r8P0OTrO4o/yy5ZVNT9cfrf8b9lPigvInmqI3Ldjik3AP/PN92wK/UMZb6z0
fLrp4+k8jXjCTv9ZsDP1elC/DVjT56t5n/Lztw7lU+DhVHjYG/wOuidC/z/A
e2raWlcBT8HTV+m7I7jO5T811/w6+Xfy6Xel2Zmos/GAx3Mi0iwmN4NnJk+e
y4PkYi801IW2MDQs1p6kfCF4FNl7EnqydV65bA+Rb8S3JtTZwvjVnP8nwIoF
xqfu4Cfw9Cd4+2Os2fvij+ZwlTbVads31+Igigkso+7tyM1JxmrLfrlLe5i5
z2Zv9fW9vJzxP2b/1Ke8Cd+j3WaW7bzPdUVx8KyXb5PdAU1v8v4W+DpPU95n
gskesx0JxldAPhSgBs+7fbWNftb4WakzU3pT+vPvHDsvdW4qZiy7SvaV/Mi1
0HYftD0IbeXdb5L/9GPYfHz5+p95rOYy7Z5wvdQVXOB2muy1cakWx+gOloDv
y+BJN3hzu9t75SjfzxgbGWsr+JfHH46BidBagvffK5ovLZ86Js38NPlrZ+ln
nNv5A8Dn/MztlmZt1LYbOM39yiP08XyWnRE6K/b4XHqAOyjfQvkTOhtTTVdI
ZzRPNZtZtnNbj09uoW5Nt6WLg2eZ1zHmNQA5v8fPC50bs3zu4sEJjycorjDW
94X2R5EqdkYcVJyGfj+BhmbZ5stpX78LXkq0OLDiwYp9KAYyCR12wmN6iu3N
c7tU9ulQZC4L/owAx/Jk8z4Z3Mmatqb/7ozTA3ntSdu2YEfXe9J/kR7fiwJ3
83sr5RvAZtoP9J8LfsnvZynfCR5y2ZCMTHAfqjUyPo9vfWUfgu+63n6K77cz
XjbjPgv+WMPK9X2by7n2wWX26SDm+xB8Xevx8/fTTIdKl6aDFVjXzujeN9G9
L3m8/Rp4j/sOVWvY/tE+0tn7jc4P2v4L3v6eavaJ7JQIf78Klnc9/CJYm/oj
qD8Xnv3uc9Rcz/wvPlPV2qit+ttPvbbU75tleRrlayqCt1i7JcylHWv3Urr5
C/Ib9tUw3+1lykan277W/tbaSwY2isceJ1e8/ILL5FFwI2vZgDUqXMF+q3wH
eA6+DWSsZklmMyquud7PGJ01ZfBpkuLtXedPN98jcchYH/bzAWT7L/ZCIWSs
l+KozHGUy7Dikano6PHorspgJLZTY4WzOTtq0vYKbRPBQx4D2Qefprtvpfhx
hMu5bKIp0J8H/bvZx/1zLC/2N+O+7nbFW+BA9UV5ITCFtl/TNhJ8wGP1nRhn
ovuknZjLeuZVg/m+Bz5Bm/20/VM5N7c3FidYjk25tlthi9tKVyuGLZ0i3ZIK
ZlPnGnUWy58ubbF0xdRvcx9QvmAP37/ax8Oqmu8mH26k24RxuXYG6yxeCY0T
fM8qfjkAObhB2y3wIOxjVQYb0m9L+q8LLvJ4Y1rYbEfxTXoi22O8ivX+6jG9
PPBxxntcdl2uxUEUD5mUZHEBydhMofvg1cEObgduVzy5wHJDH7NGD/F7Nfvo
NPT0dR0iXTLZ/dO+YCX3BWqAXWpb3EbxmytuP7wHbkqxWKViujvcH1kN9kFu
PqD+ngzzSeSbKJ5dw/tUbnAi9P8J/UcY95rb+adyLK6kmHF9noXOT/E12mM+
J+ItDquYQBMw0fNW88FLfLubOr+zJuNqm719C1q20297+q9Ty+wk2Usr6LMU
bdrSdgYY535ELNjLZU8yeLvH4eVjNYXvD8PP1rmW/5B9GNQynSvdO7ic5ScU
p51V2fxS+afb6WOF5+a0Do3gSy1oSwhZTFA+eBPtD/c35Xdm+nw1b+VplK95
KGRxYfFcvH8jw+J1ffieSL3G1P8FHvyMbqnPvA6BL3gsQrHnvfyeSHlf5nvd
cxNHmVd1+h1LP0ngXN/jBco3Vbf4g+IQ212WdteyPSn+KJ+W6vXVrm2i+Z4P
6xzLtjjndmi74rH9z8EIf1e8P5PxpjHuCOYRg+w+KXss3Ww92aNNeIonmn8h
P2Ou5xQueLxG75vAHchlcepOpp8m6Waz1QKbuk8t3/oZxSgpHw/OYv1eYC4J
+A670EFvSBeJh+6fFgKPUd6R8gHo5xD9ZtF/TXCJx6kUrxov/5B1b3On2XrN
IswvHEr/z9B/P8XJ3G68CD5fw/Lgyoe3oe0vtE2j7bPonw8RpY5gF8/ZPZJn
/oPscNnjkz1frBz7Bj+v14Gn6DeB+t+BJQss1/ypciAFFrNV7DbF4xKKT9xe
YDnlVYpz034Q/XwKFnG/Q/5HW8/X10u3WL9i/lvArxijOGN1B+typqzgXE4B
Hw2MfuXUZ7u9eggd28d9NMUav3R7W3Z3hYL/zxX/4LZNq1yLVcl27cve2RFr
fFY+6mSq2QbKsT/PugyAznjovMx69IPf38jW9r15tJb5ZvLRogvMb5H/Ukb+
Dut6F/UHg6/lWmxoItifuXWE9oFgY7d/ijL3EfDrK2joGmf2geyENzNNP0pP
6ky4GW+6qlGi7T3twURwhvuMafCnFHsjhz0+AVxTxuInS+IshqtY7mDxwPdv
Z/rp4LkA5QTWu6+9TPFSj9srfj/E/dleWRbHV3kB5Ys8L6wzrannGaPAfPeb
aoAV3G7RfZPZnoN7jD6m+rmm8y3DfaXZuebfyu+rQf3V7mfJ34rzPXuD78M9
/tkw3eqp/p/pZhtprBLpJiuSmYXwZpHn7/qWsbs1yqkpt5bu6zIDnOP79CVw
BTbQavbLJPCc6/mIBMs3KO8wFEzw8115udvQP0fhzwX480IJe1csrGK+5ae2
5Vl8UHFC3XH4gnVtxvdPwGWeV1J+6QzyUo/yujyt+Raj90yzUyWTbyjGzu8S
lNcHI6BvCnT+is3TzPNHe7SnFfuRD8hzQn4RdbaDpUpbXO8K6/YZ7Rvxfbny
P5lWdx24En3dHV2aCl6JsDry2Sq53t4hO83jzNeZ70XFkEqYz9nbcxDKRSxB
x+2gbC911mRanXfBJfS7jP5rgA85vxqBKT4XzWlmCYsDKz472M+7KOjvzre3
eK8LPkBfiYrLhcwvlX96CD6Uh7ZfKI8Au/AJkQy6Sl94vk95v0G0uQzdifQx
1OO07ZNsLprHhQizg2UPn2P8CplmY0yh3W7a19Cdljzjj3ijvo55/Fzn2Fb3
PZeAi2lbwPsMsA30PUSf94C9+V2B8g7gScZoRfkW5lgX3v2tnB243e/e7M63
uwW6YzASOWzn+cRvwzbOhhKmp2p7DrcyWFayBV0TobkdvChMn/XBNzwmqdhb
2GObceDcaOQKPr0D/u451uPgEPqpIh9WvrtymbRNBVfQX7eSJisV8i0fuhme
DAnZuBp/ieuHSeB+aO4JzSeUl0TvjFXMBDzrMi/Zn+W2umKBHWiDuAaroo1u
0b8afo7xmHZ3cAD1KlG/K7ibesmyq6NtvYH/nhUjsyxWrJjxOfdxdoBzFItV
fpDnMGu9nvKl4KSQ6fnCIbPzZO9VC9v+eK2EyaZoEm3vRptNKdtyPWs3nvYf
0884rW+MyV9rKn7k+WLx6UnP0U+oYPdXdI9lMmUHnT89c2zPTfd9N9BzkQ3B
LYq3Qlt75nuPx3/e4f2A6yvprd7Q+wnPEyVtzbR2/wSXsx+/5v0S7dLd5zoQ
srt3uoO3oYzpHa3FFJ7tfPtaMTTa3s38B9Bfc3COx0VTwQYVTB4kFxuhb6/s
aHCR80drWJn2K+jnVfrb4XEh5VV2UO8A9bclmT8vvz4abOl671vwcb+T0xbM
8PiA4gQT3T75B3q+ucfGZQ+FwzbvdWCe+9p1wXl+X+Jz9s5Z1+GdOQenuk31
VLLxfIbz/ajHh0+CP7kPfhDsyu9pvN8PXvec7/PgHo+BbACLMM/B0HIeO2Go
n+nD4k3OJOuzeEq5XuriuulRt2cWuPyMhp62WbYOZ7NMd2pcxVPudnoUG/jG
zxGdJw94LLQO+Ha0jdE4xs54nfUFzL1MOZM9yWCJTMsnzAFXu06Wbm7qci55
L2AOmdQpFDKbdESE/b7udzuLlTHfUXpA+qCx539rgTsyra9N4CLXgfk+l5f9
vFjguacfoPcVz3GXyDcZfMHl8ILnIGax5i97bD9ZubM8u4OZn2/nm/Sq8uh/
ul4dCr7r8fZnwXIxFltQjOHtCNPdlz3OeyrC4r4Ffs+kKLbBZdbgS/q7Bp6B
PtRH8HmM3WvUfUXdW3zX10v7Pt9z7mWR7SFuk58BI+uYH/1NruXS7ua5J7D9
oH0xBvzQc4Lx1C2daedQEfCxfMu39sy3s0r0LgO3s37/YtzN4IU8y3U2pG1y
Hctnjc6zuIl8peWs6dOlTb50FzXR96/28epUu5NwqbrlqHQu1C5rsXXFImKR
mVi356/G2Rgaq7fyv/BCVw9vwZupjPE9YwU5dndHfuVW+lyabzniJqro+2J+
yPaA9oJ0fjm/Q/sZ9ExwfS69XtnjGKvo+3CixXg/gp55EcYfndGt/R5RRXCK
273DwOV802H2YYTl8uW/N4KeyByjs3CO3VlRjvtP9GKlTLOZSil27vcwL8ba
GXHez4lo5tuAbq+DNzy/pjxbDb/vWjfW+C7+F5NO8DNlBfLzod/V1J3NQX5/
o0eOzUXzmMuTwtg3wVgwxe8d6f7RrfJm2xSmnyKRts9uizS7UHpyLTSU9Lsr
usOy0u2HxrL/4dsc+DNR/oLHLZUHKJ9p8l8y08bWHDXXqBiTz4sxFkdQPOEj
+HbLY6dHEqz+BW/zm8cGd4NL0RWdKesRsjiI+PMnOMbvy6WB31PnMco3gfe6
DSBboGWC7VPlxwb5mXUHuuIVNl1FxVvAFu4jy1dukGd3ejaA66L/a/4F/5Kt
kWDxydHxdr9E8QHFCbKzzBaVTfq3x9ufyjZdI52zJM/yssppXgK/8vjqIvq7
zni9adtPur2OxZlvcnZE4Od8SdvV9HF/jp25D+SYXyT/KJvxF8ZbnFD5yUeR
4+HUaRG2+KPikDd5r+Z+cYzOFo9hPlLO7AnZFS+VNf0l/ohPJbKMHtH1iN8P
1z3xAvd3vgWfSbD7pRPjzdaRzTMTHJhp52wkfbRmnm2Y7zsZZtOc9PNvjN8H
072w/ll2FvQER3t5ipf95LZQm3y7n/EJ+H685cKUEzudZfZG4yyzh6Qndb51
SDYbfjjvW12PXeG9WB3LzypPuzHHZLwR+Ah0Pgyda6DzLc+5KPeie5OKZ64N
Wz3VrwOO8LsZLcFuWXaeK2f7cr7d86+Vb7pMOk2xCsViFJMpRp12Hqu8UtvO
63Oup2543nwqdXr5+aJzpqL7dLoD8rPHRh6G/hu1LXZxqJbtc+33a9BZz/dm
DtjLc1vKvWtPa2/rLD3o5/tW8N4cK98A/uFn0Nlou5OtHJnuNYfdd1a+sRZ7
9hP2bJLuQXm8QvZsrOuWkSHbn9qnm/k+zG0Y2TK/R5s+P8g+es3v6P4N3hdn
8f76rO2CDFsLrYn4rTin6HvTdbnsiQ1h2wvaE/Jn5Nck6G6b+2vy2x7LsNiI
YiTL3aYtD27gdxTvxcA7PNd5KMn2jPbOOu1ZtwFkC5T2O8DD8y2uqvhqWTAp
bDZJCvhhptm197KGDT1OXirJ2qhtcr75MKpfuqTlM5TLKJZgfmSdkvY/AekC
6QTlXmZ6HP4d6n5S23x93X+p7P6R7OIvs63t6mzL+yoeNd9z34o5/i//LXzV
/Wr51ztDljtXDr0R2NTtOuW6ozyPdoxxriXaPZkvoOsH2jxP2+b6v4PHl+rF
2N073cGrKT/G72/cn27xvFifb0XPg1wDr3tOcFOi2eLSFbdkvzOHmoq7Ztud
JN1N0r3jBNft0vEDfVyNf8TvJOse08gI8yNkO86gfJdi5mXtv0byO/QfoEY+
36nRdg9e9+GzwV3ybxm3Zdjs/Flu678Kz4dCWw1orFvN7C7ZX39VMJvtd3Ah
MnSL+Y4Cn4oxG7tVjN3B151/3ZdSPFRx0V7wNc7zgIV0l8Dp0V2G+JDRvgbs
HzLbYn+G5ULkl8k/+87XWmt+h+ejZbNUdPvkLGv0dqadmcmZVneSy1WHkMVx
/wDvdT/rrWz7X5Bs0ijwKHypCj1fgT9BayR6fgtYNd9iEYpJFM00O/Yy/Xzp
9afHmE8rO2QNMrPV95r23BS3sSW7HbMthrBHOVm/j1c9w2wL2RjyyUJZxnPx
/hGPG29G5/SlziL6jKTOF+7T1S9nd4ykM7uA7TxeqrjpMb/r+3Se/c9K8aLf
lHsK2V7oFDJf7k2Pb0tWJDNb6PtCuuWGVkLjsNoWZ9gBnS1CZpfM4v0Tz4no
DrvkXDKuHPwOl6XDvieUt5VNsCDfzvEG+cYv8U38ftX/zzUFHJVn95YL51nc
TfG3UKbpNem3WhXsjqbulVVIszNVZ+v0DItlK6b9DviT3w3QHYEf8+wufHPd
K/E4jOIx2z1e90JZk/czzotT/t+lLmDnbIv76I7DB+77T0MefnMbRvezOnrM
vwC86veudf+6mMfZ4ij/OWT/k3oYLO66Rf/FOUC/iYw1LtvyIjNdZ7UK2Xsd
sL3/F6BLaasrnoqfLfzOZ718u9ukO04PgkWSTH/KtpIsSiZlI6/wOzO6F1bV
z6lVmZZble0kG2qM/xdmANjG8zjtQnbvUHck/vu/x7D9j+lI2Gxl2cy6t5Ic
Nl2n+7xdPH4oGyTWz4ublFfwu6anoG2C38dulWTturuenO+xAsUMuvv51QM8
ob2q/ulvfZbtI+2n2h7bSQArlrPYSLVydkZqTXUm9cmw/+hNrWnxqq4eF9ib
brprAeWZbrfIftni+nM2uCDT7JNymRbjlu0nG7CQ67FRmXYHVPPS/Da5P/4R
2M/3bOeQ53EZa3C63T1S/ld3kYY7rxRzTfC56H9X5/1e3/fJFmv61ONNL7pt
cBKaDyba/xn1v8bqHt+OAut5/LM9fS7ynJ3+o6C5NvcYzqQMe++fYf9FUTxT
cc2LLsPai71D5sP/I2RxOtk5ys/s9NzckpqWI1GupLx8E4/96v8W0uWKZehc
SgwZFgM35du9LN3PuhFvsvVbvO1/6YEnw0a36Fccd0WG8VD6TzlR5Ub1n4aT
eWYPyy6e7Hd3dYe3tut85USHZti+6gY+6ndmduXavWfZ1aXBO123KDac7ndi
deZ/4Gfx/WE7t7THtdd1ro3xsy3V7ZDLtH3N/WL5xz09nnAGGld6bqV2nvlj
8ssWSa49/6g8pHSEdIVi8zrDdJbpvzvVXJ4V85vuPtrlLPtvm+iIp+xwvN1t
0x23vnn2/5FTioE4T1bWtniIYiHKScgmk22muwzzeSIYt0+S3e/XHYNByrH4
femVyRYL0Dmr+18vhW0PDgdPhO0+xkDZDCHza99kLodyjQbRMsD33dPgeL/3
eA2skWlxg/XyNd2eUb5uocu2ZLxZyHyDGRl2BussnpNseVnpB+kJ3WVULvVj
9tSpsN0beTpsOU7lOpWb/TVsd2MGg0fdT5e/fsBjs6Pgz7Nur8pufcR1jnRP
WobdaY3PMHtddrviMfpPr+w32XHSa9Jvj+uOtMdmpYduuo2k+NZL7mN21P9c
XAY2gpM9N6f7yIp5ye+Q/6G7rbrjqv9IHXWbU7bnIb8DsBV81P1r3Wub5jmL
QeDOXMvP6i7tzAy7Y/B8huky6bRhSRZrE22y4/4PmA20TA==
        "]], 
       PolygonBox[CompressedData["
1:eJwtnAmcj1UXxx+7GUtmZRhjxjrb/z//2WdIlkQoVJQolAhZQrJlDZHK9tr3
vdW+Z02yRNmX7HtZCxFt7/fXuZ/P+30783+e5+733HPPPVfc692e75rX87wJ
+T2P/3nRAc/rHux5cTAyxfN+yPC8QsU870Wonel5H1b0vFEwuYLnTYH9vL+V
d7fBK6me90XAZKWhtOL55mFRz3ua77OQi5PmgyDPWwxd/Z73iL8fwnm4AIPJ
7xPePwdjkSeV9byJsB42wHF+K0xazeFp0nuKPOuAD/xwrpLnnYWHlUkbNpNm
PcoyGXYj54NfyXsOvEb+TdI9rzE0h5fheALpFva8+4U87yjyXtKYW9Dz7sBV
5ElqA/L+CeYjX4nyvMsQUdrzIqFetOfVhXaUtT1EuvZUGyUj9/BRZvL+H4xE
ToIU5LPk2STZ82rw7Uv5PK8gXCS9bjx/hud/8XwRzxvwvD5UhErwL+1xgbZK
ozyFqlJ2ylIPwiAc8vDNLr7tDclJlIf0KpHeEf6uwbM7ZTzvN4ggrUjoQ51S
SWswjEC+4d7vBR7tdbUkdYZapF0bOvFOR+gBPaEY7XuFd6+qjsireXcVFODd
gvALbfozTEykLaEAbdKBtikFXXg/kb/7IveBBORKUMX97QtYnVS3i6R5CSYw
BsfD+4zJYdCcMpSk7O2hKO1xkjr9BG2p4xswtJznhTDQ28Ik5HqkWZO0x0EL
5HmUaTptMw1mI8fwbVl4yLePYDnvrOfdTlAGOYc+zoZQCIPO2Z53rbjnTYWO
yKf57RSsII2V0Zpg9BnpxPFbeXiROpclrX201w7a933SHArTYLrqTp0qw7/U
0eO/h+I97yBshi3wGO9U4Pt3oCLyzjTP+w4OwiGoBlWhDjwFM0hnOiyBpXAp
xvNepS1egb60R2wVzysH0Yz1stCIPJ+FPrzbF5rQvhG0bTtogxxF+W9Q9psw
H7k2ZahGWT6CF5BrJ9vY/gRaMP5uMzeXM5fyMr+KkU8V2qMyFICC0DrFdM8B
0vue9viQNlrLXGgP3aKtz9X3RRkDxWAec757EcoNE5Ez+S0DPI19WEWZV8Ic
mAvnGXvn4CbcgjIpVvZbsAC5QrLNjWFQj/L2J89+8Ax99ix0ps5VqPu70Bt5
HfNvLZRFjoF51HkufAij4Qe+zaLsI+Ev5Lm05RynQ6VLQ/itBKRQzwDEpFhZ
bsMi5Ngs0zWJjKfsLJujmqvVefcJGEdbjIVzpahbKZuDmosX4VKmtYHaYhnv
LIfrmVb2nRDD/MjlmxxYwTsroQt0hmzI0X81xumPUfA08t6AzUXN0R+Rv6OM
DZGnaQwj785l3tIXP/H3PzxfyG9DkAMwA7kSeVWEKaQ9NcrGlMZWR9qiU0Xr
U/XtN5R1O8xLsW+VRnXSG86YGQZLGZvL4ICbb9UeY7wjH6GNqvH3der3bJbN
Oc29STAZPiGNj6EXvAsPmeNd6Osy0ofIc8lzDtyijLdhAXnNh/dgANQmzZ9J
O4c8GiMXDpgukE4ohTyyrI1VjdmlyMGMoR6kHQsNSb8o46s4fVsMtiKfjKV8
WnsLeN6fyPsybW6tgeOZplOkWzRGNFYOZppuWwdnkEfQVsOhJmWtBUmUMRGK
SzdANmM8C87A2QTTwdLFj0N1GIhOGEt/1YQrzJ8XGePN4DB5HYE3SbM9TIVp
cI4+OgsloRSsQH9syWc69TByLGlcoi0uw3Lkk6ypP8FzzJHnYQpr2uTStuZo
7bnIs3asX2uhKc+/o+zV0Q3X0RHHKpvOle79GjbCBMowHtrAa3CF8dGCvIKh
CXIr8sxDXfLCbeRtcDvY6ncYuQhpBkMN9FBNyCbPBeT9POykLD9Sp0jy7gB/
I9+hTw8Em36ZwPev8H533t0OHZAnwv9gHsyHe/RVP9rje3iEPCbV5oLmxGLk
LpS5M5RnjFWAkdT3A2gLb8AK6vB4sOlU6daCTjfupe774B5tdxdOwE8wgTqM
h8EwBNL5LQ2CIBgKMh8LQGfK0gVqZtncmAZrGT+PqOND2Av7oDbf3MYgnAWn
KGcpyvwL5cml/AnqW9pjP3/H8Pdo/j6IfdCVssZAGeQfGNPPIz8H/fh7NmnM
cnVW3VfxvCHPGkBnnp/SGHE2nGw5lVFllY0jW6e6G6vjVVfIzLC+Up/VQL6f
abbKAQjOsjZUW3ajj9+GWz6zXWTDJCDXdf0pfVID+QTjfxt1CdMYSLc1U2un
bELZhlXJoxnPFsOTyKtJcxXE0ablob7mHW01Hnojb6HPPNJ+DvYiL6FPvoJZ
fDMbFlDH8zxLJc81yP141hfa8Ow1OE3Z6xQye/MX/n6KtqhT1mwQ2SLd3Poo
m/ID5M9pz3rUrS60on6Lk02WjfkifxejzI8XNZs6BrkiaVaAv8nzH4jntyoQ
AZHwNm3dzdmQsiXVh+rLPLCCtIuiU5pQvn9UPr4/Sp8cAb/WMHiCOlWHo3AM
WqOTp6Arr8KryB3JuwO0op6toTxpxMEtxt7timYTyTaSTSDboAE2wIwgs4E/
pCwzSfOUbGnabynyEPpgBM8+gFO8e4OyFGbuBUGc9D55TITPyPNzmKExybuz
lCbvF6fOw2ibdJhCf6+EFVBBbQV/kMcDN0Y1VheWpz/R1S3hQpzZ8LLlJ0CA
9PrQZr2hNbSB4zxfwbPl0I3nvUgjlLK/DlGMswLUPT/kQC5EUcb1Tv9U5u+X
+WYB374Ak0mrJWm2gA3U82uY7bO9jOr0LO/WSDFdKJ34LPJQ3h3i1nSt7Veo
Wxx17Qn3kJ8kj9pQFIpBB955E3aQ9newhjQeBdkar7Vefaa+GwSD4R3q05K6
tIAC1GdkurWl2nQych/6oHe07eG0lztEeZeR3lJ4i/IO5ZshcJR+PAbrqf86
WEzan8JD0giQ1lAoQH/MJI0ZMJQ039ca5bO2VZpdSK8pZf6Cufg3jEJeQpnv
8qwO5d+IPEljKMjGlMbWdJ+NBf3W0G9zQHNhEfkuhli3X9UesgryQtJcAO3h
TThQ2eaq9oh7aL+DfHPArXla+2LRCeWcjSVba0IZ06+1GJ/bkOOpe1vpH4hB
/lY6i7RmwlbSey3ddJPWyCPpZiPJVurKs27g55tSfNsR0pBnUaaZcI20r5ex
PZj2YrLhFiPPgmtBZqMvS7E9b3NXZpV9ATp0PiRBcpbZoLJFtUdaJfsu1daC
UXAI+W7A1kbp1J8DNmc0dwKQKn1CGt2gH/SHcfTdWOhB3/WEDNbAdBhC2wyF
Pemmb/PDNuSeWWbrBKE/BiD7eccHIRAKGeSRDomQBPv4pijftoJnkOunma4Y
AK8i14Ka0BSawVbeyVfU8tydbnNQc7Ey/VBFe/9Uq5/2GE/w/nT+npZqeyrt
rT6gjUfAq7R5K+ifZm3zIdxC/gsOIx9RH5H+6iyz5WXT5yCvj6R+cIs2uA1/
YKM9gMtwBeZrjwN5ySMfLIQF0AN6QjV06iDSS4GjpDeNsTEV5lGH+XCMNDxs
z6Xo7GTkpvThC9AO2mu/TfmWULavZJ8g/0kdHsEZOAu7SWsXXCatK3CdOXoN
wqlLBLSgDC87m1G240bqksj47g/7kWPJsxz8CPuhWYrtdbXn7YAcErC9q/aw
vVNsj6K9Sn94Dxqn2Vo5FNoizylvulc6eHt58xFoPyIfwft835WydnF7Vu1d
11ayudkYlvL3Z5T5Pmk9LZsTOaaS6dt1cBP5M8r8KfxI3vthRxWzRWWTnkO+
Rd/fTDWdJd0lH5h8YQNgYAWzwWSLtdaaDo2cfaHxUxv5ODrmmNYByvpuitmk
sk1lg19E3sfc2Au/wDU4T1ufgw/5dnSazSHNpXvwe5bpaOlq6Xjp+js52Nbw
B2V/KP8IZR4Pa2AtfMmc+yLa8lBePtI4w1j0M35qIX8q3QuzeHe2bKmA2TJz
5WNwe1rtbeWzk+/uAPJutx/0B8ynIN/CTNp6FtxjTt7NMB+RfEXFmbPF3B5Q
e0HtMbTX2A8HoAhp3guyNa8T7dSONKdo7wl7eBZNmcrIbwDx0Dhgun0ivB6w
NVFro9bgPm4N1lqcDD6on2S+iMdhMPuxFxizl/LaHv0j5M9o40/VrzA1zfag
2ot+IFsdivBOsN4jrc9hLGNoDJSBaDhFmU7CetgAQ936dZb+LYpcKc3W/uWQ
ilyUtjrAWB4E1cubTpBuOAlLkO9T599TzCck31CXgO21tR4f5PdPaNPqvPsx
zJAvjjH0bbDZGLI1Nrq9k/Zc2nutkz/F6WDp4j/K2l5Fe5bd6gf6rHVB89H8
Jl8NeTwVbH0SjfwvZT5G2sehB/X5hLHycWXbk2tvnkF6TUhrHrRCfjPNdO9A
fYP8Mmk0h+vyG8E/WvuLWJrdSM9Lt7ZSmxVJtzVIa9EcmJtle3DtxTVGNVa3
ptj4lM3tQz6eZXtz7dGbID+TZnNPc3AP8iDaIkDZUmEYcmtoBafpyzPQkDw3
FLE1ZFua9an6thAU1jPGwHrnA5UvtGWK+S7lw3xL+ifNdNX7cAa5FWP8VcjL
u/lK2h5AewHNSc3Nv9NsbVAbvJVuOl66Ph4S5G9y64nauw9yEGk8wXgdA2/I
b1PJdJt03C7kVOqcQP3jYTFyX7e/V5uOcT7AOs5HKF9hYfIoBL/IZoBOpN8R
NpL2JviT8fkIfoKTcE/tlNfasHMZ61P17Q9wXeVLMN/5QiiI3NxvtrFs5KvI
26jzVmeTyzb3p9v68y9UQ95Emd+l7L3k76rKfooxtNnZfLL9Cru+kE6Ubszr
xovqOJb8kyhzorO5ZHv5KaPPzVnN3Y2VzbaSjXVG5wNpZjuth63IK1NM18jm
i0sxnSvdqz2A9gKyCRe5Oa+5v4Bn8yESuSR0T7O1vyqc1nkIe6bCpLUGfXMD
3VOtrM0NzZFy0WbDhDidKN2YlW66QTZJbeRi2nsE255He59ebr5ozFxFbkka
LZyNLVu7QbrVRWNYY7kxdW4EdaEehNPmTQuZ/zUEuWq62VoreP9r0muRYr5X
7TH/22vKhk03nSjdeJE+vQCPQ3XwMWaSS5sNJFvoU76pFWxnLKHIvZ2+UJmv
af2LNl+o9O14+dTTbGxrjMt2Wu/8idpzVEoxm+pV59OQb2M+ZZnn9mjaq/VM
NF1+jfpsoTxjM00XSifGIo+STw4q03ZVwKM//qUfrsBVuADnYRi/D4c8fjuP
GQSRfjuj0FnFetgAq3PN9yEfyHn5EJkTvdwZhM4irmA7XIY/I7D94DJpX4JR
pP0h7Axj7sFXsAQWwGWKlZ2HsYi8S++4Mqqsk1nLJ8GGEPoHXmH8tHQ+AfkG
1qbaWJOPJhr55Sg7Oyogn7POo7AP9zGX9kofZJuNIltlGWvNcrhFmjehH3n0
h2zKkAU34CYc5dkR2AibYFGq2WPyYRRFrswcrQSfMG/HZNmeUHvDVvHoVljD
N6vhAByEAiXNX/Ir9S0WaTpRuvEf5H8hrKTpNum4O/y9hTbYDLNhDuRmme9K
PqyGyO35bT79/zuMdO/o3dO035kka2O19aNQ+gTWUce1cAyOQ3n6dHch8/8+
jjyNb6dCb+gDB+jD/XANrsMn4YyvcOtD9WU35MHUJQWW8XdRKALH4Dik8zwN
9pLXvhzz4cv+l47+LMvOIHQW8QV5fwnDy9nZlPypp2KYf3yT8JjnneD9b+m/
lbyzItH2CNorHKCM+yEaykKvLNsrac90lvG/gbzHU7YnISTMfJryLcjmle07
iTEwEbpDD5hOm02D0+RxBpaTZwj5l4BHyOdog7NwlXL9DM+Q/tukXQ6Gk/6K
LNuLyKYMyE6lz8cwlGvAY8g7nL0rn2wS8gtptlamwUb+PsLYOezWCK0VCxgD
890eSXul2qRRC16HttCNMnWFPtAXfk43X7L2y8eQO7C/f9Nnfaq+3UKam51P
f4GziWUbT2SsToIGzl7RnnEF5bnGePxF6yFsggyed3L77XTZiCWwq6A+ZWkA
z8IzMIPfZkIP0uwOSeiNZCjNsygYS9uNg39po3+yrA6qS13ZW85Gkq10NJY2
gd/gDvxOG9yD8lABvqDPPi9vOki6aAk66yv4Brb77cyzrbNxZOv8St5P0Bef
QBHmw0ry/IH+Ggj1kceQ1ifQmrTawDq/6UKtCbuRv+f7PZAH8sLwVPM/7JFP
E314QzozyM6A86bYmZbOttIYy+nQnbH1NoxjbI2Hc+685iO4hNyAMnxc3H47
z9+bU82+UJ+obyJTbaxIB0kXXaaN36UuvWC+xgbff8+3e2AOchF+C4bRtPVH
0JLyTQyyMqqsawN2VqAzgxqk9yR9XBta0LYtoZ07n5APpilybfqgFlyES3CK
OpxUXajTBJidamNH63V+6WbKsJuy7IJpyOdJ8w5zpQ76rQj59Eu1/VNJ2cjI
IbRZCehO2XrAQ8o+jrrVghDkyYkWn6Dz6T7k1875B+XjesdvZ4I6G6xOWz8B
PcmzB+SBvLCY+brI6TDpsuG0yTC3xmitacWYWERef0As83k0JFHeE/x9gmcb
yf9rCIYicNTpE52Z3Ga8HCTNA3AFrkILv9l+avNryD+TxlnPdEIV5GbMyabQ
ibq8BU15Z7zzp15Bfoz8i0MydffB0268ak37Sm2LLtoF98nrAVRNtv2dzpwb
Ipfi25JuTdPa9hR51gm1NJV2EBR2Olu6++0w02X7KN9G3sulTDlQCSpDXXTu
U4oRke9f5yqJZnvIBhmI3Axd0xRehhaw32e+ziUwgPfv0UZ3K9gZms7SXqGM
LV0bqC2Ky2cPV5Cvwtdx6HAoBsXjbA3TWnYeLsAluAh7YR+cgdMwjnqMDzOb
Q7bHeWfrdEHuLFsHeQRM551pcI1vrkPtJDv7PgzNkixNpZ0P8kMe8GAX7JZM
nf5l3BTlv8VgOd8sgy/hqyTzkctfEwwJyPvd+ZPmt+Z+IX4rCBF8Gwl7+eZ7
ZzPJdjpV0fai2pMeR65Bnk+EWp+p7zrwzpvQiDo1hhNwHLqR1tsQEWd5qwzl
kQvRRwVhDayFXNLIgdJQBjqH21quNX0UcjRztGZes1l01iOdJd3Vijxaw3vw
K201BxZTjgDPfihk5711pRd4Pk5rNM8OwD3qcBdCWXvD4IDbL2lOT9Xc1nkO
ZEAmNMmx9bctvIxcMsvsW62v//luEm2t1pzU3GxK27SmW5ZCT+SnSKMOlGNM
xcJ18rsG1Wibx6EaaTYi7b+0Z2Y+3fWbv3gyNEFOYm5tyWNrfCvaYw86ZTcs
gaWQRZ0yIYg8guEN2ZGPmc0i22UZLIXSfFsm3GwU2So34Ca05Vk87/aDTsg3
My02QTEKfTPNBypfqA/88DV5boAe2Ek94a5imJwNJFvoTerUPtdsaNnSa11f
S0dLV0dQhnC4Q1/fhSMJ5huVj/S281H+6GKUFKtUkTL5KdtASEI+lGm2lc7g
2yOXrmpn9Tqzf0Oxbpl2FqkzyZHIIZShRLLpEOmSPdl2FpZDesmkdzjE1i6t
YVPpryCNbRjEs8FQjTL+ybNnaf8HyN9Q96L5LWZHsTurKeMqeIW6vZpoZ7g6
yy0IhaAuffgU5ECu3/pIfVUF4qGM8/9pTM2ivBXJu4Irg8pSLMt8UYp5m5Jp
3+jbP+Ev7VPI+x+3J9TeMMPFR0yGZbzfMsLm0o/QN8L2ANoLLNQ6A58l295Y
e+Q9yP4s+1ZpKNZCNpJspRjeLQfl6btZpDUTvgk3HSxdrDmtuX3WxTr8BX9D
d9mn4Wbzy/bfyf7oKHN5GNTW2S19UhPKkXdsssUcydYZDJuRW5S2sySdKeXj
2ym0+eQY86HJl/Yzc+oqfAs74CW/ndVpTdbarJi0951PXr75a863u580DsTY
HvFPt4ZpLfsN++Aj8hoNN5BPkeZJ6E9a78G9XLNvFQP5EPk6tus12IWNuTve
YiQVKzmVtKfFWBuprRpDHuSB1HUAbKetvoWd8XbePBFOIk8lz2jy3sv7oynP
MdI+Ckt4thQyyTMj12xa2baV0+zsT2eA85D3k+aLilWEC9qb09ctzD3nzcFW
+zfKfEfyId1A/iLC9icX4SvkAhXMFyqfaCxyWxfvqTq/lGE2tGzpseQ9Dv7O
tdhUxaju4/kT2Wb7yeaaifwMjEQ+Ds2QT2VY7KjS/BF5S4SNp9twlvGxJdv2
WqPgJeQPaI8R7kxAZwOKGZ3j4hvm0S9v8X0n6Mazt0WEtZ3acGSExegpVu8B
bfgHJJFmotJVuWBjmp29yAcmX9j7fjsvfg3OKlY02/busmnnZ5vNKdtTa6bW
zlp+i6WYpvN+5FTaOwC5zJWqoWaDyRbTHlZ72UFJZjsqxnEI8jF+O6pxJ50I
mxSzWNxs8KbIq2NsL6oYnxOMq1F8MxJmwEx4iT58h7ru0JlPlO3BtBc7AT/B
Np/VRXXSWfjn6Xb2ojOYNOSGfNODb7fDO8jp6eYLVHusTTOflHxTOiNdjTye
MTTO7bm09xrr4hP+OwPXXEy3s22dcb+j8ynaYBljrw28rb2o9vAwg76aGWk6
UbqxI992grB484/Jf5kf/TGdd6ZBL3g30tY8rX2j4SMYy29jYBhpDoeqAYuV
03nrZ4p9k/6LsDGksfQzY+CqOyPQWcEy8l4KxRSLAD2dP1hnhhd1RhllbaM2
+g1bZCDlGxBve1jtZatQp7rUrR4UCzUdIV0xUfsw+KGkfRsLi8n/pzTz1WpP
1Qa5bZT1nfrwL96dT1nnRdieW3tvH2kmQzz5JEDNSLMHSvD+m5E2B9T+/8X8
aH2BILcH1V70d8bqPTgGx2EVZV8ZbzpLuqsiaVaAePJIgP6MmX5uz6K9S0a2
+YLlE/5ftu1ptLeRD0y+sCYh1rcMBW8R/7c1ynS7dPyuKDsj1VlpNHq8LAzl
/Vae2UiylX5w67FiVF7LtjGhsfFfG0g3p1vswX8xCMjvoiPI1qMI3hDSerWM
+TJ1hvQY6c+jDHNLmI9Cvop+pNUXGkFj6RKeDYfBMATWsgatcTFtim1byjtL
3JjS2FJMuWLLO5JPJ5FtscWKeVTs42npNNdmarsWbu+RTttn+M0HIV/E/2Ai
fMg7o5wOki76mnc2wEJYJP88Fdvq1jitdT9qDMFWPYMRMNxva57WvkE+26+N
g/eQL5LHhRLm85PvrxnzYVKwnSFtSrEzy3vO5yHfR32ejw82n/E6xfIxBl92
Ma2KbVXMvmL3lYbSyuDvdJhCGab6bU3S2qQ5pbnV1vmGGtG3jeE2ZblVwnwW
8l3IxyZf21bYlmg+DPky7vDOXTgIB2Aav02HveiA7xPMZyHfxSS3PnaBLyPN
JyTfkHSEdMUm5yu9Sho/lzAbRLbIIvJaDE8m2V5Re9SXkqyP1FeZkKU6kdYU
aAOvQbtQ24trT95c9rziV4MtRlCxgvK5yvdakL4slG17GO1luvJut1Cbc5p7
mZAVa2dkWowVMzPGb2eaOtvUGNVYra/zjxQbExoba2GN33xS8k1lkEa680nJ
N3WIZwfdmbbOtr+lztthBG3wASSnmW9DPiLFqrTnt3ZqI97ZVMLOmHXWLJ0m
3RZGmUOhLO/EhFgfqa+05mjtSXfnNUrvaMB8NPLV6MxKZ1cjQm3vI51fPsxi
+LXeaX81U3ukgJ2PKuagMrIPmy/Z2eiy1ee6WHHFyCtWfnuWnaXJXxsrvUQe
3Z2PSL4i+QzlO5TPUr7LWyiHmy7mX7H/J6pYfJBsrFvIHQJ2lq4zy/20Z2pl
iz2QP7ZwFfPZyXenGA3FauR1vpuHlOMRZGebr04+EPlCOlPft0LNxyFfx59+
swUU4xPM90tp4yUlrM3bOx+lfJXPwwswNNJ0eQi8S32qQi4UhWKQP95i/RTz
FxRvPhr5alpDG3gQsLMAzeHWyDepw40qpuOl67vR5l0TbY+oveKP7n6HfF4H
A7ZGaa1KoqzJ0NhvukQ65Xnk2wHzpWnMvxSwM1CdF+lM6QbyzFyL5VT80fJc
82GqfRQTswx5hM98SUovhfQGwgC4IF0F50vaXNacXkZb7NF5gPOxy9femDVg
O+tdGM/bRZhPTr651tAG1meb7/IUbEWuRB/kzWPjr0+o+Wzku7nGXLkOO935
rM4AKmbbHNBcWAmrICjVznJ0xq+z/maUqWmk6UTpxvzOF6MzG53dVHC+4LI8
i4G6/EbS/61xnZAfzzZbVmfiOhufXMZizxSDpljfAqXtLFw2uWzzrVkWC6I2
PIxcpIqdFcomiog3H5F8RQfhEBRNsbtcOi9VrNxHfvN3KR6vHH+P8pvvS7+V
TTGds9zZg+UVT1fC9gbaI7SgvCfTzNeq8/p9yJtpgx3BNmc1d19zuvEV6vyq
zoz4/h84w7dn4Zg7/5fNfyHLfL7y/XrOd1VaMZaVLAZcseAqo8qqQiSmWEy2
YrPlY5evXWvMFLfmae17Msz24tqT+8OsT9W39eDpWPOJyjcqH4t8LTPZA9dz
++Evkb8JNV/qSPlYKW8dxuCTUBNqaUxGmm9YPuJ7jLfp5exujvb75WLtTEtn
W+tgPaygDMvDbI+rvW4P2JrHbDT5buqHmz9T/puWyNNIr6W771OW9F5G5zWH
quRdDcpDnM98UPJFLcIGWAjt+K49tI6wvbz29GNI7w/a5IF8trTdBGhUymKh
5S/TWd8Lbj80AN4PtzNMnWXOgbkQWdXaRm2UlmlrdiOn06Tb8iaYLS4f2SHF
E9C2LyWaz0O+j/nJdjdOMeWKLZePTb62+bBAPlvnv9Gepixyb5/FMstm1d5B
Nme8s3Fl6070mS2bD1qhT77k7y985mOSr+lBst3d0B2OaT7z+cv3vxW2wSzF
l/rMByVf1HfkuQPmwjz4NcPuDx1ljA9Brhdpuld99nSE+VR3OR+ufLnP+exs
U/HcujvoZdpdP935m8r3jzLsvp7uS05QnBV5DHrM6qy6l84x3aS/5cvy5Zjv
STbv7my7w6G7HIrxUKzHEXTVYZhSnvTL2x4y1/lc5Xs97s5OtafR3iaZMgWC
7Mxcdxmr5pgvUT7F2shLImxvrz3+OcbpC+5+i+6QXaS8p2ijk7kWQ6FYioQI
G6sav3WQo+RDIe0MqOuzMaixKB+kfJGr3fmK9vwFyW9Vtp216LcC/P29z+4m
6I7Cr8h/wZ+yjyEDCvnN16M6VOfv1hl2t0N3PH5NtzNynZWPgA+gNm1QCzIY
u5lwuIL5povBAeR3Im2t0JrxJuUPcfdZFYM/S/sHfuvl9qDai5b0W91Uxzi/
3bHRXZv76OIHURYTfdTFXCr2snsp853IR9QSOdlvse+KgY9H/q6k7fW057uJ
XNzFh90k/68oSxv5IoPsG32rOzA1XAy+YvE7yIeq8xh4S3ZRVfNlaozlQ+7J
GO8BDWirhtov++ysoKLiNZA/ZU5OLWRnIpuQq/jsLEbjI0d7xRzzZcunXRj5
aekapwOlC1u4+026w3mV8obl2Nmz3pcvPMP1XZzTVfJpy7cdgFR4EGJnZToz
C6GfpkvnhVubq+1jqXM5v+WpvKu7WJZwiIAtoaabpaMPh5pOl25Plu0cazaD
bIdNsBm6uvt0mtMPKO/pDCv7d7R3Z+QB5PlehJ256eztGZ+1vfrAJ9+DYgLg
CagB4fCG8/errYayRg2pbHdIdJfkH/kjS1vMj2J/ikdbrIfuDD+OnEbfpDqf
pnyb2vNq76s9pvaaHZNNnyhmYg7Pu6Za7LnW2B9YX2dQ5ukuplqx1bpDo7s0
z8Hz0Mvdl5D+GpRhd85090wxyopV1h2Lz1yZVfbMRDsL0ZnI8ASLmfzM3VnT
3bVDATs7lj2oWNINLh5Y6/0e5DcCdjdX9uV9xZcnWqyGYjb66xyD3wYFWzzO
KeRtigmEcYqxg5MZ1hfqkysuJj3g7mzp7lYxd/dBd2x111ZzTnPvO+q0s5Td
adHdFt250t2rGN4pW9HubOjuxv4oW++0/y9Y2u7s6u5uFu2aDflSbe+qO3Eh
yMtL2d0q2V/HkHdXMN0hHXJI50KpdndOMa/dSKd5KfMFn4bzURYzodgJ7SGG
87x7grXtAJiPffYr79yG9/huADTXffJoi+lWbPco6jzS3fnR3Z9C7qxAZ1I6
m9KdHd3dUYyzYp33xJtvWPuXX7W/Jq3Xoy1mULGDunOvu/e6U6m7lbrDpLtM
upOmu2mFUs2WlU2ru2SK+e/hyqSyvRVld3V0Z2ca5SsTb+u97M1SyLGkWQ5m
weyA1ek9F1Op2MqGzK0GzgcrX6zOiHVWLB0tXT3Cnc/VlD/eZzpcunwva9y+
OLsjpbVVc2I07w5Gfw+KtDugugtamPldCCJ1rxyKZpoulU6NRl6dbLaCbAbd
fUvMtH/rQP/mwRba97J8ttk2xzXXP06ys0KVaTbyzSjrW+l0xVbuokw7YSBl
HATrWDPXujNandXu4JtvXYyOYnVk88v21x1N3dVcE26xPlpv1yFn5NjdWPmL
jlKOAZFmv2mNmIPcNWCx0xqjGqtvOd2vM2ydZfenDv3gBtzMsDvCuiu8Ab6O
sjs4Q92Y0Ni46d5VzLdiv29nmK6Qfvwd+Q1sxLYp5lOSb+knd5dxBawsbTF6
itXTHTLdJZvv7laqD9QX9zPM1tF6VDDT/o0F/VsLOoPWWbTudOhux/ewV77j
DLu7p/7YnGF3uJ9xMaGKDf2S377IsDvcusutOa+5rzuLurt4I2B32RWDuT7X
dJB0kfa8hSnfmVi7u6s7vNWQlyTY2qc18Jd4i5nXXNWcHYxcljSi4R3p0soW
46tYX90x113zBsj1FaeKvEnztpLtv3QG/qCS7Xm098mELNhLH3/vzjR1ttnH
xa6tYGysTLIzDZ1t6Ay7IO8vp09fCTIbVrZsZRfboD269uqKobjv0lTaOlPS
2dIY6jU2wc68dfYtG0C2wKoMa1u1cR3kheRxIo/dAdFdkE6k2THR1iStTcMj
bexpDA6KsDVUa6liHhT7oBgAxQLIBpUtOjLM1mLFoMxE/t3pf93ZDiG9dyhL
TxfToNgG7UG0F5ksH2GK3XHUXcdk8ElOsn8LQ/8mRkSynZm+4sqosh6PMl0u
nT6olN0x113zypSpSq75lLS31x6/Zpidmejs5CgcgxLonMecDyvMxWicd2eq
OlvNcr64WIiLtT5SX30Io2EXaeyEW3A73PJU3rpzqrunQbRRYVgNa6BAkq2v
umNeFnkDv613exDtRSal2FmEzvQL6L5opPWN+mga7f9ROdtb6kz5ss42kuzs
Tmd4VxRXkG2xNvI3hSgO1Z1H6beiOS6GACoyNippLQq12DLF+FxB7u3mv2wG
3bX8JsJiP2fDJep3Msb2otqT9qIsa9z5nc67gkj/Fn/fhAWwUPqLb94LN50v
3b/WxXupTEVyTGcOdDFxio3bnG1nf4ox+AZ5mNMfssnjkB8wxu7DFbgKWT5n
ywbZv33SJcHWVq2xQxPsjPdbtyfU3nBruJ2t6oz1VLjZoLJFH8Ij10fqK53h
6iw3GJ0UlGZ7Hu19bubYXSn1ycUcG0MaS6EQBjvCra2egwLI07VHcD4s+bIO
5VjeOsPUWeYjl3eQO4u56uq2Hb6F/OGWlt7XWXpxKObGnMbeSMb8B6Xs37TR
v22jNVJr5XJYEWdnVDqr+tPtpXQGq7PYWtSltsaC07e6T6e7fJ+HWWyzYpzv
h9qZ4Am3JmptfD7CfAPyEejsVDHYisXWGqe1rmuYxWLJhzEkzGIgFQu5iLIs
jrMxobFxR7ErMCbZ1nqtr4rNqeq3WBbdke5LeV/PNd0nHfibYmPcfXbZkLnI
eehjL8HurOnummKKGjkfiXwlJ8jzuIvJUmzW/wHeo3mf
        "]], 
       PolygonBox[CompressedData["
1:eJwt2XvcT1X2wPFTKjSEkOdxC+HB87jzoGm6TKGaaoYuk1SkJqoREr80Y0IX
t8pkSi7VuFNR0Q3dGHQb+omJ4pdbSRGKKNXk916vff74vNb6nu85e6+91tr7
rL1P/T4Dut9+fJZljxyXZSeS57TOsuN+lWXPtcqyGZiJhc2y7KpyWVaN/KVp
lh1Dg05ZVh/DGmfZgydl2ZxGWbalZZZVOTnLriMP4whuaZFl/fB+c22Wz7L/
oXdtkmXXls2yVmSmrePQviTL2uHG4iwbq6/LyUH6G4je2OH+1923Tz9L9Hca
ebRhlv0YsOEojuEX/2VFWTaEfieedN8418aT8+pn2VxURXeDfYvs3zj9H/c9
RH8Yb7XPsjexEt9XzLIVZDl9P8+GS9hcig4oX5plNU/Jsn+Q9+MBLNP3UuzU
zpfa/SBk7Szbjfdq8VWZLCtbh+/8Lk8/UDPLutC74qm6WVbhBM/6/028hTcK
jBuTamTZ0wJ1kP6dGB3Cn3C8WF1BzuXXOaiKIfxchny1unGJ64aOWbaNvh3V
3futGI0W12G4G9v0W6DfTeQ+fe5HF2O+ytgvyn0RPik9TZxwpXZe1+5Z5MA2
WXYvG24mt2MH/tjWs/iWXrdClt1Kz+RCK/1OIX9h2zGslBPXsnVR85QjkSsr
2LPUfYvIy9j6e2w4NcvWowgTNHUKOYI/qvLHRPa8RH8ZHQvFBT/R+/tvB1lD
LCqK26/F4Qw0xKSqxqyd77WziL4Y+8Tua9yCo8Z9G7nZ83dq5zV9PIfn0YL9
J7PvWbZOxTR8yb+7cZL/z3X/j2RV/bws/jXIWmyojTl8OBu/wYX66ED2dW9l
zwzQ1z30EWhTkuZAzIUL6J3RV57cjDON7zn3VyJH89vl/Lfe/2/iLfwY9mM0
ysvNv5GD3Xeu+24jh2AorqsiZ/igB3kJLkXLdnJPvCaTYzAWZTsYF+Zop5/2
TqVXZ/e97B9PDsffcMT8OYzG6Gfcx5HXlKb5cz35FfZgohx7Vd5vlGPL6K9h
qDEPwXj5tEZeDSLPNVc2Guf55EW4OOaOe8djlWdf0sZ88nHzZhIm4gzXOrlv
Ip8/gtfY8A+2zCWfsk48idm4wrUXyT7GdwOOyc/Bxn2ErMjHrbVzInmAj7/B
UnN9CQ6K4W/k0k5yo+c+wmBUN8bt5G5z8wU2vyWWkzEF78iPAvnSU95ciIuw
zHq2FEPEd6Y4/6dZyvPI91Xyvrz51Is+UJsr2XVL3lf02YL/3xSHx8ixGIcZ
4jk95pK+5onzYvoI+o/0hvqrHOsyNhjTSvZNMKbD9CMY4fl7UB/LtPsQuca8
/TduCsmWnTGv3bvas4959r/0X/B7MbsMfcVrpbhdRX7G/p24HpuN+yg5gP9v
xwMN07viQfoP5sv3KOWztdqdpN1txrwV7+Rr1K/JkXw0jY/uJfvK73742lj2
4jb0c18ZfXwuBz/DKLwtHt+QO7S9vSDFI+JSQx+NrOMN0cq762ax/IO4HvD/
fqwzlr+4r5xnntTfE/gnvtH/UP1mxjzN/+v9X0Jvjodwknzpoe12aI8xfDga
TXEbn9YMn4rHfeJRRK7HBlwiR0fwxz0xZ+i3YKs8Xqe9T8jN2IIVbFiOkWz4
mS0bilPsIoaX+f9m91eT9wPNjV/oM82LE43vJKz0/92urSAvc8/vcbLnytdM
44jxzCfHNU5zJebMEvpSzJfn8yLX6aV89T59ez4HXuW3r+n70N3/3RqnccR4
+pEvi11TufM0ea78OQ/l4t3o/3bubUYvxotF6T0Z78uN9E04nw+Xs+s4dn0l
Lnuw2Lt6EWrgBO/uX+pl2YJcj2vv4F1MqGx+C9U48iE8jNVyYRW64Wq5cQWZ
mUtvx7spXwNiLajh+mkYi3HuKyYHuD7KfYXk3fhL/GbXSFzFrqfYuYg+WS4+
jmm4R06WysnMendMG4/n6+UEsq0YtcHVYvSVuHSnr26gxjKOOeQRY/geS8V4
CcrhBjE/aI2Yn9ctUb98Z/yH8VsxPg/PiMd74jJUbs/Vz1T9vZy/b+K908v/
12Na1EbuG9kkzcOYj1HD1dZGHUySY4+hjzWkq3x9ht5BDEtbp5owasNu9Dba
uVo7LcjTUa8ovVfi/XIXHvFsVzneG72wxLWrXZtL3mid7YPDcuID7e0jZ7Fl
JhbHOs2mN+iP628SCvKaYCE5kn8H0E+lH6NnZJ2wv3F618Y79yTygJjsx7uR
O2LUUE61FI8m5uOL5CzMRiPzomHtVIdFPbaOHKrdIbgLRfoaRW4Sh414kj/K
GMcB+iXWr9+hMnpXkldkf2N9wf8bjHMplmGC2B3iq0fJf4vPGjRnT0m8X9h3
G/s2kQPUI7ejG643tFHeyXvN1z1Yw67u7GvA1lV+H/XMTNeO0TPX+jRN8Y88
aCeO7TEQA/BtSaqzFrLlcWvRJHTEu3yxmGwR9qAYz2ijBvlB+1QHrcnnTsyh
Er5ezh9vkfMwH4NwjWuH+GgMfSxKtTlU263yvqLPF9m6GIONeRnbu5F7aqd6
OOri2ZiDFfy3HG9iBJsLyIHW5QEY4/1SO94V9APyZD8aoraYVyR/8P/ZUSOT
G7EJW86wjqI23jF3ypMDW6d3bO/Y68i941HdmKuhB//14YPO8b7X96ds+Jb8
Hj+0SLVO1DzV0IZ/yod/zMeVaIqT9VFAdjWWLrVS/RJ1zPvGe5G1Y7a15Fzy
WSzAD+bN91invwn6fYNcKLcWYB6mm/t/JyuKY4VOaW2PNf4B60Y9cT0dV/r/
P+7rSJ+in8mYgQ36fZ2cqL59BN/Iq5be0/PorU9LNXzU8ldETY9/iM/EqDM9
U04fa+l/lZd/wVj/V9HebeQx/dTll7PJEjTHN9o8PtojK1ZTo6OIX3vycy1y
Dubiz9a4y/hoAx89TJ+ASsZ8CjoXpX1hCb1j3bQ+xjrZAR2xoGbKncihj+gb
0STP2cjd7diB+tbFeph1ujrXvuZB8g79DGqQ+o3+l5Cvs3U4m0ex9Sb8CWWN
paKx9eHr1+ivo6O16jvjKCFnYlbbtP+LfWDNJml/cSnb92uvm/a6kR3RCUeM
ub6YD87XvFj7nm6U1rhY66ZjBm43f241j8qZPwfo36CAr7sYb3X+30X/AsM9
31Z7p5BlcAJmWMemx9qGj+RkTfIGa19vdKyR2iggP+TTdXXTPi/2e3vJo+bm
D3gurysnk4fYfbBqimXE9AJyI5t7snkLuQ3b8XlJWtNnWVcexEOo2yHtE6rm
dWXUl3XZ8yG7KpCP4jH82r1n4iy000Zncn5em0eN/qJ5+hIWFKXaI2qQ5VgR
a715uNYzq8jnY73FmmZprjxkLrxHfx9vWF9er51qn6iBVoe0pkqlbKi1+j7c
j9memYWfPXOdNnY3S7kQOfGysRfzwQxyivyZjH1y5xk5tJR+Xuyt0CUfxzlk
m4JUR+7La9yodS/Xb/cqab8V+64rzcVlYrcUXdFdTFeTrT17n2fPJpuhGDfy
w0H9vaK/xzAJX/D/rkYpHhGXVe7ZYz58VTPV6FGr30v+jj0X41J0ZF9vMatq
XKeiAi41th+NbaQ6aUTlVDdF/XQOO1fLwcvl5NlkW7TDTs+/y0etyHLaLI+K
cqsCWsrPn7RXSN7YJNUZUW+Mxhjstla+Ig+2RF0lBwbiY31vwmac79n/I2+o
lnwevv8rfXi19F6O9/MMcoBxDSxM63as34Os49eYnwX0Gfk+5mFyH/ZjsTXh
U7bMJP8otlfHmRK/9cIQudae/64ld+pvl35fsSauFrO3UdU9pzZK501x7lRZ
/q3y/Eo8gYwvTiQPsHE/3vbsQW2UJ08X47p4Uju73NqWvleeHScOL/DfI5iI
rcbyKT7BFnHbTPY3lonG9FW+J4q90VrtrEFn/SzQR9U4f/H8XDa8V5zqtqjf
mrL1NbbWa5z25LE3P5Dv5Xa1SWczcUYzONZFbLYO9LQejKXPyM+P4hzplThD
Qhf3HvPsWXm+Rt7Guhjr4xWxTur/B/1vd30bhmGQfP6afJmtn7D1cbb+FcNR
zK532NeDXb/F+bjVe/IWdBLfTuI8lf6zNn/Cv/RzCpsqkPeJ58/iu5v8P3wa
5xH6qYbxOEu/jch7tTMKf+DLE2P/Q+/ZKMU6Yj6MfjcG5TVw7E37xzqMtVFv
1Ur1VdRZd0Xt5V3dDdfEmYgcvirORwpS/R/7gE44E9PMm6nYbh4NEfM36aV8
2B4d8npiL1mpaaozot4opXdAU++sG8VhoTicF7V9vXSmGGeLZfGOfr83d4a2
Tedqt+f+Dr9PEdfJqInLxaoq+Rnf9RebJrkfw58H8jPDODss756TsTWfezEH
L5CjnbFZTs/y7B/Ed7jn/lac3t/xHm+Khdp4icz465i1pwM+tEY1Ii80vq3G
eb9nO0f+4H5xvw83YpS+npUXe+l7qqd6Leq2fdaNOk3Tvjz2553pXfBbMTyv
MO0HY184iP6zXPipJNUgUYsUWodG8/UD2MD3A5g2j/5lXh9GnVgo1jUxw/Xp
GAmpn33g/ldKUh5HPn9M/wRF8rRx45Snka+d6X9nzwRsbpLWlOlhb+vk81Pa
pHPZOJ99FHVde5icimnYob8xcX5JlsEJOFse7RPLp8lpeAIvnJbq3CnkUjm1
DJcUpn1McWHK68jv16KWLkzvinhnLKfXkAunYVGbVLM0oc/Rz1D97jLOTfi4
cnoHx7v4dDQ0nxaWpno+6vriVmmPVZ2cm9eRUU82108LjM/P2uLM7VksQG/5
0QvX4jx+HC9/RtVN53RxXjeHPhcVzdcKeDY/O59EXqnNC/TR0jhH08egWqt0
tnNivgeMvWAtOVMT862BFeRQL/n6YZyX1E7nJXFuUi5qGu38gM/c1yzO4+J8
UTx/I0+ukyeD6XdG3phLdaJ+5/Ou5lZzejv238f+Yfm3h/gG8Uh+TtfHMy/Q
F6HQGArwKvuHGEdLenPztaRemr8xj58gWxems+g4k+5L74dDRanWX5ufK8b5
4gPavL84nXPFedcoskxR+p4R3zXelb/v4Vb234Kbmqfx3EBW4Js/89V08nTU
C1kv1b5RA7elt6uXzl/jHHYvJrP5S3K3fr4oTmtErBXVyR55DCOWfdEPr8in
I/KptXyqh/ooWyO97+O935beDgtK05lXjTzOEe++6oYz2HcneSNuwj/Z+FTE
tFWqe0+O703Fqf6KOuzf9DXYJne3VklzJubOYfJ+OdAhvmuI/1T6NDThq6Ki
dB4R5xL1+bSBdecBPiomT0c97IvzQ8zjtxv89ytyU743jD3iIXyH8foeF77J
v32tb5a+bcQ3jjvwH744SI6rktaaWHNW420Uu9Y1tuVkJWtpZbyUz7PnS1Pe
RP4cX5rOKg/Lu0ZnWmvQW9+9zki1XtR8I+nDxPBasdwit5djBZ73fOVK1pCO
qX6POv6uamltfZ9fXsWSqFnbpz1BQX4WFWdSL+VnSuXyM40424jvMfFd5r/5
2n2UXCee/1sjff+I7yCH6MML03ltnNt+q++D6FMzfZOIbxNP0p+Ks8W8loma
pod36TWoVC3N25i/behtq6XvT/Ed6s+tUq25q2WqoaOWjr1Bzzi7iDOpqmnv
GnvYz/A5DtVKZyJxNjIbc/Ct8U3h5wP595z4rnMkfzfFO6qOOVQXRYXp3CXO
X66h98TN+v4Tfm6Z5tMd+flSnDMNQx3XbiWX10o1yj9rpe968X1vnvyY2yx9
I418WUeWzevrqLM/xHoc48tf0JP/HtT/Ufoi47vYeEcab9/4FobxKOfapyXp
bD/O+IutU82wyty70DtjSdu054q9V9wX96+JPTkbi1umb1Txreoc+hMN0p4l
9i4f4xMckjMH8UzMU7n036iZ+fnrqmkPG3vZE9g8lA+GtEpnPHHW8wW5Wz9f
lKR9QOwHCuIcwHuyBA0ap/rzKP1pcVrLjXvMhY+wsUra28Yet3/L9G3kenJq
0/SN93Pzdj024Ghe50a9+7yceQH/KkjfQeN76CDcgZmuz8CKqI3d/0XVtC+O
/fHRvI5+lOwR51P6uzj/RhHfKip2TGPP8rO8ONPbyZ4dLdN37Pie3S3sM+em
1E3fZuMb7b/o2+Tb1prpe0p8VxlGzjXeOaem8ca4l9D/H/USCTs=
        "]]}]}, 
    {RGBColor[0.5013187272727273, 0.639972, 0.8611850454545456], EdgeForm[
     None], GraphicsGroupBox[{PolygonBox[CompressedData["
1:eJxFnHm81tP2x5+i4ZxOwzmdzmnuNJ95HiLqCkmikKhwXakkDRRxXSplbHSR
KWMTDYSQIZQbmYqiMjVpImW8RYnf++Oz7uv3x34++/l+93cPa6+99tprr71b
XzrqnJHVE4lEVe1E4hhwfZ1Eom1KIvExuLQ0kVgItitLJJY0SyS6k2By00Si
eatEIu/YRGI5+FWbRCKpZiKxqm0iUUi6P0j/Gt89RZhHvDXP9vIunTTvgAXt
SEe8T1u/U5oXSTunOd+R/+oWicQC3h2tkUhMbet8lf8b4ATqUEaaZtShfUee
10okuoGzeF7F80vBy8CGhMGE2pGmpEMi8U++/548+4GfU+enib8LPk8dutPe
OeC6ctLXTSS+LHfZqsNHpJlI2Eu8P8/2U9d11HkQ6TMorznl/ER9urd1GqXt
TPxr4tcQP68ykTi5XiIxoMplqw5P8PxKvi3i21+aJBL5LSmTeDL07En8K+JF
LV2GyjpImVcQb0E9zwevoLwf6LQe4LH830GaG8HV5PUpz6vIO5syVlHWb2or
zz/meX2er9Q35D8JvKfU3yoP1U/1HAh24P/PPH8QXEq66qS/BtxLXq+SZw3w
SOS/FfyAsJT4cvAW0h2hrN7gcMIh4pVgKXkdIs+F4Amke4/0qdAjQfgP8d08
a86770gzs8y0Ew3P5P16/g+i7f3BjuS1jzyP0Kbq1HUAdR4DltBn95OmHdgc
2m2kzrlgeluXdYj86vP9N+Q/CdwNHw6Crw6BS/l/lOenlJkuok+vJqav6NwY
zCJ8Q/wnnm8gXXPKugas3cRtvIz3lxD+IF7Ms7G8a0OaPWAn6jSbeAH4ZWPn
2a2p+UD8MJo6nh08I955nW96kn4JODKHejM2m+cmEq/AyynE6xAych0/zPvH
4bGN8G0++Alp2vN8A3h+cSIxPZkywFzSN+R5A7BVrvOsDq7n3RrSrAN7kddK
vpuaDf8RX0q8DvgE+BPhccJBvptLmEd4kvCU6kC4j3G7ELrdDD6c43rcAz5J
vqPJPx98Ps/fXJefSDxSQd2oczPq/CLpdpN+DtiDOm0mPo/4CL55iG+TShKJ
z/h/iOd19ZxxUhv5s5b+nUh5v1DuSOLf8/4A4RHCOzn+vwq8iDyLKfcF4q+R
5zXk+TrYjbL3UIdC8EPGwip44AtwcI5pnMZ3ZxE/hvhvYBX/M4k3BRfy/XLy
OZ269c1x35SACfKaTJ4P0L5hQU/R9X7SP0v6CtLfzP8PeT4C3AWt7yK+EexL
3ucFbVfBI+khy8aQbjVp+oPnIicv5lk5eCt5PkWe7cizHu+eIk0zcDvybj68
/VF75B5p5pCmEWkyebeINIXgnYTPiK+j3OmkWUSaQtK0Q0a00kQApkDn9tA5
Dfwt2/2/Jsf0FZ0fJiyhvW0Zg/eCXfn+efJ5ifxmR/4q50P6ph75PAVm8X8J
z6uBUwlTiG/KNl1En8V8OzwrkXib9MPAn7Nd3n7wP9nm62l8t54+OB86TYGn
fsh2XV7OMc+J924C19L+/dDhK+jxRLHrpjqKv9UvQ3I8B2gumK+5IOTY++AD
MZY1pp8spN1J0BD8mv8XQJ+u0L+U0Jf4MWB6M/fXQd4fXwTPUtb74G18s4xv
rwEHgosJiwg1+X89uBAcAq8MhWc2gAP0jNCfcB5hPmFexIV9Cf3iuZ49V+D/
jxf420XxfXrMgeKfbs1d53TwMsbePug2CEyCPsOhz9fIwNG8b3mM+17faB5N
IxyLbM2gfx+lf3eEDiBd4BLGyXjGy+fgMfBHG/qrGriEvB4gzxfJ+3zk3XLk
2CBwPs/v4/kzPP+2rWWvZHBfvunOtyeDe0Im7+d9P755gW/PEVLG85T1KniU
NENJs66d6an2qt2baf8l4EpwGDRdQvytAtPpv0G703g+E7yW57tDJzmWfNrT
T0d4/jL4CXgzYVKS66H6qL53UI+Z1KcIvJh0TejfH8DvyGssaSvBBkmuw98J
5/MugzTfguvBmwmTCNP5nw9OAwv4Joe0v4AnkO8T5D8XLOd/Hs9/L7C+JZp/
Bc0XU/+VPL8LbEyYqPaCmwkbiW8Amxe5vc+C5YRjKGs1WI93N/B8aaHlXztC
+2S3VW3eEKh2f0rYR7ov1S7wJ8ZhgnGxMcvplVZlf86YWkceX4BfQMdh0CoN
fJdvPuL9crCc9jxEu2aXm/bbCFuT/H4d4SbCw/TrBdIVwRahAySBy/i/mPh8
8Fv4r7v0KLAh//vy/AHwJv4n8/wwuBoeGgcvvQc+wbtFpOkADufd6aTZD06F
/6ZQz1FgZpSr8r9FLpxO/J+lnmM016SAm6jHEOq/F7yfb2bw7TjwQfFFTfP6
PYyrkfTRcHAr+XQjnxHkM63SY0djSPL4IGEe4SX6sivppzezjNa71e2tg++q
5blwYOiT0iuHEuYQf72N5wWNz5XS86jT75T1DPgY5T1BvAHxHvRBJ/IcwXd1
KbsZdVhMXRKkOYc0d4PPhJ4mfW0pZZ9F+pf57hnqdCL5TwTfaOf6ruP9svYe
v7PAHjXdfrX9AWTrV+AN4DfQ6w/q/lGOv9G3n/P8OWhSQLk9KXdWpeujemkN
oLVAN8o5NdYFWh+oLr/XsP79JGn+BO/l+SkxN2mO+o161yO+Bxwa7VW71WbF
BxH/FlqMou/OK7csG0RIJbwWeS4EZ/B9D+XTzGXoud63pi8H8Pw76YCEZOIf
g+vhrRvhsaFZzvOyyPfNWKe8Rh6VtLMj7V1GuzOaO/+fmrn9osPrPM+FLitI
nwArCG8SrwfuJ/0k0s8k/X+J30L8ceJDePc5ae5r7z5QX0imbg9eEk/dxv+T
eH4ZOKOdefUe0m6OPlXfjgse1vt5oinxmeB/qNv11O1SMCXJslVy9XrmpHHM
TfsrPG+rf48SRoVO0ph5eAM0bkua9WBJfcYA/btNejn1v5xy70JHq4tOPBR+
25nJGA9degz1eY55qDrl/BNZN4Zv2xDG1vd/PV/L++vovzXkPRL8ONZog8Gf
eddQc2qB5xvx41zo1KyZ57LRzV0X1amY0I7vrq7rukqHkC7RhfondeIb3r8I
Ty4pcNtHH4fMQm6WIN/mgTVI04Q0y0hzOjr8XdS/OW0ZDV2uI78aYAppWpDm
FdLUId6c+EvEU4m3JP4q8Y+oTxbxdeB3Gej75PMjWJM0TXn+Aml6wWOHqf89
6EvV2luuHgR/I90JpP8TvITyLqPcPuCJ6EA3IzuaQY+T+eYhrYWh+fuhd/2L
/LZBr3TSbwR/o+yelPUruBcaTRH/io+CJ8Wb14hehGsJ1fguQXiGPlhI+J1w
hHBJJ7elFXh7OvpANXimEeOOd8eT/jjCMN43JlxBGErIIFxO6MS7b1Kc5iB4
KvhfMLm511+fwCMdSdeBsJF6Xky/HKKNC2njctr2Mmnub2l9QmNhNnXu15Dv
qUNN6nIH9VhP/DLw8gKvUZ7l28taMwYZ462Qpcti7PxKmR1pQylltQevJP0R
0i/LN981pm7vpJh2ouFocCn/q9c1bZpT7kFI1ArcR11PJJ8TCJvomxd4fwUy
b20T88z9ja2rSWebUmA6HiY8pfyr/F05dXih3PRoTB7F5HEToYiQFjaHYdT5
TN7159kW0q6i3IZ8m0a4Iw0aUZ/jqc/xFe67zuA35H9UYxM8j7I7U4fhtHE6
6V8h2Umk/5T37cnjk3ru5zP4tqfGdj2PzY/BbuR1Hs/WlpsGZ4sP63o915Uw
o66/F/9sAN8ipNd3/eaGnnMaOLet5fxdyJ9G8PBIaL4HbBsyQOXlk+4u0QFM
Dp35MHW/UOtjwsAUr5W1vpaeoW8kR1rXdzl9CGenuC7iaeU9poXXUFdCwyd5
1092FcIF0Q+Kr2CN0BX58GtH87ze9SfcDK1ehFZlDW03ks3hPsIAwqJIo3dK
82Ca268yRb8VsY7QeuJMrZOpQ4+WpqnqK9mwhG/e5tvB5PGfoJvot5rQqL6f
vV3P40jPhsbaYSD4Dv8z6/t9SeiWWeAdMTavBCfG2rMQudeVd7ug+UkF5h/x
zkrwJMbM66TvjJzZCb8ugG9PbOp6qA+V9h5kYhWysS54Kt+XUVZnlVlhHmhQ
4fGrsbsp6pwZ4//2kA13EF6jvWtp72jamyi0Li2dWnJbMnsLuKrKebxe5faL
DqKL+PL0uh5D1YMHNR7zwu4n+5/KlwwRX1/HOKwJ/gRO511H0lxJP49lDOyH
DtfkWxZ1r2t5VDPG3sFyz6OaN8d3MG+3D/l4C/04V3MNuBva/i6eCT2od23P
lX9S1j3gZ5S1jfgJxFeDW8n/ZfK/hvoUE7YSf05x3qXLfhN6QSrxBuoz5ubL
maPzwbMijdJ27+g0bTv6Gz0/g/gpHfzdycSTQ/f7Ht3jN8IZxLeB81vY7ir7
681hwxnQwvYI2SXeAvvQjsdruz3z4JtesqWAB0Jn3gQmSNeL9NuzbR86t7bt
GV9ku+3vgDtybd/4CFzJ/9tk55HdAz0tHboPBt+lroU8Xwp2rmUdW/S6SbqU
9HPwBb6ZxLMHwN9I14P4WuLpsS74nTT3EX+I+DRwG/mOJv9rwdPDriX71i0V
lqs/gllh064BrgidVrrtAPJvTPqu4IwK23Zk4+lL/Cniq8E3CPOJdwcHUnYt
yj0KHulomhwEN7NGupXx0g/cRLiFeF+wI3pGgdpLWVdVWD/ZDk7M8zp9fJ71
FLX3L5taS+sGE8DXqOtY6vwK2DnWHVp/zAzeHtXRQfH7yb8xtOhPmuql5lPx
5lmUsTHWO5tz3P/K/6ljbGuWzfn7UtdJdRsP1g+7UBvqUDPW/g2I7yJcTHwq
z74gr8PkuSfHZasOGnNHSNOCNIfAU5iLs5D/R8C+1PsY6vYL+H0Hr5W+Jv2x
/P8KWj0KzoVHx0h/hz8vpL+vkP4Gnh+6U0Ynyx3JnxcZs/0KbK9cwLj+EJn2
CzKtXiPLlaKQLQNDT2sM/h5pdmdYhzkudJQ56Apzqec/wRvR+9dR/wLqvCbG
jsZQdcotJ/18yu1Afa+N9fVLja3rSuc9wrts8Ru4ArnZnffnwQNNw34rO650
6Xaho/5S7vj+cs8fbWNO1LzcM+TeRzF3SA97vtx6VSp1+R2+WUHbv86zjDwc
Otv19E0d6r8T+ifR3sdp7/fMC29AoxrI3tug2cWhrzYHO6Lj9pSuTjs+kM2I
NNNI06KTadgBfKzcusmxlLs1xTJT/6V3ax0gvap62Jxlz24V9vna0O17vllN
2gmVtlEtDN47nn79O/3bEswnDCReXzIDPtgE3WqAzQnfisbgmuCNBc093jTu
JJN2E/8b8Y/BU0l3mPRfgscTfiX+Mbique1fj0oP5Jv+pD+O9MvCxtgIrB7y
TWNaNkXpBl1kA+Xd6aR5FDxEW9bQlltpS4+wDcpG2LK5dfJTae99ObZvy849
KnSAPi2srytNDzAH+nxGvE5L7wNpPyizpfNV/kngq5T1M/FdxJ/hmxdJc3sL
6zTSbWQn7hF5tgJvaGG6DiGfp/jmM76tqrRdVfbVfdmewzSXdRfybpP6sdL1
Uz07trB+9GToSHXgg1TZyfJt+5Ldqz6hKfP0lfT77eBEeGMTaX/QuIh2/dnS
a+eVYctoyP8NYNOWXs9rXb8KbAC+Ud1r9o9jDf4keFUTP+8GTozxOALsBo/e
wvN3eH5VddtKVMaPsY4+lvpnkmY8z6aQpjXx94hPJ/5i7JHdBd58jNfgqlN9
0tzI8/E8Pxm8h3B3deevvEcT7sy0jiRd6dvQl55v7PaLDnmydfD/Dp5vRbY0
izrUAI/Eel/r/p3NXfb3sieFDXwV4/U00t1G+mcZrzVbeL2WBq22ZDjPXrzf
lOG2n0x8XKxPtU7NI5QRLwHfbeI0Svtphtul9tUm/JP497SjFeU+TbkPUW4L
4kuIP0h8bivL9mngeNINIP2ZmQ6KDyG/9wnFxJPI74bYq72/mdup9h4Dtgra
iW7TyesC8pwIDo390JFgboZljmTPH5mup+r7MaGUeBPy+Xfs+W6GVpObmW7j
ZU8gr5fI80zqnheyKwH+WM39141wA/2xiH75CpxKWE78W/ABePRreDXB2Nor
WwPxO8FFYT/5mbJmk9cw8niUukzLtE3jfuItmBuuYY440Ma0EE3G8b5uhsus
kenyVO5k2QcyXZ/tvN8b6/pd9O9xFV5zFUqvKLfcziXeiTRHaUO7DNNQ9GsZ
fLYgePBO8h1B/oXg+1FP1fc/UU/V99to70PgrzEXPwPN3oq+Wwm+TMgmPhdc
W83lqax2sfd6YzPTVLRVX/VlDvg7Mr4XmJHlPlXfPtvK+WvOz+fdbsp9j3IT
GZ5nNScnET9I/DPi9cl/F3leRP5LeS7HhO2ZrpPqJv7qrDGg9YjizMFtofms
LNNF9DnK+8GEVcR7gyOpQx/qcB54lLJTqOfP4H8ZC9slf5qap3ZU8zhZG2WJ
Hp8TKom/nu75UvPmKrA7balDPsngUsooJ81G0j4fPCl/hPeCV8Wz91PeG7T9
N7CqwvPxPHBEutdZWm+dEmuuHHAJ/X6Afq9HmqNtvD++hrXyNPJqQp6Xgw+Q
dh/hW8IHjRzflu79fu3LN2hruSD50BPsCo2uoP6ngrU7ea13did/J96THUp5
CY8n7Cm33WMAdXi/kZ9to9zxjS3/NkO/ETyfzDdLKDcrw/2i/jkU+/va598b
NofO0q+IJ1PuqZ1ctuqQLt4htCLeErwobGjNOlm3kI4xrJPljuTPDWB9ylhI
ud9Q7pnBA7Uoa0DY8TLBu0h3CeknaE+qkft3Ebgg4ovBG4M3xCNqg9oyC0zK
8nO9H1vNvDSmmuut+tcCp8CXF9HevmAd0t9P+t9Ivwo6tJWsBqvxzbmEcwgr
WN+Wg4+BkwmNiV8DVrD+nc2Q+BO8v5r7Vf1wLPXoA+4nzeHg1RmN/W5f9FMe
aS4kngweDx5H2JtwUHwPeCTN+DT5TCO05fm4QLWpDaEG/w+Q5gNwXcRrgVsa
UAbxZ1OZHxKOM9X/1Z5ENbevEe9O4e8fYH3C34j/Ah4Fz+L972CTsI/JTtam
ob+7lXp9S/6ov4mVkX4RYTFhJv8vBa9N9TPlsZBwCd88BV4Fvt/QbX4evI2Q
Rfzqhk4/kHAhYUzkcxHp+xDmqu7gj6TrSfqShpbBd8e88EG0fV3kfXvQ9Iv4
rzIbEn6WvxR5v9PQ76dD/2Hp5pVz0j3Ha9xpfq4V8u37DNNbdFe6B8OOdBv4
t6CJaFNF+IPnjcFLyOsqyTGwRdDw/DTTSGlEs8X8fx2cnea2Hw16tYr0+k59
/HHCZR8g3Q7im8DPyHcez6rS3d9qe3VwBe/eIf4MuF98SbwIHM675qT/T5r1
oF1Bu1b6T5q7GBffRXp9Jz4U781KeP4Tjc9q7DGmsTYBvIAwQjIw3XP0Y9W8
Jjk3UP//jHpuYMyuTfcYqQ7WpA9OIO/dYGFDt/tk8Dz+9yc+HHyOetyscUC8
KsZaSZrzPSfKSeX/TJ4fIs1H4ISE6fUKz28Fk9PcfrUrQ/a5dI/Vj1SXsNd9
wrc3ISvLkJmNwIIK25FaVljmSvYuRD78ibwapr0tcErYacemmQ/EDyPUn2ET
WwQ2Cdp+AT7ZyvlIlq8ut11X9t1XMj1Xas58IebufZne79S+54+V1lekD7zL
89Ni/0U+TdUbmbbihaqgs+i9lrE5giIe19gP+/AzxK8M/uud5nG2KMbmGP4/
DfZN89hbHO+2xnwkf7S9sYervdyepHuc9+MaeD7TvHYTdVmdZtovBcui7eKv
x0hXh/gJqS43Jcb4tTHGB4IzyDdT9r7jKSvV/b4WPK6QMcq6pDv4IPkQTcyJ
/FJCXvzKuwLWgz/Jxsy7syVDU83D4t/7EuZ78f8/4bGbYixoTKi+GmPinfl8
y2eJPvwcn+p8lN+sGAv3Eh7geXvRpoHlqmTqDRo/QWfR+5ewhwwpMf+JD39O
tS+d/M3kd/ZMjNOH0tw3+la2/FTm2aHQ4cYq96Hkw4rga9VxvOKM1VPBJNJ/
H/LwIHhB7KF0aegxprGWSLd8UT4T0zyWRFvRuFrMU6vSvRaU/4PWghNDt78S
XAyPzoJXHwZvLgr7CDiKkEV8QGCrZPsFHOH/IOI7i+ynIH8E2VLuhRatockT
YEv+rw0fgoOk+4f8EMDbedeCNHeWOC/lqTRDGC/X0dnHgscw6Qzl+Xekf593
zYg3TXae6+KbDmG/kV9F1/DnyQeXl9tGvBisGzYf2X4OMSaT4POLwN7hH7IG
Xsol/qfyBLvw7ig02Z5lP6Dfk+x38mehfSISogPhIPGUIvuw/B4+Q4sjrfxd
HgmfIvkWyb/lYPi4rCu0b8ZlRS5P5U7l2c429tvcAVbn+S7Z2HnegvgfxO8o
NF3lp7IhfEM+CT8Q7WNv5v9nhBtzGZO1mWfBw9FHU6DlAP5fpf1HFIQWeY7X
AJfL3gqt8qBVX/7fyfMuebZ5yfb1Lnl8yP+XeJ6eZ3vxvPAvfAP5eDZ1XgC+
V+Y9ms7k8zTxU4k3J95f+4Hhg/gM3y8Fq4FvlXnfp5Q0V/DsFcKw2qbn0aBp
vTy/O0Ddm8Te0x/Ebyf8jXg/nt1VYD+sbxigc0pMC+3tbwx+FH1+KbY9Snap
LuKVJMuaPrG/1hv8KfhzfLHXKtJXpbc+mO99Se1Ptmxvvyb5N+0qss+efPd2
Ex+o8UJ8MHW6h/SXgifFnm8pOJ06n0L8SuLbCK8Rb5VnX6EGfPsmOFf8R7wZ
WAFWJtseLb8k7XGXEsqpUyZ1u4o6lvN/MqFMzyn7JvkugjeU20Y5CswotP9O
NTCfUKXxT5t+oj0vE59ZaP46K9l0b0LZJxJ/Lnizd7LfL44xdXq56TcjaNgg
fJb+KHAbRiW5TbcnB80JvYrcxs/BHmFPLgObkdc08rxRPFDksS1lM63APgO/
Us/Ccu/dzQBrJXlPVj51w/l/E8/TwPrhZ1UHPFTgOmwEs6O9ancWoZJ4m0K3
88xk85h8pcrCp2pS0FPjq3Whn2WC2eFXJv+yU8ptW1sGvlnu/c2VYGaF99Nr
g5tpS1/yeAd8jH76EnlyJ3hlufeovwJvC3n6P/k6OmTrH0Hz//WHUHVdwfff
Sj/Jcr/0SXa6D0NeSW7NJ6+ukpHg6UXex3yn0DJacuAf4JAiy9K+4AdFzucN
cG/w8Mfi6+AB8cLwkLv6pk+kEb9vTzI/ii93JJkHS4OmvZItByXjJOuGgsui
bqrj3UWexzWfL4g9Su1Vfp1knlZeO5M8BsojT9FA+T7EGB7FGL8HvDraojad
GfK/a8hOjR19L7krOSbZ2zHktuT3ZMbebMkk2Y3bWN+ram3/t63B33PCH3Uq
+Ebs49QGvy10/QaAuwvd/r5gKWEK8ZJC22tkV5F95e/UtTZ17g2eGzK2At7O
gle6wDMzK+xrKJ/DGWpH6KjSVY8h3Ruk/5bvNoZf0+vg/pDJks3PRX+dSj0v
4/+/ed4z3zL3SPh+p+R7r0F7DrcEXUWfwQUez7fm249H/jwv5NuvQt/OAb+v
7TRdos/VPxory6nfbOq5BDwn33vZ8pfUONstPwHCO+Hv1xj8MGzQ6eAZfNOQ
b/cxFsaFDpFK/SvCr7IduIVv7uTbHtr34/828ssHa/P9W8R/0b4J8S+IV0mm
lXtP5nLybhO2vmTwAfq1M/Ep4Hexz6j9xm7ME1fTL2eB6aS7mjTbwbPRdeug
vxWAZzZyvFeGbUOyET1T5XWC9PxHwW5hV5F95TDv3iTNs+CYPNPg7/nWm6U/
35lhm530/zk8G0q8PvG/gSUh24taW26Jjnti/jwSc6j6TeNE/Hdt9M3DlPNs
bfed5tfv4/8m8Nx80+1k8Iegp+j6SG1/e0Bzeewr/TfPc7t8eLQn1yPS72vl
8b4j+v9Q7JGNrHD91NezCA+F//wkcBd5LeHZB3nec9Je01hwQ57bsxK8Puy3
suNWxVyhcav5Se0/g76+ItfnAnQ+QGcFNO/Lr/1A1F882SX2iTqCq3P8/gbS
v5vjMxHTiD9abFmWBV4e/kV9wQ5x1kBnDvaS7mKNKfDLXOsuL4GdatvvUz6f
2/g/kPjqXPssynfx1zL/1/OsXOso0lX65Lo8lZsiHYwya9ewDtqmtbERuIDv
u5BPRrl1PsmvgYX2FZP+cA60OqfQfdAbvIj/M3h+psZ6rml/FfHGwcPVpEOG
/nwXuI/8s8l/PPgAoTPxJMraTzyH+ERwXLRzKPgj/3N5Phn8R4FpfAX4X/7n
8fzWMuer/BsWe5xojGisyAA1mHy2k0+zoOHmXM/rmt8nMtZXBr+J7/oRvhZ9
tV9JaMXzGgWeV+SHrDYfpLyxlHspdb4jzlNcBf6WZ53gLfJYF/ueS/I9NnbF
/PF02GkfBb8Jf+m9hR5DZTF31YhyT+Lb9/Kd51PgjDhzcR2YHP0oPpod/tJd
yq2jSFf5BDwn7JyyeR8N3xLt3cvPpE/4Znya6/1K7VtKr5V+e2qu26Y2JsB6
hFuIj5PvVug50nfkkyHfjAVgj5B7baj7nHLvhd9bbhknWXdNa5/dko13K/hY
rvdAP8/xWZnzwveje+y3loDz6tpH4mBdr1ll/5TdZCgy8iWdAZR/f0uf6/l3
S/v/zCDMJEyqZ5+bDfFM+/bTCVcHj/0pv48qP1shH8vYK2yv/bT63n+eRLgt
fJFuJbQ4zn7g8geXj9At8Vw68oxkn5saHvr2edBjYj3vwctXa3Q9+0lJFq+K
fYEH5Y+Rb927Vr79weQLVjvF/qHat5Uf7cw8+9IsAcfUsz+T/Ko2h6/gh+Bz
Vfblug8crjNv5HG01Pv/14RvnPwgJUtngUdzPS7e1tqqyu3sBd4cdZ4YdVZ9
R0XQXDOS0LMSXqHc08Crol1KexHf3wf+vcpr992EewkTKXtCfftQtOCb7Tx7
Nubq7wgPEfaEPUp2qXuq7PtVXuV6iH4TROu69nm4hTAqZMgftPGlCufxt0qf
w9F5nHvb2ldMe9byHRsVbVEbxgT9ro4g3zS1Y06Fv5kFjg06K+2D2vuqZz/N
3lneKyzNsq76aOi9t0dZm+u6npuirrdF/Naox+Z49kP4MOzUmbZU5gD4eiT4
MHntI8wmbKdtG+Dx0eAj/P8u2e/Ls7zfqn3XWYVeN/0L/CTOo/Up9dh4QbYg
woDweylmrO2PNaPWjnfked5dCS/8h3AO8Zu0Fs/1mr2c+NPkNZ88HgK3lPqs
78hSt/mRWBdM5NlHhAl1rAu/IX/1+K+zqONjvMoPbbn8q/7nQ04d3iz1s9fB
z9MI0OEt8FLqkCd5Qh228P9Lnr8LDqPfO9Dvv5N+dBOPWY1d+VrWivGjPtkf
9buHNB/AV4eaWt+fGWN1R6xTtF55M3RR6aQa0/L7mxw8sSr4e3LIk0nBM2/F
u0khYzRu/jp3RPlfUMfx9O26uvYV2xY+e5/qrFb4rX1F/R+jHgeCh5JS7Jcq
GfBJruXzK+CQ0DcK87yvqTHSiTbVTHGb5VOxoCHvkY3/Bs+iDst41ht8vtD2
rrbgfWm25/UizTLoPTj4YzX5Lib/W/LNa+1S3Merw0/pMWTUZXX8jc5T5YeP
Ss8W9tmV/6F8eKcxVl/WOAVXV9mHZ2WV3yvdtro+l6vzqifQ/zd0Yo1AfQ7I
Phm2gvuL7Jek8S6fJe3vyeddfkryWV5Y1/5z8h1+Qr5PdS3bt4Z8116j9hx3
gl0rPH+skK4XvCg+/CrOo9Wl/qV8s4M0ZeC/wkdOfvTzw4ZzCXQbFHzYO9c+
Ymqr1khdg48k+w9UeW/3ce2T066J9MVV6cx1Fa7zheAHOba3zCCfRuEfIj+F
C/PtTyu/2rOjTfJJfbKefe7lby8fWMl2+cS/EnuC49O9VzArZGwnyrhHNKqw
z4R8J+S38lqcO5oNjq6yHBte5b1k7SnP11mN+vZ3va6+zwXpfNDJ4BMV7ru7
KnzuUecf60q/q2c5r735YVWWj1dW2b9b87Xo3i/2aFqjgx1FLvcjzYgqz0ca
L/KD3RpztXhlEeV1hffuBru3sc6gdVJB+H3J/+uVMvtldy+zv8PsmDsGFHtc
nwa+UmCfohH03Vmxp396hvf+//IByDS9RCv5675Tanl1KvivOJeh8xmTKjzP
NAVbhp9Aaqbne+kDmv+19tHaVTaajSE3JD+GyrdefnblPtupc5UbmtrP7vaQ
//NjzA5P9z0C8gvvVOY+vTfq9hxpirW/3ND0PrWe90J+K7RNQDbgNmFL195v
MnT+SPoSdV5a5bFzepXb9G7oE4crHD8A7go6qLwlcX78xDLrEOK3SvCzfJ/t
eTHf+unkWGu3rvTYea7CPi7yddGZIcm9j0L2Lcu2H+7+jvA1bcinnoOp59Jo
16h096P6UL6JxwV9RCfZru6IZ5MrPH+2Up2rPC4+B49Pt06ovfGaIQtrEG4P
nVN8NIZvxvDtFeCUfK8j5eP5SpwHmQXmha1MNrOkPNt91+d5H6xnzP/yTxwf
8nxN3JnwJtilwuP15QqfT9Z5p9Nod59Y58pOMCDWR93yLbNrxlw1tLnPgU1q
YTki/VF2k1srXNZ1FV7fit6yud7e2Huo58l/J917zTfC48/nWq9/L9dzrOZa
6ciST1uS7Qs7Ps7ubWhmX1759I5Gx14UZ+d0nu/O2FObm+l5qStpuhB+LbYN
8oDWpMW2+f9cbD3lBN53JjQivJPsewG2kv97/D8bXkoJv4u9YDXmoCnI/Kmd
bHuSDWol+RSHfJac7hb3J9xHPdfy7m3yG0na/kU+G9sd3JHqfak14NWFPruc
Knttqeeq7FL7rMt3/WLwkxK3ZSW4ljpdCu3XgQ3SvEeXl2o9SW2Qv7h8weUT
fkWJz+tqX2ZkkeVEgxTrNt1495NsT+D97Xy+8V/g7+R1B3l+DU4h3ReEzwnP
hI/H59pLjX265cW2S2uvRLbpUbEf2gx+/oLvbyT+ZqrpormrULpdnH0+1Mr6
zf7QC6fy7sso7wba/xl4GCzOsj/e+iy3bWjohOozfaM6Lo/7K3SOSvmpz0+M
dIODLtpH1H7il6nWVw5E2erz9DruJ+lz0ut0RlB1Uh7ijxnM+wcZjzfw/KsS
l3mVdMlU72G+CI6IdZP2K84P+ohOtbLsJ7Mgy/VIDz6TnVT20idz/XxwvJsd
+rN8fMVXE4O3UlPc7+q/q8PXUeerHsvz3tEwxuaZZX5/VpnbJzqojedR138S
P6nUdBQ9u4N16K9p1P+HVN81o7OcOtOpMae+0rnN51vYT1j+wqLHtKDJ18GT
4s23Cr2n+HShbVuycd1G/t3DHjiPNJ1LrVvL3qzz2NrjaA5uCTvPQ3mu7/To
u6fgt9a08bYMlzc1+vzRWHc/keszz7KFrpW/aJxd1RnW43SuRn4f4KBS07C3
zpHk2ZbbP8/rkO+C1mqv2io5c22ubVOdSTMl9lV3wud7wsZxAbiA59niixLL
i4zgscMN7f/TMN3jOD36dXf4/jXO8J6ivtW+2nchf1SHq2PN8g9wW7LHzNZk
h6IYO9uCJ/T/xRLH55bY71Nruu+z3N8n1vn/tolm4qW6ad6P75hqeolusiVv
jb4WDa4o9J0BdbTPEj6XN2bYh0B7Uz2EHRijOmfdwfJacvuDXPPFVzGGt6iO
Kf4/tMz3xuj+mEvDNjsEGfI178pTfBfP+tDbdQeTzr3r/HtHcEKx1xhjiz2W
Xwh6ysdeNg6tywt4N4407Yut/7dPcV4vZ9tX/eeO1v0vi29nBk3V3pWxx6q9
Vsmd/BTLuglRT9mSj8bZlhEl9vOQfLs51bqUdCr5qD4oGtfxPTuzS426d2dq
yLMpMa7VD7rbRfcfye93fxPTqyDF6WbEXDc91nlbQkefW+pz7l8e5/sOtBf7
geaNuKfoKHNNvfDn2ZDmta7WvM1L3R7ZGCVPa6Tb/2c1OJ13d/NsFJif4/NB
m3K87h4ScnZQnDEfilzck2tb7lzGRe0S8+LBYq+fNZa0n6T7ipaFnJoZ6/ps
eOnXTl7DliK3Usvc98ngW+Gjq3PSslPLXq392QMh/zUP6E4u8YXuFZJN+/ZI
J/6aQChMMb9PD9mkfUXp4To/KXkyI95pXVuzruu3ONfnuQ7Inh02Ctkqvoy7
HToX+3y45oKx7XwXmO4EW17q+3F0T86aXOe9JfKfHvyvOuwI/eGDUv//MuTX
jFJ/cz34W7FlwdfFlu+yP8jW8Fia/WN2plpufRzvjpVvDc+3gw9l2Dd5BfRr
l2b/mh3q/5inrgTbxbnmzI6e4zXXNylxn6nvLiu2Xia9SPrQ3gL7V9wq+Ray
d22m27Ul2ra3wV/HFRMrqMPvcQZtV0f7V8nPqin9eF2cfx+ou2JKrc/pDN/q
WPtoDfRngc88PlZo+Tct6FMr/Px1PvtoqnWtt9O8ntO9FpIL0pOkL00oNA+J
l46Q/wFkn+7rmNvaZ6V0LkbnY8SXGnva6xxXaH8I3ZUyqtB+O7pDZVG6z03f
0sjrLq2/Pi3w+FD+klEDwr9uXgPfpaJ9zTFgnTLTJwE+Veg9+yrt+aZZN9jD
dz1CT6oq9j1l0r1PBB/P9ZnBpFzrBNJBJMtEa/G1+GZVqfW1t0q9PyE9/Axw
UKp9wbqlet3QL9YOn8V4136DzozqvKzOnz4Za/EFsR7XeXQ9nxE+w22h37Up
3k+/Rracct9j802Z5ZNs5pKP9Vr5bI7ubDs2/IsOy/ckzuDonHHrsKdmEQ61
9l1Dq9t43bAs5PiqWPdp/fdAoe9s0d0tshHo/LzqqP5Qv8zM8FjX3tb4FJ9D
1Zr/2miDztirrfLFkR/OgTzfW6Dz98pPZ73kV7km3XRVHmrTuBSfdVe7exR4
f1B+DZKBWt+onpJpL4RcUx3WRz10fl7n6HUXxayw0UnOSR4+EjJxdZyXXFvh
u7p0Z9dJ0G9lnJ3UGcpXy32Guke5faRk03u4tXX11ND3dO5eZ3x1F4HORshf
QmeSdCZNezQ70f02hr79VJpt5+oX2Rnz4y6yDPCrVPvBPZ3mfqgZPFMz2qo2
q4ynCRel+CyHznS8pzNGyJPPJA8Z75+EXUj2IZ3L01lxtaFjru9b25rrZ0ei
nnL20577GvDZPO8F3JXnc+TaZ9F5w/1xRlhnhbXPqv3WZeApWmvRhyd0sv6o
sTCSsCTuIruv2PsN6jOtGxtFe3UH27q45+2DYtsHZSfckecxprGm84o9ocl5
8k9s4HOFE8Jef2e+91u173p2qe8J0X0hd4StezQ0/DdpniHNPtJMiHtIJjNX
rgg/rnHwfEWp61sFnpvre+oa5tnudyKhC6F/vvfseoP941yzzjfrvfZ3TiB0
LvM9k7pvsrie9xVU19nhD9ObMqdWMi/wLE1n5QrtryK/Fd1TpvvKWlaaXqJb
Otgz/G3kd3NSrBFeKLG9/7b/7QWk+Cyb9s9alPt/JjgxxT5RGg+Xh73ownLf
VyU76/FlTrM+xs35caa4c7bPyupcQ+ssj9sh9X22vVecqanbyWNyTcgjvRtc
3+fws8t8T2Mm+Gq2z1NPyjE/i5dV9hTa2YL21pPdrso2unOr7HOgfdWzdW6I
d815XqfSdJ4RtB5f6buVrgUnaV1NX18uf+ds39um+9t+jjM186p8VlX2GZ0T
Pj1sVs+DN/B9LcnBStuaZXPW+Uj5Lz8d42x4nMVIgg41gqa/0a6X6Lu36bvH
C63PjgsZtZN6bJE/bUPrPxODtvvj3ODfmlu+TQgZ1zL8wepKthzns+G1yf/6
sJXqroKCSHtT6E3Sn7qEjJV8lZ1TvgXyMbg7zzJF9VG9NO5qxdh7pI3va9K9
TdLNS2IPsl3UXXNK20DtyzYqs8687zjnpTTtQmZdF2W8Gj5aV8lvPO6wuqaD
zy7qDOOPTT3mk6IuJbEm0D7dl7HnMlN+y+GXq3NaF1f4Dpn3wddyvObSfpH6
5MKQew/F2VitfbtCuzk8qyi3zDscNvxNx1nvvxl+/7XEdwtMIV6W6/sSvwE/
jDMk0unktyF58nieZWP/kJkXhPyUnPw1bC+rpNPFeQGdN9pabt8e+fh8m+lz
cCc38X5LctRbddTdH9KxtK+nddNf+0iZPnv4Njgj3bb9vzcyrf/XJ2NjnTVI
vpfBY2vBf7Twmnpwc9+doTs07s7xvsOk2DPqWmzbXvdi3xWr+7t6tvO+hezo
r1X4fKPWO2N1Fys0qkOZZ9D/P4ZNRmcOzow5U7raZ7GPNoW+e7jc5xOngiPy
fWeF7q6YEfePLaKOu8I3W+cepC9rrSCd+dkc3y02mLo3K7BPwvoC731qvaxz
k12RNWfAL5062S6ruO4J0tyruV9rmfVFXrfpbs6vQ2/vX+w9xEdjvu8Wd3md
1t57kNqL/DzXvjDtY67RfaY6D74h13tj2iOblet5UHOg/DJ3xlngTrRvH+3Z
Ll936DCz3OfMJ4TMvjDm6cyQydXKbRuVjVT3nK1Ms9/72IYe59fFHsnOdJ8D
WdXIcnVIyNbTC+zXml5oO7r8MeTHrP027bstTPM4016neK5R6F36fuhxPgP9
CHnUyHXbtR/bK/pTtOse7ZMf89gmPqd8BtirzGPuQ/DXPPsSyKegopPvFNpc
ZV1wWOisbUN+qI87hB7YPvbni2Ls31/m+Up+H30a2odfZ4byGvls0dXptj3c
GvNabuzRaK9G5yh0nqI6cvur1vYxehTZdmzYyj4Uj+V53tf8rzvUdNdZE/jw
h0rb28eCO+H9Cu2xaN8jbFMaT5IfSiPbvOwIsifIbrok9CLpR8+GT8hfd76G
rJCc1Xxyfj3vRW3P8V0T2WBaa/tBvS4/t2zfIVA7x34KGqslhCaV1sfnV3pd
oXlCsv/qTvYTGQ1+2MRnrnX2WmsQzTFKp7t6dWfvP9p5f1d1Ei9sr7Ru0rPK
+yLaH3kNev9Z6Xr+t9L7YZpXcsqsm+isruZm3TWgOwcqOvr5yHi3MM71T4cG
++t6blYZz4b9+a4M37ksHwndXVqlfZ569tX4utL61Fbt7XS0/Ud2oLQ4G1Kr
yn2ifSN9s73Ka6LKTi5HPiFdon6qi86xa39C+xQvpHvu0RwkP5rDcSen/BEu
z/e9Jbq/pE0977trDaRxMjBodUyV720+ErqY9uCVVn2k/tH+svyEusc+WYso
XzrKF2Ej0vpLe/iTY69uXnvf2dKG+twZZ976pDvfq6MeZ3Y0P4gvdgVP7ow9
Y8nw0qCf3omGreO70cE30jOlb2qulp+bbFulIftLYo2ntPJPORq+UFtzfMeT
7k/QfQ+6b7gq+uhh6vEv3UFEmi0dfK/Eax1sp1L7tHb9F7RaLB0MfKXCe8pn
Q7d66T679gNtPbPSvjefgu1Dl5BOMaah99S0t9a70mXrzuPv8uzfuyjffCWe
+i74S//V9xVhf9KeqHyM5Gs0Ot/7gW2iT58IHVu69i0xvkVTneuQX/Tr4C0N
fTazV7rfq79E73VBX9FMPDAm+kl6m/S3msiSi+P8o2TVjhi/4pELY67X3Lmj
0vTcVOlzWTqT1TXd9+Xp3rwccGX4aOnukzmxdzm1of2k1N/6XnOM5hrdK6ln
t0ZbiqrsP9QEHJTuM5zFjcyj4gX5RNxX4Ht5+xd6Tai14cP042+UfYXutAT7
VZqXd1d6r0C2L9nkaoUMqxl9rL6uD5aX+b70tlo7UN5HlLuZsTk+4rdkWK7I
liE7huxBusNc9qHz41m/0LlVxh75JjX4yyyUmNHAclf+A9oP1ZyhMaQ55M3Y
D321ifUS0bhnmX1B5BPSEvyyzHeiDgHLC+2XPqDAY6gs+lh32etO++7Q/uc8
n8F5Pt/3Uul+qoJs00N74fJBkO/Dnhh3uidLd0Y9wri4vsptHFXlsao9bo3P
5aHrSuddUOn1WQl4fOxla097XJXpsAnckO37rB7M8ZpXOojOeE2Kc9wbkfM5
6T5PvSvdfbst5NGyQq9BTi7y2NMYPKfSPgsaL99FvXfF/vtZ4VMn37orOnmN
MUh3JGb7bivdcfVihdvTtdK+aeIx2ae09pLc1Trt5jzvi92a57ta5JOWVen7
vHSvV9ts86n4Vbzcp8y62gadUar0mrgzbb++ke9xGNjIfKyylsWYnRzj9p1y
24TXlPu8tM5U6hz2xJBtknEfxZjV2F1daH+kfkUeJ6qH8lsfaeUXsiDu5LkV
3FPkcys6vzI8fFd+pQ4/FtnnVneZS7eQjvFja+tBF8YY/z8B5IrD
        "]], 
       PolygonBox[CompressedData["
1:eJw1nQWUVtXXh196hgmYZgpmgOnuof1TIgZIChgoICVIqIgo3ShhAIISAiIp
LaI0qHQp3aiUkkrH9/zc53OtZ7nfufeezn32PsS+9maT7kU9/FfK4ynO/z4M
8nhSi3g8R5GPBno81fM8niJ+Hk9jqIn8dBav+ng8q0t7PIsyPZ67FTyeyXxY
H5oh+2R4PHO8PZ5/IQr5uQCP51n4sqzHMw2O53o83oTVChoS3gnCOExYI6EB
8oEYj2exElLC47mCvIJvwvj5OqxF/jiHdPh6PH+Rhmjk1sQRw7d7iW9busfz
SbbH04RnX8EM5F+IryRxNYcniK8dcczg/cawk28/5Pdy5HZwn9+P+SaJ8BPh
TcL/mPJIpzyOE/9JymMwz6cQ9lNwhbKYT5x9iXsHrEf+lL+9ybPuMB65Sxrp
5dlYqMLzJ4lvPHHVghXE9ybhfcK7teEM7w/knfm8uwCCeP4o29KSAF1Jz2PS
8AVpuaIiIm1fU7Zz4DBlcwS6FXg8Lfw9nrnQB/k58hxM3tvDy8ht+L419OCb
njCdMOsR9k3iT0QuAsm+Vga9kCP4ZhjfDoVByFmk8R5pXwDjyEu62gTPHvD+
Jsq6Nb/L8bsjvI48nzBuq7x4vhp5TIrH09LL4/kGliO/m2lhtYEL5LcJPA/V
oDoMoDz6wznK8XdIIP47vDsPRvHtaNrIcdrLaLhG+wvlbz1KW5sYkWFtTm3v
M5gIRXheobS9E4L8G2G+Qlm3hTeJZwh/W8qzV+EW33/ON82tOXo+Rr5EHveT
l0rk7wbyRMrwMzjOsxOQQn11JL+h0J+0riO8twnrHdiAPJA0tiWt/rCrPG2A
MnnEu40JczPyYMIYBLUI8wkoIA0bSFtZvn8G2Z8yvcK7NYk/Bjkmn3pHHgWz
+F2xCukoSb3Qn1fGezx1CPMB4T+EJcidII7vD/D7BmmdUEibJW91IYL4+tCm
KtHe9/F7K+1kDXX0PdxIpo1AC/7WHF6GV6Auz+qoTuEFGJ9naRsL05DbUqat
vK1N90IeQxyj4Sfy+DN8wzdzaAvN4SzhD+edFbxbjPx+jjyTMr5IegsJbzly
dd4v5N3R0BT5KnmI5nkUNFVe+R3va3lUXq/xzSH1Z76/jTyCOIe7MlZZ1+Cd
hr7WPhfm2BihsWIO1EKuTBr2kJ7dsBy5PH+rz7Nbas+EN4/fDfk9Fb7LszpT
3dWButCI9lWNb8dANt8PJM1NSftsmJFicSpu9ZFc5M7UR0YZ3oOeyBOpj0zq
4yT18Sfl/TDbxgLlsTPv74KXkH1gI89OkKaffa0Pnkf+kjRN9LM0pyEvg7PI
ZyCatvMhcYwh7OrgQ3oH8jzX9fdxyDspox1lrY2rre8lzE2EH8TzU8gNaW9P
QSnqzgv+CCEsJpTLpHkn8gvEcYt36zEetUDOpwyOu/LIRX4uw9r2Rn7/qPEx
ibQmWZgKeyd52k7ZvAfNkS/mWt5+IQ3vIt8nbQNJ+wD4ifTFkuYRPB+uPCBv
JMxBhH0A9iDvzrX61ZywDbljhj37FTojl+Obfwm7Hs9TkaNybXycBOnI4am8
A0WgKBRS/vV97R2NpROo05nUbWP4lfKoQx5qwzvkqQ+0Ig3NvG2O7II8Mc/6
blVIQf44kTAS7Rt9+wbvfM27LWAZbakOafwJOZQya4k8ljSdIu4Mvp+Ra3OQ
5qIInu9CfpkyecnNwZqLFxHHF342ZldBzsuwvqY+N433/8fvJyAdMqAX7S+G
utxN+a6j/b3D3+J5/yDvH+b9tYTJ/zwfwEHkaqShBen5BuoiN6LOBlF3mbCK
8XBiNONJMfomvBtFXmkTFWkbe0lPaeQ/862tTIQXmb9G8nsbzyL1N+Rn+NsI
5AI4y+/WhDefsF6A2oQ3kt+rkDtAN36/m2pzzT2YgnyY72vQty7z/W/ITWE8
ck04R3h5qTa2HIMGyDmQDfWgPqxUvZP3pTy/Sl1H83sT8mbYh/wOYZQmrO9J
82nKtz/hr+Z3RwhErsXz33mWy+9nkN/kb98gt4TH/H6L3wuQW0Mx5FDCDIGz
cA7K0Ab84TzyBWjl+tfXsJH4WvO3P0nLH9ASOY7yOEFZHIcQ5psSLr0B5CEM
+f0KNhdpThqH7EV4ezS3EH848tv5lhflqT9yc7751IX/IrJXnrXdS9T3LI2v
MTYXa07+AnlUvtWd6vAe727mm1LE3RyOIWfx/LCfzWHzkMeWt/rz4vulyKn8
7SDPDsFs5C6wUv2XMN9FLkUYP5KWtbABeRbcR54PB6ifjHz7VnHMRd5NGuYp
LdCB34MglLC28vsazzrl27P58Cu/B+bbM73zEbI3/OJn+VHbPM87pfwtPW/w
+286Q2ppG+Mup9vf9ExpPqz1EHzqZ21gFXK6wvCzMXohv+soDD/ro6v5Hcjv
8nwfDWOQfSDK38pUZdsMvuLdm/AD70+hzHyKWx9bQ90vVRvj3e5Qlvb0Y57N
bWozGpufhCt+Fqfi9s+3uBTHaOR55a19/Eh4v0Rbm1XbzYFVyKfyre8ojOfU
VvJsrzAT1iBH5tta4BRkIndOtbnvFoxBbpJv7yoPysuyfPcuYW7JtzgUl+as
qioLqORvY4bGjmqEURWehmfg1wLr29Xp4weRz2qOJa5FWjPw/PM8m9u0pi3C
9yG809vfwlyksud5Hz+r49uaC/Ktb6qO+yGf5W+9/axNXEVemmdz6WmI4nlR
CPO39qK2NYk4l3jZmLEM2cP4eQr5NBRBHk76vuD539BNbTff+r762wDkA3m2
llYfPIV8mfe/9bIwFfbH5a2vqM98S/08kW9rkb/gWeQBfNPLz9KstF/XmORn
fVx9vVSBjU1K8zh+78izvYLa66E8azNqO2qDX/G8TgXb6/1DfG8Sdxm33tOa
dHGu7RFUvlpD+CF/x1i1Co7DCUjjnS98bc21jvnyC/rIVLfG11r/R+KrQN2V
hwDWJlfIb08vG7M0dvWFK162p3pVayvi8PjZHvW/vSrhDyfsXJhA+CsIL5yw
ykExwlvD72jkKPDh9zu800N7PTiMXJnvJ/vanL6c38HEEQRxEJ9mYSisnymP
ZYQVwd/CYQfshJpQA9IhAyqm2VySovUOcgPCX0DYrbVmQH6XNA9Qe9eYhpzM
O0kQCmFQmfxWgicphwYwFdp4WZveijw/19Yrs6AW8irSFEn6IqAkab2j9kBa
G8K1fItTcbdRHpGfgW99bQ35DPktyLS9eAHMpX0Wp06KwRXSchUepFle+oE/
f8/Ltbifh61aC+XZXKQ1Vm3kcbm2dtIaXmv5f5Q/b9szl+T7ZN65p/U37xcg
+5HmV0j7y9BAa1O+mcDzc/A5chvXH7QG1FrwLnEO0voHBiI3du1Xe97TPPfk
2bc5/PbW3tSFVwsW8L4fvz9CrgZT1RaIcwhxZ0MCcnau7c2+gurI7aiLy162
pm9MXp7MtWcqgznIifwtAQqhCozLsPkgDSYgv5VvdaE5RnNNad7xdn1EfaVI
nqVVaf6S8J6FJb5WR6qrzbDY19r8Vs23fFPC29aUk1wbVFu8BtfBizIulW5t
Um2zkDw9Td7ukoY/CqyMVda+8JDfs2lTL3vZGLMPuTbf5BD2YAggnA9zLW0q
w9Rcm0OVl6cIr6vmGv52wNfqpATy17k2FihPytt5wuxO2OvBQ1kOdOtX1UF5
5LhCK/vTmpNJz2TKrL8rv08yrA1ecX1EfWVFrq011YbWIz+Va3sz9Qn1jXjX
dy/BZbVd4k+Gh/AoxXQK0i2sg/XwWa6tZTQGZCltvHPS7YG1F96YZroCrZ98
kKfn2tinMa0QeRp/K+NtOoU1yG+6+UT7z/s87+Lmj8rwj/az5LeRyp78Xiyw
PYX2FqnElQb7oTNltQZuIt/KtbFCZTZeZc27vsTVWusN5Ou5Fpf2vMOQe+Ra
X9B+bT/y37kWt+qon8oqxcLuAlHIBZAPpQnLJ9XKRGWjNafWnoH8LQCq8E5V
7XWQZ6RaGamsypCHhf62htVa9noE+zf2g1HMF4GRNudq7tWaLgL5PvuDcz6m
AxuL3B32I++D48itGI+OlDYdoXSF69nvrYP32Gv0g5387Ree/Qw7kO/k2Fiu
Mf2FXOuTs1x7WImclmO6kIWwgvCfyjJdpnSabbJMRyNdzU+wW7qkbNOVKE0n
kdsTxtu+tsd+Q7rMXBs71H4jkYfwzlHePSL9ILJ3jukqp8Ik5S/X9q59oJj2
0uSFKdXTDXYj96nIWFqCNMM05MvsAS/5mM7xEHJYjunqpN+cTXhztT90Y7TG
6kbs0RYS1ovQLsB0iNIl3oc45D3sSRt52R51fIqVocpyGO1wOMwkzPmE3QrK
Ia8ijbX8bI7XXN+I3yt8bf/8s8ZGymgoZTUMDiG3h9PIp+Bf5NkBljflcS/5
W0n8zxD3NBhB/G/yfB7PWkFr5Na0ifr+tj7V3qYdcaz2NZ3xnlzbsyvulfyt
BfJN9TFv05EVJf/T3PpCfXJRro2BGgtHS/cEwwJMlyyd8kbSs5F3FvnamKqx
VWlW2qWjbY18MMaUf9JJ58bYnlh7Y61ZtHap5PSbX8Niyis01/TT4yER+TbP
U5H7Q1HNNdnWFp6Gu7S3jcTh5WPtT7r1+cRxqbjp1H2QN/K3WmpLpCcO+QD1
O54knYHLyFfITw3kj6A4v/cQ32u+VkfPSXcRYPrL2fBkgM35mvuV54aaH+Et
X2vTatvTsq3u1QaWZJtOTbo16WDO8jsgz3Rx0rFI1/JWnuketKYchtydODoR
bDn4TvWdZbqbvlA923Qq0q1oD1SIPJn2MAnepS301VqY76fCOlgP3fNsPNMY
2hd5K3/b4nTe0n13yjNdrNa4PZHnxlr/UZ3doPxmZ5nuQW3SC7l7lvXtYKUJ
+VCW6fKlU66JfDrL6kY67vrIL+bZXlDnFc9K/51uuivt7y5qf0ea69KWJ0J3
5NOk6RT8C7fgHuX3rq/p7Pojn4eKvlbmt5A/zLG16jDNOcjvZZnuWGPaftrG
EsrwW3idsDpKz09ZtSKueXAJuYTy4MbHUcoLaRrnbXuMu+k2xmisURpeR75A
HK/7Wp9qqbGM8qpWwtrcWsrrMWG84GNt8hXkwFxruwOgG/LOdNP9/Abb022M
1VgrnWDHXDsD0FmA1rg/IIe49YzWANItjiQPI2AufAMtyONw6erhSKbpkKVL
1p5Oe7uH8CDV1thaa2uPp72e1lhaa32dZ2tH6WCli11BmhN0lgGFtLc9zD8B
zD3rmYN6hjNeEXajFNPpSLfTkDmqOuPNWGiGfID3g3l/E++/xfslCPNd1/40
lz9yawfpZKSb6Rxlc1t3GIc8o7ztlbVn3oG8PNXmV83RmqtjIQYKNYe6OVZz
bSIkwYho011pPzcfebrTT2h/VqLAdEzSNQUR3k3kCnmm69ScOgT5htM36Azo
oXQf+aYrk46hkfbLbj13jjBa8f1fhFma9cf30m8gny6wtYjm8PcLTOck3ZPW
qFqr/pZne1GtwTsi+xeYruANiEA+WmBrS+m0+iLXibLybwcdkRulWtwfQyet
NQpsL/UTfKrzqnTbG4+HJ5EnaA/hZ3NQUp7pBKQbGAgHpb9hTVGDsC9TXwnU
XYN0O2tTH1BfuJ5va9Mp0Jnw/5dmuivpyOq6PZb2WrVI1xOwK8/2vtpDtJU+
hr+d5t1x8BLpfYUwJvnbHHWBsFdIZ+dvOgTpEkbTZgKLWZ7V9soXWNlKByhd
4BjSO4Rng2FopOkMpDtQHr8ivg/cfkTrO+l2K+bY3KI5JjvH1nRa22mPG62+
nWtjh/42SGs97aW97cxCZxc1+dtUtz7V3Lg63c5K9U4o8iv0wTYMl/OhF3JC
tq2NFmiNgVw2x9YaWnPE59iaTGsz6XTbIYfT327Qd2fB+zpbJcy3vE1HvQI5
nfJLc2tGrR1Hk4Z9vnaGprO0Zow/aSVMXziD8efnSuShJP2Pv91n/XO8isWv
M93SxJeRa3Or9h/aG2pM0tikMPsiT+GdObzbDIKRZ8faXKA5Ya1k6vqxS5PS
diXPdHnq4+/nWR8Lc/ragAIb0ye69iLd6gT+ttXf6jwDuRhtuhl1WRSWRJhO
VrpZnRHorGABfMe33pTHTtfG1Na0p9fe/o98093VIbzmyL/lm+5GY9IZ6doK
rG8oTsW90OlT1efU935Jtb2U9hwdKaun+dtenu2BJQU2piS6MVRj6a0807VL
5zBc5yMFtteSDrxFgY1JGpuk85Du457TZ0snVZTnv+eZ7kt7mN7If6faXkj6
GenCv8433bF0jtI9LqRNLXBnfjr7m0kYPmVszNHYUy/Z9h7a41xGrhnEsyK0
U6pqDOuZloyhLaA/Y+EAyKXP5MAYyv1DuJ9I+ytFG4FdSXxL+/GGa7Sd63A4
gb4B3/LeEmgQyrgCDUIYF+AXvplZysLYhhzHO62Q50EG8ln68xm4ABdhNmmY
BYNJ0xCYxzffwFpYB6EQAvX4tj7kUyd50Au5N0whjM/hR1gLB+E32A8H9Js8
/Qb7YD9Mozy+hFeDWdcF25mG5gfNUcGUg39lj8cPzpHn3yFPZQQvwyvwTTxj
Mv3pGHxAOdzn9z3wIBeBP+hzv0Mp+oYX9KZsesFAFsiDYCd18pyX7Rm0d9hL
3h5RNosgJsnyoLzEkJZY1Q1/e8CzBRCO3Iy/NYUP4SP4nb+dgxpQM8nOkHWW
HEMeY6EheXwK2sCLsImwN8LXMBeWUYZDCPsAbEGuSR3XgMoQB5Mpn0lQhbiq
wgjqaDg0YQPSFK5RRldhD+yFWsQRRXvrBi2Qy1AG/nCZMvkLulIGXWAtC9p1
sC2ONgM7KcNdKluYQ9negqvIwyi7vYQVy3w0F7k033pDe77tAKHEEQI3yes/
UIwyKAoH4Ff4Q/nm+/ngS/ucS9q/htdJe0dYyN/O8iyb8LcTvg9jTmn4hrDn
QVfoAkHEGQx1iOMB1f0c39xDfoVnL0MxnhWH7ZTBNjhAG/oVjlHGR+F53mkC
PYm7B5TUGS+somxWwhuUdTdIpoyToB9l/j4Mp06GQTtoD8dpY9WoqzFwATmZ
PCRBJ8LsDE/zbUNYy7froGuq6dakY+skfQZ5rFbUzpTvIn9JGR8paW36XcJb
T57WwTDKbTg0o43G6eyV+L6kPPfz/j7YTp3tiLM0K+3jYDwsIK/zYTiMgL6E
8S6sJszvYQFxzocplPtUeEBZ3YdjcBwOwyH4B/6FxnxbkbLuDe2Qnwm289Oe
8DLydMp4GiyHFTCQvw3lWS6sJb4NpHk9LIZvk6xMVDZb4Se4QF7OqwzI+1Hw
p+794Bppvw4n+dsJuMg7l2A3ZbsL3uWdvlCcd4rBHup2L6yiDayEkvytFGyh
TDbDR+RlLDwKMNuQTyGcfjqVsKbAWdJyDu5QprfhOHk5AVup0y0wDaZDNcKu
Cn7gDxtpOxvgG5gHj+ljj+AknIIxpHk0fA9rYD5hz4OZhP0VDEYeBG3hVbhM
mIm0jfegOPnx1nmIzjnVZiFBdguk/TPwJf2LKIOFcBAOqTzIYzFXh6rLIN6Z
zLuToCzyTernBhyCw7ALdro+rL4cy/ogRvoy8JEOTHXg+pD6Ui/i6AlbKLOt
sJ08bIM/Sft5uEQfuQi/wm9QjjINi7IxXGN5Jd6pCFf55hocpg0eCrE0KW0f
ptjZkc6QhiJ7UR6lIBfy4DJhXYI5xP013Iiw/Yp0cuNJ3y36y78QwLeBsIE8
r4df4TfoyjddXJ2r7o/ybhMvs2GRLcuEaDvL13njauRRxDkS3qPP9IMHxHcf
TsFpeIcw3o60Nqu2W5w6LgZBEAzt+dtt0tZA+ynVEXk/CKfhjMqCOo1jrXiA
56HIL9FmvFnbecE15JcI+w++L+D5x8iHCfMQLILFcJc03oFtlMl2rR+Q78FN
wvoH/GgDvpVsTtHc0pM89ICJMAmmUgdTYBZpmQ0x5WwszoEU5Kuk4bvilp5A
2ncVwiiEEoRZUmtb6jgIitO3S8AHlNX70JWw34DJ5a0sdYa7Eflf0vaPS6PS
+qubK/ZpbINbxPcvHIYjEESZnVF6CKMf+d/HN3thmfaisIk0f13S5qz1yBt4
th6+hGmQTptIg0Ok6TBsYizZCBNhEoRAMARAICQQR3ykzdGaqx8F2VzzkP7z
NHJ5yjwaSkIp2MM3u2EhLBLkeSEcJ64TcIcyvA2bYDM0IOwn1W8Ie4f248wd
KZTNEfKXRH6KUIceqKi+As9Rts9CNGVTHh7zt0euzlX3w6iDodAO2sNswpyl
MZE4isNF0vyIIBuThyL0r+r8rga34Q7cJ633oB5pqw/vE0c/eA3aabwmfR8U
tzTGIP9AGGsggG8D4WPyOAHO8O1ZGEPcA6ivfbAY+QTvHIdVfPMdrKKtrYRv
YB68GWz2YINgHPKnhPEJvAqvwQGN+9TtFNhJ/W7lnSa8OwN+R+5PHB/AjULa
PDzDWPI0dIU3BHl4X2tpGIS8QGMwDIYh8TbHaq6dCl9ofcY7V3l3Gtyk3LfR
5n+BAbT5gRWtjRd3axytdboGmz3tABip7wlzI3wMn8Blt16oDisIrxFp2sS7
b0E/3t9CXW+WHoG6agx3+NttNyZrbB4QbHOp5tTPkJtTJp9StnXAh3I/Rv84
CsthRYSNURqrGkFj+Ig29SF8Q1uZpz5BWX3pykxl15s89YLV5PH7WGujaqu9
CLs3jCe94+BLwprmwlTYLfhbS7iC/HeorQm1NhxKXoZAO2gfZXWsul5B21wJ
72lNAs2hBUznnR60/QpQl/x3Iu6OMAWmQjm+7Urdd4HTyFfJyxU4BafV/9VX
oSh5KwblCDMMulMWb8I/pOkmtORvL8AzjPdPQx7kQw/WZLe9zGZTtpuak666
PYj2Im/TdstR9j/LXtvNIZpLRvL3URBHmJXhfeL6APYR114Xp+IOY40ZCr9R
tgfhIfl9AEVJezGomWxrf63xmkr/SV38wFjbGYoiV9McyvMu0Bq5Bt9Wh+bk
tQUMJe4h0A7aQwfS9JPH0twbOYw0hUbYnKe5T2Ny1//fM8JI4hgBu0jbbohK
sr3QQ6iC3J86+MCtsbXW/tat5TTHa67vQVrKF7M6nIp8nr/9mWh7SO0ldyBv
h2v0g+sJZmMhW4vZMIz0TyHPnzuduXTnO3hnO8zgm5kQBZEqAwiHPVoDwlcw
CzoSxuvgoYyLwBLq7Fv4BD6FU+SpdQmbUysiV6BOyodZG1Nbm0Aax8MM7Zth
E2PcT4x1b8F65Onaw1AWn8Ix4veiD5aC/XAAniOM2vTFT2AA8rAo0w22h+Gk
q6z2YJCjfqxvKetKpOVtiEaOTLK9+T2Fj9wLesIs4poNTZHX8MyH9tEBeTZx
zNJhBHVaJMLWxBfdnkB7A60BtrkxRWPLXLfXTOebDDhDmzgdZGO4xvKxjKkf
QU/oBZ9S9p/Ad7AaupOHbtCQsJ6GksGmz9CeLgn5quq7lJWRyuqMW9toT669
uda4WuuOhjFa7xL3oCDbE2tvfFbzOzyCx3BEa0Lt3RgrfoMrvOspYmN+CZV5
qK1NtGdcxPiTmWR9Q2WksmpFHl8oZzoO6TqGIA+GpbAMRkVZ3UjnIN10epLt
7bXH/xN5KXPIEojUPhr+4m+XoTptqwb8r4K1X9kMNUYuB32K2xquDPJW8rwF
NlAGG+NsjaS1UgzEwlbYApvJ4xaIR45zazSt1cqRpzC4S9z3oD1pbAfVoHq0
jSEaSz6n7UyBbMojC5prTA61MyedPb0DfXQeShy3aGsNGD8nIp8mbadcGpXW
LwnjCzhCmEfhjOYD3t8CDyvaHKq5VGtGrR3v0CZqUVZPwHrqPqK8rV2Vf1+V
Be+8o3f5phcMZ6wsUsTqsDx1GU8dxJUznZF0RzcJr2YpC3Ot1pH8LpZge4rt
bg+vvfxe2Ac/Uzc/wVcwq9D23Np7t4Y20IU8dYZXCKMtNJWupLzt0bVXl45j
p9tzau+ZTRqyoBN01r6Zuh7m+qD64i3pcEj7ZPgp2PKkvDWFZiGmo5Cu4l3o
Cxt5ZwMchxPQgTS0hx7E1RNuU8e3oDx5qQDe4AUX4CI8Lm9rQa23oipYHpXX
P0nHeRhP2e4nLZXoA99KlwDr+F2G368hJ5KHBGgDL8IK2vtyp0Oa7HSM0jUu
hEWyJyYPu1U3fP9hiFujSV8A38MM8jQdukF3zQPE8RLkQwEsZsxeBI8pKw//
r8o7VWC54g43naR0k2mQDksSzJdDPh1rKY9k1vhJUBvqwNgUs2+WT81vhFef
9lMPypD3slqvMofdgx+lY4HS/M0bfMEvyPqE+sb3sAbOE+f1IjZG+4XaGk9r
vXf4ex8oYD99k6TPhIbEM4g4B0JveCvZ1rRa22pNobXFVvrIFigH4VoXUpf9
YSlxLatoNiSyJYmHBO1BK1jf0BixFfk5wng23Pbs2rsPps0PghaUX0sYRPkM
hFf4W1v4hLR+7HQ40uU8irP10FqorP0febjj9tDaS79AG2oJbXjvRTgbaLqC
83AfuVBro6J2fthN8wJ/O+vO3w8G2hpKa6m/Kdsr0rWQt51OpybdWkGsrU3C
IFfnD/GWFqXJO87GeI31k3n3c4155CUmwfZM2jvVIuyagnZeS7oN6UxpD0sg
FfmjZNNd6wx6LPJqtz/SHmQ/8nbyuC3E1shaK++mDHdBOG05Ak5IR+fWHFp7
lCRNJaAKVIW9bj+hNfmf8baGG+l00tJNlyUNZaAACmFypO09h8H1KNvzae/3
mDx6CO9b0rI4xOZUza2pPEuRnxLP6kIOec92ZaCyWAHLnQ5fuvx5geZrsBt+
RJ4LX8Nq+B56SV9c1M7gdBbXjry+BtNgOnwNc6AjdIqwPbH2xr/Cb1AFCgVl
XkXrEcIoA0do00fhAX3uPiykLhfF2hyiuaQ1a6Q2YTZGaKzYxbe7oTZp9qbs
2kAS5fsP5XMz0tKgtPzA8zUJtkbTWu18kq1tZCMzh/r8lHc/cWt2rd2lc5Du
YS2sg+18sy3eykhl9bfrvzPBG7k977SDZ3jnWfiLv10OsT2I9iLSCUo3WAfq
uj2R9kbPk+cm4TaGaCxJk58HLA40X5u9sp9B/pk4f0owHYt0La/rTISyvwfv
I2dRBpmQg5wLM+nzM5yOUbrGX4ItrU3BH/kUZXcSjsFxiE+2tZwv7Ei2M4UF
rjzrJpoOUbpE6UCkC/mQd8bAUBiWbGO6xvYfyNOP0Iw6bOrWPFr7DKbPDYKe
tM9e8D7v9gu3NZbWWioDlUUMxIbbGYrOUlKJfzbyMMpgKGyibDbL3yvWzjJ1
ptk+1tYgWotUIC8x0DPWbC1kczEy1s54dNYjnaV0lypjlXVtwqwDM5391Fr4
AdmXOH2khyHvoeq3pHEbfARjI8xHT756B+FQsu0BtBcIdrqb6U43K52PdD9L
qLO0UpafYTzvGmC2WLLJakv8V6PsrFprliC+Kx5tffsgRJU3nxL5loyBUtG2
59fefwEshE8p20+kc6Fsh0E4faQcXKTtXYKT8k+JtjlXc+8tZzsjHaR0kb/L
Po209INZ/E4ijYkaG8hTRe2nAs3eSOeFo5AD3P5AZ3h52gvR9iPAh3z6xtsY
oLHgMn3pr0jTSUo3qT229tq3nX277K9K0Z46BZq92CoYjHxC+YWV8lORfpu/
VYVa8ARcpMzD3Hmmd4rNme84nYB0A2nU+R7phqj/usiTiG9iBZvTNbc/RRoa
QDCEwH3tDZyO/Y7bc2jv0V26oMpmQyNbGrVBtcXVWpNofIUzcII8/13S1oyX
pV/RHijC9sDaC58ivUHaK8FD5HTSkAZfkKYvK1ib3uTOcHWWG+rWr7JhuE99
/UgefnBnZjo720ycl+jLVRmDd0hPHWm6XOl0J6t9Uuc3Qm0O1lz8iDRfcPr2
Gsj+0sGWtzFAY8E90nQXasETyaZjl65dOgnpJkaTxlEQSZqjoC9hvOt8nOXr
vIcwdjsdgnQJH0SarYhsRhYgjyZNo6QTQj6m9VFF22tqz9mE/LQijBcCzYdO
vnTNoGmA+cDKF1ZjksYm2UyfV9+jbq5LXw/XoGmg2d7JBq9RgJ1Z6OziReru
JahMX6gE/1Imt0JtztXcm0BdJcabTke6ndvU1Z1w0wlJNzQTvoLOvNsJGsLT
2o+Sl0/cHK+5fr2zpfuMdEyEzjG2X9d6JIv81SDN1d0ZgM4CJiab76LOeC8m
2ZpNa7c7fHc3xtboWqurjamt/RRo/qPyjz8eaHlS3mpCLe1Dgm0voDahtrGa
NH4XZzoH6R7KOX2rbFbfUJ8PsPk9HS6WNR1fI6cDli54VYCNBalwjucDSG//
ZPNBli/yGuL4XmekhHsOUiDZ6XCly11GWS91Onfp3ksz9nhH2xmJzkp0JqOz
mS1u76kxNsTp7KW7V59T33sOGsH/SNMT7gxTZ5nnSN8o0lZVZicBdqavs/3W
PGsDzxOnD+3vJRiC/Cppbptic5bmrrcDbeyVPU6fQFtDaC1xCS5Hm4+r5t9M
2X+S/ymE8bnCgdfCbEzU2JgMKbCX9vyQun4AoyrZGDzUnWHoLGOuzgNgJIyK
sz2n9p6L+V9v4o+Xzi7I+pT6lmwGZDtQnLBLwNwYGys1p/2AXJ82Ww+q806N
BDuT0NlEPhTA5UTTFX+p82DpucjDVfkYy5Zb9qm8s6i42dvqLohAd9agMVBj
odbIk90eQnuJSe5sRmcIOkvIoIzTwQd8oWOMrYU15n4QY2t8rfXfg35xdqar
s93BMAS2Ul6LKavHcLCi6Xil650OM6AUfaJkkunYpGuLl80INEZ+XrqdiqYL
kE6gHPKdCNP37aS+J9IOssljVoDNGZo7fF1adQats2jpcKTL2Qf7pc+JN92B
9vu7EuyMRGcl2oNrL94txuUNDlYwnYV0F5/DIqcDkC5AY5LGppxYm3v0zSC+
vUD/PA/7yPt+7dVjbGzQGNE9xtYgWovkkeZ8CEEOhruybYW71N0dOCTb1ABr
o2qr+xjD95c3m5AYd0aksyKtkVu7MxCdhchGQ7YaYVBOdUd5pcEI5JFa95L2
DZXtDPCQG1M1tvrp7Bv8KHNfnaHqLBU8pOFxWbPBlS1udfJQDeIgPsbarNqu
N5SGe6ThLqyn7WwINRsU2aIkQhJU4ZtCOAbHNT9DAzdHprsz65MuDsXVkL78
VIrtibU3vh1hda82EEl+toSb7l6/1TauUlZX3BpIa6HXXF+WzkC6g4HlbS0t
H+dJPC9JnkskWJ6V97XE8aPmRc1DsCnQxh/d33JEdzSE2FmRbFIGhNiZj85+
lGflXWdexZwNh2w5/qtTCIBAWE6ZLnM2L7J9qUaaq0bYnkR7k2B3dhulPavW
jzpTK2E6tHHItwPMXv0Jnacjt+WbVyLtjPyU0yFJl/QTYf4sO4Yg2wtIB/aE
s5GRrUxdqBdkc5DmotegXYzplPe7Nqy2vN+djUpHLl15c6353Ryvuf64s92Q
jZhsxYLJUxCUJQ8B8WajI1udodJNw65As63X/Qu/a50fYmdp2mNJV/KEW/tJ
pyLdSiWdRcL/tPfTuaOzh5IN1XLS8yp5bevOWHXWWhSKhNucpLlJe2Dthf3A
P850MtLNDCetI2A5/XdZrNlMyHZCayatnWSz8BfyYeK7TXxPEd+XxNc6xM7a
pLOS7ko6DOkyytKeBstOgTQegUWwONrO0HV2rTPsRsiVNP4S3gbGkzzKZzzt
cZyzCZJtUBx1WhmSiDtZ91M4fYfOZH6Xvj7C9AE6k74Xbn1UfVU6S+kuvWkL
XpG2JtXadAlhfuvO4HQWdy7BbKsakIa7CXYGq7NYnSnobEFnbjp7q6OyCzMb
n+1ujaG1hs5QdJYimxjZxqypYGcVGt+6Kq/ud0UoifwrYRwIM52gdIOlKU9v
N+Zr7JcOV+PxBDiA/DDI1jfSeV5XushDyQizeZPt26vUWVu3x9Re078KdVvF
bNJkm+aTZLoc6XSqqj+Tpx+DTUciXclpd3anMUJjhWzQZIt2A26WMx2gdIG/
x5gtn3To0qXLZka2M7IRkq3QFbgKtYnjf4mms5HupmiQ3SWkO4UKAq0PqC9k
QGa82QAOdDZCshWSzmOhO+PVWa/WNFrbtICWkWZjI/1ZPYikXVwLsP4jHxW/
ALOZHOxs2ua6PZT2UmqDaovB5DkI/oVb0lME2Vm81ogFQTZma+z+F27B9EQ7
r9b+dQv5G0GeDiOPgI3KZ6LpCqSDSeH5Yq3dStqaaA31MaGyrY30twXIn2Wb
r9VF+AL5l2zzX5H/y6ls8xGWf5nunOmC3JO/jfExny/5fo3O4pmP3f+Ux++v
+B2L3AtqZ5tPQqLzh3le/mRaQ8p2kDS8R3qO8rcBPNsDfyN/nm22zLJpnoe8
DlYjd5I9uMJSGMjLYSXyh9nmS3cWPkWOzzZbbvnzyLfruWxLyybYlW06KZWP
dCo1VJZu/aDxezzp8ZDHk7w7TvD+xRzzHZEPyXHkHeSvmo+VwQnk1GxLm+5A
0l1I8qmVf5x82OKQ+2ZbWPJpOsf7iU7fpT279u6z423tIp2jdI91nb+e7kjS
XUlDcqxuFObnyOOdf518rubmmA+wfIGVZp8c8wGXf418DAOQ1xFnGnI6PEta
umXb3VsqM5XdmGzz/5GP1hn66ZQ40/fI3vB10jMpzmTZIHbg97Ec80VrJ5t2
5C/izPZCZTiZsozKNvt91Z9s01vQBsuWsjE1PtHSoLSoztuqrWWbP5LaoNpi
bLb548gnS75ZH+RY3SpP8h16Mdd8b+SD8xe/C7Kt7a1THSOfy+B9d6eW7tZq
zcbqd/l/wHlkX/52y9vumNFdM23gD2975xJyRchHLoBE5GaZ5usnn53DyGH8
bYi3+ZTUS2P97O6TaSZ/wAzzGZbvsO7gKZNuPqryVdWdUBN4P5J3avJuDfkQ
IK/PsLvZHvM8Gfkv6Fja7rtphdwiw+5iKs/vLsjHMuyuLt0hpLuEymfY3WoK
c3aG3cGm8lCfHJNld+LobpxwaMTzQRkWlu4E091gP2dY2pUH3Y3jl2G+8Pny
CUQOrmy2FZ3hWGW7w0R3mcj/ehT5eZRmvvHykc9DnpluvhDyidCmdkK63XUk
n8XbPG/P74XIbWARvxen2/098o8vjbw0w+7Sq0/8a5E3884ib/tG367LsGeq
wwTkgzk2NmmMuoTcMdnuy9KZ8yr610HnL1kBopEbEcYZb/O5ke9NMzjrbX9r
gtw9w8pKZXYbeVyWjV/yyb1Led1Ls7TKpz8L+YV0a1sK40/k7zPM9/QZ3v8l
w3zG5DumNhOL3DvNfH3kr9MTuRph7iltPt/5yIl88z3PvPldFflGuvmCy6de
d62szDH/fI0P1TRWxdr6U/6zfVl/lHX6rY3kvzP5r0+Yg+VbBxeQr8JY5BNQ
PMt80OSLJp+6fzLNpuOhO++Wbfu9JNP36Py8GfIV3VlY2nxg5QurO/w0nsgn
pjbykCSbizQnTULulmW+nvKve4T8dqrZb+pOC91tMVz+IeT3Kr/fQe6RZX1f
Y4B886YlmW2F7AeWIlfOsrvw5L9YFfn7JNtbX4GtyHmZVpYq06PIjSiPFMI+
wvMveH6AMSKA8ltP+D8jRzj95Vae99aZDmEWwPPQBF7LtrlLc6Lmxn1ZFrfG
rEvIfyTYWk1rtuvxtsdXep6BositcmysVJyNke8SRzHiawZliHtzoq2ttMb6
U7p21x7Uf0cS/txkuytO3zzk243J5kus85KFyDczrW41537G+9nOP0l1Ui3L
dNxaK2hMH6vzCucPGQytc6xOvFx5h5G/rQlmi6b5SLZ13/H8Ummb8zT3HU2y
tbbW3EeSzKdUvqWak8tn255de3fpYE/y/fEs8y3VHHPHlanK9jxcUHtw/rbq
w+rLV5Isb5ojzyCnxdn4o/NDnW2GZJnvlfKovKZn2X2KiqMecnvC2OvjfE6R
L+faXQC6E0B3Q6qPqK/IP2p9rN3JKV9X3ZHUDPnVyrY20RplIPJThFHa19Yg
G8hfQo6tL3THYAHyj9nWFzVny9d+fiXTpUincrSi3UGg+DVndUKun2N3h6gP
qy+fzLX45e+9L9d8ZuU7qzswLyM/B2V9zcd5N3KHHKs71eEh5HpQwtfuINuI
PCDHvtV9ln8jD4cUX/PJlm/2oBx7pjsvr+tZrt3HJ5+5XOShOfZM3/yL3C3J
bCO15tTaMynH7hLR+kN3k67Ktrlec7589+SzLd9t3Tk6UG050fref2vUJPOB
n+b6/zjk/knmuyAfl5W8+yDRfJvko3RPfSnFxgZ9Mwr5TKL1LfWxa8hZzv5J
Nj4v8vtEtpWP1nu/InfItbLVGq6NZNI3tbS16Sjkhjl2l6DqWHVdNcfWlipT
la1Xjq2NtOaK0low29aWagNqC29UsrXjf2Mw9X0s2+JWGprx/F623Y2gMtVd
o8/n2Npabb4j8uZsW7uojp/l961sWwurDastj2LMf8T4+BAidH9ruq0V9Ldo
fl9IN99szQ9jNd8UMI74m8/mS8hTC8wXUz6Zl5EPFdhdqXfkb4fcLMx0s9LR
Ph9qd8TpPindodMDeWiB3W0h/9iTyG8UmG+p3tHdU7Kp3+78ESrKZ0hx+Nud
dc2RJ4Sbra9sfiNlt1vIWFWGsRY6IK8tMF/kk7AZ+WqYhSUfh+9Jz1uBdtal
M6+xOhsMtLMpnVHpboMfCuzuJN1x5Et43xXYXUe6E8ib31nlzB4sVz41yD8R
fk/kCjCD8FcW2N1BujOpBO/XkR7Evb8kxHxE57vzQd3d0LvAfANVJv2Q06Gb
v90ZNQb5tUizxZdNfqDs1bSvYz83B4oilyo0X0D5BNaXXGiy7qN5Ejm/0Oqm
Ib9rILeDvrqbB2KQyxVa/pTfl5CbQJDKEl5Efg26uPyEIKcUmK+y0ji6wP4W
7u5LaokcVmhlpTDbID8dbr7gKqO/pWfgd4+iZmMgW4MPCsxXVG3qQ+TQQgtL
YbRGru30LbIhOc/31QrMd1k+mvLVVBmprNbDZORgvgksY3lQXqoVmj+27oip
g1wBYspYm1HbGUT9r/PYGbHu2jgdbHdvfi6dj/RioXYWJx+qv0LNx0++frKx
DXM2oB6nk5BuQj5vl52OU7rO0s4fTTaML7D/bhJstti6I/Yjfl8kDRcKzSZe
tvGNgs3XST5PI3i+m2e7Cm1Pr739/4LN104+d/2DzMZTtp56R++ecWeXClNh
9ww2/aVs3pfx/hvBps+SDfncILvjVvZROsNOIP1jeV5FtuV6Hmx3muhuk0kw
GTzBVjbS2Uh3czHYfO2UxxTkecH2bVU4JlupQNNlSKdRGblPWbN9el5nPAF2
xqSzJtnYydauJe/c8tiZn87+jgaYLbRsjD/n94JAs13RGdcxni0JtLt2B8JZ
fi8FhvX/zrx3BZiNkWyNpEMNQN4WaGdtOnMrgrw50HS90vk+0LcBpg+Uz5Of
4go03aV0MD6BducJzfC/+zm6BRjl3HgyCvlMgJ1dKbw7yOPK2t3HOr/UXSL/
BJguV+nxDzQfD/l6SD8j34mNAXY2pTOqE8iz+F5bH9kUNOf3nLIm62/TkWsH
2F01DPeer/j9Z4DdRav8PZQMDP3/+ajLV/1woemy1SZWI7dx9nhqE6Oou8hC
Gws0Br6MPCbT7vbWHd9f6b5qCjeTuXMw1EDukGxr6QKtt5HnptrdhLJxf5n9
SGM3f0lnUh+5X7KtrZ/g+UjkUckmywdicLLtYbSX0Rq+Q5rdSaS7ifpAWqb5
yM9y++Pz2k8lm+2WbLjkyzwg0/azuoN6cqatibU2lr/VzGTzkZZtgdboBcm2
p9LeSnP4fuRLKeYPrju2wrU+SLazfe2BkpF3JdtZtfYwocjeyRa2fLqmIb+T
aXdxaw05NtPubNF6X3u+uawPrqWYr7fu5ItOsT2+8qI8/aH9eYqVh+53aI/c
o4rtbXX/xZFUu2NXd+1WVpkg/55pa3ut8Y8jj0mzu251R+h23m/GO5GlbU+8
Od3mfM392gP3Sbc7FLV3zeKdL7QXzjBdgfbc3/E8NcP2jtpDTuT3Jyl2N6ju
UDmebHt27d11h9pG4uuZYv7+qpOd0qUn292Rum9vGs/mpdjdaCrDC8n2Nz3T
nXyn+d0qxfKuMlDb0B0tuqtFNpqy1cxOsbanNtiFZ/UyTfehPWhL5Jopdv+s
9ux9eD4i2dqmfuvua1/e6VrayqRXhu3JtTfX30rzrHKa6R505+BTuk8k1HyR
/+sz9JUJoWYLK5vYUfxeXmB3BejORd29qDWH1h66gzqa/vNBqK0N1Mf68n7t
VLsLQ3diNE41nYh0I9IZFc2wNazWstrTyjexYaqVh+78aIG8KNXuQtCdCH+n
2ByuuVxrpE3EfR82+tsc6FVoawBfdx9gU831hda3ld5XJBearDmxLfIToWbb
KxvfuiG2xtNaT2uMBwW2ZtPaTXPqBeSlsMHf4lTccwosPq1BriB/W2Bzs965
h7wq1dqy7nTR3Wn1sm3vrDv/q2kvnWltW3e+x2faHSO6O0I6tAbIRzNMV6U+
fkO6pTQrG+nPdNfe02mmazvP33oTflymjR26c3mw9E/EX9bb7nvYgfxrqt0F
ozthvJAvufYvnVnRTLvjV/cz6JtdyHOybCzT/vgL5P1ppguSTkh3aSlMha0x
pBhyZoqFrT6vvq87DNOcfiaX8Iuk2F2k6hPqG5VS7C5e3cl7GrlYit2V/N87
yHMyrK9KB1Mr0+4o1n0sulO4G89fSbW8qw9+rLafam1ZfaJZiqVZaZfO5U6m
3Xmku49058+sLPORlq+0fCblO1kz0fZC8glqLTtFnSVXtjsAdBeAbGplW/si
774UbT5W8rW6ziR5I8x8GuTb8ApzW1uIDDLbCNlIVEG+787Tdd4fXNF8iuVb
nEEaMmF+oNnuaY3WOMjOaHVWKx8J+UqE0F6DQ81nV7678hGWr7B8GuXbqDsA
dRdgKISlmI+cfOVksyHbDfkUyrfwJJwKMp8N+W4cgsPl7MxaZ9eyWZXt6ou8
0ybIfGzkayOfcfmOy2dJvkvyodZ+Q3uYWOR9PNsbbmdaOtsqjxwN53l2AWoi
1wg3myPZHhWpYGdpOlP7sYL5fMv3O5w8RsDSVLuLW3c0v0F7a+Lso7RmCidd
M2SjF28+NfKt8Yo2W0PZHP4bZT6W8rXUnRq6W0M2MtqP6I6DdL4vW8nujtEd
Mn/KV4SyrpxsPpry1WxDGltHmA+8fOFl4yZbt2EwvILdCaC7AXRmp7O7UaRh
ZIL5JMg3oRVpeCHKfJrl2ywfKPlCNSeOFslmUyzbYtkMy3Z4eZCtJS94zNZt
ttM/SX+wPsHu6NBdHbrjRHedyAZjn7PRla1uEdlNVzafF/m+/GfzkGA2oLIF
lc/9cecDJF8g+bzK91V36Osu/UnkZaLzWZTvYhvn+1HobJ2nVjBbG9ncRNM+
ukbZXVbyEQ+NNJvdHOcTIt+QDYSx3vnAyBdGPgzyZdCdHrrbQz4X8r14krw2
CDQbatlSB+lsT+eXTt8k/YBsBTJD7K4E+Xg+F2I2bwnOhki2RM2c78gQ3ZMg
Hwva3Gr5JcFotfFw8yXT/rJMhOkcpXuUj/OZeGtzantXCOOqzr9J7xvJZjMm
2zH5IMsXWT6o8kV9K8hsm3WHw2itbd36Wzb/04PM50S+J7IplW2pfICOOBtI
2ULqDhjdBaM4FFd2vJ2d68ynrmywk03/Ix3sa8l2R4fu6pBNpGwj5UMhXwrd
AaG7IOQDI1+YJtA03vbQyqt8WueWszJR2bwOHeEaf7taznws5WupNqm2uYyw
lieZTa5sc9+h7PtUsjtYdBeL7qzR3TWyoZctfXfy+maQ2TTJtikLshPNJlu2
2e1pGx1gHmX3TYL5IMoXsZ+zrXqVtL4Wb2Omxs76ahNB5gMrX9hsyIHA8mY7
LBviVORS8pmLsjsrdHeFfPDkixcIQeXMBkS2ILJJk22afC7ke7Edduj9WLNf
kg3CY+QxQbY/0r9pNDPIbPxl6z+Ydj+kgrUhtSXdUaG7KnRnie4uUZ9X31cZ
veNsmGXLvC3R7jKRP4R8lVun2X2AurOkeZr5yMtXXj7T8p2uLJsQ6ECZvh5o
Pr7y9ZXNg2wf/JLtbELr84Rk87GVr618quRbdSDEdCXSmZQKtTsddLeDfPTk
q1ff2V/rjn//CnZHkO4K+kC+3sFmgyVbrMvwV3nzkZOvnHz25Lsnn3H5jssm
W7bZ8tmT755s2mTbVjXI9E3a/7cIsjtgdBeMfBzl6zg9y85OdKa6TOcnvHM4
yHzY5cs+1tmm59EW88PNh0u+XPIxka+J5hDNJbJhlC3jfmf7dpk2+ldFa/Nq
+7Jxla3rcDdWywZbtthLePfbSnaniu5WkQ2SbJFkIy5bcfkEyTdIPkPyHZIN
cS03J2hu0L/JoX+boyJyJYdk2cTKNnZmpM09smEZGGk+XPLlqk691AixO1NK
ujlQc2F/V/byqZdvvWz+Zfv/u+6liLQ2N9jZfMv2u2Sk2eLovjjdlbc4yHyP
pMP4GdlHNijh5sMiXxb1ufbOhkq2VElxdhapM4G7yGUIw9/5PMv3uVO0+Q7L
B3MQciJllODmFM0tM/hmepzduaK7VzTGaayTD/2aILOpSHX6laGJ5tMm3zbZ
LMt2WT6v8n2dyLNJiWaTItuUhqT1afmqhprvveyl5JtSK8r+rQ75iDSJsjsn
dPeEfODlC687GXQ3g+YszV3lku0sSvvdHOQ5pGl2kN35o7t/zlM2f4abz7Z8
t1s6WxTdoaW7tP5ybf8TyvrTCtYG85zNlWyv5BPzjPOBlC+kbADXuzt/dPeP
fOR8XZtW2/6XMvunstmMyXbsKb5p4HyY5MukPt7B2YzLdnxKjt2dp38fZnGO
+bwtdT7k8iWXDla6VelYayNnkcdMqA9PJtsdHLqLYx7MD7M1ntZ68vGTr99n
QabfkX5siRuzNXbLZ1i+ww/ls1TObOBkC5cre6wIuzNKd0epDastV4LKug8t
wepaOrWR1Of4INM3Sd/2tco91uzD5CN+ItbuZOvvfG7le1uFMApDzMdWvrYX
eOe88wGUL2CPINN/ST84DHlOkp2FaE7U3Cif+l3Oxk22bjNIz3ToL90IzAiy
tqk2eiXQ5jTNbS9o7w1J1HlilPlYydcq1vkSy4dUvqRrw8x3UzrcS2Hm8yrf
V/kQypdQdx60dD5A8gX6NdTqRzpz+VJ/xTczw2yO1VwrHxL5ksjmT7Z/DyPt
LkDdCZgaZWtwrcVlMynbSd1ppLuNNGdq7rxBHq4HWptW29adBLqb4AFxPAyz
O9N0d5p8GOTL8BZtuLfzeZDvQxHnf6w9SINY83H3OBta2dL6O1tC9Xn1/aXU
zQjykg9HQ83nQb4P63l3A/wf+oULMw==
        "]], PolygonBox[CompressedData["
1:eJwt2Hm8j9X2wPGnzOnKcHAcw8HhGI6ZimZFhm5yNUi6biNFw5U0qdyrUD+3
6fK7TYTIUGlCEUKZUpFu0UAKRaWkSIXc93rt7x+f11rf7/M8e6299tp7r70b
XHFjnxuOzrKsz1FZVoaskJ9lbfxRiWyMYtxTPctGYX5elt3nvdlkzZIsq4Gr
mnuvfJZdQL7h/xN8+0mNLFvo/dexolGWvYU3UKFslm1pqL26WXZlqSwbXSfL
ptGno1S9LDsaNeifeFZM31pZ23z6gHyySpZNxDrtvIdyyNPeriLPqmbZau99
6vkKrMRMfk/gy33k17WybCe+qJ1lf/hvRQH/2c7H/Qzch0e111l7Y8lu+nI2
yujfUH27hF4dfekfkHPwAq7Svw/E4zn9/jfGY2G1LFuAJ/Elnw7z7f/5+JLg
TiRfDB2VfLvPt4fIt7EWw1tl2bwK+tRSH7AKJU2zrDlaY3Y53zXLst/pU+m/
kmWaZFlZ9OT3LjZu1/Zg+hDMEOsX/Heggf5jFzaKx1/FYG7NLDtGTCpiv36W
YXdpiyybgqn4T/iND8VylX7MoQ9j7ya06JRlTdh/mN0OYjjAeO0T00/xGTry
8URsRSkx60V+yu4n+clu2B9HbjGum7E+N86Ps3WfMRqLAdo5Xbvz6FX15Vpj
c5SXNtI34bGOxgyLfLPEt4/yb6y+jEFndu5iozo5nb/TcC9a8nkNn2/Dp9qb
VZxlk+lTcHlrOXmM2JLbsB07tT0i8o+cof2Z6GxcX/ffVHp/+qU4WfxO1M+x
cuI8em9MEuvDpflMzserGFSYZQOxVm5f7Nnd9Gli8zW/9vBvM7agk3HviKPk
w93GpQe9Iv2f9HyyHMqjYr00V2LOZDgK49vIReRhgf48S9bT5t/YOFc/T8LJ
2IMfsNqzCZ4doZ+jzz2xWttr2FrSKuVR5NONYj9OzEbSt8mrRfJqJ/mufHsP
E/RlPB7HYH2bRa4Sh6vFpTK5C9/EbzH/RDvjtfdPjMIBbV7pv0NkKc9L4wV9
mYMF8usGfZxAdvNuK+/1j/fpV6GHteZN8+hq8+cm+jCs4XctfR+Q60/06w55
dDtGYpT2dmivSN8r6/tF+t6ZfibaoS0G+y/Ps15kN2N8drU05jH2j5Br9GV1
Sepb9DEj58tjqZLNJC+i9EUeOxezt10+v421qGzcGorRseSfUAl7+P2LfhSR
9cyNQuRp8zVt787ZCpvfyYVvcQJuNkZHyJq+38JGY/GqgGNwdqyr/uvCflM0
w72N0xoXa91k+hT05+MVfH6Vz7MwG4XsLGb3V/JjfIIi7TVEE+1M0u659DbG
qTXaooJYNRarb6wd/fg1g18P4qHcOhbr2fOo5llVcp8232KjDVkfDUpSXkZ+
1sQSfp6u3f1yax++iDz0Xx45slaa3zHPp9GnY5m4LsXDBWmNj7X+r3y8FF3x
JJ/PEqfz5WUfTKX3NgZD6GvM24p8KSa3YweK6+sPZnh+mfceIU+VF8/pZ01z
tmPMU9T3bn/ffk4uxhL8F8f5rx25G9+jizifhW6YLt695dBdfL0Tf+Z/af4t
oE+xTkxukNaNWD+28eEnz7/Rp9f0d3zsazjVuzNjn/ZsKP0mfKXPO2qn/S1i
8Di5jo/d+Vye/Bo7MYf/z+MJPOLZV/6b5d1j+PB37XVHD9xhfk83zz/nyzIs
Ry2222m7PtkJJ6EOm9f4dljkOvrhVGN4CgYYw3w2+sb6wkZP1NH2QW2MpE8X
m2l4Gj3EbAr5pv8rae82712Gy7HJ/xubp5hGbAvJY+XCIDnxe64miNpgrJwe
g+vZ/cyzJ+izjf8sjMFV2r2ffzP4/AyG1U6x7cbmR+LwYdMUq4jZIT730b+/
4Dzc773e5LHarogztL2MjXb089ju1Sjtv7EP9yeHGuPZxno42dz6UYIJ3hmP
1z0/7L2Z5Ol+n4ar6dv99xfyM99M8G17ci9+wiZ+jePX2+TDMXa437uHfLPe
WC3FMtwiXsPRjq/v8nlCxFC82ovb4tzYRw78oZ3D6BY5od06/tvEzjZ2W5F5
qI7p1qJa2plhbfov/cOaKacjt+eZty9rt1SsT3xZwZca5HfYjYfF9x4xH0cO
xy34l7W6nvae1N4tuBWLc/Vh1InLsBybzZUxfDmWPGRdOozSubov6r992I+i
+mmOxlztSO+Ew3w8hE9RxNabbOxh9wfUx7PW2uPIK717BarL7QpRK9VP63as
37Emxto4jL5BLpwhRj8Y6634AreL723oxUZPNkrIQWrAgVhsrFuwMY1cLLcW
FaR8jrzeQZ9Hn4tF+Mi3K8lMbAo9X0GfhKfQT4wvxnxj00acB9Ib8Pt6bV/D
Tkd6JxQa95b8v1M/OtI74R3fr8VqjGbjbfKAda+uWP1C/mE+HEFbPvbUXkuy
CI3QRU70198WuRyJXHldDBtoZzb5vr5uQCO2i6onX8Kni/PSuhjr4/Hop40m
5Ajx2mLcnjFnHsCDqMV296hfzMfT6KdjoDaPY+MfbEylP41zPO+JxnXSGvWj
+E3T3tN4K2p37c4jRxuLe/EvfKmN/fpbHXnYEWMTtT/ZUK6WiOWNYnlC1G4Y
ZIwHRi1pzAcainvoW+XvWjFtRJaP/MRQ//8dvaukvT72/F8jrhFndr9joxH/
9or/j+iA4dpoSP4iDvubpro96vffyCZ1034a+2pZlMPZ9tCuqG+fbGa/7EPv
a/wvwkTfrPTtjVE36v/J9M1y83UsijVWXx6KMwvZAz3xrVh+g/wa6cyRkc+r
C19WIz1JntjWeGE4v4+OmkFf6qIeWvOhFVrgC+2ez5eX+PAidjVJ69Eq+uRc
3Rf13w9Rz2BHrGdFKX4RxzzyfawvSmtErBUZWU3cquanM2ecPdfx79TaaV6s
4cMZ9M64SKwuRB8xms3PEfTVfF6FUd6r7L/vC1K9EnVLHQzmc6WQ+ndBRbba
2S/oB3GP+I2KWlPuPCSHHiMPy+XDYtSYrIn8OJvx6xK+zIw1hX4Yba2LE7nf
kmwmEZqjUO738u0f5s8y+nKc0iit6bG296VfjKfkXR9+lSF/No778JO292Jd
zTTHYq7t4uNODEAfvmd8/46/p4n5NrFfFfU7ntb21KJ0voxz5rtybWJxmhcx
P96mry1OtXvU8OP8d13skVgirovxmLgdYHdIQYpNxGggSrHbl3xFTf0y6mCE
nKxMdvb/GXhNDs2VS9PIwlytVc8Y/a7dg8hHTVTDBjZeNVaD2O7Il7sapf06
9u2z5VFXFKOKPvaLM0pu/sQ8KqV/pfGnqG/ZqMJGm1i/sCu3psfanid21XFh
YarxotZ7CA+jiVwoLklzP9aAK8mb+dCFL5O0fS9GY0Gb1PcLcn2Mvh6VO2d9
zO6J7M/Vn938+q5hOgvFmWgXOU5s/g9HY5lYzSaPRE2G/nVSrRQ1081oTb8u
dzaJM8o6eTSKmaPJn60t+3BeQaqXom46IPd+zU97a+yx63M1UNRCzSMXq6ac
jNw8nuzi27MKUp0Y9eK3vu2tzzfoe3Vx+I3+O+rY92rjCTGbI2Zt6A18Ux+7
5eS1vn2HXGmcZrD3JjmfzVdxpph0rpvOGnHmuCbi5PmRRulMF2e7nWSbWqku
jRr9kogFtsddhef55MGoZdCHX6P41znOBtabBtjqDPc5hhqX2XJtL32kPLkb
S+XJnfJlUuw3zdL6GOvkaIyJmq4g1dfLIw58PA6VilPtFjVcQxThY/N1E6rl
5nHM5/OMw4W605M8HxfgHeO0Fo/iR/0ZrN3x7L7H7qjYp8WzLcawMyzOSt5r
FWONd/hdgf/n5voT/SotrqVwRM6eor1d5CzfTxSDUSWpPo46uXruXL6InIGZ
uNXzWzAyzobev0qs2rDbuk66k4m7md6xpxj3rlGrs/MIGzflp3NOnHem+naO
bw/Qn2J7EqaZR029N59+U+x7jdL8iHnyQNy/5Kd2biXfN64bcCc7I+qk/ka/
p9Pz5EK1ummuxpzd5tmN/LqhIO0zsd88Sy9rbpapl87EcTYuVZjWp1inYo2I
tWIQuVd9c4l5tpWcYq5NxWh+34tR2GMMVhuD7vrUDR1KUt17l2fD8lOdFvXa
tLgbwtX8uoQP3ciB/ByE45ukuqVx3AfQ2+NE8+GEmBMYwL/p/OuinbPQX4zK
avfMqIu0uT4/7RWxZ4wky7NdDq+hH19qkw/lapSoVQZjCLbYYzfjTuO60Dj/
FOdl+T5IvpTK3evE/c51hen+KO6RXsRL6GzcC31T2zdHWsTGpN7gz/4a6U4h
7hYqkC2bpnuNuN84l94Lp8jBk7GY3eXaeJ4swjr6yty6H+v/OcaiZ+N0/xL3
MF3JhebIAjwnX7axMZPsmTsrxZnpI2O8EY/VSPXXW+JxH+5HtZJ0dxx3yM2j
JitJ9wVxb7BDHyqwv56sYR17TJeqkfVin8XH2FQlnQ3ijLCX/IadXfi+VlpX
B8m17cZ1G5bRx/mvrPH9hY/7q6c9Pvb6ejXS3VTcUc1mrxy7v9FHFKax/kp8
V2Al8gvSnN+sbwuwEO210w4jxOFm7V1LvhvrRJW0jsd6/hX5oPnzADbK2SNy
eBZ9jf//4flB6/xufI954joXS8X6GXFeGmdbtsvzZRE5jF834xljN9ZYfmks
12E9GvLnDv6Vz09nwDgLdhe3bvhKXfJzxJEcWZxqnqh9JtOnoJn/m1ZL54A4
D+whC2qltT/2gHPpvXCFdy8vTnd4cZc3ujjVMFHLbMJLfOpBbpBT/eVub/IM
dMYL3p2Dd337hG8Xkwvj7By+kK/4PRfvxz0UX1eQY+NeOOJXO90Jx91we3TA
DmN3Ev92kufr8wUoMN61sLsgze2u9MfF6h5+fSRGy/Em3oj6B4v58z376+jP
1U33jXHv+D59A1oZ25Zxv2hch4rLZeRxuVomapr26IDrmqZ78bgff4T+b1wh
jybI8SHkZbgcY437mKJ0Zo+z+3R6Y3qjhun8Fue4a+KuXp86sPFhnI/ZXILT
m6T7lLhX6Y4eOLVmWn9iHRpMH4JnMbtmOrPH2f0B8lhjcsC3G8kKOCZqT/n0
c710Hoxz4a/kpez0RzN9fkN/r6cfrJXONnHGmYwpeFT//tM0xTRi+0qcazCl
acrJyM1F9Kr6XAXbsUQsisj/AbXj/k4=
        "]]}]}, 
    {RGBColor[0.7605460909090909, 0.4210791818181818, 0.6589076363636364], 
     EdgeForm[None], GraphicsGroupBox[{PolygonBox[CompressedData["
1:eJxNXXd4VcXTvoE0IDchFUjv5aaRcpOAonSU3jsKSJMiovSOShUQBDsEFARR
QDqIIiC9CVb6T3qXDiIIfO/rOzyff8wz5+7Zszu7Ozs7Ozs7N65z36avlHA4
HG+UcjhKArsDHI7T/g7HGcCh8g7HbLxcATzcz+HYBxgGiIhyOKYjc2K0w5ET
6nCUQJ6MMIfju3iH40Uvh+NynMMxs4LDsQfpA4HvJaEMb4fjAXAgvn0H30bj
W298u9DD4TgF7JXscHyPPPnIsxblfIFyJgF3z3c4NqPO1sB9gDcCvgdMABwG
jAe8i3yXkb9bgsPRHHgB4HNAaZS7COWfAz4JuIrndcBRgGV49gPNXdDOVYCX
AMt9QCeghC86otDhmIe0AcCdgVcAOgG6Alb767tXnaAN0BdQF7TPAnwCeJTq
cCxGOTWBXwF9m4zuNXjXBdAVsBs0rwSN24HfiUG/eaKPgX8GbVdA24UQh+Mo
+ikD6UeAb6FPuyD/z8jfGPgzwKdeonulv2h8jL5bhbKd6Muzierzk8Av45uZ
yNsGuLqXnmcAfMIx1hijnzBGTVBfZ9T7DHAGaFiL55Qw9XUA2ucPuICx2wpa
tkep79iH2chbFs/38HwGz5cwTvHIO8nGLQjPgU7xTjRwlFN9Udapci+CD8LQ
xr3An4OWu4D5JUTjWaPzDdA9G7gH8Fx8ewMwB7Ab9c1Dvf7AfVDfAdaXLx7g
+DcDXIx0OMaA5ivAoaDzPvsW+asANuC5EGm9jac2AJ5H+makP4f0nvj9HeBb
wAjAj36aBwsxH86BxiD0X7lwPZ9HH6bg29X4NjJM9F0HFAO6gO7ppAe4l9XD
cl9A2teADoB+4LM5GMMXgCuDbzqCf8qkORwNkFYMmG28t8b4rxtgrf2eXKjn
EYXiZS/MYc8A8QVxScBtPN8B1MZzYKG+9wLuib6pAOgFeA7v7iL9L8BMwAxA
dUCo1d3F6vYOUB3v4rma5SPm76qA6YBn7fnJO5YzDv10CHAQ0BT9dhM4Olxz
izSWADzGc2PgR8AO4CaWlgd8EvgU4CrLxu9nAWfxXAhcAPjTX2nPABZYO9ie
f9DOUki7bP3ki2cfwHJ/1ekBWOYvzDrZp3zPdn5tdJCGT8CjJcGrHTBPl/or
jXSeLFRdBwvV5netD/aDJw6zzeCHEOs/zteKYZKZgWH/36cct47+oom0vGiY
9b9geKl9v8rmfCeTS8tt/q+0380BnwPmWzlPyuj4n7I3QEZkg8eWpaic5fa+
mX03z3hsjY19Q3/xJ3mxhb/6l3UMKtRzH+AORuMSgB+gPaAd4GGBvrkJ7PRX
Pr7zNFpZp5eVy99B1p5OxqOkYw6+XY7+90H/TwVejt8xpAM42PqF39T311yZ
ZW1eavUFWnkd7fcSo8Hf8jGtrL1n/wQY5rt8WxO5Ni6CfJyIOf5mqORNLGTY
fq6NoCkAtI0GbzyF95M8lK+crXd3IX9WQzbdRt7PgT8FvgW4SVkIOR0I6AxY
CjlfD/LgQ+B88Icn+CSnHPLjdy2kTwEeGiGZ1j9C31MeUi7GQ260wpimYUxb
gb6tqL8xyuiA5+2U7aFap8l7LpQ5FmkFgHEeWhcoa6t5SWZRdl0D1EJ+X+R/
HvlLmkwt4aV1net7PGRhEmgKQto14D3UD9Anu7k2g8aDgHGAG56qg+XXQF9d
RloH9E0aaG4LmquD5vfw/bN4Pxr4MfI3wvMj4J/QzqeQ/4sIpXP947uP41Tm
OOA40DEE9HgC7wQeBBhcQmm77PlUovr4MvBr6It9aPcgtK+hyaK5KD8dZXVF
mfesv98H1KSctt8ch5VoX2fAS4BuKGc3yukZpvSSnIPAx8Ens5C+GdgPcr8P
vq2Db1cjXwrqKmZ+9JEX8noCluN5BaCkU+sw19ZOHkrj+5LWp+HAu6j/oNyR
eN8LOMJL5fcGbAFvPcb7zcAdQdtO5OkSJj4hj5Dv3gdcAJwHvI53QRxf4CUo
+yFgMWAbxsiJvh4WozWfa3QoIBjwA36HAHcK13q9Av02EXX9grqmo5xB+KYZ
3rcFboW2T+KYA3cATMFzPeowgHF4LgRub/zZGt9+ifZMxfNK4NYo/zbKX4Ty
Z4LWc4CzAA/wzUTQUAY0NsPzHDw3xPNx9G8blPk9cPMS0ieoS/wP32RxTIBn
oa6jnJ/AD1H3FuQ/CbwX7yKd4t8PQEcEvusHfAN8fgLP/uHSvaiD/Qb8q+lv
1OPm5quOqfnSSdNQziE/6QfUDTpHiM/Ib5NDVRf1oCf1EXPObLcyfwIeWU60
/wZ+LoJeewjp0cB/5EunOpAvPt9hvL7PytxruoUTz34mm2Kc0l2od1CP4zvq
NHxfBlAV5R5D+ekJyhdt+tpzrA/pOcAzMB5vkpdCpc9Sp6MO95bxYXOkD8Xz
MDzXxnP9BOnk1M1fR/oQyhikHy+vcfkK+G+M01rkOWbzYyPHDnArXs/lrL8p
W4IBR1Cvy6k+HmRtH2iwHTCAOpnpeN7ov+ugoRzm+0HM99v4/Tp1XeDB6LsK
1D2BtyF/Bnk4THsX6mROgDtUspcyeJfNO36z3k99VhpwFM/pTtFFmdHF6OT+
h2UdjZPMbG5y09/05H+Aj+GbDCujksn5sDDttbjnepNyDDAXz9PKS78kL1H3
XAjapqOcb0Ik1yjfyAsngzFOSP8a7+8Y345F/ufRj8PZJmLUEYr0ZsC/4N1n
eJ5dXrKFPMh2TsP3v1M2Ar+G+bUA86tjtOZPplO0c/9xy/YgjQ1TJlMP4zp5
xnQ1rp15tn7ymWlDgiDvoFYlg97akP8vQf6HQdd9WBa8jvRjgeDlfM2hscC7
MY98KHOwht7CeH4GmMf1EjRdRXo96mX5GqdXgE+C5s1I/x7ps1BWf5T5B8o+
DZ3nGr7bDrwb7T+JNi5GGz9CnteR5zjy/Ia0ZPRJEuBP/M5F+k68r4b8TZBW
D/zTDPR/jvRWQZKllKPvUabi20rIU0R5inb1QbtGYl07iu9HIv9XyD/ZT7KC
ffkb9mtfgp6fgSukac+YB3wK+ccg/7IgyQvKjcHA863dTa0Pmtjv8bYXPmT7
4iP2+xeUuwjv/0R7G5UT/XHA6cBHPCQH76HOhYAvABP9xI/83gd0LEBa6TT1
B/mB69ZUk3UjgKs6pXtUc2q/0slHe+hiznPkX8U5hfcd/bS+1cJ4l0T6beCd
GKMNGKNFGKM6oKkR+R/4xyTto783fMX21HVR32KUURt4Eb5djW+n4NtDts7e
Anah3xqg33LQbyPR5t/xXTvgAKONNBYgT2PkqYE8hzG+GCbHgkDRuMLoDENZ
LVDmPuCqyFeMPE8BV7IxikwTfyQCfvXQGN73Vl83zNe6vj8PdfrpmeVuNzlF
mTUa60E+6P8UuJvxLfn3RdD6I8qoBvwb6juEejcBD/XTOjEEcBV9WgVlXAmV
LYbynu93Ij0L6Wu4hoaKt3eEiS+5bnL9LF9S9XO/dydSepkv+vIFTLq+mJsR
RWrXQGtbB/x+Benli8QDg22taYvfvZEeBtwJ8BqeY4q0BnMtHoAyO+J3P6RH
AzcDdMBzHeD56OtX0K4xQeIplss5x/1ZO0BbQKtyWr8zKcO5d0RaNcCL+P5V
4EjWlSZbTRHwh6hvOeodivrb4V0f5ClXJFoH2lzuanSS3rdMJuWbrBprz75W
fxvbHxK3BvinaX6kp2qvOd72m/n27VuWNs7SW6GOXsChRco/wd6HWnrnIn3n
tm/eBv1fg/6BoH9TmObnfa5XkB0xqLdZimxGa71lQ0oyvmO/rTTZNQ39+Q+e
J+F5S5B4kvzY2ltjT71pBuAh3uVx7cAcnIr8LyN/f6RNsrlPGfC2ySfK+V2Y
h3NRxsok5Tlm+SaVlF2Kelix7RVmU16jzO4os0+QaCQfUS8Mxe93kX4QuCvW
m6lIL402bkW5xSj/K+AhZsOhLWey0fC28T35n2vUNpQ/COV8gnKWmJ5GfW0X
0ocgvRjpb6DcdkhvDNwF0BLPBcD/mB2StrHH6PO9oP2vaNkAmpkdYIDpk22i
xO8ptodYRx4tob3Qa6B/GnDt8tpv8P1llP805u0WlB8O/DHqmkjZnKT5udfa
8Lb1Ifvymr/4uqrV3dTsDxWwp/0RMtW3QMDnG27obNTX8M164NZIvwP8HdK/
c2q/zfc1kD4buE6B7CG0hVzxlx2Te/qfC7Vvb2777TX4fgbyfwncHN/cxHPT
Au31r9l+/1e8e4D0Hkhf51b5Naz8WbbfPo20d50qaz7kzx/orw1hquuO2RTm
O0XzbeqfbtXFOns61QbS/7Lh9ba/WuX8//0WMfdWp/DtVuBRwMOoQwOGAg66
lX+PW793A4YAvgL841Qb8jD3alIfKZQdiW1k/89zij7SNgdwHXANsAl88C34
YQ74ZIRTY7HP3s/luJBmP+nT1A35TbGVMdfy8fk9f9mqnuhFtIs9sbMT0972
rr07ae9PWRrtN4/NlkH7jcPsUux7jgHH99VC4d+AL5RxOCpTr/RTnQUB/1/P
DKvrstnEPilUfdOtLtbxyOwjvbB/a4R9XLMY0X/GvuV4X7W6i60Pr5p96Lr9
ph2qhNnYaJeifY9pRwuVZw/wDsyTHMi31SmyMdIWRjvZRNNBqMtcw7sayHME
+HKy9IHjwOcAF/F8IFk8dtf4jPYq2u2e2NSe2EH5mzZLppGmJzY/2gN9zOY3
38qgrXQD1v4z4OHfwcP9MH4/OGXvp72ca/cp4OdMd00FHlwgG1bPAvEpbVu0
BfA72rN4TnAnWXrCHbRli1N2K74nL7PdW2zv/dD4tX6B5tWzBUprYPatALNL
+Vu5tG1tcsq2RpsWZcG/3wPXM54gbxwq1De0dTnN3vXE1tUPdTzCN60KZAd4
ZHRssvKZd6NTmPm/dwqzPM4J2uI4LzY4leY02th2fj+lQGM8ukBz3Wl0su2h
Nu6bnP9fD+cx+9PTfj+p81uTdWWsv/jdk34kZn3zbCw5jmwHbZcNLF9ny8My
2lk5PL/ZbG19xTDr7O1UnWxTH0t78pv0f2c88YN9Tz7ZYr8pl/aabOpl3zD/
cEvn+xEmS4Zbuey3DfZ7n+XrYXLlGz/JtD0m166ZDKQsZB+8ZO3jPKgTYHPB
+Id8RLs0ZRVt8bdNDtf0l53+mskpfsu5tMDGrKONO/urk6XdLVB/ngeuDt6/
4a35yTnNteya1cP6rlu5Va2eFgU6BzhbIDv9nyY3mEa6bhp9/J7PFSGra3DP
WKh9C/cv3Id5VMI8wRzsDtl8Olo2qbcho97BfK0KqAaon4F9ii/0duB7FR2O
eMjEWTmYF6XxDs8PgO8AauH5dmlBTTzfAr4LqF1G7/8C1CmjtF+xGdyC5+PA
E1BWJJ6PouyePOdDH9QFPoY6JwOOA+YhTzLyTARei++98ewFCKe+DrwLsA/p
EUwDbAfsAJTH+0bAj/GucRmdzXAN4lnNb0hLRFoCYIHR/bkBaZ/PNND0O/Bh
4MaAX/F8FfhlD+kxPNtbaO1nGUtKqz8WA35HP45Ef/aJxZqANpwETPNVeUll
VPc2QBho3FpGZZMW9m9j7GfSQONW7C3aAMLwHIm0L6xPWecR0PEjsBu4Psbv
HPI0wBiG+qnM7n56z75lv1zMhkwjXcC+wG0ArQFegJaAFuxXQCv77WPv+bu3
lcGyDqENBwHjfdWG/taHbBPHaCD7GXTcAj3PxqieL6ysEqC1G/Al0DAYY9wP
Y90C+CZ+d2SbgEOAuwK6lBafsT8+B95bWmPM8W1tfUDalmJ9mYxxmAJdaURp
tZn5Qq0clke9opyf+OF/xlNTfMU/PEesABhu37Ge1aVF5xrA69ZG8mt8Kejg
+C6hlProc+u3Vjb+TMuvKDqmoy3ppVXuMMBg48lBNu4DrK9cpZWPeZIzVXYI
8CKU8whpddH2nbni8c7Ae9GnQ3mWDRyO/dRq9GFn9OFlzM8ypA/4KMAbz1uA
L4LeS4BK+J1RSm3PBL6Cbz7Gt4eAu+F3OUB3wE38nov0v4B3m21hIfDsLJSH
915ZKq9yKZXpjd+DgW+D5lTglFLikQv4vgHKuQwciDy5SK+OPEMwH34D/ddA
f+NMlfMS6HwGzzl49s3SGGUarSHAXZgHsAjvNgK/DXzQ5iPnZRbKy+aZEeCt
dNBK2ZEuWgYCkgE/ZaqcpUbnIKN1uPUL67uIdy8DbwIuAD+tB1/FAGchbYTl
uYF3fYD3ApfPVN/9CvyJ7Z1HALvs/DosVHWuAawGTMnS88As8c5tkzW7MceH
4du/o8Sv5P1gwNEYtel19FkuvpmEbxtlSgZS/q0xHvUsI5495as+pKxZYHKJ
dVTOkfxNzJGM+sfkFPueZU4EFOGdA+Usrqj5+td/ZM1dK8ufNnHk2VBG7Vpt
40K+WVdKfcG1bAbgXR/NJ/I/58Mc0P8t3o8Bfow2vI7ny8DDS2r/yPYnZqmf
Q4yndtk40QbZr6TOSyagbYd9xWM3M1X3ceDfXJALSJuaLr6sbO3aWkp1bQM0
y1DfZGfqDI9nJeNDVBfrSTV+yLTxfg9yzAP9Pwi4EebzbqTty9Lc3WpyYaDN
aa451300d26YHfBvH9kFj6bpOQJ4IffKJWULPo20U9ZXu9L03U7gTNB4DM9Z
wGMB+YBxlFfgh1PcU0fL7jjRzkd72nrEdWkNvvNBXm9AV5T1De0ewPOB7wBu
+ygP31N2bMa7yzy/Bv41TXlKpmkMz/iIxnLot83I7wVcAv3bDc9n0d/jzX44
EfzbEd98j7xV07SG83kDoAby9UB+T3yXDRjMdgAf9VE7MwCdkccF3AA4GBCC
56FpGhuOEc+1VhvNXoDv8e4ifi8C/gSQiLQm+G4Z6EgBPWsjZT+l/5EHYDZt
r8DNkechoAue/3DJNkEbRUaU5ESK8cHZKPHat8BVkC+cMt8l+kjn52nql3eN
179BWmnOAV+1i206AlwJ+cvjORp4QprKecqlcaLu0AOw2leyehXwh4CPfCWz
M60f2B8fmQxn+oBUjWmjNI0rnysCd8lQnkHo277gjzugvwb45dM08dJ04Ek+
oo+0jcHvvcC9rS3kMfJiK+Nd2rLroO4YyhTghoA4PBcBu331DfljLOp6iLoa
xagO1nUQNLZBvmzkW2lpmdY31ZAeiec0lgcoS95wqQ7WNYPtcmlMnwEegd+7
8V0P4HYujWN14Mo2jveAN6G+0cizGPitONDIc9w4+Y3RzswzgZa2RlPuzqgo
GRpcUWv3QntH2UZdpw+gLL5txrmUIrnK9YuylfOjDn7X9tU8a21zrVKGdIO4
DM31eniu6ytd5QurY6WdyX4Ifo5w6Xtfl+Yky2WZH7tU/s+g+Xeb99S3Whjt
1EvPZwsPB/21c6WjNM6VDjHcdJgtJqOoD1KPWFZaenBD88uqGCrdmboP9RJP
W0+4rlBX2mYy7Ua2dLg/sqUTrTa9akRFrSWPkD4K9B0A7PfV+QrPWdoCt0Vf
vIe0V8CTH1YUDaMq6vtVts5xr0EbF/vlc5f67Tza/hOeX6R8IC/g+9fx7Acc
DfwqoC+glZXPeshro30lM8lrI022DIiWvK0To/nXG9DL9FfycYHhcSZne0B2
tKcuDXwbdXfmegMclK5v7+K5VLpk2kXjWdJDukZhDPfzrIr8CtkxD+VUjxJN
o4yutvYN59aXJj8pR3ekaf0Y69I6UN1Xv91G15P59oRevme+GsBbwatv0Ocy
VfVkWV90tfFiX3OPx71eV7RrFOp4Cu/7uOSzQvs3fVjexO8q7DPg/qBnO8ps
D7zHfBjmAk91qc4pwIMBz7LvXNrjcJ5wfW2VLf27RrZ0J66n1Oniba9Afk1J
lb9KJeB7IfI/pB/iI9QRSz9G0LkxEXMQ++JVwIOhA+1F+thYte2A9Wmht+zD
EwBujLEbeeKA2yZhLiAtF/iLIPQR1JsXgjFO4JVdlDnAWYFoE9LLIr1xtPZQ
WcCjUF8lfNsLOAz5diD/I4z5SpSzG/lfDtaYc03cBNiFOncDwr0kkyjTKc/r
hMvfZgH2bhdQ7k6u/RiHsVGSz5TT29H2D9D2uyhzv/k+fRktP1ie1z0P2Gu+
rGdDNV+m2v6cfjb0txkUrvMJnlO0AqxPFN6XpD38NA99N9/OPNmnN6NEzznU
5e+jsz2e6xWDDhd1i2DlnWfno9yPv+2rPfkhmz/UxeqB/m70fwJ+CtARzx6g
M8bOE3muSN9MD5ThAIwIVv469P9KcDi+wrsD9OfkWYrpMh3Mz+Fr5A2C/C0J
ukJTxGvkM+6jpxgt5OPyeOeFPPHA9cCva/HsAm6drnw101Uf6w2krzT4owf6
eVqMzm7pt8CzogSb45zrr9rYUs44wQNbgf9CerUI6RhVgJegn+ugTe8nqj8O
mhzhuSbXHfovh3uobWxX8xA9VwHORt25oCEsRmV8CKjtre8p96n3DcD4vcXx
StJYsP/Yj16mj10FPfdAy/OeknFxtgY1pXxK1Lf9k3TG3djG8Xvw8H4U9Rr6
dhuef8bzoGDp/o3NVsJ9O/fvo6Jl/3xoNtBv8/GMteEH4K9t3z07RN/QzsJ1
hrxW3UN+FbVR/k36DARrHzMG8DNgmfkf9kY9WaCvH329EwV8zgHuBsghzYni
bfKzt7dsVJttLxBsPuBd7Bt+60J5j/xEJ8+5e4HH7tAfBjw2K0TybhzwJ6HS
ob+i3xbevYo896EzRHvpuS8gyku/+z7x+QCuAPye+fCMoo83fg9GelngHfny
Q2sEHIWxb0HdI0VzjHONMiDArTO+Nfnqp2lmZ4ugfw/K8QSe5pQvwHRA5TjJ
lWeAb6VL1/w5XbKMMm0N+vgA4CCe30RaLztTewd4gM0jzqeF6J/66J/JwMeD
Vfdh4BdB0xXQVitaPNbE+Ox+tPZleyLFc81Mdow036TOwB9DFv+C8ZgMXMHa
G5kqH4EV5sNwwc7ZPcuh32M1/pXQljF4PoDnvDj535Bf1gKfwLxqhHo3hUu+
77e1/J6XZOLzNh/I2+Rx7qfu2Z7qW+OVdcA98X110h+htZr9Rv28rYfuSrQB
HEG/HUVzJwfLd59nEh/Sz8dDMvl9YsjJByhnNPqjv+nVLwB/C77yQl3LUdeQ
aNHQBfg5++49wEeg4THKPBshGcF5PixRfEx+5vdP4ZsT+DY2WvOfvMp8SSGi
8X8h2mdU89HemvObdqiffWUvnmHp7Z06b1hstveNZmunbzJ1Y+omPU3Gcq9I
W04Q5usPwMXY03ri2Z0t+wRtgqttf89nvuv7H7s+99K0U3Bv/YvZnVZmSOZS
9r6cqne0YWwxG8NRwBHAdrSvvLf8yfoY75EHuaZw/0UZ+r8E+fE+pq9juuR9
DZTf2fwwa9H3MFj7X/oR8wyeZ/FD8PwoQzajI8AvcF+K8p8B9rI9cEiq9vms
j3aEcwmSI2UTVDdtRZS/L6Gs11Bm4xD59lI/cnP9yASvI88llL8hWGmjQ2Qb
oL2CtoSNWfr9ZZZsx7T5tgSeCTr6gp6lUVoH1tt40B7LfQJtruRT9if3kwPM
TkzbKnU56lTUwdejnEG0H0TJLks7C+2e1TF+ZYBzsmV/pN3lnWzZuhPMxkxb
F9dy2ta22jhynCplSldLzZSNY7e1oz6+D8D7wmzRx/2StwH3VF4GLYxPLmZp
rHOyZH+ZZOM+0Wz4XsDvkvaSsmVkROt+ThDwSrP/0A4UZLxD2j6wtYa2XtJL
/mNfrMrS81zgqWZvvYDnphka29oZ6j+2n2NwxPiQNlfaq3ytz8nz3tYOvmc5
zFPglE9aoVN+lORJ+pg3hoyYhHndFDgQa1gy5FhqtPY53I/0Bm4NWl+h30ao
9BjKYfpvUjeijtQgRPerKNf+oq84+O8+fbaBj8bLn/N7PL9j6xfXsZ/Mr3UR
nn185MNCX5aOxqtZofITTyM9ntLdqcMXg+ePh8mf7hjwGNubcI/SHbzUmbYC
4GiU0ddDdC8wunj/pzLaWITykoE3JEh+rU3QXmSC6YIP0cZ6+M4Rot/jbJ8y
2aW9Sif0yUZv6Zm8n9YwRPaPCND8svm40teV95XO2Z0l7unG2F6mbrr2JvXS
tY8aZetCVd4TAG1ZMbIR0FbwFdrbOkHlVAcuiW86Iu+f3FOaz8xI4N7mc14f
uB/oL4fnohCNCdcZtv+SS3v8Q8DtQ9Q/dUO0V+c+nTab181/kn6UDWz/mA48
y3TpF7m/wXMmnrvjOQjrQQR9+bE+tLH7BYWhkj0HTQ6mxMimXTZGOuxx03eD
UE5N5P82RHY22tjoH1kzWf2bC9wdeQKQJy5ENH5kdI432/hqtGU88sQhTyPk
eQfPSXhugecZZvNsEyPdizqYG7ggRm1kW+uZDkxdeHGIbJAz6b+McqKoz+C5
Mr5x0YcHuEKMePIhvh2C31WQ3hL4L/Yp6Dnj0l0g3gnaGK1x476OPDAk3eh3
SdekHKA84Jk072DVMt8vt/mM+ZivGX0XluVirmD+FwMvhs7wPvdUyVrfuUZz
rb4PXmmC/vsnVWdLlKe9APWyJc93ZkmHpr7Rlj6QdpbBM41bsbpj8hV0mDpW
Htf97qkak2dp902VTfgu8OVg5bsE7AnsBWhJPTlH9vgTOdoPc19cBfiGzSnO
Ld6t22DnVX+h3m/QVy8Bn7R7ebyf1yRX50xFwEGgyYd3SWLlL1YDMMOhOzO8
O1MHeBl4zo25UANz4Ycw+X0/LCeZOcDs23TcbQJ8wc5p+5iNzBUnH+0U6qXk
Ud4nQl3uXOWZhPzrw+QrfrOc1p/+tvdf7il/bt5/qRAkuh7RVzlOPuNlgQ8n
SNaeBE4zHfs2cIlUnSvxfOmMndeMosy38wueY/Sxecr52gg0rUN914HPg87x
eB4Vq/Pq9wHvAVqaH3Jz0NA1WbaED2g/gE64FfS3Bt4VJ//zJcDeKeIZ8s5z
dhaen6Pz7Q/K6My7FWAhyzae6m181S5H59fPA+8HHbfJ88BvJKle1l/baCON
m20fzf30bIf8chs6dMY+E1AD8Alo+gfl3Ec5hypqvWsOPCFVtqidoHdeRdmB
quXovIpnNYOz9Jvp6/B+j+0VfwYNL6FPVqKedwNVL+uk/+6qJO1V5yWLhveM
DvLIXNtD1rJ0vr9u/d8hVndfuO/uzv1qnu6CjgP+Ae/+RNpQtONOnu6GvpWn
8yb6E9P3ubL5/NEXq6un7s10AxyPVdvZB9vMByupSOO/wdayU7G6/zQXeUrF
636PP/BSl84TQoFH5sk/8j7wCbMD0B5AmkjbjyjjU3yzGN/eIJ/6iT7Sthfv
biHPeKRXSdealQXcwO7mhIOHPROk+16Nl1wfY+eVfUxnoC2zI/izPtIeA++z
OwXxWCN+NB/ohsABfnpmv7hcOiM4CbwTNFxnuXG6c8Z7s//6lKP91x3a73W3
PuP9o2sOvaMdqdilc5JSLskvysbzgAtxulO7ADRfC5bcTAvWfph75M2AUh7a
U/kC2uXLv6YrcIxLtv2DLvn08a4H/W9Wcx6i/l4o2xPzajHa2A5t/BS8cpP2
5jLSEwfZ2doFswMvStf9Mc4X3h8bXijfuhPAi1HmaaS/gDJbAZJ59yReevNA
k2X/hMuPgv4Ug1BmJZT5DMr8iverAIsBq9HvfYFXAvvZnfezmHd/OdR2yvdP
XTpXCnDJf6C3yeQ7JqvdweJR+qUWGdAPr9CAvngF9PkwXiJPXcrT/fbf8+QP
fNR8gp9Llx0oEbyxz+xFT8Xoe95VcPvpN9NpT4rw091+0vRdkuyHSzFPuyXL
Rkpf2u3oq6vIv4JrR47kR1/I7BmY5z3pw2y+zOiuf38ftzPWtZmyrdDGEpos
Wfehybs5nOeAa4BZKOsjzn/g521Pwb3FO5na01xEW2bj/Z/MW0bjyXHl/OF3
F6zczWXl/0w/6DppOrOMBj6bqf1vLs9w8a4Z8lQBDkF9LfDdx8DuTO1zHgGX
y5UsfoS2tkJedKejNe+c5OjM4wHwCPBMPmjoHCf9iXqUX7L8RXg+wvvrbfN0
ltINeGCqfFfqpumspIf53PydI5+oKbmS4R+YHF+NtnRCnf0CJfu5JpDWubni
+xm5os3H6PNMVvyBvxI1luQzji3pXuhQ3rnW5+z7T23ezLXfHIfiMrI10+50
HriO7eMOA/9h/iT0K7kI2rJ5PyJQOlOrAPl3rkU6pqfjFaRXN7tYBvAM8xVf
gjW9abb2aaeJmQ/57wO3SZE/J+8k1cM3cbzPBNwAa8o85KkfJB6rYHzGOyK8
z0KdKCdGd1p7RmsNOWPrSyLm1d+8kxIsOwX3mjuAq9me96ds8c1563e2/2oZ
8VoYvrmDb0OBj6JdmLqOpYHKd87GiPXzLtUKQNdY6TbUcfjurK1n1KOqmy6V
l6I9mDtF33CtJP07MXbnMXYraJNGHU8h/XSg5jbn+IA83bWgfaws8IGyusfB
+xy77dtZwFHg3VjaIoAbW7/V5L0cmzfkswPmuzsfOMHmBefH8lSdBw1Jkw5C
/v8CMN/0gdfS5NNRx3SVjmjvZsy/WLS3UaB0Id7NcmVqT3ItU+ciPB+hrxnl
+cs2L4Iy5QOyPdPmGHXEHJ158OzjMuTtedT7Ier9MVX+PTxHLQM8x1P3mblu
USekPriMZymxSl8H/E5F+dPl5Oi8k+eeFfC82e47bEuWzkG+pw16h92z2IN0
H6v3NPAJwPt43gtcAW35FbQ9Bm3PmbxhXzQ0fmlgZRVb2nZr44As+cU8Z/k/
QVnDUGavNK3H1Ae4Pve2u8Ajykkeca5HAndE/7q4t4xT+3iHm20PRflRKH9H
pupvaHXzvGufp+zQbWxdqxqntja2+d7d5A/X3ZZ25lUlWbb4RlZWYLLsBCF4
P8zuLU4sJ9lHGdjTdOcmVi712QbGY27kq8/7GuXkq1TTdM6mGJvvOGagZ3qm
bFb0QaOfUG3TAZPztKaXzdN9VNpQqNPfjZfuUAI60aUc9edPwOEoqwzSH6Ls
UhG6Z9UlUrSS5g9B+2b0+QT0+Xj0eXVbv7iO0c+plumcM8y+RDuTt8naf/2l
eI8F5YwBnporufIA+LLpftQBF9g+fVqwZHoP86V8bPrDKQos0L2N51YJir3C
mCeMxdI4XfaQp4D3OmRP4X6Y93oamE5GHwPyCfXHXRUUw2MP8Lx42Vp6o8zC
WM2Dw8BBgFncO8doL3sf8Letk9QzKO8aBmsvmQ08wiWdgbrDJvPt6c99dqH8
lM8VgE+CpbdVDpbs8jT5+20Z0UfaGqDOYk/po13Sde7WEvh1s5N0DZbNmXef
eQ+6RpT6PRm4qp/WoGrA7+ZprU8DLlkoX/H+hZKXXibzv7O9LctZEa+YRaPQ
D9+an08vl2Lg8K4070yPKpC/+QPgQpT7AOWnAN+1feiZGNn+aAPMA/ZJlq0s
GviSnbHyrJV9R/2Ma8AbcfIbqYb6i8zedSxGvm4BNrc9bb/O9WqK+TFWidPZ
J88WebZ5MV3nv9vT5VdB/YF6xAW0JxQ0/Ig1PQ3vBiLPfeBOMerrhjFakyNs
vZ8RpxgOTePlpxFuusimeJ2Z8uz0oofuyfK+7E6HzhorADLT5WdVAm2vy72R
p84IWc8cG9ed6fLjCknX+kadkmvtrDjpY23jZdegfaM7nrvnibYmeeov6rL8
7oM4ybHmyFPVJd+e+8C3MFefBW0hmGsVbF5vA/4mTvebX0f+PNQ9HPm9Qefg
YNHfg2dTftJnagCvdYhXub/gXXHuI9oCCu3b+HTp79Tj23hqTCuZ3l2eezak
rY+VbYK84YjV3OS83ONQGwpNJ59g8RYYd2GOnSnwnh9pIU3Ut67i92nqX3j/
UZ72pW8CNzab25d4f8ZPdwR5V/CDeN3p7pIgWVjD2nbG+pw6/OZQ7bc2hapv
i2yv0N/mS0Ch4oMwTsg0yIrh8Yrj1II8FasxLREr2VDPT/JhDebOecyd7hiL
njxHR/nNgUNiNf6rgHvGKy5HDZSTiN9fIn0P8CaH8gcCetrdJS+kf4F8j5B/
KnCK6WM9gzT/6vupftp5ae/tDHzGofMR9tcMszEOD1b5LHujQ3Zk2pOXAw90
yabc1aV3zFPWQ/3O/qc8KVuoOzKMW0PenmX8HW36kjdwywz5otTNUJ/X9FO/
58XovInnTpRPlFPUESnD2hlvXTe5xfc/5Yvn/gf8IF4xLnaAzg1BmmcDgiWz
GAuig1PtZz9wDAYaLwXEam2g3GKch88s3g7bMdT2oT2AJ5k9tj/P4jN17lkN
9AfmiUemU85FSm8JA/0JkDmtkP8B8q/Cu0bIUxP4dIHuiDRD+e9an5EX3wg2
+36w4l50ckqeNnMqLgrPrS+YfewgcEO37g1eRttfpo8C0lsBj8G8Lgc+nFlO
/mGUbdwDFbrk63jZpf089/UVK6jvebef96c/SdQZ7ljgI3GKMTIb/drArTnd
HrgA36zm/fhwjflMo5+2afLPZ6D/AOgYBnrWAq+3ecr56pcoGXsFYzTBfJOG
kZeCdYb3ebBitzT0U3/l2Jn+o3jxKfmV+RbH6/xjdLzsDrQ/eADPsfPcl4Ar
pMs35FK6ymI8GJbN8ed6zzu8HdCejlyzeLcoUeeed0Bb/xjJrB+j1afs21ox
knG0pfDcl+fJdU1u89yC5xe/AKehH9rhvXeI1t/FxruUke3s+7I2tqw733yi
fo0RfXOs/dFmG6McbFmoe4ubgVvHqM77MRrXl00H2mwxNMLDFUuFMVVceO4c
r5hslbleo38voQ896OMTrzhIVSgzMF8uco+E9D/zdI93FPAY8zfj2U5520+w
vhMxso/tjFF5jAPF77n+9bJ8Sy2+R1nQ0CJesXHSUNeNPN3nHwPsR189lL+B
9dg50SngdvGKn5OF/OGYn58h3Qk83yWfzS9o48mXfZJ2yvk2T5oDZiLfYeSv
Df49YecXxaC/uY3j33bWQf7kPY1d+D0YOAb4kN0J2ky9Ik7xPubHif/Ih4wv
ct3scrTPlY+ULwR9Ipqny/+qEDIhDbCP58QZ8h+lH2ndSjpHIT07gdfEyI+O
/nT0H2FsI9o9LxbqXurTRZgfcdpb1Ad+zvbpHvFaf2i/mmj8PNtkGteEzrYu
DLQ1hWvLLZf8JNeDxuJ4xTQZFC89gPpAY5fW5LetXH7fyWR7hN1RLwV8N1Z7
wEVxWlcn2zf+6fLZPJwu4HMMcOV0nQEGZchflfz65D4VMe01k0yfvBgnfbOV
6XD06Whg+i3tycFmU55pawXlVbrpacHpkk+cZ7wDHRCns5XvgCfZXOac3hyn
+DRD49U2nvNSJwg1uyvLp49Ge1svNhh/xrpkm2U+2shnJugMclCCfNbp81wO
NLxVQfEvLtMmbLFcZoZL5lL21nJpn1Fs4/aSSz6wKeniUfIGz9w62D40DHTG
pcu39na6xqWzjc1gs4nlIk9KkeI8vAr8oks+8NHIX98ln/AyeP46XTKKZ60O
0y2pYzY0mdPA+pX9S7m+0WIAzqYenigfLkeS7m/wvJXnrv/qZH6ydSbwfAvt
vYK50D5GsrEucLdgyUv6yxQaz/Ib3gegD3kAymtgdvMtudIxe5qeXNPGuYbR
NOOJjmF9wPEbamdAJ9DP/8Tq3OoYZUWM9mjcqz0wXfdike15/KRb0BZLmw/X
f9qzuR/gmlk9VT5SCamKx8q9zT3QuDRX9pqEPMU0ZHw5xoVd79Yd+G+Am5os
4j17xiviOXI4YECa/HzoC780T237OE9xInmXkPtMxlCgHbh7kmIkMVYS4zMF
mE/LxkyVxbgmjIO0P0M2W9puP0uU/9iX+DYCYxBFnyv0SZ8k+crSZ7Y60pPo
0xGh+AOMPdADEGV7QO4FGTeF+3ryMe/z8i4v4xbQJ4kxIXgvonuiymTZ7WyN
47ybmKm7Erzf9jAF8hLtvZgiPyfe++U94z22p34ONIyOkm/DyEj12Xzrt2yL
WxsdKj+JNJPVadGyu3vFiKYncRSy8qXDRObLlkSb0kL091d5GufyFkuss+lV
PA+nXyn9C0tn6m7dadBc06m4DjUAz2fIDycxU3HLelk/ML4a7y0zPpSrpO5H
8W7UJvP5WRCps2GeETPmH8eK91nZp9ssZh1j18WYrxb7pptLvhS8k/Gm6W8d
Gc/Q4gfS5vphonweZqHP96GOEUjfW0GxKhjvoT+wB/L/iPQmEYrF0MgpvlyW
KP/Sdfi20PzZQmN0L4j+7YwzVAXPLfEcEKkYKLTRfYPvjptdbh76s8itPsoA
vhsh/72fgb/P0/qTmS9fdfpwMubNGTv7ZhxH+g8yVg/9KemrxXyMmxJrcuPp
KPHHBuvrZ91az6sCD0yUT8LAJOlNnUx3oj+gu6TiFOQlKHZcKPJuCdXe+0CI
fK/pg804rJ+AjiLk7QVcKVY2zYRY3d2l7Yg2pM/c8u+MRH8GgbYGSP8d72sm
KEZcbqJ0ROqKh4CrRctPine/AqwPfw1XjBD6h1bnemJ+bkN41yBKOsNTkbJ/
8VvGmH4mwWLTofx3LN5gl3D58tJXNsstv9n6Tv3eZLprV+ApEeqH5hGKDU1f
neYop1+KxdVJVXwE8gn9hRknib5TbkBJO69/lKK4k7QJD45Q+9kPy1F+S4vB
wlgsb0WKn4uj5KfAucL4noxfwHgQjGdQw3yWvCPks8DYOIxPRJsgbYP7Uec9
zKtX6U8D3MCpWCtsWyW38BK39lTcW3nka1/N/fXNcMXlKLY79WFmK46P1v1V
+n4UZio2Cctk2fThK2WxbbbYXox7MsYVYb/Qd7q5xWBgLAbKVs5bysJwk7WU
5ZTVnPOU15szJOso88bbHSt/6HiXUnVv9+s09Q3lCXmBZ7a0A9GO0DhJfjv0
ob4eLn+keuizxaDpHuRwlTzRw9gOjBnb0Kn5zDatjFAsIsaGbGTpfN/N+pwy
taH1D2NBNGWsT6TXLK+5yjk7C3hZntb+GsD5Vi/rL7Y+Y5nvpMsfiX5JjI/G
OGl+wPsy5N/Oe4dRJtc5ZxNjdNd3K/3Tk7H+oI1nkqWz854l711dRds9gEuB
345bvLjNwIeTdf/hWJLuyfMsIwnlTLA4WjyHmWvx1qYz7peVfwP4rMWR2ws8
GOW6UP7sZJ3ndUJ6O+xvepdUfAGOJ+MX0DdrHPKu8tHdRfoZNAzU2d0LjDVl
37YKlD8c/eJ4D2Pik7hPwPssFtNy4I0Wf49x+KozLgDqaRslXwnGmnwSU56Y
MZK4d9lv794vq7PFYuAqleSjewX9fL+C4q9EhEv3OWO6S4tAnTXOQ/6qdsb6
Bp4nP4mvFSW6ST/PNjPtDJpn1HeRPh7pJwKl21HHG0n+tZha5wIVL6etxQnz
Nn8tnjsytk0LQPMAxbxpbvGkGHumpb3z/U9cMU9L43fD7Q4H73KU/E8ZjMXB
eNxPYnkQ02+McaafD9C7nyymJf2VKOfGmcz/GuNXiL46lqwz0ZZWp5fR29Li
TTX7T8wpYsba/szsXbR79bEx5Zk242AxHhbjtTW3szaeub1oMVqTgR94K74N
Y4/dTdbv28BJoMcX9FRMVky2JCunnvkcvhKl+Easn7G/61i8uNLAF5IVY2Qf
8HaLcVcCc7Y23rVnfwLfKlI/jgRfVClS/xQUSVemzsx7qzssbtgiYP8UzbXr
mFPrzN44H/jTfMXFfQfYO0o+DacjFeO5r+kl4Zk683qIOe5n66ALeWtZfMLn
8iXXqpu+NNT21DwTq5co+UY5F2D+t+XpF5Ehv/iyKDskRrpdAvBYt2LE9Hfr
XgXXHcZcfDpfdptc4GdMd50bqTWcNFMOkh/GG090Mj9P+kLuydD9oBDgpfm6
08G7HVUz5D9eLlNxQHuaDkl9jrFqGKs03NJ62G/Go2H809n5moMebsWO7WOy
b6zF8LzBtTpS9OwHDjb7ANd83pHjHY05wC+Y7Y42PJbL2F0u60vqDOyDOKdi
7nA8alufs+9jY/RfCd/HKIYc83Hc4tzygw4EDjP9vxfqL0yUn2d2kuQN8/4b
J9dscbTJuUyH5bo2oqz+H2MYcJjd7SpBX7II3fGfgzL7uRUDqIdb55bkeZ61
f2GymjKbcZxpt+R+iDKOdbLPGKOWdwuCqEcl6n6QZ6LkM2Uz90tHzRZHmxz1
7RH/0bmH2zjVMh9X3ilfnqa7l8XAgwoUj+oq8Itu7ePbAH9ivv2vRmpMh/1n
XIfaGNQyuR0O7G9rWW3wVEa+5O7kfNHYy/Zg/P+HfjZOn0Wqf4aQP/Nlk5kD
HJaqe8p+KbqzctH0gMmxupszIFY+ndSTumBe/5CrM63CXPkk8ryP535F5ju6
KkdxxBhPbGaqfDcpG1vi22l255d3f2mfoj8g7VUrshQ3ISFLPo69rUzaNNaZ
7eOAyVLKVPqu8h19AekTSnsN7yvTFs9zb9reP7Z1dkiqbBk8Y6AN4RmzD/tU
kF/XNvv+PfM7GgpcGCSfxRI837Qz3xLI/2emYndMyBLtbAPzlTX62Q766JF/
eL7Lc93eto8PML+vv8EDN0BbLdC2B7Q9TtE9HMZXo9/rBuvT3eCtpeS9FP0n
CfcCtBecS9Fdni341mH+h/RDnGu2R9og44Llc/Yi2tE+WbFMG+O78nZH7Bzw
KvNVa4fxrZyseIkZyBNVoDm+Ajx5O01+ffTvW5ilGAehwEvSdNe/E9I/yJU/
Sak82QcZP5pn9Q1MX+aeYI/td7jv8Y/VectS4OHmb5+Ecipk6F7tBeCSJhsp
I990ay8QA/xssnScp0BnZYtDlAr8WYxscDnkWbyrhDxL0D9RKbrXGZIs/fEL
O/vmuPDMhWfGp80HqRPwfuOxz1N1jkP/CJ61VTD/n6aM52l3/xkDYEeK4uAx
Ht45swXxvseHdu5J/+5DRs+qFJ0T0feF59X0t6A/I8+HuO9fYfvGLuZL8yLw
P2aj+A30HLO7ZtuD5JO43XiXc26n2Yb+sLv2e7LVVraZ9iD6IPFckGeVxebT
HpereAe0+bwN/EyadM0zwM3MN6Me8OIs3fF6GmXOs/g5BXi+lKwY0P8DjYeS
1Q/sj5tBOgc5Crw9VTEjlgH/YH4XC1LtPM+hfDx/oz8hfWTfMxr/PUe2eC/Z
HBfzU/o2Rf4s9CWj3Xm2zXnahlLsHH9druQ6Y/0y5u/hNOn2R4DbBMn/rRvw
Jaw3j1GmM1V+XOetj56Ok617dKzqY72McbjIeIf9Sn+fC/bNDdPzz6boDje/
pb18rskf6vsjkhUDuU+Kzic47jwT+cBkLfdeW0PkO7sF+E+LZzWyonxw5phc
87Q5yLnI9tFniL68y1N0T29Kivxu2C+ck/SL+cjopU7NOMa853nFzlOqBOl8
keeMPLvejd+/IH1VkOJl8w4C7yLMNj+lUcAXLA7YYND2l+2Rp2fJ9+dTmzP9
Y3WnfVCs/DJ5PkI/zQ1ZuhPBuxEnkhUD/KcU3TslXWeDzG/YQ3eNrsVLltyJ
V2wC+qR9ABycoTv1x4Bvmyz9A/hYnnxtLubJZ52+avRZW/dkPbK1Y52tHw+y
FUNickWdCfWyuVnF+ofnTlxj1nvqOw87n7oWJB5rZvpDVYubPRX68LBY8Wi3
WP3XA3Ul+lEz1mym6Wv33YodOLFAOuk+00sd5mNAPxTG3M0ynYIxxKl/8f8M
VppuTB35ivmE7EzQfOK8oo8hY3amm87GvNS7KJcGxopHf0P5f6brPusS9OEJ
t2ytAwuUj/KW8ozxhTNMB1kYJL+H84Gyr9HOVh54oZ3pz8R69SBfNPZ16yyc
tleee6yJlc/2PODubumtvwFfjdX/iPwCXDFWPtSRsYrtzhiD75fXfwMw3n87
t/RP9if7lfEeWthZTKCVT99wT7NJUMfifnerQ3GZq7nla3UmXzYB2gNoN91s
99mXAn9jbWRbGa+S9gneXWesMfrqTEH5f6DfVqLfPkW/TSpQHEj/Aq13XOto
P327QDEjgwp0L4v3s8ZgXr8VqzvLrwKPstjIB/ifbm7pd1fdOrek3sV7zrfM
fsV2sy3brD0fxcpfvTRw8wTdc6qWqHzsG37HM0OONech+Yz8VoYxRYNUzvtB
inFG+wntKE/ivM9P0tjT9kb/k5v50iP5f2LLg+QnNBt4Wqz6hPHYliXojvd7
wHHm10r/1oYFimn5B3Bli4HJWJiz0hRDqBHW/d/dWvs6M9ZxkHw7JgRpznCP
xbsI82x8Oc5HIAt4v/xL1BWfoXPM28B/p8tviv5TkbZv4v6pl50F1AUenaaY
RekujRNtSBy3qmbL3Yk2vm53HsNd8gni3RD6tZCnydtebu2/yMPkyyaxkg+V
Y8UT5I07oOEZt+xfTwNPDJIf0qtBsitxz3sF/ex0q5/HuOV79JXVFRCvOxKR
wCPtHg3v07xleyjupcalKVZMAej0zVB8iV8zxC+0e3J+1jcbG+2RY6yucO45
LBb31+XFQ+SlxRxHeyZ/8byE5ya0x05L0F3G4YmS5ZTp9IuiHkZ9LBoydmyC
/oeif6L8ieiXSj8h+oU0N1nZLk33DT1A8/OmW/6rY7q1b12Qr/9dYOwLxvhv
bvdkz4TJT4Z7pfa2P+xj+zUC97ic0/OC5JN1BjLqeoFsp/cKpHe1N3n0UYLu
yb4NOtPc4rHpwBXNT3V0efEN99cc50Oh+r/Cv0Olq1BPof6alSEfG/raOIO1
jykN/IGd778BfDZVejL15Xjbhz3ZD79i7Xja+OQpykzsMZaAht/LK19fy/uL
ycnawP8HAb0nog==
        "]], PolygonBox[CompressedData["
1:eJwtnXmcz9X3xz/DjLEz+2b2fcaMZYyxFIWSskYU+oZQtlQqLUpaKCFK+6Zo
tZT2tMqSrCVtVMpS0marSPR7vn6v+8fzMedz733fe993Pffce9+TO2LiuZfV
ikQiDWIjkWj+jsyKRI7WjkSehWszI5G6zSKRWNicEYlsgd/TI5Hf4DTcToeb
cyKRjJhIZD0PX4Ocw/Pf8+zdkMLzXxH2S2hJ2FawG7fJ+K2DQ8iJih/5AuiC
PJnno4jrRX7Pwn83ae6CpbAMRuD2K36/QFfCNm4fiZxAXgJRyG+R1ptQn7ga
QHJSJPJaVCQyGs5J5B1xqw0vEWY5zECeDi2IuyVUIbcOYRT2X9yOw7vwHlTj
1gZ28Ow3UI5bGUzB7UY4iXwCmiNXQEvSX0naV8LFpL+XZ/ZAO/zaQ89mLutn
oA/vtpZn10AU7rVgDu8YS3m8hv8L+N/E79r8Xs7vR/i9l7D/UYH9+J1D+IHZ
kch5MJdw86AMt1I4Qrg/IZv8rCAv42CAyoOwtSEKakHb3Egkl/r8hDRuy3Gd
qe76Qj842pZybByJPArjaiKRLJ7ZTdrVhG+DXJdnYuFZeA5GEF8b4tuN/0v8
7pQSiZwK42A83JUcicyERchPQw/ClxH+a8I/QPheuNXj/YbAVOSx8ZHIMdrp
szAUOYfwKwkbzzOFyJcQZjQ8BQvhXOgHt8JtMBSGwD1wL9wI8cQ9El5GfgQe
hhFwMSwnbwX4XQ0fIk8gTzdFu3ymIS8mzAswG785cBXyJOgGZ8BZqZFId1hO
ub8MyWmRSBKsxm8NbCKOJcR1EnYh30/YfqT1FGxCngN9kBfASuTnKePnoDNh
T4M84sqFDcS1EVrjNpq43oQ+yO/zzHtwGI5AJI/2QjmdgJNQwjPFyjN+V8Ev
sB9egVdhEnHcTFxbYTryBngB+V/4Fvk/4ourQzqU/2Hk6xIikc9IppD2dTfy
euL+GNLJYwasIM63YCbcBbPUBmAAnAe9KMOeya4z1d3N5LEzcf9OemtJb1kc
7YP4r4OPkS8m7Ihk17nq/hToCI2hCUzn+S48f5Dn1/P8pXAJ3Kh6zHEdq67/
RxwXQVPCNyL8O4Tvr/ZLnodDJbSA+uS5HhRBMZyNW49Qp6rbM1UmoT63Ijch
zBTqrjl8Tvz/kFZ5Lbsdbscz+CfBSdz/gw94pxa8202wA3kC+WlHfn4ivteJ
bx1urfGbBruQZ+N/Bv5H8N+i9qj6gQbQEC4jDNmKjIE5cS5jlXU/8nIuNFd+
IAJRcENTxgN+9odOhL+lqWW5zUCuQ5h/qNue5L8l8uO4MXVEBkFvwu+Gjsgz
4V/kb6CdnoXDyNW0iXOi3IeLkcuIoxZxDYD+yK0gGnkgXIg8lXeYEe3xYD7y
IPI8MNl9WH15CWPaYjisMa6Z+7z6/gHK9CC8SZ/7nfQehW8Z7+aSh5dJezlc
yPgRrfGItObARYR/QX0MroPr4VTSPAWKoBjW8syO8H4niGtdPvVH+19FHZyg
/X+A/1fhff+KcxtXW+8Y2qbahNqG+nxL9XfCryHsVfA+4Xfybu3Jy0zoy3Nf
E+YlwtYi/r9ynCflTXWmuruHZ16J+J1GENft8D7yZfBcnPu0+vYieBr24LYB
v/WwgLA/8XtjxG4L+f0kYRbAZTBR6ZBmGXSFbjCYsad/tOfo+5hfFlLm42gc
4zWHMR8NzvRcvhhuQR5DHJfCI/AovEwaW0P73Uva9+E2H0bAxbAM/y2h/X8b
5zFaY/Uu/HbDDtie6jFDY0cidKas5sI43G9Oddt8DJYh/0ad/Ar74Ge4lvCT
YT1+G9R/eaceUAktYAhMjPacMizHZbQ+jDeb1HZyPBY9qjknx2Oaxrbe0AdK
oQSGwoXQgTZej7b3Bs/fSVxfUl5fwFb4rJnblNrWPMr1HpgNF0W7zhchNyDP
9eFc+nl/eBm3UdEe4zXWd4AVyJfCs/h9zrttS3EelJefecd9qZ7TNLe1ID8x
UW4zN5GfGJ7vw7NPQipyrTTPha9B2zT3IfWlQuQiyIasNMepuL8jzm817+BW
BZ+keq5eAtH8bkr/SKB/rKT9HstzH1dfXwQ3Ib+f47HrKUhHfow8rSNvk+Ej
yns18a1K9ZyqufXNHI/lT0AS8kU5rivV2Wu8/y05His0Zuzjd5zykOY2syPU
uer+hMZcOAZHQxpKa3zQTTRnau5sEcb+r3D7OsVtUG0xFbc0eJA0Hsh2H1Ff
mZXg8aGCMl6I3J8w54Y5WnP199T5TvgGvoXL4902LlH74H2L6VNF8B9EiPdL
xoPplNWX8DHPv4bu+Gq641TcqYQp4l2vhY+Qr8fvOugGZ8AqwnwIz8JzkECY
eFgDa+EQeTgoXZe+GgNzE5x3vcM35G0qYW6CZN4tBUbhnxLlMWsp/iPTrBut
hduQ74F5muspo2YQz3vsYCyYCXWI/0S2+87ZMBS5J3k8B6bCzfABbu9Lj4R6
2e5D6kvv4PcuzM12W0+Gn4l7Om63Qx/oKxKta+fCzATr+NL1r4Zr4Gz8J+KX
Bbfg/zxuz6V7Dtdc3gn5VLgSJsF4GAdtoQb+oQ9eTlvOgi7IU0J/bQQbyE8H
4r80ymU0ifhfI85XYQ2sDWOExoqlxLUMRsJflN3TUBf3snT3DbkNR84n/hLi
vh42qi5wuzGscbTWKQ66yMM8+whcSprpUe5Dy6mfqxJcFhpTV/L7P5U5cT0O
iTlew+wIbUpta2KCy0ZzwluEP0djJHxB3F/CPzzfg2cfgcY8Pwe3j8nrdZBL
uDv4PSPNOo10m5uRp8IieBriKKOmWrdBE8gnjuXRLsO7iXsrefg01InqZkqC
dUnplOvJzxJoyu8m0DfBY47GnjEwFgbgFo/fB4R/grANiaNBuud0ze2pkKL5
g7CzQp9Q32iBW0vpdjkeCzUmjiM/d0pHifKc/jnxNQv6+mCYqTVTjseiXjCc
3x2Jo0Oq61x1v4+0f4IP1RfhKGH+zvYaSWulfwlzPM1zrubeJciLQxmqLBMp
owRIh4ws17Hq+l14DwbCJMp+NVyP/Aa8Hvqg+uI00rog2jr7nGy/s959Gbyo
tHB7AZ6ABdluk0vDml1r9znpngu0Rl+f7jlSc+VjhH0cpqB73QAPwkPwK26/
wAzC3AEbGb82JFtnlu68Kt66k8aX7cglasPpLgOVxUTprPAhcayCbMr/LMq/
OzRDbpnmuWUpDNNzuA2K8pzWW20dtxw4RLjDcAyOQgFuhepv6IO3qj3Bncj7
mZPW0JcnQQbyatKsjPaaZwdyInlOgM28wxbYCp9CGm7p0kWyQ9/UGJxjnUm6
UwFzRWGK13xa+23nmR3QFb/qWmFM5/c3PFM7xn2gPfIJ6e4xntP75bhNtgh5
SAxjqsbWGKgDb5P+ChhH2PE5zlNaaINqi7+kuG8Wa04nvUupo0vgMpiY4TlQ
c+F5lM1AGIrbEBgE52d4Tb4o6BTSLXY381jeTvYH/O8izZlwgDwcVH8gjiio
VFuBlDyvDSdAwzyPwRqLs4IusVc6aarH3E5hztLctT+sRfdIJ6IsOsJpyNuy
bWvQ/P5Ttsd8jf1Hw1yel+618xE4H3lCaP+yoSzPso1Dto534N1styG1JdlQ
HkK+XGMgvACLNRck2laiMfXaBK+htZbWnNUzlJnKbibcle4xSGPRR8jr4Fl4
Bi6FMWEM0FigNaXWlnMpz7thMXPjEkjDLzXda2StlW9K9drkezgYdA7pHhND
XuuQvyFR1jEHJlhHk66mOUJzRXq6bQeHoLfmOTgrpKG0qqFNGCM1Vr5HmTSP
to3ji2znWXmXDiVd6i3c3tQ4DZ/BrmzXjeroMPLdqdbFd8E/hB/M7wukMyHv
lj7azvq61mQ/0C/6qQ7DmKix8cts163quDq0KbWt72Bntm2SspcNlL2MchvE
74FwA0yRH7wb1iMz8d+YZV1hNb/34ddNaxrkr8nDFvLzO2F+g7m05XmyL1Ke
N0R5zH+c8jyDNLvz/J88c1WW61h1vYOw32R4DNZYnIucJ7tfrnWDTTxzQ451
Guk2n+G3Dd6EN2AO3A13wh3wKrwGC7KsS7xNemtk78PtxrDG1Vp3Ff6J+H+I
/95M22Rlm5XOJ92vN+n3glj6Wl24jXcYE2WdRLpJJs83k10QymVr5dkIPM47
PAH1casHdWR3hPt4//nB5iTbUx3ijIFaUDvPc7rm9mjiiIH+2Z47ZZOdkWWd
TbqbbJ6yfV6Q7bWj1pDXhDlEc8l01TvcmO21gOZgzcVpxJma4TlNc1t3tZXa
1kHOR/4+3XNfMm7/plvHkq5VwzPtNDdluzylX2ht9Uu6ddVUwtfD/+xs66Ky
eV9Hfl/C7UWYBrdAF/xPD21UbTWR5xPSPedp7uuT7XfVO49Fvj/HtrLPNGbl
2mYs2/G4oEtmpLtvtOGZm8OcqblTOrh08f3qI2keozVWfwffQiPqujG8Rx5X
8mwC8e9GjpY9OKwZtHboAO0FYTtAPvKXqgtoKns+TK9tt2z8GsCdyNuhFLk3
/r3gLOQecAr57QjzycN9GW6Tapta82vtH53nuVM243N4323k/bM0zyGaS0bA
j7U8X9yfYZ1aurVs3LJ1P0caz8Il0uthXrLnZtlcZXvtnuu5Q3sMpyB/QdjP
4VbC3pbtPqS+1CaMZcORh8FOrbU0ThLmsmATl238zDA+aQw6rvk4231bfXxA
aINqi9+SxncaO5BbR3tPo2OW24TahnSWkjDHaa67I/Rl5enWsCbU2vDFoGs1
wa9phucEzQ3aQ9Feyk+Z3gvRnsgHzTxmaezKgNaEH50TxhLZnIlvZDO33bFw
G/IZjKHrKK/r4Gr690O4PQgdeLaj8kP8t8IieBquznHbnKZ3kt5A2Ezimgjz
kUc1816K7DfDZc8h/k3EfRPcQfyz8Z8FS2GZ9jwokynQk7h6hTWl1pbrYUO2
51DNpdoT0d7IhCTXr3Sw+4hvHr+/RZ4FLyZa55DuIRuJbCWFxPGj9A3y207j
Q6b3PobB//B/H96DtfBRM89Jmptk45Wtd7X2Pwh7g/RX5Nfg1VBGKquNmitr
e044N8Nrcq3NR6ns1XbhHvzmwclmHqM1Vh9FPqb6Iv87tNaEJeT/Oe3nhD0l
7S2pDBeH/a0z+N2F3wtre78mn98bNMYg3wu/Iydlu62pzVVke02vtf3HsBl5
LM+MCTrD3LDnpL2nRfA0nJVhW4HeuS9ya/pMK2gBLSGTOJqFOVxzeW7Qp7SH
0z3LbaZDGHM19s5P9Lt1hM3SL7JdF6qTvlneM9PeWUONUbAn2bZL2TC/lz1d
Njf6bhFcQPp3ZXvskg3rqbDm0NrjD+I6kOU4FJfWQFoLjUt025NN4hnS/40w
v2Z5TtLc1Dvba6/j5Gca7qdRvp2F5Cz3OfW9Ntq703iPW4to6/iNsz2maWz7
UHMr3JzluLRGnp/lNYjWIrJJyDbxdqbn3ivgKe3fUf/ro6wz3KT9PXg+yjpZ
aaL33LT39kzQBQuRC8KcGxXmTM2d2kPUXmIj0miYbRuNbDWHeGZDLffRZPwH
kGb/sAepvchj2q+FFwn7EkxNdN+qghWU1/hs677SgbUWlE1FtpU6cs92mahs
1KfVt1uqfCAFUqUDpHn9J5vg6+j/MdmeK6Qj5iCXUB7Fmd4j1l7xY5TH3aQ9
F55AXqA+HMa3FcifZ3uv+P/btHRNnn0Cv14Qj38PzT2QDTkBydqD1V7s5jTP
nxrDr2QsH5vlvWDtCVcRX17QX2Vz6obfPp75SW2ZONIhSXvOmd5T1t6y9li1
15qPWwE8meG5WXPkn7g/08x51zt0yfAeqPZCJxH2qhBnWmhzansP8s5zePed
sCjJe8DaCz4bv3Mgjzxtq22bXZNsr+m1tledq+41x2uubwWtoSjTY4PGiL9I
v6aZdV/pwNo71hzfPryT3u0C4tpV2/1Ze7NvZHvuKIW0bL9jfpjjNddfnuO9
TOn7X4U2obYhG41sNZc389yg9pehdpzkd1Mdq677EUff0AbUFtZle25RHyuW
7ozbmZneg9ZetMY4vY/G1Nq4b8QtR2Ob9u+lb2R6bNQYORK5LVTDRTAMrsv0
2K854EHkg+meK2WDki3qCr1TSFNpa09C86nWBOt0diDD8Wu99wTPlmW67akN
9kfel+T9LfXhhkleI2qtqDW21tpPNHPflw72IfKf5PlI6IPqi+nNPNbLXrJZ
ei9xHCWuZ6Eu8t/pLkv16fnk90SW60b6mHS1zVm2Lam/au26LMy1m6Xrw074
LtNzmOay2KCraw9fe/nz0522+mynNNuQZUvWmK+x/wzG4G5wHP7N9ZyhueMd
rZtgZbbbgvqQ+lJ2mH/UXuOQr6S9XBFsNLLVaMzW2P09/AADoL/WF4Qtz/aa
VmvbT2ErPJ5p3UU65AeZnrM1d/+J/Jf6Zbp1een0U2QTUt/PdBmrrKuhTUhD
aQ2FIUHnle47JawFR0unhIvTXdda4zcgvtukOwadU7qndE7pnrJxy9atMlZZ
/6K2EvL0Z8iD8nIs07rERrUh5A3NLE/RBmmWdWrVpWy2FVne49Fej9ZUWlv1
Z05Mkr2O9nAB7eEAfn80s41Ptr521EmNzkxAda5tpLKVas9AewclWa4LjSFp
yFnpXttrjb8u1Xva2tuu4NlK6JHs8w06g9Kb9M5Pc9nKZniE8Twry2d1pHPU
ZLmPqa8NQj4fCrKs+2hMOT3oxNKNX4c3YFmKy1Y2uW2ye+L2StDRpaufluu5
/3PyPDfHfVp9+zBM1Xipfb1gL9DY/hnPbA1zvOb6fhkeG6SjbeL9D/DMH6EP
qC9oz0J7F1rTam3bOoydbUJbKUq3LUg2oc9k69I4Ge01tNbSwyifFO1fUD4X
arwO+1Pak26J38NBf5NOPJ7w01I8F6pMJyW7zavtK0/K2xuhbLYj78j0GRyd
xbkCrlTbS/XepPYoq4lrbqrrTmc8uqc4jMLGtme8gCey3Fe0hl0jP9LMqGWd
Yzz5XZzqvQPleRDPX5Pls1NaY9+L/Fiq311nSvqkuI5UV9qju4Xfz2d5bGxC
+E1Z3rPV+0oHeiDTOuHuoJ925fcLWQ6rZ9ZrPZnid9GYmUTehmX5LJPW6Fcj
901xWjrDc3aydbTjYX2hsm2b4r1+7fm3T3afHR3WFFpbvJzssxPSsR9N8hpG
axn1YfXly7LcltSmpuE+O8tnpaTzvIT8Y6ZtP6rzE6FPq2+rjf1/Wwtjk9qs
2u71WZ5bdMbqkSzXuepea/zbVbfkp7KW1ywLkmxzle11DIzVXmoZdR9Lnusy
9iD3aMX43IB2UZ+ya8k7VzH+NqTP4laEPKMEXQNGwigYDsPgFrgValpT1oSd
ANXIp+DWEQbDEOhaTH2Q3vt1iLeIMQqOQxTutWACYcbDPXAvzKtkfqzH3AVL
kMeXowOT164wh/xG88wy4voP9hcSF7yMXJs04vE7DTpDD9I4G7rDmXAqbp1g
I2yAJ0nrKeWfNtwWJiFfBY0I+yrxxRBfKuHG8XssDEMeXuwwCjsXeR5ciDwU
OkFnmA+tePYWWI78OrwGD8HD8CDv8BDv0h0eRt6I2/2EPQOOEN8RlQ/pvwCf
825f6Tn8esAJ/FdTxuso62uhH/K4UsZ7/DbCzci7eOaHQpexyvoFnnk+vLPe
fQd13IxnN1Pf21s6T8rbh/itgoU88yBp/wxbkF/CrQVxT4WPJbegv1M3DXj+
dOT+PJuN3xVwDXIWz7zOs7H8ziX8a7zjY7zrOfA08q/k8Q386vG7Ib/fqqad
NqJdQifky/GfCKn4pcHT+fQnmFdAG4E9+L3K8zE8r4NWp+J2CpwPF8D/4ELo
DKfBGlgN37LO+w5WEtcH8A5u78IlxDcaGhFXY2hKHg7Q/k8jP6XId1OWc+BK
mFToPCgvi2EJLGpOfshLHcpkJfLpsIXfn0BMBetY5Y3yqAPvku6htpHIeY3x
g2uR78L/H+afnvg/hfwCad5L2t2gHfLpuO3Fvwb/YcgTahi/GjuOEzx/OWHK
CHsdTEFeSvpvknZ98rMF+eICP/uj9jhUjtV+t7nwFPKsAqetPDyOfzZubfGr
gduQ06G6kd1uRV7V3O/6Gmkco2/GU2b1kd+iTkZRjhvI3wHy9gRcgXwXcf5J
3GeSxjPIKYRPhn8Iexxuxe0WuJJ8TCrwmU2d3fwVLkdujdtOnm/F8+eozsjD
IvIyADojj8JtJFxPHDdAXLXzvo86fKUN7Ud9nLzdASuRW5DmcuQo8tyj1GOa
xrY7aaszoT3UxX8wFJe4j6uvT4TLoSecAxX4VUIVtIbeuPWB6bT/2+Eq5KuL
HUZhe0MfuBu3OcUe8zT2aUzS2DQIzocs3BqT9jDogNwXt811Qh9D/pU2GIXc
H5ri/xF9MJq+eB581cJ5UF5aQis4lzD9Qh6V1yG4DQ5jpMbKOYyxb1KfsTz/
FPIy3JbCh7zDKmhU4rG2H+nVwf0R3O7n90+wDvkL2nhOPY/ZfyMvJXx7ws6E
NcgNiLMVfq2hCfJgyvyCUs8pmlveZAw7znj0DxQw3zzNfJSHPAnOxO8W0pxW
7DlHc09escfmQZBd4jJT2WnO0dyjOlRdjoLRkFTsueE8SMP/bfK8oshjosbG
GeTptXouw8eRH8TtAVhMmCVFHvOHhTwoL53DWK8yVFl+S5hfKYtHYTN1M5w6
iCeuBNiDfAD/P2A3YfeofTDmPoffBXAQ/1/xO8yzC2FbofOsvF+B+5Wav5DP
hHwogO+KHV7zxUG1MfJ8cT2/g97lBHUwCXk1NOT3VuJ4qo6f2a/5ALf1+F0L
dZDX4PY4fn/A98hJuF2D32R4rtJ5Vt6PwT+aPwizPbyT3k1tTm1vEfyEfB1l
UxbrOekR5GuJY3Q9tzG1taQyj9114FXkvcRxkLS7EP4Q8lbSOD3W+dnN759K
PXccw20H8sxW1jU0h92BfEoL6woq83NbeA77MNSh6nJrqefaP3l+G/LOYped
ykNl/2mx01KaPyLXIc8xUF9tF07i1ivWc/JfhH+52G1fbfwz5HW808f1XKZ9
WlinkG7xNrwDf6nc6vj548WBOo6zFv4/F3tu/1t1VGSdSLqR8qC8bEfuGusy
2of/ZbzDu/x+T8+XeczU2Dkb5mj+gOfhNcbC16GcOJ4L/SUPOZr2kVLPdZKK
XEqf+42y/B3uRR4NSYydl8A3VT4joLMCf6FX/g3P0UafhTthJhxlPkis5zYY
T3z5PPMscR2FNsh3kt8tsdYfVpD+F9L1kHfBXukd5HUlfCldJ8yxmmsn4nY5
HGcMmE9ce6A+8a3Fbw28jt8bsK6N54IY+Aj5StK7KdZpTkd+CX6JtQ71K+mt
4veHcBj5SInnVM2Pd8C1yKdWOe/HYCnyhaQ1FG6AKTCXMGfU8Rj4dChzlf1c
/ObBWdAdRsIo6EocvSnLXvAi8ifkMZ68rlQZI28ttK4nHeFt4nkmxK/58n78
WkAZ8hQYiHwGdIPG0KTQOo90H+VReX2ed/uZd30QfuL9RmhMKrROJN0oFrkO
dICO8DdhFhD2AKzm2XVwMNZux0rcJtQ2TiO/i5GbwD5+PwSPUjeJhFkU5qNk
5BLaQCVt4Tv6XE/axnbS/Bo+py1+AT9AU95lBOzC/fVC65vdYSm/z6JMlpDW
CXgbeQPh18M2xQEvFrrsVUYqK+kQ0iUGwHnKO898xbOllPHxNm4jr4c+ob5x
O8/fBgvgSfiAMCcbOs2zkdejPyzWs7AN+R3S7kdafeE+xUWYPxpaR5SuOB+3
kzH2fwl5H+NBOWPRDsrgZ+TuhD9C2MOwCHlsW+t+rxL/lzz/kN4fJsO1sLjQ
47F0smeJ7z7eab7aNEyFyehc++t6DXEd8iLcfor1GuJ7jSfNrfs1gHkV7jPq
O9WkH1flNqW2pTJ/VWsF8tSYvDSB06ut00q3fQm/5XAZ/h/zbBr+1yL/RP57
k/+T/L4C+VvawKoGHjMGV1mnfif0afXtqDZOewakILcgTz/UtU7QCXkt5bsm
3zq6dPVpcHOB60h1NRbGwDnQM4w5GntmEOYOiCcPG8nLJpiFXF7mtVAWaXRD
ziPuXPgbjkJjwmxo5GfuQv6TNcF7MW6TX+M/AreX8avNO05GPhse5/cf0Bv5
o3yfpdeZ+n3In8HWfJ/h1lnuP6mTV+p6TaC1QSF5WE9+mvH7NORriGMFcTUg
/qnItVRGUEQcxVAr32eRdSZ5F3JlO+bGJtapd6APn8szh3j+IPRDbgDrG/md
ZiIPpQ4HN3IbVlu+gjguh+GkMQKGVLsuL4VLkGOq3Ve0htBaois0RR4GFyI3
LHbfls7ZWDoTcUXquE+ob6hPqO2rDzzH7yf43Z/fUeoP/N5NmeyCTcib811n
M4LOLt39fzVeK6hN/UX+z9T4BxVQqTUdebiwkduo2uox2nstyvJl8tMbubTY
c5t0wkzpgdVeS/aGDshxWtPBGMKOhe+Io34jl1Gvas+RmiufgoXQlvLuQXn/
TX5+IG874QjyGbj9iPwgcTwAZ8l2Al/WOKzWZJORvyeOnVCPvNeHXN7pHtLa
rfwgn8DvX/gGvs33Gldr3SpoA53bOqzWgK+Tv9+rvbZTHf+D3IQ4G2sdzLN7
YXm113LzIJNno/ldifwd/W0B77qPvvJTofuY+trL1Q6rPClvakNqS1qDr8Cv
N2F65XtNrbX10dB3spFzoDvhH2vkPqG+0THMJSXoJqXwIXEMb+Q+9AVyX57p
o3ZHHEOhS7HXVlpjFSIvz/faOAaWIKdWe+2rMfM18v8MaWRTtptxS2vrPq6+
Lren2rpNDw9jhsYOrfG11v9Q/RSScPsqxnNoDXI6ZbyWtFNpQzXIpbiVhD6o
vigbgGwBxVACW7SmbuQ2eBHyJ/k+j5lCfAfyrYNJF2tKfNnIifT5D5BXwibk
z6vd19Tnv6+2TUK2iX48ey6M4h3faug2+SnybHTIKfU9h8xB3krYT+EQZXxY
OlKN18adaI/V7dyG1JbqQwOI1xo4tEG1xQGUxenk914YrXsaeb6vNg9GIH9F
ns8nr7GQgdwR0pHHwdnIM3JJN5o6IfyjyPk8kxfufOjuRyJ5eoOyGAV/qm+T
p+nwIDwEr/LMK/BfDuNGrm18svV1bU+ckAop8AV+X8IPKkPSHi37TrnjUFwP
xPMX7iTNO2AzYbfA4Dzn7X4Yi5xK2MsomwkwBPko8Y0M43Ej4kvO8/3NKbIp
IF+pfoff7XAjcg5u2dAeOsDjpPEYvA5v6O5dnvcLdGagFPlO3O6AM5G7wzs6
26azBLAd+RTycJL66kt+uiHvoYx2F3gM0FgwjTAHol1HD4QyUFk8TFyPQCHP
/MDzVTxfjJwM45HHwSDkbLgS+QoY1s5rKq2tVKefIzfD7XL8JsL/kFdQBiPq
eo7aiVydyPvDZvy2wG/U06/hzpHuHkUT5tK6timlIo8ibyNzXUYqqyLlES7F
bUyu61R1O5kx8lrI4JnL1TdgcJnHRI2NP8N+OJs+sgu/eTCSsM/n+i5Zf1iJ
/BVxj0J+A3YgN4bxMZ6z/0BO5/lpPLsV2iJ34pn0GIepF+pQdVmHso7VHIt/
Qozv4xYgxxe4L6fCjgLfOdXd0z08sxe+LHPfVpkdLvOZQp0t1B6Y9sLG5bnt
6Y7ji/yexO8+yE+qPvNcpirbxCTGIqhHmLq5bvNq+3sSaA/wEWHWqT7L3ffG
w/fI38l2GXRo6dKf8Oz/iPtCWI98ELcDYU7Q3KAzlTpbmQlZcHk7t53b4Mp2
7jObQ59U3+ypMzfENRGaED4qz2fldGYuNc97sNqLTUROyrNOJd1qIpyL3IA8
5iJPgtxyn+HRWR7d4dVdXt1p2xfOZOpspnQa6TYj4RByRq7vs+qd9G6XlFmf
bU98k5FnEuYwfk/Bu3m+49cV9sKPOr+ab9vlc2oj+KeQhyKevRYqkGs1t/wx
pCF/zzM7c3xnUncn43G7qa5ttpXIK8L9Co15G5Fnl3nvQWuij2nPP+T4bvFi
6IR8iDQPhjFRY+PH8GKMdaTtebZJyjY5EAbB27itgBnSheAT5MWEXwKz+B3F
HBqBeoyr9eFq2bjreg27kvQ7lbts7oIB5bYJyTZUzTNtixznjGAzl+38R+bI
bowffzK/DEQuaO6x7gvpo8hP6g5hOCOvs/KVPDM7xjbXbvnOk/Im/e5Z5Dn5
luW2Os91oLpQm1bb3tnWunJn0tyt+Vm6Z7DxytY7k/eZFfLfmfxfTB461POa
ZqTs1cT1VrTvFxzTfQGemR7jObwKuVRxIH8DnZCbMB8OIa2hcA3ymmCPHqr+
g3xhju+aK86/c6zjSdfbKJ0UBpZ77OkMdxB+gubAul5Dv0d596/xu8yDgcg1
zZ33b6CHbP85vqukMXyd9trK/KzimFLmOV5zfUfpVHBqvudi2fQH5IcxKMZ3
BEfyfGfy1CmMqRpbpTNvCmtgrYX3NQ9tWfbUCs9JmpsmEPYyzfV5vo+tMjov
z2WislkKU2RPz/P3DlSmvZCX5fiu1G/wIfJX+R4L1+IfjXxVW6+F9U2FA8jv
EebdHN/h1l3u39t6rdQf/kWemu++qD75EHJX8ju3rtd8/ZHnkebcPLcJtQ2N
sXvCGkFrheNtvTZSndYmv4lF1u21Jxdd5D6nvqc7Tvo2wfQy153S6EddFpd7
b1N9uoPmrjL3F40pb1KfrZp7b+Zm2SfKbWOaGHRU6ar6JsSz8Da8E3SW/8KY
obFjBM90qesxYRRyx+a2dczWnFvuPdYxOT7T2DqckdBZCZ1J0dmUi3mHEWGP
QHsFq0pse5RNTLaxVaynmzT0nuqHrX1HaQY8qjtNObbJyzZ/L8yHXTzzAxyA
gzC/JesudMeT8Dzyl7h9I9spzOL91xbZ3ikbw2rGl5O0oea0pSnQtJL8tvTe
4I3QBjmj1LZX2RAbI5/dynH3Jn/nI9+mPZywJtLa6GvZjGJts/yPcWlDie2t
sk98i7wp2HsXwMekH4VbJLyD3qUhcTxD2GehEXJr1Vmp91i11yobnGxxKkOV
pfZ4tdfbHCrUVniHVWH/+J5Kj4kaGxtDE9m34QrSXgUdkAdA/yLbGGRr6Exa
E2JtYx2i9yq0bfBOGE24YtyKSr2nor0V7RFor+BWuA1ql9rWLJtYDHKzEu89
6J1iS23jl61/kewNhK+iDA9Tnl0pzy6tvIbSWkp71tq7Hqx4CfsF3Fhkm5Vs
V3chzyqyTVW21ZvhapUX9ZnHu+fDj8jJuF0c6z3TTqXes9fe/SDk82Fu2P+5
BA4Rvhlt7jzyMhAeQT5S4b2CEqhAjhR67v7/PV61JdyK6nnPIJq4GpR670p7
bNprm4rbmHreM34U+ZcC2/7Un/8rdJ2p7mTTlG2zb2vv/cimtA25XxVtkP7w
Mb93trZNVbbVXjzTG7bg/wr+w2Ez8ljKMJqwMfBvK9vgZYtXG1Vb3VLospeN
4n3y8mah7RfaI9lQ6HfWu8uGvQx5GWk8Usd7PF8V2UYtW7X22LXXPlLlW+oz
BDpL8Bl5mNDQeb6kyjbJAaENqy1/yjOfFNqGLVt2nza2XesderdxnaputUel
vSrtoWkvTWc2Pi2xDUO2jJ7QK9gEZRvUGQOdNbiZZ6bCArWVItex6lp76tpb
f6HQtkX1/5XIDxPmIbgBpkBqqduK2sxZJd6DuiL0EfWVtFbe61GbVdudAINC
ezmBfFOuvz+gNea9yLeX2basMXMW8o951i21ho4w/ncr99ip+XIq/rVy/W0T
6YTSDV8s8/6PzhDcRtjN/N4U9pC1l/x3gduS2tSPBV6DaC0yAM6Trpzrb/to
zrtWum+O5zrlUXnVnX/Z23RnuiTMoRPCHKW56sxc39fXmvFC5L7QJ6yBtBbq
Q/ufWc86TF/1nzzr0orzL+QFuf6ehtYEb+Vap5FuozuUafzOKfNZCOks0l1a
Ftk2ojV1HPLkHJ+t15qmg87KV9q2rDRbI4/M91pDOvLtsh3WWFfRmnEN8nbq
8yjxnU38C4g/ijK8CHkYvIjcmGca5VvnkO4hG/3nwab5WbApyLYgHVe6bnSB
1/rS4X+UfQUSZSPC72iebZhFIc7GwUa1J4RJCmswrcVkk5Vt9lzy8FlYv2Uw
l47L9bdkpMPckmub/7ZgA5Et5ErNpWHNrbX3qUXeG9Ee+VDk+2jT8wvdB24O
bVptW2c4dJajbZn3hrRm6VlmHUC6gNaQWkvKRiVb1ZnQXbaeXNeV1lv7ZAvI
89peOvsHeZ4DNRf2gl2SqzwWaQ7vVeU5WnO19sy0d6Y9J+09/Qa/l3jO0Nyh
PQDtBbzJnPsqfes16N7KSNaYNgg5NthjNb/8V+IxUGOhzijprNLE1p5LtGc2
p7V1UPUt6dzSvd8Juo3KUGVZlevz1VrznYX8TJ7fVWsYrWV0RrMinMnV2dzb
c3yXWGvGzvw+Uu6132qoS/nNwu0uuBquCUiWzijd8dRcn7WUDWVQ6KPqq1qD
aC2yIayftB58Bfn7GuuusqH8XOM1g/Rv6XTX8z5bcVvY2DZa2WplM3k4rLG0
1moS5v58yrag0DqUdKk+oS/vL/daVja72uT/GcbgPdTdXqhVbZ1KutVb9KMV
pdZJpJuoT32NfCKR9KMY/6ASOYY1/nDklyAT+b5828L1Tnq3yfw+ivyM1lD8
TiNMqs508+xx2BXuy+p8d33ca0Mt+Br37Ym2kcpW+grPb8vzmW2d3R4Mp+D/
Mmv85dBMdymhOZRDfWgAtYp8HkJn5v6lPOJwaxpsQLIFfQcXRDnOOsQ9iN8D
IRc5D6bQB/8m7R48/yByU9yawM+E2Q8DknwfRneyrtT99QTfjb8PVuPfC4ZF
uYxUVnpnvbvyrLxvkS1K+YTaUA/qwmewDS4kvqEJzrPyfpbih3nx6Hvxfme9
+zDchsNA2bHJ6y/keYzsoQWW5XaN9gXzXZYq07fzXYYqS9WB6uKqAo+t2m/U
3u8m3M6Lcp0fTbTNRrabhbAoIPkn0t6X4DL5OdSB6uJt6Maz98IP+h5Aor8V
oTLpiNwJRkT5GxHX6Pss/D5X99qQ50CrFj57J33qCcb/6fhNJ2xbeB//Evzr
1rdOJ91uQ4LvRt0JO/TtjQLbwrWebsf7juX5MSENpfVLMnmGCERBdYHPXske
cBbha4i/CfG/T/zPE39Xfifxew2/X1V6LXy2RXnogPwFDK3vPHdBLoI6yK8T
fjbhXwr6jc5TfMXY9jvj37b6PgN0FLltC6elNLsjt2VMm6yzqbCQ8fDR8D0p
fXND3944jXfoHNqs2m6fRH9fRN9cGYZcRvt/r47PWHVGPkKZ1I5ynSbjfzW/
06J8J1l3k0+FU+AoHIMbCrxXrTNtd1MeN+B2fYLTVNppxdb31ceSdZZF/ZC4
LoPzkScXuC2pTcm21S7R32LR/efeyBcl+m637mtdr36b4vv1+gbY79TH7bKZ
1vEYMp/nc/DPTvE3rPQtq8/Jy2lRvuPzAs+/oTuMyF3gW/xuVj9Hvh3u17do
KLMroBy/5nA38hw4HbkLjI73twyPQQG/Y+GPiNPYgrxA9suI43wX+esEp3UA
t0bIdfQ9J9gIm+DXJL/Lr4TZijw9wd8u0Ts/ivxooccW6dzvID+d4La9hzCH
yMu4BH8LTGV6E3LrQs//atMdKJuduB2KuI/FI/fgmbMgATlRaYXve+l7LfoW
YF3KNBb+gANwcYK/HaQ6uQL5ygR/m0ZtaAbyXn0jK+I8K+8606j9dNWp6jYr
yWO/+nA/yndsss/C60z8vcn+xoe+9aE787o7r28s6luLs1XPkJbnvQnpm8OY
n8Zl+G6y7iinpPubIfp2iL5Jpm+TdSXOLpADuXB+su8K6M7ANOQ25KcqyX1c
fV3fiNK3ovRNSH0bUt9k1LcZH4XHoCbPtiHpyzeSftc825Kkj93G78XEuT3K
3wj8INnfTNgV7oTrbvjjyf6WxxeEmZvkO6qjwp1n3X3WN3q+CHewdRdbZw51
9lBjgsYGjZkaO1Vnqrv+qqMoz0mjkVeH752pDagtvM7v1RHX2cVhzB8W5gTN
DS+G73WpT7+LHCFP/2k+4e82+A23/Tj/DL8i3wq3QBXPtoEvNa9E3MZ/j3ef
OD3MQZqLLim0bUBniHTWtjNuneAuws6CGeH7WXqHh5EvwO/8EEZhB+H2NP5/
q03r/mqCv/2nMekM5J74L+T3nxqSE7wHpr2wnsi9Ejyna25XnIq7foL73uPq
o/Fu82r7NfrOYZzvyGo+0Du/jfwd9dWulu/D6tt++YzHw2N9Zl9n919JcNno
Gc0lSQnOi+b0X5Cri33WW2sWnZ3d1ty6oM6E6WxYW/JQre86qexVXom+Kysd
4TbknBLbRjRmZpY4j8rr2fq2Eywq9NlKjXmPaC5K8FikbzQeRL4u0XdJdaf0
3kSnobRiwthTCx6LeMzS2NVUY1bEY8SZhLuU9v0YbfscWJbrM5s6uzkSjiN/
Hea7YfCb5l7eaZNsu1CD7hgd7LHaY2jB75PwEfI1UF7uNYHWBv/y/FnIf5e7
fKQzFyBPp8wui7XNqQfvvxL987+GPpOks0nSQaWL6gx2o2qfIdJZoifhFOS7
2/is8/1QiRytM0wNfWZnNPLv5d6L1h6c9uKewO2xhj7DtAx5HGxBvlH6ruKC
XNL6hN/XIR+t8lm1D+A8fo8gj68Fe5JsBdpT1d6q9hPfRT6t1PvheqexhD1B
+WTWc5mV6ux4OC8sG6xssYkVtlVpDdie3x9VOPwE+A15f3PbulXGWchHQvkr
TBL+BSXWx9WG1JZubOOzD7Nkg0FeW+6z6toDPsF6YbTsJLF+h/RSrzm3hvXf
qYSt4vfX2guAvuW28crWqzsoE5C3wlt1vSdaD/mfcte16jyhuctAZaH9wiPa
i23utqI85yGfV+K7EjrPPYm6j2/jslYdqC5+gYsp/xGyuVPf0yj/G/C7Hn5D
nlpl+Tr4BbmC8Oc0dJ22Q67Xxu/eAR7C/9VWvisinUm6073wpO6OgD7UejVh
Lmtom5VsV9e39tm+s2C/7Lu4TWnoPBxEnl7ltiK3P6t8plFnG3WGuwa5G/Rp
6DOPLyG3buO2KrdV/N7TxmfNdMZIZ410xlJnLfUO7yE3a+O2rDtIy/h9a5Xf
RWcOdfbwm+Yua51h1VnWx8jvcw1sg0pB3tcqvBuc28pngHQWSH1qDXFfqjNR
/M6DQ/ye2cay2rza/t5in8XVmdx/kZ8rs+1ENijZoq7i+Rsb+YyNztoshZ6N
fCbmzWrbwGQL052qIciV1T7LqDDtkXPJ4/MNnGflfTb01FlKeAB5RGvbOnXH
R3d96lXZT2d0M1X/JT5brTPWC4p9Zl5n5xXnS63dR9VXVaf78Wta5btcqvMF
+O9u7rJTGSYjv9LcZwXVpg/Tdrc399itMaoR8gB08M/rWyf/EnkgfFHfbl8h
31Vi27PuCC0nP21aeaxbCnNb+o6+7urXzyQd2M8YOrq+1wyDkKsJ/19971k8
2NJnznX2XGeq30Uu0JhZ32fmdXZ+SUvXrZ7Rsze19Nis57X3Maulx27ZUBYi
P1Diu1i6k/VmsW3Csg3Lxp1IeXzaym1daXSQXyuvLQphBvL3cLy+6+gY8t0t
vDeiMzo6q3NHpccqrVEW6ux8pdc2I+FT2ufnJW5LOn+8H3ljhcNr/EpHXlbh
sCrzk5T3lxW+S6ExMgt5ewu/n+agnsifhvWf1lT7kH8J5/01hhYhJ5L+jfV8
BrcHv4eX+ay1zrjorMsbFbb1qw3U19hb6b0fPfMK8rRKry1ls/8Z/w8qLGsM
jkNeUOm1ntL8r8J7LNprUZ6PVvjOge4eaA/mMeS7Kl02eueDFb5Dpv0KndG+
g/K4tqXfZQncjXxDS8ty+7mFbVyydR2BzYzXpWU+S6kzlTfy+0Cp7ae6U3YO
8vBS21LlJr/ocH5Dc9IwfqeXe67WGYEhOstQ5rNgOhN2Ff4JYTwvgP7q++19
NkpzRnf8K8P5B50xncbv8aWW1ScfI68D8a+s6z23J0u956a9N61x1+L/OL/3
xHqP7P/3ykp9NkZxKu52ZbZNykaps/Oj+N22rp9Zzu9nSnyXSXeaPqEsW5TZ
liub7qfIeeWeb8o0B5V5Dyg/1JfuhsyjfF+v7z5YC3ldmffKVWa6yzU17B+q
zR2i/Fu1cn2oD5yJnNDSd0UVh+I62cJ9XWFUdw2DPVDv0Jv49pb5LJfOdFUg
Nyl32aqMS7V/Wu65Vu94jcqu3HNxCxjN76/LPJeqDnOR/yrz2RidUTtVdVHu
d9U7VyFfVeazEjozMQ35lVLHpTpR3RSj476BrlgXffcM5OUFtv0MghUF/ga1
vkWtbwTqW4GP1NCWmhAe9uusalvy1Zh6gWh+v1ps24XuhKwvos2iu+6Tng1b
4vyMnn2D8LNq/IyeTYLZxPU1Yb6Cg3AIhuB/H37zYTDy5+inI2N8BkpnoeQm
vy66A8jzJ1nDnAg2RNkSNxR5b1V7rLpbc2ON01ae42r8TXGtL4bDJNKrV+a7
cDpT+2SZ9/C1ly+baoTwvxHH83V8h+VP7dPFeT3SX+sL5DPakecmLqN/a2wj
ka2kbrDdLSryXVKdN9dZf93x0V0f7Xnrrs/yprQ3uIS4LoWb27psVuvMNfPl
D7pz2Mhz9hXIRYQp1Df2ZbPQ93+rHVZhFHZvW5eNzki/Lftttc+Oas6+Xfcd
9c1z+Ig018HhRH97Xd/7+4ry+wC39+EGwkyBJ8L5HNn8v2V90L/Yupv2Gy7S
HkOebbkDZC/Hv1D/jyHZdaK6WUhc52v9Bw8j/5hk267uo8cHG5tsbZtw3xzW
pFqbyiYh28SLSbYV7tH6lbzubOpvsU+Ch8jfrmD/1Tc8Gut7ZPx+K8r/Q6Oc
3/X1bVP4Gvft8GKp5yL1kQ+Qh6rNwfPE+wJ0RO4A1yFfD9/k+eyd2l8573eA
OP4INl/ZflVnqrtb4TZ9zx3Gkje6TuTNprbhy5Z/Ebyps1K5PjukMlXZKk9f
Bxu3bN1vw4okn4nT2bgM8p6e7DSVdgdoD61xq4LJpHdNeAe9i87Y6azdX/A3
rEq07fknWMnvXbTRrk18pl5n6/8ijQfw6wF/IKfQppIhm7hy9L8C4r2W7i11
md/T4v3tetkcZXscj9s4GIY8HMZoTRlsCLIlzI13XclG8VywUctWfT3cAOlF
PougMwmV9I8J8f7WtmwGsh2sivO3gpWevp3fFfpGvIat1HvHuy+rT1+HvIky
3wj34/cAnF7ktiob2WDi31TosU59+jPkpqU+S681fxfmlpfi/e172cjWxPt/
mMj+pzY8JtSx6vrS8K6nxnks0JjQi98vxPl/OagNXMPvtoW++y+ba4z20uP9
7XTZZGSb0f9cmBGxTa2+yjre37KXjecV5MXx/ta+bHDvIQ8p8lkInYm4mrh3
xNs2eK9sPMjX8u6Tm7oNdwxjqsbWFfi9HWwKsi0ojMJqDCkLNgrZKpbQRn6I
ss302SSP4RrLjxD2T0hp57PFOoM7GPl4nG2JKi/97wDdEdBdgW5Q1c57Qtob
0jeAP0c+Gee8dpUpCvnRIs8dutOku01Z7XyWV2d2L0L+RPsHUW6jaxP9jQp9
q0J9XH19d43TUptuSfiW5KFFaMNqy/+QRpeIbVhJ/G4FvSK2idQg/0Cc34c9
F+29/Bjn7x93hDoaF+JcXzSNyHbef2Wc60P/A2Q/v0sT3Hdkv8qV/Yk8XEhe
hsKZ7WzTkp++kaxvJesbybIdyYaUhvwPcRxr6jlQc+H3oT3wKBOWbdKyTcsG
L1t8bDvHrTlHc4/63LBgw5Yt+6J4pyeb2kDkc+OdltpnX819cW5fTHWR70g3
o53PRuvM+IXIG+Pc/lkaRA7g/0yc311lsCbOY4rGlizqITt8c1nfXl4Fq5N9
51+2DenvmcgpFT5rqTMyZch/5Pq8n+b0w8g1Fb4brTPQA9H/L8mzLUo2qSk6
P9zM38ashtkZ/madbHVqExuS/D989L98ZAPuGmzYsmVrT0B7A0tzPTfpG87/
5qAHJFv3URvS/y5apH3QGP9PmN/xT5cNOsV7QNoL6gSnJvt/Iul/I+nOoe4e
6s6E7k7om7T6Nu01MFnfRUz2XKVvSL+U5G9K69vS79G23g9IXhHGet0p/SvM
UZqrfgzng/Q/e/bne89Ve69rYK3OMuR6LtIZ7lHkdxbr3Xsaes/2MeRXk/3t
E30DZW2yv+kp+7m+IfpKhvc8tPexDZYif5DkuUE20G8JP6rad590h0V3WSbn
+eyxyuhd0n4v17qAzvjHI+9N8l6G9jT2JftMu862Z1BGzaB/nu9a6DzMfYRf
WOqzcDqP+Hqpz1TpbJVsTudS/+9XeK2lNdce5EFtfddOd1B0F0V3cHQXR3c4
dZfzrGR/O0nf+xmf7Dvxg8L5OdnGLiD9+TH+H0MPq66T/W0nfePpBuQ+pf52
g/R/rZ1Owa1jsv9nkf53kc4g6yyy7izo7oLmXM29+h83+l83G6p9l1E2q/8h
p7bxXVHVSXPkHbme+3WeJzPXe/Dai9eZdZ1dVx9SX4qjbcWn+H8i6X8jac7X
3K//AaT/BVQBlWrjPNOlwHdsddf2WJJ1N30v9XCy7wjqrqDukOkuWUGFz+rq
jGM18vV5vlvwNCzMs41Ntjbdyd3Zxmfqdf5BZz7Sc/2NVn2rdQd8A/+L8/8S
0px4AeNJ0wrbD///zB1yq3zvleoM9YV53jPPDTqLdJeCJO8Fvqs2g7yU+JYE
nVS66ZlJ3vvTntFonQuosq1PNl3ZdrPyvXerPZq+xN8yz2d1dZ5K34rXNw31
bUPNYS8gj8/3u2rPfm6+bRqybciGc4T12oAMjy36xlUsSluXJH+rVd9sHaZ9
/SrfBdcdpSGkPzvJ30JVH3s8yTqydGXd+dHdn8ok77WqTfZA7pLvb4+oDY7J
8//Y0f/aORq+fX96kstC//Nigvpmqr8lrj3PUcjvVPvsur75oW9/qM+q7+ob
rfpWq/4nj/43j8YsjV26Y6q7proDnIk8Ocl7Udojf1RnBpL8v/b0P/eKkcvz
fZZce1yDyF9GkvditUZsLt261Hepdab77VL/DzX9L7VLYQzcmuS9de2JPYLc
i7z0TPX/pND/pvg/yId/lQ==
        "]], PolygonBox[CompressedData["
1:eJwt2Hucz1UawPEvKl60MZOG/GbcZjSaESrr0hi3kmFmKJVbFyWLSRk2Mcrq
olpLqFa2lGrbrW21KOyqNiojlVxCtXJtXtuWiuFVEans+7zO/PF5Pc+cy3Oe
83yfc87zm1ajygdPqJ0kyX9wOoa3TJK6lIatkuQg/RDORAOcaJEk/U5LkjJy
QF6SjK+XJGflJ0k1/TBmZCbJqDpJMpacmZUk92NWepK8xW5lWpL8A0vxSJsk
eRjP5yTJwjO00+9slCTT0E1/LeOn0y/JNpYvd7ROklL6QPxJ/0Ls1X+7cSvp
Q7UPwXPGLTb+PvJlPi7HKyjn8yqyAerj8uZJ0l5bDr09Hy7AFebvMbcX+fdU
knwvKPc3sw59HxrYS318Y28F9rhN22B7LheDc8XgF/oprNB+zNz55n5JP4Ap
5i0351Zzr8LVuEtc7sRy/t9iH38k+/OrCOXGVxt/U/NoM9i+ApnW6k324+Pl
uNc+F/J5PLkGz9GfJsfqG4didgagyHovsPdbetu2SXJzXd85lw30wzPnmocZ
mM73nk2TZL/Y7EMRuorVJeQgdoawUxgkW0OxMyNJPjVns7n9zCvCNP2TjLvM
3nPQBsX8msu/J+TVHDyECnGf5fvf5/vfhFEoE4dh4nENOR63YsP5SfIO7rL3
nmJQQTYV81fph8jN2IIT1j2OKus9Yv0U/wr8PYjelPy1vztjoFwuxeGaXA85
f6X5D7N3PVmKgbiInZS56WSZ+bfgOz5+iyOoJY7VZHuxKQjnwve6FtdhjXXe
wHvmrGfjC/pH7OzAcrlRqu1Mff3E5fLWMS4hPtfSvw/rYKex841LM/db33O0
WH0pZofo1fgVv5+z7u+sPyHkOTL5k8KZ5yXJm8Z3pl+aHfMk5Mtw+ojsuL+w
z2IU2vdMMd1jvd14q1mM2dl8aID6+KhZ/PZd6JXmr8ObWM3uCb7/ZM8n8QM2
GfcjuSEr7j3E4G94ET1wo7YT4XzgACr4OBXz7a2Qz9PIab73feK7Xr7Opc/D
ehzR9i65DpXoxl7XzGgv2L2Ovtu6u7AM5dpe09bf/orwvDl59juS3lt7L5yR
ivfWGHo+rqMfYW8btmMVOyuxTt/b+qro+faXhwvQ1jdo3CLegeEu7Bvy0xrd
yEFZ8eyFM3gRLkYjNhc7MzudlQJ6dzzkLpiDySiT/0vk/Sti8jJeE49nxeVd
+iepmDshhx7Ag3hJjDaKy3R7uxmjMQezsVXfLH3ryIPWvtfcz8nDOIIy7av1
F3ZLkvOMz0VtfrXnXx2yCZoivYk8RFfnfZC+XvSnzd1g7u3mDMcI1NKeIM+4
4y7yRuTms+UEtqKXto/JG8TtKF8eEJ+JmIR55s3F4+acY43p5Ofy+Ad7ryI/
tP9t+Kixc4QDOMjef8lSa5fgIT5N4lMFOeD8qIe2MfSxOBVy2bonyUOoDt/D
2r/X9jO9Dr9OQwNz6uMYnmXjW/Je66y33tBzfEd0QrX2Q/gGpcbVIffw8a98
3kru4vdubNO+S/9TNd8lfJ9ScSjBEt+8Ibtj6eXOVDdzx/rmReiPIeI/Wzyu
JodjBB6Vb4/gHjSUf1/zuZP5F2MRe/XYu4reLty/9pZLrnNHV+JCd35HDOVX
pbW6kytr3snwXoZzHM5zBR+nIlseN5PPs+g/1XzX8H1zfau26GSfa9nJYydB
LazRv9+4t8kPsAnL+T3EPmab8zn9f1hMfwrP6G+ibyZ5B98mYzE7eWK2iJ6v
/XX2SsW8hF6KidrL8bhxn1h/BjnX3x3MWUN/AovwlL33EYNbnJUi9MdR4340
5xiZ+Da1MJLNG9AFa6w1zFp7zO/C3lbjlmIZMvX/U3+B/kJ6D5RhHGZoe0/f
KHKZdZemYh0R6omRYW17rUcfY+xUegX+bI1nsYDtC8P9Rh+dEe0Ee7Ppc7Ae
lRkxpiG2L+hrlxu/YfiWxfSSsC+cwBZ7epy9uiE/faNlxm2UT1/SD+BddqrY
2Uhuw/bwt/4Vxh3Xv5e+D8XemTfkRl9yifx4CcXNY40SapUrcCXK5NtG4Vwf
ahv6XZiHuZiK7fp26vvMO7QfbTHR+5FOponNZ+JyVH6eTW+MjCbxrgl3Tg7a
YJcz+Cm6YCjfs8mpocbCWTU2gq0tYrMZZ+Evxv1sXF8+H+TzqFAToT9uy425
E3JoHn0+zuFPY1Shkn/55LViOAIdnYHXxPQOenv+XJARczLkZmdylf3tsM+T
7u8D+CotnuFwlm9ztr9gbxjZhY+dUc9+n+fz3nDXim8G5onvklCf0vfo343B
NXdAuAv21NRkoTb7BgdbxDc9vO0DcuL9Ee6RUXxZwZeH+TAFU3HcXn5Ad1Tw
pV3QjS3IjnV2qLdHkxda+zfWWNEi1kqhZvq+Zk6Ym2Z8OtbW1AChFngLb9fU
nqEGXWvcUX1zsuP7Hd7xHu6SHHfJk+fHGibUMl8jjc/7yPycWIeHerwP/VJM
SY81cqiV59Hnh3fSt7s9K9bUobaeQ6/nDauLCVnxDR+nr1xeTMDkVHz7qjJj
PRDqgicz47se3vfKcD+iDv3RUK/R2/F1JF8PkJuxBavNydVfrH8t/U3cLa++
0zaB7C1effBLZqxBQy26Gq+ilvlr5M4Ee8+kZ+XFujXUr40xxlq1yTv1N6bn
6W+ENPTBedoW61uAx9DLej1xffhdYq3r6ccyY80YasfleDkV8zfk8cmacxfO
X3NkoRob9HUk8/md1yLWsaGeLaQ3Qgf6AG0d0BEfaNuILXhf32S5Mch5GIjm
/PqXPY6hT2kT67lQ1y2gP9YmvtXhzd7krHxGr8LHNWc5nOlTSPSdIc9Pbxpr
kFCLvOecLXUfpOhL6Xvp+9Da/lql4vsW3rke5IIm8S0Jb8r79I1Yxc7KpvHt
CW/QaPIye9ltTrvm8Xdh+H0Y7vxw9/cmC8zvjopU/M3Xz3ltiVY4Zf4v+Fh/
O/beIbsa1wWFqZgjfcluauPtYrQw/OagD8RVGIwC7NC3SF8n3/difIVxvvOl
5DB+DcXdWTG/xtPriE/tECMU8/Ooe7WtsbnYj9HmXkL+2xl5HfXT42/7D8nD
+Jp+iOyAjrjfHmbiE7FZah/L6D/y5yd+VZGL+fg0etF7toxvQHgLBpNfaX9R
7qyQO7Pwh9bxt2P4DdmQvNu9dQ9aiU3LjPhehnczL7yrIV7G7SNLjC3FNdnx
93v4HT+RPik7npFwVnbgRnvrEM6i/k14FSONfyP8f8C3K8ECMSrh3430/wPy
zIQS
        "]]}]}, 
    {RGBColor[0.9112395000000001, 0.6309425000000001, 0.5195245], EdgeForm[
     None], GraphicsGroupBox[{PolygonBox[CompressedData["
1:eJxNm3m4j9XXxr84g3BwRseZvmcezXEMIVHJzJExM5kbyHAIKdKgTPGWoTST
pAylklLGEJlplFCEEPol8n7u1vpd7/vHvu71rGft/exx7bXXXk9avweK7i8Z
CATOhQQCpcDrOYFAy/BA4HBuINA5PhD4jpffVQ4ElkEvgi6XEAhUTgkEDiCc
C+7JCgSWhAUCx7MDgTeQ24XMZPBj5BdDV0Z+Gu8OI9MfvDXeZBYjc4j0DXQr
lc03z5LOkILwV8Ifk2Byki+RGAj8kBkI9KGcn8BqfHckdAJlfku6DP0dvMPk
KUvdVoC/8twD/m/gOZ4rwN8GNkd+C/w8sGxyIPAs/HjaMhO5Z+FPgJ+F3Gm+
+xffbwh9DroiuCU1EPidvpqcFgiMDwYCnaCj4T0A3QE6ArovdFvoktCfkn6D
HoP8N9B/Qf8P9IOkU9BfwttOugg9Dd4g0knoTfDKUk5V6NupWyvoptDnwLIZ
tCM0EPge3EffvUbdsqnbfOo/i/pPpf6R1Ptd+EPgNyFPQ/IeB5ciMxeZucgc
4bku/DvBDUmBQDH98Av9EaAOoZS/BuzBu1bIXAf3UKcr0LPh16BOPyBfEf5G
vrWfb1VhjI5UCgSGQ1eHt5O5VIfxXAZm+5heoL7j+fYB6jAM/jm+O5VyboCX
4f8F/yx4C3KPIZ8AnufdXmTOgJW9XT/DL0n+68hfQ34/zz3gr+D7cdCToJ9E
tjPvtiNzO7ILedcH/ineh1D/w6p/ss1XzTHNzaHQ66FvBk+Q9zx5d4DteP4I
fiJYw+u2FHqm2kYb7wN/8La/A26OY+ygb0CHkv8+yimk70tAD4euDd3Pv7WR
MWrHczH8m3k/Gvpx6HugW/p330LmQfhT4HeFvw96KfRXYIa35Tq4jnc/w38G
7M67idC3QS8n/QT9AvWcBH0I+kHo3dSzJuXH0KaN8E/AXwF/AfQP0M9CtyZF
08YqYBvknpROIF872lYE/SK8htBtoadDV4FuBT0eujfl7KacjuQdwlyZz/wp
xzw6RV0rQc+CNyw9EHie+dac+TwEeh50U+ieyJymXU3Ax+C/BL8L/LakY9AN
wIfhL4LuCF3MWC5FfgDyI6DfgO4FfTvfW8O3CsAqyI9D/j/gD+SJom7nwLO8
+wCZbuBNzO8wZE6qnsh9An0WHECaA90Q+T+gN0DfANt63prgftKf0JvBGrwb
hUwK+AZl3gU9FzztfL0/ShoBXQDeQXoMOpryP2Kub6D+39KOvaRPoZeDj6L7
mlDnfuDX9N0EvjWQb43nuTH87uB+yllDOcsp5ygyjyEzGpnuPP8Cv1mGzUXN
ySTwe979jcwOcAz5G8K/G1xK34XCnwr2pMwZ5K1J3oXUYxX1mQR/GOkidFfw
Dd79jcyTYF/kZ0HXgT6D/GZkdoNRPH8J/xLvx/C9HdKl0ov0y4fwN/K+AXWu
D/9HMJbnHfBPaKy8r9RnKeR5A5mKYDHPC+D3B18gTz/VGXyLNAR6HliB9iTT
rgvgGp7vh/8eeJp694WeA51JWW9BVwITfYw0VnV4Vwj/ELiWeraB/5J0IylP
44VMU+gg9FXwGmWmIL86aOOqOseCD0hvQudDJ0CXg94OTvA5PAi8l2/HaH7C
r0X+2pSzByzHu/vhVwI/SrW9Q3tIhvoR/kXNMfg/wu8Kfw70Yehm0Eu8HxrA
Syctgd4Krk61vUZ7TltSOuXUBxfAz9SaSrN+Uf/kwHuPdBy6H/wi6HXQTcAQ
0vPQb4JRpBehV4EdXOY6eIFypkNPh26kb0MfTTVdIJ3wtuqCzDToCdDPkWZB
h4H/wJ8LvRg6gfQa9GdgLOll6A/BFsytRcyxO+j7Z9A/vdA/30ovoX82Me41
0T9zeX+CdLyU2SN56LRcUl/ynIXXAlyhvYj0Dmk4z9fABZSdqL0aejupA/xf
wJrgghwrZzQ4A96PpWxffIV0gfQyqW6K8VPAbZQTT99uVb9Q7kb4J8HVpWyt
hYSYHREgFZGeSzF6TIqVedHLlbxktQ6bJVubmqfY9/T+POlnnqOQ+RSMp34h
1DOC/ijB827e70THbOX5R/riFcca4ab3N6ZY3VTHL3iOgv85OJZyUqE7gcNJ
SdAtwGPau8Jtj9H+UzvceHXSrL310kyXSaetTbH9PJO6ZZDeRe49UoA8X8EP
htj6UV8nhVjfKyX4GOxANjHc9vUQ5kYa/HDKjAhamYlaf752umkMkVseZraC
xl9rWf01i3lzUHOYuu0PMT05RbqSPFd43wfs5XVTHfu4LdQG7Eq6C7o5OC7M
6qL9+wb6dLVsTvTMH1mWdy/0ULcJ24E9w6xcldmC5ybw64IxpBztUz5fakLX
CLG6qw1vkzLdJpRtmEzK11wBO4eZPSBbvCnPd8B/xHVzsxCbE1WDVmZs0J5l
T2qeHMiysi8xB8YEbd51A3/w+fNE0N53937si51XjXwDwSa+vtLAaWFmV8h2
0Vzu7PNZ9ZJd9x+98zWltbXd97Vl0BNJf0EPSrH1JplHoacztzIZ6yFgB2+X
2qd23R5ibeuWbXOiLtgg2+ZrLHgsy+p7GOyUZTZ/U/gzwty2CbOx2+HjN8Bt
lWbgvDCzhWQrX/A+VH89VsnsTNmbyqf5n+j1Uz2fIm8v1lVf8kykHVXZt/Yz
/8syB9rx3Al+a97/Q2qitU8fPozMeWTuRWZwkume0vWpIzq9DN/YDP9LzTO+
fwBch3wI/LfAXaRyWnPIVob+inJOgTcn2bf0zft5Pge/N+UM0X4M3Rn6Ddc7
U8Ee8E/Bbw8/n7wdpU/gd3WboQX8V+GPhL8OfhmeE/nuUd5vhT8O/mfgWPiX
kH8T/iye74M/FPww0dqrdse5LqqcY+Wq/AeQv4ZMS2RSKf9n6ObQscn/p5sm
g1sZx8XQK7NsLDWm9ShnM+MymHGJw15uQp755E0An86w+qheexLtrKcz37ws
mwdjwJygrbNt4EI/Q00Eu5GnNnQj9ZW3fSK4nOc28OeAH1B+Kehl0FG8a4tM
Fco/TFmPaI9Gx3SlfpVob2OwCPnj1KcJ8q3cjq0P/aufTxtTRrSX8x31/TjT
1vZKsLKv97U6C/IuG5k3kf3V+2oVWAO5bOSTqX80dBD6b7AXqVB2I/y9fkYu
IG/JJOvzLeQN1KV+5RmHQpC6xlLn2jm2nmT/aw845zbzxQw7+4b4Oh/otvHd
6ba3al895Pal7MzTfL9vHvMAfjuwA9/tKR0HZvHtVOhx0CupWyntbUlWV9W5
mLxL4JeAfxnZB3m+Bf5DvJ+UafbwFOjeyFzWGRCZJ+E3hf80/AlZppt6gm3d
TsjUvOJ5jnQSeJdsZdmr5BuXabZ0cZbNac3ttWAPyq0CvZ85thaZTshsQSZZ
vhLalQpGUodayIxFto77DWZCR7puD4LprsM/B1sgcwGZRchsyTB/hfwWN/Ou
ETJD0YENfD43kO5Mtn3xCvheBH3CeAVINaswv0tjL1WlbQXYrtB/gr9Gc74v
EQi8Xo91HomOQXwwOJYxLkm+fuA4nvvD7wO+R3oQeiZ4kvnwBzI/1rVvtCe1
I62MsLz69re8uwBWq2fPHVzu3zkEngNXU9ZIingefBneK+UtTwR13kw9vwFT
SNuhT4PvRtj3bvh3irzcCRV55tV48CJlPQ59BPyNNAX6a/AU7R96E3tHNfYb
6BHQc6B7R1h/qeyDdawNX4C3kXpB/1Qb3Q+9ArpLoclLVu/2UM69lDOGcl4j
fQr9JLie/u1PnSPAIsZ+EHMgh7m9jPrR7YEekabHpc9HMnZP0EfD4U+A/yWp
GHoFeCnfylF5JUmDoHeBjXlXhMzDlHcIG6UL8zOe8uqSxvGtAXxrdo6ttVG5
1j71m+q9y8uJL7Dx0zjuBT/PMx/b6HzztzUubc/jeW4AfSvyGeDo0jaHnnb+
BPBJ8m5Dthickm952yJ/qjprqwz1rMFZmffl1SelTbYyuBXcRIqF3ii9QMqD
ziXtCbfvpZM+pNxfeR6cb3NhPGkHaYN0DxjptPCzcMurfF+De70c8VQHfX9d
uLWngbejQ4HVeVq+ff9h/0YI4xvHmH7H3CtPO3qTepFa5lv9bwGbkeKga+fb
XHzV57HSRZ/P7f35ZX//h7+Lpfwkyr9E+dWpwzh9E7qIspKhb/eyNV7qo+r5
1ofJ+dZHks8pbXUe7/2W4eOT7mOjNg7Lt37q7301zmWVp4G/y823cdJ4/VPd
vq06FIAvMqdHUs9yYDbv1kK/Cj2dcXlK/c0cu5Brvtpj4E8x2Grolp/BcJ6b
w7+qM0Es8xp+yTh0Ivtycxbteehu8DfD7yjfEfL3Il8NrMjzX/BLIJuPzAfQ
afAe+u9ZA5k8nm/AT0SmIjJvQ58He/JuGDK1qOMLeTa3poIX4beDLgs+7bbZ
vdCJlHONvBUopwZ0KepWFbqQstbBrwavGLmRyLehnNrwR8N/lDZ2d3+4/OJd
4ZeH7o38E8iPQb478vN49wL8P9gjXnN/4yCwC3Ll5FcE09y3XIzO3+52y1zw
OT+39hBNmcXyK4Itcs3OnEY74vnGAOh+8EqQWkFfhj+BcuPIO4O8e3PMb3lR
ti78BPhvw19OG6bTlqepe4zvU9qvNubY2W0B5X1Cmgb9KvgmckeR30QZi6C/
g14F3bUmZymtj5rWfvVD/0p2T6D+OVrZ5v9FXw+9XJdKt/Z2HStdO6KurZUd
dU3/Sq5bHcvb4f/p/Vd8bV2vavPzJHiWNBx6K9izjunrZnVsf2rva7B5dVvP
hdVtTb9LWuHre4Wv8UjyJ1DOBvDZajbnNfffqmHyc8Fj3l61ezEynyBTs7q9
v+5lfeF7yr1gCmWlIXOoqrVVbddettd9rVvB0vTnUvrzONiS5zLw21cyu0Hj
Mhss8jnTCf5iH4sXwZU5dk6fzhj14/lL+EOQbePlFMSZLSKbJFPrwG25m6En
Mn92SP/m237d3u2HEYVWx18Kja+9RO150b+ruXCl0Pq3F+P1D/orljauqGpj
pDzaqxPybF0PzLXyAm4znPOzsM7EtV3fVc639SoddVB1KrB9pwJYhQ30KtlH
RmG7kDZCd4e3GPpz6Luh50J/At0S+uYC0+cpYH3X27+DW32ffRHZyaT3oWsh
/wz0R9C3Qhf7XriFup9yW2IN7393G2MtdFq+6dQjYI7XrQ64LNLKUXkrSV/K
voLfk1SWfmsK7oZ/EP5k6O3Q+2UDQF9mX2faB3ZTRiqpBXQl3l/mXWvylmK9
rnLb6Vn4/aLMTpsD7x23056E90Kk2RUToW9zfX4D/Nq/uy7KnsXXnvO794/2
t92uw6XLK+XbvrkLnOi24iDy7vH9SPtSOuO+U3ZmFdv7tZ9qX+2B3FLkh4Jt
821fKgd/rNuWqvtMr/MB2Ufk34LM1QL7nr5bBdzh/fM+WEhaCF2gvD5eY8Aw
+ucstIysidhFdbCL6ur8Ad0Yuh30a9DNoftAL4NuqfM19OwU8+91xr5+Bn5D
+K105wDdRD5P+ZKhm0F3g14B3Rp6cLr51+Q3SiPvvSnmO6kPPcr9RXdAX3P/
T0l071TOfnuw4Qspozr5H6aca7p/cF9HS+R3864z/KfSzd8hv0db+D387qMa
dHv3N2ZDf4LcSuS/kl/Zz/WdwIPIVORba3QXxLsP4B9It3JV/im1lZSkexZw
Hfy3oBeCBTwPhP4Ougb9O5+u/T3K9nXNjf3gXPo6G/oRcCYpE3ocWDXfbJYT
4CPUrwt1GAzOpqzFlHk/eML9nPIpPkyf7EKmCt8c6r6IduBV95nLd/6r3xfs
lF/W74n2yRfkZ/nB4F8p5hu8rLtR912H8K2FeWYLzgBvcfu5mPk2PNLm55BI
0/eyKxPBQj83JVQx3aM5udnt381uY0lOZwrlk47Z6Xbpq75fzNBZQHZTGdsb
ErzM1gVWnvTkZrfDtrtdpvJU7rCbrLwkf1a5+o7kVJ7KjShj9qnOICor3u1V
2a0ZvtdUrGp12+Hfmev716Qadl6J8LK0Z+pZtGzACN8H4/28EFJg5yWdm0Kr
Wf0+8fYP93ziRfjZ5z/5ZtvHue2qNqvtOo/mus1ZPt/0u2zYA+HWJ3HelqbV
rZ0Hq5vdqf1d+/xZ37OPVLc6qq6SK+/1jfC+HuZ1UpvKO3+Gj0txNevXYd63
J91+qOX2+HB/d0++1S2hwMbiv+NQzPxOZJ43Yv6PJo2HvoN9cGiM2YSyDe+G
Hg4djDX7T3bgS+x9H5CmQj+SZ2dCnQ2H5Noeo73mY/Hy7DzTEvwi12xs2dq9
/XzSAtxFHRpS/twYW4dajzfF2PzWPB8HPuz1HBJtZwbp6hJgFeR6wj8dY2dF
nRnf5jv1ee4N/x8wQL1fhz4A3Yo0CDoO3lN5dq6qRzkHKPdW+F9F292w/KLf
od865dkZ62+wjn8rUuW4n+c8+Dx5cuF3hz9U7dT5jTLvgx8Lv6rqBl0eOhX6
cJTplhnw+uTZOS9E5xu3z9PBjfAX60yZZ3KS7xhj39N35Wcqgh8O/wYYQ7pE
U1tQ9i7evYbMDfphVJ6dTVPyrU6q23h491PWWPJ2A7v5Pl4Wel6ezd+myJ7P
tpgTxZ58TZ/Ug/8mZe5H/1+Cfybbzh+qZ1vZ8eiq4X6PId94F/eb1fY97pr2
cbdn5teze8ir8p2TKqPbhobaPco4b6/6Se8UT6L7vA7UbyX8FPonkzo8QB0q
UIdknt+FHwr28niAOuCQcOurwTpDoxNb8d2sKBtb+b5P6vzgsRnzE+0sovO8
+muJ+z/fppyGMWbHyp4d4jpWtoD6V/0cLl+v79fbom3/1j4uu+knyp9M+Q8k
mi7Xnaz66RD8SfC7yp9Zz84RP9e1Oaq5Wg38xO9Al4LDKTcafhfwdvLNk7/e
fevyOW8EK4RZ7FB5+WrdppVNvS3V4nnWgFvYt8ZAR4NRfiY9GWv3zIp7eZ30
re+t2mOb+f2A/IzPu/3wqGwNjwdQTMEonmvCvyfN7HLZ580p8yU/Tz0LNvQz
lM6UzfwscxzD8JDf4+8CH3E7pz/4m/v0YqPtnk16Rue3gT7nO4IjSHHQ/cFa
vqcnyLbytbw0xuIUFJMgO2mP65/NuXYXob37AmlZjMlLB5ygHh/D+0dxStqH
SR+R/nJ7tRFYKtfm+zlwBuUfDbE7ad3LqW9Hk3amWrzTx6n2PX33HXCl3y8v
TLVz7cJwi0Vr6Hc18vkW+xwcS1rq54JZYMNSdv8q/36tRLt3eJp5NMp9T/I7
rS5h5/1V4IN5xu+aZz4L+S6O51h9NV66p7/V7aXHU83ekt31mu41atiZrzbn
wcfDTSdoDOr6nUvZJLvvauX1l/2leCrFlKz2M8JLYFao3d3rrr00c+CybC3m
wIag9dPGoNXrznDTNSkek1A63c5XOmfJj6I5/z8+76t6fEskmEH9K0Inpdmd
k+qmOkofyJciH01Rlt2B5YLj3e/R2X0A2rPVvospdvf6RtDa+ri/k19TPnzd
mSe6fpNcTbd148CLfLuf4ijAe/LMN3crWNXvmP5hrPr62UE2mu5oNX9031ns
/sbb65t/WT62Y+iBm+uZb03+6c/pr5O0Y2OM9fcinzfd/b60W5jpPrW5DTLH
XF9Jb63LtPd7afuAEjYv+pOuJFqsQDZ26HD3J2qf2yQ7WPsp8/xKttXxH+ZM
ZLLNvUu0aVs9kzmOTGGy3dnfkmTzX2Oq++5Ffr54Is3unRQvoPve+3x/kC4c
6HeIt4GLKCuPMqdF2zyr7WNQ5PcROyvTb64bd9HWV/2M/HSUnQkUD6MYjqF+
H6f1oTv2B0PM5h7te/3HuaY3NY/U/il+Xh4CNiphdshvPE/JtXXVF2zDu1fh
NdK5OdTuOhXDpP3tLd+/FIckPbYyw+4MFf+WEGbt/dTnza5Qu6vS/eUkPyMM
TrU1I7+31lCQ/qoAHgWn+dnqoVTbA5f6fqn53jfU5A6E2l2Y6nQr72aHWEzJ
SxkWp/RMptX5gNf7c/ilkf9U6DEt/2HOh4eZzte7u/3+rlGG3f8vCLH4lTvS
LP6nWprpSN3Jlg0znaeYD8V7vOnnF51jpGekY6Qbv8m0vUnxrYoHUlzQ12kW
79bGdfEVjzdL0pk0aH3Wnjr28Xu928BRqfatHUE7I+lb65Fv6XdbtcDCbIvj
yGTeHvO7vJLgZz4WGpMuaaabGoFTMmwf6Ae+H7Q505vvrAq1O2jdfY7UOJA2
hVg59/lePkI6jPQFqWW69XW1dMurfNKnlTIsvutquu1F830/mhdisUmK+xmQ
amVkplmZX/jcVcxGluvP5AybQyXAsaEWY6YY2SMZtvdfpvzfSevhlU+3NaGY
wNU+hr/5OM71uKlHwGGhFvsn20t7vPpBe7746/3dWP+O9Pi7aRbHqHhG9bv6
X/fPL9FvAyizOmXO9piT8alWRgW3SXqmWSzZnWB3Ug70bWm2b6z2up4Otb3w
37tPnjd7nz/gd/SK75OM3usuv3uqjWkM5dRmfuTAj8z0+LVQ82tojf7ta2eL
x6yukT2Sav1ylbrPcj/JWO0nmRZH90uG2UV/um2U5nNAc0HrSd/S2ovxeLAb
lDPUYzu7p9v35JPR2lX8lM4musea7P7JYXk2Hxb4nOjn8YRF6TbHtL7Vtm/9
nn1T0PSj9OSJKNNvI3ye9PbYxdbpFren9l9Ntdjkx12flnF/rPYH3fnrvlhx
LN3cllOMp/YQXUBq75yfYzpwcq7dOT0abuexoN8v/Blrd+RaX1pnozzGtVe6
jWdf18uKK5nn8/wabZijcQ5av2odqG9rZFifxmfYmuvk626m21eys4pTLZby
m6DZZNJB0j+KLZrjuq+L68nOnnRu0B3+8FSbS+vIOyPT5vhDmRYHpFg7xaNN
ct/arlTTR+d9DnVErhbyhWBj16+q17/rLMzWSLzH6YWm2hpNDTNdfz3D9oHj
mRZrqHVcNt10n3RgIlg50+QvuG7Wfi19PNjbqLb+7bGFF4O2RrVWVb/1QZuT
JcHnvP5qx/oMK+PDTNMTib4frXWf2GTer/Nzt87fX0fb/rch2mL15Mtan2zn
smGuHzb5eozVPpdr82Eu2LESiTmTr3uwHIuhyM21uqrOPynmhOfxWgPgOrdn
PmMelihp8dWaczV9X9We0cj7WOO+zu9Ml4DfM/fqIrsh1vJ29Pw3pVs9G8ve
8NjsMPCuXLtL0p2SzjHN/Oy32//LuD2efc3jTOqBBR6nEQoO9hiw08je5THh
h/n+gUyLbdtBH5bJsr1eMe9NPD48Ckz2/0dC6cNvKrJmaeJb2A8V9D+J7qRS
zB9z0O8Gmvn6UPzVVI+/KgLjPc6/JBjrd4K769m81/7b0+NWZCernZN8LDQm
J+j3qZS3O2h7psZS52uNX1yonW/ujDG7MD/G7hF1ng8Df/E41f06L0abzdg4
xsp+zftcNqxsWeVpkGblj2X+t3UfSz3wFvfDpIEr/P+ayfH2D4PaqLZW8Ljf
1pTxuf9TMyPe9EBn1wWL/M5xCNjFY+DbYeu1ctusHn1bK83aNdTXepy3Vf3U
y/vqW58/q+jLLzLNhl4Pfu/n9KPgkUQ7byxJNB+J7nPHlLA1dJ/bdvX8v5Is
cFOWxWttyTb9oHmr+as4TMkoFrO2x2oqZrOhx37nBi0+S3FfitXL8X8c9N+G
/tkQrf8e9nkM/EfgPbnm12iYa/6AAW7Py66VfSuf1lHo56FfzzMdr1glxSlN
zLZ/Urpn2/lc53Tdyyl2UXGLiqvclm1+kYXZ9k+OYngUy6P/P4r9TKp4IsW/
Kva1v58p5JcpdjtN9lrNLPt3qWSWxfZKv+pOQjHIslPVT6O9LWrTkWzzKcm3
pD1rmu9bE/yuUHe5t7ruVV7tvTrTFfv819yX3qlIWUXgmSyTKfY9+gc/N+sM
o7hcnVG0DtV/q70N4UHj3+Rn0uf9XJrp94xBcHmincMnJdpdwVifG4Pcv9cm
2nwx8snMS7RYVMXbKu62md/jj8mxuM55vje+7XFfD4IfeWzYJPH8vPwb2Nfj
vvLBnCzzfV3JtL1P+576Juj1TKf8P9E5hXT9PtbFMeT6Iv9ThvnF5B8rgvez
32Xrzn+L/9/0fmWz1/q6L6mtx24lJJivQWerJckW6zfEfWsJHv/QP978MvLP
1Aa7uY1XkfU903078vFM9ZjMSZR3Kcf6eGeurfUlvt73ub9xFbidtlD1wGzF
EeWav1H+Ufkf5HvQ3J2ebGf0Ufp/xOMEuoKBFIu33pFktkBntw++cv9bh0Tz
sarMP3NNp0i36D+bP7Kt7FM5ZpfLJs9xX9cU36tk1413207+Ka0J2Vql0m3P
DEs3e1brXP6d4X7O1jzQvqw9Wbb18izbl2aDyyv+67IO9I0035Z8XB/orirb
Yh4U+3CX+42fos5Vk803Ug7s4+dxncv3ZZh9clDnOL/f1z1/FY8/SYy1c/AJ
PwvL/tZZVPb4cx5TMRSM8Vh2/aNWKtrOx3+4b2esnwsUP6iYPcWuyxei86nO
qXrWP3d6X83P7zrHy4dxxv0YZ3zt/5hjelN7vv7lkw445H6YCa7zpftlr8lu
k6/yoveJ/mP7yWPv14Af04dJuhejDx9ItbPpSDDO/eSto+x/Ff23co0x7e/+
SfkpVW/Z3rLBR/o/Vq3AvHRrb0S62Wiy1bR/DPT4hDtjbZ3L36F1H0g3G65G
munLOm6Hr/F66v+nLn630gQs4/8s7EsyXan5/O9/ESFWf/lWxvsdTW9wp8dL
ZwRtrxvse3qi25YlwexY028R8pn4GW160HxtWnfq9+nu95D9dybXxuQ95tf/
AgjDQPk=
        "]], PolygonBox[CompressedData["
1:eJwtnAWY1dXWxg8wzCgqMN0n5sycCbqGlBKkQRDEoKXFQlrBAOOqqCh8gmDr
FS9cBBVQuSoWomJjt2CArViI+P1e3v08vA/vPrtr7bXW/u9JTDh32Dl1I5HI
tLRIhH+RnmWRSA8wApwCLsqKRC4EN2VGIsvBu3mRyFVkeB+8WhiJfJWMRErT
I5GX6kci+fCrE5HIv0Af8vYFTWsikeOOikQagtfhdSsikZmkj4PC8kikcywS
WULFi8HL8H/nRyL3grfA2yCbMqop+0LQAn4VbTmPdj4FbodPps79xK0CNxJ/
Mb8tAmeCieBhsJi0u8GL8Ho5kcjAOpHILeBV+CHwF3iwQyTyELgo22lTxN8E
v5U88wi/ADbBT6OOE6hrBZgGf4M+bKQvY8Bb8JtIc2MYM41dVZTf60UilfQv
k/7tzo1EfqXse0AE3pLfWoA8kA+agibgeNBVoG1nknYTGAq/gjHsylh+l0G7
4H35rQ/IpKws8AN1rqLob0Ad2v8F4WryVoHFhKdWRyILyPsSWAhPUcdXtK8j
7esEH0t7vyPclfDZ8Gco+0vyLgfPwiOU8R3/rQa1lP03ad4lfQ3pC9UHfusX
cRtawv+gjWfS3izQCT6vcSQyjLi7wADi3+O3zKOc5gB8P2N4NmNZDBrAm1Pm
fsrvQvnd4Y3Bx4RbEq6Ej6D+4VGPmcbuXlBE3AywAb6VOi6nrrfBq/AvqCOX
uqaAuk1YT8pD2ntAozjjk+25Lqa/8+BpTZw2D5xA3p+SXruvMP+l8HOLI5FL
aE9zMBW+kDpmkP9/YDm8FWVuoeyJ4C7q+om2/gg+A5+Dm9lTM0lLUZGXGZuO
pPmRsnqSfgD8P6R5gnBjwq/Cc2nTibTtAOnz4L8xRuemew82hm8lzXbSZ5H+
Y41NtvdKNnmmw9/L9HjUgoPU15LfWmR7z2jv/F5K/+t5DL8m/xR+m0TazeAS
+G7adAVxbQX4VPbAQMbiNnAZ/HTKekZLm/rOhv9KGSWkfZEyD1H291Q8rCFj
D+bCj8/2fjxInqbw1zK9X9uC3zQeyJIyyn6dMq5gLK8Fu+Hl/HYLvANz8hpr
uYz5GQw/TH0J4meCLbSvJ+EeoAheDA6CW4jrC06F/0KbfgZfkuYrcCFYAFaD
NeBy6iihrpdIPw8+jzxzwengDPAZuCbN+6cL/HXG4EHSjwc74C+CCfCHwW74
Z8zROOZqPPii3GtAa+FH2vATmM4Yr414PCoZj9bZHvsMxmhYtmWEZEVn8nSJ
ug7VpTpU1xzk63WU3QXMofxXyly34n9mLD8kPBn+CPiT8ELS30DarmAB6f+g
7JvpS28wFN6POvtmW6ZJtl1O+htJ2x1cSvohxA0Oa0hr6fuE26MxeJq63qSN
+ZT1HPP/Lf07LsWeYr4eIv8/lFUU5JVkRoK531XCOq/nOdRczmZOv82wzFtc
4zHX2K8g7v/AwCzvBcmTQfBa6mwHCkERWEqZ14KdrKUXwIZMy3NEX+QDwh0y
nVdl5ND+NuRpDQaBweAf6rpVexGMg08gzfgwJhqbrvT3LPpaCDrBb4i5vzpP
74P30nkBlhB3ObiVNqcRNwI8CV+a5f2vPXMPvDFpKylrPmgKP7aJ1/YsUA5v
kmXZO0BnFG0/psx7YQ5Iwq8GI+H3g63wxdR5WcJnus72Pgiam4nbB0bBZ1PG
LPAIY/EouCjT8otpiGwnfIC8v4A3NJdgE3N2O3M3CKxn/rvzWzeQUrvB/myf
FZJR38An8Vt/6lqjM1xzQh8q6ct80ALekzl9K8O/nQF/iYpfZv6jjM9BxicT
vE44SThDe63M573a34/21xBuKdkDesPrs0fvIO1gMJ30y2jvCtp6AriO9iZI
EwedQGe1nTY+Sl+Pob2nwU/V+IU509y1Jf+MdJ9J9Vm7M7O8N7VHx8MPMTbn
U3dM9cOPzrFuIZn2J+X1z/ZZ0JDwxGzLFMmW0bRtDEiRvgJ8DD4BrZtRx9GU
Cb6Afxj0rfbgI3gCnSgCHwaGwHuwkLuD6VWsQzACxBnPmdIP4M3Js426j1We
PKdR2v5gALg/03tBe+J5eBVpKkFvcCJYRx1F5J0B3oOPzPZZojPlLvr/ATrH
+6AeSAN1SPMn8QNI31QcHXE/fCVYU8B4ZluWSaYtJv9w2nAymAPmgvGZR9Si
I2fOQvi3jP+wDAlAxraS84k0t8OHgJ/hg7I9thrjlZS3hDYvBuPAeNAz23Or
Ob5eulym17bW+Ep4Pm3MAxWkTYFv8qyf9aG9RfzelHCduta/WtGwqbShmLpn
gPnwE0nTG5xAul7gGNAgz2OisekE7wjyQD6YUuW8KmMR+U9jzufWsb65XLKF
POPARNJOAiOIn01cObie+EbUdQg+mDZ1gQ+njHzKmgrOgX9P+YMzPEYH4D0o
4586XjNaO4WVlr+ngNIqj5HGajR1jgH7m3KOsBeLWH+ZrL/3CT9HOJfwYfiJ
pHmB8hYItO3NTOsS0il+gB8K8kk6Yhrt3ctBPvY4ygY92iF/m7msSeB1+O5m
5nmgAL69meueDvbBdwZ9sxv17Zae0jISeaABZYLvWiBjWbxf05ebwZ4qQ7wP
yICPzrH+q/bOhg8CD8A3gDr0pW0rOGX9DfrCX2AsdoItYCuYX2V9uRrcwtj9
l/C/4B3Am4S7U96MOtYXL9Tapsx08DnYA56ljE+1dmQvwfcG+SidehvxGZRx
d4bXeGPKngamhPmsoW9/k+cQqGLuqkEpvAR0Bd3AtDzPh/bodWENay0fpux/
wBPwx8Eu8DJYyPiNaeA+3wC/kzR3gGXgRjCB+idS9yRQRP23EG4DXwK2wFeR
ZiW4B9wLrs6yLJBNtjHTa1pruwT0I/1MwudXeo9rr59Anp5hjWut30afbs33
ntXePZU6nyXvLLCY9PvI+weytz/hv+GL0LG71LNMqShCJ61y2mfASng3yuoK
ZoCzwYAC26qSoYPgk0hTTto54ErJwjyPncZwMu3ZjbxqWs953oFfS/w1ebZJ
ZZtuDWtDY6axez7Pc6s5/g/h7ZT5eoZ10tn05STyNCB+FLgM3h/0A/PAfLCU
PB+S9xqtSe11fpsVZIpky7Rsry3ZJA8x1rdVue1zwSjKH5Fv2T4GXJvvOdHc
aM4196cyXovquU+j4C+TZlcYc439maAheceB1fD0KsvWvxnzuoz3r2AA4T8J
/8r5N4v4Ksk+0L4ja07yk7xTwXPwSWAiqAXtwf5C20YfEr8H3oE+TqE/eeB8
+nYSfXg6nFcLKPvUPJf3HPGjcl2GypIMlSx9GDSr6zG7LddplFYy9ErKHpNt
20P61Nos7wHthUJQBNpQR26G99gw+NgcywbJiDXkfTLYuzpvP9Aeo33/C/Je
svuVXNvuOiPqaJ8xPofSLXPrVXnPa+83JK4R+Jzf1mR4DOtUec9q72qNaq2m
dPaA3/ntD1A3z7JJMrsafk+15Zlk3CPwvZS9to7P2MbEZ4IH4fVob8twZkwM
a/baUObv4UzS2bQs07amdM4HpRvT/lRYT+vgD9P/h3K8x7XX+9K2PuGM1Fn5
I7+tq+MzqJjyWvNbKzAajAHRXJ+VOjNbwGsoa2Id6wwzsi1z1b+xoHOOz1Sl
Vx/Ul3ervNdXg2/hbfPct4eIb5frMW0YZKJkY3eNKTiDto8CVfCsDMuwvlXW
YaTL9At7r4oyKnMtQyVLP6AN74MkKAe/57pv6mMu/LR2Prs2gLHwKDrq85Rd
yJnYEd4u2/qg9L1f4VHKKM2xjSBbQT4kne1zwF3weI71FfW/Izy7xrJLPolm
NU6jtDrzdfa/nO2zT2dgOrxzjeveSZ6rWA8/5llX0Xo8Cn5Jtn0d8vfcnG2f
lnxbapPatj3Xa1tr/Klc+4jkK+qi80j2Jfrz/ejOI8HF6KfVNfYVlVJnD/gF
5dalf0LfXcxCqs3xXtaeHqCzNdt1az/p7K0lfWvSf0r6/qSfUG7b8XvC5xN+
mzP8WM6i0WAf/B3O/ETQf/+Q/tvUusEO6s+GHwAlhHcRLoM3DulfJ1xL+Phg
z8nH1BU+NdO6pHTKTdgzC4K80Zhr7OXzke9nGJgjv1uO5a3O9OE59plo7coH
N0e6ZI71ydGgaVgzWjt/EXcILAzyR2OisTme/ralv5/T38H098Zy205/Eb6X
cL9gv8pe+pq8Q2jfI7Rtms6PKvv0MsOa1drNy/VYbwE18Fiu2yodvxa+gP68
nWaf6hf0Z12VZbV0GPn+pFNIt1AdA+CXBv1Sa6590OGly2tPaG9cXO2zXzba
CvhQxizJWL+hPUp4Qq19OZvYH2+3sw4pXbIr6AYeq7avUjLwJ+k3BbYFtGbj
7MeNWjPgVnBbjsfwr+BTkG9hFr9dkGOdQbrD4RzvHcmQEsJ/Uf62DPuY82lb
p7ht723yX8DT+O3JDPsYE/I1Mv6V8tUy/i0Z/yakeZi0E8BKxuupsB5+A6/D
T86x7q0xmg7fWB1kE3gKvj/Ha0HyojHtOSlu3+MT4PS4bTrZdtIJpRvqzJas
lQyZBW8NzspwH0ZU+4zSWfVX8E2vZ8wuzbBOId1iULXPSq3h6fD51Z4Lpdkk
fZ/+1dK/vfRvOP1Lb+q9ciFog719XK5lqWTyiZR/NXm2Z3iM+lLWqx3cF/Wp
HfGbs+wPl0/uG/bSbVnWRY74xAmnNbUtL5shCv+9iX0VshmOI7ydOTy+jmVM
Pfi2LMsn2Qs/k/+9FtblG4I+8IuDvFSdL2X5zuGm4KOQr+Iu2nsFbW0HdiHv
W5Hnf0dbhvSEf5nrs1FnZAPpmeQ5027ryDr2f/9W1vVlQ9yP/vtqpn2N6t8+
+FnVlnfaL6ulazW3fbIVLIUX53rvaQ8OZnwubW5bRW24HX5snm0t2RilpF0e
5q8l2Ex76ze3bJONf2tz66zPhPmULrRLZ1awZz6FT2rnvbURbIePynRf1Ke5
8AWNj1R3RN51JnxDlnUfne8PEb6ng2WLbI6d8FUdbCvL/r0SfmHwx6uMhfBe
HX22zAM3Uf/BJpa9s0E1PDOs9yMyUPZoE8dJJkg2yGeh/kkmJ5tZpki2SEc7
DT6vucdSYyrb7+pc677S59bk2qaWrqU9cYJ8A3nOK53wojzrFNIt1GCN9VWU
9wRlzQDfUV5ZrmWhZOJI2np6uX2b37Ifpms/NPNZofZF4ctzfPapDevhw8vt
O5WPSXdLtS28NlXH3dQ1Lcu+C50pSxjf55u5bp1JufBfsrzW5dNsDW+TZ/1c
bepE23rnWt+UvTEh1zrX3GCPTKW/0Sbeq9VgLONZkWVfn2zqtvAtWT5bdMZI
113Cmnknw3vif+Q/3MJnqWw82XpTa6w7dqK8BdIdanyXIRvrPPI2qfHZrjV/
SbVtEI2F9uzN8H41bovqWClZVeOyVOa2at8p6bzXnn6NtjWs8V2PZMoU4hNB
XkvnmSL9r8Z3gdKpz6j2HaHuCs8Ao0AVY14JGoJGYAC/dWEurgOj5dstty4h
nWIo/GAJ+x0UlzIHoI30DTAADAQF/JYPfiPN76AaXgWOgh8NOpb7bNYZPUK8
PecU59nPoCX745oq713tYcniLdhQm4tdp+o+DhwLaiizSanrUF0bSbMJ9ICP
x/5pBL4v8h2n7jpbgWbwpeS5FswBc8EFFexj2rIUXA9/iTQ7pZuAHfDu5Zbt
kvFj4H3AibonAy3AfOqLU9dMcBf8OrAUbAAPgF3BvpVN+DLhycW2z3SH9RHh
uin75uUjymNtltOmNcT1B3WJ3875/SQ4AH4tsE9OvjndgX5Pe5OUX1ZoG1O2
Zg/5SEB/yh0A3iLP3eyHk8Ei4r8l/A14GGwGY8utG0pHXAT/mN8+AuvAerAR
PAC+AF+CU8q9t7XH58MngR8J9yR8FfwT+vcxaEg/GoE34CfQl+XgN/gy0Bq+
RPND/5qT5g74YJBNeAQYDtqBWjCA+HuJOxk0I3xrgX2x6tOb8GvLrdtJx7sP
/u8q+4rkM3oaviiKPl7PdwC6C9Ca0do5GQwHzyR9N9OA/B+z3rcx58+R9gLw
OHwBaeaDlWAVOIY6dpM+RfqW8MdVRpj/e2nf84R3gLXw+8F3lPk/0jck/Zvy
n5OnGtQF9co9Rhqr1tpLYBgYGvaM9s4+8rwsfzf5s0nfKur74//TeBCfC/rA
V4FO8KakaSKbAfQq9xrXWh8exjaP33JBe9BB3wOATqAIFJe7zWr7leAqkKT+
MvAH+BN8BHbSniLa8zd8Yan3m8Z4NfxO8twBHgPbwFYwn7h5YCN8C9gMVoFb
wCbqPEXrH2yjvMcJnw4/CjxF+N+kSYX82+FT0fFeYW4uAm/qDrrUa0dr6DR4
HdbXK3W9Jyvg/zD+22lvluaX8kZTxqgSz6nm9iv06X8464cgf36r9RhoLDqQ
tiNoC9okPWYauz6lXotak+fDP2GvHUi3DnEA3o20XZOeg6ZhjjXXkrGStTez
Zv8PvAxeAbPBLHAv+DeYwZ49C4ynrAmgA9iRbp+zfM/rw94cyV4+FfTitxfT
7QOUr/xLxie9vnXsXnGXobIuA4sr7QOTL+wlytgFTua3V9N9h3FBpX2e8n3O
Cm0bKJ9evtustt8YfJeyIWRLjAm+iAeCrCgCl9W1j+4NzuJyynwq3T6CPvAH
gz0s/2DfAvsM5TuUjJOsk0/hjCDDJMvOLLDtIhtmBfw58GyBfXby3W0Osmxi
8IVJ59P58Ql1Ps84nkfcuQX2+cj3swx+Q4F9LPK1NCdNM9AbWXoimFLmuzPd
oa1LUD/hW+B9ZT8SvpAzZQHoDU4ERSl/X/Os7oDh0/jtAdpah/VxHzxVZFn1
KxgLT4IycCo4DQylvSdV2mcr3+1IfjsFXAOuBaNp0xXpPi9P01msNVfqPaS9
dChl3+F62byk/S5l3+FayRvCI8Ep4Hh+7woGUeZA+XHBpeBKcAU4SW0BYzhL
RoPH4U+Ac+j/7ZKvut+k/3mF9j0+CvoX2sctX3cDxvQYsKrYsl0y/iL4TaS5
EZQQVwqqQCVYzW9rQP1Sf6+jPD/Tnx0p33f+CPbA3wz30zo/39G5T57q0Ea1
9QBp1qXbJ/gbfG3wVy8Fr8OfYw/8nuZvTqLwY0stO3uB94g/SFv+DGtKa2tB
ge/S1oD/aD2XWrZKxn5d7G+k9K2U2qC2vECanWFNaW2Npg2jUp5Tza32mPba
YfAPuAvcGdak1uY1Bb5buh08Bv+gwL5lraFMyn+JNv+VZh9ROXxfgX3Hm0CM
+BaFvit8HEyADwcnB51AusEB6ST1PCbraX9d8i+qa5/uDubtMcr8Oc13uAXw
D2n7F4zll+AB2p9B+vQC39HormYlv32W7juKZ+A5Bd7r2vMt4QfL/G2a7tOb
wc8izVvp9nnK97mZNu0O6TuTfi/13ZfuO4df4B+yVn9Nt0x9T21Jujx9b9OI
9T+FMiZrrxB3QcprrkFYU1pb5xH3Trp95ssqveZKQh/UF30joW8lNoGn4I1S
/p5HMqo2ZZ1Oul136u0RzjydfXHdZYN+4Xst6WiDWRtdS6xr6gwcA9/T3rrs
L6AN+uycaOTIh34biL9Guk7Qh36i/4PZX+OI/y2cJzOJn0L4T/ha7R/CK0jf
XbqS7h+LPCeaG+k4r8GbV/nuKBsMlPyote9UZ9r58Dfauy13gdnwJZRfn/Y8
pDop/4mov13SN0yfET5c7PNN8msd9R0jvQFeDzwquUX6n+F3gnGkf7DYe0Py
bTzxc4u8t9RH9fU/lfYd7NH5zvhOyff61R3ImfLLV/ps0xnXh/h+lb7Lekny
jvCISp9NOqMmEt4V9bct+uZjHzw93/tVPogsysvK936STzlGuCbfuq9sWN0t
Tw33ObqTuoay/5vv/aM7qZuIb1vp+wrJ8+7U92CebWXtl+fg+0r8fYT098/g
LzGmdzS0DfMB/Owq2/Ja79dTVtNKz83TlNeJ8pbnW37Kvr5Ud4foMO3lO6S8
QVHfKctfqPuStpQ1LN93WbrTGkT6UfmWD7JxRxLeU2BZod9uIq4JbTqGskar
vBLPueZe34BF4INi/rZGa2wh9fWJ+dssrcHZWgsp7wXtiUrZQynLYsnk5wlf
E/O3dVoze/TtV8pjpTOwFfHtU567+WAY4SUx+/r0Pd3bpO8e9feFkqndWT+r
U17P+mZkPemX0v+P032Gb4LXkr9bmvfcePK2ivnbRJUxmvBpMfuStcduIjwd
HJ/mNErbTd8EpXnNnkXcBWpDmstU2frmUt9eKk8bwkNi/pblEOkvl+1Q6b2m
Nu6krSekvBYXyh6s8BxprrRmhpG2cZH3qs6PDZLl7a1bao2cD6+K+ds16fBD
9Z1ckWWB5P9TpO9SZV+09sSp0n+o79106wAXUV9NkfeadArZdg9HPbb6ZvEN
6cIVXmtHdC7yXhz1t2UaA43F1JjvGiQD1hJ3XpH3utZQIbL5kpR1J33TtoKy
rkxZ3uubtdWENxR5fen8H6L72pT3tr5Ru5P401OW94vBLMKLiiw7dF6lSL+z
yPJS59V0wj8VOE4y4W7Wb3Ghy9YeeVF3ypXeSypzIWVflLKtrjVyCzw7Zlu9
HBwHz0TmNAbtQC1oBVqC42ST6j62wrqRbI7HkOfrKmw7an0/K3uaNGWgK+gm
XQJ0BoWgCLxbYV1LNsrT0vGLfZ7JRukJn1VqWa/9N5T9t5jfLgNV9LsaXF1h
W3m5dDT44grb3hq/2+CfFvruVj6C8Wp/icvSmL9L/kdjtn30/W8pvCW/tQD/
Iu3VYF6FbXPN1yp4r3AfLx/EsGLrnNI975ds1re0pbbddH5NLvGcae7k75la
bh1RuuJu0r6lPLJpiBsBtsKfpQ0Xy7eiOYB/Sxlv1LOMlKx8jTyvFltnlu4c
L7VvQ+dnv1LLKPXvv2AqvHOJzxbZc/INPEneJ8AM8p4N3pEOVmydVbprP9rb
F0wCk0FL0CLovNJ9F5X4rFMf1dfri70/daY+EsbsX8HHJF/TWeSZDgZqXYB5
xf72QfrT2uBj2hjmVHNbWmFfwDwwJNgQsiUagcagbsy+BH1fmQb/kjZ/ATrS
rk5gb7ltaX3z1qDCPg/5Pj4kzUdFttFlq7cIfbuuwLJCZ1x39kcbfmtdYRte
trzm9P7gg5EvZmDwzZ1EmqHgKJAhnxfoUuE51dweG3xr/+T7rJOOmEddbQq9
V3VGfkzcKVW+D9GZPJe9ObvS3+ockVHsx0sKLPt0JrfMt89Pvj+tAa2FXsE3
oTnT3P1Ubt1O5015GHON/YnB17ah2PJOOsaeYvsgWwf5Mhl+uNzfh+v8aS7d
sdjyTDpMDfWuL7VsPBvcUOI50dzIB1MTdDrpdhlhbFqV29eiMlV2Wonll3Sg
NvC3k/bl6Jvi94lfU2z5LX1Hvi7NacfgY5CvYWGJfUPyRzQJMkWyRT4S+Upq
g6xaGnyHtwTfSOcge+Qjle13udYIvDf190ra5yrf61XBV9MyyLrnyu3LGgV2
kC7Jmpuf5vcQOTH7YORLkbzqTfpH1HfpWtLP4COYw+Ep7wHthS2swc1Ftilk
W8wpsrw+ItPhfwd9Qt/sZmE/fIqN2Ki+v0nWt8mXxP0tt77p7kK4NuFvy/WN
+QD4QOIHgHWUsx78F74ejCFuLGiasL9H33v2hJ8CRoA7SXMXKOjo72/l8zia
37vHfRepO8n7Ke84dPy5xFWAkcQfR/xQ4u4GRfCZ4HnZPsS3I/42wreCk+BD
wWHwGHFTQYSy6satH8heyoXXEP+Mxpb4SYSz4/7W+D71Ed6f+H7gZvhKUAl/
Os15lHdgmX3t8rnfQHhZwnehfQjfDU+AOKgAKfBZ0t+yN5J9lLSPQr6Kg+T5
hfL3VvpbPNlQPzKPvWPW7aTjjdTbl7j1N72R6K/2gPGyB6QDwQ/GbevrjcFq
yo6CUtAYZIJfy1z348T/AB+uO9swh5rLT+Muq77Gi/RjCD9J+BwwAp6T8F2t
1kgMXhL8c+eARvBh4Ab5l8FNxP8d5vNY+Ry1Jgifl+YxnAgfBc4A49QP0D3h
+3h9032a5oY+z07zHJ8bdx/UF7V5eMijvPEw1nUTrkt1DuP3B+Ne2z+AHXGf
MTprBjO2Q8B3OvPAVcT9C5So/Prus/peN2nfo/r4G307AF6o7zVZDZ8c93mu
NX4h/K2wX7Vn5hCuB66H3yD9Ft4ALIPfCFZpLOI+f7Wnlmgtx732/gTvwx+J
e63Kxn9RvsG4y1IZK+CLwWXga+rdF/Oca+7lc/iI3x8AG8DT4BntU7CKuG+k
c8Z9R6q7Un1zOhr+77jfM+wDj8JvB8vhX2qNwWervjS/KdHbkvlxfzuhObsB
vjnutCtAJnwr2ALuBveAtDLLjlmgGL407rJ0x/NDzGOisdkLNmps434/867G
DH6/1miax1Rjuzxh3558RLvDHr05jMniMKdXBZkg2bA97r7rTUshvCpuWaJv
GJ6CX5nwezWN9664fcjyJUdBLOk3c3o7J5/iQMLDCd8I7w5uJu97hLfUt0x+
lPj9MfdHNks/+H2lPst0pr0IL4ja13XkjRb8nxL70uRTK9R7DfkQ6tnn1Zxw
VYVtM32T0VbnR9L3J3q/sI26L4h7LWlNfUB9ZZX+dln3UwWVfgOityBzwTxw
SdJ5VcZt8CeS9t2rDx9QXo+E96Lmd1ncc6S50pxr7lOlvhvaK5+B7g1L/XZJ
dwbP05e7k/bVSOfckvSYaex0BzUt6TsT3Z20oy216i8YEPUdypG7lPA9pnyI
dfh9Pu2Zl/CbE709SQfT6/uOZp84bcqr7zugGfBEzG2rJdwOnqCMeNR3nLrr
HFJmWSWZNR5+cpnnUnM6Ed4cLIa30pql3r3k2RPeQOkt1Mik33LpDu1CeM+k
3zp+BU6Ff1piX4P06UZR37nq7rUcXqG7oFKf53pD9nt40/Rj8BHLV3xy0v5s
3fGdA2+e8FkqebNI+yHpuxf5xPSW6oDeaIHrJHd0Dpb77YfuSM+Dz4377Y3u
SGfFPebtwptAvQ3sHbVuL3tdbxvl05BvQ2tQa7GF2hB0GOkyXZIeK92xDoOf
mPD7U+3X5XGvWa1d2csnyf5P+rzUnXTfpMegPLw56xneaHUOc6S5mhP2m74v
0FuWGvJUJ31Ho7uaYlCU9B2P7nqyk37boju+ZvBOUfsq5G8YBT8TTAhrTGut
XdJzrzvtAUn7DOU7bAKagjFR+/Z0Bs+K+o2T3joVhbozy+wr1R45nb7/EcLy
eeYm/SZYb4PVZrX9KJCR9J1cMtShuvSGRm9pVoW7ygXhbZ3u+HXXrzHX2A8P
d5+DiRsS9Z2ZbC29gZwN31ZqfVV3ml/AD5X5LbDuIAvJnxfCmqPRtHdi1L5K
+ZPmRy3jJOtOIt1QkF/ms13n3y/wmVHbev+AZVG/CdLboIzQt3lBtuiOXnf1
P5f5rZXuHI9J+hsFfaugN1B6C/Wb1ipr5RMQYb3s4bdj062zfQHvH3PbpKOO
ghck/S2a9mT/MvuQZwadV7rvl+Guuyu6bbdwx6O7Ht2Z6+78l0LfRckmTMiW
TtkWkX9iQcp3KLpL0Z2C7hbOSFl3l096Ucp3+LrL1x2M7mI6gPZFvnP/ONwR
6K5Ad0Ajg89AvoND1Ps36JGy70k+qLHwesTVDT4A+QLapGyL6k7wlJS/AdC3
ALrj0l2XfAzyNXwONsOPT3rvaQ9O1tgV2X6TjdyuyHdGujvSncbooPNI99Ed
pe4qt4W7Xsk0ybb/S1j3kE76H/jWmH0V0nFe0/d+MfsKdL68C18bt64gneEo
+Njgr5PP6lf4OZRxdsI6gHSBT5N+qywdKgu+M+a3ydIpPoW/H7PuJB1qV3jT
rbfdn4M9ei8a81ta6QRfxqwTSzeWTjMNfknCup5k+Ar4FQmf5TrTb4F/RJoP
g84n3e+T4M/Tm9SfVHfSb9O1Bl+Bz0lYX5B+f23Cbfg8yFjJ2lfCXXBZuBuM
gWiR75R0t1RYZHtfNmY/+BsVttV05/UWvEnUtp3O+9KofVTyVW1lrTwCDpd5
72rPttI+C+91dR42gO+TTVXfNpTeMtYvtq2qO/R7C30H+HjwWch3sZHfHii0
j02+Nq0hrSX5COUr3FFh35DudF6v8B7SXroAzAo+nBlhzWvtnwyGhT6r73qj
K/tG38QcIv/qMusXat87tDU35m95PqGN7Wn/k2pjoX128t11KLZtK5/cDn4f
krSuIJ1hXpl9gPIFrifuv4V+06jzTW80Z6muIvsf5W97I/hgPgw2sGzh5Sn7
7nRH9oz8q3GfVVpPX+n7IvlEwxhprKJRt1V3cJn6VqTI/hT5QL+GF0ftu5TP
LAe+JGXfncZzfcrfBOjbAO1x7fWH416fskly4p7jreGOVXetawt9t6b+PwOP
hP2nvxlQSfl3yXYGS8F1CcsUyZY7w93kCUnrHtJBppf5jnZ1GGON9YSkv0XX
nfAynU1J6xbSMS4iHIt5PWr/vaC5qvT9gPzjQ3Q3n7AtLR2rNXxFzLa67nO+
o30rE7Y9ZINsCDavbN8fwI9qO+nviPlN/5G3/SFOb2b1dnZgwueN/A3dgg9h
TND5pPvtDfcHOjN0dszgt7MSfrO7OIyJxuZVxvY10DppXUM6x1j616/Mf4tA
e0p7a0LCtkY7wgvhG2O2dfUG/0/a902517LW9OfwbyUPwAfgw4T/xoD897LB
98M7JOyLkE5ar8xvqvW2ehy/jwdzE5YlkimyRU6J+SyVT+Nc+FFlto1kIw0m
7WQwKeE3uHqLOzjmuw35MMbD/0jYd6E36k3gV8Z8tyMfwW3wPgmPpcb0WPIf
DPqj3uBmlfkNst4iT+P36Qn7IOSL0BxqLvUGe0mQ4ZLl+xN+Gy8bOQnvFbNu
rTuw92R/xj2esnkOEa4Tty2oM0FnwxkJ69Ky4WTLHR3zW2XZ+NtjtlGfBgtI
d2EYs3HBByNfzLgy+1akE0o3/D7mv/0gG/Vw8EGtC2tMa00+oJPCGGosLwAz
E/6bK/rbKw/F/HZaPonN8EsTPju0R3fSjhMSlg/Sl0bBj0/YFyWbVbZrwzL7
UvSm/egyn3m9w3mYRvyZCa8tjckmwqcmrOvoDfa58IcT9rVIhr8a1tQHwWcj
302npHVT6agTKP/0Mu9tnWdrwpxp7uRTk2/t/wG/Zr32
        "]], 
       PolygonBox[CompressedData["
1:eJwt1F1M13UUx/FDVm5eOCVBBEspREidgQ+0WYCL9SAOCWIlPkwptU1HTp7K
phdqJQG53JyrppsayzWROQlrM1GnNG7E1ZC52bpTnF64bnHT129/Lt77nH0f
zvl8z/n9/7kNn9U0PhMRpXgOC+ZFvIqM/Iirz0dUiW/OjRjGAE49G1FAS+ZE
lIubXopowMd4/+WIapRgmWSHciNynMvGWvtLnS8Wn3T/BDoSrI1bOyT+DoH/
rHXTjfIcladXnhM4iR15EV/x1cJXLT7AG1iBQp4H7dWJP5oZ8SEWYZIHVmby
Z70aW+XY79xO8ZMXIianWaPzZkTk421+Snh4nd7Bv/jjFefc+ZNewO8TJPE5
9PE5ym/v7IizGH4x4vqkiCHanK1PGMyJWGXtJ/GwnAfUWEEX4zX8Yr/Cfpv9
GtRinNc56hblpeaSzGdoIvcYHcRfaC8wn8kRmwrNBSsxSw9/VGMqPYtefKmH
u3FDXMrzYfE0cbdzB3low+e44i3n7F+kD5x5iPZZEXv1MisrolPchdP6VaZ/
v9Lz6EMlL6vw9fyI2TztoENq3FfjIt0lVxPKMnjAN+60ydE4IzXPZK6fem+x
d9fmpfqV9O2x/lzCAOrkaZSvj9d14vVzUzNOZr2UFpl7MS64W+Vuupnccm8U
OdafqLfSuUrxauzncR82893M8w/ict76nVtI5ztbgB5vPoODE71IenJN7bu8
/Ea3J98ojnvLMRzFm3Lc9H0dsf+9c1PoGfSg3Tebp9636m3FNixyJ8OdPe68
I3436Q9frUlfzfVycl7c6W0duJOTemPy1k/S/RZxeDr1c/qC1ujhHr2s19di
LEGab/aG+b6X/FaxHD8nv29MxxE+02iFN7+F3MxUL5Ke1PNTIO7lr0ncjJFp
fk/q9ajXiS78I+ffGEG/WrfpTHkysUye83Lk041muAED/iPq1N0tvo8xjGK5
tQq6xn4VWnzvj7x3i7hVv7brxwb9KEM57lm/izFku/s/fQqwHrHF
        "]]}]}, 
    {RGBColor[0.8893439005635493, 0.8466223946411192, 0.5312579044763105], 
     EdgeForm[None], GraphicsGroupBox[{PolygonBox[CompressedData["
1:eJwtmH1wzlcWxy+S6I7VioS8ycvze16DEKLeaoUiK5GKROKtGkK1He+7CJIi
iiFE1cvWW8cOW7bV2qbbosZsq901mlkqihosrXarL5t2V1VrNWU/Z8/54873
/u5z7rnfe+6555z7+KbMKZnd0jlX38K5VmB2unM5Uc6dBmeGnDsT41wReDba
uSD9AC07oP024AXGM+lHaDuDzm0EVyM/Otm5myj+Y4pzPuQ8xv/rd65vQOU7
gpeY25V+F9pl+lkx+v1YJ+cmQaY/ODzeuWlwywK3xDkXpj+efk6qc1uReQB8
PcO5z+E81Yfujs7dRaYluJjvHPROAh+HUyO6y8LOHTSeu8DMBOfy4fkz8ncS
ndtPvxjuxWnOfYn+CHa4SFuD/qHgM8w7RztLe4A5P7LWZx1YG/l/I98Hmdfg
PZ/+s2ABe74Gh97sd2jA9gheZSybfnfadGS+4XsC4zMizs1p7dzgTOcaUlWP
6CuH61Jkh7CP3tjUYzwWfNnWOoHsIHi0hv9QeMWhKw35r9CdQDuJ/i/AXOYE
kPeDRdgzBv7N4Bj0NiCfAzZhr8nIv+s5Nwtb3EbnOynKWfheAXez1lXmHmat
PnyvkT1G6znKGcrZlsI5h/5MO2s554tgVUhtOE7OJFp9w0dbSv80bQltAPa8
Bs8E7JkNhyY4tAKraXfoN8LnLfZzENkj4GF84EvOaDbcSzjjjtiwF7b0wHk0
Hy2ttdo2lfYNemuRvyL+HlRuJfDcxPxfobMa3Gr+VgPewjdeYt1jYKSj2lns
LXYR++yE12Ps5xR6BoLVMdo/KfsP65ojIrqerJsHzjaepWBtEntCzwFwEb+V
ItOOPZXRjtEvz1D+c20Pp/Db6cj7k9R+82nzYvTshVsev98zfz4JLozo3FJw
Mesl038qrD4tvv0VWM6cMuR7git8eq4z5e6w/7bYoQDcBo9LyBcw/jL9a/Qf
pd8dX6lCPg58FV0zGC/k93khvStPstanUXofe9LGh9Q2+YyXmB/2BBfGqB++
L/ckWn1C/GFxLDyIT4+3xx7obULXQtatY7+JcJ7WUe0q3GQ/3+E/SeAX4Bzh
h45x4LIYjWkSCzai5wIygxnvz+/raP1ov8tQrjHgHtoV+mOQ6cXaO+AQBDfb
3luBE+2M5KxCyMWiwwduMv1Pg/s4gx3wXABejVI+3WjJ+NAB9n4PPMRdrsTn
P5F7b/cuF0yy+9vsKX/hLrEgxJw3mZvA3kuZs4u5XcBau4dy57ZgtxlwfhrO
bxI31yP/UrzGMTmX5bRVyH1EW0kL8Ns4ZC6Dr+PbA9H5I7xy/aqzs199W86u
ivZQQO+O3CHRc8F0deF7LuM/8Xsvv46ngGUWV3uDWX7NK3HgbIuBo/0aS4S7
xIoLcGjGDoexw+pk7cvY6IDGFokxy6NVz4e0umiNUxKjJLZIXDltsUxi2ntg
J2z0HBzusK9RmRoftkXU98TvKmNUzxXzie3I1yNfZba9ZPHuiaCeRz5Yb7bd
xJnkWc5qS78e+/8G+6/F/q3w7yb6x8AX2H9L/KAarGIvuehZgp5fBzTGPkL/
gqfxTeJcVUR5Cl/Zq+Rh2W8jugay1i7WvIhdhsHzl6nqX2KXmmiNDcctPrQP
6bmMRH9ZUH8bAB6ys16bovFU1r3I+kfNJ3d30m8ZPwveYI0TjH8K/2GertUZ
vMIZtZXzRX4d39sYrwR/wXch45nMC5mP3YP7Xssj28F+fj3zFGyw1GwyKaCx
Ve6C3ImIX/fdivGZzI9nbmf0FQY0n+aAUejaJz7cQWsRyfWS8w+b/9SB2X71
01jk8yxmSlwf7Ndz7874d9zhqfQ/8NRvxH++ZazK4nM5eM7s/z44yFN7P4CO
GUG9W2Wsn+pXH7wBtjU7nMfOZVbnLEzVmCuxdwQcensa81rIfTE/7wfOsv1O
AEuJ+0eRP5Ssd0vqL9nPSLt3cv+GZ2rMX4vvDLC8v4M121lt8APYw2qJNZ20
hpBaQuqO2dh0EWvlYsOHLRcHwQJP40Qi3LIs5t8Bh/mtPgB7BZRPROory90r
UrSmkdxVC5+PzVf3p2iMb7Tcv9zu8f/91jhMAJMCepdbonOa1VpF4EhP404O
+C/u2kru10Humt+vOu/za85ZZfGtGLnVYDrjnQN6j9qhc4TVaQ+C9ZaL14Pb
w1pDrAhrHSNnIWeyBz/IQ75c4onF8LsSAyxWLBKOxucsOIg9J6GnEj0bfMpB
uFTaHZkM1vFbEJkZ4CR863l8rAW5IypD+7cY28vcfOSneuqL4pOfWK6utbjU
QI7ZDf90bJ+LP0XTTwV7Wv66Ce6xfPRzktYpUp9ITO9tOoTfddZbxbpnwO/t
LvwHvMv3Zsa/FY4Wxx6l/5CnZ+kD5/s0z3ejH2Vxr5l1b1he3p2u9bfczRVg
heVQyaXbLNbVgOM8jcFdOZebFnP+Ca61nD3Pp++JKnuDyP2RezSO+/SGvQt+
D06g/YX+KLBGciF8nmyvd0PuiNRHq3ya/4d6GhMlNt4XVLuL/eVMSoK6Vh97
G3lWW5bjAyfwgQqJJRZ/Po5XvxGZKeAYT8/oYU/fAcssj//J6qW94BKrcyrA
P1vu2BirtZDEhC60U6zRnT2+DR6xuncfOAm9G6S+8is34SW1QpPVrnn4Q4+g
5gEf/Pew//fQP5bzKbd40hkcAY/B6OwHhuw9lYA9r1tsfxtMw1b3s9Y/wKvo
38fcvsl6Z+TuSD27zvz5KcmtYeUzhn5DO/qsuz5W81SN1UIRq2fag23sbXUb
7Icdy+lngBM9zc3D5Yzg1x+e18BFfO9kvIi977c78jzoSe2FTByYF9Tc3i2k
nITbK/DKt/1+DQ40nV3BVPZVw142sxe/1XVfg+/w/SHjL4Bv9FVuzfG6H9nX
efb327DW68VhvV9p9u6YgEBE8g58p1hdnRavvlxn9UapvQv6gsvMV7ORnRvU
uq04qDWyxBOpV56zN0uhp+NS28tvH1gc2ApWmH8O6aB58hmr/SrMZ4o8fS/J
uvIu+Z7912GHz8AKn/pdMjKb4XMUPvnwmW+xKx+bT/fpGYZlzGrORbH6xhA+
Q8FSu4OxyA6J6Li8RdZYrScxp9rOcZqneVry9VjxNzvH4xn6FpJY0cmnb595
9n5cjI+OR75A0P5/8IM97T+NFPAIZ0PKcQti9T+MSvtP4xXGOQY3mfGw5VCp
lcYGtd7NDmqtLzW/vHukhpf9ytsgyd4j8i5Zbu/TR8AX7X6tB5stZu7M0LeW
vFFW0P+BdR9EpjFWY73EmRfBA/YGkbfI5xaHq+iXWJ1fSBwtCmrNmgpGzFfb
gJej9LzkLRRhzi2w0fRJTJY9rLR30y5s9Vfj/xrog0cBfJLb61tU7vL9KRpj
qy3OJlr97IPDLOaPlXcK+FO62kPeTJdot+mfkDeR/ccyN1HfgfLuqMW2H9kb
dh/YYDGtNTJ/Z+3zcFgWp7663P4nmWZrHUTmD5Z/N4JZ9l9QD/gUIjMKmZQE
tUNXi5m7MvS7Fjxn3LYwd2JY74rkZ3k/XrY3ZLrFt3jwjNnw3Qy1o/Sf9WmO
kVzzaqL+dsvsPdPy8d/oDzc+G5EZFNI6vBdrvmUxJDlFY5DEIsn/WZYT5D+U
ESG934PDejZN5mty3+TeSX29wHz+eKLmQokjDcjsNR/dkKF+vtB8/Qmf2qQY
PG12Pgxetxhen6j1ktRK4isSA0SPnOtEi11DwC0WB5aA/a3G6AOX/wGOrMKN

        "]], PolygonBox[CompressedData["
1:eJwtmHlw1dUVxy9Z7ViE7OvLy1uyIcgSdi0RwRRCbAqyq4EI6BQUaEGBIIgi
o+CCCMOiDh2oUMtgB6tgW6Yt09ZBWpAgIIMULFqXWqwFtFhF7Oc73/fHmXzv
u+eee865Z/slduecMbPTQgiJTiFk8HdDcQhb+OGHUHNRCK3REMaykQY9XxFC
90QIj2eGcBoaCh5SHcKhrBAWQxOqQvi2IISXkHUFqi4MYRfytiNrHNSKvPTS
EM6Bn4W2s/d1MoS5nK2A8sA5ZSHE00PoYH9XSQgRZGSCX0VeLbI/QocSdNkP
z8VICBO5/xhnH4bmcv9NrF8Hz4fGsZ4aD2EjujZCP4uFMDIvhL3Y2Rl5d4Lr
4T8A7wKoBf4R8D8B72BoFfwLuW9Xuu1fD36T/Wns7YZOgPdhw4voNwG6F/ui
+ORR9k5Cg8ATuOOP3JfPffeA+/DbavbOQk3gXvz2KvtZ7LeAl6PDGnRpgJbi
jxb0OwJ+ELqLvaJC+0I+GQxuLPX9X0GLwdNzoWCZD4In8Ntl9nZA36JrA+sv
0/wmH7Kux4YV6FIPLcLe3yOzJ3tnuGMb/r6l1LJ1xxfwP4DMWcE+XAs+mhPC
I+B+0KWuIcTw0dP46yx0A7isyLGkeKhDdhdsXsZdb0G14G688V72Z0JvK97i
fiu92XzwDM4Us7ef823o0xK3/74HPYO+VejwLHc3QXF0eR+eS/Buh7LBA/Bf
O747CE0C96pyrNZBA/FvgnhLoutb3PEHdBlZZV/3gIZrH/svpjkn3sT+b0oc
u4rhOva+Qb+Rab6zC3gYdyzlbAc0HXwT+q5E1wHQcvQ9VWDdxH81/DF45mU5
Zm8EDyz12+iN7gU348PN6PcZNA3cCZ8tQdZhKAJehf0/Do6xreDL0Llgn/QF
d610/m6HKsCjSx0LiolHwVdVOVfiUAx7R1c5l3pBzaxLc+1byesDfq/Cuacc
PA/uDW1g/TE0Gnxfsf0jn9TxnrdFnTvSYSE4Wmpfyqe3KrbwTzu2HISKsOdi
6j1lQzr5EKlyblZJJ/RpKHKuKf4b8F8T60ngbKhRsYKMR5D1NtQLPAP5z4FH
Qjvwf1qhY1E1qlxvUeTYU4w9wd4RdFyBrvVQH/B1vMn93P0GNAp8NO7cVw34
XPmCDZ3THcOtxMbfqUn3p9tH58H1SfvyDPw3o8/yMsfOEPZfBr/Am6znro+h
18AdOc4l5dS/wHdzR3/OfsD+K+y/hn+Op/Y/Y7+90vqegNaAjysHlQvQavYT
JbZP+o0FL4fnMXjfgTaCn4PWZlj+y+As6D3wWWgtOAdhvwNfgw4V4MUx5945
fvsT+0tyXQtUEzZyXzO/zcrwmbHgkTXOvUg29Q98d65rk2rUEvjzY5Yt/snw
74e+TMVrHDy0xr4v4fzt4HE1zq0Y6wXgGOdzOL8P/jb4h7GuzbQ/nmE9VXek
7lsEXhezfMXDtph9JF8ph3aBdxa7VykHz4DHw3Ma/uvgnwm+LWbf9FF9kqxC
57LivZpY+oSYGZphn14GH6h0LxkEzYV/EsrUwL8Qmg1+vdK2Sqdj4GV53tcb
H8ZXs2OODZ1fAX4y17kufX+FvtNifjvFyIPgiVBP8Bl+24a8C+jwRIZt+Bo8
mv3u7J9ivZn9q7FxWZpr/iFsmRJzL1AMvMT+gCLnmnJuBnh3rmNP+v0V/KMa
998q3uNxcGORc1E5eZ9wsWXrjgh4d7FlqZ+cK7ZPZJts/A33PcX6iwz3gK3g
8bV+63lQO3hNjm3Xm/2FWF+Y49gjlcJvWXdj46FM+2AO5/8Tc64qRqrBPfD5
jE7ux/fi62lxx4JqxEJwboH7q3hGwDuq1rE7B5oFLoXn2kzX4P7g5rjzQT1p
CnhtiW1VP/m16gF3Ts10jEcVm1HXysHYeAP4+RLz6kytYo8a8xD+PArNAw8r
cO9TvMxHn39HHVuKsVHgoqh7repVL/CWqGuzcnAnuC3Hsa8c2Il/hsftb81w
E8Hvp+JD+gwBV8LY2snz0XT8czhq2aoxH0QdY4o1zTirlXtx55tqeA/wJ6l8
lM8vgP+Wym/54Bw4Bs/STMfgXawHEjOF2e5/mt02F7kWq2YdAg+IuvfJ3pGq
x3Hnnmp8E7gm7tzUTHEjeFvUtssHF+hHk/PtO+XUBuy5k/vi2Z6p7uG+PaWu
jarhp8HLah1r4tkE73CoNNsz4nj481L9Sjbfjv7v5rufT9S8Cx4Nf0W2Z+I7
4L8vx7GpGF0HvpLv3iMfDwLnpfJf/bFdutc4l5RT7Zxv5LeVGa7ZJ8GvFXo2
U04dAE+mv3ya6XmxHfxtnnXRPDkGfDbqt9UbqxZ0LnBsK8arwVUVjh/NbOX0
q8UV7teaeTexLku9v3huYq9fwrOr4r0NX3SlPyez3CMbwZdT8SMbS5H/8zL3
+ps5fxL8VDlxnO4Zvz/r41BzumfMhzSr5ll32ZBE1kcJzwb6PuiKfUuqbKtm
5OfA+/I8KwyBvwP8Rp6xfssA/yPiXqyevJe7S8ucb5r5bgDvKLNu0nES9z+D
zk92so+3gAdzZkq64+ND9lsSrhXy+UxwGjrEsjzD9QZ3lNkW2fQdzrZUOH41
w41Fl/4Vzn/NTPXyLzJOZHoG/wH+fLbcuknfPeBbkNkzyzVhFvhUvn2jmMtA
vwUR66f3ehLcM+FZQ98wtyOvH2e6Z3kmbQV3Y/9UpmfS8cpdfqvN8ow8Bvxi
vu2XD4/hv0GpfiYbZqD7/xKeFTs4nwBvKrCvdOZVzm4pt+6yoQFf3Jqwr+Sz
xdw3hje8Nss6Sbd/Jvy2euMS8Mpa19q50Ig69IrYNtl4B7KvTnoWPKp6A39D
gfNbNbIVvDnfukufXcqvhHnVE27m/v7lfkvJGwdeVeZZTDNZL973mjJ/eyo+
e4P/XOnZXTVPs9gDlZ4tVA8/lG9iXqseTAavj7mfqJ+/A29TzLOWekYbuCnP
tVUz0zr65+Q89yL19BdYr4m596kHHuH86kr3cuXv59y3ptjfU5qhD4BXVrqX
q0Z8qn5Q5PlWPCPA2yvdWzVjZoAXxDy7qWc9DR5ba1+rZv2E2nN/jWct1bxh
7K2sdi9SPVKv/2ml5w31oCvcN7fYs49m/q3SrdKznGrwL9Uv8jwrqP6u0/dv
Kr81Ay7D3r41rv3qAWOEiz076BvlK3B5zLOdekoC/N2I81X500PxnvT/IpQj
3wdfKvd7qp4VK9+Srlf17N8KHpQ01m+jiI2vys2rM3t474PFvls6LMJ/3VP1
Uzk7jvivizi3lc9jwBX5fk/VvFcGYkfS35bK6b7Iz0n6W0Q51lexH/FZyejM
3V0itkU2vcv93fIdD6rRjeCypP+XoJy5HtxW6FhXj3xE81rS9VA5Npv7zif8
baiaVMJeetLf2qrR3cBXJZy76sHXkw+PlTvWVZN/Ab4cdy6qx/UEd0/6W1g1
o4Gz/006X/U/mxry9/8Ol2qb
        "]]}]}}],
  AspectRatio->NCache[
    Rational[1, 2], 0.5],
  DisplayFunction->Identity,
  Frame->True,
  FrameLabel->{None, None},
  FrameTicks->{{Automatic, Automatic}, {Automatic, Automatic}},
  GridLinesStyle->Directive[
    GrayLevel[0.5, 0.4]],
  ImageSize->500,
  Method->{"DefaultBoundaryStyle" -> Automatic},
  PlotRange->{{0., 81.}, {1.3012762704017726`, 5.301276270401773}},
  PlotRangeClipping->True,
  PlotRangePadding->{
    Scaled[0.02], 
    Scaled[0.02]},
  Ticks->{Automatic, Automatic}]], "Output",
 CellChangeTimes->{
  3.7775415445966873`*^9, {3.7775415998304577`*^9, 3.777541983979101*^9}, 
   3.777542041948511*^9, 3.7781501590493803`*^9, {3.778150421774898*^9, 
   3.7781504462963057`*^9}},ImageCache->GraphicsData["CompressedBitmap", "\<\
eJzEvWd0XdeRLggjEWBScOp+3f3a3ZN+zKw1/+bX/Hlr5rVtSZbVktuhZcmK
zDkH5MRMijmTyACzmAlmEmAWg5hzBoOoYLUlK6umvtq196lzcS9Ayu43Wguk
eHHuOfvs8H21q76q/YtXh/V6s/+rw3q//upPfjrk1UG9er8+9Cf/MnAIf5Tx
vbS09MFpad/76U/S8P+Ulub/iP4bij/sJw/9wY/krwz69puv6cuvvpZ/zdDP
vvzyS3912lT97Cv+7Fv9bJx+9vVXX9HX38inaZn+uq++JPeRve5L/vyb2HXf
mO8+7pr0A/krm+jbr+no3k1UWphPeXn5NLd6FX345y/83Q42LaOKceNp0sQJ
aek0bty4tBwqKS2jt7cfl8d+2HqR5kwdz1/No7KJ0+n4xVb/Vfr2S9rcuIDW
bj/CX8VnWfTJh7eocu5UubykbDy1nLicVi6/60Zf/vljWtewmAry8yg/v5ga
1u2gz75yb/flpx/Riqp5lM/fyy8uo017jhF3Y1qZfvfP//Ge/L4g373Fwto1
9MEnn8t3v/7yU2paXU0F+G5BES3fuIc+/+rbtMdsR3Sim6dbqOcbb9D8hvV0
oLmJhvZ6laZXb5THVMg13elU89v00m9/SyPGltKyZcuotraWKiurqeXIJfrm
yz/SlMJhNKRwMh08coTmThhDfYYU0Z0/fua+3oX/+IaWjh9Bs+q2uMH95nOq
nJxH/fiylsNHqGruBHqt7zA63/pxWqk+ku9Layqn0mu9h9Dm3ftp18Zl1OvN
V6mu6TBf8C2tr55Br/N3trccorV1s+n113rSvjO3wte//jPVzCyn1/qNpKY9
B+ngri00vPcbNGHOcvqKLzm0oZreeK03vb11L23fUE+vv/46vd1yRvvm+/JX
jjR81ZwKGlE6kz7TiXl4czX1GJxPtz7+okIn2zdffkINs0upd9+h1PzupQzf
s+/upt5v9Kaj196Xb3724CIN6deDVracSyuRax6TVzlxYDstXVrJP0tpyZJF
NHZwXxoyupA2NR+jj1pPU/9evWjrsetyj2///ICKB/emyvUt2lUZ9Mn712jY
m29Q45Z3dMJ1prULJtKwwvn08Ud3KL9/D+02uQHNLB1G5YvWYqWV6C0+vX+F
RvV+lVbsfTfc4vjWGnpjUB7duPseTS0cQlOrdfT4i8tmltLoirn0+bfU3XYZ
Xv0zfsAYmlG3U++UQfcuHqZ+PYfSqesf6XLtRl9/9hEtmz+JXn2jJy1rOkhf
672P7VxJfYdW0PuffhsaPD1vOM1p2KOd9ri0YEPNNPr9S2/QtFmzaMb0t2jE
wD40YMhIWtF0gG4e30EDBgylax9+rnf9hidDIU2sXGVf+v7Vw/T6yz1p1+Er
YaHuaZxHQ0ZOpOs3TtGA3oPo8MUH4TW2Vs+k4UULiHErzd/jz+9dpZF9XqHG
HUfDPQ6sW0RvDCmgS1cuU8nQvrT5yKVwjxM7Gmjg2GJ68LnM0ljPffspTS8Z
RTMa94bLP7h8nAa/2Y+OXryfNl4+6yorY+uqpfTSK29QzcaDAphHtzdSn5ET
6IPQa1/QwqLhNGPJplKdae9fP03DB/ant/edlSuqJ42meY1N8v9XD26mAf2H
0I0/fhY6rH5BBRXNbsRq0bftTLfP7aHXX32FSqYtpXsffkzv37pIZSP6UfHM
5fTg1inq13cIHbn0gW/93oa5NHzUNPr0m+gW9M0XtKFqFvXtP4xWbthGm9c2
0uC+/WjR27vpzx/cprwBvWjbsYv+Fqf3r6E+wwup9eOvk/XXtJLRNHtFc+iv
969wf/UaSO9efT9tgnwG9PmampYvoNd69KXjNz+gE7t5ho2ayGjvp/OXtKB4
BM2u3a642p1O7FpBvfoNp4u3HlD91DyaW7dJLr1xZAsNHDCCbv3HF7GOKl+4
gv+P/EvevXSQ+vTpTSNHjaKhw4bTwL49afCYUrpw5yP6451T1Jf76eiVD20/
jSiYhdWkizqXHlw+REN6v0ZDR+bT2BGDqceAYXT6zp/om49uUT7P9R3Hr6RF
nbSa+o8upnufftumk3i2zqvIowlzV4fLb5zaQ2++OYTO3PpjQPgH967Tnr2H
6LMvdQJ9dp9GDOpLi9ccpAuHt1Cv3qOp9Y/60l9/TGUjB9G85Xt9f9G3n1P9
7DLKr5hO08tGMZlslivvntlFffr1p1OtH2t/cV8zE0yuMvDTmf549zwN7D2A
dh27RNcunKHjJ0/TjZut9KdPPqOP712ggW/2od3Hb/gXWLVwEg0rXRibmhiJ
5bMqaNjoybwKvqDP/3SPSsYMovFLNgN5qXB4b2rcecLfYv/aBbwOS+mDL8I6
9ITYvGYB9Ro0hq598JmsoxXzymhQ/iT64+ffhO669M5WeuXFV2nPCQfLf2w9
S/1696DKjccZS8/ToF6v08rdJ9ziOraNer7Zg/aevV2uS/jPH96k0uH9GMBe
psXL3Rr84j9u0ej+vWnByj3y7/uX3qF+Pd6k9S1nPal988V/0IyioVT4Vg2J
8cQrYP6kAppat5V/9wlNzR9I4xY4gvvkwRUaO6gHLVyzxyMAFkL1pCIalj8D
S5LH4iOqGDuYymavkd8tnVLITDef/sTf/+rTBzQB3TdvFSZ2vI+y6dMPbvJX
B9GgEXk0vqSA3uzBFHXo/Dht6Neff0SLJxdTj94DadLkSTRycD8aPHYCXXvw
iQzUpvo59GavPjRhwkQawF01cV49/fnrb729cO3ELurx+xdpXv1Gv0Rp3/pa
evP1XlQxYRIN7tebxkyYzyv462AJXT21j8mVPy8spbKiUfRaz8HUfMqNzvlD
W6hvzzepqHwCjR3Sn4aMLadbH3wavnvlxG7q16snjS0qp9KCUdSzzzA6dK5V
vtt6HuuwJ9+3nIrGDqeeA8fS6Rvveyvqh/JXFv3pw3u0Z8cWWrdhM529chOT
WwE7i7767E907FAzrV27lrbt3kfvffxp4Ipvv/qcTh09QOvWrqPmQ8fok8+/
DhYtxuTkwRY6dfFGuJ6/QBdPHqX169bSrpbD9NGnX6R5M+TB7au0deN6Wr9x
C124fi98hRtz89IZ2rRhHTXt3Ev3PvpT+MrdaxdpC39lw6ZtdPnWgwz9+L2b
l6lp0wbatHUnXb/3oZrOFP777juCNh901petr6+nkpISKi8v58/wZwaNHz+e
Kioq5F//9Bd89s/mM/6/Nte199n/X9/9iX6Gd9DPw/3sZ//0kJ89gT+/hy7+
HjU0NHwv3vt46ubNm+n8+fP8Gf7MoDFjxlBTU5P865/0s2HDhtG2bdtinw0Z
MoR27twZ+2zw4MG0d+/e2Gfnzp2joUOH0v79+8NnZ86cof79+9PBgwfDZ6dP
n5bPjhw5wm/sPjt58iT168d20NGj4boTJ07QoEGD8Hf4jH8v1/H14bt8H7kf
3zdcx8+Tz/j54TNul7SP2xk+wzvgXfAvfz+8K97Zvhv6BH1jP0PfoQ/xryfw
5/do06ZN38OoJPQ+by/xe/mX/ezChQvyr3/Sz3jc6P79+7HPsG7ef//92GfY
nn300Ufyr3/WzwoKCujBgwex66qqquiTTz6JfVZZWUmfffZZ7LNvvvlGPv/i
iy/CZ59//rm8Hf8dPuPfy3V8fXgu7oXP7P3wTDzbfoa2oY32M7wD3sW+B94V
72yvQ5+gb+xn6Dv0If71BP78Hgb2e1gPSXof89D2PpDIfzbF9MIoNuju3LkT
HBZ4E4w7/x0+49/LdegF/xnuhXua1vB0fNjWYMt98+bNWGu+/fZbqq6upg8/
/DA8BX2NTST/HT7j38t1fH34DPfCPR+tNRT+e/0R3yCbLjYcoWPjm+j4pG10
bMJ2Ojd3PX24ZUk2fbBxKZtcH2xaQvdW19C7U5voxMSttGzVRZq27S4N2f2A
fzuM/8ymwbvfp4Id92nx5tvy81bTHfze/TqLhu5+QCN3PaDZW+/QyuXn6OTE
Jja0+HlACr5l/erLtGDLbf7Xos34c+zO9+Q7+Ham/Jkhjyh0j+DHuuvwqKlb
5VFp/6DX8f9T8Y57tHjTbX4yrusm103ZKk3GVfYamt/USpsrj9G7E7bSqemb
6cG6KrwyPxevz39uWEoPjlbS/ZtV9P72pa5XsujstI20feERmsdvOppfbai8
qG/C+/zZezRfHu6aumBLKzUteYcf05SWI6+eSycmb6X31vI04R7mu7pH7V/q
HrVX/s33xPNy6H3+/cm3tuD7tHXxO9zsO7SQX2uUe3aOPnooP3oyvyne3vfm
gugy7c0c6YEy7oGlG2/S4Wm76GbtMvqwaQndv1JF929Udab716t4iO5f485o
Wupaxz8PNlTSSZ4HJ7kVW5Yelc6br+PNnRzGhft1wrZ7Mi5d9YkYT4zrfO6I
HQsP07sTm2S2XV26ij7asriTvCdDzfpKeneKTEa2q/BnJp3gifnO1B3c2Bt4
5y76lHlbbtOIXW6WdNI/8V4Ttsn74yrpJjSUG8zT1N9uKx2dsp3q1lymhVtu
Z8vtutNcvt1wmRzvu/fRW/AltHTDDTo2ZQffZgutrTtFC/i957nrXY92pkF7
3qeJ/M7V66/ROxN30PWaFfTR5sWu69Zz1x3jOXSrKlt6NgOdTO9dxlRbyu+J
d/8BuoEuL1oj3XL4rd3cglsydUt5oDD9p7teDq1ayF3ZPGefDOAivlZemH/G
uOWTFVbOA5qEOcGvmal9h6/XrL1KxyZv58/QL51kUNc0nJZBxa3QAaXb3Sim
61ocwv1dvP8D2nnzz3j5DO12DO7onQ/ka/6rJTvsBHALc6o2w/V5Ns3mRw3T
RYkfd5/3MmKtvKLti/DiwMy9ekXy2wzmpkw58lGGAtw79z6Xj+xTeCqmGxSZ
yA0r3n6f37CE/8zh974vawaTAT/5jDxvMdLoOsoy062EuwjzAV13fPw2urRw
LX24eQkcRDKjsarfOyMAgnF3o29WuBv9bEGBuyvrBIhWLD9P07lJQ/38ypZH
oVXo3iW8atEH3BdZ0i1ZspyaZ7fQIu6yGdyaoWFRZMlXMXfQnW9XnqBPrr3v
wP8RaEK6n3a+XkO7e9bT7jfr6cCQpdS6qITuLS3i5t1dUsx/3q8spMNDF9Pu
N+pp6szj1K/+Gv3LytZs+tnKVr7FT1e20lMrWmlgzVXKr7xEhfzTr/YqLuHf
4pos/D/9dtlNyq++TNOnHaHmN2t5CvFDYfG9WUsTZ5+gMdWXudvyKi/BduJ7
vLD8Fu7No/cz+RPPeZqfM8g9p5O5dFDNFfr5ita0/yqXZtAAfjw+xxWZ8mdX
adqoqsv0zIrb3Jw7cjtcl8+flSw6S1v7rZA3PJ43j96rLnAvn0m3jpfRzfNl
dKehmO4uLs7UPuH/pUP9llDD2K00iu/yS74r39G29Rf80dDqK2hIV98Sflb5
/NO0ve8y2tOjLkd6IJf29Kql2/PL0Om4vdy8dUcJ3bxcRrd3l9LdhcXch3hw
[truncated: 2,675,131 more chars]
