# Supplementary material for: Emergence of oscillations in a simple epidemic model with demographic data
Source: R Soc Open Sci. 2020 Jan 29;7(1):191187. doi: 10.1098/rsos.191187 (PMC7029885; doi:10.1098/rsos.191187)
Supplement: Figure 4.nb [file rsos191187supp13.nb]

(* Content-type: application/vnd.wolfram.mathematica *)

(*** Wolfram Notebook File ***)
(* http://www.wolfram.com/nb *)

(* CreatedBy='Mathematica 11.0' *)

(*CacheID: 234*)
(* Internal cache information:
NotebookFileLineBreakTest
NotebookFileLineBreakTest
NotebookDataPosition[       158,          7]
NotebookDataLength[   1140882,      18831]
NotebookOptionsPosition[   1140013,      18797]
NotebookOutlinePosition[   1140373,      18813]
CellTagsIndexPosition[   1140330,      18810]
WindowFrame->Normal*)

(* Beginning of Notebook Content *)
Notebook[{

Cell[CellGroupData[{
Cell["Figure 4", "Title",
 CellChangeTimes->{{3.770728173394252*^9, 3.7707281753206663`*^9}}],

Cell["\<\
Copyright (c) 2019 Raj Saha (rsaha@bates.edu) and Meredith Greer \
(mgreer@bates.edu)

Permission is hereby granted, free of charge, to any person obtaining a copy
of this software and associated documentation files (the \"Software\"), to deal
in the Software without restriction, including without limitation the rights
to use, copy, modify, merge, publish, distribute, sub-license, and/or sell
copies of the Software, and to permit persons to whom the Software is
furnished to do so, subject to the following conditions : The above copyright \
notice and this permission notice shall be included in all copies or \
substantial portions of the Software.\
\>", "Text",
 CellChangeTimes->{{3.77066930474422*^9, 3.7706693611956053`*^9}},
 FontColor->GrayLevel[0.5]],

Cell[BoxData[
 RowBox[{
  RowBox[{"SetDirectory", "[", 
   RowBox[{"NotebookDirectory", "[", "]"}], "]"}], ";"}]], "Input",
 CellChangeTimes->{{3.7706695941669073`*^9, 3.7706695971808147`*^9}}],

Cell[CellGroupData[{

Cell["Hida, Japan", "Subchapter",
 CellChangeTimes->{{3.754411854490963*^9, 3.7544118633719273`*^9}}],

Cell[BoxData[
 RowBox[{
  RowBox[{"simSIHidaAutonom", "=", 
   RowBox[{
   "Import", "[", "\"\<Japan_Hida_cont__R0_3.05__mu_16.dat\>\"", "]"}]}], 
  ";"}]], "Input",
 CellChangeTimes->{{3.754411331895529*^9, 3.754411348797494*^9}, {
   3.770727426617804*^9, 3.770727465268631*^9}, 3.770758768812307*^9}],

Cell[BoxData[
 RowBox[{
  RowBox[{"simSIHida", "=", 
   RowBox[{
   "Import", "[", "\"\<Japan_Hida_beta_0.015714285714285715.dat\>\"", "]"}]}],
   ";"}]], "Input",
 CellChangeTimes->{{3.755440240623341*^9, 3.755440248140246*^9}, {
   3.755440374731996*^9, 3.755440375647365*^9}, {3.770727596395261*^9, 
   3.770727598822093*^9}, 3.770758768819471*^9}],

Cell[BoxData[
 RowBox[{
  RowBox[{"simInfHidaINTP", "=", 
   RowBox[{"Interpolation", "[", 
    RowBox[{"simSIHida", "\[LeftDoubleBracket]", 
     RowBox[{";;", ",", 
      RowBox[{"{", 
       RowBox[{"1", ",", "3"}], "}"}]}], "\[RightDoubleBracket]"}], "]"}]}], 
  ";"}]], "Input",
 CellChangeTimes->{{3.754406517431422*^9, 3.754406531261755*^9}, 
   3.770727611062703*^9}],

Cell[BoxData[{
 RowBox[{
  RowBox[{"startyear", "=", "1771"}], ";"}], "\[IndentingNewLine]", 
 RowBox[{
  RowBox[{
   RowBox[{"stopyear", "=", "1851"}], ";"}], 
  "\[IndentingNewLine]"}], "\[IndentingNewLine]", 
 RowBox[{
  RowBox[{"simInfHidaINT", "=", 
   RowBox[{"Table", "[", 
    RowBox[{
     RowBox[{"{", 
      RowBox[{"y", ",", 
       RowBox[{"Integrate", "[", 
        RowBox[{
         RowBox[{"simInfHidaINTP", "[", "t", "]"}], ",", 
         RowBox[{"{", 
          RowBox[{"t", ",", "y", ",", 
           RowBox[{"y", "+", "1"}]}], "}"}]}], "]"}]}], "}"}], ",", 
     RowBox[{"{", 
      RowBox[{"y", ",", "startyear", ",", 
       RowBox[{"stopyear", "-", "1"}]}], "}"}]}], "]"}]}], 
  ";"}], "\[IndentingNewLine]"}], "Input",
 CellChangeTimes->{{3.7544063929891872`*^9, 3.75440641706993*^9}, {
  3.7544064669817247`*^9, 3.754406485722683*^9}, {3.754406592876267*^9, 
  3.754406650234455*^9}, {3.7544101146492987`*^9, 3.754410157499612*^9}, {
  3.754410199930881*^9, 3.7544102093625107`*^9}}],

Cell[BoxData[
 RowBox[{
  RowBox[{"dataSPDeathsHida", "=", 
   RowBox[{"Import", "[", "\"\<Japan_Hida_spdeaths.dat\>\"", "]"}]}], 
  ";"}]], "Input",
 CellChangeTimes->{{3.754406703759634*^9, 3.7544067251886873`*^9}, {
   3.7544067583843517`*^9, 3.75440677451897*^9}, {3.770727666716661*^9, 
   3.7707276679174833`*^9}, 3.770758768825238*^9}],

Cell[CellGroupData[{

Cell[BoxData[
 RowBox[{"ListLinePlot", "[", 
  RowBox[{
   RowBox[{"simSIHida", "\[LeftDoubleBracket]", 
    RowBox[{";;", ",", 
     RowBox[{"{", 
      RowBox[{"2", ",", "3"}], "}"}]}], "\[RightDoubleBracket]"}], ",", 
   RowBox[{"Frame", "\[Rule]", "True"}], ",", 
   RowBox[{"AspectRatio", "\[Rule]", "1"}], ",", 
   RowBox[{"PlotRange", "\[Rule]", "All"}], ",", 
   RowBox[{"ImageSize", "\[Rule]", "300"}], ",", 
   RowBox[{"FrameLabel", "\[Rule]", 
    RowBox[{"{", 
     RowBox[{"\"\<S(t)\>\"", ",", "\"\<I(t)\>\""}], "}"}]}], ",", 
   RowBox[{"PlotStyle", "\[Rule]", 
    RowBox[{"{", 
     RowBox[{"Gray", ",", 
      RowBox[{"AbsoluteThickness", "[", "1.5", "]"}]}], "}"}]}]}], 
  "]"}]], "Input",
 CellChangeTimes->{{3.7542372085082483`*^9, 3.754237227763124*^9}, {
  3.7544425063650093`*^9, 3.75444257197433*^9}, {3.75444262747617*^9, 
  3.754442631402013*^9}}],

Cell[BoxData[
 GraphicsBox[{{}, {{}, {}, 
    {GrayLevel[0.5], PointSize[0.002777777777777778], AbsoluteThickness[1.5], 
     LineBox[CompressedData["
1:eJwk2nk8Vd3XAHDzkHkeyuxeRFKURO2VJAqRITQnRSIUlalBkbrn3itDpqJk
KBkqQmalSKmQeZ7nOZn99vO+/fP0/Zxzz9ln77XXXqvPI3fuylFHJgYGBn5P
Bob//vt/f0rp8P9/UQRPloxC/WI66PLHGdZzKUKC+tNP9wrpAMEXBiPFFOHs
j6uiXz7SoS5Z7fVBBUUQFSPnsuXT4cyTmpMD6opwaeBNimEuHcL1XH977laE
L2rMI/dz6HBMAurHDijC0SKl25/f0yHZKmOHlYUiHAqTusz0jg7VgZYVqScU
gaFxNBNl0aE7ZP3oyEVFYOyIM/XLoMNHx8YM8auK4OWx92DeGzqcUzF5pRmg
CN0Cvc9mX9Ph0Z5pQd0QPN49z23UX9FBYSqsUD1cEcS8w9ydUujAZqV7nTde
EfQKGyeeJ9GBRtkq3PJKEXw5KHUtiXTIVt/iGJqtCNkudbJCL+gg/UFST6tE
Eb4r/mk6lECHfbMiLuVVijDPULh65xl+/4TfZ916Rag/8yE0L44OvlXjkgkd
itC69W/kRAwdOtK89k0OKYJmYRqfYjQdDpGjuFRmFUHrjcCa7RM6yAf8NTFd
VQRFpnPniQg8/7uuNx9nJ8EtmVaDsjA66B8zv28lQILbP0uez4XSYVX3t6L2
RhLk5x3xV6LTITggkWAmkeAOe32zHZUO6Qt54fnqJGBIjsx/RKFDdP5HPrtd
JGgp7ZMuekiHF8fj67v3kaCzmJd74gEdTF++ybc8TILv7y8ESgfTIehNVkSG
FQmMPqJgs/t0+HpaAmZOkuAG04xEQCBez4ozdOmLJMh+3rQn/Q5+f9GJU5ru
+Pm+Fn9bb9FBi3v/XY2bJGjTKNLfEEAHZlpavchdEqQI31Le5UeHO3qP1Xsf
ksBOajXV0YcOz6zsnKPCSDDYGP/l8Q06/HOvPrUjjgQ1J2oDS7zpUBwhNZz/
kgQGe5l6R6/RQejsdA8pnQQ6Fs8GxK7Soeiri9LNHBIw54qE7vegg9+k4eP3
RSTgS2/tc7uC47eYvl5fQQLuaMe+aFc6pPLVHG7/QQLT4c2PP7vQodNizfL7
HxJEr7+cmnCmg0X/07/P20lwlXyEScIJr/+RVN5T/SQI90uu0r/w33hi/BnG
STA8oGJ8+TwdrtzxkguZI0Ekk31gxDk6WLWXNP9bJoEnf75P8Rk6KNU9CDJh
JkN/afW2wVN0GI1Q4wjeQIY0I8k0vpN02PuEEaUIkCFOesuw9nE6JJw05E4X
J8PZw9SJ03Z0EKkvsoiSIYOxb1VR8DE6RBm8mnYik+H5hItdpjUd+kyqaqS3
kCHSneVzgyUdbD+e+p6vSQZxMwWGNQs6+F9QrdHZTQZtRXt+kjke3/qNvGdA
hj/Xdv87bEYH+6Rj7kOGZLAMOpbraUIHEynjVlFTMshsMrSMPkQHDmHTThVL
Mlzhj/tRYoTjv3PqnJwdGYwOTykPGNKhsMXcdPUUGVIyWy5yH6BDf79EUNF5
Mhzgm6Ns34/zQ/XDv2cvkUFeuiHGdh8dmtK87o1cIUOA38bwAESHP7OSm455
kWEi/rTvyz10HGt6ySk+eD6e77X8pkuHjHkjnrZbeL6MraWndOhgbamvN3eP
DCwr0Cmyiw4VcUXSUyFkKMqMj9LdifebX1/CTyoZiDY+07NaOJ7I3pmPw8jQ
46axHrSdDpZmldo6UWRYz0p4+0aDDklan5Q+xZEhS5rhYq06HbZFN7hqPCdD
aPiE3IIaHVRThRdvJ+HxK3P3S6ni9dmhkp/9igwNGxff7Vehw3Wwe1adTobH
1dZUZyWcv+oDoyvekqEgsfwmjUSH+Ab5uBc5ZMjm6bqeo0AHeu/hqHP5ZGh3
NHvUKkcHwbrM26xFZNjQnP6BURbfvz/Q6FEp/j6XZytK0nQQaIjrnf1EhjOj
JafNNtEhy8/bEH0lg3v7255rknTIHCRfcP1GBuUrQg9ixelwY+O5XQE/yHDT
MfBouSgdXCR83nv8IoOeUILBsDAdGrxP1xysw/NzgP0svxAdOFlf3GZoIMNP
fZvX2gJ0YM04Xh7bRAZ6uorCaT465EWbUiRayeB0S6omiIcOob++Nd5sJ8Pv
2e/pGVx0MHr3+1lhJ36/T+3nBk46MKqut3Z34/l781VknR3vxx20h8O9ZHDV
O5CoxIb3r8PJ5Lp+MsBwzxVzFjpssuhXTRgkw8Mb2gE3mejwhXe3+JFh/P0N
Tb9eMOD4O93v1DVCBiGb3PqoVRpU96ptshrD93clx4wt0iD0/JLG63EyhP16
uQDzNPiQ1JDcM0EGQcm62YgZGgQFDvuvTpJhJ69F6OgEDZjXFj8sTZFBbYdu
w75RGrzUd7NsmSZDiV7a16hBGrimHLaOm8HxX5t7aaqXBqUvdpbALBki6Nc+
G3XRoDHHM/wr9pnW6ebnbTSIPNrTpDGH5/u7XtZyEw2cc9hC/bBr+U6b2Pyh
gXj+etlr7AW10+/f/qaBod0NjwJs3kP7RnhqaADcvkkZ2FeHWOYvfaPB7y3t
5+9hH32b1Fr5hQZ+mYK5etg/XDcmKH2iwYHfSi8b8ft//rMzCi6hwROHUi1r
7P2iFs2DBTSgLIt65uDxb3AbO2acRwNF6RXHBfx9H08LVaVl06DvxB9Jaeyj
M6nb+N7SINcpLpaM54Oz+FHk1XR8XaJjVgDPl+23iJWmVzQIc8rf2oXn99Kt
OCeUTAOT0x3HQ/H88wW6dya/oMHuZcp90igZ3FQ7HPniaUBUZH6Mw+sXspbO
cDOWBoi+yvkPry/j4xfZvU9owLM96K7WABmmT90MOhJOA4Xlfk3rPjLElo74
FNJpIHzDSN2uB1/vfhW5maDBC5+Ld6ELz/+z8x3RITRoF3y4j6uDDMLXP9ls
CKIB66NA/3wcnzPuzix+d/H8mb0zOtxMhq1cc6MTATSwbVzLKcXx/U56WcDB
lwYyd1qaJOrJIFbH79t0nQbsTnsrbH6TweVWmeqRazRQUntNu15DhiPxYcpf
3WlQViRv6ldNBgMZDm9wxfHjfUDIsZIM5oEx4gXONHj0wGJhWwUZPseWCGtf
oIGN6Ihgb9l/7x9wyz5Hg0IdLZ8bxWRg3e+tqnmaBst/Gw7MfCRD1YVas/fH
aWCxukiY55Lh/n6bdi1bGty7Z+AS9h7nf81jrblWOJ6XW+c/ZpLBW0TRVM+C
BiN/zh36mkYGUU1W7XJTGmzY+e9WXgoZvmzTe2p8iAbcidveURPJcIKV5V6t
IQ1ufFBYMY4nw98/9MkT+2ngk2NzcySGDKkLfH1DCK/n7m8H3CPJUOec6uit
h8czsebfGvrfevjcYNWhwevcub1qBBnudMXLRu6ggQMTf/K5B2TQTFE5p7wd
r5eI0u+AQDIcbpTfV6hOg6ffbnfcDiDDZR5amYUqDU6r1Y053SRDQs6lwSEl
Gvxi19+ofQ3vt7nXH+4o4vi/fDJk1I0Mx1/u0dwkR4PuvbLHgpzJcEOX82ye
FA0epk28ZMfnyeS3sf02kjQIzwgPu4LPm9cDJZ1/RfF8+xgYFNuSwefF0V1P
hGjQMh/eNHuUDB2+rha7+XG8bbrtyY/PM4Uvv9U7uWkwvMFTS/ggGTLO6NTf
56RBuRPat47Pw1MbbQ6os9Gggc5T+Bufl0eFau83MdEgY9OZykdaZNiVcCT6
3joVlg6KPdyiToZwS+fA7StUyHRzI+UqkXHd8PZgzwIV+s4tFSvLkYGimT0c
9pcKsz0pvnclyZC/dfbywRkq7BrIv/1ZCMd3x3D9ygQVtnNVzk5wk6HJiIuU
PUqF5PbCJUY2MkR5lp9xHaKClUZ9weoaCTjtPR8p91NhxDP6ZM8/EhT3e6X2
d1NBYLmfLWuKBHok2YKXHVSwvz3fcWGYBBw8hV8cW6lwz86Gh72HBM+MKDXK
TVRQ2fI9n95CAn6r6j/j9VTI9brIzVKHn38rrTP7NxVCZwK2nK0mwacOm0n/
Gipsnsg4kPqJBL8OT7IbV1PhV2yjf3MBCTafoaqJVlJB8OrG9bn3JBC6dOBM
/2cq8F1un1lKI4GLu1TyhzIqDJ8ruTuaSAIBkhjjw2IqzBxKaPoSS4Lc4c3X
ThdQ4TElRpr4r/4rN2LSzqPi/MB0a+8jEviftM3gz6HCpyQHxVZcPz5h0/Ed
e0uF+t1xOg4+JGBML3P5lkEFJv/C4QYPEiTVl959nUYFM/uV0zudSVAYvVJO
SaXCkVdfvt45Q4Kpt9u3eiRRQZzINck/RoLMc+Lfjr2ggn5ejGS7GQmcH9hH
QjwV5NudT44fIIEj5Wmkahx+/ghO1HokoFz2/yEeTQU/b+pMnSYJWt8Sezgi
8fcspz99vZkEWTfshhcfU2EFHbriJkeCJSeHunEaFW5TVMJlxEnwNJ+01kuh
QhjbTp1iXhJwbRe83BZChQUG/0eHWElwaDhUpjGICmuWRnmflxXhVRTrxvpA
KgTEL42pzShCeXTFmbrbVCht3nAsEPcTDC1ys/X+VAi24lGsxP0Gpe5sfZMP
FXZzv7uzjPuR108+s3VepwKH+qenUtW436q6TRm8RgVfZ4Vk9TJFKHvx+eKM
Bx7f+e+V6rmKAMs5MetuVPDc+kNTOl0R3uh7KvFdpgJzhJHI6gtF4CF4+eWc
qeAafzW2OkoR0oknNjsuUKGiN2wuhKoIGokCq4cdqFDNtma2654i2PbfYHU8
Q4VUAf7mhpuKsGJS6nH7JBV4N50rc7yiCAPCdfuf2VPh61Pvnf3nFWFMLty/
+BgVDo+1XrC2V4QegQ7ZbisqkDVV7nw4oggKOoFb2Y5S4ebQynsO3D8mZpqm
bTlCBSWf5S0muL/kNluPOGZCha3FP6TubFUEiwKL6UBjKqAEmXcpiopw/NJ8
8TtDvJ6Pn0mUSiiCVGokQ99+KlzWWbj7jVcR/kTX5Yrto4Jpd9Omr8yKEH3Y
cMB0LxXSlEdEPiwowOasW0SQLl6v67/jnowrwPUYjsyyXVTQmdLoculRAKRx
1mR9BxXojh95NRsVQKaL8SLSpEJRK/ex8WoFEN5znOGuBhUceD8OxpQqgH/z
H4mvW6hgxHFoUjdHAZRtarN5VXF8MuyO+/VKAf6efVVrq0yFoH9Lm+yeKcC2
qrRrSSQqfH42Ff/nsQIke8vHzclTQW/tiqVhsAL4BpgdMpSlQoxJsWOarwLo
qjjfjpGiQmMlHyuruwIE/E1E05JUiHALOm15XgF4UpVDDolT4c2YRmKkrQKs
m0icShbB+ekk51qNCR6/Eb2ERQjnB4O5pyugAJ42CRmO/FS4dLQkS2aHAqQ4
WKlV8VBB84P8+V0qCvDEP1NnKxcVai+X9htKKYDNjfTGJxw4XkOkHA4LKMCB
ZH12ZjYqnD39ktOQVQHsm49XuTNTodIrkU17UR4ir3ZIdzNQQSTbJFh6XB7m
nFI5rNYI6D+UnbfSJQ+c5vTgqmUCvIZ/fv1dLw8a5x3j9i0SkPveq/tppTyY
Rk4eLJwnoDbw+PazhfKwgzb5UGeOAM8xkcGNWfJAK5W+kD9NwNZgMbWaRHk4
6rS1RXeSACGOrC03nsiD7dPvg6VjBNwK5BKXfCQPg8djaEYjBEgWbBPLDpCH
NWJHbe0gAdl3mY8ZesoDl71W1ul+Aj5nSTP/dsTPryFtnuwhQPkiy0ErO3lg
WwzFZyYBO0+ImP0ykYfvq4uzIh0EGJo/2H8A5KFKpckgvZWA3Zecj77XxN/z
L17zYDMBmjbRSZJK8rAgWVza20CAeuT3i76S8mDxOGrsbj0BUk0PP/3hkYe0
FGquYi0BpxTVe1UY5YHKsihX9RM/z7pn6vqcHAzlqKi5/yDg6+GXoqWDcjC1
53KDRDUBlZ77Apha5SAxilXuSyUBX9ZsLFANtqkWt9cXAh77WeR7l8lBlpdG
FPkzAcFylztTs+WgsU+1oqWMAH67lLE/KXJAtjgaFlpCQFRdCedajBw0zVUy
HS4iYM8ts9NyVDmw+5UhxF6A58skTwTuyEH+u01fKvIIKIxRs7a/JgcsJiTJ
4A8EXP/68oD7RTn4uf0P3+FsAl779fLetZeD2PntKQLvCOgwvtZEM5WD2yTU
1ZJJwMHF11XRIAdhp+Y+JqcT8Ht7ImeCphx42x7U9kojwKkDlbwgy0HzJNna
8BUBA3mbBV5IyMHsDj9hyRQCYsbrSM+45UDn+mavqZcEzN33UHiyLgvlpnzX
q14QYKuwvpWYkYWDqUySSQkEjMjt8bjdLwv1Ew0nA58RsHk5idujSRZqZmz1
z8cRsO7ro3S6WhZIq0e+HowhYP9y+cChYlkobfcf2xJFwMKzQ1e03sqC2tKz
t6KRBHizx/dvfCkLu09cEmUKJ+DYGp8b4xNZ2JIfKjkVSsDdpQy1/hBZEL5X
VtRFI2Bq3OzAVz9ZMJxLWK8jCLjzPbA15YospIjVdlY9IsD67AvB4HP4ec3T
J8tDCJBtL+FxtJYFM6Gom0XBBEi8fzu5z0gWfkUe215wn4AATZ5WKV1ZaNAp
Di4IJOCtrdLMwhZZEB2wull8hwDFKOFjdbKy4Jkaz/b5FgHlb5JV04Xw9/+S
2vrdn4DRYafQIDZZcK81nmnwJcBy8qhlyYwMPHeMPtJ3k4C44yObPZpkoJvu
bzh3nQDh6C2j8sUy8OHjuQY2bwL8u7f8qU+UgQdZWWsbrxHAfOe6SnCIDHjn
fSvW9CSguVpAefcVGWiI4hM1cycgkQjgn7CSASK5mdnF7b/vy5dL3C0DxnUB
wQ8vE6A7rxNjJysDbDnmCW8uEdBWOJErwIbvfxJn+tuJgNTafXnVo9JgEJhG
XbhAwGEp0abg39JAMys/J+9IwNLQV0vDXGnQTZKrMnMg4Lyz2kX2p9JgpsdW
5n+WgLqwENPqu9JwKjfVOPM0AcbKz/Y9dpKGSy/3nOs9SUD74yT/E2bScPXp
X07JEwSI+lnqbtaSBmHzVWRpT4Ddtbr3yxLS8Izqz0yzJaBeo0rm97oULNvE
Wv6wwdd3mee+7peClN7rW3mtCWjcvPL2QbUUPHqnEWlhifPfjSZDl7dSUBnR
GfTEAsdvjtObo0+kQLkghqHrCAETZ1PFkb8UvMm/xqRqRoC9JFeZhoMUsMf7
PbphQsDNKr8WJWMpmJ0viqk8RMD03bPRilulILQVtm40JuDJRMQ2JREp+LXO
aeR+EOfHq24NW5c3gdFvyb6vB7Cbsj/u7d4EOec9mOQNCPhk84bf6usmSKNy
vAjQJ4DzB/8G9/RNoDTeWNYOBLDuFW16HLYJzv2tO4MQAYtMzmmFNzdBFOOE
f+IevJ/WtmSPn96E+x1h8Q16+Hv92OTJhpvAuGmb+tXdeP9t5le8oLYJLAfV
Szp2EXBje9dQuuAmUHs5VWWijec3KejZ6sJGMLWyMy3agZ8fTvW07twIrKeM
jDS0CHhXuxaaU7ERInbsykvajq9zWapIv9kIpDOP70ltw/lGRvA87fFG+F6/
EvZkKwFs45cvc97cCKkTsT1C6gT02u92oZzeCOEXx90fqxFg7ikQIm64ES5P
8O8VUiWgu0toIl1tI1QbXjCKVCHA4ctwmYnQRrCULKVuVMb5KTJH9e+iJAQ/
n+BLJBNw+7n80ZQuSQiKL/mmRiLA1OvEcYevkuAbtVaUp0DAU20JV5UMSfhR
cG3IUB7Pn3Pkm8VwSchuGzJqlMXnm2zk3npfSWgrkulwliGghOJwMP+cJGjU
tCavSREQJPJrJNVYEnacaH8esQmvZ/4Ok0QNSQhI7/mhvpEA7eXr1FQxSdj5
LUXlmwR2EmN93poEZPYOvL8oToAZtWpvfb8EqDLaurCLETD5zmxq6bsEzJ59
a/ZKhIAyu6ecW7IlILIj5YSpMAGOCVZpl2Il4EH1eNisIAG7fCP/vr8rAckB
mrOxAgT84+Lj4LwkAUFOSjcN+QlI4ZhnvGQhAWIbvRVneQkQWeBlatwlAa3H
vs0+5yGgc+kV2VxWAp6I/ug/yk3ANo6XxB92CbgdRlpk5SKA8uGi1cVJcZi1
vqlWwInPqxvjT1gbxSHS+HKAJwcBRQFF17KKxcE68/m4Kjs+Dw+yszsli8O7
9Y83BlkJePnk3iU1qjgYTB6TTmIhAE7c/LjqJQ49FaLt55nxeTRQINB2Uhwq
XcPfk5nw+f875+HXA/j5vpcTRhgI4LM/j0q3iIPDHp0XWesU+GFgZ/xFRBy+
lIfl3lijwH3tgrLmVTHoGRXq1F+lQFOcYdlSvxgMeZiL8a1QIIzd7IxKjRiU
dLafal+igDFT3gfHD2IQI2GWnb5Igbaza62Zz8Rg73lN0dsLFIj9uHOQPVgM
1y3SgVb/KFCgyDfpekUMdMsSFjfPU2DUo4az55gYKHYdvMH8lwLpHNam50EM
2na/WG2fpcAuHamfc8pi4PFJ78HHGQrcFtd7GSYgBhc9E0WjpymQ2362G5ZE
oc/8bMrNKQoEhLXErPSIwunLDDonJilQ+oTW96VaFBw4Ob/BBAVEE/hq47NF
oXqWyU5pnAKezYHewU9FwfWwVx/fGAW4LN71+QeJQvmJgUtLIxRwfsWwNfCK
KOQktY4MDFNA0ufaxSe2opDR1XzuzxAF4rZnx3/cJwpOnI6/KwYp4OTDPjy2
WRQmLjLsyBugQIiQrZW6sCj0RqhT3vRTgHf/9pmAVREID/b486KPAmMPK2o7
BkRgu9YhvthePL/0EVazXyLAlrtrV0QPBd5tkI/9ni8CrVOFZqHdFGB+TDy3
TxSBvK02FrQuCvAz/VVaoIjA112Be2mdFBi68FUvyVsE3pqUC4d2UGDl4saJ
s2dEoHRbaG14OwU8tmcZqx8Sgbhdrt4xbRTQHRs/sUFLBJ4b1K09b6VAhveA
1ryUCCjXo0tpLRTI0bDpmGYXgb8j6rkfmimwEyU5rk4LQ/CzjX2fmiiwwX2s
QbxNGGSZ7kzWNlIg0Wpij8EXYdgx2tzY20CBxlOSybeyhGGpMyF2/g8F6tcI
yeoYYYiVNdfhwjYKFUkm3xeGe2lnM+XqKaDXrGb5+IowzBscWdGpo4Df13VV
XntheBzwWNqqlgKh+1x2xxgIQ1rBS2H333g8cavBO7cKg7POehvxiwL2wf+k
eiWE4YmFpHf6TxxPD8xYE1iEoXS3W0dNDY7P2TRD10kh2EC5KjzzgwI02csj
h1qE4H3lC1Ex7IsxCQu7KoSgyeFa757vOH4i+G9qZwnBpqozNy9UU6CmTeeq
YawQFJ3paqB/o8A2E4sJxyAhKIx0WSqswusds386wkMIprt9ekYqKZAq8+Fu
wwkh0K4MIiSx8y3YXykZCcG/Afalw18pcP3tkUshmkIg8M+bfOsLBbTg3Pdl
aSE4/cdEILuCAlkuP+oDNgjBqyCm/JHPFAi61/pAcF4QJEBgkwL2s1dh4x+6
BYG9bWrXyU8UqIjLZ7/8QxBevxXnjS6nQPJ4Teu2fEGIr2SMaSijQG+YsBtH
kiAE2pFaRbBLmx+WT9IF4U/9yk+bUgq8159pG/QTBMkBxuvRJRQoYvpeOuUk
CCa+GTXtxRTQGLL32GCN31fp90cB26kucVprnyDMmAyGuBRRQDnBzcB9iyDs
bHUayS6kQNlLw8uFEoIQHuP3d72AAqvXfV0k2ATBi+/ZKxPsdx/kDIJnBMBV
2pg19iMFrgUKLbB2CgBVaIltNJ8C3FemH0RUC8CHpC3peti3puUXduQJwNa2
0/O0PJy/Jn8aDr4UgNplru6+XArszujyehUqAPyHMl10sad9+IP8AgSA89bX
8LAP+PsWe6+fcREAg8+19uM5OD5+vzpsbSsA93KPFBph1yr7Mh4/IACDV4py
k7IpcNVBL9pjuwDwBMYeZsG+0ftUMFpGAEbZL3mff08B83ubXH9z4/c9fbXz
yzsKfPVlSpVc4gczl9aHKtjBPy+WXxvkh3HVOx7UtxR4vEOzoLOeH06oSg3P
ZVFA4aFk6PFyfjh/ZPvUCeyyzET9oUx+EJI0uP8lE+crblLN/af8INH7J3kb
dhR30TatR/xwUPGS5bMMCrx4fMhl9gY/ZPrfD+HG7tSk3/h0gR8WIf2gXzoF
2FcVjr204oehkxcp428owNLvxhKpzw8JF3fbnMG+/SLdP0qDH95HpifWp1EA
SU6XpEnzg22N0dVD2OZaMpU/ufkh91n4p7LXFNjxYoDEOc8HisaSYbuxuVZX
dcJr+cD6s0NX9iu8/+ysKyCTD3KKl19pYMsdvFzKS+EDSqLrRHoqHm+Gp8Ka
Ex+oPD3wRg07P9N4gNeQD1ai+XvepOD8Z3yfYZ8CH0xUHaeqY2uRTziHM/CB
0cP3mW+TKaC57b4YZwcvpNomG+zE/i0ZzRhfwAv3Yz4dLkyiQKvsqJRNNC/Y
3Yz9tB9bxOL+OfXrvODQV/z6+0sKDJ9WqVCy5oXR8JJ1G+yFHUd19TV5oZVP
o6wnEcd3gdZHfwFeYHmdOH4FO96hbGfLJA98DMkIXHtBgUPLL5OO1fAAd1r/
HSr27u2Hlv++4QGP7o4BGWxx5xbVnEc8MNOq8fbdcwr46iHViEs8wKl0tdMQ
e+2kwniEMQ8waex1b0uggFTf7PlcZR7w+rf53FVsk3P19xfZecC15vd7Luz7
3y/pnxjkhmi2Hw5J8Tg+o8yJzi/cMM6R5w7Y1rvGbQOTucFUemtz2zMKzA27
PjkYxA2Z7j9jfbB9rnzZrXaBGx7waudKYA/5vNPaZsgNUmMsmz8+pUD0lQ/e
NmRu2D3QNHMcWydSdiaWjRvaP1vyr8fh+TyyIYpxkAti9cTuJGJbN9naBX/l
gqnpiv3G2MVvi8lbUrngng/zsalYCoidKJyaecAFvmeu5Udh85Q+T2ly5oJi
hWJnfWz7QapuxyEueCMbfGE8Bs9H25U4ZjUumMzyyojGHvn+O9+IhwsWQrfB
QexCW5XA9IkN4BHnIDkfTQEOpYrBbb82QHh4jm4ydq1sRcOftxtAWq32xTHs
p7EbUXTYBrjG5Gi2AZu5geDz89oAtGTJPcVR+LyUy9kZcGwDkJ8kuF7Fppxc
fxGvswEiDJI6VLBTFLP0uzZuAF3ZJmr3EwrkRfQywxonlM0M+8Vg5+jG1Rd3
ccKKMSXFCvvMzfQXJz5xwvJzDx5+7H7P8uMSyZwg722a/j2SAlSns+NzDziB
V7/+/kNsI6sxg0kXTmgOLIgwxtZQeHGE4wgnTBbmt3Ji7zWOX0LbOcHwWpBN
dQQFpJc6tkeKcMJu7RYWKja9SLd/wyIHcN9167fAZtZ1WXvaxgGKdqvzothG
fUOXjpRygK2A/q72cDw/K7JiMi854LrAYspL7O8M5ye5H3DAYHmngSu2Z11v
p/hlDtgals2jjd37O7te35wDts3tZGTC1jGsyX+oxQGvTypJ14Theusml++U
OAfcND3oEIt9T1mN5doqO4gY2/10xlYP+wMiPezw8o/sWR3stN30TfVf2EH+
7DmxDdiCJaV3s9LYod27d6r1Ma7XxvJPvaazQ8ebS2MZ2OWdH2LLvNhB5UUJ
RyB2F0er4rw9O4yvvTawxSYeb+8/COyQ5zX/TP2/6+fef/1AYoesT5dF2bDv
Be7J1edih7K3za86QnH8yMU9G51ig3bhDbZ52Lr/7ju9bWCDkLJqmTDs+yhm
PayQDfZ6jK+7YRtstDMLe8EGzmzo32HsrEu7UOYDNvjiEcqyGdvIMa5w0I0N
0jI/kDmxGxUbs/Ss2aCv8s6JYToFBkNV2DJ02aCm9svLb9gPiz4l68qzgfqU
/dobbJUfFX79HGxgZSHsRMeesQLPtElWGNP61nUNm3X/Dg+igRWSKq0u2mNn
qlEdHhWxwqwDsQTY1IStmkkvWaFhj1m0MrbkendVyyNWCPvoqS+AHZF8SUDt
KisIH26cW6JRIGHr3dkoe1YQcbXL7Me+9rneTk6fFT6nNbr/xh5kYlavUGGF
ofhtu4qxJ8xf2N0TYIWrUwdZ3mDnf9zz5dQiC6QcXamLwRYwtTlp1c0Cy1e3
JT/ENvp+nMOxigWCJr7d9MW23/Eqi/6WBYap6aau2MuZT1FjNAtoapTInsHe
GUh/tusuC1z6ODBtie1a9+tD9iUWKJXnLjXCrjmX7HHYEl93EX+4F9uwyiJv
RZcFKhL/mu3AltHguVapyAIqQ1SeLdg2QdzUDB4WWDz76zMJ+4p2wGTGPDNc
OZhyVQbb5PyjO1WdzEBvZZSQxA64bLtlrZIZ2N1+vhfBbrnG2mbyjhnm7Bn2
C2IPxWR458Qyw6cNQRV82OXxlwe07zPD2PTR3bzYWXzWwvVuzBDga5/Ag/15
n+dwiC0zNE3T5//zH62PZnb6zLBSO6r73+/1b27boq/GDM9Tzl4RwHYbbHE1
EGUGUYYRmjD2o6kPi6cZmCHlqn+cOHbOyqf88BEmEE8QCZfCjr6xFtlTzwQT
yuleCtiK1md9jEuYoOMDgs3YLhwDJlWvmGDDv6qZbf/NJ/v9f2fDmcAuxpiy
G3tr+Q4HoVtMkGJVxGWAHSI2eaPdmQn42xTdzbAXLVPkSq2YQGLodp4d9t+b
VoYFiAmqNep6HbGngsZ+1mxmgmlX6WlPbCYXx5QlEfy8Oxc6b2MHPi/L2cvI
BA8+Z6XTsFPLSH0xY4wwqMx8PB5bRyN2I18TI5jEnB/IxJYQUz0Q+4kR7rC1
m5Vhq0V3G6NMRiCf9Aqrwxbq+CG4HMMI3DTt9wPY5o5MITVBjBBMqKf/F8+y
xyIi8j0Zcf69cJsPx/v8owS5wlOMwJEzqkrCrlrdJ9pwiBEEi79n6GK7VsSe
YNdmhPNHxTkssaeD69uPKDBCwYmOnS7/7R8PscBMPkYw+7x19z36f/1u+A7y
CgMcvywt8Ay7l/dOx/shBlDULPqYh20gLnbR9g8DuDHJ7qzH7jKJzRMqZ4CH
y8fvTmHHsV4q7M9ggBsbgp/x4Pyws6bxeE0sA8jw54WoYi8t77n94wEDMA6x
7T+ErcWxKtjrxQAzFylVztjbaH6rvA4MQD59btNDbOmPqioW5gwwFJG4Ow1b
Ru/OrVd7GODpdxeFH9jm+cvDYqoM4FLQ+GcS+3al3NE4cQa4KsBqIYTz4fWd
d5/vZGOA1auC4drYDVSnwB+D60guQObZCexZl8xddp/W0dsSE7e72DWkzTv5
49fRTGEB8ytsnuu6R2Z81tHVcerJX9jarrbH1m3W0dGyYZ8F7EgBLnltzXU0
lT1lL4fze8fn1bvRfOvohmLVyiFsi899puSxNXTKPvq0F/aH20E27ZVraPPj
B3cTsI26i9yLk9aQ5kLx+e/YU7o+7lV315B3qiPrIrY7e6nK2uk1dCYj2YGM
z6MPn1LdT+xZQ/HM6QFW2IwpDhJ9kmtogPbSOhCbIXDHQvjCKipU+jj4Dnv2
8s1ut4ZVtI+yUasXOzI+4ZVH9ioadf6nI4zPyz3SmqSnj1fRQVv/hQPYD+J/
Kk+7ryKG5na3G9jRk6ohrkdW0YjNobg0bK0jIhsF1VfRHZW/tzqxW3d5vu/g
XkXxKQISwvj8/mJgqlQ3uoK0Gesv/He+JwaUHZ78toIOGHs43cKubWKY3/56
BdXdlJH6gN0uYrP8NGQFxXuK3BvHLjlN2qbhvIImFx7GkXA98UZ97PKw0QqK
/pDneAo74sW+e1XKK4hPp6njCfZ8c4PJL44VpDKtwF6LXVHvHbc6tIy+bmts
58b1zE8GdmOLqmWUu1X9nBH2Zd5g5epXy8iY4ULYPex7NwQEXB4uo53Rhe5l
2M9sWps0XJbRjp/ui2vYD7q0bDaZLKMv1uVqe3A99cko5PSWLcvoR8E0px/2
IeuT1Q68y2jDQ6AX/FePOTq6l0wuoXKe6eJlbP7kMyT4vYS2XDWM0MP1nPJv
tbL+d0tIt/yeYAD2tYpPklnhS0iifWpHKfYVZj3OeO8lpHH71xoTrhdNAiod
3tkuoRS4dNkQ+7VoPuPI7iV0ksIa8BA7ycnn4wGpJXQhdWT7T2w3/UjHivVF
NJ117qEwrk/Nfd63OPUsot1RuYH22LxbIqe3Viyi6yQt6efYVYsydyVTF1HZ
nILdELZP/ZHzyo8WUYBXnaYGroefeeq727ktovMjtPQb2L/4twekWywiDeeU
ijLslPTrFxR3LCLXISdfLlxfS8mGMxaLL6ImJcUaa+xnz+SUfVYW0Mh7laIE
7DCphne2XQuoaujbwTHsFqUgH7vPC0hv2s51F67nm0VItn6pCyjhi8qW+9ib
uj4rllEWkOVWalAttkZQZL6SxwKqLm69IYv7A4aG4clM6wW0WHeR+Qr2xl9b
ntvtXkCO0Q9IxdhsblPJijILiMIc0cGD+4915s4WfpYFNPCrb8sp7Hm+L6LS
w//Qjwe/BDP/u+4UqmVS8w85+7ylMOB+ZqurCW/s+3/ofWF3zFFsp59yARui
/6HfaoV6Sdh2s8dPxQT8Q3pucR4L2INZ50MOnf+HRIY7dpng/ok/o6JZ8tA/
5P29KzQB+3CAymYujX/I+MsO/7/YB0SdrDeK/kMP0KlNh3E/5uw+t/Pwyjzy
7ot6+RybwcMrLaZnHvnunOFcxO7lOBzKWTWPLHsnDlvg/m6HOe+XJ5nz6MdM
+6XXSf/V79pKByLnUaFu9UUW3B+GqP18LOA/j2xOO+w7jU0Zrh1YcZhHU4/n
5z9id2ceYWQ/PI8kvQeCxXC/+f3x5dKt2+fRQ7eI2WvYbjpOTNcl5tFhiws6
ddjOHaFJbQx4fJ8Lbbfj/tVy/ciDM0N/0U75VfPH2Of0ZEOYfv1Fh69Q5Gax
V89FBZXn/kUFF35VWeF+WDnJ4XRC/F+0yWOrcS52YabBTGzwX5SdzB8viftp
R5KIdM6Vv+jFr9ZvAdgZ9hVlo8f+opRzi9W92DXVJwsR/EXsd2qfG+P+3Ltg
dSxL+S8SXPx1OAv7X07bdiTwF8GO01ViuL9P+m7iOrI4hxSOD0ncxj46k+37
rmcO3UdNesPYxjphe55Uz6Gac7HbLNMp0Bnm/zgqew4R08/+FWG/zpWz//B0
Dr0vN6eqZFBA9d6Ba1NBc2iTrczfiP/+/WHgS6mh+xyqaLupypyJ+z+Ik8m3
m0MnSL80PLB/G9e7H9w/hzwyHrN0YRf7RIZPq82hnrjtyUeyKOAxJ++SKzqH
fhTKiZRiO5bW1kcxzCHJgFrzbW9xfuISfxcxMos863JtE7HXyvx70+tn0cOz
B9RE31Fg8+VU4+5ifN138lsIduqqdcXWV7NoWkRVaw27mHxKOzpsFslWul68
+h6vn+6721IBs+hi1Zbzw9itESfvFjrNoqnpbpUz2bjfu39fyttyFl3PZ8xr
xFamOGse2juLRHey8prnUEDviUPSLpVZVLDJUbUKW2lm0Gqf8CxSKInh2/8B
n/fJ9xXOr8+gm9yyH4uwGc4PzCSMzCAz2pXNOrk4vnprXv77M4M+hbCcycHO
2Mu90alsBln12ttvz6PAt6O3tGfezKAm9knxLOwsbs22iKgZ5Li2J1Y9H59/
D01Gj96bQTJOFV3p2C6HuQ6quM+gX7eZh7d8pICIQNVv8RMzqG/T9fcZ2NLb
llzljGaQ7ut4pFGAz3/3LWv6WjNIUn2V8g7b3Irb0V92Bq0d4I/dUYjHs2x/
/xf3DAol2TvnY3t5LOzTW5xG5k9O/NtThOOH1uFf2j+NHJajDT5hg4r8ppO1
04jbOMLcuBjH/9T4ukDJNDIVrpX8hd2x4yZ3Z9o04gmof3GsBOcXa3nS56hp
JKErN9SJravhsKXs/jS693jPiFMpzncWvzgaPKdR2KnM1BnswErxWKYz0+jZ
hlV5/zJc/1xmqzQ0nUbM4em2HOX49xn+V1/snkbrwUbG4dhpnf53RJSnkReL
zZzsJwq855FriBeZRiUfTtllYMfKx1nvY55Gt1tGr+t9xucrK+pbnJpCrruD
j1R//q/+vXahqmMKqaoXdNpX4PgwKSvN/D6F9j0VVB7FdsrIa3zzcQp1Loor
+32hgMILXnpp6hRK1bfv5PmK68ui8JqRyCnUwOBgmoB9zFj7hur9KbTBuNRD
sxL/XnTV4+7VKSTzcf3wV2z/GPbnk2en0KRvZuvxKtw/sYWNeJpPoW1wSnYa
e0xmXpMbTaHdECsR/I0CyTdfnCvYMoW49s5/kaqmwHlDxRO3N00h0bvrSjnY
pnR5tuNcU8i07aCe6XcKnJQspkTOTaLWelvmAWyTPgfWF7WTSNalwe/WD3xe
earoN2VNIvrSwVSJGgqwhwvx6dAmEVMo3M/GvvP56q7PrpMo4KOlkPlPnA9Z
fz28aTKJgm6JHB3Dvod6a21VJ9GPC5L7Qn7h9/XGtZ/dMInuXv3XSf6N+8mD
cjfChycQq5K+egX2Q5OqK1OVE0j9Fl31fC0FLnyQf+yVOoG4F240Mtfh63WT
bxQeTCDZh4+3vcR2a1SiLl2cQGNp13QO1OPz6OE889LBCZyPcycGsB1dCtvk
lCfQbPeMecgfnI8CmQY9OCZQy/bS02oNFFgIc5seHhpHF1PzJH9hjw/+/RZS
NY6kyd53rjXi/jrkk77F63H0gissTKIJ55P1ncrwaBzRd742L8FmnO49ZHN5
HCUyHMtzbKYAKfCxT5jpOLLYt+MbdwsFQtlR8D/1cSRj2n0/GztSRnLfXf5x
NDL3b+REKwXU2x7c0JwZQw+DRRdZ23D/4qm4tqF+DE3+bMnMxHahf3zB8WEM
cYv18tq34/XZYKqtFjWGhuRqRFg7cH2iJkh4+YyhR5q6n7OwQ52vefWdGEMi
XN8kTnZS4G2aYPkNNIac+iVFN3Th/pGn1GC7/Bjy8KvJy8W+sRj4k591DGmU
32e80I33R32wlvDQKNLa3j0p3IPP0/qBA3rVo8g35G7gZ2zGPeSGBxmjaJ84
d+G1Xlx/b2bNWwwdRW9eykaT+nA+eOBVTPUaRRWXHSQbscuKYwsP2o2i24o3
UEg/vs70877inlGU/Y+JQ2+AAsGs0eOKcqNI9kHq1UnsBcMPX41YR5HyJM/d
xEFc/34XGaINjyDJoqbttkM4nvSb5Zd+jCDHhYz7PMM4f4tYmwS/w5bR9vmE
rbKdX0f7yQgy4xTn9xnB9XtBSRGn3wjyGftnuG0U909J0plrZ0ZQFW+A9DD2
li2aPSKGI6jV+Wjk8zEKXA1GakdUR9DvC1IZ9uN4v2TlnnvNP4JEu4IdhSco
IK+y77jS/DB6KqtbWINtKvJ+tKJ1GIn2dr0NmcT5yUZ05H7ZMCq1VDA8MIX3
j3GS2sWUYWTLm36DcRqfv4LfQ5yJYaQiq2JcjD1ppdxEuTqMFln35/rOUID1
esjEL7thJJ+RXK4zi/uJU1OJO2AYbXVncFnAzj5A/fmRPIyKGFcyc+coYD14
z+gMzzAK/XQg9PpfvP6hOwZIc0Nofe0h7655HO+fjtzmah1Cok43lRaxG9re
TfCXDyHfjSWtH//heD3vxrnz1RB6krBB1X8Bz39pWaoPfQg5Dm4QgUW83+9u
Suq4PoSeH7oSzbxEgTpR6cazp4fQM2Iw9yv2H5FIMZaDQ8i9Q8Gdsozzz3wg
qlAfQkV19WUWK7jfPCamnCQ6hF65pb0RW6XA09LM14lrg4hV0k6jA/tkcVtC
6cAg+jlJNUlaw/Vzplrfcs0gcty0xuC6js8fbUMz69xB1Dhoa7qDgYDKxq35
3+MH0dyaxbY17D0W0utnHwyiZPe4N18ZCfhXe21J2GMQbcsaLQ5lIqAs7/P9
frtB9Pfx7MUTzARY//jhW6c/iM4ddUpRYiHAlT8gt0N1ECk+WvObxc77OS3E
LjKIDuq5DJWwEiBdcvWyydoA0qpyGKawEdBY4heXMTiALv17esuenYDdctm3
tvweQJVTP18rcxBw4MzkdOXHAZQ3lHnpH/YFXfGft18OoA+Vs8VfOAmY7RWc
taIOIPNbR1MiNxBgYS+/+8CNAWR5NlDhIhcBfq55ty3ODaDzMns1d3ETkMB1
NfGmyQBSqtjdwMlDgKndpltFOweQQcE27jZsLt/XU5vkBpBQRWt9Bi8BNnXo
zxOuATTLNLP1Lh9+3+fNG9Tn+9HU5BYpG34CTKb6L3d29SO588ZxmwUIODsv
1ppW3Y9kHNberGP3sN3bHvahH5mPsx35I0jAZZ1F84jn/cgnV+pumhABrZfo
wu8o/aitdvXAXWECVhRox4ev96NPr87F2IkQMBDlyKLr0I9kV9lvbRMlwKAv
YzzZrB/NDLya5RTD8/9dY15tdz/qaGRZ6MFOWG1d+U7qRxHRfx4VihPw6Fd1
V5BAP3Izac6IlCDAJ9Dwjv1qH/rp/OOMhyQBywxFRQeH+1B7yJXnJhuxp3K9
zP70oUwlf3flTQT48pY/cCvrQwF3sn+wSBGg3pHTkJLeh56r1+d1Y+vdjEZL
0X0oXTJ2W4k0AUNLsYmOQX1o8W6l9lMZAp7nifQOe/Yh8cWN1b6yBGhveNAR
dLoPnT5jPWovR8C5O0+99Uz60Lkprajd8gQEvFOhbNDpQ57bfX9LKuDxu6gw
TJP6UB3zcOQytta98veTgn3I8BwaalMkYEP0tgdsDPj+raiimESAvEb2qR3j
vQhYXm95Tsbfu+GPuF9LLyr8sU/unhIBtvNGUS1fe1FxZWX8RWUCOhXGis1z
etHxW4yvDqsQsM2+3K3jRS/yqs7Q09hMQFj5fEggvRep1ofZi6gSwCLVNoMC
epEY/zWmZexTj8ceCV3uRccMhLS61QjYVFmlvWbXi6ICd0x+3ULAw1m95vWD
vcjpeoJmpjoB6R7vLcV39iKD98KM//3/Q56S2Q8OKvaiGl27Y7c0CHhasP8E
IYifL6q502kbAYxKGW+HGXrRXMTFpxbbCXi9+cLlE5M9aM2+kKKrScCOp6zu
/e09qOboP2ayFgHfWE0T7n3vQQs5HUwCOwiYSVHo1inoQXOcOiEr2Lu2PxFl
fd2DymR+RA7tJKD/daviQFQPuiN4TvWPNgE6Jw5PtQX3oGtSJYblu3B8Llud
HPbuQSOn04YydQhQHTtvznWhB31NmOB/thvvB4HtGfrWPchz2ryEokuAw1D0
cZpBD5pJjZn11SOA0+rpnmnNHvTuTHi6yx4CmqLO6Dgp9CCDebbx43txvM1v
1poT7EGVIQVvTRAB5MALQhFMPcjOz3d5DxBgvhZfeGimG/304P+2dR8Bx64G
iYj0dCN/UwMpeX0CalVHmed+dyMjre454f0E6BqVuQ6WdaOLIW/NOQwIsMyW
0pl82438pm5prGAXluw04XrRjcwOiYVPHSBgWOA8ofu4G0Xm6/v2GxLw3lK6
99bdbpT+6kd/y0ECXsqvazZ5dqOFvMC6X0YEZCSWXjBw6EYx5RoGX40JkNiz
59xnS/y+tgTt4kMErBNXeGwNupGgXUJ6zmECIjg8j6xrdaPOz8tJ6SYEhPcF
8H0kdaOawVuyyaYEjOZPaj0Q7Ubm5Yub4s0IKPbck+LM3o28aDtjo44QcG9g
3fTUQheKLWOOfWxOQHT1OP+F4S5kxLJ1E2GB32/b1ni7pQuF7Q6SfnAU3y9e
8jCjugsF+Tc+D7QkYKwiRWCysAutS00n3bLC1wcrrPQzutBK9vPNftZ4f5S7
6qXGdyG/kLytN20IUJvVfSsbin//myXH+xhe/7e/Y9PudiHRMeuP12wJWEwc
6jO61oXkPHzRVTsCtufYeS04dqF6zQMGnvY4/zZu2vnxWBcy2BdY6XEcx/Nf
I36qcReS7WT97nGCgNJBofGrul1oknhq5nmSgBPba3NctnTh83qj+dVTBIgJ
/bP0kulC/TpHfl07TYC/nvBbukAXembJ9dP7DAEp3c0fipi7EGuurMnNswT8
qFd7tjDaiQY7zxz0O0dAHdX6a9SvTuTq/7T0lgMBf2SUio7ndKLpB6m5gecJ
cBbvt9wX04m4NKzUHjgS4K3Dc8b4VicqbfCUJi4QkNVr8+Hq+U60V7iReHyR
ALrYe9VS407kmWPpE+WEn996OEJ9aycqzi/ofeZMwAu9e5XFwp0o3LqnKukS
AR3v/sW4L3UglckYtXQXAgLlfXr2d3UgPrl8rpzLBGTri3nt+tKBhj/wXyxy
JeBkrKCK2ZsOVJTjtfeLGwHXR0bq7z3uQL3OhaE/rxCQmnH+SNuNDrRtX/6Z
Zne8H1bcr1id7kAsrZDW64GvR+/kHj/Qgc6zK3tMeBKQc1toNUmtA2VW7X+3
eJWAJKs4iVtCHeiEtbMbqxeev4txOjeW2lEav1uSgDcBDNtEdoR2t6MzoUrH
pK/j9T+6t6+qsh2JxLsEqt4gwEP0vox8Vjtq2ca/WecmzleHKSXRT9rRJ/fR
Qwd9CGCXUHuqcasd+WXX9Vv74v0b5BE6cKEd2QbFL533w/uFOcGrwKwdRSaQ
Qq75ExCpuFUhc2c7ShzWC70XgPMxfLtaJt2O7G4UCkbcwvkrynzfDFs7yqb7
8iTfJuDgyT+O+ybb0PZkizu5dwgQV48vyGhsQ672om5Vdwlg+6sktbu0DaX6
Pq9rDSRAqWiTY29qG9rDXv124h7OR9on3V6HtqF9ZBcOpiC83wuWhWg+bchc
w75RJJiAwS9620Id2tCuVHfpzQ8IOLoY+TzLpA0x7wtu3xuC7198D+M72lBU
m7ew1UO833Q9Rwxl2lBdkPgn50cESCZ1+BRxtKFArwPDtyg43x3SrjGfaUVH
uBqDIgkCBDaOljK0tSLjhuTYdCoB+uXRW39UtKK7VKpSBQ3Hm6/Qv5zMVhQg
7rS5nU5ASbzt3MfoVvTnDs/Lv6E43ydGs7QFtiIBFrtw3jAC3ON2skq44ecx
kpaVwgko2ltS52HbipjYTZr2RRDgdm7GdEC/FRX8SlU9EYn3l0q5hfeWVjSx
U/Sv9xMCPrAZFsmJtyLqkStaj6PweYZq3YaY8PtMacPp0QTMy/cYfBtvQfdo
FsLfYnC9tUNG+mtTC/KODs0eiCXgi8rZ5o5PLeiRpOo35qd4f19KtxbIbEG7
hxat5J7h/Sim7XkqpgX5M7ZYoXhc71FP8X6534IcH6VUnUwg4LTjW04jjxb0
vG7ve7/nBOxlGNnfd6IFcR3xE4h7gePxwmRcjBF+XpReX0Eizu8b/8xd0mpB
ld4nVNteEvD2XoeqtWwL+tCWN7CSRMB5jVvydtwtyKhNXVQ6Be/PWPN874Vm
ZPQmNh+l4v0+JPY7va8ZCaa1/Tr7ioAtRMWhtV/NSP74z+P3XuN8a+PF7lTU
jNIcLexT0gj4u+o6NPKqGalGw/dvbwjQYJX7GRTZjP4O+rydSCfgSMTmp7qB
zajuUgenUCYBHKIWWpzuzYg4afxHO4uA3i33vSdPNKNJuRihk2/xeW/VfWDC
uBlZ62V+vvsO1391r+6xajejTJuLQ6nvCZg4ZiKyQ7EZce95HvAzm4BPc6db
/ASaUUqXbvB8DgHdOS8/tK01oYtWokzSuXi+E5gJq7EmRP3JN3kgD+fjI1To
a25C+m/YzdzycT1dF5D96GsTkr3QLv3kIwHtNO3vh3Ka0ECc+9nSAhw/zfou
colN6B//c5GRQgLy/x314gttQlXJZrrCxbg++7uvRvhWEyq9ZFe7twSPV0Dc
fptrExKmPW9xLiUgjcq2ev54E8q6wG4VUYb7gxcXYjONm9DTSy57y8oJUDhU
ICGwqwmp6mREj38i4EzK2xMh5CaUUnvHUbKCAAqzpLG4SBPiufY64eAXAp5k
V30qYm5CaUfWjb2+4vi8/PntzZlGlNIkdCaxEu+vUvWFw92NKOmEWPfvKgJQ
prGf1q9GtFr6+RtDNY4XJ3cFzZJGdCj3Z+XW77ieuMxWezCjEY3bZK+d/EHA
nEDoRc+njSjR+nb8oxoCfv2PovuMx7ILAwCeIlQoEkJlVKKMUIiuE1ERIlES
IRUykqwikUi5H1EpIkoaZKdUyjPtPcosIiKVKKPwXu/H/+9Z5z7nOtfoQzzG
3+Vfew+OxQmpL+tiSJmYYjHf+ffwfuHo/P76GOIe163q6/4evI94c5Y2Yn9v
K8zz2/Y9GC2eHtrWhP2LJtfyq8bvYUuUj/fxZqzfAbK6W3Teg2XgW+vYFpwX
hhXs/mx4D2+yGMnFrbjewPn7qyTewy3pY4a972OIpP37uUL+9zD1I9J0UVsM
mT/Or18w1QrZPiJFau1YjzgaU+yvrTAl+S3kYEcM2RGwnmekrRU+xEw8CunE
fDb93VChshX7QUm19K4YsuRsQ5L/q1ZYpLh9ZUV3DGm9bjrQ/rQVvroZOo98
xHrcLMFvmdQKQ6liS5b1xJA6E/nezqvo7UnLNXrx/ny7vv/c+VYo7y46b/0Z
8xN5u32TB36/gcXOgL4YQuPoRPw60gpjhyzc7/Tj/HGllq/KrBU+b04ZLf4S
Qy7nn80sglbw5V39vm0A65+nnflz1VaQUH8tOTUYQ6KUPrZyZFpBXc/2ndhQ
DMkIj5MfFm6F9w2f6ZrDmP8/6knKcqNZILf/G37/6/Zk998tYCJo/dlrBOdT
ixu0si8tsKxGcP617//HJ6dJ80MLmBlaXnj0I4bkp8yZFlW0wFQ332HGT4yn
8397dr9uAWsFyZudoxh/po/OjGS1QFjj6U1/fsWQBt7VAw9SWuBF4W85oXE8
v6Rna07FtoBhCy1g/W+sf6Z93EZhLaDisEEJ/sQQ9o7QADXfFmDfydxmPRFD
rHY4HVU+3gJ1o3NPTk3GkEDjO2m6B1tA+4+QX9gU1ktzJxk74xaIsmXfS5jG
+e3RevY13Rbw/c2/PutvDLlbGOpTq9wCl96VLS79h+sPUxOSkWmB8JZB06YZ
rBfbFS9eEmmBTWdtRvpnY4jwyOXsSZ4W4J03+3ViLoYc6qaCgyebQXqKY8DP
RRGzVUXNwsPNkC2YPC0xnyJRuzMTX3Y1Q/Jid0HFBRTJ50CRZ30zNHdIXtDm
pshf3VOCmsxmqLmWuHc3D0XE4/ZHLy5qBq29jX7WCynyLEV/2a/HzeDplj3j
zEuRr89yogeTmkHVZmWPNx9F9u7U6f5ONUNgOpdMMD9FBpOejnGHNQMs2FcS
tYgibLfRfMWzzWBoNPo8fjFFQhzWcx892Qyd9g2LUpbgegeu1aUfbgZlx87X
jwQoMvHt2sykWTOURcyW5wpSZKU2089Ovxk2r5HfXCxEkbXTQ3J1ms3gna49
UbqUIvOO9I/s29AMbulK4uXLKNKi8KqkR6oZchq/3KgVpgjdMOH8xaXNYDFn
49EsQpFH0fUiqtzNcH/lqbS25RTZsvPjqZGJJhDdvFStW5QizvOdThcPN8G0
j5pU7wqKlK2WWnzjYxMcWV/i1C9GEQ71Wy64qQlcXqZyD4pT5LLL9EPfsiY4
UVDBNSRBkUSr4+eCXjdBRPFa2+GVFLH/G0VROU3w78Z9gW+SFNGNG6jIfdAE
SeuUpb5J4evZa8R7EppgiWdRxLA0RUzF/zivvtYEZZc3GA+twv1J3HvbPbQJ
3j096zq4miKq15RS2b5NcEDlyuf+NRR5ef/N8U2uTfAo0vJlrwxFtC+avL9/
pAn2GZQOdMtSJOKsYddayyZQEqCfbpejyDYN7WNFRk2Q/8zAukWeIrQ7rTZW
25pgrcDWm3VrKVKsM/lgTqUJDFSjlSvWUeTMqwSNl/JNkKW+UZaxniKfEyt/
B0s0gZjFEu9XCrjfmZymfYJN4NQpIZ6/gSLMgZ5XqguaoMlw58onihSpF41L
kJ5shBHxc373lCjy4sYpa7GRRtD5+2zjzY0UMVi3rk+6txFuZVfrRm+iSMKN
uE1q7xthh2BZRogyReTi01dbVDdCyLIYNx8Vigg4eTwKpjdCfrlglIsqRd7l
SuUXFTXCbwfdORs1ipw1mLfpX2YjbJNaWL9nM0WOvA/nMUtrBNoRu2kddYqI
1KpuyLrVCN+SVUKUNCjiPi87YsW1Rthw2vuwpCZFkoPpfDEXG0EzWihu0RaM
/ycHUoX8G0Elb0ZmCp134JROyqlGKChXWjywFdfnLsfWcmqE6Kpo02YtPK/c
58ofbRpBq27x11JtivQGB7lcN22ErVypXVk6FKnK7bcxN2iES0+0lG5vo8gO
p8hxce1G6F5f1hCmi+fRsVjxu3Ij/Put23BKjyJbrbYN1Mo3gn/G1Q3W2ymS
2zK18vXKRnjxOb19O+D9Xb2rMH9pI8j4BPWtIxQJct9+//nCRnDbNGskuIMi
GY4rmpn/GkBksez83+jSrjXaXb8agC72QbRDnyJ+A5WlXF8b4EWgcFipAcaf
z11btY8NQHNhGj3cSZHF5gp/3FsaQGt9l/MVQ4rsThMPz6tqgAwFy7ZTRvh7
W/VGuRgNcGBo+SPzXRSR9LigeuRlAzjziNeo7aZI2pceVWZ2A/xUMDMR2UOR
gouhveoPGyBC6qnMOFpeKFYzJ6kBgkpW7Ws2pojaTvuVmnENcIjrXmuBCUXm
zlpcZEc1wO4x6edxeyny6eqg7dELDbCyiBr2NqVI+rtXCTx+DbAnvC/QzIwi
RqH+Cs9PNcD3J8JHlbAXmrX6MuPp3ABNsUtSePdRpPneFz512wboL2Crf0aH
x3npcFk0wLUMNZm3Fni/ftDC23Y1QPDSncdvW1JkQ9qpltfbG8A66+d8n/0U
GfqkJfNYswHk9ipNGFthvNJ2HkzZ2ADJbQP6cgco8vr1hHuKXAP0WK78Mo0O
n6k3fbyyAfyriz41WGN+3Ory4/UyfB7vvM2PbSjiFOSg38bXAE/Pz3YEH6RI
e2+o1rx5DXDQKK7T8hDG59FUpupEPUxqOmqst6XIzMOnLW7f6+FEpcPnafSX
obSj2f31sO1W2Neaw7je7mTrv531sFT/rVGqHUU0TlY9sWiuB6Fo3r+nj+B9
STm1N6+qHoZg/0IDe4pkRn9QXcmsh+49t06KOGA+Fzi359qremCksWU+oz+w
m6N48+th7kCrWv5RijyRCey5+qQeDkeW3A51pMhAvqCRRFo9CHp4W5s54XpV
LJ/k3K4HVYs+N0lniiw7tnzWLLYeJuIEWwfQv8a1t05E1sPe9L6EgmMU6bB4
vevxhXp4vdguN8SFIqdD0mWd/Osh2Nlt9Z7jFAmYXP5a3qseqIM8/cInKGKe
Atw/j9dDdJYsVyfaJ8BtlGlfD3bqL8+kn6SIZc73s6nW9XC85bXuKVeKtFpq
RUSY1cOmGDk7dTfMl/s4wmeM6uGia3/DFHpCV1HYdXs9qFydSH7nTpE3u/n8
T2yphzXr95VeOoVeLKbpqVwPf8P7tfZ4UKTadDUJXlcPvdPPeAU88X43TF29
saoeTCbvbaxHv/KMW1K4oh6qp/MexXlR5OCZgecdgvVw/0Z7gJU3nk8P3/nF
vPXg5bo0VfQ0RbQ4qhmXZ+vAQtVYuhXdphpnv/BHHTzMC/l504ciR8Xf8d/6
WAcrK9IlDpzB+OByjtWsr4MA54LbIr4Y7w0mHX2ldeAWmubRgK474dr0IK8O
0tSO36bOUuRxYI2jz/06GL0zKW7iRxHpY5le++LrQPKH+Y+F/rhftTZf9C7V
wT1/Z0kGOiVpd47O2Tp4d00x+XwARbyilhcaHa+DQ7fv+m4JpMhN6TPdjjZ1
8GZFXtoP9O6H28Sv7a4Dy3gH+cdBGM9yR03Y2nWg9ezeP4dzFPlWNekooFQH
MctdFcXOU4Rrq67RMak6GLlS8KwGnRwd2lshUAfyn/wuhwdTZP7qbTLb52pB
fPppoVYIxvfpeSOlP2uhpHqX1gh6bVm4qmVvLUzbGS5Lu4D3WSqhdbSpFlLp
SWAVivFSo1h5j10LB2QMmAsvYn8QYfrn8ItauFCofvcl+lKfktG6J7Wgx3Sp
dA2jyPKApQ9nE2th0aMG05XhmG+OOs/2XauFXxVe6yrRJ9Wf6rWF1ALnoZZV
4CWKyDRHmnV418Jbtvz79REU4Zn3RmrYqRYsmBtzWtBrLq2+wXegFrL37OkM
u4znI/gkVX1XLTwUOWOvEkmR+L0eyqe0a0Fm5L5mBzqYL3lDvlIt1pcGx8tR
2F9JR4TwrKqFmyaTvapXKCK2gZI4vrQWBF4KFbejhY/rDjTNr4UwrmV94dEU
0YlVaTb7XQMPDH47b7xKkd/XZWtaB2rg1+PnWs1oneDht+7tNXD7lInTuWvY
f209d0ugpgbOfMj5JBOD/ZFPF3nzrga+GHUWlKHv2Wpl+ufXwPc1lR2nKKzv
MdUMeFgDOR99Di6jYX/YMO67/HYNvFhcv+E5Omt0bc7v6BrQ0+0wPxhLEcHH
3+0/B9dApjhVOY222ztxusu7BujWvXfuXqfIogau1s/ONbD/TUOJXhxFrp35
GvDHugbcpa23dKNDX9zfLWpcA/z2rgtC4iky/ltHnejVQLcnz1rpG5hPqprW
+avWwOd98kmv0YdLHi97JVcDCSKlLodu4npbhXr5xHD9LY2X/qBVTP0vOy+q
gZts68m4W9gPHXMZqZipBrLKqFQ5AeubZQCP7mg1rFJK6qxAC/9yKSnuqwZh
w32mx25j/0P/u8DgQzXYNjsIz6If01aVv6+qhmozllLCHYpAQOWk/7tqOK8d
cEclEePrpnCEXEE1/F3nd7gMPTu1xq49oxoYL1+etk/C/Hdii8fdxGq4mKLT
OY6W0Hz6yJWqhrM3/yRG36WIgvLQ9I6waqhwHXi2Ohnj0zzIeq1fNfSO84oW
ogPfjD8RcauGqVX763elUGTYn79/iX01HOtifmxH7zoUMrHUshpUNQ4YeNzD
fpap3LDaqBrcNeb/nUUbJy920taphoQZ9sLYVIo4qkgmHlGuhgdvk46vSaOI
Iv2C6zXZatAvCFmZi36q4FXKXlENb+TdZOE+RTb9VKXxL8bvdz0UUoN+lSLD
sZmrAqn+XcqHH1DEzSf/QO5YFbzkV9s8iH58xFVZZLAKQq2XRvumU2QF4xMJ
7ayCWzY9mvMeUuSHR1nwRH0VLHt0T/Mq+vLhTy0B7Co4/M3oimgG5qfE+Trc
r6ogvqNR9R66ZqtE0p3sKmjZAhsVHlGkck52SOtBFTypjjyXi54XtFm8N6EK
ggMfr9J6jPk+w2PFzWtVILQuWfQd2umfQKvFxSoYKnc8avgE+1H5o7vF/fD7
jv2arUTvn2baD7pVwa5FJqPmTzG/GWUtYjhUQUfLia3N6PySFL2HVlVwc3Rn
g00mRR4y1b9e31MFBje637ajF+5fMRe5vQpG56nNO5JFkSX/FpyOVK+CnVe0
bnaj+0QaVWMVqiA/ejTY4RlFth89oXpfugqcvA6++oh++6vYsUS4CpyfuRo7
ZFOkXKSxqIe3CvjKZZS70ed5KmWEZioh0CzYxS6HIv3ctTcMf1VCZ2fAzza0
yzKp+REDlVApuazOOhfzb/sCu5rOSih+p8/VhFbP/XJjVWMlbIxeFGmWh/nO
aOu9gLJKMNztcrQCzSwJ9Oh4UwkSzeYxBvnY3xw1+GWUXwnGImUCJWiuTJ01
rx9VgvVkWY9mAUX8BcSGtiZXgtpFc/5stNmPVP2SuErwfGl7aW3h//U5T8ok
qhIyC79Y3kUPhm527wmuBIHbP32Fn1NEOXSVTOiZSrC7fnYoEl1mE6q23hXf
3+5T8A/td+AMrdW+Em6+6q/zLsL7Oy2rTFlVwlhYFfSh98yvmmdmXAnX42QW
2LygSJxM8bQoqQTH/f0SFegf/cZCXzQr4di25Zd0XlLEOvab2lulSsirytyR
iS7YsdI6RaYSIq8/sZQsxvgrd/C6LFYJZWsXv4hGz8YdPO0ngPu9sdZzCs2T
lmPuuaASmg78DDzxCuPfcvWsx1QF/Lbz+tCMfnvqtPfZHxUgyb8nesf//x/V
55DES/0VYLvxHO0ZesknFe+kjgqoSV8wKP4G58Gr5/qLGyrg4OFP8eFoQZGT
3z+WVUDmTqH4EfSaoEUXBN5WAPMo1W9dgvPw1ctX9Qsr4Oyrw1ffoX9VCfJd
eFoBx0+evbT+Lc77Zn2DjNQK6L7aVk+hnzy3lhVMqIAei8vev9Ep81mPj8ZU
wPxfgc6H32E/lXjb+1V4BVzIyX9Sit4rYu4pGYTr/6BssLYU7+8271vh3hWg
yf6mcgXdUxDf9es4umPI6xuaJeGg5XqkAoai1i8wp2O/FBaR9GV/BdzbnfY1
F/2nvuyvm3EF/EmxlhNmUORK8bjpH1IBs5JGuT6M/+e9wctRWytAyNYzthF9
1zkmSUa5Appna5hqTIosuN8eSpevgK2vnI1j0YkmLUonJSvAZZey/Hd08jPa
dVHhCih032hhwsL85rHhUQVfBdAm7BoeoZ/Y1TlemiuHGfbb9AVsjC/v10WG
f8qBvNlXZY/+/EIjSWCkHHIqlxkWo3uVadydn8vh0fA8YREORTTLlQZz28sh
Wl568yn0ye0B2641lEPBJZeHLPRayR9jHuXl4L6uzV2qjCLro8V4rd+Vw9dN
/hFn0M5HI9x2FpWDfOX2XxXoG78+iGg/KwdPDZX81eUUsVryblI9vRzkcnex
fdGckFFBzaRy8LkaqVSBXu+5Za9uXDlor/reJ1WB/Vu/Q8aeK+XAXxU06oVe
sWKvyJHQclCb3WjBQOs690f5+ZdDqjI39/JKitxRl5256VkOfzrn+F3Qyn+5
j792KQejG6udn6Pvitwt/mJXDi+/OgnxVOF5F3J9F7Mqh43nKwSt0LnfDk+Z
mZTD1Lil4330j8DOhqv65cDDO7fwJ7q3sdSjVrsc7nrVzOlWYz/xz4K5Qq0c
rv0uMbmCnonvKz+mUA6TrvVDzWjJBx98X64uh4BH3F2razBfZN4pWSZWDkNx
trJu6KfnUu54C5bD9ZWNrwrQ7dquc8085VC7xT3jH/qNbmT/9pkyYH5d27+z
Fvslnuv62eNlMB/m+19Da2xTFJD7Vgaqe+fZNaFHwrh0kz+XwTHVNTck6rDe
vqhnS3WUQe5yp9UOaJ03dmlpjWXgqsSZeYC+Z32WrVRZBoO5e1UG0aFyvxVe
08vg9dDvAqV6iqQ+pDPMi8vAXIFx1RMturbqytfcMqAx8opy0d5BS85GPS4D
G0m2xi+0pm70uY2pZXA55R+PegPmMzGrGy0JZbCGflDxDFou6FJROK0Mhrja
0/LRFoKkbUtkGbAtzUNH0awDC8a/h5SBf6GQmWoj5pukU/Oy/HC9zyYpL/SR
Mx3/PDzLoNF82ekc9CXW2JDG8TKYfhLf8AMd/Ptt9Tz7Mog8tvyVahNF9GM+
3m84UAbOugWKPuivK9M9H5mWwXF7N7lCdNbF76phhmWQ8Vo9/Q/6z/MvQ456
ZeCmwv9Muxnre1lNspFmGXjl9OkFo5Ufso1VN5VBgVapNR0teqnv16q1ZXCl
4uYETwtFbO9BgrB0GdTZOKwxQWc8mdBaLFoGEj9XNMSig84KtPEJ4P7EF/G/
R99IiAtYzFMG8vu0KqVbKaKXEykuMsOBbuVbwi7o15yx4tW/OTCrXdmbhdYx
6TiiNsIBuQu1Or/RR8K28+zu54C3YPLK7e8p0pUqkefcxQG7vyphkejpgmNO
l1o40H/44ukG9L8XIiuf1nCA7Lk6KPmBIpGXVrQ1szkQ93HXwHG0SMvBVO63
HLirl+eRj9a1YHhrF3HgbAT93Cx6d+AWkzPZHDDt8Flm0ob9189E1fwMDqgc
f6d8Gz1Y+0HmTwoHtPelNfWjs7dWr4YEDnziCM/TaKeI4R5TpRgaB5ZPCxSG
of+eUjX8FMmBv1IxPxrQYQZGnlqhHMhwic6X6aCI9rPDj24GcOD5knkzp9Gm
jdqjE94cWGM2WMtAZwll7HVw5YD1ST2F5Z14H5c4vapy5IBU8hTfcXT5Q6Vt
erYceKgqdvolOkm0pK7AkgMdLrFHF3fhfdzwKUDFhAMvLjq8t0f3+dltzTXg
gEldSEs+OnX06+Ituhxwuztoy9uN/XaQ3kSpBgd2aSecsEO3feWb3reJA3un
Lv3NQ7tPTS//spYD8puzVvB9xH7E7t3u0FUcyNPlLbZHa2bO3lwtxgEx39je
5+j8M/YzTCEOFG7Rjxf4RJEDGy5e8ODD8+1fUeWCvrV1obQUFwdsP/NFv0U7
PI1urZtiQ+Yd4XqxHuzvoDAr6hcbHvkoJ59GS/euSTUaZsOiDuvRKvSzbSfz
+PvY8G/H5ep1vRRpIKt7GjrZMCbxQjkM3b/6g8q9FjbkvP8s1o0+c0A25XQt
G3THFkbpfKZITkL0xj1lbBj9svJCAvrbUGLH2lI2+KqunBlHb41pz+QtZkOB
+RzX/j48j0W1yd/z2FBRxorJQxcqTeS1P2WDh7hL6tJ+itQ/ejZY9YANDzra
tb3RhxS79Rl32aB4Y41tPfpYR0VpyU02tNSrcql9ocjQuRGntxQb6uQWqsSh
+SSYG1iRbLgqk/R5DC29niFaF4rvdxxaZT2A89JZh/UfA9lQGvL900u0zS4B
h3EfNqSI3t8gNUiRCtNtJYKn2HCdMzd5AW2Yb62v7IK/rzHfvA+tvL7yu6U9
G+y505X2fMV+rmuGcd6GDSc+faSy0R8KHN5l7mPDWr/cgOVDWA8Onuj7uIcN
sr5LvwahfW8FbZYwYIPetemPPWinU/+e2OiyId3H9cieYYp0N5uaJGmyYd5H
G8c8tOirmhV9ymwwvVo6LPGNIkS4bclmBTa0a6T8C0O/e1+5KUKGDV+ShuO/
odUk/gV2rWTD+vAHedYjFDnOzxrVWc6G5tzSA3T0kwn/m8kCbAgZ0Qvd+J0i
V93dXXh42aDDs0LtNnpg5U9Hn3ls8OMYnOT+QRGKx/pq3xQLNixgrD2NPuE+
3HN4jAUPaFddu9GzA/9cPnxjQYpBkvren7he9xYx2y8sqJgaDn+FvrT77cSn
jyywoAXYbhjF9++a4/FoY8FM37YXt9ENyd36s40sGOlSTeT7RZF1C9Oyb1Sz
oP2o5YJAdMzrK3tUOWjrpF9f/389rl2k4R0L0rIWnjw8hvn7e5OAfzELdljQ
nGvQZz4WbpUtYMGbLar9MI777/HuemMWCz7s6/uWj87Q1JWKymCBZUJG0Lrf
eF+sXN/rp7IghseHSkR37Qpnzk9kgdGdHQpCf3B/Y9ifyuJZ8Gn/0t2X0AFJ
bipxMSyQ1G4bmUJPTmXmOEaywGlfgoT3BN5/PYbjlossOPfAsOoLul6233Dp
ORZ0wsf59pMUkbpkYvfDlwUHNR1KW9A1/koPmzxZsDuhdIHZFEXs97xaU3KS
BcvOz1Zz0KrRG+synfB5/4lIkWnMJzJFuffsWJCs+e9nMXpgdzT7tjULFhvl
m2j8xXz5oEMgYR8Lnu1T25iDvqDbeSXRmAUPg3zjFP9hPU8q0X6wkwXN3/xC
MtCrmLnSedtZENKo/lN2BuNn9xdNlhbaNmPgHvqaGRXWuZkFzKKKY9KzFEm7
/WHB9EYWVEveOZGEZiaMF0utZ0EPXeinxBxF7E4se7hTBn//s8LsbfSlgSPs
05Is+Pfm43XxeTSidntuZbooC3ojVDJvozcf483oEGKBR6iIsQQXjTxNTTwu
vgjjZfSyZyJ6d9BHO1tuFrxaEyEuNZ9G9rn8jUqbZQLzEP/uFHSigsjwyCQT
Br4KzqxZQCOnB43DYYwJxrLXt6ajVaQ5FrdGmKBvfXViPTeN6D5+ZP1rgAm1
nZO6Weji8mVx+3uZICXUwqvGQyPHVNdxv+pkwnxjyYNFaIdJnmdr3zMh8htn
k+5CGvn3vOHarQYmHDzUFMVA3/Z68mBJNRMsf29z3cOL68vLGo3kMKFC4V9t
Pfp7+LQfH50Js/ZCrw7y0Uihf5469ZoJ0TynFXvQ09k/1ksUMSE/RmqNGz+N
HGxp3P8klwna7gJJY2gyFPhieyYTHotBUvAiGumRF9rf9pAJuwWereFbTCOs
64XrAlOZkFNhqRSPDui6snlVEhNSqpVer1pCI5VZ2X7lN5ngfEe9/ik64Jb+
mH8sEwyKXNy2CtAIn6rL441XmdCbWXKFhY5aueXWlwgm3F+4VdlSkEZc/zW/
eRjKBJEDNTaf0I8THKXczjEhfMP5hV5CNDJA/1uo7scEL3HQmUWfDmJenn8a
3/9q2VjMUnTvh+ut7kxoffxDddUyGum0tGvNOY7PG9Y8lo2+Ze1pRTkyIX7w
9TYiTCOrXqgs8bFjQllwGl8jWuQKfcbWhglHvobaHhOhkWvrDDfssWQC1XxA
bQL9fGcnpWvKhF3fJGOil9NIe8ljZc3dTDjdWeuxSpRGRkgZn7oBExoOuDXl
o1WyrKW3bGfC5SVDJbtW0IjftYBT27WZoPxyz6Yu9IISsz8mGkwwF4mQOSNG
Iw0+f1/ZqzAhuz0hkV+cRhi70l75KTKhpjb4diraTMP5d/xaJmzJ3yypJYHP
++CYe9EaJiiZ5MvWo3PcKqS6JZnw13Ey++RKGvnc9Zx/sRgTnjLmlXJJ0siJ
MrPNesJM2Lmt7EASmnGu+JavABNik3d5a0rRyHCD5NY8Poy3kmChenTXlrsi
Ywsw3k+7qLtL00j6I8eNOnMMOHlzumPhKhrxeBN/8fI0A7Zza/M/QAcW2Ip8
+M3AflvqNaymEVv3jz3KowywNUob7URv8zMZif7GgPJPjKygNTTyY3OF5rcB
BpyxCv4mLkMjh2vCX1t+ZsCta9W5L9AU/6OQt90MOOCXNWUtSyOrAxwuqLQz
wHy+RNkf9G3v9pKHLQyYkhOUSJCjEScpIx2ZBgZ8rY/8sVWeRi5fbBhPq2aA
x/ww4za0V3DWyPpyBrwumNxwbi3ej/e8awuYDHj3eSBGeh2NWG0TTTJ4xwDj
eBO/UrTjHt59ba8Y0MdZ/dl5PY0cilu207eIAROXjjbzKtDIq8cn/Zfn4368
5zfOQs9K6g8VP2PAQKXYTosNeL/Cm+8ee8IA8LzM+IPWj7KhLX/IgJEmC/Zd
RRop6FnAqEhlgOlSv70GSjRy/LiI5qW7DPDc9sNmCH1rIX3Q4DYDsj2LB65v
pJGHhbu7+G4woJNd/1d7E43EqA8IN9EY8MNB7UYv2qC1/cr9qwy44fA+96oy
jWTIO+v7RzJA/+tbC00VGjk6UKprEc6AHvk+v49oB7ktgaoXGCCoZ7AmWpVG
tOUXTi4/xwA3+w+mmmo0cury2eJZPzzf4ntzn9CL1StLRnzwfC7c1IzZTCN7
Tpvw9HoyQH7g+Q9tdRqp+LQjtsMNz3v9zKYBtMDVCfv24wywPHfi5w0NvI9d
L053OzGge/XoFgNNGkl+U1c+YM8AvQO3uH6ht5+POfbHFj9vv39f2hYacRsh
hotsGCAaKi9nsZVGEo5vc5fbz4Cx+QuDuLRoZF1pXesOcwZsVBu3yke7u1hG
uZgwwOXgcIGzNsbXHolQahcDrDkDt0R18Dy6z719Y8CAizX9M2XopTubDH4C
A3YzegaDttFI0N6gpRt0GeD6772Nsi6N/PWskT+hhetrZRn3okcaFS8+1cB4
y0yn39LD/Hbo19oxVXx/15k3JttpZE1ihMiOTbi+KuVtXEAjO8Z2Gd/YwID4
zga9F2jHiJTKb2sZ0Hr2EMuD0MgVg583jGUZ0MvFqJXfQSNvvj988mwVA059
4z3SiVZbp8i/QhLjNX291w19Gul1+loQLsaA9CRpHlMDGsnltXz6R4QBew2/
rFq4k0b22jd/81zKgBPiIW/eof+k9p77tgTjP6anK9AQ8xv3qI0XP8brGoFw
DSMaMS84e3GChwFlZjOZP9Deg4OTl+YzQOBm9sHMXbg/Sey3YnN0OHFG+sqJ
3ZhfgqOacv7SwcbLSE9+D400L8jdajpJhxqhdWd70Kmlb4Z/jNNhrvul6j1j
jPdjaj8TRumQ7PrX64gJjQSz4wwNv9NhwfahzVJ7aUR4+MS3iSE6iH6/GNiB
duTX6c8ZoIOEwDuDJFO8n9dvqHr00aFTLeX6YTMaqVLmqVPpocPVcUlnKXMa
4W+WpE900aHlp8bLLrT0Kzdedjsdypn9sff20chyz8v3E97T4amA0oijBdbj
Op54r2Y6qJ3mqpG3pJEQ8bC2vQ10yIlzUR1EX/96y0+llg6jElZiWfvx84a9
bmJVdBDPrbjobYX7dY/7BXc5HVhcTC/NAxj/HamHJ1h0+PhGt2ca7X7I7tAP
Oh0a49RbS62xXox35357S4e9W9LNIm1wP5Y1Of14TYfAI1eNzQ5i/rrT7zXx
Etf7rr9C9BCNiApwPnAX0aFDLLe6C+0csi5FrIAOubIDlhm2NBJ793WpSi4d
KlIi7bwO08iiN7o7TJ/RQcaM+qplh/e/xXmN91M6fBubmJp/hEYa40bsbz+i
Q4M1PaYGrWh+Z4adTofs7QPpt+2xn5HdMDOZhvvndxyOOdDI+h5He7V7dKis
2nZE9SjeP4XFsl536bBF4NjsP/RF+x+78+/QQUygU7bSkUbGXnU0Td+iQ3tK
amWCE94H81Tm7ht0cLiT/dvFGeONd6nE3et0eNw8P13jGI1kFsxrGacwfuQT
Wxa44P4yTCctr9HB1/x0dBP6+bb28KIrdDDaHMF4cJxGuPkvB6yOpMPE08Zg
3xPY33DU38dcokNBovUbw5OYD1dWpHKF0aG2TyBEzJVGIl8ptwZdoMN7j9+M
r+gmv30BU+fp8ER60dU3bjTiry0dFRxEB+Gu3a00dxrRE4lcyBtAB/nb2enO
p2ikTid8/OZZOnRt0/qz1QPzmcSi/Ypn6BD2srdyiSd+n4mYHMubDnpzT2V7
0UmZT1ycPemgxE3NvPDC+2nJlOQ7RYfQkqjDlDfu5wNXo3xXOtyUva3rchrv
s9nDL44n6MCjXJyq60MjJtZhMytc6LCjYzBy+Rncz5VLrzU44fMqyP/6hnY4
6Bh//Siuf8XJj2xfGuHVuLbcxh7X/yjP/N5Z7Ad0ny6VtaNDcdeMfqAf1m/f
D1G/DuH+0/cU7/fH+2q9NaTchg7XDsXlKwfQSH3H0OiDA3R4ltusvCiQRuJC
V/Zf2k+HTU0Cyl/Q2SajB90t6HCpVieXEYTx0ZpsZmNOh8MFB5/fO4frMbMs
222K9zX+mF7weXz9Ajb3JnQwDDu8+3Awfr71mZHuHjpsvqXTqh1CI/fdq8y3
76LDvoHZL+IXaMRnfvcnQ0M60KmHQZPo5hWKfy0N8PceK13/EEojFl0T91x2
0CHYklIsvkgjoSbx9cFAh5jMSqPEMIyXNXupJD06FLV09Z8LpxGNvrPtb7fR
IXWMxWt/iUa+/DlRNKBNBzfF4CwSgflAMkRuhRYduKkFzXKXaWRDgLyc8RY6
FOodCOGNxP7Wl10UrkGHbgevzGE0Pb3yI2MzHc5Lmx+uj8L8n5d2j1eNDhvT
RmOeX6ERu+NvJixU6KC8wsogKZpGVhTGfk3bRIdHT8+cu3iVRs68vO03oUQH
vhjTLSev0ciDMstUS0XMf9+7z5jH0Mgvzx0nCxToMDVvrcZWCvuR0OE6ifV0
iJiU8l9Nw3gQ7fwQsZYOX/lZunyxWK/u3L80IYefPyUWMYq+VtPY7CmL+3lw
+b6O65gfmrirhtdg/PG+TGbH0cicSstJz9WYfwrnPHLjsZ9s7sv5I02H48mD
pUk3aERcoS3tkhQd6ua8bkXepJEtfHZEXBLvs2T89zO3aKSsVTImT4IOC9XM
K44mYH9xrurKPnGM5/C0dWa38fe8ZLV+r8D7YhO5UPcOjZi+67xzT5QO93/O
nFRMpBFjsde55svpIJAw30wiiUZ+s8NCeETo0BwX95zvLpo1w01fRgfOxsx7
k+hd9GnDsKV0sMvds+RrMtaD1aYGe4Qwf7m6/21LoZFl9NpZUUE61D8W8Ki6
h/PQT/ugwSV0SH+9ybEkFe/v0U8vShdj/I+Vv89JoxGhRJ3ilEV0cLnfWX//
Po3ULrQNDeOnwxHJ43tvPcD+8auK0Ck+OuQXOBlHp+M86JB/4jAv5o/SusqQ
hzTy3rnz6r6FuH+JT2vOZNDIp6pnwSY8dPh056el6yPcvz1KsJebDmXi92wd
HtPIhKd9o+UCzKceBX0HnmB8MWy1HebTQXFUcXTvUxqhDWr5nebCfD87P3Rn
Jo10XBa5emUeHZzGtK7rZuHr5ouCHs2VwvlNlfKaz9A8+oZVs6VAW1Koo5yN
805g3/fxmVK4MTrWuD6HRjjX1gTKox/qRY7I5GJ8KCt+OfSvFNys3KOl8mik
xE5H6+bfUjhwJ/mJWD7mh3W0063TpVDD/8xYpAD7rcLlN6XRfD/KvwgW0kh1
9tP7blOlMN91UmTRc5wX0sNvl0yWwpWdGo3cRTTy7oHqmRXoI5lnZebQF56d
VTk7UQpLOc+5pl5gPzS8orLtTymUvRzx+fUSX5/rgp1orcwVZ4eLMZ92JsQU
/i4Fdc4Gvr5X+HufRXIV0e2wZmPna+xPPVXTM8bRVmOfmt7QSP6qluMKaA/9
u+uqSmhk8vjgeM5YKXTtXD5Df4vfl2FhoofmvWd17OU7rCdL5o7X/yqF/Xes
7bJLaSTvVv9OV3RWqEj/Azr2LyJcvbzogceXZm8zMJ5WW23LGi0FfrcHj2OY
NCKvMGhqjf4r6/r5IgvnHbeaFQvRbVvqss+yMZ+OrYx//bMUHgjVLXLlYP6+
9/2dH1pCwmnicBnm/9ETiVvRY+8u+pqVY/5bdn/17I9SSAxaH0Yq8D4bVeyt
RC/i7F2zuRL3d2Tp6rvom/LDZnJVWI+r8+PPoD9J/RNYXk0jWot+PNqH3qEb
eIS7Bl/fsuSQ+v+fX26nN46+ZGCTLoneppvy7HMtxme0XCQ/umWfdnZjHc6b
lZWz/76XQtj4OqDXYz2Uf8b3B11dc/RoTgP2m3mq98fReQGfliU34ud/ZJRP
oj/fvrc/ugnnYT73wPn4fYNdCWv9mzEfTA7lLUO7zDAinVtoJEs/0Wsd2i93
ZZB5K42UDo7mELRN0e1/Ou+xP/L29j6KLmnYIrTuA85Hn+5kR6ADqr7nLW3D
82dOnMj9f71er/qm0fvXSiR++v/3YuMf9bXTSHh8nP4K3E8aj+90TQfWh1Wz
9hZo6tGBrqJOnA9OTH67jha03LzvXhfGv6HY0Hv0toEF+yO7cR6dnd0vh+eX
ZM7q9/yI+crPVsEXLervwWf9CeebvLZjlehQ86lXuj008rVJjXcdxseKWscZ
2V7sf+WkBSLR2SOpdXyfcT7jOew7gi5/lqv2HS3HlatzCOPvzrKrck19NELe
9B+pRBvKKj580Y/7M1vZQTB+Lb5FFiV9oZHBHPX8N2i3qyk2FwZoJGy78Ec9
jP/asRNRToMY748GHFhoC8vu3YZfaeRGGGfzPrw/Xcy/t9cPYTwNxB7oQW93
fxXAP4zxPLWJ44/3747n8sEhdPOHK2EieD/TpxYMVH2jkXv3b0YVoh/php/N
GsF5xHlXqy3e7xvu1+Kvfcf+VCjRdSHe/42lEjtO/cD+ICSGvECH+q8NMflJ
I8eOrjvkgfmjvOmJseIo9qMhp/IUML/0i6Zl8P3Cfuy5/a6v6AORPHFf0O/0
+CVyMB+1nG1YwhrD/uTxBfkgzF8+GnMr0sYxfj62nTDG/HZ75ZXc4N/Yb8ho
9KzG/Ccb7tp26A/W1+/Z1DT6Qm3idc0JGpnm8fJsx3ypcVSsbekkxtf+5JB3
mE+t0tpyhtHnvh0veYL5dv5shyhnCuvv7D+FO5iP+wbEF6dO43rLb7yLwXyd
1RRNC/yL94k6cSES87nmto0PLP/RyMrY/OOXMd/fuTthqDSD+Wqm6Ew01oMd
gQP+C2bx+4eK0+OxXnAd/KPVgd69i3syDetJFmPVlfw5nD8be92fY73RTt9U
uHNeLGlfljFbg/Xoud7+4Ry0FP/97GEB7GcCZ76u5IolS7ZvChLEelaTviE3
Ap1VfN9hC9Y7L6EWvZ/o4T2OR5yxHr5YNBNnOz+WDOlXnb4pTIczQyk5LPSY
n1FSNdbPQO6X8coLYskORd0PfFhv1XMN4TY6a6HEemOsx093GeZzcceSOhHT
y7FidLBYV/jNDe3z2GS8A+u3xlPa9ya0nvNVr40rcX7Y3PJClyeW8Epd/nMR
6/8K2bDdD9EpnS8jO7E/uNYRnyqwMJZwNT6Q0V2F+83mLT2LZuysZKRif7HL
qCOjC/3gWr7rIhk65JUvPmDIG0uEub8sD8T+ZNXLW5VZ6JfzRhnfsH+puhjI
u5wvlniznHxcsL8JuJW3+Bz6MqdR5vM67Hfcdd/3oBt6R+pcsD/S9xdz282P
Ht9/bmQD1mtlwspG3518KBuE/dWHRYX9yxfFEtl1UazF2H9ZXfauDUI3DqY5
3Femw0HpMyGf0DLvk3/pqdIhw6z4t+HiWMLK2XC+G/s590SikYm2M/szHa5O
B8fwhTpLl8QSmycvPJQ1cR6M4eM9iw7nyDd1Yb+4gOxMakMvKZ7YEIf95FnZ
F3/0BGLJyM0RbxMd7Efe2UvcRy/z4WTw69Lh9gOtBQsFcX+sDSursV99aadf
6Ip+ul21/Qb2sw7nAjfWoD0F97U4Yr97+nqHu6pQLCmL9n6ljv2wlfpxn3j0
R+ujUYuwXxaZWEH+oD3IL70vRjgfnB1uPrg0lizmn2vj7KbDyJ4e1dfoYWmH
w1nG2K8L/dkvvQzXEz1SemsvHZYcW7/9ArpWIYr/shkd1g76/PiEvp4upBG0
jw5v9FpP6AvHYj9zAs5Y0sGTz/zRA3TOy7OKp63oYP69/Rm3SCwJ9pYbP2NN
h7Zb/udc0He32iWdO0iH6UzZpRx0mKPg6ihb3K+2Nvd1y2OJ8qBiyJ3/55Oq
ROoymufUwxc5OL8QdeeAL+gFCr6VlTjfCNJVNxiJxpLfP2nPh3D+CVXgSnuI
Prhp3F8I56PTqxo/cq/A56lJWaqN89Mm27R+Z3TX7tiQEzhfHblxKv//v4+6
+VZVaaI7HQ5FqRnJiOHnF9i0NnrQwXlsJPUCOjBR960Qzm8RN+4xutAci0h/
Cx86bNi4M3ObeCxZc3En121fOqwPbrO9g9b/FW772Q/jz+RIwx90QbNNmHog
HXbb1whaScSS8ZJm/6hzdNgZvF4kD301bZlObzDefx/XboGVsWSgfH05CcX3
L7ru7YZ+27RZJh3n1U3Cdys46FeZ+3YuicD8ZBv1VVYS4zMiTTUQ593igv31
IejEll39QzgP+/36G9yOVjI/6eiI8/LF4ZBfmlKxRLJ9Q3onztPKfu2brqMP
xD3PssN5O8t9ieo3dP+7LUE98XR4kCE8ZSSN97G2fbE7zuti3MNRaWhb84aj
U7exv3WO//gX/eGPecC1JJyn0vlnDvz/92q7LlnIp+B88dSkJwed9eDpcGkq
xtMhm2v8qzF+kqYMnR7gfJSgOOuEDpPLcuDLoEPmXuaWN2iVJ7NbCx7j/Oy8
eovoGsxnqSq1Tpl0kCvT/eeBDg6+ICOWTQcbF4krHLRYnqpafS7O15sKOlfJ
YH5IjfwXU0AH46V8E35o14eVYfuK0FwrPtSi53PpM8WK8bx/t19YJxtLSrq3
lnx+TYfhXqvvwegvRpNehW/pwGZclGtBW8o0tF+h02GWcli9US6WcCsIzziz
8PkNvvWEoUcHl7Tql9Eh/ONa9zb0q5LlLusq6eDruOi1inws2cUMeSJYQwf+
6oSGCPSh7vv3/9bRQUiuOrsDnc3XYT7SiPF06qGl2tpY4jV+MfdzC96fbJmS
y+jnvOPM7g90YPza/r0DffMo7Up3Bx1W7vzbr7oullSUFcz73E0H8Ryr9Ai0
WQFD4VsPHUz192xoR7ttX8013UeHdwLvfZXXx5JYGeUrSwaxfsj9uxyG3vX8
QKncMB3eJxQ5tKLT+mYewnecf0O55zYoYHyoxWofHcV6Mvb5WDBaOcM/KGKc
DgWL91+vR+/uWHMyZwLvx2fzS3IbMF8PTnF1T9NhIOGDnh/a6aTPrmWzdEja
NVxSjm70/rt1DxcDmoUvc0sqxpIj0bxNEdwM4JV6tMwDzVO4SLyMlwEzl/f2
v0WfPBC0UGAxA94E+l5YqoTna1CTbCPIgFRJ6U+O6KH8c10Zyxiw49ZO3gJ0
vO4ca3o5A2KWfx1fsDGWLK1v3L9fnAE0Jt8TK7TtC58ruZIMWNmYJvcQ3U/Z
uQivZkCsd/6x3+j5FkIDAbIMkG7UOmW4KZb8fLdYsG8tAzoU1XVuog9dbmrb
v4EBs7n3avvQRy583VO+kQHCd89v0FCOJSalDUd2qDKgc225cTh6f8oy0Xfq
DAi6Err5/78v7ZOq4rVjKwN2cqd/WqOC+x9R4F6uw4ChZtUDXugJjXWLrLYz
QEt3bWwJ+hN7mXHfDgawzl+4vlg1ltT4cikFGjLgdrveoUNo4eSLWcJ7GPAn
yX4gAx1csro2dy8DAvk+bRtHr3Bzo+3fx4Ax11LrHWqYzyxHf0zvZ0Dc4tmt
FDpG3fBHhg0DXuokfGxHz3ZNXLM5zABZo2jT9ZtjyeD6u+VLHBjwOKTl4hm0
wi92GseJAcNb/M+/QyeuWSQecZwBXEwPvcXqsYTEzSrudmOAZuALljW6aZ1O
u5AnA9TyLIXvo41yrdZ2nmZAPUtv3Qi6eurL4mdnGWAq5D9PSwPjtzg6JiyQ
ASLf/6WGoZNutT+xC2bAj3c1vDXoCimfo9suYrz0D2iIaWK9ER/OXRXBgL9v
9yg4ot9YfExceIUBeXmjPU/Rl3m+SY9dw/2U63YcR5tDjnZfLL4/SOCx3pZY
sqm8bKTtBgMo2ZDCy+jJTS3azbcZ0H9JObIOnVfgL910F+NBSHqN+NZYcuPg
vtutqQzIVtl94SjauXze0+50Bmy3yU5/jE52UrIcfsyAmgnT2J/oAsUzsf+y
GHAqYq2+lhbml5pzx4TzGDB6Vv3VBXRR4teajc9xf4nfJAetH+BYbVLMAB6H
b/8EtHG936IcvEoY0GVyo8wKbbF4YWQCnQFKl04dTELzh17QZ7EZYHz5TE4P
2vfc3eu/KxhQ0vioer0Onu8bbl+lWgYcH+bN9UCvDz361aWRAVut4g4VoA0j
D46mtzKgL86wYhJ9XvDW1cF2BtxVXjOnty2WbGEzXqh+ZEB+7pq/YehtzVFn
gz8zoPuBYUkZ2r4mjlU7gPt5I8ZwiW4sySi4mi7/jQFEeCJ+H3rR3VWiF34y
ICUz9PENtInEb9HucbzPvxTCP6ADLrzK2DHFgIPnvstJ6cWS0y0ry57MMOBX
e120A5p4MfxWzGdCxOOqF/fRI31HnkcuZIJq8Ken/ehVEolhM4uY4DO25JjC
djy/9fLd/kJMGH1k/tkN7e31pOyPCBMKtB4pPEOLh7zfHiTOhF5DYY0f6AhJ
O4P50kwQPE3jUQPM71v7mykZJvQfkU72Qcv8XDO2eh0TgvNeTRegd0SUJD9X
ZMIf4eOrfqOTbF2bzVWYoKG0im8Lwd//2XjruzoTbqX3vPBDH+h83Hddiwn3
lHI2vUDzVN0p0dZjgpZnhOsEWtzXSubLDia4Szm7b90RS7amRgolGDEhc8BI
3R89LtYbudeECVHhKvQiNDtLOHrhPiZwPZQU/YPWXF8uyrZigviCRSqa+ri/
ZnmKUYeYcNt6StAXLd99vtzcngnVhwYL89GnQ9q+SzozYVVFy5pRNF/l2eRv
J5jg5FRqqWKA68uca6KfwuftzzD2QIuUycclnWZCs0gUXya6ckP8+0A/JvTl
Ol0bRB99M/nA7hwTEi9qtq7dGUsi1RdMGIQyYXjvXL8TepnY0XqVCCbEdbx9
fQ+t9fKNyppoJtRN+Nh0ohvWc5aL0vB5PFcWixtif7J9wwXBG0yYWFz4yep/
R8V5LrnDhOS07bWxaEOL7F7BFCbsn1d8sRrNiFXoEH3AhPi/Mn95jWKJ2liW
jcxjJpidDNAxQNeWfbFRe8YEmvRrCEEfWHSxwzCfCe/HBhcVowX2reu1f8GE
bPa8u2Pon3Wh7uffMOGEF9fYpl2YTw7q+KfQmdBd+1XoJPqX0T9uNocJAqyX
v9LQsjFey39WMcFF1SOpA12cqvtwdQMTfCd4Fonuxvnp0uIX+1uZsGP24nYz
9GxB+J5rHUz4rvRJKxLtobrXruITE1a6rp56hy5yW/xj0RcmuKVuvzCJ3mN6
gstimAkH3upWqe6JJTNiPPFJP5nwKVe86yT6Xn3Ug6HfTFA52VCYin5z9Nbm
7X/x9RYXyw9o3nUNcGseC3JHmp8LGWP/+7Gj8hcPC96nS380Qp9IOti0fzEL
nv3aXhuMNng7eLB4KQv46reGF6Ijfm08LLeCBRVbeWeH0NdU2G3XJVmQui5r
u4wJ5rucfc3cMixoTlxraIN26fcwPr+OBWU3fJbFoL9ferVtUokFR1fEPWCg
j3s1PQpQY0G6XPjfCbTkWytqZgsLpBk7JTbtxf3Mbvt+WZcFPlMt/xzRpzP/
lS/XZ0Fjo2bGLbSbro3Uo10siDrkLFqFXiIQNqhnygK3xCPGc2iX9uWb2ixZ
cDBdzlDdFOftcxlfAw6ygCeqkOcE+vKHamlpexawbISuJf7vTqkKtjO+rqD+
oQZ9NExx2MeVBQzB1UPzzGKJ9tuocHkvFkjIN9LV0YeuVFxv92VB3kUTh+Po
HTXBojeDWLDfIJpxG23opSloFcrC+TJmuBK9ZMWFc2KXWbDBzar9H1qaDNp9
vMqCJUu7KWXzWGJ8fCYv8zoL+hI38B9F67TsCTqfwIIilS17rqPlimyeWySz
QPL3fHMG+u9kjpPSAxbUi9BWjqE/O7Rf5H/CApmitky5fdiPuR4R/pbNggi+
3vlW6M+P3oo0FbJgRuvR6kvoRafDIt6+YkGav8L8QnTNa6UT2aUsOPbn2NPP
aJ1tui/vc1gwMHhYXMQC5/v9GgFJ1SwYvrRkrz5acG18xu1GFlRz+RmeRvP5
teonfmAB950E7lR0QknQ3tRuFpRGeF+pRTs1TzOe9rFgB8+85n/ok3r1D4uH
WOBubdinaBlLzkqfGa/+yQLNV/DqIHqtqm123x8W+J35fuAy2vfNdOO8GRa8
4ex7UYDWvFLuKLOADS+mXbo/oR0GNG2N+NlAt9lUJbAf5+dbBa+9hNhwQyEj
WAcd9zI3IlmUDR3jc3+Ooy2Mk1/USbJh+2vBa/Fod2aP5UJZNhT9kg8uRYvJ
q9vvUGDDx6DiyhF0jbFPT6gyfl6i3FfSCvPhtH4/S4MN0df3ntuDLpSy8BHY
xobCJ/rd/lb///sKXLfdwYaBwIzkDPTjnZuMs3axYe0C3+IW9O5Tjg/nm7Hh
j/ojNZ4DuH9J2zOPWLFh/t9tCzXRIqkKx0ps2TCno7zVBf1a4s0HGUc2ZLQE
sm6iOYNJy66eYENp3spsDvpeyz6xKQ827C1aMj6BvpLj/Mvdlw3vXprc2mAd
S+bu52V+DmLD+JOmG4fRBwTjTY5exPVZpv6IQaf5ynT0RLKh4uazjFL00jd/
nU5SbJg0nSgeQ4fd7B0eu8GG6l2BG9bbYP2Z6Ay5lMSGFYdUftuiLbZw5Ffe
Z0P/AVFpGvpSYeiXwsdsWLN0fRoTrW49XW2Vw4ZdNkcvTqJzAjb2TD3H/Z98
U7LpYCy5Myy5Mf0NG+pLtKyd0WFcbUX7mWxY6V1nfAfdf/5CNF8lG6RbzifV
obc92JLLqGfDplzd3QsP4fy5QU0t7D3uP2ORhR5a+WHmil3dbHha3fvcFx2V
3Oe6rJ8NsldL/bLQ3mIbNXqG2WD78l58H9qruDuk6Bcbziw5v0TaFvsp+2P7
r0+xQU3PoucAOniJ6uvT8zjAnFkpTEM7jb57Z8PLAdO55pRydLNXspuBIAd2
/wyKnH84lpQLHGFriHJANpivWvd/R6a0KUlx4J554Cl/9LqSJXkKchxIFao4
mY/+kGJ3QEmRA3IuY6UjaHU93Xp1NQ4MjY/5brBDD7gr6Wtx4PFRziUXdHDn
a29r4EDMruM/09Aiowufehtx4INR3Ytu9IJ7m3tiTTmgPPWvXfII9nu/lNe8
sOKA4cTQoUPos3f/eH8+zAGd9zc0EtDJPVSXqDMHtDf9cWtBX8jk9TZz40BL
9KIZEXuMj7PnNsec5kDUhZohS/Tlm0IqjQEcOBivoxGHPsLh95YO5cB7E9O2
BrTlm+I5z0gOnFThal/mEEveJXgOcigOpNAttliiX7aEaay9xYGf4Trf49Bj
x+y+X0nmwMLfRVzN6NrYU2t+p3Pg1HWGt+hRzMcrVFuOZ3Ggs/HgNhu0hdB/
FNt3PNVfGAdwe2SvsleFjFKIBuckZWQkSVJGJVEpfsguomR1vxItUkZGsiVk
Vfbee8+Qvdfv6c/3617f7/eee87zfB7q0J6+jFK0Kuto8Qa8h3Zr9lpeKQoW
5hjqAseOKN0bKilFKpwHiwQtoN5SBIXdryxFTP7FqxZgcTvHhxSNpcj5R3lg
LJhhzJvvfUcpyjmC3CfAG668QScHwLrCZTLXYT7fFG0bGi9FyMHqnj340Hgw
VchsKZKkZL3/DUxx86qw+mopkjLmqt4Eb9u8UqAkK0M79fY+qjegf1fq6ZXS
liHOn3tf+4EJjWRnEksZUvXdS1sHrk7ryrfYU4Zsbe41cN2EPDPIKX5cqAw5
FW0uXwXHLCaW8IiXob3V1Q9jwOeVud6RHSpD1S3tBlNgF6HCvL9Hy1CZKH+A
vCUJk3cIyQ6rlKGGJULAA5ylm085cLYMKQcrMJSC1TnFVUd0y1C0BMVFllvQ
HyPJVmYvlaGn2/Mrl8GHTFZkqMzKEMVZypVP4A8/y+YFrcqQ25GD+tPg6ZCT
+qful6FfC7Y0SlYw31UdNLzzsAz9yS7a/QTc+9d3V8SjMmQUK+hdC64jV/Jo
fVaGYkeeaPDehv32W/P7HlIZyns7aX0L/PVHbaX56zIUMXx+NB1MfWviR1pU
GWrt/fpjB0y2VRu5K6EMNX8gm9W2JmHeezUud9LKkPfJUx5vwaFGx0yav5ch
vtI7luNgH1MnvTMlZahIyy3+qA0Jq/CtXi+oLEOvmm3O+oKzJVQ/oaYyFG6j
gJrBfKbjPBVdZSiLpTVk7x04Px3BrVeGy1DcT/VT/4Hllf4ML07Benj7av0E
x8UW6ocvlSGy0/5fOe7C/Mc8ckB1uwzt2Th/7ya49sQp1yWacvTxbfPTLHDe
VJVeGks5esfMukFzDz4/U/A3R+5ylIO2Ky6DGUs+FqiKlCPE8XYh8d6//H/E
nluyHEXc6X24Bc7cfti3fKQc8UiXXjpvS8JXHBM4ek+Uo9FD2qRo8CthIf5a
tXKkrntn3wr4E7saTZlOOYq+Ishx7j6c56LQvvJL5Wj/PvOrH8C7OT9kNZmV
Iz8nKbJFcHQkRdjY7XIkzOO2rfGAhIvePgimsi9HZXWaRpFgSdEvXyTdylGv
cciuRfDHQ/7bxj7lSPU/PW4tO9g/zXNESFA50m5yexwFljnZ7dAcVo6iZNhP
r4Btuy5mCUWVo8bDTOa69iS87uti4ZBQjlb9rdpiwc89XZ81psPz9PMlbIFv
Jr5VOJ5fjuaa97UY/gf1svSwa9LvcnSV2sPkK3j1bvoNsbpy9JxB6CStA8xf
Be/IktrLUYAH9UNzcL3uI7Njg+UodkqSMRd8k43iRcNkOVIbfb7B4QifJ7Q7
4r+lcrQyz3/GFnyDouut0A6sX3jveDnYx6QntIWuAukbVIzudYL5/1nb21fs
FcjsU5vKIzDj3YY8M/4K9HODcq4TXCkyRiMvVoEqGzS2jj6EerymEcAuW4EK
QqJuvASXZJy4vHGsArV+pt43C6b34/b4e7oCHXWyV9Fxhn5kokM/pVOBhq4N
pCeCj/++yrhoVIF4c7W96FwgL5ENvKK5Dtfv/ZpwC7xP8VXW3rtgfgrp3+Dw
Oux2zqkCzRZhun2uJMyuW7js8bgCZbNbqjwB582SK+X5VyBlQ+vaQbDfDIse
5asKdLxUPUfVjYTXvGi0L32oQBuR6xufwBeEeCDLVCBdDvc3lO4wv/kQSgKZ
FejuhVLSTXDK3zoNoqAC+T1tGvgN9lY895i1AtanOSJQ3APy2Dhp5m1TBdp/
VYh4Ds5xOfNZtrcC3VS6MDMJ9jDal9MwXoGYH8l+1vWEeiNKJue5UIFMcGZO
Gtgjo0Ti6HYFGvBu28v1COqx2NPENbpKZG8QOu4MjhLGFeUclehq0jBND/hA
inpYtGAlGvQp8Tz1mITL+idE/Q9UopMt4ufjwKeuBT52l69E0oHMbgxekOc9
k4tcUSXyevlg5wHYymp40UerEnHWq/e0gp3ODhx8Z1iJXgkHcyp7w/m/fO/x
D/NKlGKqHBsNFpa5szF5pxK1XtN7sesJCU99bU0Te1iJbkz9aLQDT1v+zrrn
XYmsG73vd4CHPW/xFAfBzzeGW57ygXrERDkj/KYSySUuZyaA3fdvawTFVKIc
ljfX2H3hfK00H6NJrUQSmc5mbmC6JpHmgLxK9EjlRe4wOLw/UVKwrBKlX2i1
1X1KwsXqZ87/aKxERcHq7jlgMY1eI+veSiQW0D0o+gzybbrnRdE/lSi+I/hT
EHj/ipbx+FIlOk9zOW8VnOPwxCWPvAr9DTssc9MP6u97n/J3TFXo4y6u1Trw
Ma4y4+c8Vaiuc4Pv5HOoNyz92Gd/FZp16XsdD57S9yICD1ehtIvfbbn8Sbjl
hYvZJ+UqlF3vHeH9z66ZBb81q9BvHYX9s+BS7hM/lw2rkNe+SmrTAOjXLXJe
Cter0LvPx1E1+GTXIKO3bRV6Lvq44XggzJt7E127XasQqfNlfgL4XA19n9qz
KnSK+T4ZTxD0/zNRunkvq9Dy4q4IP3CjrWQviqpCVYXmIavgWQmfT41fqtDw
K+v+28EkfFE6K/W/71XI6rXgsw4wc8CgwN7SKqQ26PxU6wXMyxJaO/2NVWjh
mV1vHtiTScsmua8KSYeRv5AhwfP6mTv4TVWhGXbR1x/Ae/yl5ezXqtDWZtUa
GwHr3XEv34amGhmcW83wAbNqUovZc1Sjo38/lK6ARXiWfP2Eq1FPTd7hOyEk
rMZlMZ8sU41SqtSWesFxW8Feg8er0WiRHJvBSxIuiB3VFNOoRnWPvHzLwD2m
8xYuhtXoTqPYhZOhsL57zPq7rlej5278D9PAWr82u3QeVCO5oyaLYq8gf7wq
uFPnUY0ksroq3oPZj+TFmQdUo+nosBX2MOjfIjIx5G+qkV2sj8dz8PNpe7f0
uGp0zjDShCwc+gWJRe2/zGp0Wb2beAh+7BfLpVZSjd7QKwrPgO+RLdHur69G
pkKfaaxek/BK++SR3b1wPar9Z/rA/c8ivu6ZqkYZUgldRm9IeHxY9eWB9Wp0
kky6sh78OvT42jm6GlQxHMuq9ZaEf52iX/PcXYMOyrGk/ARLtxknleyrQfeV
zWOV38H8PbUlsUeuBl3VJha+gftGp/3dT9Wgzqi3b468J+G39zT/zOvVIEd7
h/BkMMnfyNzVtAalze6elogg4ZdCz2g47tWg16dc38aAC+nuL+e71aBe77AP
wpEkjIJqNZ39a5BexY3N9+C890G8Z97UICXhzlSeD9BfGH94742vQYH+c/lh
4E2G8Pcc3+D5yD8Jc0bB93fmkTdXaQ0iOQ51EeBoE0q9Ay01KLQm+S/LRzhf
ll38esM1yHBs9XIw2DB4iubZQg1KCcvnZfpEwmEiZyQaKGpRctysXCD4obzg
exn2WtTWHhjDEA39+Wa3x3uRWhQ27Hc3AFzMyzohcLgWmTt3BzDEkLA9pdNa
Gq5FWOkRRSDYUGml8vL5WiRZeLueMRa+v6IEF3bzWuQZQVoKAu/9Xi/Sd78W
3bry144lDvJwe3dfwaNadNHe5QwBLg+9W5/2ohYdunzgAcdnyOtx2qw5H2rR
d4eluVfgV9rO+Q0ptWhxf0sldzwJvyfxzG8X1iLdosL1d2DLque1qL4WCQZ9
8RJKgPmjRv9+aH8toqsOMYsGH7SSnN+crUV2adah4olQv0I3HVzI69CQlYTw
F/AVqkGuXex1yJG5lOJwEpyna/sXvorWoZScYyezwTuy56Ruy9WhN7au1Se+
QL1tputRUKtDbQcfZRSDc8VPiXMb1iHaaZU59WQS7iqmP8Byqw4JEqm+teD3
aknkfA/r0MfVygeGXyG/jH2sP+FXh9iXfNK7wUIJEVl2b+rQFZ0WrZsp8H2P
etfnJ9Yhufz0Y1PgwCCbUwL5dSh8juORQyr8fOoniZc1dWg/McO7Be7L/xon
2FeHrsudZHqaBvWcWaO7cLYOsVjOGrKkQ/4QOuR4grwePYmjWHoNTi1kWBPZ
VY/+3LX+I5oB5zv0tj8HRz1KFOY7mgz23WA5zspfjxoFmdsVM6He6I5zc++v
Rx7flOpLwEHki4pSB+vRmUOEoG4WrN+cfrymYj369IPpZwfY3lPZ7T9cj+SD
Yn5YZpNwqzVbSbxmPfqSe455Hlz1WjN44kI92mO0lun5DfKWm+ucwtV69MEq
Oo0hh4THVg23gizr0a8hRPUGPJ6f9HPOth61Zv/6IvYd1p+wvmThXI90C8ST
MsEinu/Kur3qkWqV6Y5qLuR33rsHbgbUo4Ios4QGcEnqvuCV0HqksiSUYJ5H
wlfDZOjCI+sRud2r7RnwcU3mRNX4enQhJSvhUT7039J7T9fT4H7KToksPyB/
5rKnFuTVo+531WRR4KGcoWMvftej+BNfv8gWkPDlgLGjd+vqUeFj1q/F4PHL
Z3INO+qRdfE4lUEhnPdttbZzQ/VoS006bRhsI6v3UXe6HpmdqU93KiJh3fZp
KdMV+DzTFfT0xSTspVDt70regLSMmbPfgWelcxqiGRpQUmjIt4MlME/MxnN2
cjUgzohzzCVg0uEMKwHhBlR8/WCu4U+YD6sY++5JNiCx0kN5E2CnB8wvquQb
kMsbNTbPXyT8jU4+8ChqQHORFvnsvyH/9PJPftVsQOf93fI/g+3JA4vkLzYg
/p2nbMqlJBxvc1uk3LQBbRDOeY3gu9d/iFpbN6CZMrXc22VQT7/nduxxaEBR
XP1MO2Aa2iyTZs8GlN6vkv2qnIRf0IkVRD5vQCsehhnSFVC/ar/sfhjagKjl
uKl/gaX3Mrtd+9CArOTdkkwqIQ9mypNfSGxA0p/t4xbAyu6HCy9mNSCBD/NL
AVVQz/+eqLIsakDawjNv9lWTsJR5+gnfqgakJnA15Af4uxyveEZrAzJylum7
VAP1REc4ZmagAemRGT2eBePOqIrj0w3otH21o38t7O9PH76GrjagSHevwn11
sH9s1Wy2KBsRkWd9rRDM1dnH4cjSiD7kOutdqSfh4MrJkg3eRlQ9//HVErjo
PcMLQqwRyVa3HyIaID++ZSQdPdKI+N+zCso0krCSzGjPH+VG9CjupHkFOEQn
l/RVsxHtFji/bNlEwg3VLUVeho3oi6BKP0UzrP/71Kc3LRqRU86aQBT4xqm/
65fuNSKFYccU5RYSPkJnetTYpRE1P48N7QLnemzo3/FtRF4ebjUurTA/xPy9
FUQ0onNef4y52+A83w0MLoxoRPj0yLFvYOfpS4PkiY2o0dT03qV2Ej7bseV2
MbsR0VzVWFwC/6o0dfxWAs/z9VXtqw6YDwnfccm6RiSarbSp0EnCCSxpM1+7
GpFx7l6PVnDc+KXY0+ONiHVBQ/9hFwk/LeDYN7HYiDifvHXm7ob8npPx9AN5
E/rqsmvhOzjhodz4LeYmlFXvX2TSA/n0YtENxNeEDtkyDWyBF0dyOA9INCFT
UZ+LUb0kvAsn796n0IRkEvp5T/dBv3xo5iur2oQuJXDKj4Ib13666+o1ISKD
Lep5PwlPDJDzeF5tQmRqFaYyA7C/H//nVGjdhOSKpB80gE9GxqWxP2xCjc4y
zY6DUH8or4099GlC0Z/z/XmHSPh8caD8DAHPY1f1shBcm2Oe7fyhCZUPas3c
HIb+OqTkz5nchNYXpCJ2jUAe6UisKcltQkm+ZhGpYFoF78gn5U3ojEXrzKVR
yMMjRbxGrU2o55hX6Bb4P8coc+XhJrQ//nxAzBg8393XwUfnm9DIQYXmc+Mk
/MHh0k9Vsmb0Tkno/gJ4hLZI4DpzM0ri3jF5N0HC7TqL+aH8zUif/vfb03+g
ftlrF3VKNiM2GQupKbCJ1lV1+WPNqDzoJ9OrSZgH6+ftPqo3Izn+7lMqU7Cf
/LjNRS81I6tvb8vGwFqiFEe+3WxGu81uRBLTkOdKJOnM/2tGRn7Ps078hfzG
l08h4N2M9v3obh4Bl3UM47+kZuTvK576Ygbm2Vul3U0fmtGvfZfPHJuF/MMj
O1PztRn5zpiFDv7zIDnR/aMZsYvLRgTMQR44p9K1U92Mcte+m8nPg2mZxxS7
m5Gx19+ubnAfT3GNz2QzOl5SwOa7APNjaV386HozkkrmI5dZJOEIjw7i2q4W
VCWwnNAM1m2L+TTB04IudKswui9BfwwQWvI/0IIUIkfF9y7DeThrHH3qWAs6
Q927WQE+uupXxqTZghgiuQIerJDw3Bij+8zlFvRhwKNx9yoJW8xbd43ebkGL
R2ib8sFhynpki87wet/HwOtrJGxE/pJ6z/MWZCGqskO7Dt9/2mGa829akJtI
tWQy2EBHR+BDQgsi/3OC5cIGnPcgpVtUufD6Q48vy2DtjFubjypbUHzKY4p3
myT8mcxpg62rBQVdV2BDW7DectKPcidbkNrZgPZBMG3W42iXzRZktG53+en2
v98XhvroMbWiQcYO0oEdyKMVSSonBVvRjZUUr2rwtRbZv+hQK6riH5W8T0bg
9c6clCu4FUlU2QSykRPYcps8KlC/FWUfk4nLAOc2LnS1XG9FAf78zoYUBFYq
+fD4qEMr+lwuTrECXuQ4lfTVtxVZTiirvaYkMI+usotKeCtKrtJROUZFYPsr
++hG41uRmOLZ2Q6wcWKqY2xuK4rr4briSk3g9jdlfe7VrUjVOMmNl4bAlA4u
N+/2tqK5A0sXc8FvjtGJOsy2otdfBkaMaQksHr5wNJSiDTXJmh1cAy8OtxVX
c7ahx39NDr6mIzDx2n1AQLwNadGUjhylJ/ButdbMZ8faUMmjgIstYNtPNCa7
tNtQodZb1/92ETib+tpCrGkbClbpN2JjIPAxn0sRV+zakAjPuamv4MZ9kc4S
Pm3oweNyRW1GAsvoMsWyhLehELKzxyfAGQ1JqqyJbciAKW3BlwmexyLVTvJH
G9IlW7khykzgnfePL5jWt6EnvNQBBWCTJ2nUX4ba0JJ3+e0rLASWd6X5wrHS
hiwvHNxaAmdPmd96tasd3XqyV4NgJbDfTLvhYcF2tDMfqinNRuCVjLx3Y4fb
0WnL++RlYHHdp8Y5Z9qR65MP9y3YCXwkayQ12rgdZfSwhW6AyeW//Uy4146m
x9NtX3EQuPs2XWalVzuKIbu/c5CTwC3Ze2JowtoRmeWRs+XgYrWL2dcS25HU
yQlVCy4CT1mZMtUXtKNA4tHSGpiqjLb6WhM8z8WBayG7CXzK3YCLdrwdyV9d
d5PcA8/j5cRYvdmOGs2z9UrAf5Pamr+wdaBwMvIOY264fzFbSIJYB1LO/71n
DhzCumBVcqIDza/PMPjxEDixx9V15XwHukB7J0uQl8Dmml3TGrc6UA+rKGcW
2PaXy2i2WwfaK0kmcY6PwF2MM36niA7EozU72w/+8552fTyuA+md67F14ifw
cs1P0+T8DiQ/mfaRQYDAwetG3cGNHcii6vLzKLDDX+nXQeMdqPp+/n4FQQLX
DPR9S9iGn8dlThXge3OqFkOcnajj6Q33a0LwPDzXco9LdaKlB25H58A9yTYT
Kac6US7jWoyPMIGTW3o5T1/uRIfOlpbtESGw10vrG4u2nejwTHVkIrhuZHLj
p28nqs1bPqAsSmAWWXfq9PedKEdVxroO/D7S6nNBRify2DC+arGXwIqiR+j/
VHYiSnyLcgGc8DfsgvxgJyrSOmHqsw/Wz9EvKWKtE8kpldzl2k/gHyOyJ8XY
upAw9fDBOLDa/nnpWokuVP/iecxRMQIzad6Ke4W7kEH4u5pScH6OWYP75S70
I5ci8ZI4gVv1J1qfPOhC1q6fj42Cb/Wf7U/060LsB+3dHSUI3JG2vXs+qgsx
7ztnT3WAwEsb2THG37uQ/l1evpdg2mv2GQMNXegZdbmTiCSBa6Ov3vP/04XI
ak74poDfN3RtGlB2I77H184qSxEYZt5AFf5uFJjLmVsJtrK9pK6l0I1CVzT6
jaRhvepPX36o241OEwM5w+CMqMQ/v626UX7h79N2MgR2O8AtedSrG1m+7X68
BbaKMVQtf9uNlHYzPXh+kMClB2+buWd2o720Kmxch/59PiL5Qm030he8dDMK
nLSqa3xuvBu9mjxhLSUL53/N5MUtih6U39YilA1+eCjTPYa/B9nu2+WHDxP4
wJUwXWrFHnR6peBjJdhk6OGR5/o9yO5C592LRwh8ZZDhkuzdHlTGpTrRA77f
eXps/WkPWtjs2m0lR+DIdD3OiY89qD8qaGkGLHQ2kmEjvwftOJ70dZYn8JBJ
z4Zsew+Kqan5TaZAYFOldY6AhR6k2yz2zQ/cHiryhJ6lFzWGSBuzHiVwukSR
8xfJXhQ2/TMpHFzf4L3P4Wwvao5u+CqoSGDr/EvZ5td7UfH549djFf/td2tT
e89e1GI9+FtKicB6KlI6CW97kSj+2pEGNpnQyqD+1otit70iFI+B/XOLnzX1
IlLSKbYf4P/SkhMOzfaiT2IN8qrHYX91vnm/xdiH7CU56crAWtSK1XMH+lCx
1l//cycInJX8yIZRvQ+FL6n+qAN/M05L0LnZh7htlyINThL4I935/CyvPtRQ
Nn6oDfxM40CL2oc+dGht5/4VZTiv8+riG/l9iKlBwKwH3PhufaS9sw/9t7Jv
y0wFvr83zWq9q31obHJFcxD8ZbM1z5ehH32lcTlzExH4OtsF41TefiT00H9m
BEw5zsg1c6Afpasxa1hhAl9tMqFXPdaPkO6o7jiYXC77fIJGPzquuUhpfQr6
4/Ns6v2X+9GPEh6rCXBKNe/pLKt+NCSg5GytCte/+mvvlYf9aDNUVnECfNEk
p4TjWT8aURyOvn2awILxQicGw+D603IFY+DoI+rxv+P6UfkDsqe31Aiss/Jh
f0F2PzK5KLkxDGbRK6ytKu1HR3cIgRtnCCxNa1b4t7UfySbvme4Hxzpf4xAf
60cF999Zm54lsHfHj1GHlX6kJ70V0gX+phhv2E47gBQ/8ltfVicwu9ktd33u
AcRr0zHZDOZSNn3YLzGA1qfZ+fQ1CHyhde8N32MDyPhW/HI1uEHG7irWGkDK
A86eGpqw3+v3P2YzGUBv0Y30n+BDlWcnV+8MIM2jZ0NUtAh8aW07d9l9AGnr
kAl+B98S/sDIEDyA2PruG8qdI/CvjYgthQ8D6C7Pf0rJ4P6Q10kPUwfQxsZY
qZg27P+DF+TriweQjvEXsijw+tfMLNQ0gNRbIka4daC++dbrlA7D/UbfOBJg
X/oe3pvLA+hlk0cqvS704/tKJ3joBtHJbLEwL3Ap7+2aEZ5B5OBsJ7YGFsvi
nq2QGkRlzcctHugReA4JlvxWHkSMRmZnx8AD1g7XO/QGUdOVvJZr5+HzPlGZ
pbo+iB4zSrE0g4vby/w1HAZRtpX/vKY+5Jn4J/oxTwdR+bGsR4XgZAuGm9xv
BtG7vc+y5S9A3jjIMxiTNIiyiK6wBLDu4bBJzYJBJFIYJCxoAOd5KDSKtmEQ
6WY5G4SAPfF5kd6hQTSt/fAQzUUC2wlIB9csD6IH0jczXcBX9mTRttIPIfYK
nsEp8LmZqK8r/EPooqV9jpkhgcNdaqOPyA4henYNxUYw9foZumenh1DNFwdT
tUtQb9iPbS1eGkIT/Q0y2WBfHsoYd5sh9FrsWKy4EewvyQOCgp5D6HzJk1+v
wZMKV4I6iCEU/ds/gP4y9Ncr9zlSYodQDpP4ugvYvOFOY+T3IaSndpj1D/iF
lsdUfM0QUu/1qjE2JvDhno0nNQNwff65wxXg2ps2eYzLQ6h9l5Gy0hW4n61T
1q1dw+jY44CZOPBm2Gpol+AwYha8pcFlQuAml0X3O3LDqOx8gfoTsGJYOGm3
xjDq17szPQterpNb6L46jEr41I6ZXoV63XyuvMBuGHE+EpKqAqttB8vlPx1G
lkzNJYrXCMwt23655d0wEt2nRBYDnj988OqutGHENyEyxGJK4MI3Py1MSoeR
5zmrO27gQ1IrQeVdw8iMovf1KNitwID6wtwwehRkckffjMD6b0hTKzQjKFI+
azAP/NaNuJ3LP4J+0xRt7zcncEDSrcg3R0YQY9f5whdgLz2djFcaI0ha7+S+
NTC3QUr1V9MRdKv8ksx1CwKfrdjLOuIwgvjsHTorwSX1ttFKASMoRcVaSu46
5O9lry8JH0cQ/yid8DuwL6+7vlLOCPo2KpZDcQO+n/KEnOHaEeTmE7ZgDTZU
96VLGRlBhuWSjfVgyQ/ZVuGbI2jscbaB4k0C31zj2IrgGEUupxidI8C+yx9m
SiRH0ebNbRVKSwLTnPe6RaM6ihzozOJvgx02OZ7fNh5FPExkmTXgCINhz4kH
o8huT4bFkVuQH+e+3H/uN4okSJppYeDHvEZPNKJGUcqn0E/r4AOh6wNiOaNo
XtlSwdQKzjdFb8a++lH0mSPQuhhc9tdJRHV8FH0K71DZd5vAx8utDR6RjSEf
MsGsp2BhNX/7bu4xZHb2QPU4GCl0fTY+PIae7616omUN9XA2mH9Fcwwhjqau
JDBJjHY98/oYcrzA2sxoA+ur3mL90m0Muffq370HZjXJfRUSOoa+Ot6KqQG/
Nf38OT15DBWH8bvL3IH9f/ZHxULpGNrzWHUhEGxDpSN2qX8M3ZWNo58C7+tv
G+tYg+tZchVq3SWwoz7LsUcc46ji/TWOBHDuzRa1szLjqIRdm4b2HoGHOU4c
PaQ+jnBZcvjNfxZzUDpuMY4CHfXKisEu2tNOVm7jiAjbChW0hXqgoC7w7dU4
OmzhQ+YGrlEwMDqQOo4+VaTQt4H1MYd+QeU4YvA+l3rkPvz8qdyjTiPj6Nia
6GIQmDSZJK9PNoFMTMhbxsFDvB4P9fgm0DdS2oXTDwg8FrUgZXd0AtmobN+N
ABfF0zzK1p9APL/T9q6AFb16I4TuTaC0U2FO5+0IHEfekvXFbwLxBTpaJoBz
LzguXouZQI2KPLPk9tAvNN2fyRVNILWXWruvgE9fb38v0z2BRD43tqWBw7IS
rmuvTqDVo67y9P8RONBIlZbE+QfNFNJLm4MH+cS+r8r+QU4umgXZ4NjNXZ+f
6vxB1BfJJxkdCJza275zzOYPql1bTbsOdlxNmGd/9gct16yw54DzccVXtpg/
yGrhFxOTI/TDqI83jhb/QZyq4p8swOffdWCv3j+oRX2kLgsszqPnNL/xB21o
/Q6jdyLw5+Ps8v48k4hLM2j5Krid3TJRQ3ESvVmhmEkBr9Pl0x80nERpJZOP
KB4SuJL0w/v4f5Oou4Yx4SLYK1D1rC0xiQrmJW3iwMGUl3wrUiZRTPGunyvg
IRcFO+3aSTh/DzI0nAkc1XX+xMrUJNKSFj7xBuxopcVVyTCFPB17jCfARjQr
sr8lp9BSyR2WYy6QJ7avFY1rTiE32WATP/B5w+9L8tZTiC2YVqUNrOHtSJno
N4Uem7/N3u8K9a/+ML9G/BQ60k/3+z8wHXORPUv5FKpe47QuBp+d23ecbHwK
Ueg8/sTsBvnxV3gsL9002iPDaGcCniv0HjeVmEYJUS7Nn8FXer2O1mhMIzub
59UL4EYr7Z+W1tOIe3PjMnIn8JPJlhIJ/2n01pFw8Qdfy9e23p00je4m0B9s
Aa9Es00erJ5GN/n2OQl5QD/1/uZuPz2NtMij9K3B60mUBgPMf1HuqZNF6eDp
J9Of3GT/orcO34o3wL/qIj+euvAXeQ/WGap5Epgv+D8fOYe/6KDPafdA8ErN
2mP9sL9ohKJevhkctz1X/S7nL7L9duQR3yPoL366kexdf9GLRAmT6+DdUvJS
2Vt/EXmobXk8+OWLtYSnwjNotrOo9C/4UoK4vs/pGTQf2mUo/5jAaRouRim3
ZpD1U1dHF7CXTdcCrf8MWhIx3l8Adt1171pw8gwae3bEksKLwM0LnlWqDTMo
6mmx/FmwE2uo4/6lGUS8KXr5HOzvnqr5jnEWkf2Z8KoGr9ZYHswTnEXVV1a2
mb0JLBE05jMvO4uw86dd+uAF/vPWp07PokWHmJgQcODv9pXPhrNITja7ugl8
QbtJW+z2LHJSIHlzPoG81Jzgk+86i3ry/vy+CDYs7M2zCZpFpDiPsFCwag0j
y+GoWfTzCdliE/i/7tG3LBmz6GCQZC+7D+wHViV3mtJZxP05/aI+mJI0VMfV
MYvKzfWMXvx7PXE4XXlqFr1YyB6pBoeF6ap67swildMfduh9oX6Gab9rY59D
cj0/Ys6CdbJFujTF5lDqalmzN/jumIRQy7E5ZOxk/6IA/Km/2cdFZw5l99k1
r4FfLKccULSYQ8+sXKPln0K/OXlVitlxDrWNo01bcPaJl5+3/eaQzZhjbzz4
GY9YPl3EHGoIrtMcBE/rbD2VTptDW+k7ynzPoB5GcovZ/J5DRX05uQZgTR/P
b8Udc+j12eTCAHDdN11jub9ziO5bsPZP8I+9FQcKKeZR4Wdmi3XwiwNq6pZ7
5tGfo72bsn6wvrnS9ful55Hxga9CVmAeCpohslPw+p+DFe/ByNc6ctlwHqUG
sa41gN2raERo78wjw0qKFJrnBN7wiH5+5PE80tvJ/HMcHMbMt+L8ah7tPdya
ZAsWqjP160ycR9v0XPMfwX/zHa8aFc0j1Q6hH83gM+fcQ2Za5lHdyxhGWn+Y
F1xjNKMn55Fy0/l+JXCts8JHe/IFJN/aoGgDfvwrIOfangUU96iZ/R14tpw7
5abMApIworarAh/dvh7z7PQCkvVjvbABtvSjzik1XkBWgx+zJAOgHl9MpRd9
sICm22++Mwajb+Lf3zxdQLHeVJR+4IpHaqMyEQvo6CepqSxwQstkam8GvP+j
z6Uh8CAE0C+VCwgFfj/FGkhg5tBfkWEDCwizOiSfBA+LCFFEri4gTu9rb26D
/Uz0n5SwLCL7TkHqUHCj9TtVKvFFdKPl7mwBeI7lgvkNlUWUWX/TZAKsYrC2
2We4iE60MJ3lCIJ8KSt0zPXeImp89SD1JLjryHWFI76LaC9FwltL8InjTux0
EYtIq2eMKhgc3rVvbiNzEX0ycJjJAjed1ZlnqllEf/YbWvaAxcVOKaqMLCKH
84HPqIKhHv14Pxi4tYjuEGYXpcA3VlW517mW0Mt++0p98JPgnQ3fg0vou6D1
xEMwzWBimqz6EpIKHU6NAA+SNK6tmy2hD+bPhH+CuVJGRYecl9DmnQXFcfBz
/k9ikwRc73nFMuMLWF/j/kD2pCVkO5549TA4ue6vi/GvJVT6UtHaENxueIu9
qGcJ7drPwu8CpqvZdD27soQiMxod3oNdbWjap1iX0e5cof8KwXHSP3UzJJdR
s+ur3YNghz+blG/VllGFS4MpFYnAoz8m+D+aLiOHMrtzYuAYpqiCcmd4Pydn
tzr4fpIuM9vLZaQcbshqDd5uO33YNXkZbdA2jT0H71qd0qYqX0ZJMRLXE8Hv
+1qfpgwuo6GD856V4BtPk6nct5ZR4FSl8h/wD4OTU9bcK8g9XieSnoD9THXv
hovcCqqd5IySAC8n8JASdVfQamGuqjqY/KPK6y3rFUT1tt3XEhxmyPDJ3ncF
sTrRWj8By1pVN9F/XEHLrX2TUWC2K5MGP/NX0MfSNaYC8NzIX40P7Ssop2Wq
tvOf41w7IhZX0ALf+YMrYNp7etKFrKuoUjFXiiME5oEprduUMqtoLrC49CB4
TU8j00ZzFZF+bW5rgnn/9B5dslxFRV7kzTfB30N37Yn2XkWM4zfPPAr59/vO
MTeHD6uoKjHvwhtwu3RSoHX+KrJheruRDvaW/vTAu2MViQy9RNXg1+ZH9AqX
V5HKi5OCI+Biqk49Yc411EMlHr4F3hdx6G3s4TXkWTqSwPUS+pv9gKGe3hpa
K9p1SQY82vIsUeDeGlr5T/ydGliEu62QNWANxW5XO5uAnY6m/JBIWEOqzIF/
7cCDujTVlmVr6HLv4sYzcOPkOHv5yBpyVQqPigAPJbvk6lGto2cOFN3p4MBP
c382RdfRbeffyWVghukP1XWn1tH5HFuu7n/XE/jzrNx8HX2xC2SfBbtMZ50Z
e7SOflgkxVCGEvjWD14Z6Q/ryITGuGo3eNj+jlV4wTraWBZ5egA8q4cFDvSu
o4XLIc0nwHoa6g8HttYRe59Ctg74g/npyCKBDfS9IlzSDDxWzJhXqryBHo6q
Hn4ALttDWl64toG4ScUVj8ETMbUuGp4baDY5YoEEtnPpvvcrcgN1fTT/GgV2
kY7dsCrcQMUmL9dSwAL20tpy/RtIwKyguQC8EhnlJ0a+iV7lWqMa8LlVlc5T
opsomFbgWBfYvO2Cje/pTSRmY1Y8DlZ9rnB97uYmqiZ9a1sCK9rpTPo+3URy
mUluFK9g/ppgOnQ6fhPNhhV/YQab31y+dKByE1n6etrwggnVkEClqU3kYmiV
uR+ccsh57QHzFlK7Q+YvC25PPlvWKLuFWGtq/hwHz756LWRqsIUYNi60qoHH
f/NKczhtIaNNdm1dsNgHn93zr7cQ93XSOSNwq9wruo28LXRPXafZDJwqxCF9
sG8LKehXjViB776pSgyg2EZkXwMe3Qc7aYd85RDbRm1cLB+dwPbW2KJUcxtJ
VrZoeoA5HDKnou9to8+vzFyegPNDGly/ENuIpVrq0HMwQ4+nQn/WNgqw/G4T
DG68l34WdW6jqPWnUi/BnpO27RXb2yiaxG4X/u95937lfLx3B0nmdBx/B7Yp
uLv/usYOuhRk7BcJVjyTKP/g3g6q+sZs/PHf9Y/fvpsYsoPybBy/RP9br42E
ZdacHTR+k947Fqyz12ErumcHfZ490xEHzpq1bEkjJ8PDQ7Fpn8ERD0w44znJ
8P6o6F3xYKXDEfWZ4mSYjfP70L/XI6elhdqPk+HrLWYn/zlweoeTXZcMa22x
cv673oYyc9l1CzK8c+CMTQw4KEJfq9KBDEs/c1D5BJ6qLc7Q8CPDDLW7SR/A
nMoXuXvfkWGvM9Gm78GMHzYC/VPIsEIJKeE1OGHgs5juTzKcHmf4IBSsFn9m
XaKNDDsPWaW/APcrF/DzTZJh0ZWT9/3BZlwrn/btkGHHv5pxPuDDeQ0fz3CQ
YyZbSiNPsF6T2EFPcXIs8rvn8UOw7MkfV2tPkOOufO29D8AsIeaqR8+T45wv
P5Vvg+v82haybpLjTfesun/7Y9B+0FfHhRzPxoW2X/q3H9qOM20FkWMahSYj
HbDqhZeRvz6R4/0/B7VP/3s/VbhuzDdyXOwp/00JfNtz4vD7anJ8RPxYmAz4
qLTYtS8D5LiMyWJCBLxHtX+4eZkcqynyp3KBhdZDergYKbDtcMcEHZjmRLvJ
fREKfNCBPmwDzlNIBpnDwFEKXEPwZE6DyWP/O35XmwKrejqf7gv9N88F/WS5
ToFfsoaergePLkXsrX5IgaezOjKKwOKhf2w/BlFgJvvsl6ngpYdJ319EU2Dj
vrDBD+DDQYzc4d8p8IVDYx+CwYYp0pHf6ihwpiRHlTt47omA+dwIBa4//PSG
Dfg39ZCd2iYFzlNNum0EZiA9GEtlp8RiYtMdp/+9Hvqq+egBSjwgmp19CFw0
J6DTiiixDOuDbV4wO33lzReXKPExC59U6n/1zVbz0PV7lPjW/qvVM1A/o9KO
F+n6UGIOenP9DvCnT5JShu8o8YThqkoJ+BRv6BPHdEqcvBAYmgiWOtHXnVJB
id/d9tUPAefKWGhRDVBirk4NRxdw2jOTPvtVSmzOpLJjBn6XtvF1g4UKk92u
+nsGrB55pTpSnAp/nr10WupfPadw17qKqDChd3aTBTzJoXtS3ogKe9Ztcy9C
P7rwPT5T7D4V5r8+8roN/CznXKncMyoc2Grqlgs20q94YvKBCn/zqyt8D37D
H7sT8Y0Ki919Z+kJ5iL0tDfqqPA9AbG7ZuDSVUH3/8apcMNgYyMC09LpfaQh
p8bvkqneCIEHZ3ZqMnmocT6vYME29OvZNQVOzyPU+JCD16ke8ItX7b7Xz1Hj
6DSSaB54bCZN/vpNajzukmz+Gry9ce+Ihwc1Tt17bMMB3Lf1hpQRRo0rs0Pn
zoMjcqPNqVOp8e1p4dPS4P9i2zPsK6jxH3mVGRqwqKXlu41BanwnRXupH/LL
+bqLElGb1Pi03JeLueDdyqQ75rtpMJtUPuNLcLntguNJWRo8VNLFfwecYSN7
WV6LBudMWvuoglt0akQ1btJgLr3fqjz/8hSd9OhDTxr8+by20Qzks2Dz5+k/
X9NgapZrxb/A+5w2w6Uy4PqWho/fgL0XHONSamjwpcmQl/fAInKF03rjNLhj
1X4dg2t+u3gwUtLi5pgLmRz/8t5tQcsRAVrsVBZcNAJ58zZpM6NTiRYnbzwR
/AY+cO2Yy5QBLZ76EFzzDDwvUveT9z4tJm/fVWME9jEI/GTpT4tngi7yi4MP
UnPsq4mlxd7/leUuQV4+w9V+Sb+YFn+lKPz8Ezx4WEJzvhvu/yhskAT+liNM
n7pKi6c34m2ugVUCvsT4c9Lh4Yv66ABYmXh6wFuWDr9S/GO2CPneKVIpNkyb
DicI11b9y/8TS7z7y2/T4ShTI28/cIOUQfZuXzr8m73fWx98632TpfdHuN6R
kmqef+93v4IZCugwfYCR2QDMI45/HlxI66TDzgVrx+LBqtds4h1W6HC7JsVV
W/B/Xjd0DTnpsZBP5S85MHP6qfMGh+lxZVTSf6swH+2pTftuq0uPa1K3rfLB
0mniYZ/v0EPO4P/4CGy10z275UePGS1MBVXBAel1zXZx9Fghhb+PEsz7oVib
8hc9fns4dfAXzHPVuUo30gfocZSdnYQv+Iilh+ijHXr8ZyAnRQ1sc+NNqLXA
LuzR1/uQElyvZvTT7sQurJN54nExzJfGYqdywo134Yuvxcs9wVeFoty7Hu7C
+zPXdU+AJcndeJTDdmEmUSbOFZhn7xS/Cs/P3IW/zWbvTgdvKDzYMW7aha32
nb90F9xmd8aYa34XPvhdtnE/WDRzV/JfVgYsFZv6vBfm69qLthSjhxhwZYe4
exiYRrDNfEOXAZPO/o3XAcdvX687aMuAq0dNWKjAqpfHLj4OYsB2BeVfv8N8
72YwszLzhQGHVgQ+tQXfKv5e4FHNgC0YyMJEwTaVSikHphjw+xeu3S0+UN9O
stUtMDBirnsXjf3AJ+682dstxYhlykcYjoMV2drTBs8x4rPNTxf+PPmXj594
0t5lxJ2tL1jegZdayIK1Ahlxl4SxmRaYVe76cNIXRtx27MTgqjfUC7dbvlI1
jPgaERweB77I7+xQMc2IjzQmeRqAo38mZfoyM+EfeZNhO14E7sws1DA/xIQ1
ZD73JYIvmPPKGZ9nwiHiipcNwRvxFY4P7Jjwo47Fne3HkP/pfNjjQpjwzqdj
rZ/BjP6fd61nwM+TmXXqgc295MzutjBhxbcFDCuP/v1+r5J1a5kJ82ukW0eA
bZtThb5wM2NtjtAFVbDur+oAl+PMOEOpIH7M89/ft2MuWl5lxvbSAX4BYItp
E5f7nsw44p1hyEGwznj2angUM1a+7/y73oPA2l2cDb0lzPh2na6IPdiN245M
bYQZU+2Xj2UHy/6y8CmjZcGBAj7n091hnjHafcVakgUXfXkrqg8+PHbJ84AO
C3ZlbeadcYP6EuU9TfuABZs1BioFgsNYX0RTvWTBlU0ibhLggQGG90LZLFj8
4uzAT1fod+r7Gy93sOD8DsO7pmC2nyScusmC+1VTeVZdoB8lVs6ys7Li8PJr
EyRw23Pftm4RVhxH8aNTArynUbohS44V20xITxc6Qz4vONEZcYYV73QwCl8C
vz+0+DfUiBULvc63n3wIefSsKcM7a1ZseOH98CNwVbS6VKobK2aKYXTkAEdt
qGo1B7Finje2e+OcYP0efL5BG8WK1dP2ziiCbcdf2Gums2KHwaC2ckcCf43t
tHv7ixXPvGfpvgxOdpW4ut7Kiu/VMGyOOUB+tuqWsp5gxd4DI0edwGPVvF2j
G6z4VQV5ICV4ga7ixn/MbNh26+f6i/8ILBEfWMgswoYPexLefOB6sqqxHDk2
OP91onH2BJbv+9Jid5YNX7cZ6TwE/q9CyvuYMRv+0qaUmGNH4NXq2RGWu2yY
49FhEga/cTRfW/Rkw9vnFQPLHsB5yXifOU6w4fye9Agd8ByzD8tkDBtONmL6
1XifwH7n0sg3v7Hhva9Tty+B77xx9earYsMkEVqdTlvIC0fn/DR72bDHPvev
V8HVH/sZns6x4QkvN9HeewTef6SWvIGKHdvW2cWbgpnurppLcrNjB5Nq1HsX
6r/BJaEQKXYcfmht7Cp4hDr8CB1ix3VcVlGdd2A9RoRJgRfYcdZb39tG4Ghl
NhmhW2D236jJBvqjzYntQhd2bPo+bL8uGHlIrNoGseP4/Xd5yq2hHt3YzSL9
kR072+bwngK/9V45upLJjg0YZyS+34Y8WO9wo76cHbNb+ZyWBWsr0Pl962bH
geXT1nFWBKbeXRv+ZZYdi5l9fMcHPsAW7JtCxYFlVHa3v7gF+Vq65HQRNwe+
duOXICVYgCHsV680B9b4vu++oyX0r/DRtV2nOPA0f1r56E2oN0dPtagZcmBx
82FJI/B9xyH1QGsObKB3/FXpDQLLKeWqDnhw4K2MQ7QK4BfmFtmnQzgwYaz6
+NN1OM/79r7MiOPAAuxzO8zgktsr5bJ5HJjqe56vqwXkQ7Mn6nl1HLhJaS/b
iDnkwULu7QvDHLg0KOGjLpjlTlbXyioHzqxqOPrNDOaVaIq6BCZO/E5YuF4Q
TJVxsfS2KCd+2clzz9eUwI8FE1PkFTlxnM0ZpslrcB7Uk5yZtDnxNWvJVD2w
Jm0i84I5J44J0DfMuErgk2dSTUccObFigtomF/hWtZvhsD8njq4IjnloAvPO
3Yd9Mx848WupfJ32K7CfArLHabM4sajdlRVF8O2uxqvSlZyYy2k1KswYztsA
u/i1Pk6cf0NMa/EyzMem1468XeSE/eg4fx4csKxrPUTPhakznd98MYL5qPlw
tpIQFw5N+alCC/4SMkvxVp4L27VODphfgvxFxn+MVosLn+585v3dEPL79tCp
x2ZcOOr3IWE2cOdTIRpqRy58h8Yj1+oi9JdpTdtX/lx4+8Eu/R8GsP/sva8f
juLCY2cchtjAirEBle1ZXHifwmU7ywsEvsRQFRRQxYV5bhquf9MncOwnjZea
A1z45wNGT3rwq76vxewrXFjQSWjT+DzUgy3NnVHG3bie7YhDgh7kGT/aI6Wi
u/Erq4mRFV0C36h2QqlKu/GK2NT5M2Ca3DLGWN3dWDNoMPPfv3f4+7jSM+bm
bvzfXSe2Hm14HpkZl6+uu7G5jMEtcXCpz5nBEtJufK91f8aDcwTevOX+biBu
N+ZnjljJ0SLwUOKA364fu/GdvdZyZOA9Z24GKTfthvno5K2zmlAfC4gA14nd
eI97xYsADchHNaGWxTu7cWZRaUqdOoFdexW22Hbvwb9m/vxmByvtdMrdld6D
69v+Nlw8C/c/++xPneoevEIT1PTqDHy+ik5yZeM9uLDJq7JFjcCX33Jdybi/
B1ObBmRzgiUmOZuOPN2DOV5ah184Dfmy9rx23vs9eFmu9+4LVZjfH/TEaGfs
wYLtX45WnYLzRXknb7RiD6ZbfLtIDa5WOmP7vH8Pftd1Pw5hmG/OGLyTX9mD
71UsnnNGkFfM+YTHmbhxYv/icIoKgcOzCzui93FjBzllu1FlAluXbMRYneDG
tr/fz/KB8/eJmcpd4Mb+IcPXz58k8IyM7ACNNTcOIMbKnpyA13tj6QcfcWOb
765C2ccJ/OtTcvqvMG7sQ+1oPXYM8spDxm9fk7nxjnNK7B7w2TTRuQ+/uPEJ
Merms0oENiCfOP66ixu7yhosOihCP4mZvxc+z40zG51pPh0lcMzm3RsR9Dy4
yMJoV60CzLfJQosJwjxYyKBxZ1Ue3n/i7mq+Ig+mUakbFQWzyOlrtOryYNM+
hcJzcpC/D9/JW7LkwdU0e57/d4TAFMF/Jfg8eDBp9LfG28ME9jrbZHU2lAdz
8D1jLpKF+YPcSO9hEg823ijdHj5EYLtbXDnJJTw4YCKdmx78ZI3MfaKDB4cF
rV6WPgj1ytPOQXKOB7OKEoW6MlBvPgu5PqDjxd72ttoPpAms0OFpmSfEi5uN
fXZIUgQ+/esLM4MiL57rK29PlYT+vnZHx0yXF8tIybfXHSCwi6PY2jdLXlxz
sWhrWoLAz81Xxjk9ePHakrUmA9iSM2TBMZQXh0YfyhMXh/rYc2WmM4kXM3ex
GZwWI/DPMzbpp3/yYj4bDjbT/ZC37dzYUzt5scjFY0sP90F9vLo4LDTPiy1+
+e+Q9kL++jy8HULPh1PE2WQTRAmceZ1WgV6ED5O4258WiUC/6ik28Vbiw8Hh
05RtwpB/3kuob+vxYbJ+i89TQnDeQzYq3a348KaOuh05WIMtOnfLkw8nuqVb
cAlC/qaWm3gcBtdXz3WWEID9uWxzgOYrH9ZrfZh9nJ/A+kS2TtBvPtwVTsOn
zQf5PFZGYncPH5bQ8om7ygv96HOof9QiHzbYYjW+ywN5ovPqWWlGfuzPXXfE
jZvAzh4x0t/38uNVzyG553tgf6mcYlY/wY+7Yhyvhu2G/eD9K6/lAj8uOZLy
5RMXnE9sQW1pw48NTubv+8oJ9ej3Wu6iFz9mPl31K4eDwGXJwl983vBjSWWm
oBJ26Kdb3PGcafxYJzzLo4oNrv+91SOmnB+nH1sPa2Il8JbUzoZcPz++FMTR
0ckC9UxiYrZkhR/HepxUG2CG5/sUIanPIoCHz6e3jzLBfDfX5dQrJoCdWTLD
JhkJnKUkEW2jIoBNy594zjAQuIA7xX3JUABHi94ize+C+xucr/e8J4ApdT9V
L9ITOGkwyobGVwC/p/SWW6YjsFH85J7A9wJYwl//9zIt9JvSwzEsmQJYIdfM
e5mGwBVrkl2kKgHcvr1ls0RNYDKNs34sQwI42eTxowUq2J+HEp0C1gVwnqVy
0Swl1MNbinZU7IL4wEiQzDQFnD/VGFXXA4L4x/WasnHyf3+PMsqawoI4WejK
iyEyOI/WNi9NLgviqbVQn54dEh7tyowrvS+Iv9sNfG7dJmHRyYocmWeCuDAh
dq12i4RDn6+HkCIFcZeNlmvpJgnzxhlu/80SxP3iJyR/bJDw9/j4nxo1gjh9
a4Q+Y52EPVUfJ0UMC+LInDye+DUSLuqR8JzeEMS0Tw9deb9Kwn6qFZRKHEJ4
1/FvVS9WSPhRkw6Vh6QQrn5SZeu9TMJjLUbq+aeEMPXvsdMOS3A/Hp3QpctC
OJLN/5zlIglLTV1Ol3gghKnk5J4aLpDwi6K7tw2fCWG/pFuLavMkTFaDPdwi
hfBCVmKY3BwJd1MYfnubJYR/afndE5kl4fxnc93p1UL4hlCAC/MMCa+li2f+
HBLCseqn8tanSXipfIaiZl0ISy6dkBudIuGDpc7qY3TCWDWcebB+koS/MQwz
3+QUxnIZeuW5f+D9byxyu4WEsVTQ69HoCRKeP+UlrS8ljD2kfJUDx0k4hjtP
vfioMJ4wzKz5b4yEr6zd/yutKoxT3paFXxn99/+hJihCdYTxVZ0b7/EICV/k
uGq1fFkY/ww42L1/mISTDw1vGdwUxmbMTUa7hmA9sl/Ef7kvjOfeb7L8HYDP
/9lWk8xNGH81ukLd0E/C+2ZtSnSfCuNnKpFKGX0krKB/eSmcEMby3B6Job0k
LD2+8rPrvTA2d/hq4thDwkeSVll444VxdfKUtmE3CRuMr+ReyBDGV8YXPeW7
SJh6xivOt0AYc3A9m2fvhPV9zJ6ZXiGMP89Yxs+2k/DlR1y/O5qFsSGF0cea
Nri+9Vjuep8wPhMt2pvQSsI6dK1OXJPC+MLqSzPfFhIunhHuPLAsjJMWncXM
m0l415H134rkItjuyie5400kLLHwlA8xiuBz+UPPOBpJWHCrLw/tEcH1rhz7
purheTzZ/Y6JiuCD0bvof9WRsB7PPgtpGRF8IiRa8V0tCc8tyktwK4lgY8X8
VLsaWO9BjYJNVRFM/V7BUb2ahH1tDag6dUSwjP+CL38VCZfdONWVclkEc/h1
D81WkPBwytpezxtw//aOF7/KSfiamGmhmq0IjnRp8w8vI2Hys9rBlC4i+LPo
rxbrUni/eKRd7hN4/TRhd+I3CbcrSmlZB4vga+RyZoy/SFhOpmKV5Y0IXj0a
9aH73/9frNA2/RotgkMeNMp9KSZhtzZ/E7WvIrh86je/WxE838zlhoac/ym6
73iq3jAA4Pbee4/r3lRGIlHGecrIzKgQRYqykgqViiIyuqOQUCGEFkUlokIZ
balfIcneexO/x5/fzzn3nHc87/M+79XnpgwOKWfcLF8xoPEcLdOpWhlMeEbH
JCoZcDqW/V7jR2XoiF3f1vmSAdtfp38y+6kM95l1yEXl2J5A7dHCDmUoShCp
OVvGAJ/02CGhYWUo+fy90vwFAz498cnzmVWGowMJ4sKlGF/PnjA9ZyZB723z
+uZnDFDmtfm1yEuCOWeZluynDHgqqySiJ0GCCpKCTUAJrhcD5Ss+SiQYLvSX
31S8+ns4lmsZ60mQuVPRfvExzm9OWu3DTSRwHnTuflPEgJhSJes3xiQ8p+m1
XS7EfDEwlthgQQLiV7uB7SMG/DukFlXvSAJ2lnMrwg8Z8O3N4nzFPry/ceP6
H/cZ8Ohf6q+8w9g+Zc2K1HsMeFtrw3o5iARaqhkv9hUwcH886eIWRoLHr54q
Kebj+z+HlJEvkeD5rtzJ9rvYv7cNPJ1UEpz+lK1zJ5cBR+bn119PIYHhzf6/
B3MYMCZ8a8koiwSsOY9XSNkMuJ9+wLP5Hgle7thC68hiwIPPbAb+JSTYvf81
LSuTAYGJ7v5jFSSo04xjOZDBgGMmLk2+tSTgOPlzQP42A0qeTjj/94UEHbbT
Fi03MV9wmv/UbyaBkeU6hRvpOB+ZkXq0ThKkOr72352G60kE7x8igUAZl45Q
Kua3NaOyYjMkEFTfFfI+hQGy3H+9TVfw/gcTOjHXGdC2zkXKh0sFnl81DIJk
HD8JZokIYRWQi4pVW0jE9X4/Z1ucjApYn9A6UnyNAXtW1obHqKjAaCqDHHCV
Actrrz0KVVeBthBObzID26PB+myvrgpYVU2va6VhfL6pPLXBWAWEgyuDE6nY
/q1r/5s1V4ELT9+ZW11hQJ5HzfMndirA1xmSxZTAgN9bt/7zcFGBg1G6Mc/i
GGDCtzth5YAKeJgfn/GPZQCFjcn8qq8KAFfKpNJlBlz0sxEWP6EC1LcSEd+j
GfD5Z8DX+DAVcE44mBZ3iQFrFir8JiJVoO7ciLlRFAO0IqvfWCeowKcGrZix
iwy4JL2u/HqiCuwsytqbvfp7JOrVBt/Ssf2B5VV7Ihhg9oK+ljlHBWxMFqo4
wxkwafz8sNIDFSj3bXV7cY4BIeeoLVolKnBfoIPmdxbjyfNagPZLFeCwp+6X
DcP+fD2xQq5RAWOdg/XvTzOAL5E7jOuDCjhm93w7e4oBEiIHqlq/qYCB751w
tVAGbOF4VJnVogL2Oorvm4MZIL3Nbo9zpwrcON9XFneSAUNuPwL+DahA0JUE
O/0TuP/1cQ8lTqiA/tGU+J4gjMfojhcyCyoQO3TzaNIx3K8qEiquMpOhKVFz
YVsg7oeVXm1zXGQ4ndG+cTSAAbTNzGz2QmQwXrKQuOnPgHiu9RIpkmQwNVrJ
t/BjwCv1tqWPCmRwTb05OOWD6+HQrswpCl7/W/4n8wgDBoRn+3g0yJASNh9j
c5gBNkzHXgltIkOC62THrBcD6uXT+DgMyBDHYzl95xCuB2/qi4FtZCDK0l/Z
HmTA5Y+0wkoLMlyapprMHWAAd4Tqz4t2ZCivqI6844H7ZYWc/CYnMhRd7Ai3
cWcAwR/k830fvk/m6paZfbjfNHvkeB8iQ/ubUyUZblh/bPUp7/IlQyUvjFu4
MuBjhskNxyAypP5NGh93YcDGC4OUwlB83inS8zRnBpyRT7VbOEeGr5bXTUyc
GBCq8o5pUxQZDgpl3BjcjespQIOyL44M0y+Hnq/+HqH47ff5J+hkyDmklW3g
yADR8o5Tp5LJ8IUqt2/19xmje7vD/dLJ8LraqyvejgFXVZPuWWeRITurwkh7
J8b/6YlemTwyXG9u9f1lw4C7O6zIPx+QgU3zjN8Fa9y/JdfbRj0hg7KX1TZV
K4w/3sP2cqVkuL+de+yjBQOU4qXksivIYBt37HTwDgY01925LVlNBujRa5Ux
Z4DF0YfvztSRgT4hL//GFONddF1U/Ucy3FrTZnjEhAHFIzurOb6RwfKHrhH/
dgaw2GWFbvxJhu+UTsViYICe4dAVy9/YPp7cHpfV39f9ajqzs4MMXAUGictG
GK9W83e29ZIh8OER1RxDBnjq349SHiKD2r6BHEsDzBfPbOJGxsigfzeaf3QL
7te5srn502TQpSwdTNJnQLn8nTq7BZxfQeG8LXoM+DX9rLtzmQz7dWNb2nSx
/tAIH/FipYDnJIXl0iZcD0G+3xs5KWChWSi3TocBi1H6VA0+CphZ96t/2sgA
7+fzXCFCFGgmp206qYX37+MxLBCjwCOOWF2pDQwYWSsp0yBFgZtZZzZWaOB6
KpJL+U+OAqc5N68/qM6A0oojeV+VKMCZcUmZU40B/vXJRCmZAhWKGtIP1q3+
nn7y7oS1FJCPmRVxWIvzZ3C3xUqdAgt8D4Rm1jAgy8y1YWYDBXLXiIqlUzD/
70iWoOtQwOT4tAKQGWCUQ30mqkeBhqeyOt0kBuyU+JB5aSsFWrLtHOOVcb34
C3/4a4Tv63cN36CE+7NoyAa1bRSIHuB40aSA41t7tOqAKQVc5eTZwuQxP9Nr
zkXuwOf/O+ypKMcAxdkkJ4YVBYoFHzXWyGD8yNpaxNtSoP1z+V4/aQZcaXpo
FWRPgfmHe+cEpRgg/KbBafsuHF8uh6KnEli/OvMcZnKiAEXZP8pNnAE3Zikn
7rlQ4JnM8ZPMYgwI6lkXAm4UmB1Si8wTYQDX3hDfqv0U4Dvo9dhWmAFLh8ss
tQ5ge3k7WaYEGVDAuSwUf5ACQASdThNgwIXFlLLPXvh8/ibRbfwMSHipvZ35
CAVqtvz40cuL++GB99kKvji+U0bVNB5cz+LVLar+FHh642uzLjf232ioR+4o
BdZQnRV/c2K90mpf9S+QAox3ydcucTCgW9HOvyEI/dphszo71gfFaX8iT1Dg
0nF7viZWXD9dhvKqwRQINneSOMeC+9HzJNLzEArUSao6kZkxn/E4j2ifosA1
M7701BU6HLlPi0g7TQEDjoClgSU6CBy7+X34DAX6do5/M1ygw8+demPqZ3G+
0hQo9Fk6TIYFfHY+R4HlgeDJv1N0OBWccTLwPI5f5cntuhN0uKoY/zsoHMdL
PFU8bpQOlk1bBDwiKHA292DQ7yE6ZHUNcGy5QIHFUWsn7QE6qKQb1y+jbx3/
1HC5lw4yYzrORRcpEDHu+fV3Fx3i9OWLbSOxPQHnjm7qoMNUZ8afH+jnwtfu
JPyhg/XGkj/WURT4tU48uLOVDq//5jx7gOaUCO02aKaDVqeAzzz6whaVhaT/
6OA62z678RIFxKZjn4400eHsLjc/J7RBorCsZSMd0gwEaw6jD5tQNHM+02H2
ehv3IbQ75/qJlQ/4vIhFsEYb3Yvy29dAh4W63kBFtK12YtqLWjo8PhSf+gff
59D8LFryLR2ObdGoTUCfF7DeEFpFB14mx2UVtOWbgrTvr+hgyP7eLB/7A17r
3+tW0LFeLs+RQj/7plxzvYwO7rHJpBAcD4ZDR+zcczqM2svXVuB4yZ4ol3N7
Sod6V++0CRxfR5GFyMondDg88DlHFL11Z18lqYgOMZ4Co0o4H+yBH79dfkiH
H8NKkTI4XyZ/h2uG79FhZKvTESacT2u1hOTd+av//7d1fmMYBdLaOi1e5mJ/
tw3svIrxkEzV6SBn0yGxytfbEOPFvfOJFy2TDqpGxjPfQinw0T3l29wtOnw+
q8XngvG200VU2yudDrLKzk/qTmL/l/dEfblBh/f3RKcoGK9xpgkNRtfp4Dkh
/PsYxvO5thaeB4l02FO848xdjPdJzaM7ZK/S4RXbVFN9AAXumnhGJdDoMPfr
9tIvPwp4Vf94s5SA8Rki9e+HDwWaBvrYj8XR4U336c7XhylQFlbo2BFDB59A
xYoUXI8TJcb3nS7RwYL5SYobrtdh6zyRDxfpUJctd5EP1/Oy60zC9gg66Lcw
Lt/D9e7trStTdo4OufMJL3QxH/wAv9faYXSIHP5KeYT5Ylkw5eKDU3TgG/Bu
EcV8wqxbdkA1hA5io7T+w6v5xu7TgewTdEgy/s8jD/PRY7WGS0pBdLB5w7vz
O+arN28yP98+SoeB0wY1Y5jPLlO2mSr404H+91njPOY78sXr3bd96LDLTTB+
DPMhl2DsM6XDdDh6TWKxCfOlE+/8i+xDdEhp/r05z5gCX57UTah60kEp9enO
IwYUKNRpPPTQnQ770tV3i+vj+ngwJLhpHx0KzgvufbwJx0tocL58Lx1KmHyO
GWzE/i6kk82c6dB65lxBsQYFTizWX/u8mw4HeT5Ly6yngOQpgx1ujnQwYZP/
FrgG823yE9M+Ozp8MXXve0yigKn+MDXUFtdrRE1ApwLOz0wOhcOaDqbpZSdZ
ZSkwLUwXSLGgg/1cp5CIJMZ76D7rdeZ0WGqQdREUxfffe9H20oQOHu7B+xcF
MP6+7nzvsI0OjgGbdX/wUODtrVeifcZ4/772yQwOCrDY3y+LMKSD202cDhYK
+D54UCW1lQ6aP4dPM+H+yjGzV7NYD+Nvz27flHkyrG8zZbLTpcOz6YIkedyf
/4te2DqkTQfdW8eFEnH/Fo1h/bv6/0ffDnWfmB0kw2hL59R6TTqQLu+2t8H9
v61f5swHNYwHFh9gYH3wzF8l6Ng6Okxcav1ZjfWD4+mTraKqdMBTgVYv1hel
oedevyDTYe3In30LWH/8J3tfwZOE7ytoDfn3iQxePkfmuZXo8CJX7NpYPRnO
3xbbVSKP673oYd23GjLwmwprHpDFfJI9p5X3igxDks+v8EvTwSE9qMOvjAyX
xdyOv5Sgw5hJ2ZTCUzKEedi2BYjRYSUnN6K6EOtB2V/fFUQwHiJI6S73yNBQ
b+raKIjxUODg0ZZDhi7OxqOX+XF8T4V27c4gAymtQsSYF/OzzML2l6lk2OFJ
WM9w0UGo0S9RLIkMQu7x0kUcmB83nx3ZTyPDjbwPEf5sdEjwYT56I5YM3YEb
LqxloYPE/hnVmkgy3J3+Ide7QgN73hD9v1hvMl3rcM77RwOHshfPR7Eezc0N
0PFdpAG/pvKrUaxXu7PiH6vP0+DftKrPXz8ydK7YNI3P0EDwpu+HGi8ybN31
7FbpFA12fc1gT3MnQ4ScrMDFCRoUG97S8HQhw9vMjhGrMRoE8N3cL+OI9ZtU
U7v4CA2qwwcfvLUmQ4hSKGfHIL7/qMXGQ2ZksLtxdn9hPw2aLeqYJ43JUJfG
6D7fS4N76eq6IfrY3rBXWbbdNGDNCujo30gGpTUCSQqd2J/RNCUHNZw/lvDK
sXYaTJr3cdwnk4HRxKtS00aDn0VZD2blyRBaW1h9o5UG5Pda6/TwfDEYuP9O
YDMNQgxkknzx/OFTxfrG7CcNmiSX2ejcZOCWpSor/KABj/D1xDwWHL+Nf97O
fsPr/M+cixdVYFGupbDxKw3idKx8n0ypwFmr/X8ffaZBGti25wyrQNk5o31X
PtKg4UdtU3wPns86dpL839NgZGLA3euPCmizHtC1rqfB7QMr1zf+VAHPN1tT
1Gtp8P2XV/LEFxUI2J1jKfiWBjHmV0/k1avAa+v9OyeraHCQIrTDvkoF2C4r
5/18TQPl9xfVhstUgLQ1f8+rShow3qfphxergFN3tlveSxrc0Fe5zIrnxQ17
q8oYZTS4wjuz4TyeJ90LHwSfLaVB7mEmm8GbKsBszZlw5Bn2dxymbJNVoPXn
8ZXdJTRQ0KndlkvF86HF5W8mT2iQ9N8T2/FoFWj/9JtrUxENDojrbNQOVwHV
vxxZlEc0aBmOZvcJVQGXLfRbUg9okLxxtvNaoApMMzMx8d+jwUejyu4nh1Wg
mf67niUf5+uEMrnOXQWmftxdms+lAbfgpdJGJxU4LfwjdSKbBs+0dr1s3KkC
pa/b7wxl0aCXxG5Zh+f3p3f1pPsyaFCfIHW6GM/38Q3my123aFD+TvRQ0mYV
sDsesqsznQaE0CUVf02cH9Iamc5U7E/7UqPeGhX4kvlsV1cKDSjikgkL8irw
fCSCuTeZBpfsgryLxVWge8cP8mAiDcwU7509yK8CFBL3q7GruD7sfXs52VVA
VvPQ11k6DSR091RlL5HATExtPxONBtv7yGs2T5HA6UXuIZ4r2F/DOvVXgyQ4
ry/cIx5Pg+dZPGPGnSQIrbrbTYqlwbvakrinzSTwHEw7tDGGBrbdV0VVGklA
fyzvue0SDdy2Hcu7XE8C3TOufxwjMX5psh6dr0mwXvT0H+8LNPAIPrx7c+nq
+24cDAunwa0xxawLhSRYEW72ZZyjgeVnSY+quyQQ1NkzkxeG8bdWPn/xFgkS
bitwvzlNA+1X/5LVk0mQ6W2e3RJKg+nhs9v3XCHBXdLPt7PBNJA121kbEkWC
zbXNx8VP0mBoStuYFkaCiFL7/E3HMd4KO1/fPk6Cwh96fnuO4XrlFPfN8yFB
zpm40lNHafCjMsQ+34MEe4O3JqX706Bf5xEjy4kEplIGy699aeD31cMk0ZYE
stqnZnuP0OCNGznyvCkJLgn9uCB0mAZfj1EPHzAggfaFrelbvWjw4aMKj6E2
CX62Ru44fJAGp/yPxAitI8HDq/ExiQdo8O1P19RvRRI47lu7t8odx0NZ9liO
BAk2Tmi8nthHg8quEAEvfhJE3/d5SXajgQrDaUiOjQQcsVk7XfbS4MRrUdLn
BWXQ1bh1iuqM66Ngri5sXBkMRmT1a/bQwPGe6YJinzKk1v9iLO3C9xWs/1zZ
pgwrQbTIzY40KLv/5YDzd2Vg3zHMf8Ie51/Drq7/vTLMHs7VKdxJgzvlRQqh
VcpgUe85NWxDA9HkyXNLpcrwSqjBXtMa49NQfOlcoTJ8VbhoGWRJg+DWxZLZ
XGVgO0f5U7yDBhYC514H3FSGGzEOIvNmNIh66arXek0Z5I6ndxKmNJih2mib
xylDl1XyrtjtNFi5NF1/L0IZcpc/HGwEXL8+fRI8ocrQ4fpBWIGggbDX3Y1e
AcpwXUja09+IBvJBt7VfHFSGpPJNDmUGmM8m1LW592J7/t7s4NlKg8716Ra7
7ZSBd+978f36NJjfv4aWZqYM1xibB4s2Y35pY5NtNVCGLy72hzh0aSBTbMMp
ra0M76Jjwvfr4Po+s+LnsFYZbKe3Gz3bSAPrgzzu0QrKIH1jMENIiwZGXWZz
JWLKYHS8426AJg2eaIY4tPMog1JGtGODOg26ms0ucjIrQ4bbhux1ajQY9bbL
WD+rBBIsm1Pj1+F6/SRSbTmsBHvEhzYNq9LAeOMCq3enEjwZyAx1WEODvJu+
Z879UoIZ59vuz8k08KZd3Mr4rASjshrDCiqYX5ivume+VQLuDwxSrDINfL3u
LT0oVwJZU+6VCUUa9ATUqT17rATWhY2RHgo4v58+srzMUwJ6LOXRRzkaVJRe
ulF5Swm+ZW6+aCSL+fT0bdbKRCXYQNFbeiRNgwL5YteyOCW4mrFbkSRFg4dM
20qKI5Tgy0rpwHUJGqSferDmXogSDKXHu/OL0+DvXqLulr8STFsNhUWL4v6p
r1ZI81SCVr5lYkUY87ti5vg5ZyXgW2p5GCaE+2dkbq6PrRJUXL5dMytAA/c3
yn8dTJRgpMD1Uig/Db6Q2l/ob1ECsX7l4RlejL9Qhpn8BiXY4cGycpqHBs7f
36WukJUg8A1H2RIX5gP/xfd/ZJRA23OzQiQn9kcmfrxCSAnGNiercXPQoM/u
iWIahxLYd6p0XGWjgfghjf/65hTB6sWfbXKsNNg6eKYptUsRul9VWeUz43qR
kvXc8UUR9r2sXtJlwv6x5d0dL1eEiE0/nN8uU6F33+lPN/IU4VDogJvTPypM
8TxiNkpUBMHMYa7+RSqek9b7toUrAulOvfv5BSrUMSVrnPdThIRY7/2i81TY
d/f8KWknRRBzzmW7P0sFEbLFseJtiiD1zne36QwVbvjPGVpr4OfDGTZ/pqhw
6a0T118pRUgkTQ2dnaRCTtvoXDCbIrDvCdCVmaCCe4DYZs4xBSip+EgpG6PC
foVfPSktCjAtOlDhNkqFniQJbdVaBfimzPi3PEyFARFf46dPFEDmc0JX9hC2
P0tLe/ttBcgn3z1hNUjFdjB0PsUpAN05N2+inwpi94N89oYoAOODTdTNPioE
/A2b6TygAK4q+9kteqlQniTPGmijAFpbkzSmu6kw5xBfPKunADu2PFzM7qLC
gvkz9YsqCsCfcuDY7k4qbJJ2TeQRVMC69VAsRwcVZoI7eJMW5OG/yCPmZe1U
aBveVibfIw/et2QLjv2hgi24VOV9lQc2EY2iNW1UCCt6v0O7Qh6empu7/Wml
wqnfzIEV+fLwdlngXmoLFX43KLpYJslD+T71m3uaqXDvFPe6HxHyQBuEjaK/
qJA46Mnq5S8PwllDPo3/UeH7z3juSSd5+N31YXviD5yv2Jz9UdvlYXPKuco9
36mg30BVFteUh1DRpBbpJipU3+gMzZeWh7VbClL/NFLBRoc5wogd2xdoN3f3
KxVqXq24No3JwWK95OyxL9if72VqR1vlQPbe1eStn6nAdapDmKtODkZSLL9x
fKKCwJUfGrnFciD/sL6w6QMV5H4/yTDNkIPA4tT1Oe+pkLfN8XJPPFqdMAlp
oEJKxU62hFD8/G6j+R31VLjtwrxZ+6Ac/KcpbiNXRwUz70iDVls5sLhkZjDx
jgqPnQp04rbg58et3tW/pYIhP7/RFooclPZmDN2poULfY9bQISE5KHr+8uH5
aipc5speurMkC9uSJLldq6jQYv96ZF+fLFy/SV7We4P9vT3mK9MkC5OVe65I
vqYCz/KlhJZXsvCZS6Z4rpIKHy+EBGXel4W8f23HWyqo4CcSq+ubIguaBkJ1
r15SYdLbbFY3ShYK90s+zS2nghLv9FeOY7JwnmWfPrWMCu3bb/1tcZWF4i8m
DqEvqFBvwbr9qbks5J/VXjlQiu9Xuy+QqC0LGe/jttk+x/mU+nkwREEW0jML
JA2eYTxsu7J3H48syM6PXlj/lArsHHH8FjMyUDFXek62hAr5Knap+h0yID/o
ziNQTIVrtxQkNT/JwD6bretYnlBBTWQ2c22ZDNz8mPVztogKjkUp9mvvykBs
4IDkaCEVDq+7QGhck4G9h4709D6iAlv6aIxeuAwokv1MOh5S4ZdaN7HDTwZc
T27XbHtAhXgFpah9TjKQ7WV8t+U+FZ4LKPme2i4Deofu3Wu+R4U7Gyg8NzRl
YGzT160tBVT4ZKYVXimD97Ms7fmdj/PPx/p7gEMGSlxPLLbnUaFEXclYflIa
/LaEre+5i8/LeV+65480xPG6dAzlUuFqNY9X0ntpoD/bSZrOocJ/STlOv55L
w+P0jP7lbCoEdivnkXOk4UBavB4P+m/LB/9QhjTcGrbllbxDhaLqgrJP56Rh
f+AaL0oWFS48jCzQ8JWGvKt223QzcT3w9Ngm7pGGrx6sd8wzqLA9g1yxsk0a
LM6FRe+9TYWzUw58JzWlgWft0MDRWxj/u0zth2WkYa8l7WvUTSpob02+Fcgp
DfqByfrp6VR4vTeLa3ZSCribNimWpFHhJX9cbky7FOz3u33pUyoVJg5rxcp/
lIK+nyw+Azeo4BpB1JS/kIKw6Kt1nOiRT6Sjnnel4PX107lrUvB+Q97rAolS
sG6h65/5dSps3jLiUB0hBYQdy1efZCqEs14ojgiQgveCi/JXkqjg4mL40WSv
FMgy5jqLEqmQ1O/9WNBcCmqWSaT/rlGhiYn9RKe2FBgeyfpv+SoV3l/tVXql
KAURz1NZ16I3XMv6fIdPCnLfauU6MjC+HKl02rwknHaMLw+n4/pKen88skcS
zgnVmz2gUWGRy/Ry+DdJ2HxXwKSFSgVhj9z2yNeSIPf07BNeNFOtN43+UBKa
WzYkGl3B9c1WnZmTJglaFZZdQQmYf8erVKsuS8I99t6c3HgqbKzdpNMXLAl0
O3JTSxwVztjkNkoclARBV/njouhCv+PiO+0koWVmKMwmlgpbcyp5aIaSwCn8
cCzmMhXIxWff/FgnCaTC0K9VMRgvNw9YrJWUhIp5TzkmdN3G0YeRbJJw1ijm
i3E0FW6qnGTqGZeAS+PzQ+GXqPAthmWn4x8JuP6iMeh1FMbD4Pmc2g8S4BFA
cWNF5/9hCJuXScBHcY77OyKpsCLy5M7HPAngWLrsQb2I+fCFird7sgTY51Sc
arpAhbjRSe+5SAlg+V46IYfe+nDpcXqQBKyPj/98OIIKgxkteyzcJWCB34T/
STgVhvb/279sLQGJzBP3ls9ToTYo40fFFgngdb6bZ4P2CPjwPkZVAvY6B7Lc
PIfrOXif5V5xCYjKcS4bOovr4cC0qy6rBIDxsU/G6PckXj7ZcXGIj3ljdC2M
Cts024/w/BGHShNXzt4zuF/ejD7D+lEcnO+arjdCy5a2WHOUi0O9VUJu0mmM
T+lr/SIF4qBE6J8ePkWFnTpr969LEYdmtj1ZO9CiwcNFltHi4Hd9QDE7FPv7
iXn05ElxsPBlnlwJwfHr2qOc7ykOW05kSbujS47dd+ixE4cb6xqvVQRj/D5K
jtM0Fgc7atp+BXTblTONF9TFYe0a5jMXTmL9oUXT/S0jDjHcfF2dJ9Dyv8tN
uMXhZtvrWxbomKrtgSWzYhD9h5z76DgVpKUD92zoEYOzNYbz4ug1xMczJU1i
MNfDlxoehPHhktdpUi0Gl6xSo/qO4XxvVUr//VgMGq51P9+FVgvakH8xUwwC
Oac3vQ6kQtq1TBEtuhj8SGmY10BfeSDa0XdeDH63+rDfOkqFeZd/8g8CxCBB
vtGJH91J5H084yYGsfZcw+EBVJjdoDXnYCUGL5X4a8f9cf2lXsnZtEUMSkb+
dnqjv+bH/FJeKwZq3y9vb/HD9f+y8pa0pBgw7q38dUA/i70/K8shBhfYrN7U
+1LhqH/a8NppUdhgcOTPdvTuhsJo6BKFFj9ngwofKvSr9749+E0UhE/LNOmj
fz8RLaFXicKwUFH+0yPY3rXte2ofi4LBY8lSHbT1+c9F3FmikJ9tz1x8GPN3
o2GDE0MUvrC7Rumg30+45T2KEAXvD9pGT72p8GZui63wMVGYXtusoY++eOnr
63B3UTjEZ7f7pRcVPqwd55i1FQUWGUbhNnTSQ31ymJEoeP5MN647hOMfT5Ln
0hCFyCdBTPZoQSa2mUw5Ufi2yDf18yAVziXyF5vyiYL7eKDUIbQmxdplclEE
ciuSAkY8sX7yzel/MCgCH8+cGw1DBzL99jveIgIeG8mZXOgvQ0l/4L0IJHfG
nU85gPVaoYW1bLkIbIm5H6OKvpnl8Jjpvgic4bpcVuqB42nWIzaeJgKKu2Wk
rNGjh2XODMWjHQ7dbnPH58f/aZ8IE4G0Hg+bk+hcZnY7Nn8RcFjmV+ZGN7nq
v1NyE4E70f6ymfupsHSS3dLCWgQ6g0K36qOne3/8CjMQgdMv1c9/3YfjR5kJ
K1UTgX3HrnT4o6NeJWgyy4nA0YxEX060p0XmzG4+ETj1GIRz3LBe/rHhe/GS
MDTxXfu5DS00JPxBflgYLERjKttdsR56NtN67bcw7CVkqy6gDbqPcYt+EoYD
FPsOZTRXw5jj7UphaAhVUajZS4XG75/KNhUKww7WpOAj6Ievtm3/kSEMu8sz
u3jR2l2HBiIZwvDoicXRxy5UsMzRLtl6URiilRP4XdCBVFrmv+PCcPnIkZoV
ZypkfjMoen9QGMb4fjPy0WbBHZ05u4Qh6u3gcUf0u0IBwzhTYbh6PPHwPyes
H9Q3vjitKwwDSk1HC9DaQRluJ9cIw5zooxgntAhXksoZSWEQrFQuYkO79WoK
x3MJQ37thv7iPTi+NSHku/NCcGTyp5YXOvCwzf6PA0JgoKkQI45W/Ha6fKVF
CMpLmfpqd1Nh+f0jY6OPQiAgELnnLFrpVGxPdKUQZHVlf9yA3no85smvQiFI
1/Kx696F9Zme0B39LCG4Tf76Kx391ji45M41IdDY9Nd/F1pjb1+f5CUhOC+W
zsaHrmiMM74RIgTmlczZbx2xfqrYX6JyRAiuHJMyv4AOMXCwLHMRgkMPOoYM
0E7pW5bcrISAtM3r+pwDFVhKm95zGQoBn0nWtmdod776Z681hOCYyO3hYLS9
+N3yKEUhINw8Ujehmz27fjoICwFZcsBk2h7rpcluPjVWIVhPMxl6hibfHbqv
MCAIbIeOXz2DZtNM8/r3URBGC85oG6G9dlJg4rEgnHx98BMzOiuwcOu/ZEHQ
O6DjVWuH9Y63tr1CmCC43ZmYoKJN3lw8t8ddEN6z5J/ZgxYl25Tf2S4Ig55u
s/JojyZZLg5VQaioFvPv3UkFCXdD9wheQZg1bf32GG3D/6xUYEwARmrLtM6j
I7ySREqaBODT08wLlmjpquLDx14IQOPT0TIJtKJcZiHcFoB1Z97WdNliPNEo
vapRAvDWSMW/GP30xgF2io8AGJ0ZeRiJtpYYZ9K3FQA9XqckR/R5k9gvB7QF
4Fqqk4wK+uF7F/8MSQEQuyRETNlQYYxZpm5yiR86S5KZ36ELUs7/3t/BD8eu
zx24gfZlVrjzu5YftsvZ7PNHp4pH8J18yA+iFdkTxmh3CQFRhUR+yA0RVRFF
2zxVftB2mn/1++6hXmtcr7JLH0vc+YHnBXVnBVqMqz4w05Qf8n9W7UhEzydm
XMpazw9mRt7/+aKj2yLZS4X4oSkqYQnQT68e6O2c4YPWbzbPpNC/40SVKL/5
YLL1Neu4FRWcXQ7mnq3mg+7/Vjrr0W0rKwG9BXyQG0dyykZ3llADfBh8MERs
33se7fL3RupyKB+8bTs95Ixe8cvpL9jPB9Vf2gV00OTn8o5+pnzwlCP5lQCa
PWBfHaHGB/L/iv4NWOJ+oHN323oRPgh8aV9Xi9b4T7N43TwvvP3FUMhF7yuR
EjFu54Vbp2grkehN2iG7jtTygrD5ET9PtM5v04DcR7zwIWqLO6CPcZ12mEvm
hW3LKs2KaLO/I7Me53nhhoj57xULrCcFw3a3evFC78NXh9vRfe+b3Y7a8ILF
zschb9AjC9Usopt4wZzDkDsbffZhl9FHWV4IO3NRKRq9s7iZ+SYrL1S3Zpcd
Qd8v0DaJGOSBtXNvf1ihefUCZkK/8QBDlTdYE10dvSAYVc4DXG4pV0XQWr6m
l7KzeaBIkq45uwPjmTV3x88EHlg+JWnVis5s99+pHMwDWepOnW/QOzJ+Xwnf
xwMN547P56FteDbNjpryAP8ORgINvebV7YshGjzwhLn5Rgj67S4TJUEJfN/z
UKX96EVlw9qXy9zw6xFN2QxdtuOUX3gvN3j2WKVroENKu/7t+sINUwLfr0ig
69hCQ4xecEPRMefpFXPcr8pE3m69ww3KPUvf+tETkzfarRO4waVnTLUJfWj/
7/KgYG6IPesxVomWf3ffqmA/N6hbhKjfQ0dr1V6YNueGCzEeLcnokM0DDnu0
uKGfy2bpIjo3oPZxnTQ3qG31pQWuOoQ7yY4V2yPfw3BDR1J3DfUPccH6nRMs
luiUB/Ao5QcXVL2r6NyMPq6366PLay5w2nBGm4J2ieYz0rjHBUs/94yIokWj
h8bEkrjA90G0BCs6niegVTCcCzzWG9ybMKOC3s5/E/I+XFDpX5DfgU6Z4V1L
OHLBB2U24W/obUH/Ak8ackH09YiOanSs2cbysjVcUPjAXu4p+uZaZiZxYS7Y
0v6g4i669/gbrchFTtht3vD2Bvod6Q2w9HDCZ+ofnQR0+CErleQvnFC5pMIZ
jv7ve9b7reWc0Gf+2fg4ulphUX0ylxPU6qWbvdBeP+O2VjI4ISLG8KcLmnnq
Qm/6WU7YIXNc3xZ9V1ZQ9cphTnAtHZ/fhlZ75j5Ec+AEY415WT30itv19TmG
nLCureqWOpql6WfTe1VOgPr4cBK67bJZG7soJ6RGUyuk0I4X57Y4LnPASRMu
V0G0QhtPS1E/B2z/oL+LA83z/VqJ8ncO+B65P/+fKRW+s+W8yHnNAWl6T12m
0VNXtv/e8oADTpdFHBpGR0zQRP6mcAB7+1JtN1qX/6xNWhQHpHsejW5DTwbx
h3sf4wAyQyT9P7TSdau07W4coLpbk+srWvu/TUkbd3DAkAbrhwb0q/YP7to6
HBCn29Rdg/Z+KjxsqsgB8zLdu1+he+eYtH15OUBvTZhUGdpwa4pSxiw7EHo/
NzxFX5j5fL+nkx2035mmFa1eZ7/7jvjCDrad7M4P0GGJol73XrLD0U0HvfPR
y/eFT60pYAfTz5k1OWiDSwkTxcnsQD7JHZyF9jM9Ue8YyQ4XIrtO3EZ/bSkb
YTnGDjEzYa/T0Wx6rntq3NiBw0NiXyq6Rs9s7LoFOxzoYDJLQVPGg56E6bLD
YaPosGR0eEcj7RiJHaB6ZDERfW/4wOkQQXaw3x9Xdw0d8kT44JUlNuBLyPpz
Fd1+rtW4pJ8N2j0vwaof3n7BPPyDDdioEQMMdNS+O7c217DBHtu/ratOM7vK
fvUxG6w/Myexer/7mkj1pdtsoHpO7Maq1xudYD99BZ/vHO2x+r62owei2MLY
ICYjPWC1Pc3atqlZR9hgNiK/Mgn9b3TrVrs9bNB//9/u6+iAjev28puwwZTL
sOYNNG2zSH+LFr7fq8E6DX3UZqG1TIENBoz77t1EX+TvU73HxwbCQ2nWGei8
4c6XBQus4MCsp3Fndf4952gv+liB9a6wXS46k0X76q8f6MQLRavzk3sq4xn3
W1awEGm2X52/xRKHCctiVkhcDt6wOr9RLW56aVmswF6db12C7j7z7fQCnRVq
XD/mlKJNfL4U+IWzQpy9wdaK1fHjPFoxEMAKOyqteavQrnLv7oa5sUKRjYtk
7Wq88iy6yFixQqN2+f4P6OjnGrX1+qyQpfv592q8fsqK7IpVZYVzeaPXV+PZ
gkk5x1mCFeb8T8f+RutU6MzrsrNCpf27x51oER6W/1SmWOAXDtQA+tzHD1rK
nSxA/bCmYAxtS/s8r9HIguM1HTKLlrxoSbF6wwKHC5hOL6OrG87fDSligaz9
+Y/YcX0q+RQHFWWwgKCBjTQ/2t5B99QCjQXSH9k8F0Mb33R8uCucBfye8MTK
reaLQ+4cL4+ywNGPvfFk9A/WohCd/SxAETV/tZovzFbujLywYQEdlViyLjpe
L8XLzpAFxNYJlxmhf30aa5hUY4GnLaYR5uiuQ1LiebIssOb85ZN2q/lnOmyz
Ly8L6DcbXV/NX3qs8aSti8wgYfWxxxN9Lrf8g/QgM0w/TPfyR5eHxK/lamGG
LRGCgiFo0sqZdezvmaG9jd69mi9DN8tWC5Uzg87eS72xaFnTxb7195mBwbJH
LBFt1HyftiudGTpP+/nfWm3vv+q8+ARmCO3UGMpDz/T8Uf1ylhnCJ7iuP0Fb
EFks5ABm+Nvm7VNhtvr9Z6FazD5maPUtPFiHVi96en3GhhkyW+0vre4HxuZH
9EKMmEGU69mHNjTN6iwziyYzHDK1NhhYff/Eo76bCsxQF3T+8/TqfsH+tt1M
kBn4Jl/EMuP+UyoZ83tphQmcngce5kdzHHnd+GaMCR5s4PGRXt0vRS1Kkv4y
wYtdi1dW97Ml1tmQkEYmOJD5uGkjupXpIa9XNRM0St4yNkav77fzPVDCBMYO
mg1W6MOnPkf65TLBo0M/Qp3R+seUbCKvM0F2J4epF/oHk+GLvMtMkN6/ceNx
9J4HypXNp5ngr3CDUThamfTfTlk/JhA7t903Af3klI+HrxsTDDcIFN9AD/D1
ddbYMMF/Ktkyd1eflxv4RcOYCeiawRnF6MYoWemcDUzQKTYLb9AnrcSeqCoz
gX5k1vInNLt2NL1UhAl2Zff/14ru68nMdWJjgl8U8w8DaLPQbV9Zh1YISX3N
lrnV9/HEpQZ/XiEiY6XZOLE+4cjJvbLyZIW4aHbBXBytHbkxMef6CtEp15Kl
gv5ztCn5UNgKcd8gW1wbbR5uct7QfYUQdnTMAnSFr4n2hu0rhHPaQVO7Havf
1z+4ZbBmhThatXN5tV5qTHfP9+RZITymr34KQH8zszDIGlkmZFvzSs6i7wt5
EwuNy8TUTb6i+NX66m/lrYDny4R/i+HrVDRL5FFiLn2ZKH7+tCsfvW32Ov+t
C8vEiU9TcqXo6J3Hxl29lwl3/dM+tejzNfpNG62WiY9xle9+oPVGTDKUNywT
FxrN9XrQMRdGDdaLLRNytxgvptHVefmJ1vP/iLkRWVt2rCfnagbo0W3/iKQd
vuNiaJEaQuZn9T/CL3M+l4y+8ZOQMyn4RxwI2Om3CW3beDXiHQ3vT+k3MkV/
6RjQOBiM16NslXaj37jwCUu4/iP2yv8T8kKHZ34T6SD+EY4vzwoGox3Ok+Tf
Uf4R3lq2spfQmrcHpKt4/xH730zrJKHTPdUnv48vERqaCy456Nq1s9eYfy4R
NQ/+xJWg+SV8O00rl4gL/WrvatDR7oWfMnKWCFZOb/7vaEkuDkIkYYm4d0vY
oxt9dUupws3jS8Su8tKyabQ9s5KLkcsSMd/xV5ED6/vq0Lvfp42XiK184jQJ
9K/m6otvKUvE+uxmNlU02X3F/AHfEvHucnmUHtr26KjgvclF4g3/Nh4LdOnR
LbWVzYvE3OJUigs6leua88CbRcLsiqe67+p5pPflffWCRWLMT7j2zOr5YunK
o2jGIrFUSj8Sjz75p9tq+tQikSbsw5+OPn/ilf9Zj0VCNWxN6X30QJTckuSO
RYLu43zk5ep5hirQ26C5SGRXX5b5iN5CeyaZJLFI9HaYfv2Nlm8wPXNyeYEQ
ockljKCthednfHoWiJ9LN3esoPkiSOeCPy0Qh3/s5hDC85TsG8Wp5GcLhNbG
b++U0IFt7lYfby8QEdfyYjei9+za7ydzeYHgGfG03o7+oJ5PnD+2QFTlXhPY
hd75ueXptPMCYRbX8PUQ+pNBTmkULBCl39OSgtH8n17qqK5bIPR1k52i0ZkX
xkTahReIR5XWktfRu+5Lb3+0ME9YTdv/uIu2Nic9vNo5TzjW6SU+Rwfns0L8
h3ki7VqibR26rv5dT8rTeWKPzBzbL/Q09yVq2e154i5jvrQfrWR5SGni8jxh
eFXddwEtwXszwfj4PBGmukacF8+rj/6cLs9wnSd0686+lEXX1++6KW46T7Ts
rHZXR1/gSZLJ1Jgn1JgSFw3RlnlFJEJynuCNv3jNFu2vppU1wTRPsLCuUXFH
2/fnR5YNzBECA5IPA9FEzevi601zBLFmdEMEuspSQ/ly5Rxhw2F6n46+3FD8
PCF/jvCDQoVMdC15nVfOtTni03h9XBHale2E6Ndzc0T4bY2h1+iC3Mgnwkfm
iGatYLOvaEdxD83DDnNE0Lxe8l80Y1Im+JPBHHHxkWjL+Op5vfhXkNWaOeKr
/x0JFjz/Vx7+JNwshO9/ErFDBL383cD0/OIskXFkx1ESGrPjtE7PLCH8I/my
Njqtu1lk+csswfaA8/p29Ie69riW8lniv8UtNxzRJ8c5LT7cnSW8DRqoB9HV
g3+3frk6S3iCU+gJtNoIv33vuVnilO45h0i0sbJOiLDPLKFY3KxwDd1SKHBj
565Z4uRTobYs9F8i8O5t41mCM62C9hhtxbuBxrx+lnipeFHrzer3F/eMjE6J
zxLE4cWqL+i31tezVphmifbhD2btq9dPmxakDc0QkinXS0fRKlaHtlv8nCH2
3pmXWUFnaMm7cdXMEGmFKQECtjj/qg/+NhfOEGsrRR7Ko9PP7q15lT5DqKvz
t6qj1zKFjz+7PEOEP1s3b4D+2XLR+fXJGcL0NC+bNVo4vbWrxWOGYAzsWdqL
/m+7eCy3zQyxuevBXx90lVzVBkv9GcIutaT4FFp6OLYhjTxDSKQLn4hBy5Uq
7FgWmiH8//ORS0ZXzu5IOvlvmnh8w+NJNtrH82fmQv804RidrvMEfUC22C3x
xzRxNaMq4/Vq++Maio2qpwll47Mzn9C5Z2RvzBdOE/tFAvR+o72aHs++uzlN
OGgYHhxE/xq8/yY3bpogFq6FzqNNt+t1J4dOE6eNpYI5d1Jh+06GQ8qhaaJd
KthVHF1yn2WmwH6aqGO2W6eCFm7ve/PRaJoIbnBo10J/in+Qw6I2TQzdpEQY
o3O03lEtpKaJW4sn2W3QulYVARns08TK654Te9Fajms3ck5OEQcU19YeXv0+
7eqDhoj2KSI4s4M5GB1vs7yW+9MUsY7yhnQRnXKl3SC7fIrY1B24jobOsqJM
2hZMEd2BKeLpaA69h8bcKVNE6d2enjz0ld4jAt8vTRGqtVy3StA+t3Y5Pj4x
RRgeuKf3Bk2cPL9w68AU4el8+tlH9MA65tm0nVMEe6+idDOaZzO3fr7hFGFy
e6dHD3rTx08P366fIl55PImdWG3vxlSLSakpomD/fNIy+unP8jktzikiULkx
iscOz1+ZaY/CpyeJM7GDuyXQsc75rq2dk4Rr9RQnCX1G8/CwZeMk4bjn1k0N
9FTbIefa15PEOrFkkS3ouTNE3O7CSaJR9YqvKXriRO7J8VuThACPTpYd+sE9
e87bVyYJk5itL1zRQYY8uq5nJwnuF7see6Mb8wqGKX6TBLOQVlwQ+muKGIl5
7yThY3kRzqK38xHVgzsmicGT8z+i0ZuV1aq6N08SxIiVDQO9pNcvOErB64fX
Zqahf9ek3OIUnyRmWkwbc9A5ew/t28A2STDSdnU8Qr8sjDE6PDlBdBhzfSlF
Hw+10n7QMUHkFkukV6Enw9jVmRsniKmNOiYf0N+D5OS830wQgyBS9x1dKs0y
9V/RBK5/n3V/0JVCerl7MycIStHg4T60Pbul8gB9ggi5bX9hHH3H7NveuIgJ
QsjQNmQBLf8yAvSOTRCbr6aYsdpjvcfBUTvpPkH4TXSP8aKrzqv9qdw5Qcgy
jYaKoYW2VYfdMJ4ggu/6/ieHPs/yKOGC5gTxT45fhIK+o9HMekphgvDqYazR
QP8sMvl+VmCCUP7yQEwXbU2aGqctjxMWE1KthuiaOBabopFxglxIPWeK9oxO
/P6nbZzgLK6etkYbSf+6IP95nFiaPLljF/rrcxHwfTVOHH/sfNwVPWpJZa8u
HCf4gtee9ET3LN+pXp85Tuzgz7TxQR8NKg/IZIwTJimn/wWijx+1nlS5OE4c
DQ6IDkHnyn+3fHp8nLCx29x1drX9H3oP7j44TlBkrkpHojX5lTYy7xonGgT0
KbFosXjVvHKTcULvUQ8HDS31r+R51KZxQnp2pCpx9frm63v2UsaJH2ZqP1PR
tCttwYYS48SLhsXSTHSZtyy/Buc4ofz5k1M++lzWdwm1uTHifp/e4yL0LX/b
+M39Y4RZSn/tC/TJrJceds1jRH7C9bRq9OkwZ3rI+zFCrXB87afV7//vWAsX
vBwjckiPTvxC85W8+d3/cIy4QESc6kb3fW8Z0ssYI+pTpPQm0G5Pn25OZIwR
thMaj1dWr096Fy9eHCOCTU928zvgeZuNye34yTHid8XNb3Lov9cZlCmvMSKx
xv2sOnqmTIH3ktMYITJ9tNUQ/ef9Q1ZlizFCjxQxY4s+qG3I+X7LGNG0e0e9
B/paVxV/pNoYIfzh7O4TaOc+XUFz+TFi9N/XlGj0O9HLrJKCY4TR9ZVrqehv
L7M6ppjGiD2nyswerbbHsdniVfcosaGstLAaHfUt8+Kj+lGCeFT05Rc69dB+
j+cPR4m+ny75Y2i9+7Vff10dJYRnjmzmcqRC0wCtTjx0lBicTQpTQtdSXXX8
XUcJXc6U4C3oNWsbmJuNR4l1URTyLvSv/0JUDqqMEj7Mc7FH0YK5I5dZuUYJ
k53v7sSiOS5WKlQOjRBhARbHc9C7//P57+rXESIhefPUa/S+KL+s8GcjxPEt
lmptaB7PrQGX0keI2WV9iSX0z+2WqtkXRojg6soSmV04nhdZqpq9R4ixlESO
rbtW/31Tk5qa9QgxVBXE64oWVFq/O0lrhFCtEawOQ7Nf9F4vITFCaDmu17iJ
HqvouFW0OEzwuIZZVqLfVS3cOvR3mEhaeSH5F23wH4vMhtphYu2t7BS23Rjv
2rbMog/x/prxurVo8sJaE8HEYYLN0OO+LXrqW8cnlTPDRBNrnvFJNKWnJtHe
Y5iot78UmYo+6Ct5MdlsmKDQn4S+Rts/VoqZUBsm/nkOy/ShN16lXDsiMkwI
Z48FCu3B/PXKN2lqbojocjl9Ygu6METyXOqfIcLkBVAOodf3mOs7vRsi+gw4
LlPRhgfWla5/OERcpUWnlKID8kYGJJKGiMPJZ5260PPlNa9kzg4R4X651UJO
VHjl/JOy+eAQsd39dZsRWrN7N5+v5RBhOhuX54++/NnrYLHWEME18Uo+bdWN
GyXFpYaIoG1K2+pX/x450SVNWxkkjAR8hefRR2fu7lXoHSQSnrvQ1jnj+10z
3779NEhYNz587oqurp23ufRskHi3TpV6Be3G0dq29/YgwfUiSuAVuorviJ95
zCDBej/SYAKd4v24zTJwkPD36RRd44L5IbFtvZfTIHGC7p3iijZ8JmKcbDxI
iE7VvaWjt1uf4Py9ZpAIz/h4+y1aPY0UaiA4SGR80SEtoScyLM8UzQ4QFxfL
7XT24n4eLsBk2D5A/K1fo+qPnjucOv+7boCIldHNz0YLcIntuf4YrzPnN7ai
A88UMHunDRD29XBXwhXPO/diRiyjBoiy0dckB/TsrmYes4ABwmjdwI4raCv4
bua0Z4DY6xouXoc+MpFDO288QPhfJxLY3PD8MBPUVKY6QFxXH8tf/Xt1MBHA
ISA8QJhkOQZGoC3IH0RPLfQTpIfrWirQX8PrBqc7+4n3RvqjS+hiRvr5+I/9
BEvItnuG+6hw2y+ydNPzfsKkgIvvPFqi5WXCVGY/cdrbQawS7fGQ2lMf309k
+vypWkE39W4tLQnuJ3zvhkpu34/n43L+sRL3fsLLvEU4Gt3U73i+waKfeJHz
9XEd+sMDV7tp7X7CxUFhls8d40/uzB5d+X7CmS3mrwM6tGM6PJ6zn9B98zEo
BS06YVA+Nd5HqGSX5fxG3/+RNH+ytY/g4xQ5T/bA8Yg5sI6rto9gPp8674+W
m2TZ+vhxH9FSJyFTgj620Clz7GYfcfCvXdsSurH2WPm2y30E/ziPufkBPI+8
lOBddwKfv0fAgYFm+2o7T97fR5y/rbTSjA45SwvRtegj7jC47Nd4UiFByPmY
q04fcZVENTmBdrq3/keiQh/RdD7kVyU6L+Zq6l/uPkJ7JVaY7yDm32mpApPp
XiJZhz64Fx25327qRXsvEfzN7kg++sO+Sj/TD71E95drl2bRjZnLix3Pewkf
eyWTHYewPzyFKcnZvYRBwes7Keh7L05q7KP3Es5ehtl96FqvmQebz/YSVkb7
TLd6YT27qYedcqSX2KjcH30FHSU9p6q6q5c4tuHBkT9oy8IeFiOilyBeBPZr
e+P+GHAi5rBaLwHbFnguo9d/8ryTLYmfPyf1oQX91PCi+RRrL9Fpl6i+8TCe
r92yD7qM9RBSTZvUL6M1uzJ7Prf2EMccaht+o5/OulS51vcQptvFuXSPUMF9
tqh77mkPcduhv/MK2r4xCe7d6SEG3QTcu9GWfTNVgfQeIj7QLtTYB/PDxi/7
zM/1EPa1p9RvoFO9lZa1fHuIoEbHCxPoI997r2s69RBP1j84buuL9ejoeknC
pIdovm3HVIBefrIQeFCrh3DS4FZn98PzeHsg7YZ8D6HHnjvlibasz/X+y9ND
sEeP7n2Fpl6t6TKc6ybuGzx1k/enQgzr7OK97m5iR2/V/Fk0/+dj6Wrfuom5
kG6dFvTcIZ/iytfdxC72AW6DAGyPgPImr0fdRNvfW2fT0b3Cf/nlbnYTrZc/
xS6h6yJntHriugmxO5Yb3Y9S4eaFZ9SqU93EO57fwa/RwlznxR57dxMBDU67
VAKxHlN7+PTxrm6iRCr6Qwx6S3eRZ822bsLAbXP7AJrdZp6rf0M3cWjNFprd
MdxvA5bTFRW6iSrDfT9K0Jv2Ebw+fN2EOz2wVCYI40nTZEfVQhdx3IHYdBGt
LVIImv1dBNPvW5Z9aK7nqn33/+siRIv3ztkdx3oi2l7T4F0XYRq5HUrRbO1N
rK0lXUS96lpl5RNUYJ07speW3UWsfdScFo8W53+r6Pg/RecdV/P/xXEkTTQQ
LUVWoSi0z7skJV+E0pCSkrZEVkNJKPd+bklkVEahqFBRJCPdXbe9d9FUERrU
7/z+fD4+6/0+73Ne53Ue9XjcuC5YsUv9+SjyUcus7avCu0Dd79sB50AaaWge
+Tj3eBcU3u+4zUGepeQSJuzcBW7pA6c2n6SRQbvq4/N2dYF9UE3PA2SOwqbL
q4264J5qwM/5p2hEd9rr1b61XZA0SrsRgszu9PpKKXSBtftUaT/yJFNLulm8
CxoWxic7BOF8PPVBzWCiE85Xq4hwkJ0kVsuk93bCdHKQsP5pnGcKznHW1HeC
yj2P2+nIGro1xgWsTrigWvJF4Qz2+wFnF8c3ncDJdLtMQ047t11l7pNOsJlc
2DqNzOgp9S+72Qmanc94J87SyLJ0PfLgcic88f27+yuys05FxKXTnbCfX3vM
4Rz245r+1Wc9OmH9YRm5MmSnuI7lIQc6Qe9VmIPZefQP+xXcY7d3QvDZnxsL
kAsqhFpyt3SC5w2TFK1g1Kf7Mhf6VnUCyBo/eIwcvodpqLm4ExZqFOouDcF6
NU8XjhTthCNw/chN5InRnbyesQ4waIlfJhWK8cuxjHDq7QBBUcKpq8gRP7Yu
6ajvgFdM34NCYZgP83sigjgdsE9oqCbk//8fGdOfLf+2AxZkDHWNIZv1S94o
zeiAJ6rbok5ewPotkVWNu9sBvj+LC4aRQ9oF5u60DgirNYvwDUe9llAe2x7a
AdNZt5v6kNd/bV2p798Bi67dZR+LoJFu7pwvBi4dsPi+iuU3ZHv/q8U7rTvg
6q5/Dkcv0ohLsoecr2kHsBXFpruRd8anZ93V7gCt9/KbjkZifZa5hTWqdYD3
PLF/X5HXab08s2ZRB5RJZ9geu4TzkcgbWpQIrud3rUkf8tbfj7J/jLVDvYzH
e58oGqlRflHp29cOpV81eUPIcyaVev80tsN2eXHvwMs0oh+zuZPBb4eIUP7t
P8hKWrtzdIva4azkXsfgKzTSUvNl11B2Oxh+9X828yreXzkzNedBO+y3maZd
Rp4QP/n0Snw7/OTWTc+NxvyuStjlHdUOFl1VM28gx4l/jzp4ph2YzrzrijE0
smaJyLaDXu1wZvWt3EfI71vPnPc62A7h1tIe666hf931VfHyrnZgLZJ+kof8
cPZfhZekHcbrjp8hNNSDu37e/RvboVVFvI6DrEz+/tu4oh1e3ssrsaHjeup9
Sq7ItYPjyj1m7cjZQ7GvB8Ta4d2b7D2+FMYv17z40N82+HvmZf84crDi8daW
723AfKm58DKDRnJy/076tLdBcu0s/oJYGpmu6ZIUq2qDXRfmyD5ETj6tLvyq
pA02ei/8tiGORnYfqK/1ym+D/BBxy4/IUD/njNazNnj06YOu9XWcL9Qr6oSS
22C/t2xeOzIsdxvsim0DybLmDyfiUZ/3Dj2pjGwDQ69Ju9k3sH/Ny54qO90G
7NbtoQnI3/YPtNd7tcGeP0laaxLQjw7+3Dbi1AYzk5r83yFbbF+qvMi6DcZ7
mwz23ET/NL/WycKsDaJkg+O7kJPEroxd3tIG5acTzp69hfEqftpepd4GVYmi
/fMS0R9GFUpqKrcBQyWr5xFyy8ldvgnSbXC07ugJg9vYL0+O/BYXbgP7l5JX
KpDBO1p/yUgr7PwcssbrDo04RHY93lzXCs7bbtrOuksjSwttlPyKWkE5YfP8
O8g/7WwjitJaYbGu3j6dezSiOu/Ee3V6K0iWBy8rRa7ZYZGfdaoVgjVag48l
YTwHYxx2ObVCs46xq1AyzseXhaLnbGuF8anTFUnIwSpXNevWtsKaIi++fgqN
vN0hrv15QSsw+KN7a5EXG14JZv5tgUtpo64n79PId5rcaFdXC+T0WPyTfoD9
PLQtXIHfAusPCFSzkWO/L53nndsCG+o9Bbse0kiYmEZ45b0WGDk9Kvodedz3
6Of9US3gfmg3l/aIRqh2y8Lvfi1Q32Avtz4V6+mxy4H7B1pA49DPgVLkoXjL
cz6kBabPTVodT8P5WeP1vD1rWkDnm7WOzGP05wf8/1nJtMDY2ZrUHOQ3L6w0
XSabIXSdZ8qBJzTyUVePdq2rGSSU+pZPIndRujPK+c2QFaWnlfyURmrznQLW
vW5GP73ly9Z09FM2Avb9lGY4dvRLRw9ytwP3x7roZhCb8fkKPQP9wP571eWB
zeDuIP1a5xnWh9oTR5pTM0w4xPo2IqsoHPZz2d4MTBG1ZxHPaeSckPWfHRua
gX8l/YR6Jo1oDsq27VRohgUr53ysQBZzs5c5KtwM/paLb57P+v/fE7pOJww1
wYXgT6Nq2ehfQqMnmuub4IzX1/pS5OtFmyINi5tAqcXd/OwL9JOFHVMvMpug
9vMyfbWXNKJl8XC/cWITmK2ZzilD9vJJ8m+/2AQ2+s1551/RSGCdhP4dP3ze
LBlW56D/sNuc5G3fBK9frtpdjXxYNThqr1kTKMrad0fkYn+P3dW8W7MJZKUX
zdqQh/7RfSPtiHwTiJ81SW1FtgwtukATbgKxze9L6a9Rr2XuP+APN4LFPv9Q
4ze4nzM3mpc3NYLD5Jac78hKhn6KDGYj2J+e9E/Ox/WoS+2QedUIIVr3Xuwp
wH63NNA6PakR5mXOODvrLY1s0nugZBfdCHBTrCQHOfvu20SFoEZQeHHnlsc7
1L+nw9mjhxvhaNvtYflC9B9vL+3q/K8RIlf180uRPdwrnL7pNYLqk+NaF9+j
v9Q24cxY2QjWD+Yv1i3C+f3z7jBNmUYoCHwWOYg8UEk/FjjVAEaJGkEPP6D+
Sj4I4PU1QOWzgAH7j1j/uiRKv7YBjngc+Sb1iUZG/m2MK/zcAKZ3u4+ykIvF
rMNtshvglFGz14XPGC+tSJh1rwF8HTV/6hbTiNVv3pvPVxtAbcXH6RHkNyHG
9YlBDTDWfZqR8QX9eP7UtcgjDeAkopfqXkIjmZvNP1zc0wDj8/uMVJhYj6td
nG8aNQDzwXGHRuS8oHTbIvUGKLvwciKBhf4i+kbcpFwDDEXdUN7HxvM492ja
SrgBWrOmv8znYH2W+kRn/6iHKenaYR7y4IuEpWva6mFn+8zkaC72v5ymjFx+
PRj4HhVY8Gjk5ZiEou3bevBZ1h8pwqeRulmzncSf1gPnatC7EmTNT3mOFQn1
kLZ9KCiqFP1I8mrhzMh6OK1kmGNeRiOSVsfN752oh/vftp4UEeB81p0nmeJS
j/PxYB4LeStny7a8XfWw3F4lOLqcRhIKSHOrYT14bPv8eWcFjZBHGz4patTD
46xC2vxKGtlbGtzus6QebKZ/11cgF5qmrRaI1MPzXNsnCVXYj1TgkvnvOpDz
Lx5zqKaRMvfBrrKuOmjpWsVdWoP54uO1yaeyDkz7ji3tRt5+L9xN4VMd0P38
f6XX4n71pVyas+ug6tzy/wLqaORIlPCil8l1MK3tu1K3HuN/1fVkIr0OYup0
wqeRy/X1Pa+H1EHyJ1cnZgPOH5YvOpJ96uCde2sB1Ugjm02mSt871sHtPdcT
7Zpo5Jedp+LwjjrYtNZjXLWZRh4F78zX1q+DtoKtDf3IGray8VfX1IFqg7Rh
XgvWg4LBnZHFdeBwoUA5vBX7S87eQm/ROvjxfmXEzjYamRk50fPnTy2MFcHR
xe00coHqkkz4VgvWrO+cLuRfZlVy5rW1YLdJKftFB42UPEgaE2HWAjM0Z2FY
J/rzOepJjXm1ULQpaXJnF434avv9+ZBWC41CxYcVuvF555M/XyfUguzz+RZ9
yEtnHAj/EFULM+d6Z+Z/pZF5niaMhqBaeLv4Q/zVbzRyabHf/DketZDRPDZh
30MjrtHq300P1ILPxek29V4870vVCrHba2Gt5Xvzv8iRM1ovD2+phXuXl64t
7UN/9pOpenh1LUxkzY1N6Ud9dFpW37G4FqStAk8FDmC/3RF775RYLehP6teb
D9LIv1TWoSUTNdB+dvc7+e+YXwdpkqV9NVCaeEd5CDleLTfhemMNZJmJzyge
opHUBysHPXk14BQS5ZI4TCOG2vXTewprwMtpEvxHML8lq99bZNbAEbn9Sdt+
0IiphLa8dXINOI+eP6/4E+chgeIsL0YNjNkcqv2JfOom7+j18BrYl/v1BXcU
56ctNF3+iRpQfjBD4tEv9J9rCzzk3GrgdvHNjuDf+Pyxoq4AmxqQbbypa/sH
58NTS1KazGtA/92ApNYYjawytIk+oFsDKfsjnMXHsX7XSsV3rKkByadmWt3I
K4XGnoco1EBB5dKwDxP//38aDmv13BqYEp6x8+4k9ltTm+rOqWrYRl+ZcOYv
jYzWBRZnDleD5cSpDTb/aKQx5FzU1Y5qOC7RULFhCv2DtYj4yapq4Ls9oc+b
xn55p8DQr6QaXpuWufUj65oyJc+8qYZrioY2rBl0kvfr7LHY9GqQCGtyTp1J
J7kROsYFd6thtVhSZMQsOiHSvsE/6NXw/ITfZ2chOrl/5qW0fng1ZEYbKBrN
ppNn3zIGGIHVcFbnJ11emE4+aS76+9u9GmJ9LiqMIZu4Mtf72FXDAvOGj9Vz
6CRoR2bg8I5qyBnoDn8lQieD3eX5F42qoe1OvGOsKB3nR6vhFVrVoPKgape/
GJ0YFZjNqV1WDSFH4x3/E6eTbHnh/oSF1aDq8SlcQ4JOQgd7aO6i1bBl838f
xSTp5LTukRbTySrIObtcvgf5msYEd/33Kogf1L5WMpdOlhpama9pr4JMV1+5
1Hl0Enla3GhjVRW4fXj/9uJ8OuGPz0yxZFbB1RlyZ12l6ORYjJSzf0EVqGm5
7zaRppMN61Z5PXxeBQcDbxmryOB+U/e86E6pgvlCKebTyFmcDLXN8VUQqu7t
0SJLJ5JF3jnxl6tguUlvSuECjGdp2Z6Z56sgPV/s592FdNIjpd133q8KEhXe
OQUvopPvZ0UCZrtWQb/QcJujHJ1sHamsvm1TBcHLbgQbLKaTmAM6YmBZBYcM
72gpLKGTUtP6yWHDKti+5sffCWT+zCtJ2VpV0FN9tb1Bnk5E7OU7QtSqwMZk
b0uBAp0UXgp9bbe4CqTDDH7eVqSTG9N5800kq2BO3iaV80r4vHtD4+YZVeC3
dIO7ozKdLPeRnas/WgmDosqfDJbSSf/dlPgdPZXQXz6wWVGFTg46Vh051lQJ
44O0z3+Rb91f4HNdUAl7OkY8mlXpJHCsIYlbXAkExNTeL6OTjdyMQan8SnBL
K/6TtJxOHh5V3nHkeSWsqVjQGaZGJ+pRHamf7lfCS1pft8sKzI/HBT/WJ1RC
X97mGaYr6SSJd37Zk+hKOGnUt2H5KjppcZm7an1YJVxX/X1u9mo62bHS88eH
wEowCbJq7Eb+/PN2kMuxSrh4qHEvcw3e//JDqqRTJQjm32x/ok4n+xXFT3yx
roRjZf6XozXoZFXuG360eSXkj9qa+aylE6eYpRkHDSrhzVejxbvW0UnTxod/
9bUq4bvSIiGt9XTiEJWfs2JFJfgtL58to0knpozeL4ry+DzlojSKvDOQu0xl
fiUoL8zbWaOF+Xdf6r3m7EqYjPkc92YDnUjNjI+2Gq+AVva5odsb6aTzpcb5
wO8VcPEF3zVEG89jfmHE484KCNuSOeCsQye7M43jv9VVwAvneTTTTViPR988
0C6tABto27piM52EK229H/O5Av5NLpQW3UInfrmiF4feVEA45/5o35b/n/dW
A+fMClAaOfWdr0sncy+TwoaHFVBRHDmVrUcnt+Md/h5OrABBxge1eH06cf49
1T9Kr4AmecXDpw0wHkIZYdcjK+D1zauvHAzpxOPIQLrROVxf3qSCsRFelzl8
+Kd/Bagout9WNaaTw6tfJ+S4V4B28Jv1wkAnh8hz43DHCtj6sKeuB3mxsOJ/
9tYVkODVc4tHsD6e9+Qabq8Ai7x0v2wTzPec2b4aRhUge36ZQ7wpnaREBRxd
oV0Bz96aOp7ZSieZkSRBfU0F6MZMBRw0o5Pi8rhh/aUVkCFumUS24XnaJXra
LqwAfe+FbWrmdNJ7I/5XsEQFvO+33SK2nU6m71ddyZxZAZUNMx4NIlN/38j1
/ykHwY05Kyss6CQgIjth4/dyyL/sWJhnSSduLnoTkV3lcFTjp+edHVj/nW2b
OxrKoV30o8YFKzr5F7rVZEd5OdS8fjPLfSedzLspOa+QWQ7jTfzvlv/RyavL
v2P135eDu+bo0PpdGJ8o/sdPOeWwKWjpnAW76cTq1vE4m4xyeHJx64ZxZMV4
1tiP++VQtWV/QMsezO9hXu/tW+XQFbat5LM11kf9RYf/qHIwsZPQeroX4y86
i4hHlcMgOzGTvo9O0j55UeXB5fBvoMvk5H46mZE9ZPQwsBz+dLf12tvQiViz
gIR5lcPOnvA0sKWTM9cO0twPl8Mr7XenVxygEwXDocW2duVgvSjSScIO43Xm
Z92e3eXwop9/YAR5aVX7JxvzckBtOVprTyetNYTnZlQOlYr5Vwsd8PxqH/WF
6JSDWcDWjw8dsR7/Zcne1yiHx69U50YfRP2dqWRUuqwcko5b+B53opOL2rcO
Csvj867P2m0P0Ymn+ZSHuXQ5zDc19TJyppM/V9bYxIqWw4GqqTlqLrje6pny
X6cF8F9/zWvxw3TCvRH8zOyPAPYdLQoeQV6SeHfW8+8CuLzhuU2dK50kiJ6Q
WfpVAC/NbpgWHUE9PyhfcbtZAGdTfbamudHJgNaHLSrVAshxW21Hc6eTHzvv
6GXxBDCYUnjh5FE62Rs4zN9eLICCi6qFjh50suiYdH/vWwEYm1nO3XqMTryL
D16+8UoAoWrqAeqedFIwYZS4I0MAcYH5PdJedLJl/To5sYcCuHNtIHAc2WJ1
1h/BbQF01b+RafemE+Mx+w0P4gTArpT9wvKhE3Z0eUFwtABqx39EZ/vSiZ3M
p2iXCAE8q7Nyu+VHJ3f0u27+d04Ax0QWWF/wR31e969u6wkB6KqbWB87TidR
vi1mW70E8GSI5bYngE4aat0rrFwF0CpzP0b3BJ3IRYaccXIQwDWHoi8qgXRy
oUBh/Zm9Avh2c4ms2Ek6yRgw7buzQwDNT1IDR5BrY2c+YpkKwPeU/bf6U3Ry
ed2JvVP6AtD8oe73KQifX/N2wFBbABlKUqIZp5Gb5nlFagigc9Z0zvUzdPLR
LeNj1XK8njd4MvgsnbAyG/rWKQpgg0PFdvdzdOKz50cTtUAABxY/XLfrPNYz
tY+akBRAzyrblVuCUY9MvMd9hQVAcdo3qITQSdHFIyuqJsug0spwj1gonUi3
2qQ2D5SBpdDB8B/IoTK8w2PNZbB675YvjWGY/88nLdXKykDtabHClwt0Yl6g
99/hD2XgGD4RmRlOJ3oLhhyyXpSBzKGyGbci6OSF3k3XeQ/LoI6rR4VfpJMS
i+J9ofFl8MFVS8s7EvP7k7Ly9KUyOPjlaef+S6gPF91fME6XQV7y3afGUXRy
5K3vv42eZUB7Oh2++jLq1atlP7odyiD9IdtH5grmQ/ulsKc7y+CUw4jnX2SZ
tMwbIca4/oe+Z79epZMrbhw1V60yEHHedEcQjWyiqHRgWRkcPw1lBTF0oqr7
z+/ggjI41B6xMPUanfxtbxQ/MacMiu/89qVo6IdOGLbfHCuF1MzYurN0Osl5
8aaD31cK1uusbNwozK+S6WnZ5lIo0Zbv2sXA/ruzZo1XWSls7v0VqReL71u4
yFrwsRR8Qqq3qMVh/zPPPGqeUwoHNLL/zruOeiX30JGXVgqem0Mqx5Hr+uaq
uiaWwki/9ruueDrhmcg/EblWCl4J3LyyG3QSNjDc/i60FFbGGXwuSEA/4t5S
FB5QCpu2n29PvYn+qchC29atFIRWRkjH3qITmln6Ov0DpZD4dPu+4ESsV4hN
WbejFIb3f07zuI1+UTwlRMuoFCJzByT23cH6rbyWZ6pVCukubyOM79LJ20xV
I7flpaD2e6WE+j2Mt42h0I1FpRCotCp1YRKd/NQrnagSKwX5K6/2zEzGfry3
aaHaPz7cHP48dxB5ZG6YecQwH2yX7GmqS8F8tO4IHerkw2Tp7nfF9+nkqMm2
F961fMjsLnie/QD92O6Jst8cPrwyuJp99yH2HxEPPuM9Hz7lvSy+8ohObBfP
vqv3kg+3zDX7TqZivJY7rR9J5cN/Hb9VDqfh+9hSp18n8iEheqbnf4/ppPuU
4Ng1Gh8+WGz/pPeETqKdXH77h/Ph4boPa1c+xfWcuinjeooPdXvdnsik04kN
/WC2qycfFlZrbJpGLruT8inAiQ8nWuZV9meg/t3xM6Ss+WCRIhxR9wz7f3aX
1NttfAizETX98hz3O0tb+5ceHxpgvuzLTDo5XnEnwWg9H+LTZX4lZWG8DQLX
xy/jw8tv4j0x2einzJZ+H1vEB9O9w/1nXqB/eSHH9pbgw4H/3s44+pJOOn53
vxyY5sG0qdvKfa/oJE57RfL5UR5cSes8SHKw/mZFhC/u5UHpyIZH63LpZNal
gv8+N/Og8fH2v/J5dJK4IenP+QoebNir5C76mk7etcwNNGXywONiRssv5LeM
yVeL3vHgXFXfsc43+P4or8yxbB7IfKsUKs+nE0MJf9ueVB6cdXPOel+A9eW/
PqX7Ng/i/17yfvYW+9/M1rBhigerjxHd2+/oZKiN2St6iQfrjl5eeKUQ+5Ok
ScX6czw48n6fUNB79C/rX61z9efBpFHSTLci1EelhOEHbjx4mO8stfcDnZgx
js8fsefB/bmxmuQj+geVptCdu3ngrqzhvP4T+g9+hHauGQ9SalcmK37Geu5R
XqahzwMdjZAh8WKcj8TOQ6YmDy7Irtozjiz8LeCC8QoePGMoffz2Bc/T5Xt9
ozwPdmTYm9aU0Mm+Pf0kSooHSQFVlcVM9FM3AtON5vDAZCLq1CsWndR035eY
9ZcLxw97rXrAphN6U4p95QgXdnFP9zI4mF/c9KsvvnGh2/XJ2zAunejki8Xe
beaCjP2ve3487L+2cu7xlVxo+HqA4cRHf1ZnOHmLzYXMHey4naXYD2f9tEgv
4oIU1zTVoAyfn/i4lZXLhdZXhUx1AfaHfSbtPzK48NtOe2JJOZ087pSTU3/A
hTOy9wzFKlBf+ZMNvre4cNJslD6G/MX25bL3dC7s2Ltx5Fsl9s+h+V3yl7hw
8+meI7VVqPemvxdEnudCQaFFd0k1+p8Om4zxAC5Iii44nVdDJ+dSNO+dP8aF
O2LPFqfV0smw9PU2MWd8v4U450Yd6mFykvcjGy6Y7V0dc6ke/bldmI7VTi48
yZ92PNWA+Td1fMOUKRc4i6MN3RvpJKSh0K5QjwvZ8z6utWmiEw3u+5QrWlyI
Mklau62ZTj7IN047r+JCgpOC4aYWrPfgKz5blbkACzY6rmilk+3CVs0bF3KB
KDddXdiG+SSWa7Fekgtz9GRZwu24PjWP1E1CeB5ryhf+RpZcINVnMcEB/zfz
A792oJ6995l7bIQD//JYrTWddHJe2mLO9R4OLJr45cjswv4/5zyX3cqBTKfY
b6+76WR25MA+yVoOXP0cH/HkK/Z7m9gEh1IOrJOZWJv4DfVN3Sc65wsHNm55
+/VqD9azL22lfCEHDFdUZJ3rxXk9eIFrTA4Hsit0r3j3YT+zW60j+owDGka9
/gf76UR+tlA84yEH7hxrPvrfAM5/k31n1O5wQNVpvq/xIPY7U52Gz3EceLvm
bITmd4wnIVl+0bie9gWPVYbwvJghQ2oRHFBJamqQHqaTs2PH4r6e5UBIKEdJ
aATnp80x1KsADkyl1vmPIqetOt8S48mBF8Yzy7t/YP5dbwryP8yBpCBjk9qf
dLLZy2XPIXsOeEVEf2CNYn94VOxqZ82B1Nutuwp+0Um6ZVWqkyUHfKe2DGT8
Rr+9x0Paz4QDecO0W/f+4LyT6nrvqh4H7hc07qPG6KRr7huT7A34vnQF5fBx
OjmgevR3+xoOuMlY/Dkxgfm6/cwr5WUcsLRybHWbRP2+NSfgqDwHwl/srrH9
i/H/tmlVvgwH+I+XNln8w/n+7pbSRRIciIn/Mqw/hefBtDwUJsQBsS6DBeum
sX7u5pX9mGTDGeEQ86UzKFKZWyEfMMqG//wuXpaeSRHBmxm6EwNs0Eq0rBWa
RRHxudlL6d1soM/mbPqNLBZ0kLO2hQ3DOtMPeoQoMvMXTaumhg1bX3YqN86m
yKGKuh3RZWwIFT/xlC9MEY+QZmlLFht6Sx+ZfphDkYIbFqEyH9nATQjqeylC
kYPciitf89mQ/rc9JVWUImo9RP3LSzZMpbS73xKjyKbsI46ZGWzwXnVcL0ac
Io79cgsfPGLDcr0rCqESFPG0MN+Tco8N5RfVJAMkKbLQoVP4aQIbrr8BCbe5
FEm6PrT+HcWG3fSqxQfmUaR87eni+its+PW+WWfHfIoYaMQVzYxgwwZxW2cj
KYrMN3NbonOeDU826t7SkqbI9m5F7vGTbMicEda6XIYiQ3J/+K992RAGKzbJ
yVJkw1U9BTEPNqQUrUgUX0ARd//Nz9xc2FBqc15iCtn4stU5jj0bRutVro0s
pAhXqiNUfx8bLq6RVuheRBHVXL9XOTvZkKO2/U2dHEV0qQBpPXM26L4oPMJb
TJHY+UFxTGDDudf+Sh+WUEREWFbLRQ/Pa4Vd9yt5ipRe6Oucpc0Gfl/A28cK
FBk8/fRx1lo2KP19nXxHkSIPYoRPHV3Jht/WK+IoJdyv98dtq1TYcLgnJ+6i
MkWWOmfI/ljChqcfDt8/vZQiKXl360pk2ZDQsvK9twpFusrO0lPnsmGZ1XSP
sypFrv/doEkXYUOe9FfV/csocu9qUc6FmWxoMq05ZrEc1/9o1ZKQSRaEj3AK
DdUoEnP4nO3FXyxI3VSksmEFRaYfVhy9PsSCW2syY1espEjJMluz570ssB+I
k5JfRRHKelOvoJMFV1KO3Zu3mkL/kbF7qpkFdt7qukJrKKKjPhWwqY4FfUGV
bX+QL+uF7giqYAFt6NDNAXW8/iqq8gOPBcfnsBzbNSgyyypEZCGTBe3fxdbX
rMX9bK9oO/GRBdNtS+dx11HkidcMh4a3LJhcJPy3aD1Fekav+VrlscC/LOdP
jiZFxmNFFpVks+DATvWZ6VoU+bZPfNeODBb8K3dZnLyBIlbZelJ1qSxwfLrP
KH4jxs/T7IB/Ct6vNOV/VZsiX290KkndYcHJEMfsUB2KWEQ1HCq4wQJZBY+p
wE0UYfB/L/BjsGDlTkUHz80UkVstZaARwwKfY0GfD22hyIIIUd7IJRZ84B7X
369LkTEp3qePF1iwo2ZOkaUervfOXvk75/F6r7Y16FPkxLd7/JAgFsT4/BzW
MaDIqT/5tZ4BuN8SkqRuSBFR+0JtZx8WyB+Vs1cxokjhUnaTkwcLot6cUF1k
TJEMpmipuysLpLR2/ZEAitjtzpx12okFfEhtmEkw30V/n4q1Y4GWcyD3D3LH
o5XLc/exYLdoDnvQhCKXNjOEO3axgJPnWt1pivUvfm3x4h0sGO89971+K0Xa
IoMPHNjGgly1sQUCM4yfRHlhMmFB6WC1Rck2irzbKbR9xADXy5sf/c6cInz/
G9+ttrDAbNf9upfbKeLCkM3O2sgClelLOk8t8HwbZC8rrmfBoYD8e8mWFGm8
utk/bg0Lgu7ZL0zYQZHjQ1vcpFewgOVw4941K9S3g0OHE1VwPYtcdS/uxPV9
13dTV2SBhM5/PWf/owi5IulRLMeC4S3x2cd3UaTmsPdRD1kWJN4yvuGxG/Wm
+NQh2fksUEptunVoD0VOV4ZascTxfH9p5tpYo75c2qseNYcFvxx0BnbuxfU8
WvZn5ywWzBPTMjLbRxH5BwGZilNMyF+44YnBfopEuT3b+WucCbqNmuu0bTB/
h/eU1vxiQsT55Tx1W4pcaejS/DjChGgFoUvLDlBEOO63b84gEx62fTkgb4f5
bKh0KbuXCeM/XM1k7CliFjUekNvNBNq58h3iDhSJzNPZ8LmdCf0PRL1nOVLk
7r8LRfXNTFC6Of1oAvmnZ+KS8XomHLv0fOzHQYqEN5kYqtYwof6u2NF+J4ro
S25X21vBBM+5EoOdh/D7kaGlMaVM6BV9SmtypsiZlSVbSjlMuPyxYXu1C+6/
brbTEiYTHvjcVCg9TJELweoGvp+ZkAw1okxXikx+0ixjFzHh2Qn6/A9HKOK9
dNEizXdMGDF6rZnvRpHl/G+S994wYVfTds+X7hQJ/fg6WzaXCTeubHmXcZQi
6i/vT8W9YMJgWMjqVA+K+IhyfspnMuHjDOnM//9+wKJ2J1pGOhNyLXt33vLE
eEheZ5k9ZsKcu/9mx3mhfs948uDrQyYU626rifGmyOeOzsWxKUygjrz+cMkH
+8XJhNVm95jAc7YqDvNFPVNeXDadyAT3wLG2s364vxa2WHECEyY6cxed9KfI
470LaxjXmbBn/Jy733GK/Enz2XCUwQS9v8b8YwEUeZi4Y4kZjQmNOuP/HTlB
kafxG2PUo5mgM5DyzSmQIlt52ZFLLjPB2WfdbbuTFFEssBeSjmTC6MwE932n
KHJnD2e2dDiuf7zcclcQ6pXwk6gloUz4kVxnbnmaIjtKUqLUzzPhktn9g2Zn
sJ4mvWaZnWGC7+blMXCWItKhX/64n2KCWolNhf45jP/N026ME0xo3aq1cfN5
ilybaW3+2Z8Jf2amp28IRq5dc2fKhwlL9hYYrAuhiF5yh4upFxMkrth1rw7F
6/puN+geTGj4ff6xWhheH0je3OnGhJSfChEqF7B/76RMiSsTsio0TymGY/+2
0nmd6swEh77MC4sjUL9WJcbJOjFhGYPxaMFFipieEFRcdWDCUgVem1QkRXpn
/Dolaofx7bDbNPcSnoeI+jnKhgnnTNY/EIuiiBuV0qy8jwnvY7eumnMZ/Qub
kZS3B7+/llE86wqux1n3re0uJrT7SJybRo7a3bxh2ooJ+5892/73KkW8fvNn
ZFsyIdXce914NEX+zTy80nM7EyITjDV+x1AkO+hXivo2JsiPKZn8vIZ6n/bD
b9SUCQPMGf7DNIpUbWTRSwgTKg635AzSMb6i36dSjJlwcHmmTD+F/cu+q/Ci
IZ6Xp8eVHgZF5j3U5vjpM+EfY+air7H4/RSfZa66TLAYC3zbGYf1u2f1F6fN
TLj1L/dM+3XsH99FXhzWYYLP1Pv/WuNRD0dyunw3MuGifZR+8w2KPBdtPxSh
xQS+rxA0JlDkk5y5cvJ6rJfEdY71NykSoJumWryWCeUGf+m1tyiSoM33GFHH
88g52lCdiPFeGj+0cg0Tpo+4GVXdpsgyVu1rt1VM8H8y8LriDkU+vAouSl/B
hFUdvy3L72I/eu4vPL6cCd/9z/0su0eRPmbqld3LmPD3hV9OaRJFbB0ULTJV
MF9EuNf4yXi+03WmC5di/MqignkpFIH43tORSkz44pl4kXsf9Wej29dJBSa8
2zRxn/MAz2ezB+28PBPG4lJq2Q8pIrN5iY/QEiZ8bb2oxn5EkbTZT8OvyzHB
MPjOFVYqRTSf/8fXWMQExZIWIVYaRR6dNN/FW8CEbsVtCczHFPGrahA6JYvn
3fIFmE8o8ibYYXCFDO73mN0M5lPU691K4q1STDBWGK0tSafIPpeL9inzmSC5
l1FSkkER3vhog+c8JiR4q/FKnlFk5/hXmsFcJpgVP+4peY7+zaYmYKEkE2Lz
pRWZmah/btui/ohjPT+2P8rMosiML+857WKot71BTGY2+jOnauMqUdTrJhdg
vcD9HlLrKBVB/WqYV8p6SZEvhrtzyucwoQ/OBLJfUSQnZ2ZukzATNN3jNTk5
qG/soc6h2UwwSXWYxc3FfP1YTSSQc+0+9XPzKHJO4wx3vRATROo/9fNeY35W
P7zoMIsJr0L2zSp9Q5HX1es86TOZIJ3srVmWj34j/Od5zgwmnLg+K1BQgP0u
sOHtPOTEF/P55W8xfy8JVjtOl0Da7mijyncU8a/ifsqaKoGxj57FVYWYD4Wc
q5LI2U6ph2veUyS/sTIk4F8JyJ7SWVhXhH7JcnZyy98SmOE0r7X+A+43xHFw
H/KYu3pR40fMj5eSnuWTJSDVEZbb/IkiQiNE5gDyUtU5n1o/o597uKa3a6IE
EgNzutqLKVKcOOP7OeS0VRFKXV+wvkVEVZf8n2OO+nwtwfVHREcUjeP7Bu3K
e5gU2Ta7UcYP+fDNPTv7WegfevdXqCFfrzFrHmRThD7i+LFzrAT0R9dGDnPQ
XxkdbEtHdtGfYfKTS5GJ3RzNc8h3h3Nlf/MoEiG1PNsaefjQtr9jfKx3Zv/h
DchtnNSJyVKK5Cq/3LYE+cfZ0nnTZdhf1CQPiiEnZOfpzirHeWLHrdSZyCIv
bM4IV2C/O/xv2Szk4sIHfNFKzM/7fVXiyL0Lb+hKVlFEI3npO4X/Pz+2PH9+
NUWmLN3rdZCXPjTfLVtDkVt9l9bZIs/bNzqxqBb93I79+WHIW7aqvZOvo8js
VxkhL5CNMvlxyvUUKfrpf74fOYD/LXRZA/YHZ9qrdRiPwlrPCysbKdJQOrby
DLLqbKub6k0UkXyUVcNB5kVFfF7fjH6J/frzCoz3xHURYe0WrM/XS4euIM9x
Knfc0or9wH/KfhR5t2wt06CNIh+jAoWP4Xlads+3JO3o71Ue/+hEdp4Z2GrW
gef7i73sGObD7Ot/oi070R9YL7w5iqz/Jd5qVxfOI0u4e65iPp38aKK6r5si
IZxN1isx385m/pKw+4p6HPokkYvc//KxhNM3ijC/h2qcxXw98GOXimsPRdaf
UBLVxHxewuiw9OilyGbhEa1BZO9n9ld8+jAfLfwfv8J6sPLIaAzox/heWuQb
gfUS01y69fQAxv+F70V7rCdbjbcfggcp8st79oAu1ttCb4+9Ed9RT0UDn6hg
fe7J4YxdHkI/GONQIIX1u1G56RVtmCIK2W7LxbC+77+Lu3h9hCLDvVu7xbD+
Fz/s9kj8/++Feb6aKYv6UNTOdUn+ifmrdPqcGurHziuGfqmjWD95jtbGEkxY
8HA9I+MXzlvPNl9xQb1hGCWWvPiNemH0VSUG9YgcDpR+84ciB4Ksld6jXknJ
5hx/P0aR784BYeOoZ+42e7uKx9EfmO6xNJJmwtSabT7cCYrkNf8Mvop6WBd7
UbRikiLPWr0UW/6vl9Gz8+v+YvxV+WsMFmI/lioKaf1HkbUvDB6noN4aKabb
fp3C+NS1JcxbjP4j7d3WwWk872XDE5Go1x4VQcvOzWAQUfe0aiHU98TZ8s//
IZ/9YrkmRpEJd1w/m4TPZJD2T2vG5JWZYHrEr232LAbZpJ9s9gr7xa/gRVev
IKufkJTer8qEtWqvDSSFGOSccrPzP+w3/TyrMQrZyydKO0sN9bC37L3sbAaR
n3OZ7rkS/V+fMXUT+cJSj8C1q7H/msR7KggzSN7ZN11/sN/9cuD+l4z8yX9R
N1cDzyut1WD5HAbR/7fi9JN1TLhG52k/Rq4tvnGPpsmErWG0TRoiDNKspOx4
fgP66XYlkyxkSi78ZYA2E+Ypn7XVFmWQlMvRacc3Yb7cuX3qNXLOXCn9M1uY
4FgUkmQgxiBk2Yj/FT0mTA4qlRchL5SXs7pvwAT96KC5ZuIMMqpzovSTEROE
fkfsYyHL1vb+HQB8f6zxw50SDOJ/Irh+KfqP4wWP/gqQZ4Rs8nA0w3wqy3a2
kcT9/1nzNNmcCaBxiFePTJ0682DAAs9n9RPTQ3MZ5J+ypa0p+p9I1ehPHcgL
8/jMlP+YIOszbeUxj0FeJJhMiKB/mjwk1NqPvP1D7/DpvehHd8WePz6fQb5U
LMga3s8EL9oj1V/IVosVdE8cYMIHX93ys1IMYhl1iPprj/3M2CJ6Ctnt/Y43
1EH0G7vLdl6UZpAzi23yNND/BQ6wFovKMEhb0t9rgsNMELhofb+GfGkJB0LR
P4r8nsGXlmWQEbE9FTroL8+PbspNQL6Up24x6skE7QecNIUFDLJv5YzUd+hP
l5sV3E9BDtO4MEBD/5qgNCNtxUIG6TnituwY+tt4/5uv0pG/GxzfYYX+99/Z
8xzNRQyy4FPYsS3oj8XPPe7LQf7+9dyFteif7Z4tWqAvxyDCBhYJ6uivJa2K
zYuQg57WPd+A/ns7lRFhtphBTKJXcU3Qn2dlMZls5MsP9X84oH9/3i67aPcS
BtEwWLYqBP39V7sY36ol//89zHHfJ+j/k8zXlNrLM4hhahenCecD8caeLa3I
p7kLTOXjmcDZ+iXdTQH3p1Fc63IT6/d5/so+5OwFuozs20woMfmY4a+I+Uv7
4C+WxITXa2r1fiEf8Xhzzvs+E1xifgv+//uRQcaXcmse4fnEyAfMUGaQx4yb
alZPsJ7+M5aPUv7/78V68VgZ6DeHD/IkljKIsuKlF7uzmCB8I+ByLPKx6dN1
rS+ZMGx72kpOhUEOfGzddjYP77f2XHwP+XP1kSmFAiaE3jP9vkyVQXbw8uaw
CnE91lO8J8haCvFHQj5iPkbczFm/jEFqYvOXGH7B95uKpeYgWzz4s242G+v/
/q4k/eWYn73qqdU8JmRkuqZ8QJZfaRCZLcD5M4hkmKsxSImugiC+iglvhTrf
85Bd1rNpEXVMaHLa1rh3BYM827Pr09km9PvRrjPqkVeuKDpxrg3zidq03nkl
g9SHGzyK7EL98c5360a+E/Pd8VYPzhMqvQ+9VzHIZu685NwBnK/Ti/pHkC9q
tJxoGsb1CusanlnNID5z05skcR7vWf3fjSnko/9x281xXj8oOfE7cg3GwyLt
cvQ/1JtHeocl1BlE80d6Ze1MFpxvn1MVi3ylbD93/RwWfMk5uHuxBoOsk9I4
SYmzoE58c2USck70h8rxeSyYX0ZzXrGWQaIrXw35yrIgo/fQaAbydf0sfr8c
C8DkUezGdQwiM3QsMFCRBdb5dlvykU8+S/s6W5UFPtqnu2E91oO/3rqUFSwo
pE/cKUFO3vR35zZ1Fpx83OzwnyaDzBOrsRpdz4I5dgrLqpD3LS7QfK7Nghen
M0cctBikI+fxlL8uC4YaY9ntyA980t8bGrFg0vbD02MbML9EG07JmrLAPF8n
bghZPc1BfdScBSNlvRFBG7F+8w52tFixYNnRhvP/kL/JKT2q3MOCo2YzQyK1
GcR1SfepChsWLNWyj5LQYZBFUeKHGh1YUDnQdDMOWfvdkOt3ZxY80r/8Yskm
BvmYIRQj4c4Cfu3eyhTkzpGPTRu9WKAQpv9v1WYGUax9ecjNnwW+vbqaWchT
Xt5yKSdZoMGz8Ny8hUEcImhzv55lwY0Gt4xC5OPlzO2bw/D6l8u/zHQZ5NrP
ah4jEt+n92w7D/n6iQsPf11lgWU77/4+PQax2Xyvwo1iQa5bl1AjsvHk/MMt
8bi+Y4O+rvoMEljLsnG9zYIGekdrL/L6ieLXw8ks+Bv03j7AgEH21s+jX01l
gUTh+cYx5Gea71vXZrDg5cQC9wuGuP8lY68aslmQWRL5W8SIQfjyQ9LX81ig
n/OFopDTNDpn2L5jgf3+Ci05Y7wuUL2y/BML9uuk1ichf1OYkzXJZMHGVt3o
lYDr44wFt/BZsKnpsmkmcrnp8XFuJQtssq/N2kwYZCB3WKO4ngV5TSacQuTV
CpKKzFYWrG27n7jNhEG8rV3Lq7pxPZseH+cjtyre3zfYz4I0m527bUwZZMW2
yHSpHyywy43Z1Iy8Oam62XiMBbtLnJe7b2UQCWnfX6enWPD0z6fFg8gXCrTG
385mAy0na+EpMwZR6V0wIi7BhnvuKvL/kJftUux2k2aDhf/8lZe2MYhOgH0z
W44NJ7VP6801Z5C/rwfa9ZTZsFZq7/4byLv8Zk/mqLGh0OV2kNJ2zLdzzVoG
GmxQCtmRkors7Pk5hreBDTb5B8vXWTCIbaDUAk9dNlQe5YrlIc95sK5CCthQ
X8GwNLZkEAVeXOnnbWyYZfGYUYL8JL9EOmInG95IirXu2sEgqsucH1ntY8Nz
t2ydWuR3ghmUigMb7Kibsc5WDOL0wLlhxmE2EPabX9+Qhx8bUwMebHCzmnf4
+E4Geap1PK/Tjw2Pd8RVjiGLVlXbfT3FhiXjxv+F/8cgv+JdwkaD2RAYOa9U
bBfGq1VKe14kG67LTdrEITdl/g7WjmHDSN1Ul/xuBpGL2XDULQ73OyB7/iFy
TNbwn5RENugd11m8dg+DhIsGGvSmYPzCHd7lIC9xENE3esKGsC0XPIys0W8t
lvx3N4sNOanJS0qQnXVGaaKv2TDd9LJi114G+Rph9DvsPRsSel/F1SK/Nz8N
QiV4XlV37V32MYjBbJPAOD4bbj/wWNWLbBq24866ajb82T/vb8B+Bonq2vex
qgn30xNdO4H8kLlu6HIXGx7Z1uZftGGQup3567cPsMEjfvCBpC2DzF/Vc1Vm
lA2brzPjbiCbF70T75tkQzRxvqp8gEGukh1v+UIcMLuUGfUYmfUwJ7VQggN/
zbOitewwfrVaVfmyHDh11PFGPvJg0WzrTwocUP74LM3UnkFanC6vrF3OgYua
995zkZeWqziPaXCgNGpl834HBpGO2CG8UocDBjdNZ7Ug9y6llrsYcuDYuv51
Ho6oL5zo4jQzDuRLy7sMI3cp9v8Y38mBzyLsW2cPYvyN/PPtbTjwrGykdpYT
9ssFPctKnDgwT42udA3ZXlxPH45yYMO7m54LD6F/jTkg/sWPA8t3iL5LQh4U
sUo6cBq/H1y/YLUzg9Ds1838E8aBq5OzT75ArheoGz+8woEE38h6fRe8fjzc
5WAsByzIlHkx8ouImMBltzlwcuJLyX+Hsf4n5C7+esCBjjL64Vrk46/r7lRn
cCDYMk7usCuDiG0e5XzK4YD1rdk9fch/8q8pFRZyIODwusqTR9BPeDakFJdw
INBZpH4KOdllsWt9GQcaTGjjV9zQH+9K95us40Diq3wdWXf0O14iVeodHBA+
eDn6HrLHhZxkj34OLGgYnlh1FPVJ7GDri1EOyPGGL71Eto5JTxGb4kAKM1zD
yAPXK+M/4ifChSmnpH4msoEMrbVdigua0iYle49hfZurnXWV50Krp9vbZuQF
cw15w8u56CdncY95ot5Y9329to4LqxbL/fqJzHjjVLt5CxdC3O/ohXlhPl1u
zvhOuHBve/QtcW8G4eSxT+Ts4EKRRot0AvKpgdv6V/ZzIfZMbKqqD/orvw5p
r0NcuEMl7XuO3Gq0Q8ThGBdMuNMKer7oD90S1tid4MLX0KypYuQDS9MvuwVz
4ejY48k9fnge80K0wqK4kHyhU6YZWWbmUu0nDC48sD9o5unPIGtS3yS13ubC
tg+SjF/Iu9JiIlakcoHq+/4r/Dj6Z+rH4NksLiiJ/Ts1LwDzpctluCmfC1Hm
G6TuIN+SO5K4q5gLzJJLxatOoH6FJo2VlnLB9eloXA6y8mO+0qF6LmiJnzlv
Eoj9vShn8d9OLjz5JxZainztoMH4k+9cMI59dNvxJOq5yJEyt3Eu7OSblPcg
G6Ruy9CczYOwV42qQadwXji48J7YfB7oEp9rQkHo19IVc38s4cGo56BULHKV
83uhfjUe5KjYZymfZhCjmFOJPzR54Lr7qcczZJG71VFiBjzIrq3V0z+D85xN
fJOmOQ/kaS0rWMi5ro8y3K150G/6WsP2LMb/we/ZGQd50M50tOpCdtkYNz7t
wYPHnV8iT5z7f7++edstkAfGdkO1M87j809Nx+tCeeDSXm5GIb8e/LrSKZoH
vdoeXKVg9NeqP3VGbvDAcPqJ9zPktGtDOjfu8yCjn7HCIAT9hUGoruVzHpx/
sXicjRyYKmw9N58Hlx7pfbULxfzxOxfbXsyDe8GDA9+Q7U6YS5QIePDu07q5
p8MYpHD+NUFBEw9kJn6az7mA9fzr8s+iHh4cSda7fQPZemtsVPUoD9xWj81Z
Ec4gAQ+W3J2cwYeFwmtoOci2cc/NN87lg1LSl7VmEajvfqO3zi7hg6Mts7sS
uSU/O7V8BR9sL616c+Qi9i9uWZj+Rj5InWh9+BO5oO+Sfo4xH2Tce55cjGQQ
v5//eoyt+OCJQ6bsJZy3aoOTGg7wQdy1Yuohsrqru99lNz6sa0zdrROF80Gs
rs+2AD6k6GXlFyNL8m5kLAjlg/KDb4Y2l3EenWdAfkXz4elGi/pu5H+Wwsbf
bvKhaQaHHnQF/U348Ju+R3w4q3DUSeQq+vvVi79Mv+DD+ysLt91CVoXXQSuL
+DC8vXzbmmis59zVHYd4fMjeHedcgHzn0jeFp/V82EtZx1nF4Dw+n9IV/sYH
9oBISxNyonP7zsBRPiSYZJr6XUM9PFPh+3NmKaw+YvRhGvnrDM/sS/NLYaNy
pm0sDfvnGt4adaVSEGwZF15Ox/q7vm2oTb0UWrzlSnOQ9XxMFqXrlsJFv5lZ
5hTGv3VXziXzUrjQl/WkDjl3g0pr4P5SuBqh8NaLwSARa2OenXQthTsCw69/
ka/tv7rxyvFSsHKXVKdicd5W1b2cGVoKauyIKNU4nHc86j98u1YKI+duTb5C
dgyq/KV9pxT2jmy7an6dQYovvTC8/rQUhBIvatYjK9Ysfyb8phTM6i2/e8cz
yPOZvxxiSkrhhVzslynk9c6/nNWqS+FIunVu7A28X3JzhaCzFP41XSxUS0D/
nzbEYvwohbwfS1teI0t1hzm6zSyDnBXKclY3GaSsyPO+lVQZ2KUFHWtB1rtp
89J8aRk8vataEXCLQUJipdNs1pfB7ZVy+4UT0f89jo0/Y4TX7Xd/v4WsIjJ8
I2tnGaiZfEpZe5tB4lR8P004lgGz1cP7A3KG6PGNDt5lILped9f+O9g/LkVN
8c+VQZCChmUP8kdvd7CNLgNZuu7B4LsMso3ZM/dnYhn8dLG7LHUP9cJW7uKj
p2VwzS2C8wj5+Z41b7zyywBcMlfoJeE8GBtUso1dBndkqm7xkWdkhzI31ZeB
v2b/ctdkjPdAb5V+bxkcO9xf8hu54OZVUZtx3K8FLzwmhUF+z19r/Gm2ABLP
Xdqvch/z4R1O4JICOBI5D3KRK1LulUgvFIDCt0MmOx7g/s9HZ1kqCeCtvJ9j
K7LG6v2+11YIYMk1bdrJhwyy6qnL3IZ1AriQlFYj9gj7g6PGvY2bBfDv6fst
ycjp02bqCcYC+Pn3RLZOKoMk9e/7NHu7APTqCwgHuezBosDQ3QK4G0jrcU7D
78/33CFkJwDVsfbHv5C3ZGy2ve4igP4rWaExj1E/H1x4tN5TABuMBn1UnzDI
2O1DW6sDBMBQiTvxGvlZ6RS5fE4AJ3RuUP89ZZBu47QMs4sC+M9v8HMnskVR
duzcawKc12Lnn0tHPdGMndkRLwC/0TMnpDIY5MalcrFP9wRweDRxIA15trBs
/vM0AdDC+0OMnuF+dsxTTs0SwHV7t5VVyK8jrm9/8kYAt9dPdns9x3k2PNrs
9UfcT1rau5mZqK/1P5ZXcPD7tk7pt5Cfi/0cHasUwGTlwizNLAaJNX5aotEs
gO7EEk4JsqhJ4BOvrwLIUTr6zykb5+3EnKe5QwJoZPeZ/0JO/NRbLzkugPrJ
HY+vvWAQ9oYnFsdnlUOScIiy2ksGOcNIEm6TKIeGtaefvUU+Uh2vcnBhOexO
17Te94pBfJ18nnYpl4N2xl3JfuSPK1Wyz64uhxO7c1oicjAf64vNFDbi/Rk+
TPlc1Bfhq6fZBuWQ/OVtyUtkUc1cu8ht5eCTeLNpRx76RbFnY1a7y0FzwW/R
TuTqiD4PFftyGF3Itzr/mkEm7kq8nnmkHPR9ZFJl36BfiS77PeRTDkFNbxc8
Q4YfIrr9QeVgu7Totlk++pHClJifF8rhYav0lmbk24b3Z4nFlMPzt097TxVg
//dem6lxoxzCtwa/nPcWz0MoPNkxuRyiJkJjHyPbfhn/dutpOby2eRxF3jHI
/stzEztflYNJYV9sPbJXxO5ig/fl8Cba+NWJQvTbrv7n77PKIUz8Vp/EewYp
uaYnWFBZDjLnB7akIi+yuFl1o7kctkluuGNchH6jiX5bracc8tocFtQh/23d
qvPxRzn8kXB+GPAB+8P2P6+8/5WDTvxGC4mPDPIgR2StmmgFuB/nzEpF/hoz
ktknUwH9VxUqjT/hfEB27y5SqoCSAvn8OuRrnvVLH6yugDruu5wTn3H+jvDT
vq5dAeGnfn+RLEa9cZx/L864AiTc3g2kIRuoVPmnWFZA6CahNSZfUA89Rt+/
218BTaeLzjUiL7Rm3vvmXAHv0rvbT5Vgf+74vFTVuwKCjbwOSTEZhKscbucZ
VAENDJPhdOQOlzzHD+EVoPLL+eY2FoO8OmNgtJJWAVRG/r425AWzxKTv3KqA
xG7TFefZDLLnhm6/8qMKWF48JLGIg/Pin9ltL7IqoMcuR+QF8sVTHKH9byv+
R9F9h1P1xgEAR7bs7L3HJRoS4f1SKimUmeykZGWXJCkVce89RSQpQikJIUKL
KFr2zl7Zm6zf+3v66/M499zzvuf7fkd5ntCz9BuCR2up4LLJ6MFQXY9KEy30
hrGvR9kqV9XXI2M+wUsR33E/r3TL6v6fetT79/NXsR94v4N96YP+1qO41sOq
Jdh3siWNzizWo6zYR5kWP3G9of+g5UrXgBaeFeyexp71ezDmx9GAcouvtdz5
hftHL4EAQrgBfdFbJiv8poLDzeqRD/INaCOD7VQFdrm0o+PGzgbUbvR6n2Md
ft8ZbyeOogb0zr9ZfRVbPvpn1kvjBnTRLkA7oZ4KGbVfsoRtGlCCcqjNrgYq
qK/3b0lybUCtcz3Rv7Ctc+N+Kvk2IPfS+DqPRpxviXOSNVca0EH/WBXmJiqs
1PBxXY5uQEGr7x6mY3ftvligk9CADKW4JfSb8XkgE7Kc6fj5n0QUdWH7dkUF
z+Y2oKvSdC4hLbgfobyuHCpvQDO6EVICrfj6P8Ey4zUNqCFoYf4NdvNc2Eu6
1gYkh0w6zdrw+Ta9HaA82ID0FsJaJrDjRsLun55tQGqDl4ai23G8EYFKOZsN
iPXwDhbFDtyv2z4zZGVvRN8MEtAX7F+6F7dcFG5EeiOPolw6qdDhE3B5SaER
dezRHN7ETh41q7qt0Yg8hC1tHnXheBgfWyPtb0QK50c7tf9QQVDm2N5es0bk
8HcwoBX7LE8m8dyhEd05oiMZ1I3rhdYJ6QjPRrQh/+cPbw/Ot5EtW7xDGtE0
Y3luHna015Cp5+1GNG9fE2/aS4Wj52wlr9xvRHJ3lmInsLdLaVOepDcix1aN
B3f6qED39m1Rc34jyrwc9FapH+dP5R15Ep8akUH8i5FqbPNr6g8u/8LX76hQ
cRvA/aOOZ9TfLny/g3nX6QepIHOpOtlzvBHZF56ZSMNe9zgxSbvaiG4dqXPX
H8LzYfiRBy9YmtD+soHlbuyZX8IlboJNSP4FNSlsmArvMxzd9yg0ocqHX0zE
RnA8+w99EdrThAoYAvjKsH+wPfvLZdiELhjGTNqOUiFX/uuciEUTon260baC
bTPzeF37dBPiMS1tSfyL8/2eAllvvyZ01zV/WHMMn/c/7yILrzWhb0MNLC3Y
BvxJutxEE+6/OfWCxvG88/Oc+7UnTcjhp+UNvgncL6x5yzPmNqEP1fGdBdif
++TuPv7QhPysPhy0mKSCKXlvzbFfTSiV5fPnuf+9eX2cq7sJvTwZa3ZvCufv
HAGB0ckmpJHJNb1zGteTdxrnmjeaUK3mvtR6bINz5hutHM1oSnfttN8Mrm8W
QsvT4s2o/LfBXp5Z3O8tnw4QV2tGs5PrYvnY/Y377zqjZmR3VZTvxBzu/6Q3
LrwzbUbyx2LFZrHtvHjVlZya0VtWpHl3ngpXf2tOvbrQjEzNJV12LlBh1/ET
Pw9fa0ZjzyRS6rE16MMnVohmNHyBNOa3iPuHR9u8PqU1I+a1HUa8S7gePE3y
evymGQmHSRW/wSavNXDGVTajf1wjmhbLVBiQexfwuKkZbRT4f53Hdi4PK/80
1IwEzfLd41dwPmi8w7a61IxoXhEie/5R4RK6EW7M0oIehG52NWPTKB3QeyPc
gv6Zj+YGr+LzrN/rtlOlBTHn6MQJrlHB2Pal6DfdFhQxOnSrBHsuXiUi2LQF
JR9pumO7ToVxeuV3us4tiH5l/vEqdlHr02ER/xZkTLurMnkD14flJlWeSPxz
i9Bl3U0qrFrtzZVMaEETX8p1urHVRK/cPZTVggqZBqjhNARYmzxbvlnagsoK
OualaAl4fGaAsftHC6o7QpyrwO5++LTXtKcFdSjNjLnSEbAQcPdV22wL8okf
DmPcQsA210eUUIZW1JTvJPUcezvzdPZewVaUGn24wYieALaGBWUOUivKZ7wT
N4ZtfdBWbV23FcXN8Z6JZSDgZTxLD8PxVpS2+fOAGiMBJxh3nFZ0bUWS757t
qsOmMUXdrsGt6Elc1A5/JgKe6QyGlEa3oo0eRz0+ZgJ2zfDZq6S0orV6Ptu3
2NNUpldv81rRvrD7N06yELB2bddd+y+tqK3le/kq9i0R693iba3Io+ApQwor
AUuD/qUr463I/huDHbARMHngt+k0TRvizO762Idd17EkRMfXhrR+8e2O3EqA
tM1HAzWlNsR9PbFQgZ0A1T/Gc8G6bShlxdSwBvvlyKpF5/E29PmAfL8nBwFc
Ry4Rdm5taI8FA4WTk4CSkoL65ZA2JLXUfDgf+wExbJBHaUNs7Te4LLkIiBaI
23ozHX/f7eXBJewBjZu2wSVt6Ot5kW9J3AQEjjVYR/5sQ+XVzSW6PASklnap
5fa3IbcK3uIe7IbzphzLy23oiENpxXVeAhqPSErYc7Sj90FFnfLbCFCgjSN3
y7SjlqoJuhrsnEbtqKta7Whz0GiPFx8BRNDsPl3TdtR/8E0QFz8BKseHGgTP
tKPfe3kq32BXGFPDeC63o8ohE3FrAQJW9UvclYl2dNXqeOQ/7KTLlyqcnrWj
HnfalUeCBBwP0HpXWN6OvncevKQvhONHNT9UqbEdVR1kYRzErqWb1Cr7245e
Cao/vi1MwL+XRlLetB2oLSntgIoIAXkyoS5IsAMVTR9a/IXNpXZHVV2tA80I
MhX4ixKg7PMzHw52oAd/q64IiBHA8GtG2te+AwXwe5uXYvvYLuZ8CuhAHPL9
ux3FCdhRufP2zpgO9DFkq/QWCQLyx817Kp52IDrT38LPsKvK7UcDSzuQdcE2
CWNJAv5GvWw63NCBfsV92D6FnTY33aIz1oEWc4uM7kkRkGCiLXNiSyeyTu32
0ZQmwCh64u9tkU7k3CiR2oEtFF/j0rurE5VS7LquyhCQqT/+/tTRTmQ4FSIr
K4vjseXrrmXXTiQx4Bj0FTsyfedi0ZVOtKwxXe8pR8DBYZt9ifc70VQ4lza3
PLbm173JrzsRv2bGy0Ls/MseshVfO5FVyl0FWwUCXC1jdrP3daLZurJXG9j2
Qo2PQ1Y70ZmPTHpPFXE86xx9xMbXhRpUrVsPKRHgmW/n+nF7F9LLJ4eOY98y
+qHy4HAXsnpLKOM/4KZQu/2+SxeKDtnfp0HC8R03lPY2tAuts9562o5t6cH7
ef1+F+IyRt5XVQjIEnnx5VxeF9KYNDGQVSVAWOzc8HJtFwoISZT4ht24eME5
Z6gLGR7cYPDeTsDzfBPvKNo/iDPEZYFHDZ//0dnD0aJ/EA3Hs4m32F6ab1Xy
NP8g89pXk3bqeL37HSw3TvxBRsY2y7Q7CGh227bp6/0HyS7eYn2G/cf8gtvW
6D/Ik15c7uhOAjRkA77+yPiDPoauHprB7q2LdSn69AdZa9D6399FgOTxRL+q
rj/oZx1n5r7dBHzc2rlnY+UPyqxk6u3BztzCNWnP3434j32TualBgM0h25bB
nd3I6OJub9IeAnbyHt9537QbWUgqffyNHRi+qufj2Y0Ux24KBWkS8F2sXtc3
qhudPKoaIrIXn79DH3ySM/HnI1Z7P2LLnJPkn6noRn8Tfpu5aRFwaqPKz6e3
G1Fc7lSxaRMgPrVcLbDZjbSus+7Pwz7IqKUSyNGDWlxUqqz2ESAqU/DGX6wH
FZp/PrqGPdm3J/mWSg+iljCXpOoQELCuzJS3rwc9N6taPKiL8/Hh5m3TR7CL
FxnGsXlbjAYP2PagIueNIaoe3v/hwcTX7j3oZeRKkgYiwMobzNQv9SDP+5mS
7dilP3arVN/uQRHBU8FhgO/X+fFYQGIPkvtT8ERanwCnK8LNms97UPvPxqQq
7DXH3CHu4h7kKqjqdt4Anx8rhVS6rz0o/uhDOo79eH0JLgqsrT1oe+2aTx62
y9TFh4ojPUjq4/YciwP4PJQUSjgs4/VKc5QvYc+THja/YO5FTgXByUmG+P2S
+vo4hHrRQdrDR3UP4s9fDDkbrdSLih1Pfe/GvhARfUtMG18/EysacQjni3gf
t69HelFsaqmO7GECprLKFe6c6kVd3B9VqrB9WS2mznj2osDrQeNnjXC+XvXr
tbnSiw7Lv7vMcoSAHi0vaVdyLypdONP+AlvD63vzrce9iFpgwXzUmIBlRXOZ
ytxeVDjpxDCBrS26riL0uRddXHKtiz1KQGHPhuCthl50Ykzbc/sxAnRVqrZy
DPYisZyypp/YrI9XVHMWe5H4WAW7jwkBfe4haWeZ+5BArdI2TlMCXgu8omoL
96HvhtUjOdhhbxQkFFT6kKF24B0TM+w7DwNU9fqQv/HWtQnsbwcW3x4z60M0
fa7asccJqORw4brt0ocila0PqpwgwN/HMKMzoA+ZCpRK1P7v4P0pxrf6UJLD
uSp3c3zeYvfJND3oQ1ahe7SZLQigTzeyu5Tdh6gP10IysV3j2n33fuhDQieJ
2wcs8foS/sbw1PehFya1Ln3Y8COkmWmwDyV0h7OEWxFgaF0RLLjch3bvuB0q
Zo3j47ZO0gG2fiSk9Lb0HbZObsrZGPF+1OPdX2VtQ4Dc0T6W6R39yPV836N5
bPlm9NLHsB9FGEYBcRKfhxW1ILaT/Qj+vcpRtSVACZziKjz7UYq99Mg37A+U
e7sSw/uRnFrZ+JlTOF8YFV2JiutHladNy2jt8P3GLqYkPO9HD/JeWz3Cpp35
/ulzWT/6HptbuteegEeMg7xsdf2oX1VurAGbN0Pj04XBfpQc2TPg7UAAEwQu
zq30o/2HC5+zOBJwZCi5J45jAN0ZCtyTjt3lNZJtLjOAfkfOx+o54fz4oue2
+t4BxFNM97oV+3D/kzTSsQFkN+X7wM+ZAP3MM4qGLgOI3ZX32FYXAk5GPjt8
JXgAxW4p/paBfY5ReWdjzAA66KvOiU4T0PFojfdI2gCSoz8m1oo9rXZZrPvt
ALpf3TV3wZWAETbTsHs/BhDDpfy7LGcIiPH0cTvbP4Ae3U5aScU29JRmPLUy
gAYEzihquxHA+XI91ptzECHGXvF67G++rdvT5AbR3tHOTvezBKRcahJa3DeI
SlblXWjP4Xpv5Rd+/sQgMleKzUn839lX4jbPDaI+tq5Pau74/NwXuF14dRDF
jvc/rMKWo+THxtwfRBc+eevYn8f5sYm39carQZS0/cjTOexJG4uklMpBlH/d
4HeUB673Ir1M7R2DqKpMpkLCk4AZ3lALzblBFBldcrkQe2jbroIi1iFE5/Vr
5YgXATxj+0/ZSA+hpWB13R5s/3u2YaLaQyjZ7ZlhoDcBV6Qvn9hyYghRn2zw
sPrg+li8sZX9/BDK16TJSMFmfHuvXytiCB0eDVzdeYGA9XC9rdFJQ6hVRIm/
Gjs152T5ev4QEujpm7f1JWC28r5qfO0Qqp/ySJjEZrq/cc9sYAgVZcesX/PD
+T1rRkF9fQhdEGdX4PMnINlCWWo3/zDKmivgfY7NfL70rZ3aMBq5blyhHYDP
ezKX7IvDw2j39wSNH9iNxlMpoi7DaM8Fp/OOgQQ0HQh2Lrg8jPiLPZxnsBOX
pTN844dRHHFV+HoQAVfR16cWr/H9Yp3jtwUTQIpJTLD/Noye9TXXZWDPP5Mq
jenHPpf+a89FAjx4TYz61ocRbSKZXI19yfXsFQfBEXT45kkOm0s4//YI3qPd
NYLsJr+ajGBHfzlXVXtsBH1VeWJ6MYQAd6sy8/JzI8hNN42L+TKOP63W4Obr
I8ijjCASsHWMen0EHo8ggwH1evlQPC9U2l0KfzeCzpD16wuxT/HvqOduHkH7
dkYSB67g/lIns7h2ZgTN9pdxNmCHK7p55LCPIj+zrKPOYQRQs8OV3imNIoav
rIensDmDT++cMhxFLIqptFeu4no4NPrlmMsoWp0mXWINJ+Bm9jHZ5rBRJKZ3
PicB+3y2Kvn2w1FkVyGcKnuNgBZF8oEzxaNI6OeqWR52ObXttmfTKGI7UFuu
G0HA9YGe5JTZUcSTdnD4GzajSOfnVc6/iHVd+YfldQJip87r3lD9izI2d/v0
YsfwxpvuNf6L7vdL/vC8QQA5/JeOoPtfFOT3YmgJu37z32HZW3/RA97Y0ohI
AizI9sV2GX+Rz6frxuw3Cfgc9uzXp4q/aDur0f0EbCnL+Qbzvr/oKUfCQ6lb
OH/vqmXlpR1DG+EKp15ivzok8W5TYgzFZLxp3H0bx+dTM0VhNIaizeaZ3mN/
ClJJdnEYQ5zDqfMHowh4Oj9h13ZlDHXZBST9whaO0csPezSGjDVkVqyjCYir
2zNwonwMcV07w9WDzVnksM+qawypds90n72D64F/Dk3U+hgqDQk7O4W9UEm+
MiY2jhLYPmUGxRDQVt22ekVvHKk2eT9ax/by6fgCjuNIM0PH+EYs7q/mj8vv
Dh9HH77+ec1K/v/8+J+zSR1Hk8wstVTsOs3pllefx1HQV+9kfgoBL7gGPu4e
GEcT059lkrH9Bnp8Jhgm0N65t05SVNxvaE3uaFWYQEe+bJ7IxG6ujLJYMJpA
pX3G/5QJ3F86PJcz9JxAvsbHrF5jfw4tmqsmTyCLiAK3XXdxv56TyB6WN4Ga
Y3eQ3mLT38v+fLZxAhUu+D/Vvofzo/A3l8ilCZRdofyrHFs0Cum1CE+ivdfo
cyAO58OSjgx7vUlksPc1qsCulRn8K+gyiQYutF43jMf9oZiEI8vNSdS3QzWk
GvthyzcLtReTyGzzpLTRfdwP9aaJ3/k5iXTbWENrsMsyBznF5iaRx4Gxm8YJ
uD+o2h86KDCFuo9lGnzHZrbA2V1nCr3zHso5mkhAcI+7gIjLFKpKtKz9jl1k
yTd9+9YU+qr5KOHoA1w/DsUlbH81hfarufF+x/aWF3bd2jCFZDps9IyTcL48
apctvTKFwtjFBGuw7/J/6y/mnEZsnLZPDj/E+UqllHFdehrVPCpqrsJ2vCQz
Zr9nGuWNtb47kEwAH+/p8g6jacT/2O3oZ2yl+2IvguynUeBv+jvoEc4felp/
tvvi+7HZBJVhP73QfZM+cholH6Hn0ErB9bA+tG4pcRrRrGUfL8QmN38aY341
jWb/zcOOx7g/qE/bsvfTNPK8G9aRjX34ls2hyKZp1B02Jqn4BK/vlP3g9Og0
Mp7t5HqKbaDuvvXyxjTyvz73QiyVgLerV8dkeGcQedevyQTs9PNjeWMKM+ii
D2cndxru71u0KfU6M+gqu7nfHewA+/1vWo/PoPFje/PonxKg6SRpsuE2g+pb
7RKvYHs+3kXdHzqDTr+3V1j838VyL54TMyghsMXeO50AGoeh76rPZlBz+5l9
Q9gqlGylhrIZdFA9/YN9Bu7/RZZmEutn0CMR1b+N2FV5MdZXR2bQw8ykd8aZ
BHT7hMbc3JhBLTo31T9jy02JVeRsm0V7s28b732G820D9/Zl5VlUKa3NloPd
3aZPc1p/Fm1T2+kj8xz3D2d7PaesZ9Hd90zBidjUGI9nj7xnEa3EcWn2LJxf
bVP6vSJnEde/pxeuYZ/nvG3plDyLDC3jnRewdTkidgS+mUWOd0vmz73A822i
enZ2zSxS9UpX6sR+2RTxj7FvFs2tjmyavCSg2OHN8Rsrs0jvlVDwJ2yHg4eH
Zbnn0MHDX8m7sgm4mME7M6I4hz78jTyYgX03dVfGb5hDfCz9j/hfEdA+w6Pd
aTOHGLx84m5hZ3G6D7H5ziH93e+UlrF53bR7HaPmUPLv4/bncgiga211bk2d
Q70Mldtbsc9W9j8OfDeHlP4+enToNa7v8YcbNBvmUF6/R1bR6//rjcFuifE5
pJhVclwuF+/HWbtVEsM88gGe+/ewkzg9nR3E51EcHU0QbR6Or5CYx0Wa8+jM
3a0z3thN1mpTu4/Po5auj4yd2JxcAtFt5+dRl3hG0eF8nF+eWL5IvzGP9NuA
phBb4P7R6Psp82ioXbhf8g0BK/dfub4unkcvtUocYrCfnQoJmKqfR1nmqX5L
2PNaDAtWE/OI+4e1uEsBzm8iM1JDTAvIi+rk/B07kWWn5iPpBRTyXW/fnkIC
cqTZfUN1F5DBfMDLx9hvRYW23rBZQPnlN/KYiwgwcdczLPBfQHslp476Yhva
vD3JTllAjRa7r7RhWzzkukV5sYDmGxr09d/i+2sqse2rWkBZlkeTnmMf5N0l
y9W3gB78FrnJWUzA8cZcLs6NBXT82gf6IGwjkjvnXuFFRNvxhq8TOxquOt7Z
s4hU7wQU65fg5w/1BBbzRdR1KXQ8EzszcX0mz2cR6X01zGN7R8C1whMFkTGL
KOO3EeMF7Lim7uobWYsoWJZ2rAG7472n1+uqRXQipt9Bs5QAs3C+IYaBRbTA
cM45CVvt+BH/27RL6Ewl/ewadjz/bytNiSXUoKrG5ViG8z98rOfRXUJPOk6V
fsQ+fTBKSeTUEppJ3JiVKsfzW8HkI7NLS+iYc3RRBHYSsPi/SVhCCU6+DP3Y
T9Gh8f1FS2hpWrbb4D0BhyI8j9E1LaHFJL79adiNrXfbJ+eWUPS2N+q0H3A+
FFBsZeFdRsLHPJ85Yn8a7Ig237mM2qxfZ5ZjG514r/n9+DI67TOqKvIR1zOK
tmyA7zIqXLqpcxGbLo/7vjGxjL6HztU1Yqdk2jacyFtGifkPJtQ/ETD6MkI6
um4ZLfr1k2OwH7Icq5mZWUZl5VqFw9hm5AbuaJ4V9L6I3sngMwHsJjfBfNcK
+p3xkpyMfVRYJeWYxQr6Ph8Hi9iNen1+lwJXUIKafKBpBY6PFVGmlvsrSI6u
kvQcW2fXs6duxSvIem/9aZpKAo5NpBGK7SsoveyNqA32t51RwmJrK+jd/RrL
19iebMq3D4j/Q6fGgjkYvxBQM5gt+xj+ofOrIgftsJ92k7VVT/9D1Rr8a3nY
NN7R26Yi/yEVkS9qTFU4/1iUrg88/4fG0c2eU9hrb5L1Ob//QwfMithzsW+t
bpK8p/4hHa68oi3VOH4ROwsd7yqytK1rt8Ke4NkvV7tnFYG476Us7ENOQT++
2a6ifKdRYhX7V3m9yUbYKorSuitz7CsB4lvaF889XUUfGz6rpmBbv3DlZf26
iigeda8nsXc5p872jq8iexPeLL1vuP9y5+uf5l5DY62dgmTsl7LJuzQ115Bo
8LWNTuyFc2d3FdqtoYI085OkGgJCjmzu8IhYQ8x96YqXsGWG9a+efL6GflZ/
8ajCli467RH+cw1tzDBI89YS8EB28mDP/Boyki444oittvbE5ZLIOvooKj74
Ars64QHnUYN1tDedOr2A/eKj9WMb93Vkdd3aE77j9fm8Pv2Yuo6uxZRbR2Of
4/mWI1m8juQSt+Y3YNtMSDZ0dq+j6BuxIaI/CEDHb8k0Mm2gx7tv57pi3wLJ
OUb1DfSVvN88G3snz+n4QJsN9CqUwWUO+2OasIPktQ1EGeXp1PqJ++mXrqlM
LzaQ0ufXH69iR2zmvSE1bCCmOXHOL9gNXV9GY9Y2kNe5tCqWXwQ4qxQlkuQ3
UdbWy0PHsH2+/OVjNttEg9UjXgQ2T6rYW+mQTTQbpmzXiC3kblt/OX0TXeYJ
y+X/TcCOjPVy3l+bSCBM8rwNdl0Y9ffflU30u+DY7QfYii+Dc8N5aKDnLrC2
Y3toqPaTFGlgfGLnlFAd3v/t6ipLujQwGWe/5yQ2u5TP2z5zGnhnsvwnAXvk
9GbupDsN1LdpjTRhawiKGYqE04DdmPVx3no8b3YpPzl3nwZEt98SMsPWvpE3
2ZxNA0YGqygGO5HZyd6tAv+8bKiiGttEjE1IoJ0G3spcTqdrIKB0+yuT0Wka
KJsb6dHBjhw6Q+piooUdDxwvBmEfVAvpnBWnBXE/9vOvsa8VmFOU99CC9w+J
wmHsjIFw3xvHaOHe6GcbiUb8vr0KcmnO0MLJeSkLK+wTal9CHofSwt/tZzNj
sI3GHqw7xdHCoZ+lJp+x0520zhpm08K79kNHl7BzP3cMHq2kBfsjO1NITXi+
Fe94FtxJC6K0qfsdsQOM3nR8maeFa7+K993FdtSlzdVkp4M8v0eRldiMTNfN
f8jRwaF7vpKL2BmSAgs39ehA94sVm0IzAdlmZRWu1nQgecvL0BqbT42YdLtA
Byf0m37cxN79vCE9NooOJgyznxZiW7X08LWl0UHuL86qfuzYk7t9jcroYJ1W
dDd3C4737eeG/jTRQeXw2Lgu9gTT7owHU3QQ4f9gyh07Vt6r6xLLFtAM090X
j22SyfDhqswWMK+e+vkBG5ltDXmpuwWMRKuzRrGlvyforVtvgd4DbTU8rQSU
ZP/SCfTbAl+qtHfsw9a/yZrBG7sFmDg2O1ywBR2Kn7U+2wI2XntrorDvOrkE
Vn7eAiC2/O819kWWF3otXVtAW8fEqwnbv//wbu6VLbD2w0jyH/bZl5y3/LbR
Q3zpMo94GwFhW4fOrqrRQ1n92QP62Kfef2PKNqaHvi9pb05j/9r1M+HGWXqo
IhU4RmK/HBQxirxODwJXMw5lYl9Imjqa85geIsSvnq/C5uBKatwspQeRo4er
B7H3sF/lDmmlh+uqTPb07bh/4+bTEFugh+O1H5WlsTedBy6McjOAHvclNYSt
W3hz8c92BjjRu/P8Kexn/5KX1o0Z4I3YdFsQtrZFTcZBdwaoDs27QmCTxqp3
ltxkALOUIIuX2H2bJ39bpjPAna169pXYITymuaKfGcBJhyGh83/HhdFz9DDA
rsivNPPY619qNpQ2GKB1IOIBawfup0C77oIoI3yz2+4kib3zX+OrPm1GmIi2
NNHANvC/UHX1JCNwndlqZoQdknzk6OGLjLB+s9PCDnv8iZePTgIjVITO2nhj
+xkedLQrYoScCw9PXcXuG1Axft7ECOlTInYU7Js3/VwkFxjhRknOyRTslQ7X
xsptTLDBecg8G1v6BPyO380EByZbDpVgb6bvi7xnwQSfik/s+YK9nfCXfh/A
BLyFz8R+Y6+FTTTzxTOBZ86XtTbs45x365IKmeBGe3J9H7bZzjP6x5qZwEVd
LOUvdrzXGUvVJSYost/hMIOdUC2os0+QGY58rORewt4twScbrMUMm9KVb1f/
f95ELp1eW2aoYxIx3cSmvE3OvxTKDI9KXzfTdhJQ+KCwEFKY4St4HNuCXaea
4b/nIzPwMWnm/+9jPp+ET/Uxw3WjpS3/uzg3qzWHngUsDeP1//+8qMyrjh0K
LCBPP+u+0fH//PXPbMCIBdTvzl/+h32p7q5blScLaNpcDVrA/jWVYdRKYYFL
hwNsprA1hG0VhN+wAA93oeTI/+sRbFCJaWaBi6LSP7uxl1Xob23/xwL3iCTH
ZmynnNcutOKssMdvraEWeyHZbZzegBU+iSsof8S+deyimZYbKzy8tOz0Brv5
FX1pSjQrXMk4GpyBfcJww1rjNSu8qNzwuI/tvilrvt7ACtXLI7o3sTvvMbYu
LrPCZvDAWAD2/ZNr3NLibGAVXRvggm35iUbl6n42+HQyuMXk/+cT+2PG4c4G
uzM+8Ghjj1zUePmLzAYJTpflZLFNZy+cqShgg9aCcA72/+MzsSJrtJ0NjtNn
fP8/npeF5dMMaLfCfq9yhw5s9ieTwT8VtkIySqn4iB0viCxiTbbCcp/wv3Ts
js9CTlcDt0IULSPtbexmVVSZnrwVTt/e0eKOLVmjmrVesRVcRLwvH8HeI31H
M3psK5Tpk8eVsFeTPscf4WWH8N3OSszY4VJ/x/T2sYNIWJH6/+d/Zy+r89nT
7JA5Y0f7CZsveVik8g47qL+STnqI7Se4amBZwA7XpZpWArAfn/JbE+5iB+3v
+hLHsLd/yPLiY+SAw8EaLLLY1yULSg+ocUDu1tCiFZzPrvOEsGXZcMBgf4/c
T+xtCtevGURwgOmX7Vap2Fd85/S5sznAc1LtoD92ZeDtC3zNHDDHlzO/Hzub
/766KQ0nGPv4OfFiMwrTZ7xX5oSw14a3e3F+rqUemT5tyQl07tPnc7CddPfv
RuGcEPVdmykEe5Xu8F2zl5xw1mf81AHs5zSmpMRmTpC8/v0sO/ZY4xAnGy0X
kNtSlZpwPeFdaT80yM8F5aM7nzzELvXR+tGuwgWNjYY1TtjHY/1ejxlwgfL5
J5my2CkcuesCJ7ngvgrz7uGm//+9p6HK0YcLrm0z8H2OTT+dIFQRyQUxWTz2
5/6vf3du0Rskc0HJab1Feexb9JXxnflc8C8oat8ArrcTG3Idd79xwbnmt6Qn
2Gm/9/W59nABnVbsF1tsxvVDxSeWuIBR7AfTNuxyZThvx8ENGt+1Z2px/Tf4
WksfIccNkk4PwiOw614bxFXocIPa35cFmtjpCs9kpSy4YfyGRswY7j/0c9M+
JXlwg9PGMkMK9sQaNUj9OjdMsJZImmLv1L5o0pfEDX1Gezs2cL8z38FkkZvP
DT+OaO1+hW3FmEAk1eDvJ8KUbbE9AmW4U/u4weFBTRkDtguXWWfFP26Q6+oe
fY37rZnLp9foeHkgdSM89//+bJReP8SBxAN2Gxc4abDvRzs6NO/nAf5sP4ZM
3N85Lf/JPW/HA1cnDhNHsLWfh14SCeSB0KqivAncPxolEB9GYnnA0vHqGQq2
fh5XdH0mD8wxu71Uw559HNnd+oEH3A22R/zE/WmJAW/VaisPXH//cMQDe4+c
3/59szxgkuXXxYTtyTdkl8DGCyeMgh3TcD/8qeCIAJccL6Tc8/bah52ytB6U
occL8VfFGBtwf52UvnTV2oYX7tobKbpjH75RpiHvxws+XW/r13H/fibV7iF3
DC/U8qjRE9j6Qn5vhDJ5oepyYKk09pKlRLjeR164zXBiKR/PBz9+s28Jb+eF
CVJMkf7/PuOu+2eeF6T8x5d+4nmDOvxb7STnNsim7Htni/1Vz6d9WmkbpL0x
WBvA84vR3hmdjAPbgPS8tswLO6PymlWQ4zZ43/Tk3zyej+rovsq5hmyDeqPY
ghDs5u7B597x28Dig93oBp63XggFdcXnboPc9I6Ea9iZP6M/ttVugyyZlvd0
2GZZL020h7eBqZKYfQSe51qZGq+/peODQ56hvv/Pf8PXfE8dF+eD3sDKf6F4
PuRodf7NpM0HT/K/LC3heTKpZLqz3ZIPlDhOnPXFvvGnJqTGlw+UlXQOj+L5
1G2Y7WlzLB+wBVk/cMQObtM22cziA3/Piyf/n3f3GRgGHKjiA857AbcOYa+p
Xdma2ccHN6OkpUvw/Gwul8Auu8kH97hsFZWw57yee70X4Qc9vvnEBDyPi7fI
Sgfu5YctJTV+9NgljF0Shy35wdq+pMAHz/Olymu2mn78wJ6dbN9Whp/vMGO1
AYUflJ+e8NTHNulvsjqfzQ/Gye+6n5USYBuVtPbqGz94FxcUbcW+8Gs5i32Y
HwRvSE/7vMP93vFh0yh6AQg+PhxdV4Lz782HfySlsSeGI3dgd/ElGTYiAeh4
xtpDKSbA90ih/1N7AZhz0Ewcf4vfTzurNfmyADTdsn51CFv3JF1X3AMBOK5t
JZ5ahM/T4pHZorcCYKEl+Xe5EM/T020R800CwLf5lNMUm89k5NKxeXz/L3Wx
TwsIyNeb+fSJRxA07j08vfiGgDK23APHdwiC+f4FyiFsLwbxsVVTQRBwbuRO
yMfn3+zao0/egqC8V31kII8A7upz+9NiBcFhHx3PDuyH69EVj7IFobPNkHw5
F9//efOWglp8v1vLpypf4/0+6js68FcQUr8KhbBha/AU2qizCsFPnZfDZjl4
vjNS07ivJARJz3Ofxr3C/YpfijO/kRCo06m/as7G+erY9Ifcc0JwOGTHFgFs
CWvYcea2EJyI+pBu+RLH08Om+F3PhcB3eYh69wXO70jqh8hXIeiZLKr6kUUA
/4myQrERIXCZBUMmbLXz3qpazMJQOJzIhp7/n480ub0VhcHUoEkw8BmuV23K
umWHheE3DadnViben9HQGBl3YdhZ6EzfmUHA/q3X255GCYM4MdazFftfVd66
zgthOO/3g0YnHfczc0l1kzXCUDaufNr9Ke7vXcZVSsaE4ZG1MlN8GgFXf3kN
PdwqAtMt82PvUwmouLvZcF9VBDS8i7iGn+B4up9Yk2UiAoI0KQHs2BwshimN
PiIw7tbFv/Px/7+vIystQIiAp2/WokUK7sfeeSr65otAZ7UWb9AjApoGrkX0
NYhAtOE3j/j//779+RcajwURiB2L38x/SABTbLofq4AoCI70/PiZhPOtbWLm
x72iIPtksmnkAfa6/PlYW1HQfs8oQIt94k1P1IVQUVDVCaAKJBLwd9Ghzj1F
FNj9IvVVEvD8nWvAdumjKJhKxiih+zjfCO2iTekThf1Xug6ZxeP92tF5uZVe
DJ4a1D90jCPgpNKEgaKCGLS/rZL1ukfAEWsBsVgjMbApF+67eJeAJxc4fjN6
isHduB0NEQR+H6PPJOPJYuBk7LcUTcXnRS27XjNPDAo+HDIhKLifKm99Ptkg
BteTJFviybhffTDiWrIoBmMnfYjEWJyPb9+rThAShxaHF6EPYvA8VRNDjdIR
h/J/xomJd3B96LwWRnYUh+ZL9f3x0QSwlQiZZkaIQ9nOjw5EFAFKjnPvf2eI
gyX1IfOd27j/VMmIYv8mDklSUz0RtwiI9il1txsXB/JTo+GLN3F9+PxWsJxT
Ap5z6Yl4ReL80sdpqrZLAm7ang51vEHAoRvHKvOtJCCnwoLV7DrO72hq+6EQ
CWASzK/UiyDAGywPjD+SgM4YiZekawQEjdcXp36SgNSfhuX84QRMceags4MS
0Mda/28zDO/PQYphCr0kMNMEnR6+gutBlnwmlV8SRhhHFr+HEhDF9+JBtKIk
pEr3F+RexvtxKmXpjrYk7GJVeHQ3hIDvcjQJcUclwWfvxdd+l/C8dm2/SbqD
JGwsPB4zu4jre5X53LsLkuB21vO4ajABhNG9U60RknDNKreHKYgA5l9Dp9bi
JOGD7v4HPQH4/ULhV/lnkhA3SHv5rT8BX6R/BVqXSEKTyM/IGD8CDDND95Br
JeHiZ3KJoy9+X1FXumq6JCGkVY1/xwUCjA1ZdNmn8fNEpT2k8SFAp+6nvCWd
FNTv6TL66UVAQP28R9o2KQiL7JBM8sT9RbRQ17y8FOh4pEi6ehCwUXPiyFEt
KVjUVDFSOY/3T3379efGUuCbQU2aPUeAyHquFYuDFHD0dG57e5aAAy4297wv
SEFxqELxJTdc7+XEmFojpED4x50b2mdwfylKvmoYLwUVl0ghK6dxfhq//63o
mRQkZ6o+KHLB9SokNY/0TgrIEh96fZ1xviogtqR/l8LzAI8FyQnPx3xV0RLd
UmCR5jjd54Dfz6gAT8qMFMQPDRQl2uP+50HHaQl6abCjGXp21A73vzq9Rk/5
peFNWnbFxv+/n1ITEKukJA1y526zvj5JwO8yh6W8fdJwv/dnqL0Nfh7TAVMd
E2nIetQhzGqNn0fpq8NXJ2mw5OEaLLDE54vXdMzSXxr0++s77C0IcI6xLhuI
lAaJ08QmvTmez/i2JwYkSoONygezF8fx/Gj78ADDS2mIoG3+dcwM14PE0Zv3
y6VBocPyypQJzodSgzKKv6WhYqLyJOUYAQ6mXd0lfdLg//b1GdWj+H1yZYQZ
L0hDAUNW6rcjBLwcv1fRySQDs3RHOFyNCNj75Kavl7AMROvszF47hPORYs+R
dRUZyH/FFHrvII5/SjR3DJIBqAkKUzTE66leuil0QgYcbuwsKN2P63G1tGeG
qww8PjkvdsyAgCFz6jW1YBmYtg4t6wQ8T2mY3XobJQNXlAnqeYTXz7Gho5uM
Py9O83BRF/cvmZ+dP+bIwA/GR53hOrh+hNgUwCcZUCsHK5Z9uP/RVZ8rb5CB
M1m1zFQtApR37u3UHJKBWmO5hW17cT1sHVHJWZaBXW37RBP34H77t2maJJss
gCH9VSENAlKFuFfIYrKw9UCI+INdBMh8OTexrCYLAhZPVvl34vg7orLPwUAW
PD5cFbinjudP0++P3lvIglCGoj+7Gu6fhKx+C52VhY6VPM6bqgS8OxcY63NJ
FkQJrck1EgHd64GUD3dkIU5sgNNPmQBVsiGVJUUWRDS7AgcVCegNCzQ6lisL
e52spawVcP5+rRMQ/VkWhhlieKvlCNCiXvr2sVEWzt4qPaYhi+vh0Bva6SFZ
aN6tWpcqjfspGokmgRVZqLdTe7xVCj9P1INVTTY5sKsWKAmUIEAl+aaKmZgc
UAT2S3aJEfB2L6OEk5ocVNdsazYQJWBTYSnqrL4c/Di71JEpTEDjp78ybuZy
sBZht4tFCPcHdfJPT52RA9uysi53AQL6K56VHwqWA56qhM6vfLj/viytpBwl
B8HOATv+//1jgQTGh3QP8edde7qu8RBw9GT419/ZcpBafKG/g4uAVxshbnHv
5cD/1Kf9uznxfPI2TenYbzmwdwykucOO18tztupfrxzIT+4R6WHD/Tbd+nTy
nBx+X2/jd7ES8O2Us/0uBnnQ/JTjG8mM++tAuw/l/PIgNtuZ28SIn9/mVs0+
RXm44cpsKcuA43X04M5XWvLA8m7D0XcLjk+9uixuY3koyohrKKPF+TFbfeCc
nTzYTGXkMdIQYCF0MC7fSx7qPPnWTDaoYPCx1nMyTB766H8UxK9RweKRtaQo
VR6Cnpd3tf+jQqmug/O+VHmoPd59UXyFCv/sNPqM8+XBcMuO205LVDgSw295
rEIefnwoZk9doMJDSWlP1CgPSjHX2XrmqHDvl3Ob1KA8cLplXBebpYL921qT
+QV5EDLUunhymgqCGwfCihgV4NJO57F7k1R4YB8tdE5AAbTVDnZ/H6dC0e9D
9cyKCtDNKWhFP0aF5AB128S9CuBFYT+hPUqFjMIpF34jBWgwdm3yHqYC/VaV
lIiTCnC/1KkvdZAKl1aiyjvdFeCbisnlhn4qHC/M8ZMNUQDvkrC0LX1UkNLZ
73MyWgF+Ghrb7uyhwl3mJdfLSQqgFsCb4fiHCnPbrzNEv1CAmDTdyDud+Pmk
X9FFvlMA/T971gvbqXCyxYjDs0YBOrv8OLtbqRD1Gtr12hUg7Z/He8YWKphf
IAuujypAxfanW1WbqFB5+9DlzBUFeHrqydrxBirAlvgCbRZF0CqdoQbWUaGD
6XNQiaAiZKyRvif8okKMpE6AtKIi0Bj+zS3+QYXuffGOgZqKUK/8U7+1lgof
H9wcyzuoCKmZV68tfsPr3TZf02KpCL/ZX/nxfqWCusBU7pCrIqhuYRNUq8Lr
/Vti9sdfEZq9LAKMKqnA/qPG/n2EInT6HIl2+UwFKv+vOzcJRaiyLLAL+UiF
wJgc8p4nijBLcZykvqcCry9Z+GeOIrx/ImGQWUaFtyON/UfLFeEQ30/bd++o
EMep8ji/VhEOxhzZ96OYCuQ3l2k32xThV0HI0J8i/L6LRz/sGFGEhDUjx6kC
KuznXKQcWVQE58ys5xv5VAiNu6BgRK8EDB+oX7bmUeFz+2UdVR4lMGJdKxZ6
TQWhy9TIRQklaFmZiJR7RYXnQuEl6apKUJnorab+EsfLu4sUzX1K0H/tTrFW
FhVINUwfcg4rQUaNtazBM3x/XzEaVisl+L08FmiUQQWWVE42o9NK4D5xJtf0
KRVynR8lelxQgiPNI80WqVRoXpxx9r2iBGclHo3bPKaCJu1zSdtoJQhwzp0/
9YgK0sbfyXIJSrBQbTlr/5AK00yNbg1PlWDU/cuIwwN8nixzT5/OVYIsDZ0O
hwQqnBGoh6YyJWChX/tuH0+F1kDFd4rflOBAjPGnU/eooFAjE2PfpAS7jwaV
2hBUGKwr9vfvVYLSy9/fW1CocDHx9PbzE0ogu5D20zSWCpKPlUP0V5TATdZ8
0ugOFeKbU/lW6JVh+6K21P4oKpjen/hA5VIG1w9l5/fdokJPyZe9zKLKcEAN
/dwZSYXM0IvgqKAMaRqqpkrXqRB+byIhfqcyBM4vTItfo8JT2iyal7rKwFsh
/Jn3KhU+1AnpPj6sDLtquPcwX6FC2Hv6bX7myvCC8pq6FkKFH/dGLWQclMFH
UqZx+iIV8rVS6vLP4eu9C7cMBuH335FoJ+mvDPzX8qTbAqhw49HMV48r+Pva
XXf/8MPPPxn6N+6WMggrSOh8uoDzk1x7/ENCGT5w79Qt9KbCDrugJ1cfKkPf
6Ix2licVLr+M6IEMZXhJKtz76DwVDlxeVOnOUYZsjgYt4hwVUE6kvW2xMnxR
ydCPdKPCmHz2kfxPynDq8C3zS674+9WyfwzVKEOLUbOflwsV/D+nfFxqUIbw
iOk0ZycqNDh7bwx0KsO4yZ5hSwccfy+/ueQMKkNjHMv+I3b48w2qNeaTyiBi
+71Ez5YKnn9peJoWlSFFsN9klw0+r8fcBHduKkOZxRsGRSsqDJfblJ1nIoGM
SlqvqAXe7xcfu8I4SRBsxz/EfYIKx2rM7b0FSOBofpGfyYwKri5xoloSJHh9
fUfQ2jH8c7PO9T/yJGA/lM08a0yFkXGHAcftJAitMa8bNqKCcpVyQakGCQym
7jV0HaKC8A3SiVkdfH/NNp5GQyo4PCWlbzlAApMoyt2a/fh6iTbq1BESvNGX
tvqkj+/3s2qz8DgJwnvWnYoRFQbq3NusbEjQOUQueq1LhfJJMaZ6BxI8KNW3
fbYP7+9ZBX+FMyRYvx1h+liLCjm9BczWHiSwlyt/kKCJ86da7xsnXxKoTNvp
UDVwvGgXOh8IxiZ+aEftooLaQw4auisk6BK+khixA5/nQusrDyJI8BBabELV
8HkWl/7GepsEamMHrwapUmHpy3SDZSwJnpzZw+lLooJKoTol5C4J+Iw4t3oq
USGaXnviYgIJIp21L51VoAJjr1mvWTIJdj2SsD0th893cKYjXSoJmlbk8h1l
qPD1i5V9bAYJ0NqbG3ZSOJ857f09k0WCbSPbm05K4PgqFXmtlkMCt8J/mdZi
+DzHfJs5mE8Cf5GQdUsRKlBoF6maRSQwv8bRaSGEzxPSv0n7jgQj/QIHLQSo
wLSg+T29nATzn+f1LPio4NFt7iD1iQSqHHQ1Frz4vJ9Y2xtcSYKLGg//WnJT
YVbs7MnMahI0MAmnW3NSwf1NRnlODQmmzjavnGTH8elb60r9QQIWO/kpOzYq
/BloMjH+TYLFOftbTixUeLyUHdpdT4J92r++uDLh/eaSmT7aRIK7wjWv3Bmo
IKu/8PJeCwlCTJMNfLbgene+9s2bNhIQH8JvBdJS4VbjCturDhJkXm7aXN6g
QI8TvLvahdeXx+zAvEoB7uh7laRuEohOyasLLVHg3qzizrweEvDwFoWS5iiQ
8F2YjauPBOqbGkfQFAVO/Tlrc7ifBDHpko8txihgGDYnYzuAvTJ6zWOYAhz3
Iy8aDuLraWhWrvdTgP9SpTPrEN6vphrWlG4KfC+YH3uOnZeQXV7SQYHEETtZ
qWESRHjRCra0UGB52x4hf2ypGxKSiw0UYBxOakvBXhew7uT/TQHK21uB6djy
52dPaH2nwN077evXsR1qNaLtv1JAZZv5DV1sj7uOt69XUsAz565IHf4+A8nn
5i8/UmDvadEWPWwzM93ZxjIKfPvLXXsTP2/xDb3zNCUU2HfhH1sWXs+ludpP
qoUUsKpMfZ2B1/v1xuaGXR4FynJyv4fi/RC/M65AfkUBmx3PQ7b3kuBk8WOD
T1kUYI/srXuH9zNeUcJyMYMCfmLkMak/JLCxPn9GNY0CL9Lf9p7uJMErKf9L
bikUGLFb+hnejr9/UTAhNYkCdB0Hfl5sJUGJp17ln/sUaM9qXDVuJgHXwntG
8XsU0G1/FfCvgQTJF7xdHSkUeEKfaXWjDq9XW6g/7Q4FSk2dP47+xNeL3bg9
cosC4e4n6pS/k8DQ3tNW/QYFqOR3WYe+kcAyK9whJJwCj3j3n4cq/Plb9klV
oRQYqP+6i6+CBM+5Unn5LlEg0DJUseoD3l/t3l9nAimQtmnuYV6G3wflZWOx
LwWG2pkky4tJMKgUqcDhTQHFWG6PLYUk6Hn798eZ8/h9umT7yueRIDvI7McH
NwpMH2g6Kf8Kv48PIiTR0xTIbv5ltAWfz+7MJ+MhjhSo3PPvbHk6CSbKdgp0
nqKAYzZLp8UTErDeEc1FNhTolj//89tD/H1uj8syLHD8RGmfE8X5YVvQnD7H
cRwveUcbjuL8IZBxyPD///+B+ayc9imcX5LzPtUOGVGAuLBWfQjnHxi40W51
kAKHol2yeK6TwPpxcNA3Awqsi2QyluH8pa5ZkK6HKICqMjgOXMTx4r7rfNE+
HN9SyZMv/Eiw+8pArfpeCvg2X2ic9iQBv9arn6924/PzrGiS7ywJ6ircg1V3
UOCNeZansDMJnO+N17xWpYDGPVLYhi3O37/+/ditTAEWUQvzzxY4v2oaR5bJ
UyBzwVjUzQS/nyuxCwdlKJCcuZf17yGcr83dZBol8P4ufTAx0SeBi74Pr6so
BQImaUXvaZPgqNeemkVBCuzZF5devIsEt8P1jsbwUeD45ysiH1RIYOWx+UiW
hwLqI/sLMuVIsD9wrOIDBwVYpQ8+9REnwcFmt8/2bPj5dKTEhHG9csj99miD
iQIHC+qtMnE9U69xsk2jp8Bn1srIbcwkWPXyWjtMSwEJ3+puVxoSfDold3t2
nQxJadseJizjep+XT/v4Hxluyh+czJ5WBiVxTS+TJTIcPn2HK2NEGbS0vv2k
mSeD6afLWuE9ynCxxE+5aJoMROHSE71WZfg1seOG9wQZ6qr1rvb8Uobfz1e6
lf6SYWJ9fKtbtTKo6uXpjwyR4Z3/csSv98pw02v3q6x+MjR/zhEWK1KGR6Pm
8t49ZIitLWA3faUMASzNuRpdZKhHTPfPpON+oSrAjKadDBFS0xNOuP9YDf/D
/LOZDK6PmMz07yrDM66irpQGMq6PO5YYo5Rh8s3der/fZLjbniyef1UZYrfS
jBn9IIOacTnt/iBlnAfClGVryLCj72hniacyGDyNiKOtJoMjx6G//KeVwXsj
SKWvggxxWsNnbU8qgyx7ycKXj2Qo1sgkbpgqwxTjw7nscjIc/62ZHm+Ir79+
WinhHRk4D93ujN2Hvz/sWNKNt2Soni8J9tqhDOdMbhsFFpBB6pv0m9243ys8
tFfbPY8MQfHG3/txPwiJQT5OOWQIM5igucyjDCo2ZuO2L8kgST9O/sekDCT+
6jc2z8ng72pV4LKuBJY/fn89mUEG4XKX129mlcBn3Hq7QxoZvkx4vp8YVgKx
o/uGzzwmA0fznAR3lxJIBpksXkgmw3W3RB7xeiXwd7N1uPqADAFuEk3bqpXg
GoOoNHGfDO1f3TIXSpWg+fWBA5n3yMCu5PblI+6fmw6HVL+nksG6XcU3KEMJ
5A9Y57THkoHvVfcIf5IS3Eg5v7oSTYZs/yKPNLIS8A1r5oneJoPS15W9QteV
wMFFs97g//8vs42WejlYCUKsWpw8I8gQLKGX+81DCagyIY4PrpKhX1C2bYuT
Eux4GfT7WygZTq6qHVG2UAKPWMGi9Ut4/w4PGOjieYJJ/QmPRjAZtO9X0+nq
KEHeF4MRnwAy9Nm5fFNSV4L9xspaOb745/d0mrfIKgH5SSDTtDcZnGU6z9UK
KMG/OC1LDU8yrKn8+hjOpgS2pVdlw9zJcMvhoZjspiLcPnYwuMaNDPeD3r0v
nFWEaSLcVNgVP/+h5H6NIUVI6eB/7eVMBtmA9Np0PF/N3xtKqHQgg5+tYhHd
Dzx/HfjMJmFHht1rnn2mHxWhKMF365WTZBCpT6fEvFEEaYP8h3+syCBOt7pW
nKkILc6apfstyMDgdcu96YEiWKw+98w+Tgb6rv3b+mIUIfpCep6gKRkENrl0
uq8qggdRduf2UTKIRRVI/PBThLSUS2urRjjehVvWX57B11ueZPA/RIY7xnR8
oTaKwLT289nEARwPZSlPdY0V4ebY/kEPAxwPT9aGp3UV4WuawIcJRAYzsROS
99UVoaw+ZY+/Lhm4SjOiVWUU4cSizLE1bTJIH21xfcunCPQ2w1ui9pLBmDFl
fBezIvDLStgJ7SHDj4abjk//KcAbryWrV7vIcM1u9h/DhALU69xdOLCDDH/1
eNdOdSvAqBCzVs92fB6/LT/OqFMA75iz0ldVyKBZfFWmv0IBSnIL86WU8f5e
sq/YVqQAwR4Tf6sVyDhPspRpP1eAC1Obtb5yZKAIVRtZJinAp8+NVhIy+Lxc
fvrcNUYBXtcZxfyWJEPujoBt7mEK4BGwy+s/iu47ruY2CgB4e++995IVlRJ5
jkqSUAlFhRZSEioUkZZ0f78WLZpEiGS0JGWUVKQkpElFKiPd237P++f3c/3u
/T3Pc855zvl8eN8oFQoWkff1Hod1QeOh65S5EgXZukvYHT10YddcjNH//z91
4ekXrBVOulDd6K9UIUuBo3LKD3FrXahaVVVySpoCcdEt4v0mulCgq8SykqQg
XOzQ9ZsLdMHZUndEVJwCnyHdwf2KunBC/UhSlwgFl/cGCqgI60KmbcxQsRAF
cuoztg1zOiC1fmgsWoACvuXGff6/dCDzoXDhHj4K/v2w5Ofv04Ho7fuk1vBQ
UMjgm8xs1QFhVdflqlxYr9UVf+i80AHOTbacXBwUDO1okLr5SAfYxmJifs4z
IClpxT3tGzrQ9cCjumOWAekngJmergNRR1Rv1U8zQK1+vwrvBR3gzZyyfTzJ
AO/6b27+YTpAbdbLvs9kwOj+vJ+N/jpgf6zt+p1/DOi4Y86us1sHBl9peBf9
ZYDIV/53x+11wHZqyYe7vxlwkVPo4ou1OvDvgdDcwzEGTCydDhcy1AH3J3Uf
q0cYYD5P6jdp6YCdoJdv0zD+edXxvPPSOrCu5cvdru8M+H6v1+opjw58tVtw
8+8gA7r2n+r7zdTGemXgIjTAgEtBT+6qfNeGPcIfHut9ZcCCFXt6rD9pQ2zZ
ZJtNHwPyq1uu+77WhiWX/XP9ehigobp4ZdxjbeD1ZdNI6WLA56sr6q4VacOy
4OPbqzsZoHPQNbIqSxuSG1PWjH5iwIuvD/NaaG34QIQ/qX1kgIo5p1PfGW3Y
HpGkt+MDA5xFi16NBWrDa6PmBYnvGRD45pnRlIc2BMx7fGluZUAxPf+C3Ukb
xHN/Woi9Y8BwSHURzzp8P+d5l21vGWD5fE6Rf4U2uHfoamQ1MyD5oiPw62rD
yT8/M340MmBbHoctr5w2nGlqfmb2mgFLl0zv4+TXhqtj1pepVwwItmusn53U
AoHt9ZoDdQzYda8wY+KHFtyPqHZZ+5IBKw19BUc/a8FwcpJ5znMGuF6Psfna
qAWejrnNHM8Y8PaQSvjHKi0osVkndKAG1+s+8rnpjhYsftfy7101A6zct12o
ydaC/KUpcfCEAQ7EpfxBghYUJLa+uveYAT+XXUm8flYLakPfluhUMuBx2G6S
cUQLDOpeWGWXM0CGN2Ik3lMLdPOHTiuWMWDv8fMvw5204Grw/j2ZjxhwQiFz
/Mg6LVAfPTSk8pABooywXJ8VWjAqriZTcB/X25Y8sVNXCzidMoYMShhgJjOo
ZC+nBZsLJtyrixnA+1DJ3JpfC7TO2xx3uMuANsXQcPMpTfijkmU4WITP1w8J
rhjWhH7ClnDmNgOUnH/yG3RqwsnYI/HKtxjAsf92zsImTdhu/lf3SSEDrrX/
nNB7ogm75UL3etxgQH+vgKHeXU2o0J8zEbjOgNfm/KELcjThIuPgzYfXGCCf
HDe+KFETeAKLSr2uMiDeteX58ghN+L2g0F02nwE176vFVh3F561IVlMuA2y1
OmbWeWnCy9SNQTE5DDgetbpo6zZNOOtwrc8qmwFXN95d52WtCcrCqt+4sxig
b5D8PcREE3R6okMbLjPgn9NwJaWHDii4mpSJzt7VfUNeEwyFLXe7ZzDgua9+
8EsBTVBUUL65OB3328Agb3BaA7r4fp9jS8PzOjgaKTSiAQfUQobbL2H+HIsl
xl0aUBHh2V18kQFOb2v/7H2jASpmPu5UCgPkbDirk55qQJLdwn0ByQz4usXh
ed09Dcio38namoT5rLJdgz1fA0I70sRWJ2I9UHNjrUnRAJk3UXd0E7C+yDh5
n43SALZVT97K0Ay4mfA6pj5YA3b+/RTET2E+yDFPSe3XgGf6gZfn4xmg/LDI
29tFAwp8JCwnLzCACt/nWmmrAYab7fZPxDHAUX1FuMxqDeCxKxRgnsf4rmz/
EbxYA6y9i/WmYxmQlnurslNFA26t/faUA33wfqWwjZgGXDKpbxGOwfOOL5kp
Y9eAHLd2F6VoBtwW6M1f+lcd0i+d37EkigGs8+Yqt7+qQ1Oe8yvLSAZE+nlF
L2lXB5NFpUWu5xhQ5J428ahOHfrfS3OeiGBAQHNt7LpyddDf2FeXdpYBUd7H
tn+6qQ4FG2OmKs8wwMPx2/Ggy+rwvNIvvS+cAeE9//hkKXVYXczME0Jfe7pE
tTpcHb4cjZM2O80ANo/qVv9AdRg8GjnmewrXeyhkjaanOhilWCzNDmPAAa/2
4G4nddBUV21tD2VA7WaelDxrdWjpCPwojg5Y/fm2n6k6VLJosD/JgN7y1g/m
+upwyqaRJ+kEA7Jk5RfKKKlDqF6I/ofj+P2z4Y//CauD2uWuQlW02+3Y3M55
NZB03nzuYAgD7JN3jzX8VgPjRtGHFcEM4Er8UvG0Xw0ClvmaC6PFY2PlnrxX
g/TkPAXPIAbMFSQrPatTg9Iv07aPjzHAs6/705tyNej/9qhRDp14aMbn6y01
GMiSyDp+lAGGLxe0sWWpwaYsu6rPR3A/GB7G2glq4KKQo2eBDj+/4YpDhBpw
7bLuuhXIgN2yy1Sij6nBsvfBnXJo5QdKDbU+alBisk/9/GEGNObUlPC6qMG3
YxtvzQTg/q+M+e60UQ0832w7fhT9NT0m/Ka5GlD9j6JHDjFg8xQdxWegBjMl
V9p80TtXqQsFaKhB9l2TPcP+DJg/clizS0oNeF4U6wagvW32fd7GqwYKXoYL
JvwY4GuwIeb2X1X4e2HI4ww689Jk+5MOVTB6z3wnjPYYH3/WV6UKsRdjQrIO
MiChseagXL4q7F1VtXk5equsz/DuWFXYePXx9le+mI+XNu4u91eFFb43GJ5o
4+sb+7W2qsLhydzfbOgM65KkPFNVSE9/dSb3AAOEBtbELldRhZjja1auQ4+9
1u5q41SFwRIV+Z/7sZ52id05/10F2txjVC6h3TjUxR3eqIBVSsp6S/Te76Oq
Cx+qgEPI3qS/+/A8D8X/kc1UgVDgmy1A/9odlSN7VgXSrPOi3NDZvT2gv08F
OHlt9GXRJ1Zp/NiySQVql4h/b/XB+BSwLYk1VAGPm1JPk9EPnDvutMmrQN/P
/UXb0d8a3o8bsqmASqbmXSX0iYhXaQUDyrDQ3+XZN28GHIp+cGdRkzI46h/9
cg/NtVvC9uV9ZWg2d+E9gw7wOnXiaIYyXN5m8n4LOiH/31qjs8oQKt68Th09
wZ5WwLdfGcTBZse4FwPOHvt489dmZRjc8IT3FXphzwnHn8bKMJBjvy0bbb1t
PGdaSRmeT2xbE4L2CRxPVeFShpjzojX2aPvZzpXbhpWgMrT080J0xdVN57Pf
KUH5VGw8HzrstHbsbLkSaEQ+bRnwxPOgHUwCcpXA+Fx64Uv0hr2RaeOxSuCQ
7iBxA/2STfM247AShJSpCVxAn94yEmTmrAQllhvoAPR8z4m/U0QJ8tx5c7ah
LXRFdd7oKkHp5jQzc7T0VU+RUlElsJ1c5aaD1vD/d6uEqYj3wjIecXSL5eW5
mm5FSKwrNZz1wPvDaoz7W50i9k+iX3+gQ04a1igWK0JF8HHpT2jmzK6lPmmK
MOFn9LIBLc8tsOX5GUU4MR85/hhdIP1IZcUBReD+czurGC18xu1KpYMi2Bwe
q72GvrnI4pWTmSJcN0nYfdnj//7ONoddUxEM81qPpKCnu+TUagUV4UnB3BQD
/VZc1PrSuAI0dmyfiEVv7bUVPf1FAeijGp5R6Pnn1cdPvFQAvfs3yDm0yg9W
eOxdBZwrlsVFoBe8GFO/laYAayO51v7/+cYlFrt6zyoA+7qDHv8//+vcTr2F
BxUgVfHuz/+/v3Q4ICrWSQH+mip0/f/7JeLRhybNFeDfGabR/++X03S4+5Su
ArikJI9lopukRNukxRWg4/Qqof/X94qbzaZmSh54H60+fxftuj9vxZmv8pC+
75tXJZrTWCfTsVke7E5EXqlHR9+OP2xaJg8i5w8s+4CuULtxb1mePGSc6VcZ
RJ8ofeW8Jl4eJIVsvFhoifeBe92D5cHEaXBeAM9vS2fsi8Q98pBfKPVLBW18
Zlt4h608tChoGRqhVWR/xy43loepYN86W7Q7u01ntqo8VNqb3/JAn3dTOKom
IA8/2f52hqIn3s5YPxiXg9yI/p2X0AE3aIdd3XJg0bJPswQ9umV7vHSDHBxb
9NHoDTraO+ZX3wM5qHiQyBhB34gyCnmWLQfrAn4uFMZ49+uylS+NkwPlDetE
lqBTVqW8qQqSg0mFyeX/5wtklCZ92COH94h32lF0uJHZLi47OThc+n11GrpD
6Yy6lYkcOP/8qvIEHaXV9OWShhzEjpeu/obWr1kXOyMsh/3h8xRhzGepwjG5
oElZeCDkr22CHs0ojWH7JgsrzKRH9qJfCYQ0Zr2Vhaoc9R8MtPFIX9eWx7Jw
+SdToRJ9uCvlkeQNWXBpnzv1HT1SLbTxR7IsnNXJEpfH+uPjfi+5NVwW+srW
tG1AG+9piXlzUBYqw22fh6KXG15V6dqB3xezqOcO+sh92y3zlrKwaspepx9d
sfqtmKGBLBzT0L4oh/Uw0HbhzhNKsiARILtwC/p27BqNd3yywG+cOhCN1pht
3G3+TwbO90u8rEanpWnyV/bKgOD0VN0kOuPmDamNzTKwfW/NDyOsz38qKo+P
VMiAMdfHRYHo1YZXF+Zdl4GeTw/j76CN4hI1D6TIgPpAI98I2rY9c7vFWRl4
vywlexHeBx5/nlUsPoTf/z5iiz+aXWx83cJdMhDzV0z2LvpI5/yImY0M/Gsp
Hf+NLp27ccPVWAbadv4ZMMb7Rnlp+cEEDRmgrFb/PInmzfiwqF1UBozWS3DW
oDk/JfcunpWGXNM/C/jwPlu882B46g9pWCW8a7c9ep1Qw7REhzQ4fmrMTUfH
PxCwy3khDd3t9WP96MDsEG9yXxr63VrWL8X7snXE1vxXjjTojh24EYreZHu3
voSShkYlWbFX6LvcVTPRYdJwTND9lCzex7p2+5r9fKVhetOLUR/0/uAry72c
pWHiTptHKfqtoaWKv7U09MpJd/Dh/f5iw+LoGCNpKE8V27QL7fRaffd9DWkY
dnZ8egedUdxx5ZeYNEgW+RhwYr9gzzezgsxLQT/v50xndDOlp5o9IgUD7GvY
76Knu0dsxTqlYMlW1d082H9UrWm+k9QgBccfiT5wRw8QM6JTLgVLVXLnStE/
FdN/NVyXgjsFPuYS2L8sl1xfeuaSFGxJGj/kj857kRKzPkoKeDf0JL5CJ9fU
bVM9JgUKO59e1cF+yKZYQYbPUwpKQxcVRKIDv1Y9ZneUglvxVSn9aIGYD+ZC
a6VgOlk4wBL7q3PakQxdAynYX1lqeBU9d/N99lZVKcjUde7lxn5sMK5pf4KI
FHxYEx+8Hy29eH/nl1lJ6L745/dr9GmrjNFVI5Ig/l3f0QD7u6Ui9sk3OyWh
Ubn94kV0Z6j/kwWNkvBs7aXKabRKabNneaUkRMaL1Hpgf7jT2ibE5ZYkvHLv
v96ALqCv/+TPlAQuq4qDhthfis+VlDbESQJf+0qhK+i1LdqNmScl4SuLP5YX
+9HnFhXKp3wlIf5E65cj6Pkt8jmHdkqC/HEQ6kYnGI5YH7aVhF3mM+J22N9G
Kn3ijjCThPmV90fK0dZFp9/m60uCOp9klh72w6kqxzLeK0iCh2+Dehp61+PN
O2QFJeHIpvMhfNg/a/NmTe2flgDlOrasE+iOJSMhDcMSoC7SnzyMvupbU7uq
UwIk7ft3uGM/3uKd1Py4UQLKuB8NtaDDrn6iNlVJwPYOsXXW2L/Hu0gwR4ok
4EHazYOVaE3XO1NXsiRgN6zatQz7/cpVagw3WgK2/gqVuIG+c7M9d9EZCVjz
RydBFecDvwTzRYKBEiBaynyXit4d+ER1cq8E8HXc/CiG80Vq5NOACUcJkJWZ
y4tD75m7IcppJQH6LsWLuXEe2eny+Y+KsQQsvHf2+Bn0pgPlQrY6EuDvZBgx
g45/nG8fKSsBTTkxG/6fZ05fn7zXxCcBAgoWTRNo33x5LZ0pcWjfrysUhPPP
lcE9GYxhcQjWmOUaR1NsanxcX8ShWDzu0VGcl8wdbu453ywOz0wvqY6j+8x3
pCo/FYcdj3+sCcL5yuXUqeyn98Rha5+DJBPdvfGo35F8cbgnlpp5AucxjsvU
7+UXxUG0Obp9Br1eUluDI0YcYqpHa8/g/HbHIf5393Fx8C28spsb57v8Afmt
jb7iMOfneSsOveWiplmdqzgs5he/JobzIc/6+fS3m8XBKO34xlS0px2nzxB2
h6L2/ldUcJ6UdIxOFDEUB4Gzz9IL0HrR3aKW2uKwNsWeLP1//qz0aYuSFYdp
weH4MrTCrmPv2vnFoaDb96wFzqvWuQGzxjNi8N2lULEJne/3yiZ/VAwiw87s
dGbgft38dl2lVwx2eL9e/RVtvVBf5EarGGTa+dQcxvn33/jcIfJSDC5FLRmc
Rd+F5qqvZWKw5xRH0QWcl9uucY2m3hKD/PIacQWcpyOsxP86Z4mBzUc7qUL0
h2rvp7qJYrAsKeq+Kc7fS04Hb+CKFAOpks2j9WiZKxVnR4PFYIFS/DMXnNeD
lt52HTggBuwNGsuH0dwG9U3DrmKg8Yplegrn+51VVP3cFjHoW/WvXRTn/z6B
c6BqKQa/t7MJ5qPfZixcsGmFGHCFcLatuIjruyQdHLtADKI2fDd4jZ6p+qzQ
oiQGei5X1PZcYsB9TSlBXTExUCZCef/Q51g7zOI4xWBXgeaDC6m4X3vPm/4b
EYUsu3fbNNKw3o0zbX61iYIkG190OXrV7/UM7seisCnnoaVDOsbjseafRvmi
WEebGN/Rbwe+bz4dJwq7Atd6RmRg/zDCntkbKAoni3ieKWYy4PvdmDJ3F1Ew
/yF++yF6VG2C+geiELjFRdn+MvYDQy3cBXqiQMTapIfR0F7IdVhMFPT9TqZE
X2FAXLXM0a0sEYi9vS5NIwvze6zS1L5HBFbqGahVoxc9XW/uUy8ClJvxQtds
7NdzQ/dfLP7/36s5lE2iJZ6p5n1JE4FDHyNepubgfHeO+92asyJwQrHOaUUu
A9684O8pOyACftIqHu/RBl+kHmx0FIGFO2JHjuXhvPpPYQXTTAQSQ3gnpPKx
/51Q3FypKQJ94lknH6J/92t+TRUSgdaXW05uv4rz1nPbnvh/wsBupj7ORPuz
PdTP6BKGUQm5wfRrmG8k+VZ1nTAET5k5ri7A/WjU2DhbLAwJmYlG3egDIUW/
HTOEoStXixFxnQFHG87HPD0nDIvKZnfq3MB8BMV/6/yFweG87pUGdJT+O43+
7cKwoqXIMaAQnw9eNpkKwlCy8cpJqZv4+5Gv9njpC0PlVU6pCvT1b0YWNlLC
oBY9prznFs539xWjLeeEYDzlcCrPbbzPBg2ltw8Jwd4jqeFFaGnLtR3h74TA
qCLovVMRAxzCpMuePhbCvlclbQbtGpBwRe66ELxrz3959Q7O3/PZgTGJQtD2
VHHPprs4z/iBsnCYEEivyfScQL/TDTtf6CME87Wmb7OLGfB+oV+2q4MQNFUI
XttwD+eRZhMbndVC0Bq5qPcvOkxC2p9HVwicgx6cyyrBfi/KhjkjLgTibVUX
NtxnwNA+7bf8s4Jw/Ysnaxz99o9I76IhQUj8VFuf8wDrsfUZSZ9WQeAcYk7b
PcT4jpm0f/hEECoU1BMn0StFhM4p3BSE88FuMQWPMH/TnJMvXhSEU2ONX7aW
Yvyp0Qd1zgqC9r6EZPYyjK+FAf8a/QShuOjV9btoxcw6hfPOgmASninvXo73
13Twi51WgpARuWBIqALns50Hu9caCMK0Q5rEY3Tt4TzHNUqCsMRbOO1gJd6f
Txbw2/MJQo7O3RDFxwygD6iMBI8LQPzA1eLX6GfhRUMlPQKg2iVjEVaF/c0r
yQHOJgEoWrRk4eIn2E8JZb05UC4AWp1SB7vQx9hv0l+vCQAZ+ceWUI39pOJt
sWNJApC3cnZ47VMGXFPXMpcLFwDjsB0Lx9E753Lm3x4UgOeOy58U1DAge6rG
IstZAP6teZzvUsuAe5dW/A5fJwAh+VqfhZ5h/Wx48i9ouQAYvsj0fIp+3q6/
6oyqAJypd1x97DnO11G7bmcJCcDWklAvvRf4+dRao5ZJfvD33vC5E63xq7tK
dpAfHPPHshNfYv2l1hsdaeOHEoH8e9Z1DJz7MyN6avihRzpddAbdYySa4nGX
H6oU+crv1eN57x7YyrrMDz/tdIv2vcL+hRFUlBvHDxwPlwwrN+B6atXj3Y/z
w32THUfa0KU1ez4v8eEH3qRPay+8ZsCjjrJoCSd+iN7x19miEecD2ZoT/Bb8
sOhv56NJtL+ueo6kAT98vta6814TA9x2J34zUOEH1WQpqwPNDNhn2WO8V4gf
siu+BKq/YcCywrGwq1N8UNrj3/8RbfvpdsHUEB9oZXGlJb1lwBMBmWzPD3zg
5NZHbWzB+ptk5tj9gg8e7bKp43qH8VVjdtv/AR+MFhyHJ+guWZt0kXw+0FZ5
NBnSiv2W/DXu2kQ+sAiw+rOsjQFnY699iTnDB/9k9y/4ie41uyO8J4AP1nr5
ZBW8Z8BCU+MIW3c++OsXZb+3nQGmb2p012/ig1o5IaL0AeP7yM8f21bzQYS8
xYEP/3vEvSx4IXokoDmpA/vL1W1hhQp8UNfZ5b/5IwP21shpj/Lzgf9Uh7XA
J7xvFAWyrCZ5oUe90PklOsU1te32EC/MMzPyIj7jer89fajTwQu3v09pkk4G
sJ1NW1JSxwt2+jKd02ieE2sXbSnlhRPFZg1lXxigKjiWOVvAC89ES0eCurDe
dX70rbrEC2Hln9YZduN+SmyNpqJ5off7v5Zf6BuV1Z8PB/NCXY5L4p0efH70
orOXDy88zdpxzq+XAcN/XX/s384LxMfiun4fzm+aRadPW/OCoJn/zBBa8+9S
zmsreKFWcVHE9X6cP7hzvDt1eOFvY6uJz1e8D7hfJWvJ8sKWxnIl7W8YT20x
oad4eUFoh5HBV/Qh5waBQSYPSPhkBOYPYD0vopfuHeIBr7uWPR6D2L+xBj8M
d/CAfX5sqMYQ1tOE8d/Rr3jgk3+tRR/asn3w4PIKHhj6a2uc9x3va3duo9Gb
PBDYFubo8QPrbXOuaUUmD3Duu5+uMYzzxoDG/kvxPLC2wlagHy2WMV8ccYoH
lC9m5+f/ZEDIQDV7+CEeYDsm6u01gv3Z3IzNhd088C+UtUl7FOezkl1B1+15
gPd4udsA2rUjPqh1LQ/YzNxLvj6G+XTaxVTUkAfaN1uM7f+F8Xc78/ZOLfT+
1wH6v/F95dfUPJTmgeHxO1I/0fnGq73VeHngwaYtX4r+YHyZ5sVksLiBeVr0
VcBfBqj/iZfV+sENDRZbPywbx/P7u4Cr6jM3cHOG846j03aVrvZu4gbvdqbz
o38M2DF3rlipmhv4IjRfH5/A+ctwbHN/MTckBO93W8VkgPv0ft7yPG5walks
Ooceag18dSWFG4Z2fu5+ymLA+WcZkYnR3JAR9bH53CT2i3uj9FKOc0PhocTP
1lPYrxf1X73myw0Bn/24BaaxfzM4/v2FKzd0m7VvbEKPvpUeGN/MDUV5pncS
ZhhQ9Cc7bvlabnj/dn6h0ywDGLYCdacNuaFTN+257BzOC8XOFz5qc0Nw/qGQ
z+g6vcw6CzluUP7xyzJ7ngENfOMHKwS4YdKWscCTjYK7fy7th1kuSCsr0dVl
p8D0el1R2xgX+Na9NR9Glwt+WhjSxwXcd3ccvMtBgTjb8lbd91ywZn3Z3aOc
FCiFWaYM1HFBGb+XgCkXBVx7k3bfr+ACNtGmkzPo9ZdKtKkiLpAX82Gr4aZg
9ef1H4JzuOCKZ15GFA8Fd/q5vf2T8c/P/7Ox5aVgxZLi6sBoLpANei8gykfB
Ln6FjnMnuCBj/GF3K3p9mk52vh++3wbhujR+CuIL67lbdnNB5UeHp24CFDx/
xzEruJUL0q9PNWgIUvDNYjDIyZoL5DaHDwyik76k7r25kgu6OZwlioQouCVs
fU94MRfYJ89uOiJMwbqe5dtPq3HBe+/vaSYiFMx+vrN2RpILrEMu/plB33wk
7x3Di5/vCNtZK0qB2O/ee6rTnNC3VP5tjBgFThej5F+MckJk5aDjJnEKVg4l
MkL6OGF4o1efhAQFjxfnz69o5wTv54KnO9ChZV57ORs44Uz3oQVZkhRI7866
2lnFCUfnPi/ykqKgyVL8ce09Tojasvy5vjQFR8+5XH54jRP8XlZ//o3+ewBW
PUznBN56mZByGQrc7O8zahicIBn67OJZWQoq2CdjP53lhN9CYGIrR0Hq860a
bMGcMCfFu0tSngKDXcJblvtyQv/lZLYvaLOSYK5Ad06QVt+re12Bgk0XB00e
O3LC1YTh5kBFfH/V6i7J9ZxgtOnuxGolCozdPEdDVnGCmt6CLD5lCoQvr3Ud
WsoJFt7tz9vQfKublb21OCGpzMg3V4UC/p5IvVE5TlhiXcs4pErBmNdQ4Dlh
TijMm12yWo0Ck+GIMS0OTsh6471JQJ0CWZ6BS+8mOMBvxcmhDrSQ5i23+GEO
yHxUMX9dA98v4shKxx4O7KuvJ4VoUlCV1K+q9Z4D1j2syVmvRcGnxUU8HA0c
MK0Wt0BOmwK5yKj+4Scc8PtMxKLvaJNl+rd773NASdeiwgodCuzs92zvv8EB
B0oEs+N1Mb72j3/4dYUDjHtyhXfrUfAvpUJHIJkDVCqOjC9bQIGPP2W6NJYD
PGbZt3LrY7ws3sqJsxn4trXqfUSH5PwNu3yEA+Tb/IKKFuL3W3pkft3HAcGz
DqYRi/B9TNKdTN04wL6cL3DHYgo812ZkpTpyANszGdXFSzAegg8FcNhwwMhm
DgvOpRRs/q5TddycA4pmHT5+RFM5naemlnNA4sf4r8UGFLz2Kr4eo8cBfVvN
PGOXUXB8qMFATYUDOqz7nPYsp+DLPVfR55Ic8OaPULmpIQVdkLXyKD8H2LBZ
0uJGFFyYfHNt8Tw7yJ8S/vADfXuDme3fcXZQ7/pHPzfGeEldrPz8BzvMzEaV
Z62gwHUrh3RODzvcUbTZesIE81lYXi+mnR32dL50dTKl4KHHJ7sTjexw3obx
fulKCs+h9ERwLTu4vtGpEjSjIK5U99rpMnaQcFaVHEIrwbUXiXfYIU6b88Pz
VRQs1XnQcvcqO1xpd+fLW03BRb3+6o4MdvA+VF0Qbk6B/2x9tFAiO/x1LLnn
toaC33u5lDfGsMP8xhd6qwkFzAWrT6ScYofyyGhBRaDg5SLVpKGj7DASG+ky
hf7t7eW+3pcdVNZvlvi0loLBroa24j24HuGjxhUWFCS8kf+ptYMdZuMjajMs
MR5j1TLzN7FDTJtQeagVxl/io45FVuxQ6ZQn57aOAoGMysynZuzY77f2rLGm
gI6W/ey+jB3qrywXV19PwR6vCgavHju46dkXctpQoLYh9WaFCjto+j+5MYDW
PndT77g0O6wqFxVt+P/vY72fmiNC7HD6UfvnIlsK+vRStSQ42eGqf4FI0kYK
Eo9eShidZIO9lhLXg+0oWPZB1uz9Lzagp4qu7tpEwdbzFnIvB9nA7p4w79rN
FOz7tU6jposN3vS9aNLZQgF3gsuWl+/ZQMPnIEvInoJ86apL7xvZoNYvOfov
msO7bGz0GX5fZGvIJwcKPkRmOkhU4vMpNa9rHPH9K5/cJyVsENjz92zhVgqa
gyOEQwrZQJ6TPSPRCc/v4JbtZTls8OtvuOTJbRSMWCVHcaaxwUYOvlGP7RQc
tn2W5EyzQXe7wQK7HRR02uwOKo1mg/EjSc+NnXH/9ca01E6zgdjSF9WqLpiP
TI70pCA26Hy8V0FgJwU73i9/JeLPBsZa7G3j6Hwh1aIULzbwfLH6Z/cuCuxn
AlZrubKB7vY7Hq9dKeg2aD9UtZUNJvrHVpS6Yf3fJLB6z0Y24GzJ3J/vToGq
TlOmkCUb6LfbMendFCjfHIyqNWODLPasvrA9FFj+0v9zdjkbxDzU1/fdi/WA
HO6w1WeDqUKqaYcH5vNcmoGyBj4vtbtxnSfG07kLf1jybLBa0UbHyIsCKaap
TJc4G+yf6vyk4U3BOe205EZ+NrjVXvFd3AfP61mhx3N2NjDQCHdk30dBi+nI
RNzfeTKXVSf1G809rXI7u3+e2LguN+jdT4HIJYX3L1vnSV2Z29WWAxSYf1L3
YHs+T8r3Dh2u9cX4KI62tHswT744BF68fxDv04W3Dty8Ok/etKaKX/OjYOFu
9hcKF+eJc/j010v+uJ+0oPWVqHmivHq16PlDFNxgd/2yLHie/FwzRYcGUHBS
/2Joh888CRJq9zl0GM/7zAHxxB3zZOWew8l7AymIlLxI77KZJ5dUfaW3HaHA
b6xjwGTlPPl6x+unzVEKAg5L8enozxO5WnY582MU2FabfNVWnCelrv2py4Io
iB2z8DMRmieKb24d1AmmYIO+deLO2TmiXz6bpBiC9++5vVb06BzJ4w0TFj9O
wSLtF8Hvu+dI08SrTzwnKDireU9+ccsceS16YWoGfeFGkMql2jnyR9/T7+9J
7GeajwSLPcDPD00s/RGK+1ssJ3n52hwR2PLdqjeMApsTg99MU+fIX6rnZscp
CsiagJ6B2DmSuebs3renMZ/17cevnZwjN6sO768Pp2DYyUwy2G+OpJc5VT89
QwFjaGTJDvc5cnRhq3f5WbyPZsxWbrCfI1K7k3aVRGD9qGLXsrOYIz+GTXNu
naPg2NrlvbuN5ohhqb/htUgK2h42ekTqzJED/z5IZUdhfTTpzSiXmyMmC1St
0qMpWPuVDp0XmCOHNYafJsfg+ob4mNtmZ0kY29c4KpaCYrf4+cdjs4ReWpJ7
/jwF1w77xhj1zZKgg3NcUXEUWK/iPPu4bZbofzn84MwF7McMSrqc6mZJ8svi
u2HxeF7vXiTNls+SinX7Jo4zKChrrqEf3Z4la96axwZRFGhFm9WHZ8+SKs0u
ryM0rqeudYlL0ix5bfXnQkAC5ttneGQRNUu8zmrN+iVSoLHPymH18VmifEi1
zDeJgkaq+M+6g7OEOcR4vD8Z77MWH8Zu91lyXkZRYF8KBV6LnaXOO8ySDq8j
Od4Xsd+YiTxZazVLTsWScK9LuP9ysyWCprNEK3xJgWcqvl95d7HXQlw/NSzl
mUZBYPSufU0qs0TTUvO1RzoF97PvvFonMUt0jkbUe2RgP3BW53UT9yzRXvVI
yDMT+yU9td3ekzPEgN0v1fMy7s8P3hNCIzMkh81hv9cVCjx4tgo965khDq7i
4d5Z2N8dDhQ63zZDZOp3fvbJxvun75+fe/0M8fL4HLY/h4KJ/ZHqlo9nSEb8
Wk/fXOyvl71VNimeIWPfV1F+eRRcTsvcZnZ1hvzde2L2UD4Fc/xlj+3SZkiJ
cmFx4FUKorV41h+KnyFJcSevH7uG9SA1aCjrzAwJ2nGlN6QA+1tL7otdx2bI
pZAa99DrGL+Kz2DxgRlySzVVJfwGxoNlY3ec2wx5Ud+sdq6QgtoxOx+mwwwJ
XIx9603s72PO1B+xniEmdrrDF25h/Yu6NzVjNkMSfG6WJNymwCF25e+LS2fI
8/mtlReLsL90OZtjrjVDwrrfc2XewXrVzjb7V26GfKjvpXLuUrB30nS6THiG
8I3quhQUU8A5k0DHc8wQG9Gdnrf///vpZpfvHGJOk8ux+kUlJfi+pVybdv+c
Jgm/N64ov0/BCa1zu917p8kz1cC56gcUBNV2fTrYPk3atDdx1z2kYHfgyP2Y
19PEyjHZtvkR3h/lyd33nk4TweXMpvelmC8lzx1/PJwm+YxF9JcyCopUIziW
3ZomMwcHGd/Ksf927OyPypkm8aKdr0YqcD02f4aHLk6TNZNPLCYqKShI+C26
88I0Cf9mxZp7TME9D5l1H89MkxVvNH7wPqHge/StMz7B06Thp7CceDXW00CB
Mna/aVJZUnlW4Sn2vwsye27unSbn3/XqaNXg9zu0je3dMU2eqq7gXVKL/UyD
6WedTdPkCMtPw/QZ1rtig7RJi2nyvH7VcYvnFPyqs1b6ZDpNXtc78216gfX3
ubpb/ZJpcsXn5LsdLynwDQ+2f641TTZu2NHuUYfx0sn7s0lhmgxsKpA8VE+B
92CB9jexaSIfpxJ34hUFEY+W/+XnnSYiG0NWRjVgPT2ZZrt6dopsltqvnvga
+4/oVvWwv1PENe/G2iuNWE9MRg69+j5FHg/+Si9swvouNqur1TNFfopOLnjU
jPNHtp5lfPsU8Q078bv2DfZLafmP2JumSHGd/q83bykwrLh7PPLZFFlR+0L7
SwvG++DlcKmKKSIexJn04x0FaZKvau4VT5FWtStGrFasLzY5xq7Xp8hJR3dh
nvcUPOI90iqZNUUeJLQrSrVTwHb8DKMjZYq0iLXv1viA/e/gVdebF6ZI0F6Z
jwYdFMQoB5mcj5giudYOMeQjBUaTKVJBJ6ZIwGPw3fyJgpKNj374H54iT/9m
nXX7jPH9M6346L4pkuqk0+TXScGTTAG3aPcpcics0S7sC9YHjsGBa9umCN+a
zPkLXRTsLJVd984O9yt37ltmN86PyimHBK2mSGhf8PytHsyvk3t3OqyaIulH
qzc+7sX+8m3SfP7yKXJ0MrmhsY+CK/9stnHq4/Obi0O/9GP/7V/iGKA+RTJO
v3Uf/Yr3f7jg2KDcFLn9uvjo/DeMJ4ksdX8xfP8bwhVigxQcrK3pneOdIk8q
85dpDFFQ+eSzzpX5SdIjvvST4XcKqpdsGFrPnCTFsQfvr/uB8fnGV3l+dJLU
c8hU7RjG+/zz86ragUny/cLwxIGfFOi6Dz1N6pokC3YV7gkbwf6P76hKQPsk
2fNGaIoapeCNkWjzjuZJUhLYWps7RsHp50fr7F5Okr+/Kyoe/MJ6puvFsfnJ
JHmvd7a37jf2N+bFwbseTRJjma8rPv+hYGiDkVLQnUlypDu3YvQvBezMjh8Z
BZMkpeW4H8c/rAdLkj81Zk2Se266djITFIhqePULpE6SMEU/F30mBZcWusw6
0ZPk5gvulDUsnE/fXlC7FTNJwlffn3acpOBBjvo64TOTZGmEYcK+KQp0zO08
Q49PEomqdQ5h01gPTTYc/Xd4kvwwLlyTOEOBs7CHf+iBSSJ3Rtm5YBb7N+1f
G4Q9JklWo8eVyjkKshhe7Ld2TpLZaVORlnm83zcui3faOkmu8e65OcBGg+3y
1j5+O9xfgbTAGXYaxhRaZxusJgnDKtdTgpOGlTUv3qeaT5Iz0qvP6HHRENy8
0fPwikmyiX1B3RpuGgLLxbOdlk6Sh7f0TLfx0JD+5s1ZK71J8uTT9LuDvDTM
yNpygfok0QjyTI3go+HuFnvV9QqTpOyMWlQ6Pw3/vlW9dpGcJE+1xjOLBWi4
2n2C47jQJHEvyP5cJ0hDfnfw41zuSWJ98KtltxANwnz3/7TPsciqiXNtE8I0
HOYwzZJlsUjVd8IQEaVhSa9CmedvFjnN9clfR4yGMN2wlZU/WOShplTwGnEa
9hTFKKp8ZRFRh+Jr2yVomDYM3hH/hUVSQwNnDkni7zXnDHB/YJG/NgonY6Ro
sOfYWxv3lkUeW/ir5EjT8Pi39FeFBhZRl1r8vUyGhifO+usePWOR8GilTy2y
NBxMlep2rWIR88i5Xz/kaLidtv2WSCmLHJC+tJhLgQaNL6fyXxezyFKPAlpZ
kYbFXpo1yTfx83t/ZEyUaIi+NTzrc5VFluxb88xemYaLd6K3rstikY28m1J8
VWjoenO3ckkai3xe1nc+UpUG6/7FBppJLLKwoCY/S42GWOnWmxrxLLKB3O0t
U6fBdCJMe3E0i4xOHLJs1aDhyG6pDIszLCLc97x+RJOGgnAGh+dJFtlqGBTI
p01D2rNBZ+oYizxaaWWuqUND3PvFqc8P4Xp3Tyxco0vDu8ygUu4DLGJM7M1d
9GhYv7b/voMni7gnywQeW0CD3bWC6BtuLBKsLlJH69MQ4MhaIODMIi6vptfc
WkjDAWGltGBHFmmMudrxchHuz5M9r0fsWETxaFNy32IavoWqPQlYzyLzVasO
zy2h4VXgU9+ZtSxi+uCBv4IBDc4jxa+TV7OIWNXshRXLaHi73v+zsQmuz6Wz
wXE5DQsHQlP6lrHIkJaMfoAhDU6mh36nL2IR69bDhReMcH+v9fzcpYu/t7zE
5oYxDT9TTp7V02CRZQtyeF+soGGj82jhvBKLZJWyDfSa0HDIaHJPryyL3JtI
758zpYHHzjO3SYJFImWWsymZ0fDp+rz3c2EWubCHXrVyFQ03NW8XvuBjEaUV
xy9uX43n4++wr4WTRV5J3hc+Zo7xo/Q1fXCOSV6k8VxNXEPDixHv1XxTTDIV
sNL5LqGBY6xng+E/JrF0ldBvAhqM6g5U7f/FJN3GzvLDazHehlSTbgwzyd6R
Fm1+SxoMTi9+9meASdbFWm/RtcLnj9RtXN/HJN80T11ct46GbbsW6xZ8YRL+
P6tZntZ4/lGF9qIfmeTkqk0hEetp2NeV8CyijUko9yCJXBsaVkxYhLK9ZZLK
prBX1RtoaJxdcDT2NZPoSiy83GVLw8TDigKFOiZZWb8+bnYjDVuCj4mX1uLz
eRnJSptoaFHoveP2hEku+AyXrtqM+y1w8aRIBZM4jLEzd26hYav20sOvHjKJ
o36B/Ul7rB8Nzheoe0zyRT7neboDDcN1L+rcipiEa6zUsdyRBulN5uomhUxy
K/fhVMdWGrY7H09WuMYkdy7tfcxywnhbvUOBL5dJrFUiU+W2Y3zYlt2bv8wk
ole+XTDdgfG5JnIbezoT+7HN6c7ONMhY3WEXvsgkh3xjqo+70PB1wLBEI5FJ
znQ6z6XtxHyTUfa0YDBJ74UL28p30eApFybmd55JVpsMPf/oSkNClP+j7Cgm
8S8ysZtyo6Fjg5zDl7NMIvnWYlhhNw0RKUWdWqeZRD3hXe6qPZhPX/ZvCz7J
JG2/7ga47qWh/z1d2hLMJOu5rjqd8sDz8jsyv+Iok/iOhthneWL9e+y7oCCA
SZJ6xz2qvWg4Jftlmaofk4iof73Q443177eJdN5+JimfF3nNvg/zu/fvmyXe
THK4a42a5n4aLK4mu7/Yi7+33PyC1QEaRmKvVXm7M4nfmVZBH18aLrnVfhfd
xSS5Lq9zYw5i/nnGdz/bwSSm7qN2hX5YH7WLM886MYnLGh7h1/40aB/8qrDB
gUn0Sjt7fx7C/LT84aKwmUkaL656LXKYhoqp+G3/bJmE88HPeoNAPD+VPIFP
65nkAbP8k+MRGpLd+YLrrZjkob0/W9BRzFfR6ylP1zLJv6q3K1OP0TA5eNiz
dg2TfLe7E10ehOed4tHdtIpJvkq/HfgcTIPXgwjuflPcX8K2cy4E19PU+459
BcbzJF+P2gkantplWOkb4veffXDc8iTmV9DbHa4GTHJevUnTJ5QGt2sl/GmL
maR1mXJvbBj+ft7JHV/0meS+TEDxrVM05LEOrlmkh/llxkhsPk1Dadu7ykht
JvksYxH5OxzzrYa7aUCDSQoWOcdKnaXhr5N3gKMak9xzTLtiEkGD8uiunDpl
Jtma8uXRznM0nHip5GatyMR5k634VCTm24BrXrMck+QHHw3MiaKh5ufTg3tk
mCTbPu5nbTQNXyZ0HkxLMsnVg/E632Jw/fMngnPEcT+7b2vynqchUq69aLMo
nt924V69OBqOPg7dxiOM8WMc7m57gYb6rPz9dQJM8vNFa+bBeBouj1/qS+TD
+rCuMy2eQcOxzdefePMwSZOD77YiigYWnyHLgotJYlO3tDTRNOy4kRG3gINJ
bLLdhEYTMN9vrQyUZ2OS16o+PCJJNIQ7RV6XmJsgt+RXVS9OxvyJk1ogPTNB
el3urNiUgp+HHPitNjVB9g0n+vldpGFcWGvGmDVBai+U7rlwCfuHvxVWThMT
pKX2t8TNVBrO1IvXhY5PEIU4iXP1aTRMRVafvv1ngpjb/yweSKfhzbmsfQO/
JsiPYIfLXJk0CPKfObVgbIL4bJVap3GZhl6bJY+DRibIQ0feW+QKDWw54aqv
hyeIL2umyTWLhtMXt+cv+DFBQr7UFZ3IpuF8Z65l4tAE+VViZnsphwZXe9cZ
9sEJ8m2NXn5JLg1NrPhXod8mSOxuz7LmPMxn7vXX5/onCC9f9fkf+dgftBYm
xvVNkGJLEVmea1j/BnsiVXsnyIii1h71AhqubFM6VdU9QdKcWr1WX8f7bcmJ
YK+uCXJOaExrxw38PN7EX+rLBFl3xjYnsJAGkdMFbk2fJ0g5e3n7hZs0fLBS
s6I/TZCP48L1127h7+0UUN75cYIMvFM6Vn0b7/tD778u7pggoFv+qaOIhkc+
s6kCHyZIfNKj6d93aFjqxm/46/0EoeqG2gWKsb+6eqGkq22C2FOafpr3aFj0
XF2yvXWCzD41q1xVQsOqk8cc2t9NEMt/7M+33sf7f1bGt7tlglyNtIs++ADz
1SfO5ffbCdJoPcp+7iENbdERSkJoT+3KFRmPaDBeXHV36Rtcr2yM1r1SPP+7
7GKuzfh+2jqv68po4B1SM0tsmiBlnn76XeU0cJn+03/TOEE4JxdbjFfgfRTl
0S2NLpIjEgKPMf9Wb3fyfj1BIniOZahW4XltqYuuapgg3tK5n4yeYL9p/Oio
Clr1asa7DdU0JIYvkot9hb/XaRTh/hT7s+1LAqfqJ0g7l9X3IzVY39obQ4PQ
DxIu88bUYrwf0DOerJsgUnMSXzKeYf284JsRhb71MfTAnecYX89f3FBAJ1Xe
ul3zAj8vDnIre4n7tSGkoO0lDZxTTx66o4VM728frKNhmdvYHWF0kZVR1WQ9
9pfX3KxfvJggFuZvPgo20JBz58CJKHT6lPNt5dfYL3iHrduMdnG7brS0EfMt
zuyGKnoiOf4INNHwco7Kmnw+QbZzdHs7NNPgK2ut04m+Th8V8XiD++P9bXUd
WhpvgSNv8fmj090V6NSBR6cjWrA/KlcVLkXvqxK1TnpHA3fan5pK9N3muZrc
VjzPDcoz9ejVa1z+FLdhve10KO9C/1k93l79HuuJ/kbmDDqd+1pAczv2Sw2N
9zXx/R50w+PODzT8Esz/6YjeN3758Y8OGsS/ZWTHoTvXU4dZH2lwlzjT0IDu
0/nxgfsz3r9ZhgclcX9yv0f9keikwVwhO9wLfeHXiqeqX2i4seIB9xP0TN47
WNSF/fIjv2lV3P/LgUuOmXbTUO7R4B6HVm9V3WnVg+udbV88ixZaH/ZnSy8N
osZXfY7j+R5xlDff1YfxnrqRd+b/845oXOnTT0NR9Kjw//Gx0ffg0OGvNDD1
Hh1XwvhRzn9tE/qNBmp367pytG5T7c6oARqg7PRRd4w/VYaOCj2I8b2HNS+I
8fmaakxKG8L4l4v9XoN+ezauLPc7DUoLTi05g/G9X2kFffMHzkuOS5qsMf4X
yl2TuT+M9/HzyWfSmB8Mg6LNlT9pmLtgJT6CPqaoZfJshAYF6ZP3GzGf5i93
v2kYxXiVFyl8gPnnfuqh3Lsx3K+Lob+uYn6yxYSKf/yF+XvDKvYK5u9ALG9F
92/s9+L/HMrC/D62danEwB887yjp/OuY/8qV9fI//2K9bbfSLG+fIIYXC9/+
Hsf13FcZfYf14lLF9RXMfzQ4GNtw/MN6co4rfePMBA13Nvq7q2L9sdyyVZSd
hfF8D9gdsT7NBN8+yz1JQ+6X0O/xnZgPLifz+Kfwvmd1Sb/FerbvQ1Kg8DQN
n5sNohSx/rU1vR4Vm8H+u2bNioCeCZKjPC0vNUuD5uNO3ddYL19cm/gjM0fD
a51vzkuxvh63TjkhP09D5kfT+syvEySA/X27MFsCfEx/eUxsAOujZkwdhZbn
S3djYL0WpF9TouwJoGxRdFbi+wSpsGIsSkC3GXD3ZGO977EuzRHjSAD384Uh
xj/x81Sj4QS087PC9a14X3w0+yUozpkAX6WUtpzA+yTH8D1HIlrZR5mh+3uC
ZEQ3vxHjSoC3m1rYuvA+mjSpO5KAfsnlUXgZ76u/djeHRbkT4I4HW7Qn3mfm
DR5mNNqwpf/icrzvjB5+dhfhSQA/G9sOfrwP10uyuTDQsuuO232fniBO3yv0
hHgTIPFJ2e+3s7hfq5lNceh0Tbe6p/MTxFUix4afLwHG7Koay9ixPzqUkxaD
Hjhpwl7OySRp2/uruPlxvesNvGq4mWTkzdayc+j2asl/LbxMovajM4ZdIAG8
3jjf/8GP/c3tA4vC0Ytnj2cJCjFJmdK3azPoe3F/HxqJMIkdMRs/IZgAe0Q3
T3qLMcmsnJMsE+0ZILU/W4JJjIuURY8JJYD5uw72Xikm2TN/9vMv9N5cw5f6
skxyVNwvzF84AZpPPnsQJs8k5NvL39/RGQaLm9qx/5k5eWqVj0gC7K5UFF2p
wiQZ70669KEnVsLJfOyf7H4UbnQXTYCH/Q4iMppMcrP6n/gndCCvyOsE7L+U
t2y4vU0sAbg4TIslsT+zSaYVWtBJRulVWdi/6Ubfd7UTT4B+Tva/y7C/y1XN
OVKH1mywsm9ayiTvt4OrhUQCrPtA3h9eziTv1MPlq9Bna1vPKhlj/xa2/qaJ
ZAIIbP+x7a0Jk+x0jRQpQc9fDnSIN2OSHffVrBdJJUCCqtsxe3MmiTvC61CA
vmZZ8EQJcD2xmkvVpBNgl6WdwW8LJpHq392Tjg5b7PSqaR2TzPtd95KUSYDx
9vrzJTZMoiX2rTIeHdhZEZi9EfvJ+5wD3LIJcCMZzqZgP21jPtp3Gq0rHFyW
iP02VwJdwkQf4D4lm4r9+A7GO6fDcnjeA2FZV7FffyuZ92oIXVCRt6liJ5MY
sn0X2yufAKwF6todbkwyuChJ/yNa/piB9tweJtkdGCvjoJAAaV4imxd54TyT
/6itHl3gNJftsY9J+lJ4vUExASIVNyjm+jJJgKxPXSn6PjF/OujPJBVzj6eX
KCVA8X4DekUgk4zLMdkL0FL3w2IZx5gkaOn8RyVlzAeLs7d/hjCJE//Tc8no
Y4V501tDmaTLV2ueXwXjo882+BnOR2zSsnZn0H2W35VWRTCJ18sI3wn04Yg/
YxU4X4mZOe70U02AtXk9YxY4f13XO6zYh2ZNLldujWcS7vV1RTvU8Dw0Dh0/
mID97HoL8SZ09bQih1AKkxR2vF5n8f9/Hy3jdcWDVCaRLti8sRT9YZN4vncm
k2g4P1RfpJEAa5KiK1WycT+Sf9TnoO/yN3D15GH/PdkB0poJ8OBUeHhhAZP0
6xw8fx5d07xlUehNJnEtvZA3i37HGhLcdodJtqzVjg/USoASlTkVkxKcbz00
rL+hbSQ3+Kg/wvO94//WWRvz8UVMnyTOw40lv/Ub0Wvyw1JEcF4WnkzbRnQS
gF9yLEwc5+luns32JejsY7cuK73EfHSfVtDWTYDtcufGlzYwSUrYhYepaEcj
u6iNzUyi2TmkKqCXALeGercEvMN4+TPrEoa+sVhrW2Y75suyh56j6IiPzItv
PjHJE+7J1XsWJEAAZS0p1I3z9cf731rQ9NO5Jvt+nOfF37pZ6idAa75k3ZVB
JlkoYnrtATrK4NT8n2Gcjxa2V2ovTIAncqbH7X8xCV9tSu4l9JWqdcsfjeP7
arlv512UAAuMbi/RmmSSkhylTyHoB8uDD2XM4nxxtmLREPqY7P0/chwsEiqk
sdl5cQJUvQ9+nM3DIulnzdfUo5/OfGxcIsgitBJzxmQJxu/VSa2XoiyyW2pl
3PX/fZT5wluKRdQyR77JLMX6lzxZLCzPIoFf5kSj0V+v6Q9WKbNIHOcOvn/o
9obyA8EaLCK8rKfZ0wDzseDTShNdFuG8Eun5Ds0MqnNmW8QiV/yXvIRlCTDS
XlXXYsAiIZV1E3fQOfNzMbeMWSQy3eyf0vIEMAt/m8EwYxFFmcCaOPSgZRj7
ccIi/mbbdrHQ72j7Kl8rFuEVaKn1NkyAoZHsN94bWOTDuWbmO/R205qVBzaz
SH+OyRQxwvsjUnT22FYWCd428eo2mnfhD4XzzizyhR73kTdOgPUPHqRcc2OR
hJVKLVFovZ72gw0eLPLTeAffH7Rg0uNc5j4W2eNJC7mvSIDgj+9NFvuzyIKM
O19eoYO+XFp68AiL2BdlhRqbJEBhf0jcvRAWWeq7YSAH/cXq3wa2Uywympqm
LGSK77OXDtgRwSIRrCD1EHT2jYaZRzEscmj969+96PhzS/+qMFhk0CyCsluZ
AOfdbZ3oJBbJiIhkPkJ/Sr6l/h9H9x1PVf8HANzee+9xrwhpGCHpfJAtyXxI
UUZGaVC0aBkR95SQlBWVSLYiZESFSAghVCrJSrL9Pv3+el7v17n3nO/5js94
KthuzRNvXlVukN9GgvXJb65X784TwoX8G2PQL7YmsgremyeCeo8uzaJ//rGj
Zj+cJ0p7a27u18P9nP+ikMifJ54b/VxoQr9RuFAyUjxPjFR8VNmyHffzTR21
uGfzhNT7M0q30Rcv3pQ2rMH35yuaZNAnwabXMHK1YZ74Pel32R8drD/nX/8G
1+9H3Mh7dAe3VyvZPk+sHmHl3r6DBAVb88fe3fPE+e9VDFno8Dp3buP+eeJ9
VUo9J0ECVB6eVB2ZJ3isoncHogM3qztIfp8nTvw8cb8P/b7sNAhOzBM7f+14
ZQD4fod5iwVncX7ufCh5iDZnrs+XWpwnHu5QPMxrQAJf4SGtjXQLxEc+oYmT
6IvKnWZmLAvEI4vobf3oK8kjY35cC8Rm6RN7DA0xXj48Jp0osEAYF5WoP0S/
8XQbeS22QJxS0xvkNiJho3m8HovsAnEtd8IuEK2pOatiuW6BEDR8Gt+DPuN8
pOiW6gKxi+7iXf2dJNRZ/no/sWWBYJrYcjwTPfvF6/ounQUig6uEh9WYBF3b
lvGSHQsEg+PUSX/0myWx7wrGC0RMVdv9NrTWddPwu5YLxOpGvQwNExJYph0b
ZWwXiB6apFcSOlvW/PHD/xaI2G7nmUW05wuZ7XpuC0Thz0Gz/ab4/Mb+oG6v
BcIvK96nFn21ONb5zOEFwuGt+x4FM3weGzGuGLhApGzexBiJPuJIv6n/9ALR
HP3t/A90u9x36u0LC8REwolaS3P8/i/2VvfIBcKd8VnrY/Q75QsbNsctEC/O
38vktSCBTevQTraEBeL8Qwk4jla2GxT5kbJAHJBlvd+Bpk/D/2YuEKHBezo1
LLE+EGabbchZIAR2jLy5iXY8zcr4ogDffyHj6h/0mufmrvryBeLo+tN8jlZ4
/lULDrdXLxDehjZuZWiXsbLmry8XCKly3lMiu0hI8QueZWxdIKwm0+xPocvV
lX6odOJ8W/5Y7EIP+q7munxEr+v00bIm4eNnbSJ+ZIHY1maWehMtIcif3flj
gbC7sSnlNzps8fUnmekFoqjwmJvtbhJUdbOnj88vECOHZscK0C6T3/pb1xYI
3e+Z+rw2uH9aeu+psy4SNfs8nY78858Gs3SeRcJvXE6nGS3FNNcqIrJI9Lx6
8Wn9HhIqIkq0EqUXiXGpDdYR6OBzlpdk1uH3Fy0uf0afXOYqe7JhkTh8mDkM
bHG+nXe9N9dcJGaDjAzuohM2efSP6y0SKry/Xi+g2XY+eH/LaJEo2zgm5miH
+zEpqHKX5SLBVkPZWIQ+ZLo+kdNukbDLCmXnscf4fFfeu8NlkQiv+PrIF71n
plYt8+AiQekmBF6it1Ycnjzjt0j01QcRcg4kRJ2MfOx6Aq+bHVY/iz6ScdrP
9MwiwSfH87MLHdqQt17v0iKxm87Qd7MjCdp7ro1pRy8SUomTedHorNLwIv0b
i8SOiNXSL+gMfbbLVrcXiaUjjld2OOF6UcL3e2YuEuIjg6K30MoBR03DHy0S
zUfDjk2jOdm3w5OiRaI8RTbO4j8SBFIPWI5ULBIvR+4fu4eeuv+fv0z9IlHx
bFl0GZ3rmpLp0bxIdF9ju2LvTELZg+zfhe8XiawXhSV56Ay1P+7s/YvESsGn
HCYXEvzU2X/5flkkGItOe7ii190/ePv9+CLho3xouBjNp3bG3+TPIvHpJI3K
uRfPZ/3rg3UriwRnb6/yQfTO4M5LpixLxNI1tdmn6OZambddPEtEXf3xS7yu
GJ+DNpoeEV0ixB/Ednqh5R9GT3HLLRGazj5jlejV5sqW8vX4+d/f6/n3kXD5
suWg35YlYiRqzv0QmuFpg5LStiVCmRJS+xzdFlycO264RNBq7b/y78d6jjX7
cKXlEnHaPbDFG91So3Qk3n6JiJyqOFWJ5pZpfhK0b4nQ3ivwhdcN17NAVtvN
e4m4fNFdyBO9gaWc2e7oEvFk+zXWp+iS51QZm5AlwmnfuSpOdxK2uy1ccry4
RDjmiW51Q68Gt2z1jl4iPvzYebwI/SRAfXtY/BKh83YsgPkAxu/btQkZd5YI
Gfapjf+hGeX4TVqzl4jthnqFj9A0ume7GZ4sEX/Fiv8so6XZbEvh6RLBprBj
2fogCZWVJ09H1S4RO2fqGtLRD32qU3vfLBGF7Ot3z6AZGZqUNDuXCK/vdilG
HlhvaaiK3hpYIo5wq+XcRDuIXz7K/G2JyPmbHPIVfUTHU+Pc1BJhIHaRfasn
xu873l7LC0sE58dXeyPQJW/k2SIYl4l32U5Hu9FLURtkxLmXCdtewZ2KXtiv
vZd6VCqyTDi3f+49id7GEpW/V26ZOFz7ePNLdIgg70ZOlWViqdvJTMibBPUk
B9UGjWWipcNV3gMdzLb8MEJ/mdj9rre2EN25YyDH1nSZkEmz3kd3CPubzofq
6/csE5OBIjy70dt6+axY9y4TejKCnXfRQlWea5Oey0Sln+KTcXRb9azDSMAy
sZVDPU3PhwSfX+LOgyHLhOZN0axodJuslsCXS8vE4qWnVb3o/xILon9fWyYy
1Od+rvfF/Te41syVtEzQhgs3hqCN5NI/bcpYJl7nt4Q3oU9qi7W55i4TDXeU
pkX8sB/Vmr8XX7pMpNPuHfNGR17uPdRZs0yIWcszlaGn6dwUZN8sE+svXsxl
9idhd53m58DOZaKiIsvbAX3Onie/Y3CZ+HrEXysbvYclJ07vB45volT0D9rl
cXNc/u9l4u5JT27jwyQI7zd5qrq6THyTdBJJQFOtZ4SK2VYIo/4j6l/RbUtF
+TsFV4gUMuqA1hESZmZP0oakVwi9+Yh74eg57y21EetXCMMSs/ku9GLbl13a
GivESbPHbooB2A9JJhMz+ivERambvafQ6iLu6eVmK8QF/36vpn/X7zmfibRb
IbYf8GISO4r1dOyjDwf2rxBOzDylPuix75fqTHxXiGmD0uBn6EQ7KeOtQSuE
zYiuFccxErznn/luDlshRs6fUd+LvlP8ZJtW9Aqx7oaDSh6ac69z3c6EFSIk
OkdjBS2ZKsbplr5C7C22t7Y+jvX19H+yV3JXiL+6WmfS0EY0GntJ2QrxdoNy
+RS66pZe50TtClF8hofZ8AQJj5hGr2q2rhAJv+s84tGmTfJa4T0rRJCpwvsv
6IznMUNDn1cIdVY+u62BJIx2vEk0nVwhwu95fI5E887SDj5bXCFyjixf7kXv
3ZBovZVllfiRWK6pGoT78WGmVzX/KqG4+cSfc+i5witFe6RXiRgV9sa36Os9
wjC1fpUIc3S+L3cS67UeXfHbmqtEoCeReAJ9+tWg2W5YJfo+JyU0oFdXl3t5
rVaJGSMiS+QUxnODpA8fnVaJ2g7+Oh80JafCqthjleit+jlRgWZ7H7oz8egq
4cifo8IdjPulgfnNlbOrRPTTdSfd0PxC576HRq4S4ef13xaiF76J5V6JXyWe
rjRrMYVgfU0nL52YtkrQReTlOqJpqtPmxbmrhItvxaYcdOHVr9v7y1eJxk/t
tUtoIwMPev6GVUJn9c0B69NYv+/ry9zTvkrsK7/Mm4HOXX25IbV/laD1db35
jf62I+/R3Hd8f6E78SZnSPjhJrN+759VonyiwDcZfbHpaUEz/Roh1zZhNY5e
XqHYmPGsEYXzm/SJs9gv9PAKvJNYIxyjrbfdQGcf0GfwVlojGsIUdn5Fs7Ce
3MCquUa4F8S46JwjweNSzJ0SWCP42vedj0GbsB3YH7BrjVAICMobRPtvGj6v
6bJGsM49/LblPK63JCMr66E1oi6/c2M4mun8a+bRwDXifEX7xR70QLRhxLsL
a8RG0VNDqqHYT22Juvk6do2IvHvXIgx9faFm+9vb+H16uRcd6FRNyZhPD9aI
uI4uUAzD+PetO2alZI3oPZ3UchrdP69nub5ujajV0/doRQ+KpnW5ta0RVeZp
TPIXML6yOWpn9a8RY6UJBUFoWlD1uT8/1ghRl3nvV2gPvV1Fdn/XiNixVCWp
iyQURxqccGOgg+Q/7jNH0W5aczRJdjrY/kW4qR6dNEDqDPLSgdTCzWzRSyQ0
ZXqceCBCB3v2lMb6o2VyG42CpenA6fOusJp/FhAr3qVABx/DtM4IXsZ6k+55
o4oqHeS1G4YeQkumS4XzqNOBv7NVTCV6fsOj2XkdOuAPXp/Be4WEib99kmME
HQS5Pa7xQN85oEo/YkIHi/KFo+VojWnp3KFddBB+n12EKxz7HWM9uVF7OjDO
v7bLHf1VTeDQzF46uN/BG1uCFk3RjmD2oAO5CJ9OtggSbJ+aXJH1owMlwcPU
fWjm/qFDcJwOeu9Mni5En099rO0TQgeRMq8+MEdi//TBZTExjA70/N9sd0Fb
3L5T1hJBB54bmx/mo39aqwWyx9GB349UScYofP7B1q27EuhA5Lt4ghM6XseA
7dYdOnjnwCech96yaj/x4x7On65jCt1V7EeHP04a5tLB5NEaJQd09f4ngveK
6MAuX7YiB73F6Yk7RwUdrIRZ2K6iI3jqBkJq6eClieCUbTSOR6nz+sQrOrim
tyv+AZqo6Lns304Hqkea9ZbRjcavKyY/0IFBrfsPmxic76Zs/bOf6EDm96eU
bPSnx0GCPN/oIPGmpN0iuvKXodHDCToY4xrl2X0N52+O2mk+Rwe3k/nb7qE3
vNrSOrNCB7a7jsXPX/v3//euad1jpodEvs69u2JJcA9wFdrLTQ9WGTzrM9Hc
/G+PSQjTg/6N6b9z6EuCIrbDUvTQaGndbBmH+c/zaM0TBXqo45jLSEfPXZN8
Eb6BHtyGn539g/7VdHCvhyY9sJb5/WdBI2Hyd/wts+30sGlnr3YaOjOPKUxr
Jz3slOwWn0Xv0uUXUbGih6ybW1bNSMzvpyW9FO3pofdt5Ze76NFD0YEqrvRQ
0bazdQbdONJqttWTHkaP3yk3vY79xX3XcfPD9DB58Ma9O+gjKiVeXkH0oKww
R06j5Z7+9zzqHD1cZ08KM7lBAuna9bf4Cj2kb9t5NAXdRf9c9ts1HF9hi9sU
usw1W4+SQA9m29ZsjOPx/dm22HndpQfek48Mb6PZgpgDCrLp4fj7O5qT6OzF
tnjGfHq4n5yluPMmnodPO1v2l9FDwQBNLBmtZikrW1dND1xRGzgm0MXu8jfV
mugh1dZsyTCBhAMbhTQy2ugh5HXBzyS0wqsmRukeemg21/g4jrbUFOTJGML7
Mdx9bZCI+Tmq01ntBz0IzVaUJaL9O6cmaqfp4dCkc+ZP9IUd9l37F+lBMsnk
GiSRYL88LcTEyAAq+3cFJaAtdjeUFnIyQHXUNpcxtG1qS80hIQYgVfr0iVtY
b+gJ6ilKM0Cc8LzMTfS2vMxNv9YxgMSM28p3dK5DXPbzjf9+//tAj34y1h8L
M1k3tRkg2U6v8AbazW9W6yQwgKG5ccQ3tHdmlft+cwbgEWh02n4b49GLC2o2
tgyQfzhq3XX0HYbgLIu9DHDsm+PkV3TYwFDrLk8GWPdpqWRbCgmffzAXOR9h
gIkwg1M0dB2dlnPAKQZQaJhW/4KuXtfQHBPGANST3WM6d0igy+YTKIpiAE2V
Z3dj0ZtWQjWHrzOAjrmH5QhadfGMnngKAyiypP7eehfrsyfBm1yyGIB2UD0x
Bh1wfFIs6zEDmG/8oT6EHp32oPtbxgB2LDGvNVNJEF+/f8L2BQPkOAw5X0Uv
Hg34Wf4an29f+HkAvTtwA53iewYwZW30Vk/DetxMW+tuPwNsMhgdiUA77tWK
lx5lAPuMXqeP6IRrnZQHkwwQEn/o5aZ0HK/Em3HdBQYIsnJSvYLOc2pf6GJg
BGrt0as9aNY9GbZnuRiBozr404YMfP86ZjoVEUaIGNBSu4gWL33LMSLLCJbh
x050oTkudJ69p8wISt9+5StnYv80Nrc3QIMRJtYCR86jdXilSwz1GcHg1iuu
DnTpBa1YOVNGCDYqVFO8h/2g6tYp1j2MYOr+e+cZ9Eig1Oi8C1rM3vYt+tPG
X8G/PRnB1+2WAyWLhJrkkvy/AYzwcPaK9Sl0xKmIeObTjDDpPrj9Ddpn5vwm
6cuMMPTXR04mm4RbL6tidsQywovu7/PH/1n8WKFvEiPof5VvfInWzWnMSc1g
BMfOD5Hi97Heu794fiCXEdhk3+ofQe/vsdJWLGOEV+yvvr1Ax5PMn0Je4PXM
qHChBxhP7geFdr1hhI/VHSI+6BpyWmZ7FyOMrPmkVKLX7/74Ou8TIwi85Rbk
fUiCZ+StKKUxRrjtcvn8QfRmvyTPvFlG2J4S01eKJk8ZHdJbQ+/6rsyeg+/T
xXO7k50JqIsu/q5oz9tnWUKEmIDpd1bqE7QECJatk8XreyLrGR6R4NXgXTSg
zATBf+p6HdCjqTzM6ZpMoBglNvwQbVz+qPwwwQSbT5v1Lv27fnHkvZEFE9iv
CdRZ52J/MeLpsc6BCfrEdFIy0Ny7vx/ld2eC0Ohgz1n0pnwVRjZ/JtgyREqb
5mG+OjetyH6KCVgOGzUmozc/Zv8qdJEJPppY7x9HazeZmqpeY4Ku3ce+7nhM
wtTHSCerJCYYUfXZex1dfu6xbEgmE+wzma35jE7suZeT/5gJVto6BLbmY/5K
3bc2+ZQJbtbU2kWhu6W7VLY3MAHDu9BLfeh8Fa6t8W1MMB3elLrhCfY7+lyq
f/qY4JWC88NQ9Ir9qODBUSbY9WwqtR3dK1y82DvNBApClpcoBRhfq2/8cF1h
gqLrS3uC0PEn08fG2JgheViMpxEdc5aT7YoQM9C3bygTLcR8aTtnuV6OGVJ9
fpv7onU1U158UGWGE8HrX1eg89P1jt3QZobyq5EaXEVYb1+R8/rPiBnmxpuj
9qEZBG/nKO9mhoknBa/y0Qnja6Yse5nhScbUzBo6a77AYsKbGQ7amrDuKcb8
GS74fPgEM8wIHGbOROduS7g/FMoMz2Ylf82gt3PnCv2MZgaTN7zVRiX/8s87
PvokZghWpA+5ib7VHpNNuccMHvtyJL6iN53zGtj9hBkCLtdma5WScKViqi6q
khk0AhjEI9Ate5rcW5uYIb1YIagbHWgTXSvdyQxPHw2VKZZhflUdmTw9xAxG
/hNDp9A7ikLnhsfxea3MM43oyDWRIYcFZqjxG/whUo758bZveRczC3Tf2fTK
Gx1psz3ygAALPA4tuFaGrnR1dVmQYYGIn6LaLE+xH4ZUvbuqLHA2XKrJAX2/
pk1rlw4LSJQEbc9GJx1/asduzAKjSd2Js2hDr+3p7/awAJ/AfJfRM1wvUVPF
+/tZwKEhbuEGuoSpeSrCnwVe8tvQj6D9XtVyBIWwwCfp6fHNFSTwLKiGHQln
gVOtis/D0HFW/M6BN1ig5WV2wFu0X+CFe+FpLHDyCIVJupKEDn2ab1Yefv6n
zTl/9MFTLmVtz1hAcf3X7mfoWFaWBNYmFrBuuSHI9hzv3/2cz6qTBX4acKs7
onuGCzTvDrNAXzGrehaaTUeSa2mCBa5yawnOoCO+6GV6LbNA8ZJpF1GF51/Q
hWGAnRWifs4Ex6LLxuq1D4iyQiTn98U+9OuCt7tmFFjhqW7vvvXVGH9S2naT
6qzwoy04/STaaonZXA9YgU3+ZF0dWri+befvXazgZn6pnreGBBuvBOune1nh
q4LNPVe0yPDL49G+rDBmTTuQg44o7n7mG8wK/ZSplT9o60UjdcdwVvCtpIQY
vsD63Yoc3R3PCv/97m6LQ1sP7RxxzGCFQs/nTB/RcoemN/s/YYVk30siSrV4
3rZsGLxWxQqBkj1Mgf/MfuNPZTMrZNodbqtGd9g3XprvZYWtub9OctSR8II5
8Lrhd1a4e4Zj3gEdc81M7fYcK+zrO+aQgY5aXDmwxsQG9Zffxo6jbd+a6J0Q
ZIPqxPZ07Xrsf+/VNMzIs8HkToW4S2jrOkWOi5vZwDzylEMruu64kag0wQb2
QkFzog0Y77+O/G3cxQZj7q+PHUSLu/WUh7qywec0SkMe2kJu5eBOfzZorlWd
mkO3O29mFjvDBgknyVl4ScKsjdOjhSg2aFVabo9GU7T27f+RxAa+jBLhnei9
Fhpq3+6zwe+pm3wyjSSkVLdTfpeygWeSaOChf+5Ut+R+yQame63yCtCjT12L
tDrZIN5toHIB/SvPyfPwZzb4cCUow7CJhDcf1Y8UzrBBrHmlawz6zPxUDxMD
O+x44PLrPTpkT1CxNz87hKUs2Uq9IiHjbCvbBzl2SPxqEuuJLl0R+uqwmR3m
6L6m5KF5Q3zsPxPswK8YGjqL7mofOxi2mx0izCs0t78m4S5rg5SKGzvMSBlU
X0bPHJCP+xzADnI8FRLN6Ic7tOpzQ9mhxrTFXOANCez62q8uxbGDQKGMpTNa
coNnjk8qOzz45SSTjr62sHJiXz47sO6XqR9Fe/VabjlQzQ5jMmK6as0Yz8Ru
TwW+ZQcWjp9hgehQi21VCYPsQJRuT3qGtpO8fK9xgh1aXYtC19CJ5k+fsKyx
Q/yHKS3jFoyfb1d/OfBygPinO8+j0ZKWOX4lshxQ/sNFoB0t2MyrTtnMAcPr
27YKt2K9pRFnkwYc0HX1rrILeirgSofqHg7oLPEdS0Vf0nVsaDrAAT+5P4R8
Rvfa+6sHnuAAlZKoTqW3JOxz3KS88TIH+F2SX/FHG3zgL52P54CrPDtnnqCb
dkaMdGRxwOZHN4p/o5X5mKqfl3IAx8EnoN2G8TGUxb6skQMuLesln0HXca0W
1HzgAOW/vc+r0GV1O4Z7vnPAqziVXLp23H9VxDT9Ir7f87ceRuih/87/2sbJ
CVXqh0bD0Wotp0YuS3HC8oGb6q/Q1/fn9/ercQJT0Jwpx7t/f76W892Y4IQc
azVFK/Ry2KRAjQ0nPLzR0xKLntzD5WN2kBMs7iTptaHL62JnhwM5QeYy+wm+
Dpy/YaaXMeGcUCbeenQPuiuVedQ4iRNMJi5o3kAzrih68uVwgphlfU0H+k7q
jOXPCk7o0VXnF3yP+X1rXU53Cyf8Puu/3g591kM6umOQEzTjuJjj0T7nbiwM
TnHCkYdF9zvQZi6FTMsMXCBYvcgl0InrEcH5VFmYCxbPX9Tegz6spCnno8QF
wraf15HokvEa83JdLuByf/7hLfrXdmMDUSsuuB710Iq7C/sjelfBqP1cwONj
dMUSHdB3t4X9OBf8dlgfehW9MJZ9+s5lLvD1mtFtQm/i5leCRC6o9NheztSN
+5Xu1PDsQy7IG0n/Y4D+dHZHaUUlFyjtqZgNRZ8fGcq//pYLlm5TSirRWuKT
faeHuWAwJ1BjHh1a98c4cJYLDg6ZnND8gPlW+fzyeVZuGMm9duQY+urBIY7b
EtzAefyhcB6aDjLPNalxA9fZQZdvaEHNOlcWA25Q2PNRjtKD+eu4VrGjPTdc
Xouxd0X3vRWOenqIG/TqGFcT0As6LUOqZ7nBPLlOpg3tNlBVXxDHDZmar0pZ
e/H8WGRrm2ZyA+tkQR2B5gteMZws5QaLNTHjYLScj/r4w9fckHzmzvZ8tJ5D
om7QADfoe354+AX9bsJ/y55pbsho87oq0Yf1nyxjH8HMAweiPg/sRpebB+iC
OA9UW4xnX0HLdxQ52KrxQPo3yeGn6FWFb5qnDHhA4DM3bRw91/6hP9eBBza/
2vdE9iPGJ4v/7H778gAf3wMD24//+hnFVKtQHjhtEm58BR3uLVhffoMH0qLi
K0rRnCdPN2k+4AEXvSPpo2iJ0bmC+koemAx9PCfSj+Mpr7/i2c4DEpcnn5ug
5TdtNxP9ite93s6c/Pf7Z0ty6PoXeOD4pq9JWehK7e3FRTy8wNLxNrcDTXhw
eKVQecFKRXEj3QAJ/RH8kok6vDC4Gi6jhq67oNWXuYsXdOivnnNGd47Cg9qD
vHBd+Y1pONroQV/ETDAvNPl9CStA73wcd14rlhfWHTuh8BHt09tJi87kBYsu
Hi3mQXwfFc666XJeeLLOvnAjOjz0pJh/Ky+IDPTfckKfbtFPmhvhBbtDRj/D
0MLsQYY353lBVY7y8AF6jI2Vl8LKB+kBgm1v0U21v0UYBfhA0a7I7Q9aovbT
tl9SfCDmnews+YkEqnHquSElPoiR8XgO6KDbfwb61fkgZDwn0gtdy53mPqLP
B446bJVX0WSLCcu0GR8EeYg5Pkbn0l1rZ7Png/amoP/a0X4NdLXKbnzwt7y8
dgb9XESl186PD06/PntdaIiE40VHJSJP8sHA271NWmihDdIR9Rf4oMV05qAj
euOzi9Ls1/jApajX49TQvz/PHBx2SuID6Wt5rxPQdtWenU8y+eDNHuabJWh+
a905vnw+uBYWWteBLpI6bnb2GR/0kEX2U+jEaYGWiQY+oMxvs+AexvVltr7k
384HrkdLM5XRFjP7/ac/8kEOb+U+Y/SUtl/UhW98UF84esYd3Zi8vk/sNx9c
3fR+4QxaacDoQMUqHyh5SfbdRO+ocpTx4uCH+1tcJPPRu+6M84uL8ANfiEpV
I9o/+OL2bnl+YJBTqhlE30q6mHpHjR/M3X7KzaFrVPV0DuvywzCT4AjXCObz
fW3sxsb8MLFfl4GKfsnsJ6i0hx/q6hcu6KBPlCs6COzjB9WUyX270D3PeNpY
fPnhk1vZrQPolTGxi0wn+eFS+o/NJ9FZ+5T9OS/yAw/9OsUo9B09/ljJWH74
oMcUchud5hE3qpnMD78pVMU89DlTy2CnbH74L0N6cxX6cNrgjsuF/MD2nJbQ
ipaVbt7+tIofDscLOw6gd1qEHZt7zQ8enpbHx9GD6xx69bv5YbywdXQRHSFy
7VTcCD9cP6lbxvaZhNYoA9PvE/zAfUb1kzCaK+CqheUSP7x5BAcoaPedB8PK
WQVgWEJk+0a0IKXkywYhATjBYn5UF53ibnM6V04AuDpPLRqhPU2n9TTUBGCj
iP7ALrT2Z13VBl0BSL2mK+qELrhdarzfRAB+reN46IY25+i5Sm8nAK10u2iH
0Km3lv88dhOAm0fSWwLQWbbeUR6HBSBhMtPtJLo6jCAopwXg3o7fpmfRG0KT
xcbCBYBNYnP4BXS932mByhsCIMI1LxL+7/4BP1QS0gSAU3tsOQo9wlbjFpIn
AK/ns7deQ0uvK833fCYAb7+8qY9D2/IGCLs0CoDDy/l7JNpQMvD6f+8F4Oqd
tu7r6KvxmnLuQwLwOHty7w00vRt7zbFfAmDhuKD+z4enNvpHLwrAPrfYvf8+
n/3zlfxjVkG4nG/VRfs3Pr7hTz1CgiB/tCctFp0x753JTRGEZM6Oimi04rtN
3pabBOHwxo/rItGVZnNKN7YLwmxHwtAldNEmly/D5oIwtC9r7Dw62H0oaZuT
IBg55hiFoG+dntlxx1MQNCNNfx5H99cPdrGcEIRJRsqwH/pY94f/zoQJAqty
v4IH+s2l2fq5a4JQcle8zAX9jtwkeO62IEg7hN7cg24/c8iQ46EgRNDya0zR
j53378ooFYTHH6219f+NJ+rZJoN6QZgWZVragm5MpP/6o10QSgMDORTRTGMZ
PimDgnDhmKGXOFq28Hupw7ggeH0W4eRCt0WwvBJbFARb7qSlFdyf84+5b39h
FYLEet+tk+iysCnFZ8JC8GhVq/IT+l3/Fd9EqhB84L53tQ3t7nrJ9dwWIbh6
97+ManT80MVFP0IIrj9dpX+Mrrm0on9wlxBUvtbP/Xe+mLRs5A/uFQKGu9V3
Iv+dr+LSVD9fIdhwQKU7EJ2zzqLgbLAQzD9UcXJDd/Ny2CSEC0HNYV9ZC7TL
7Lvg8nghyOG8vlETLQL75UcyhEBpl9UVaXQ7k6WJcIEQBB40kWNBWxcLDtlU
CwHTsgrDBMYXGxbB7zdbhGDH8fvKXWiTO5echvuE4I2TV2Il+tPCGaWtP/B5
RUJmGcP//r7qb5v4v0JQP39gRwRaL+ZFyzyzMHwRXgrx+xc/nyXGewsJw8fD
cX93oefUWVP7KcKQ2/Pm2WZ0kObFLy5bhME6361GAK0fsMdtmBCG6apl1lmM
x95TGSzHrIXhrb1tfCd66c3pDpZ9wuC+g//Av3jeQ1dVke0vDEaNY8fi0ceU
NpRbnRGG/c/IuuPoN86eNUtRwhB4ptRhN1r69qc3RUnCoKbCpbIBnWw/1378
vjA8NTAj2NDfuvpe6ZQKg12NdMJnzEfSf2/nsDYIg7GagWo1WohXzm+wQxgK
7x2iv4UWe7yRvmoY3++1iehxdGKUt9e9KWEw6Ll52BztLG8Ye31NGFqT2ejl
0aklIkcjeURg5ohz51/Mr+sHBOnDpUVg0JwYbUVHRBnpRm8QgYSKE1vvoacT
r3In6YmA5mheQzDas/leYK6FCDyPfUBaordEKB9ochYBLlnp2zLoLzyxzWM+
IsDz8dXQFNYLRcKyD4VDRCDrtLdnHdpQl3ncNFIEXPcUKcSj20r0r11MFIGB
/b7yHugvF9PO12WLgJSJuYs6Wm1PXwlHqQgU2vO1/atn9m84pejSIAKSl8+H
vcV654nv+8aC9yJQccrGPwW95KMSzfNZBF5fNr9xCJ1tE+MZOCMCmfnKs+po
d/pB80/0oiCSX0SuYP2VVz6sZssvCinj9w81obWY1Zha5EQhO/p1CIlWPaH2
wmqzKCwfHqz/D901oOzQSYiCr/sjMzl0rZpZ2cHdomD7eoblG9aHzw+Fdv/d
LwoGjedX89A2zrcexgeIQstWgU0n0Ft0dWS3horCp+fBt7ai5dK7N3yKFQXD
mlPbFrFe1dxYVx93VxQa/XqEqtABV2W7dz4WhY4Sb6UwdB/DDwf6KlG44Tp+
HNCWCROaDS2iEPpLc5YO7Rzd5RnbLwrRL7jyX2A9ve202AfXcVEoWYW0sJ5/
8ZblvPqyKEBmWpM+Wt7ppSkPlxj8vPJXcQnr975Fm/VTkmJgdEmsqhztnR3N
26MqBorK768GoucCJCde6onBtsH5axvRJkZhJc8sxWD9yN7G79g/OKaz2BXv
FQMr+zatTHQF0f2syF8MejWUPrqgZyW+9ZSfFYPogzplAuj7QizpdTFiMJLd
0/ga+xmrv+9XO1LEYG/OINeFf/3OtpdfvueKwT06SpQWevCNvAHTczFoW39W
Zwz7p51MzIzrWsRAKqZeOhXt57ZP3LJfDFbOd/2//7IJGj9xalwMPptei2BE
H79nsnp/WQys5RrYS7F/K5V4n9PPJQ6kukutF5ortNlDVFocdjdueCyMVlqw
lXBSE4flDZKtDdgv5p32rUzRFwefGGb5QLTv+mbNr7vEwZCx9aEculWBNUhj
vzicLLXzbMX+9O3eMO+IAHFwrT9ndxr99LrPwkCoODzYs+GUwj8LvRHfRhOH
I1dNW95iP5zccr7kdpo4CKaUOISgNX9tKlt7gt+vcRGQRxuxuHH6vhAHp20U
htfYf1eV7k3vbheHy66zCsfQA4VmB8yGxUE5vPKMCLr2lsS26mlxKFPwYHyO
/X1fTZKIDoME9Fd9qHZHq+74b6RUQAJivrM8ZkK7pr6M0qZKwCu7T60PWrG+
p8j8ea4hAWLvbeQt0OX1dwRMdkrAhLXVg58tWN876LZ02EsA65t6t2vojiuF
XB5eEtDg9chiAzriQEL13EkJiPWcPdTcjOuva9oSGyEBuhuSyn3RjsFLsuuT
JEDG9KouK1qx9Om9lw8kQO5Q3a97b0hoCXMy8H4qARneep0Eeu34pRH21xKQ
aDkx3vca++XfpccKeiXAz6xb+yT6lwN0OY9JgGzNZAkPOvymwQLzkgTsNtTx
fPAK+1+/3JclnJKQnJRvTKA/bDKgektJAn+FrXN3E/bPpUmL4mqSoP1xXdph
9FFXYc12fUnw2KsiyoD+Ysb0NMpaEtwqPWoTG//9vvi8ACM3Seh9131XBc1j
vELQHZOEvpKreVUvcbw6ZYI1FySBufLyr93oQRPfd2HXJcHmXKv7cAMJugFn
3Q0zJWF71zGWE2iTEwoPWYol4cm3kEF69Cz9UVpLvSR4Sc98J+vx81k6K/Gd
kuCuMrZOFu2ctaXH9ask9j3HEvLqSFjWHWBRmpMEBuGb2rroG07Xj86wSEFe
/yGul7V4nntOzVeLSkGs3aqgDXrR+mrktfVS4Ffpb933Ave7RhLDXl0pIPJe
VnqgDxcY7FaxkIKvQlTX8RoS1s0u2y66SAH9fMqmIPTnHqPfb/ylYCXffOtS
NQl7ug4J3zknBS7Spscuoq8c9k89EisFvy4XDLCglbrWBRKpUrD34r3QmCqs
Z7YZhfA/kYL/hAk7XvSe9J03PtdIgXzGvb03npOQLnshu7RdCqrGZpKE0PMt
comRw1KQJm3DlliJ959WNHOekQKW1k95ImhBTp80FUZp8JlrCk+swPq7OS5s
SVAauBg2xwuji+0lW5oVpMG2Ebrin5FAEffwSdGSBsUoBSt+tK3MdW0/E2kw
WWWZj32K9fBAtpSOkzQU7xHuZUeLRwYvMvlIQ41A6OSVcqy/VJ4Vt4dIQ3rH
Mb21Mqwn6DarplyVBs4+maoQtNpXRyPP29KwY7UiaLqUBDqxk4OqudJgHXP6
oC96c/KjwelKaXAwISOGSkiYNJtaV9YiDQ1Htg47ov8aiCWGDEjDpedZJ1qK
STjT18qnOyENHH7CegboLKbE4L+r0kCqNWwrLSLh7u623GJeGRDaMXF8PXrJ
tCjuiJwMJDh0DN0uxHwbsod+3RYZsC4siORCyzQmf+k1kIGfgs3e5wvwfWJs
xa/ZysCXB56hv55gfRCsdEHPQwYGv9S+dUWfVCpc+BYoAxuZlf9rzidhRsHW
+/oVGShpHZbQRYueM7uvnSADv2O1RO8/xvEV5yf3ZctAv+zRXQLoK7rn5M6U
ycDUWF/V+TwS6o6FS4g0yQB8afT5nov1k9i5Q/kfZCCCvGRtizYMnhw1/C4D
2ixuRysfYX0WaRXyfl4GrvzKb6aiw1wHF93YZeHi5UaPmBzc3xpvd30Xl4Xv
yUvaMw8xvg1QbQ6ryIJPcrbZf+hNgo1DP7fJgqeQdGLVA+x/ndMHvS1lgVfz
uRwFvZIcun5gryxk/x38Hn6fhIbpv3esD8uC+J+Rie/ZeN6NwiUqz8nCpIuS
hiWa+fzFMEqsLHyZ5CrLy8LzJKDy6MpdWfgqPBfMjTZSTgsZfiwLJ1+bnD5y
D/Oh8JdXOtWykJflWdGSif1AxKeQ6LeycHuwTE8VzcTq6t09KAsm1vdXojJw
vahsR6UmZUHA7y7daDrG86lTx1zXZKHCgs3YEL1ZlE+hmVUOGG7ZN99Nw/kZ
LPrxhVcOLjFNx8+nYr66+TF4SVQOQrZZp9miL/OpVPHIycHpjMFfuXdJ0BHf
+FBmvRzsMRS5wISOJP2VVDfLAW+jn6PrHRJ8ql2UNXXkoDrE7nhxCgl8R33u
6IIcBJiZv2NHt+2YC9Azk4PfTY2n3G5j/H7qQtO1kQP5jWYHS5Lxfe8M/9T4
Tw48nCxvsqEL+VtOqLjLgX3Tbm7XW7g+LTYC0j5yMPeguzU/iQQBlztPOY/J
QVjLwW46tCe8s5sLloNfviFKtokYvz34OvrD5MB36E5tZgL2H61h8jWRclBX
7JQ9c5OEZoWNm+/S5GBBQP29AXoTm/z4qSQ5ON9eZknGk3BR3tHIKk0Ocj1P
8A7ewHhiVU+VfiAHt8dnZFTR58cdz/7IlwN31Vdngq+T8EBmXruwTA7+i7lM
rSdJ+PonwjSoWg7GpJ6K86BNmvuT1BvlQDh5cd9/NBJeHmoRGW+Vg2m34amM
OBKanClF6V1ysP0s0/uxWNyvMtlONgNyIJ26zKSBtmfY+Gfxixzo9XhHnrmG
+d/COiR9XA4YuQddamPw/NyYeguzctBxj+4CK3qis2X045IciGYH/LWKxvxl
nvT4OKM8zDx9XXv9Ko6vko6fgVMenimXfuqKwnhdUrZ6TUAeDEa69oijz3R4
eApIyIPLsQ4x10gSYpeebLohLw+sjHZaqRGY74rAmktZHr4dpn/46d/fTzN7
9vjCZnnIolw9Locu0ajUm9SWhzW9pBvuVzA+2Yx+dSLkoSOojzP9Mp5X2d7k
ChN5eCHFODh4CfsvS3VjUWt56HlQxy6NXlO53XXEAT+/u4XmchH7l5elOtWu
8uD4t/NY0gWsh24qu7J5yoMIf/zj92EksNWmqFn5y0N5erUJL5r1aMntqyfk
IVubX98iFNdfV+b6i9M4vlnj61fOk8BxPWJ16oI8fPkovrP6HAkSR5LbJaLk
QTzW0vHvWRJotquz+jR5+KCU8moT+sz3Q84uifJwz/hD/KEzON9nrH8evSsP
+2WbslJP43leV5QUmiUP+WfTJjtDSFA2SrCIyJWHaFroUQ7036AHkxFF8uC+
LUaJCMZ423TwxIVn8lB8vUs08BSeHxPv6hMv5IHq/cHg/kmst0/vrtnXJA+v
7X3u9wRhfq6tdTd4Kw8f9x4w4UAzz/rGSXfJw4XmFIpeINaXpn80Zj7KQ3j+
bz3/ExiP3orq14ygT5jE3z5Owh3VawlXfsiDR12Q8utjJNykk1Q2nJIHyZj9
a3NHSWCoifj8dw7fJ/2rsAL671BiQfaKPBh9/HXEJgDr53Cxc5ZMFFCV3Md2
7ggJ4DO45QcHBbJMJEfvH8b6sv9FVSg/BSo3CLC988f4zZ3OySVGAZ8vqkcX
/bC/m77Mel2GArdX7KWoaNh1/C73OgrYeJ/js/Ql4VGP/7OLqhQQm71hdcIH
6yOtMNNfWyhw3jvm3a1DJLzurdaw0aHAD0+X9GpvEi4omPg92kGBqLC5Z5+9
SNC21fmwtJMCu3c5yrKhyy27vXdaUiCh/+g7VU8SSOFw5it7KNBsoP/O2oOE
79TktAonCggbV8geP4jxTuW4/Pd9FCCdv1TdOEDC72ungrk8KdB/uyKv2J2E
rcek45T88Hqb/q/3bvi8nC97dI9R4D/rYxd+7yfhp9LeJwanKJC+3uGQAHr7
nHU8nKPA9WPTmZv3kbCvLHxM6xIFaumtNK1dSYjueJUhH0WBv7ZHpPz3Yj5+
PZnNGEeBP4FurpEu+L76Q58/xlOAjm/jn0xnEno/x5o9SqaAk//ot6r/0PGL
LwLSKHDpYZJWjxMJUoeVtylnU2C0yvrTtCPWB31fMnofUUC7Q2aUAz36n8LX
sAIKDNRLWFIdSDD7bj4tWUaBE0xOvHr2JMTTNRU/rqSAfdIPDVs7jIerUhJa
tfh87rFnPrYkfMse4C9qpICDxfHM0D1YLy+VRCm0UEDQ6dZEvA3Gx8aUw9fe
UaA94kzaw90k1LOfy/3Rjc97r1n23Br7041WGtv7KZCf/VWjfRd+n0V85vIw
Bdib88Q/W+H+Pc/S/WKUAqeDc33+/fsufh2b1pmfFHgDTBRWNJeWRaP4NAXU
xT+aiFlgPRF64InWHAWCrB161puToFEvFWyyRIGiy8kfdMywHmGR5rKiowJZ
0GZsZkqCwjaZfSbMVKB7LafgZELCq/Hl/7Q4qHD9SFmglzEJ0nmVE2K8VJjg
ea4VuJOEP+nHuacFqeDstt//ghHmn5d2WVViVICdzcKxhtgfi5VlhkpTgf/9
lq3JBtjvW3LNa1CoIGRd15oFJIT4jcUPKFJhQDp/4AmB8SmJ2fusKhXetykd
qtiB8/tYcz/3ZipY83r4N+iTkLN67HC8JhUoWTd/tm7HfvZP9wVuXSpk+c98
79YjQa/1fsxZfSowThd7ftqG59eI9/yAARXKV/jdv+mSYMpiZ6xhQgUdOpP+
CR2Ml06rnecsqCB7NrrvjzYJW87VSFVYU0F1TcJ1eSueB+IQ909bKkSqaB5k
QJc5/UjidaLC2UzBCVYtEvZ/d32stJcKTwTm6bg1STjxc3mHhhsV+hTl7/Br
kHCucP0OdQ8qsEa3vRBWx37HwvOOwiEqpA3tPCa+Be/H4mzJ4U8F19r6XKnN
JJyldG3/HIDz60MLkt1EAi9Zc/DJCSqYSYw3y28kwX1N+UnAKSqsF5ctpqrh
eh+wEZI/Q4X8mADVdRtwvuwSrjSep4L3afmtiqok5F64NLP/Il5vCOtUVCHB
Rfi1zdgVKrxS7mBVUiYhVdrwhk8UFbR1Dr5TXE+CxeJETm8MFT7sOaOuqITj
ebEQrU+jQnyW14Z1ipgP8krX37xBhTKlYy+o63B+w9NODSRQwfji6KS8Aua7
rL0+4sk4X4+En8tS8XxXP542vUOF+TRLRWnKv/gRw+KbRgWa9IdNEvIkuMkL
p5zLpAITydonIof9YmXSvUvZVGjmVlMUlP337zuihc4+pEKXwy1hXhkSHjKR
I165VPj26nYOhzSuT2Mwg1E+3s874jOzFAn+Ivq+AoVUEHnzuIFOEuPTRjau
zmIq9FI9rZfE8TwFbxyKLKMCl87KxT9iJPzoV/+o9owKufMt7pOiJBysL5t5
WUmFt57rx7+LYP03lCplU02FF3s9140I4/sPf7ZueUEF9qRu7o9C+Pm0yrBt
9VRwMum6/14Q6y3H6OzbL6ngw1U+3SyA53tppGy8iQrflzom6/kxXt+NfLT5
DRVukRcyK/mwfqvyDfZuoQJDvihnMS8J9/IeCcW9pcLGW1Mqj3hwfJ9TTj9o
p8KuGQ/GDG7cD3tr7hZ1UIGz/E1CEhcJ7G+aQp50UmEzXejnWE68v0o0Q2o3
FYY1Pvy6zIHxSIZLI7SHChlym8tOs2M92nSNwaaPCim9I/pH2TCf7j7nK9hP
BfMn5hGerPi8zefcXw1QIV2thnRmwf7ksNtQwCcqGAil7rdmJmG1SWWEZZgK
ifYG04ZMeN4Yhd3IESpMsTNZaDOScE0w0obzCxVuBxv4qTJg/HSQKgj+SoVB
Ogc7WXoSuBsyg7tGcf6VbrMI0mE9pSyZofCdCncYezm4//38ld3PFL1+UOHM
qd2Zv5do0Kn+hSFpDM+71O7u3gUaNHhpbK74iecjmpZT85cGS9ZeOW/HqVDv
8Eom+w8NXhkE+Xb+osIYS6FO9G8alBM0/+YJKhjK0C8GTNPg+Amx3OJJKryj
O+ZlN0mDPTuzqbFTVLCZLTmv/YsGYcdX252mMZ7xRhpL/qTBQ0m5J4IzON4t
d2tWv+P1Ht2KF+i8+ccTw6M0OFKdP7H/NxWSSo92NXyhwcnjwuYT6KsHb516
MEIDUkWnMWCWCsU3BzqvDtHA5IWQxxB64NTsjP8gDdY/6pcy+kOFc0+vv9/V
j/dj/jOViOY/4Xd6Ux8NGrvW+j+i/zup8Y2vhwZiBV2D/HMYn/9Ll53posHI
3nOzOuguOc9179/T4BvjRqk96DSdLUvF72gQrO9s74K2935272YbDU5zZ6TY
o9fXPJY/2UoD1fH+KQL9PLM62KGZBtpNYnZSaGpuykOt1zTook+o/YHPZ8n5
XSbcRIMfgY16D9EP4oOy/zTQ4JK3Y60Tev5K86muOhowkBTbeXw/p0dZaqUv
8P7c+hNX0Z3bc1tuVuPznccTuNB68Vcdg57TgOVJrvkFnK/HaT9a7SpoMKOr
xvEV55f6LVBL4+m/n+fk0LMNvamqjSbw7+d7XdhRehHXJ8v13qfpYhokKWpm
PsP129wTr/SuEJ+38Wn6CK4vVdTYr+AJDQrELxQt4/q/a3R+RHtMg8krJ3tZ
0dfsAscCcmlgLlAmyoT7JW14i5p1Dg2EneKPTuP+qt6heVLtAQ3y6m58bsP9
1zIo+pIrmwYJV4+cSsP9GdUSIjueSYOOKD5Vd9y/++5PRzSn08B04x0mgW+4
fjTJ1UepNLjznydLKe7/B6fiIqPv0MCOa0rDHM/HyszQOr/buP/cF8i3eH6+
VT34aH6LBvKPj8gb4/lSXTmZq5xIA0XdIz/y8Pz90BxIYr9Jg5+8lr+YB6nA
bHzk3o/rOJ9D17bY4PkNdSlpf02jQU/7WEUMnu+x8R2UR7E0SHXeHfcUz//H
J0m3o2NosCj8oaAb44M7abrd/yrujzvtSqMYP87f72K3iqRBouXz+VGML8/U
m5jVwmnwUtZKuRfjjweZps5zmQbW5z1qnmN88tg0dGPyAg1y1kRqr2P8GrrF
pvwulAafPPM0/8P4FluZ+LfoHA2em6bI8b2iQrc9C33CGRrcd46JeYbx0Z7h
nWlwCA10ztifs8f42ecQ8Nb5FA2UX6wuDGF8TWuyS9oeRIMs7TpON4y/50tm
s2RP0OB3Hsuztxifx23qFhiO4Xn28WDfjPE78Z7qrdEjNKieTmW6jPF9POzu
pTf+uD7v8ouaMP7vPH2pMt+XBn3m5ZKrBVhPDBsaxx+iAZcop5ki5o/Qip2U
EC9cv3WqAJhfEsp+2u/zoMFGm0YuK8w/65STPxkeoMEhgWdl5piftjo+aljv
hvHmN5jqYv7yTrrAwruPBu3H5ZskML9ZegU++ONCAx8mDphIoYJcal9O/3+4
X5OjK4tv4f5N4+RrcMT7t7kZ+WP+/Gzi3J9rTwOJ1BPDQphfWb8I8t+0pcGW
3x/SCuKoILrtasE5G4yHLu1ROzA/t59gqvKyxvEkN92vjsT1kHmrs9uKBhZO
9kxbML9bKG1Q1LXA+PhUOy/hAhXYOg5EUs1ocJBzX874OSpUFT7Zz2NCg3nX
XpatpzHfZNnlLxjRoIz6s+34Say/3kWFfDWgwVfJRd7047if+iJr3hE08P6b
3PHiCBU6rkaEV+vj/moLp3b6UkGhtbwlV48G44LpPH1eVAhsskxK1qVBqOjv
tI4DVLhYf/RbpDYN4vMKPlftw3isaV1zSosGN7q3jKY4U6E1h0feW4MG4d5z
xYcdqFDY2sXjuAX3a3aW8+Y9WF+4vYw22UQDXQb2L6NWVODdtJyorYbnPVzY
nTSjgq5uopayKg2W/w71bdiJ9d6hPB9JZRoQcQ8OPCcw3mTaq/Mo0WDF4A09
oUeFgsaMm/TraJDv+PZVyVaMVzn3rv+h0KCIc1+DtDoV/rIfUh2To8GjrUYM
Z9Qw/pJ/PD7J0ODXr2Pk6/VY/7xy0O+SooG+xsI5LgWMf2Ixz5olaPA0lr/b
UBbz/WxCX50YDdyP8z06LEGFG6xBmRUiGB8j/Vmjhangck5WsFgI483PyuXb
fLi/zWgb8wQwH+RU3krjpAKxuXwum48G762Nx5JY8Hw9jzySzkMD2gU7uiv0
WI/oTtxM4cLzkk435rFMgcuFnQFJHDSIDYwo0/5LAcYv8ivxbDSQe6Z/cg37
AS7TZwbXWfB8fLirVTlOAWnXsztoTDg+ii6r/zcK+EcZ/4lloMH1X1ULPCMU
6IqdPhRL9+/nry5KPcB+pKDf4VbsahxoB/Re0PhAgXdXjaPiluPgPRzUKsF+
ht6G1CUX48CB8amFMvY7FREM+Tfm46Bgv/i7G9gP8cl5fUuYiwNb6aGeqRcU
CL9//lvybBy0NV84YYT91HNtnoLUmTjgUovOjy6lQANXt2HWVBxIp2TcbXyC
9+8lMx5NxME4RNj8zaHAnSdzrYXj+PxA/h6pLArs2PT89bOxOPg6oWmsnUoB
rSs3Euu+x4Hx6cWHJrew/3JX2toyGgfyRy4LWd7A/nde4VH3lzhItGNL3nmN
At+Z1GeHR+Jg4EKPqUYEzt/TaeGJoTjsa53VRS9QwOUdI//SYBxcXGDxmzpN
gWOSzN/YBuIghfUoXU0gBTyS45JFP8ZBpOVW1stHKPDlkZaKUm8cDGmIkNsP
UcBT9dpt7Q9xIGTWn/fTHfttP7lxs6440Mv1PUq6UOCl6nm5ve/jQLO06IeK
PQWMs5V1A97FwUpMtVrlLgp8DcnRvtQWBxvv399lYEqBurJz0kmtcVB/NHFv
FVAgXlFuPK85Dgx3vPHdtI0CAVPc2fWv4+BLf2x0kgb2z82V5h+b4uCsENH+
ZwMFihtTPv5+GQeWzFa7LBRx/HZSrtwNcdB+Xl0oQZYCorsetijVxcHdtDDt
bjEKKE3d32j0Ig5Oure95hbA9+s9e9mtOg6MqC0DepwUsGGLbDn3PA6IPRsj
3Jlwvt8rcKZUxMHzvsqusyvycHXiMVQ8jYPwftNPsXPyIOoZHNBXFgecMkWl
iZPysCmhI2GpJA4Wykb9E7/LwyMN7qfSxXGgEjsgFDssD293Hu+GwjgIXkyu
P9MnD5YSxjOeT+JgzUolxu29PIwcaeGKfhwHuowPQvVa5EFdwUKpIDcOzDq3
FPK8lIekzkXDDzlxkPt7Tqu3Sh4YDUQPrD2IA+txVbmUMnnYHt15af39OKhm
571s/+R/FN13PJVfGABwe++9V0Wh7CLlPKJoKFKRmRSS0pBEMjJK7vveKBqy
R5QGmZU9SkI2hajIiLrXnr/z+/P7cb3jnOc8o091FWFR51T24XT8fqvDF1mf
KoKf3HRHYCoB95yZGF4kK0Jk1AvOnGQC1lkUwcGHitAsXLq7KxGv/9RJs+G7
ipDw2uAO6xMCPATOqPhGKUJa0YGvuo8JSCvUmV4JVQTLFr5tpx/i9UzVrgwM
UIQqhgdJcfEExM/0psxcVoTA1GXRj/cJYH6ZmX3aSxFc3S0eL8cSMGIlMvH5
FLZ1vKZWDF5Pl8zrWxwV4e7yz043KgFHEobPRx5VBD1GIJ8QBHyqO9PZbaEI
h98/s+uIJiDqb3md0h5F+PdRZTvfHQL8IMD6tJEipG5+tcX8NgElEprU5K2K
cMppp8HNSHw+832o7VsUQWtnjV15OAHLGd/dGVUUgU16673lm3j9bvGoqsgr
Qk9+8PD2UAJEr94d2y2uCA90iMP+wQSIved478ivCMpau3tKbxDw1Yq74Dw7
fp78WwHL1wngCtca9ltTgAB1/e0ogADvIKFT1+cUwPO6htjNawRofzfZdW1K
AZRpewQ+XMXn2e74Pe8RBUgys97E50vAer2f55wHFCDlh/LJoz4EBE/5D5l3
KUDfcMzbJ5cIME4sZ1VvVgDZOye3jlwgIKvQeJyjXgEueTu2aXkT4H4xOnOg
TAGSy8xiA88REHZQZf+rQgUYUhvybTiLz3vC/Qn/FwpQOTN6Q+L/72+SOZaI
MhVg9rfEc3cPApYyhy6vPlEAdccNa0VuBPDmvQwuuq8Av7ZX+XGeJkCDVb3b
k6IAz+cSJR1cCWjaUUGRCFfAPYH70EsXAsjApjcV1xVAr7ymjeUEXq/51ydc
fRRgiWI/aedEgENCWTqDlwKM137WznMgwO4J3Hvgiq/3tiSFy/7/72u5vkvN
XgFsI94anjr+//cZllQVH1YAwdxzjOU2BLyU37fReJ8CmB08TZc6RoCSrmtE
jbECnFPUFfI7QoAaj8bfXQYK4BDj4dR5mIDTe5r93mkqQGwZpVvP6v/vm3TQ
0dqoAG0BaiFxh3D8Nv7QTpFXgPNH62znLQgY+OwZxSOuAF9iBpztD+D3+zV2
4DKfAvjozcSV78PxwGNN6WBVgBvLIavr9+L15ed777YoD5c8VuLumBEgbViW
KTkqDzIlX0/QdxOQYnRopbpLHsSmKQ4OpgTYWhsPn66Thw1DIVF1uwjIPrEU
sfZGHt6JKo1rGePzfLWB5W6aPJSe6LyRiAjod6WFScXIQ8xV1j08RgSwoCb1
hGB5+MYlaBywg4AT7y8rinnLg6Ww7YXx7QSMZvRG3nKUh1uqeu0OBgTY9HWF
0ffLQ7kH07nmbTg/lxnutNkuD+dtDPeabMX516qxI3+jPPhK5Q4U6+L13jp4
hVNcHg7Ir57W1CGg/JTaXltWeWgs7u7J1iJAAjUGJNPloLHGxnCDJo6/ddkG
Q4Ny8OdkTFTqFpyf6y68kG2Rgxe7E+oVNxMQzZXIal0mB3WGEbRUNQI+OwR5
hj6Xg+pCe25lVfx80xwczx/Jgam1stCzjQTEyApyttySA9CdZNNWIeD+FfsH
k75ycPt30WjpBgLOLV/+zn5aDjLcwkp3rydAZugFt4y1HEwKWF1rVSIgt2Sj
qZqxHFx9La7sokiA4J66fD0NOdia21TxT56A7g06YYaycpBKPbs3TI6Avxca
+3dwy4FL1EC5hCwBrgvvJwwWZKEzR3z9S2m83q4MXdojsnDg/soVMykCfktb
16l0yMLazasFgxI4n5A7fkhUy4K0qcdQoDgBedOcx9hey0KRwctlaTF8Xm80
7/mbKAsyXzaxvBPB9f+8Z19ntCw4PCiedxQm4IvObeNSf1noYNPrZRQi4PLx
x48eecjC9j6fp1kCBJh2d/L7HZOFka/7XA/xE/Dc1ODDYVNZiCyP4FrgJWAm
OXJMVVsWfpvOPEnnIYDv7sEnDAqysGnDCdnD3ARUKg+xtfPKwvAZ8hYjFz4P
rvstMpZk4Ln4voE8DpyfHY3ifEZlwCrisKIbOwEfHh1k39UlAwabPA5Ks+H6
cKSjlrdWBvySzdxaWQjoHP8725UnAzEFOR53mAnY9zasPDlZBn44mB/dw4Tz
h6qBqQchAwqZzWrMjLh/WszL3nJdBo73M0xUrlHgJUOI8PQZGciIDLsfukqB
S7VfM4ptZCDFlmPj7hUKPBA+E3Z9twxkwbY0zmUKcB6PbUU6MqDiWcLWskiB
z9q385kUZWDZRPfwgwUK7HTZua+WTwYMw/aFn5ynwCs7t5LIZWk45pKQtGWO
As/Tr6/bNyYNV4wbkpdnKJD/JDOHp1saEpYv3GqcpsBNh/YLzbXSuH6qHkuk
U8B28V18TL409NhSOC/RKLDZvhuOpUgDdatGqtk/CrRyOVOkSGk4558qL/+X
ArOv9yYOXJeGjzeuhsxPUkCHbnkvw1MaRJ121Lf9oUDy8ATpZSsNTCvX/76a
oIBz55HXunukIUukepkc///70m9IrOpIg6tB3PiFMQoQh1V+fVCUhou/A95Z
j1Kgyrtn631+aci8PXde/zcF2t98UXddkQK3wCgm+REKNLzgGtYel4KrSm98
2YcpoPFwZwhLjxTwDf1r+PeTAtZWQzLddVLAsbV8te8HBax+b+nKfSMFa3n3
BRuHKDB6RbwpPFUKnIX+ML0bpMCBcQv5E1QpyNI3bM39jt8nw/j3jhtS0LV9
+kbKAAUWP8vvkfGSgm62Wxzx/RQQG1g6unpcCt68OHWe6KOAU8ZT3R9mUqD2
aO5l5DcKdMamrTboScGpo88b//9+bO8Nqi0F66RgLHaiOqgXr1+CQW2aoBQE
GSjcv9FDAU11cuHemiQEOOaioG4KmJRm3br9RxK+WM1XhXRR4MlYOSXkqySw
5bjKRXRS4O269nWBHyUh1cjSKrqDAqVHk09fL5KElg2y9vfaKXDdK+1cUIYk
GHupGCa2UWC745ZjEbGS4Py04W92KwVWaswM7oZIgmnbiYCiLxTIPPlGM9lb
Ek6Y7uqta6FAzs+Fo/mO+Ppvanm6mynws9qpqmG/JPDsBqHxJgoccxojhg0k
QSOcdWztMwW6BE+3s22UhPO+7rFi2Kzits/UxCRB/l4hr0Yj3q+3vOpHWSQh
sNPYdu8nCnDo3z1/kyYBZcnHLp1uoMCPW0VRhd8lYKYO7G9+pED8CbkHk00S
YFG3TyjtAwUs9si8UHsvAbrP38fV1OP1+Pbxx7lnEuAlMzgyUkeBCRkmy4KH
EnDQZomFF/tPyElOplsSML/D6o9OLX4e+j7lI74SIH1UOdmhBu8XX/+7Z6ck
YPjLO5nIagrw8zH+4LCWgNr4oyfzqyggKuTw4qyxBNAlNS8MVlLgioCrbruG
BAQ0Ru0WxF6U2hm1S04CtrqmDu6qoECcJ62mkEcCqMl5Jr7lFNhTuXNBc0kc
uHlnPZ+VUeCsbqLh61Fx8FjJODb0ngIf7GySt3WLw/sHi6zS2E8CLhrW1IlD
+VdVv6PvcLwHlyjYFIiDfrLX87tv8fk3q3T9myYOTMnTKc2lFFggB8SpMeJw
+vqsDT+24EFNy60h4rCUlf7ZsoQCfk0P5H94i0P2Pk2me8UUsPzx+UGckzj4
532c7i6iwJ0c4yZLC3F4oJKcLo/Nwa/eKrhDHGh/BgU8CimAiu8U9qiKg4L5
O/28Arx/4sqUp5LiIHXDXnr1DX6e9kj3Gxzi0DgwVrQfe62TxcZ+TgzefbrH
+zifAl4FxV5oWAzuvg6VnsijgFZtRIlqhxgkSfR9N8KOvyN1ULZGDJ6mfnKI
fU2B6M6R7eL5YiAueIUYfUWBNmE1qkSqGMjvW/Mxxi7LHnVUvCsGh6xJ/scv
KdCbQ8vXChaDdum9jrMvKBAY9SNlr7cYGP465GiNrcmkuO2MkxiUaNbx5eVS
YJtFTyjVQgwm8j9fEMLONGa9V75DDO44RYb6PMf37/K4NqsmBm8dhE26n1GA
3TbWWE9aDKKk777eiW3dMLAYwCUGJy3kP6fn4Hx98kp+w4IooImv93ixlYvM
rimOioI0+snul02BYUtxu+BuUfj59ciGn08p8Lr/outIvSjUPt87YYV9/WNe
6rEiURCg9dlXZlGg/CzzhqZMUXAxV7+sje1z0H7OIk4UyF8HtTIyKeBIP6Pc
GS4KbY7O9yWxX5a8LHO7Igo3qL6JZAYFutUiGtdOieLrPt/Pjp1oKeqQckQU
wmslE4LTKWDGf+TaflNROPWmnVhKo4CLHYfmqg6+v9G0kh/2eF79nZJ1olAY
RtjMplLg0KG5+EBhUXizqUTNF1snudF5H7MopB66nTiXQoFb1ywm5ekioJMk
/NIfm+Wh5cHVIRFw3OvlsJaMz0dnYNSvVhEw487KCMfuvnswt6NKBNZpd93m
xXaQ4qtsyhOB28/4OeKTKCCe39bckioCYdyu8krYsd6hP77GiEDWuR9NLxLx
/jd3sf4NFYHN0amiO7H7FU8B72URsKx6TWt8QgGhsKgEHVcR6BVQOu2Ebe4a
ss7VWgRUFFi8/iVQYGvy4f7HJiKQaOrBFoHNy/+to09HBFqCnXRksNenNQtt
Wi8Csrdn/+U/xvm6Lf9JoIgImNcjYwtsvbUfN76yiMBdh70Kvx9R4PJjatmu
GWGgb1AiwrCd35Sfyv8lDAJl3beVsC3FLK5t7hQGuZAAoaqHFEijjjK/rhOG
RYqEiis2j4k4j1GRMDA2vq9jxVbN0X7YniUMrhN+f7MfUGAy0TvP54Ew2J6z
STuEraDc4yR3WxjOPHHrn42nwLpWq4wv14Th9JP85CRs98nYaMJTGLad2j+6
F3tuWUv6qL0wFFdsL5qJw/W2L85mwwFhOOdIcKZhO+5lM1/bIQxHqg4PWGFH
rSbQhjYLQ7jtvW1M2NrbrRxb5IRBxstZ8M19HB8jNEo9P76+RsVZd2wmVvWo
DwzCwPe+arcM9tOaYJu2f0IwLHs5sfUeBRh+718aGRKCYLM+nyhslnc1/mzt
QsApz/vBBPvRp9XeLbVCIB/IF78aS4G9G0cVXAqFIFTjz/dS7AryoNWTLCGw
XX6T7oe98Kvjwo8HQkBLuzi4DdvhBFOYTpQQ3PyxJW4+hgJ5v3RISoAQ1Fyd
ryzF/nsuK+6flxDky/W63sBe2Hw10dlJCBIeDfibYGcKPs7pOiQEpfkibFzY
z4Z+lx03FgIlw3CW1rs4/qpEBn5pC0GdidGVx9jXz+XzXV8vBELfzW3csPVY
NaxkxIRApjsvWxubSaI7u45dCIQ1b51lwJa17ZMOWBCEVcaOx81U/HluixyD
cUH4EpRhkIyt6yZqy9QnCBdnWE0vYZf8ZtnY0SQIwg1Mpbux2SIaZPIqBOFJ
6NNHUtgNkrP6D/MEYaaK+ddfEvdn0fM3otIFwcZS8cEHbMc96/+FxwnCGyG+
/BTs9mO5d+/cEoQFsS7d6+T/65N98rG/IERQb8vYYm90EnIr8BKELV+1z+hh
f/tY+aTHSRBEQ79LimA/m7nMzWElCJ67kzdPExRYqqt+BSaCcI4zOK0D+7yO
LnlTTxDyByn+xdg3BdWftqgIwg/h7tcJ2LfNZ5dVpARBX/KceSj23HQlcZtH
EHKT7Xeewf7Sm+o0syoAJDWPtMIWIO+eO/tPAHw4QowMsV9/Oftu/IcAqLl2
mitjh4xM7/ftFAB7/apcIezh6g4Z7o8C8MjpiBcD9gv/Jxo5bwWA90/CzSkK
BQxPV4ZZvxCASzuf0wawhe89kWFPEYBPf2KKv2CbT/vM1cQKwMkhl/Ya7NaK
i6KUCAG4Zqa6uwRb/WmGr/M1ATCNXeF8ie27k0t6h5cA5ET+UczEnlEKYVrn
LAAbdHmiE7Gfu7arixwWgLmJs2YPsDtuvnnIv1sAiiblrGOxax+nm4vqC4A6
u/4L8v/rHZMz2KAmAPMXGmwo2K9Wb3siOQGweTt6MBrb1s7gm6ugAAx+yo75
36c+u1NiWATA8rucEoF9L/rKYtwUPxygOi5Tsc98unlUtpMftJv9Fe5jSz+d
3FT8jh9a/tyhPMIO2hx8xT2NHyAhc1cKdsqFbj21KH54MP7dKBv7osd5D+aL
/NBwyCokD9taj8r114YfLFP4ON9jH5l3lfxnxA+C8podH7DVpH/fZVPmB/YL
n392YDOpTF/Q5OWHDRmrW39i54sa5J+f5gNBw28NdGyRZeOjlV/5oF86KIkF
79ebfB/rjdV88C+Z4Y0Y9jd1oZy0HD4IvufPrortvmPbUZ0YPohVYHtohL3u
wRvLrmt8kJH9zv3I//FwReMB6cIHOe3Fl87+//ss5ioOe/lg9LVoyU3slmr/
hR1afHC7bNLgCfbWAgUubUk+iPnlPF30/+eVLhwxZOQDv5Dwkbb/47n/epvt
KC/sdrwu9A97d7d+aNQXXqgvcPHhx+chp8DHvqWEF6QNrXk0sEOEvh9XTeWF
bEHvnkPY/cZcfg+ieKGsra33Ivb9yJOvpC7zgn9MMv/9/89nt/7KK3teuN41
7VuC3SJcZmtvygt1GX/5B7Dla1jeS27mBdurb3pY8XmP+MCwfkKUF9x6TrRt
xhYzvRbZusoDCnNiy8ewRbbIDjaO8ABL0vzhEOxUlTDVry08EC69ses5dq7T
JseVEh7I1v0Q2YM9V332kk4aDzzXXHZlx/mprppwDYzmgayOEc+t2Kevl276
eoUH1D1fPv4/v7n6Lr8/4MwDg4VXZ+Kxg36YSbaa88AldrerDdj+W3x1z2rz
gL9assLq/5+PMuOQkOGBjX4H/mrjfLpL25XSzcoDTR/u/vLA3q5g++75FDc8
DI5fS8K+u/sJ5V4PN8jeCd/Zje1uHLNAVnODhlFYoiDO7zbK/vOJudyQGf1W
8QC2l9rx0Mp4brAJO1IXiT2cpEfOhXBDzrDfnRrs73Ns4sZe3GCxdPgCE64v
L9hfCCYe44YWKq+PMfbXsBlfPmNuUF1pux+C/TgixihGjRs2y7e2V2Gnl6w/
sUmMGxKddDVZcT2bY9vW1sbADdW5Klnm2CcqEHl3nAuu3O7Rp2D37Em5c7KT
C14vXv3Zin1pW075nkouyI7TypbE9XOvYJyS0XMuQMF6ES7YRz0pz8zjueCu
R75/Dna6d6aVWygXXCW/hk9jy5z+xR1/jgtG4vozEa7fW7frfOm15YKDqn++
3cG2qt3/QMuUCxgW9VV6sGeH/9k81uAC1kPTYSq4P1DN62GTkOYCL4bDM77Y
5myZj7PYuIDzcvjVeuxulVGefTRO6HlUxSWJ+42B8fVWa32csGdp54uz2Brq
n5zqP3LC+Sx1l3JsM0Mj9dQCTogwqVESwf3MfoEvL8kUTqCyGNLOYLf21+Ow
5YTvr+ubKrDZdtjmpV7jhIb0lCIJ3C8xF2bLfjjNCdoNDM8vYrstdIgzHOYE
tVTZZ5+wd3mMxu0z4gQfY603yrj/EjD7Qc1S5QQltit1odhDo+lLYuKc4HJf
aXAAmz3rX+MDZk6QpPowG+H+7lpX/KL6Xw7Yrpqp/gRb9Nlx/7ZvHOClSrdf
wa7qnjCO/sgBnqPxVCfcL6ZuXNpjU8gBgdZfPlZgq1CVgnTTOKBt5Bvbetxv
9rydGVhH5YDVkvk9t7Db1JadNgRygPlF19t/sNe9z/un78kBwvscPlsn/5+P
71CcbDigR3Sd0Fts9dQplThTDlA2nD+2DvfDgi07Cge0OICrSOZxNPYPpw+b
DeU5wEqmtW8Wm/9w/82nPBwwXnxc7iTurzXHb+eqLLLD3d9z9k3YR1TPJxeP
sEPkycn7hrg/b0u1trLvYIehqeBP2djHN9kX8Fezw+E/9CUJ3N+PZSdUdrxi
B8H90cq3sSeiVc7mJrJDUzS5bxGbS5o5Ky6aHRQ+mbh74fngV9IWz7v+7JCc
NxUw8L8nUrKfeLBDRHhvpDWeL076WNi9PcYOhVIHoj5glzRIXRwzZQfXgehQ
IzyfBFVMDKnqsANn5y/vAuzGwaT064rsMBqfbLUZzzdV97meDfCzQ+sRdpXM
/319Zcx6lQ2GW09NyeP5iPxscrxngg10PVlyHmHvak0Z8/7KBtZJWsfE8Dz1
p604VryBDXaV6tNjsD3ytfa2FLPBoVK3YAE8j8mtL117mMUGfTqcKwT23+TF
Zz5xbLB28LwHH57nRtvjdp0IZ4PBDz8rCex/yZuLHXzYwJb2lkMAz3+8occZ
PV3ZQO61yY4YbLfHr4RuHWYDg6BGe1E8Pwou13wvNGYDV88st4fYHj/Wn5jV
xD8XVXaQw/NnzAe78D0KbJBf8MgwHftZ6R/TLH428BezZVHD8+rdEy6xEmus
YH3/dUEe9qNjW08/mmSFgPVLBw3xvPtKfeyFej8rzJvfbq7BTqqcO9X8mRXq
pV9vPYTnY5PdXQGh71lBdu+Hm73Ynj6rI7tzWeER/4ZCNzxf72n7/kTyCSvo
Gxz5RMe+3fjj7ko0K+5/tApC8Dw+ekC2+N91VrjkouQmgOf3pMwLLLNerKCl
rvU9CZuVdsaTy5EVPq5xrdfE877Gr/t9WyxY4aqvp2YltvSdd1auO1mhtXuM
xboI9wMHqKVZm1mBuflx8i9swUdV3MuyrBD5tI3pWjEFjqmyGpzgY4XFN79V
eUsoEMrGtbV9lQXOJ2pLpGIz1kXM2kyxQHc7R8O2Ujw/emicHx9ggedFVagJ
+0RyEZVoYYFqlhK/028p8OF0l5VxJQvUSu3xWcFOYTqQwZzHAqlLVVpx73C8
mzfd6EhlgZ/Vt15pvMf1OUS8tTCWBUyu06c+YtMUx2Oywligd8hp6lQZXq/7
3AVZV1hAeHDDC4ZyHM+X9NWL3FggcypD7Un5//P6jokOGxZQSdR3316B12ey
5TfzXhbItUYnurFj/3wRNd7OAtwSYmJXKynwtoLZnaLGAlvDpG+JVVHgQp1B
y28ZFrBPfVlQiF115dBuaz4WyDmnlWhTTYGD8RKljWvMQI9kMF7AVmPyUjr6
jxmW9QOfPK7B9e35uksTQ8wgdIEj36gW54dImScx7cywvYo5ZAhbOmtrvFkd
M7B7fWGLrMP1XeboEe5iZig/1G6iXk+B99JOH/qymSG73Htb6/9/Pqa2c6Ts
MTNUHWIb9PuA+9X5qfQXFGbYzLCMFD7i/P7r/MzzIGYYSSmw/oCd/TC/seQi
M3QmPJC+2ICvH/RWrsOVGbz/ccVLfaJAYmLkwOpRZmjderm2BluuWoZ5mzkz
5CXoZ3o34n7O5mZg4HZmODNapS/9Gc/j0fW7WtWZYTjA/3o99uLmhT168sxw
jFZ3waeJAvO9ujcyBZkhrIVfVKmZAsY3k75tYMHvZ1Hm0YKdctLuWP4sEzgr
7jgb1ILP90jUwMFRJli9RZfW+IL7y1o7r/mvTECBQ/4D2AcY5v++bGKCjMjS
cGorBUob77lcqWSCNrmUnbvaKHCj0D3P/A0T3NvrnTKNPXjtWdemLCbgq777
Kqsdr3dXSq3EIyb4cvuKp30Hnr+V0i6IUpjABd1q4u/E9UOd6bN8MBNIC+h/
q8FeThZu3naZCdKz6DH+XRQw2Kp11tGNCdZpqtI0u/H5Lim5Tz3OBDxH9i+M
YDdOCZh8OcAEgjvqs5J6KBBZnOQuD0ygc5dvxaaXAuLjbXP+OkyQ5x8zL/AV
z4/+Cr9/KDOB/kjNwwbsU30T6nZSTND8UOx72DfcL8lzvO3jZQLbrsUG1Ifr
4/XmiPOMTND16OfxJWyX0rYwnhlGGHIwiy7qx/3Un5zsot+MoCMa7+IzQIGX
bn9Hvb8xwjZ98x6t73jenzDdrtfCCD+Lm2lT2ImZB0n2GkbYy5aW+2KQAoHH
SvqGixjhOZM+5/khChAa+lJtzxjhehkL65YfeF5njjFoTGIEE3pQ8iQ2efaO
ZmssI1wdVPj68ieuVx0T9J+R+HnA+c3FXxQo2hnux3KdEfh35avpDlOgUFU1
X/MCI7y6cx/msO8PFz04c4oRDu8IopWO4H7HV1DupS0jvB0ZhaDfFLDrUtBn
tGCE7AeH1ExHKfDwb+dXZ2NGUGlSfc05hvuBNrXVBj1GOBg4+6UZ+9oLuXu7
VBkhiW8LJW6cAhnchTF1cozg62wx5DiB57MPa5PHhBnB8F1Ly4Y/eN5nEkik
szOCcKuu7ST2YtHKvYRlBqhomr1aNInnt4WxD1b/GMDw8D2NkCkcv4uMGsLD
DBBx/s6N/X8pwBfs8+57LwNMpdudEvuH85vkdbfSZgb4MhL8fRD7n7CdUnIN
A3TEB9JyaXgeybP5dbeEAbzDWx760ymgu6kunXzBAJFTCx1m07h/fLd69GEa
AyiE+meKzuB549fJyRcPGKDXpo3rJ3bFQQfXFgoDqM6FM+XP4vPI4pizEsoA
ykdEKKFzuN+9OFC81Y8BiocZcg7P43yd6hgWcI4BmuqabNct4P7ksxlT40kG
UDRjfDiNPVymsnGjLQPUbZDxrFvE/fAiOU5aMMAEJe3TgyXcj36S2sVswgAP
xGTen12mgN9hT8VQfQawq+EyQiu4Xl3fGMSzhQHusc1YCK9SgEGF3Sp1HQP4
lZyYGMF+zFcRbSLJAEfWtUu8X6MAmhXZ+JePAYjZjtYYBgJC7jVLPGVhgNGD
fyTPMBJQ73szu3N6DUXnp/xBTASw3YlKu/x9DYFIgIU4MwEeAX7cKo1rKLGR
0WAKu+ae1Oe/RWuoKrXsZT0LARuemrW3pK2hoartr5NZCSALpnjqyTX0vWpt
hz8bAdXVQq5tAWvoblL84SPsBLxhr6yacV9DH8qi/23hIIClVEpiy5E1FDtx
RpKLkwAhJ8tD12EN7XMs/fgLeyk+9ch39TVUm8PJVMVFgPzlkyJ2kmtoQ+eP
ykRuAqjon/8o6xoi9nRwXOchIKqgwoegraKBes/O47wEeEtYT5oPrKIb0Vqq
+nwE/BExbJdoXEXhqkXM4vwEFLPKCK8Wr6LNj2+fnMWWWUuNn89YRVMG2/Z0
ChCwwBZ9kCN2FR35ePBFoSABr7Kfrt8cvIpWzjk/ihciQIvWy+Z+bhUFvJrn
vCZMQIKp6FCBHf55QM6ynQgB9tft0iTNVxGrLOulnaIEvOQs2xajt4p2mDw8
oyBGgNhn12j5davo7urcELM4AZNHg4lKgVV0qjKvbwQ7tchWzW91BSU42h9v
lCCgpX6XpcnECvrKFnb0tST+PD19TKl3BRGHyr/ESRGwfGN2ROzDCgralPz5
ujQBly0K9OQLV1DP7xJzVxkC1iVGVRqmr6Bnhsm79skScAi4r3nFrKBYrZFS
LTkCDn6d3Ps6eAV5bFv3WlKeAPZnK4pc3itIQXJ0PZMCAR0OAlO+jitoYPWz
6Dh20j6BpLn9K0jd2/1muyIBO63m5KO3ryDGA/vPlSkRQHC1OOtuWkEsHfxt
T9fh+EkrOPBXfAWR6fvfxK4ncF/X3l7OtoKevL4vELSBgFkWj+HUmWV0/mD4
iKcyAb1tZd4Pfy4jbZU8fRsVHB/VW53T2paRjOkbZtONBNw8bJRWUbWMVtjW
m2ttIkA6zUL13+tllKz+iFVelYCugr9DuinLiPrxpSGvGgHD4XVv71CXUeOB
1dGl///+wP0baTNBy6j8urzAuDoBU/I9ty55LyPDa7m5vZvx8/7JtGNyXkaS
pbuqGrYQwOj5kT3j4DL6yutv8VaDgIHX2kF2Rsvo6ePJg881sc/+eqm0ZRmh
74Z1T7QIODkzfWtFdhmZvVrJI7UJ0NMJXxjjXUbmei0ioToEzL1v+Du2soRm
pg6N++ji/cjjclr5s4Q2FEhu9dAjQPnbI02lfuxXDdP2W/H5jRi0Od60hNKd
GVQstxHwMONodWrZEiqJt2001Sfg+7MbJ1dfLKHA4Is/DQzwfsdPr/dKWkJp
90fPa2zH+6HnvDhOLqHTOc5nNxgSUM7i0xoYvIT2DF7qkd5BwL49SwmKF5eQ
x6uqYqGdeP1aPu/tcllC/f2THFxGBPz92f4h8fAS4o+M/8iI/v/7fpxcfiZL
KFHYcXEBe6nfd+Wk7hK6aPz9EQ0IeEfVi3XesISOyFXljBvj+Nhx4e05sSUU
zZ6+6dcuApzNXNwo7Eto6pmK+IAJAYaK1mFl84uolGPqUo8pAUonk1kZxxYR
m1fCjvbdBMTF5fce+bqIHl9svdy8hwA+J/bpksZFdJJVV+KTGQHX9JR3aZYt
IuMTpzbVmxPQeC+noOjlIlLnYs+q3kuAapkRskxZRJXd5dSKfQQkVyQ0L8Qs
or4/2sPv9xOwco2weRO2iPa/Z8l6e4CAAIfZ+iDfRXSEo7e1xIKA/oOfBR08
FtGWXpszxQcJOHBKUHmv3eL/3yfqWXSIALP6lpk9BxZRROFQe6ElAUeTNl06
arSIeiwNswutCKjS2hfto7mIEqhtw4WHCThVdEEvXWkRRS9YUYqsCeA6Ne70
U2QRFdk6JhQfwdc7J7Goy76IEusShEuP4nzz/fT8/YUFxJJeRHt7jAC1Cqv9
7BML6HLCUYMyGwKyus78vNW/gNjS5EYqbPH7du4vkPqygOjTpUvVx3E+U8h4
+a56AR0Sa/OttyPg+F/t2vOFCyipnd/2kz0BmgpVI5rZCyjeRCqp2YGAGwc0
OJkTFpBl+eP97Y54/TPdpH8RC2h1bKdjjxMB6WqnBLpCFtDCq5y2fmcCDLoN
ert9FpCYSfSLnycISDnMfnbMfQH1iVH+jLkQcNpz4Q23/QKa/21D/XeSAHHi
QM6Og9gl8XHzrgQM/j6wM9B4Af1umVtbO0VA3tZjJz7rLiDu4nWN7G74+oNt
rJs3LiBpVL/I707Ai25QSJBeQJ3XiDsSHvj8PVRJleJfQLFlG24oniGgUEfp
xlOmBXTjqUGrqicBpgq9mbtn59ERkauRumcJMD7BwU8bnUdrSneeGHkRkH3o
SnZu3zyy3LpOZO85/PsV8x5+X+ZRCn1izPo8ATEt1+Bw7TyKhDhFZ28CKhmn
lAxL5pH/7s9Fnhfw+RBwYtbJnUcRnpDre5GAJr5v7QYp80jYLpHx5iUCCvIp
UYfuz6Nmhrg35GX8vGHZ4j6355Hm7c7aBB8C1ntf9s4KnEfxTvx6OVcICJc3
Ch+9OI88Vf8yFvvi83Xz7IHtbvOovnOjet1VAhRTvYof2s0jrTtn8tv9cDy/
qnzHfmge7Xh5Mv7HNRxPkwsHwkzmkfFITRfNH9f7knwHfv159FTM2IfpOo4P
74SBp+rz6LrTLS+hQLxfZy58tFScR9PSByqUbuD6wbHEyy42jz6N7fTWCSJA
IUos5RPXPPqdwn/NNBh7/XPfxLU5JHrsct/REJy/evNDg6bnUPox6QT3UAK2
xemWnB+dQxqapW+u3SQgZ9WEz6t/DulnM6lEh+F6TbD5Xm2bQxE1WbTEcAIu
XXj5k/phDh2scBDPi8D1xSPkYPH7ORQq0nGvNhJff1Nz1p+8OWTlU+PZcwvH
4+35n5pP8fU/9T/4cxufV36vxZAnc6gEdcsx3cHx3Zb57XvMHDqieXpZLJoA
uTjdYItbc2hGb7uWOoWA0kcve+oD59A7BZ73xgQBa28r+g5dnkN2i2SSDUnA
9F75kF8ecyiRJaD7HJWAWp67xbec5tBSUah72F0CLM3G/AyOzKHZWocDj2MI
aLvHWzS3F99ftDwiLxb3Pyvj7tVoDo3UOYs13CNg5ktYcILeHNqyZWZx8D7O
X+9/zYSqzSHFbj3dxTgCepJV3/sqzqGq8O5KoQcEHMsO/HRVfA45a9xLU3tI
wC4VcbEI3jm0k1Ghx/QRAWGZO2NSmOdQkaPOSafHuL/YaKbXsDCLDnwLN/JL
ICD+afz02tQsyjNrPhfzhICgiOTaXcOz6HJy/dTzRJxPVAefxHybRf6SKjX1
SQTcERu5NNU6i+hSmWNDyQQ8rrXYfvzjLOoyWjm5mkLAl7dlo83ls+iT9S91
qTQCbE7987UunEW5x8XNt6bj/mrds64fz2cRT9iBN4cz8Of1yxlD0vD99Y0u
emcScO8d37jqo1mkypd5IzoL94sZt24PUmfR9qad37KfEqCTtaktPXIWeV8q
v12fjftR0+X3PjdmEYvKr4hfOQR8yJEAqyuz6LTZmTbm57jef0g/tN1rFsm6
sHkr5RLwY137kIbrLLLRvHrc+AV+f9rIlJbdLDqT6htz4iUBIroa58BqFmm1
l0sGv8L9hjeHlb35LOoV4JtKeo37tUv9d0PRLIJ2GaGKPNzfCm5SLtw6i/zq
s0K/5+P+Nfccy+zmWfS22hMYC3D9E0brdm2YRZNNivuVCgkou7Xz2iOZWRQt
dzvVpAifr1yxlVXhWaQm4rjndDEB7lHhGd7cs+gC2G2NLMHvd/nwmQmmWRTp
vPNSdikB0ULW6MriDCq1r1749JaAkkOecly0GTS2P7tx8h2uzxa3VnJGZ5Ds
pedjgmX4eT1z2mwGZxCbUZS1XjkBkhu+xgv0zKCbexnYj1fgfnCTtnFHywx6
YN/IEliJ+0md9rqMDzNo/NTzAylVuL+RpMuHVuD7hTr111YTsPf1ZxPP4hlk
t5RcMlZDwETvy01Or2bQJ9Du56/D9dqN9sHx6QzaPtWyX6+egLNCSxJnkmdQ
8CdDJvsPuN5H7xAMfjCDymu1GEM+4vp2dGt2KnUGdc5cNM9qwP1Go093y60Z
5JD4tuvzJwJYne/GcYXMIOWNTS+mG/F+8Wz7eujaDKpTPvNZuomAX9rSickX
Z1DRkQM6Js24/l5a7Vw+M4Pe3d/23bMF54uNLwJPnZxBjjNjbTFfCNhyliWq
y24GeWQo871txdfj+00/aj2DYhieET/aCHgWeSB/YP8MGonQP8rTgfPLolaF
j+kMav9Ouuh1EjAmmyEkunMGPfx6Md+pC+dLs/LUCr0ZdNgrad+tblwPrTI9
rm6ZQWee9yjn9eB8mR7tYKAyg/S/DZp96yVAQ/G1L5vCDLrlci2X7RuuD7LO
L/slZpBYnYuNVh/OT+6Tq5WCM0in1GG3Qz/uxzZWO77imkF6gupXIwcI6Ju2
qMlmnkGRNXcn8r4TsPEFt9qL5Wkk8vdQRv8gAReo4VHvZ6aRQ8fGFK4fBLiJ
WX3tmpxG/V39A1t/4nmIVUBsZWQabQnWdXH9RQDt8AWdzYP4834T66nDuL/Z
oq7u0TuN0omPqu9HCOie4FzIbZtGQ/nEpbHfBMQKf4tZbZxGm+dWl8THcP96
Jox2vG4aWUf31e0ex/VqaEqgonwaPf3wp/XyBAG84mIjmiXTqGE9XT71D36+
7MVzz/OmEYvB69yWSQJGjuYmaj+fRl4V4wFrUwSYdO29VJ0xjXbfd4va8g/n
C9rcoFPSNCrM/9XtSMP512V8mOXhNDLW3+xOoeP57Yurf0EM/rwTo977aQIW
B5/fvxA9jfJDlXf9mcH1RFBOe2vENDqv4ELIzuHfr5PayxaM79d2RfLgPP59
faH279emkeTRTT9uLBDgeDWosfbyNAoIgvGXiwR8sxlVKzg3jaL3BmsNLuHP
BwyNv3CfRmcacguEVgiQMuBky3fB76tHXDVdJeBnFrtPpf00Eusf9vVdI8D8
dqxG79FppKcbmP+UgQS+vee1Vw5No4Iasc1fGUkYXT7lq7pvGukaXvvBy0zC
/kOWMy6m0+iBk2cnsJDgc1skO81oGu0UecXqw0ri+T7lzpT+NHJ1ELiYxUZC
eRQtbrfONHptbSXxlZ2EuUL+2ozN08hTw2CJj5MEAyc+AYGN08jZhJA04SLB
bRvvpTClaZQcLXnxKjcJQzfVfzHJ4vhx9Jh+xkPCaYqb6x3xafRWvCHyOy++
/7kdw7JC06jm/Pi8CD8Jse803Up5ptHpWEbTvQIkrJb97j3BPo2Ez1+5GChI
gqTl9h2CTNMoN1Y45LUQCW2dGqGflulItebppV/CJPhP/Ugn5+ho9w/GPZKi
JBRfDUxwpNHR6r/xxQNiJPjxbnHR+0NH7yV07waL4+vP6I2L/aajdTlZHG8k
/v/3gz+1mX7Q0XY5EZcRSRJuPryvOddHRzq8Zo+kpEkwDMn/NtNNR0f1+d5Y
yJAwq1qosdpGR/V3tr0IlsXvU7BeSaCZjuwl797KlyPh4aN7z9Ua6IiQHt01
LE+CSFp2vWUtHf3+wdsnoUiC2KqAV1AFHWV2fT62X4mEc+eCY4re0tEAde5l
4DoS+irKdRYK6cix8fjvl+tJeLc53dw0j47KvarXBjeQULdNoOFBLh1VX2Ge
FVYhgTeA/mr2KR35sIw27N5IwtZqs1nHdDoyszO5cXXT///eUiS2KQm//8Ag
f7YqCVfnvYPNH9PRMbl7Qb1qOH4oAUWf4ugosnrTZ+7NJET2u2nZxtDR+sRL
8zu2kOA1fW7kD4WOSm8aMZ7XIKHBt601+jYd3Y1yHEnUJKG34c+Ebjgd6fUl
5TRrkaBiLasxHExH/R879jHokHDDqDkm+TodDb9rrtfUJWE7Z6DgKT86Cld2
UnTRI2G4JiNd04eOeDKsbO5uJWGTR/dutgt0pMQYcKZyG35ej7zJn2fpSHvd
M5t/+iRcjOp70OhOR32C+YqK20lYauc3eu9KR9nTrvWWhiQ0XeHuLnSmI0sB
0jx4B37/t4knSuzx5z+yZrzcieN1Me1LjQ0draQ+/NZvRELYTcYNPdZ0JLNT
ZooXSDC+k31k9hAdFRx1/rbDmIS3io/sZA7QEcNH3fSzu0hYL9Gnud+cjk5R
z+95ZELCe3rkl1BTOhqp6K/6YEpC3Pe3W6sBvz/FRnJuNwnjcRl2PDvpaMfu
Z3s3mJFw/0jgNicD/HxWz62tzXG8XIioL9ajI0WJzdtC9uL9r+ZkldGmI9dN
DNMv9pGw9sFxLHILHW3bNn/7234cD9zDF5dV6ciD//c8pwU+r3yCcddU6Kg4
PhW2HSTh2y5bq7V1dHSzZfHEqUMkOIyjRIoCHW1sqz5+15KEv3w2V9fL0tGV
lhbVMiv8c49tXdWS+PwIz7SNHSZBdn948VkxOmpbZj4qfoQE5UdTojLCdFTH
/iXX5CgJ3s80xtr56ehGjUa/9zESIow4NeN48Hn6Rv/12IaEQyf2DTlz0tE0
z7+aelsSTrp8WtJiw/GvvuRPP06CzNvzV3mY6Uhs4zC7vD0JegyKllNrNHSR
KeLsPgcSNGN7gnuXaUhw3cuMK44kqC48Z2laoCHGcb3CZCd8/nnyOz/O0tCP
wsmET84kCJSz0T7TaejRfO7x2RM4X9l+tur9S0Mu280nFE7i+Dq99d/kHxpC
0jFH9ruSQLwI+MQ9TkMvrE7EXDlFgtH6wa+av2lIOScyI+k0Cc8738g6/aKh
JNY+ykc3/PnRg9GxQzRk5KC3n+5Ogkaw4LovAzRUW3K6T+YMCazFHn1ifTT0
HExM93iScD62ofBULw3FKKcFeZ/F53+6MKe0i4asiuzIB14k9IcXvZHooCEf
K3S58hwJiiXOLTdaacj8jLLa2HkSKnIPLEw009CGiF+FQhdICHHeoOb6mYa+
2B4WM7xIwqRUistgAw0ZJO/a63qJhDNfbzxw/4Dvvz760J3LJBy/HPZpppaG
iqtZNuX7kDBmGzJ7p5qGXnmFdvReIeFRykFR1UoaKl339QjTVRJmpprWtZTR
0JHVn5mb/Ej4d35S9sY7GnJT9v1keY2EjvLUNZ1S/L6dp6qu+pNwYWas5l8R
DfU4Rt5JDMDxFNp8pqiAhjRl3ijXXidhWfvkWFg+DXHfrIwdDyThgVzZLrvX
NMQhHtEqGETCngR2720vaSjDq3toWzAJzdu9zsrk0pClGlnjGEJC5UslXc5n
NDTBGXL1ZigJ3K2etStPaehwa9jS05skOD+hSC9m0tBbj4uWTWH4/KgPaq+m
09DOSllfejgJ/BXV7FxpeP96T3hJROJ8n/8oTjaFhvqrBHV23sLxfr79q34S
DXU+ZG9wuU3CxKHfbfZPaKiRIqkVEUXCpZfHAiIe01BIv5xHzh0SdjQ8bSp+
iO/XM3m+KZoErfILDbR4GrLpP7GbRiEhOGjvWd04Gmq1PTAuSpIQ+rEzN/Ae
DTnW3TphQMXPJ1lLNMXQ0OnXf9Id7pLwO/0jl8pdHE9vDhcHxeD92ZcqF0nS
UN5V8lFqLAnrKKL1kxQaSnkdsL/2HgmPI2gMTtE09ERlqmHkPo6PPoGP7VE0
VFdVKcEVT4K92HEZ69s01Kz/SVf9AQmBJulz3ZE4/pJ+yB18SMIBFZqNWwQN
WcwOdXo/IuHzmZ3bl8JoSNU8xeHuYxI4tt5+HH+ThnpfzL7MS8DnW33QzzAU
76fV25a2JyRE2R1vHg7G7+9SXzadiNdHmy/hYRCOD0X6NdFknI8C13+zvkFD
fN/EmLamkHDZ5mO0aCANRY1z2RxLxfVCTvtZfwANmb7J8vNNw/tzMUH3pT8N
7Xha6xaXTsJTmYPKkddo6KnJTsXCDBIYpO8Huvnh3+cfyerIJGFLWP02i6s0
dDT58eJ0Fgl/IkwOG/rSUNg9HUmRbBz/J7wbNK/g8xIfyayTQ4KSTcmTzT40
ZOt+ocTqGc73UY8/al2moQPNddsvPMfxVBG/f+clGhp77BpJ5OLn36+naHmR
hg5myic9f/H//3/AbO55gYbcW9pCGl7i/in64fs73jSUwH5c4/crHO/P44Le
nKchD5NbWax5uL6Mpdz5eY6GWMO2jynlk5Cn5Tkgjc3cYT6H3pAgbpzpZ+dF
Q3N7o5scCkgwyxI5mnyWhvwZ+72vFeL3LQ649MeThtoUxb/eL8L9SmR2kzH2
ylcBgbxi3D8NXnZ/cgbvn0c6X1MJCZymxdsZsK9xPuscLSWB0mW/x9ODhnZx
rrqzviNB6Mz+W1/daUjorW+VwnsS7p0MWLXGTvOf/GVYhut97Uhmmxte7xyj
1mPlJEQr3Quyw3YvgsiLFbh+xd2J+H0a52PhJpboShJ2V34vCcSO316xL7OK
hO7yXHEp7IwXf20rqkn4pCKS+P4UjvdFfY3eGhLK1nbs98Cuyr/0mV5LgvRv
O1kpbNPrV3V460lYmXoq1OZKQzUzCi7KH3B+1HffFIst8cH8GPqI+0GLPmc7
7JC0D0K2DSSkKdu92YjtsdM/7sInEq7L6W5YPUlDTtbbBm814nzw98OrXuye
rB5a8mcSSvIDj5Zhb2E1/FTcREJQV5lgNvax7XqeLc0kOMkx/HyEfVM2tXmk
BfcXj941xGJ3RNkvrX4hIT7bt+Z/87oa/hFtw+frX1Hz/5/fSEhnqLfj69kL
jj/FXjffoWTSgfOBkLTo//f7G2vqdrwT9wvXfQ78/zy7bY29vbtI+GlYQ65g
U3dl7gzvxv2jcnGfCn6fSmuLL496SFAzZ9U7jr0rVkD1VS/ud3vd7939f324
G8xqv+Kfm6YttmC3frZW7f2G41Ei1E0cr2fUZOSXyT4S6Pydnaf+X/8I2Mk8
gOslp9++EuzaLJtz4t9JoK6YVIjg/cq1zXJRG8T5N0l821VsKOaUQkP4PKX2
537HPvnbNu7wDxKODN5ZZ4XjoYXfu/P0TxJGJCTjP2CPH1Pu9fv1/35GsJvh
eDIZs025M4zrfcO3y43Ylgvf1RJHSFAQ3vTVFsejasGDa69+4/0bDd4xgS1i
bRdVNUpCwW6G+Agcv/s5GZzax0g4PPZxVAXH+7Tgqelf4yRYurLrtmCPZ52w
mJvAn1/77ROEz0suZ4sHxyQ+r80Zz/TwedLyjd4jOUWCVFJAFw3bU+PC8Ka/
OJ/RX8wV/n8erx013/6PhEHWO9yh+Lyujxfz2kcj4VmVi9ARfJ5/t1Cs7Og4
v1Xf4d6Mz/uuc/fnz0yTML3fY5YH54MfBewu12ZIeG3m2ErH5p4ui7o1SwLb
7q7EQZw/rl2+fyV+joT5y3vtO3F+QUGnFTPncf5L3szeivNPgAsn8WaBhH2L
TKntOD8F2du/rVokYeP8frV+nL8ai/SyW5bw+7bfS53E+W2s8pJN/zLe79gL
7Gw4H+6umagdX8H1/4Xf8fU4X6Zz3ZieXyVhr4jFg704n0Z6B/9jYqBChvy9
6ivXcf2uyzK/jb3/wWLvU5x/92xJDeJnpMLpZzr9Qzg/H290iLuPvXt8vnEd
zufuNTXR0kxUUDXnyjobgvd/e/3JFOwi/i1epTj/v7WyklBhpgLLb00ZAVwv
ytUtc59jxzf8KvQKx/3In1eK2ixU0GBR3tGC68twwYkrRdinNn95tv0WDY1m
HHi6g5UK6mqfWZ/j+qTd51Jaie2qwrZv/R0a+udPebaHjQpRd8/7peH6lp7w
LuATtrH4GnUTgeu98zdVS3YqvE4vjC3E9fFPf09xO3a586Pgfbh+5uulbjjO
QQXJtAKbX7i+ng1UutiHzbgmKRmJ66/rZ7PHLpxUoE7212jg+nxx+1raL2zN
KgX7AVy/n3Xr3TnDRYWWBaZv93F9b3rbbfkHO8v7pZk1rv8WM+3TF7ipYCp+
LFEc9wdv7otfncbWW1P/PpRIQyrPKF1Xef7/fo4LvAXJNHRv13qxJWy2TSeV
iVQaknP/oH2DlwryP/epncf9iZ+i+2ZGPioU1vvJHMX9y4Zrf1jDsIvUYXEX
7m/GL5m/Y+OnQsX5pZptOfh8Cp22vI39YJIrUOc5DZXZaFZxC1AhhrNDaesL
GiJ3xQsS2Ntk6grRKxoaaoowEhCkwv1rlgaWeThfzY2bx2C7npvIcX9DQ5fz
8zVFhKiwtFWCJ6KQhgbnG2buY29hsXV8VkxDn0rlHogL4/vT9ZK6cL+3d/Sx
+EPsUJ5drVzvcf66pOEjJUKFahCaMy3H/atxXe5j7IOnd/FF4H7yk5FFjYwo
3g89H4km3G+WHnpd9ARbUO2QmGwdDSkcG4iUE8P7dzmI4zLuVy9r1egmYe+o
K5pqxv0sU9mBMnlxKlyYf9Wog/vdho7T65OxP+ZtSk7E/fDswWU3BQkcf27D
ngK4X4aV5fBkbK3DrzffbqehC6+OhChIUsHwqt0oB+63y/X+2iZjMyQVJZI9
OP6PveNRkKJComX6QdlvOH92ZyQkYWe1My6+7qchtaCHHPLSVOjRKEqxGMT9
KmeYZSJ2tuzrPX9/0BC/9mEfWRkqgMjQ6MNhGup+/fdyArbr9l3R+0ZpaHnH
gUPSslS449W8hWkC19ubVmyPsN9qU1orJmmoS/vPAwk5KtTUhvlF/MP5kM7N
Ho/NwVqraD2N55czjyxF5akwG3CyWXkOX29r+JVY7Gc2V0MZF2lo33zxFUEF
KiSfXbfjB56PAvYoWZHYJ9SjVz7h+am7IJedV5EKPDnf6t8y0dGHLrOHUdiN
HnsS8ljpKEmvj5VDiQqK5HLAKw46arGxswjHvuxq6FHATUealc+8mdZR4Smr
6clKPjr68ve9VxC2gYrj2XZBOqKeCDRdxmZiaAubFKEjw4jOWb/1VLhkPfeS
X4KOGNsKbs5g93gqTm6TpqOveezjFzdQgeR/Ae5ydFRIKVafxL5GXXv6RJGO
1mrfmHsq4/0sDNz4dT0dLZf8NhrGbv90v0J+Ix0drQL+kypU8CNLL51VoyMv
neySPmzNnaegDM/D4/Z8Rsc34nwTIqAmgeflyXCHhHZso6BdutfwPH1mNqj9
0CYqTDWEOg7q01HixKnhBuwmV+enljvoyCht7stuVSoUlJ4Vq0f4/gfXx1dg
82VCtqkJHfXJd+kZquHzdOb6yY978Hqh5dwC7P05VSZH99HRTFvQmoY6FTx9
3x38bYHXY8lCNQfbwEAiPNSKjnKbD29Zv5kKvuW3f687Skfhrv7cidh1HvX+
jbZ0JF3zqlJ8CxXEnSk7rzvQ0fzCoOVd7Fc8Sdo6J/D7sy8Wc2lQgUu11v6f
Kx1tH/25cBN7peZzaaE7np/jCOEVbCbdaKubZ+mIZ22I1VeTCoNyPYo23nQU
xdfUMondcDFms/ZlOrqXbejjroXzhdtjX5GrdOTyQvzvAPbolW+rK/50dGXG
wtRWmwqxJ00+TN7A17dquNCC/V6jun04lI7eR/tdMdfB+UDmiPJwBB3pnDc9
XIF95xm9bCIKx88bSXZ9XZzf7qcnLxJ0lCD+M/Yldkrb+c/8sXS0bR85r6yH
8yfV2Uw9no7a59j0ErFdtG8LWD6mI+barXtFt1Ih+BCzWkASHSlZculFY9fl
j/1H0X2HY9WGAQC39957vCKiIVt0bhGSJkqhjELREIqshpH5HopQUWZIyqhQ
ZoqisorsSlb6yN7f7bq+f37Xy3nP+zz3c4/4nMT89Cni27Zz83RaWI9sHWyH
sqeIG3Nmt33Ruy7EXFF8MkVYb6EyTqC9TVL+XHyG8XVU/oCzNuZLp5o3VcVT
ROfE/IVu9LSH6rhw6RTx6NyMy2EdEgx3bQy4/GaKKNBj0qpH83z5daG7eop4
8FaoR18X41P92fs976aI4NN8x4vQt563hVZ8mCIyr/zKV9yB5yUtrUD38xQR
aO7T8QCtHHbBqKJ1iiC2lHby6WE9W4o32dMxRcDJuOdh6KvPvcu7uqcIEfH/
Ti7rrT9v0TPNe2CKMIov+3VRn4QhYmFV6Dfuz2IfMYiOWvZurRzF83TezOPY
ThJeV9lRLv43RWzgGfRpQlsWK/3dOD1F2E8lHzEgSEhgtdYZmp8ifBSOspWg
TZndmZ6uTBGxBQx3FIEETrq/R/3ppombUTFT99Ckldu2w8zTxJ+iPkVuAxKG
z1+O28oxTfTw/1S7gd7yJuuaAO80wXP7psAMuupN4gqN0DSRxP3kg8suEp7+
GWefEZsmxO1NjnxHKzWbP52QniZ8DsNLc0MSPo7bD01tmCYqftwYr0DrjX4v
XVWaJtZGZRa2GWG8El6KvFuniSBzxe9p6MqFUQ1l9WnimfcDUmA3xq8a7aC5
zjQRlh0uEYr2vxqofXnnNHE9ZClgDn3g91a1bMNpIuUJc4mrMdYnseFvfabT
RPyRhupO9KxTkJLM/mkijsEpw8yEhKCXrZtcLaaJN5prtuVovbb63pfW00S7
cvOYsinW692mptwnpgm6p4KH7qOdrxucPe80TVBH+aM59pCQtZhj0u46Tchd
3vfEH/0yt/+n4flpwihwoeUP+nPnO8Myz2lifMfNf7ZmJFj3Wp7T9p0mhjR+
cDWhOfgOna4InCam6E0U9fdiPmHcrmoePE3k7jDdmY/+mG//dSB8miBbPh2U
NCfh5ojW8SDqNKGZV3syGh14X7ZmQ/w0YR/C7baC/nMtkb8leZrYJ3rv0rl9
JChsF7UMezhNaIseuNyD5v0gG26UNU2MSQpc3refhOgTeq9Yn0wTi89bPN6g
RbQXfn99jl+/z/PM5gMkCN6ZEHvycpoQOtpr+wDNTNQcC38zTQjIL+/lPIjr
5yyYc752mvi3VKwZgPZrTeSybZgmnnNNSoyjP/bSkYc+TxN7fRNXbQ+RcP89
n9qBdtzvPbe7GtFfY2NWLLumiVuBDUV6h7EeHjWccRyYJkro5cKeoMlPjDK+
Q9OEYHGYlYQFCdo7Cm/eHZ8mJI/1SUWh+SJUFCqmcL9yeH8uoWMN7TnHF6aJ
1r1MaW6WJNQ8AmIDzQxR1JJh04VepNZXOzHNEDcq27j3Wq3n78XkPI4Z4u31
gIoy9GGLgS9LfDOE8OVQl01HMP88jjljKTpDOA19ZUtG70uWcCuRniGCOI88
Zj2K7n/SJaUwQxzlGiN80Xd4z1STKjPEg2X/5mF0auINCrvaDDHW8c/W2pqE
wY/bGWN0ZogLpNqP9+jogbILojBDjK/IO2it/31sxlOu+cYzhPLIs84s9IXj
QTN79s0Qrkzle4WOY36YOS35n8UMUT+76WXI+t/XlvX9ff/4DNGoPSQ+gx6m
KBy1cJghFHZ+9T1lg/FX2e/N5zpDrJ3p/dKKFjWT2/P9/AxhwfFbxtAW66/Z
xW+53jNEin3rmUK0tNfhjcH+M0RbTFSerB0J7q9tCeeb6Ny5QXLdxzcpHIqY
Ib4XLYrQnCBhw7sTP4xiZ4gr8X5GF9CxXzKvGiTOEHoK9q696LiEohnj1Bni
h2JM8L6TWB/uGR23ypoh/pqNJb5GS7+WLHDPnyG65e0yle0xvvZwLEUVzxBV
+g05yWhyYdDoRfkM4UUnmMXqQEI+U/jt4ZoZYscn+WQftKFk97jchxmi4nd/
yBD68+VPx12bZ4jr/spnjjhifHYcHSjpmCH2544a1qE543xucfTPEGqX6YXU
nUgoS9A56j40Q2z+crwvDS1+4Yll+98ZwvZ2eyrvKRKOHxwLM5mdIc6FWR+9
hr4wLDxfszJDWJ+oZ/wPrTxk+8SEcZZQKGTNszuN+dHwb147xyzhwUxr0ojO
f8Gy6i4wS/Q2xnXqOmO9qpjM4ZSYJYKPpzvmoDkS5l68lJslJv4J/RB2wXi1
8lBxU54lmqqbj4ai//VW8CqqzRKMPS9rp9dfXzQ9/1d3lvA0zJd3ciVhu9n1
PRW7ZonVnviAZvQXxx+5d81mif2BVh+JMySwVv6XdPXwLFHV95nrKXpnh4aU
y/FZojNr2ETiLAmM8maEneMsUWZ/83IEWkr4I4Pd2VlCOPhm8jx6QsP+svOl
WWL0QmORsxuuN1fZPd+rs0Sku0FNG/r1gTj/hBuzhGtuXd0udxLOvM6TeRMx
S0gZ6lU8Q7sbt1DH42YJZe1beVLnsD6tfW/eeA+v5xkVHXVu/fnHGX/d0meJ
X9XKpxbRGQFCf0vzZgmLdtOtrucxPp/JdfAWzxL8B979bUc3bH1X7Pl6ltj5
MjTN8AIJ7zNoo/rezhJmge5mz9FnJH+etmqaJV4tHfstdZEEmaVrZu3ts8TW
C6qXo9DFvEsGJ3tniW1rbQsL6Lr4q5ZTv2cJ1TIFDxcPEnp2bI+I/W+W2BPP
0t2Gfq1wYkxnHu//nK3urkskBNMbXftDM0ckMjJEFaCPMasdymGdIxpZBr5I
eJKQ++em80W+OcKHpZ0lAt3InVRvID5HXPSvVptD59j2BklumCM+1IYdOuWF
/cL5hjv0m+eIKDlWx2a0ZGAn97TGHPH+vcLpnd44/1y7u/B35xxhXlN9PA9t
IZhwfNpkjrjHXr5L5DIJP9I9djAcmiPsbkxJhKDbj37JkDo+R3wa3Tsyib4g
5Zhq6DRHcA9lZJ+4Qq4/t0bN032OkFvqPfrxyvrzMQXc8r3nCPnk7wtaPiT0
9r7f9y9wjqCR8InOQEf+a/1lcGuOCK64y8frS0L9BTGd+7FzhFiGaHgA+gxX
mAXtvTniRVvPxAjaOo5b3yNjjjDVf7vnyFXMh/VFq2P5c4RywZPbNejxmwGP
PF7OEaIDlz9t8cP9Lr+2ha56jug+R7eYjFa/0vX0wYc5wqV9ixCzP/ZXEyXK
Rm1zxA2/LoonOiRo19OZnjli5PGQdB866PUbonBojlgM3865NwD3x+38iO/k
HPFx673RF2ju1Mxi86U5oj+G5hUlkASh9IrcTYzzhNA1A+8YtIeEdDs/9zwh
UaVHWUTbMWrps4jOE31/v1ScDiKhIOfaH2a5ecKP7DZrRj95d+0P3+Z5Yop9
5zu9a7i+3u+MlbTmiV2ZrdseozeSYwx7DeaJZX+/CP7rOG/G3tnms3ee0HjE
3xqI1tp4sfWZ1TxhTXeVbRSd66s1N31ynlj1jNpmdYMEyp6nmUZn54mjTxR3
V6Ev/0kbTvWaJ1IMVUyVb+J8af63gSlonmAp8dJJQF9i8LLwDZ8nPOz6RGiD
STA2p1Dnbs8Tl/33/HZDn5f4F3o9ZZ7YoEY++or2Eh4yEs6ZJ9hDSDODEKwX
T7lbXxXNExNHNg7kodU5QnY4V8wTlRdUTwuFYv3f7nZLumGemLkS+fUa+tD8
RO2v1nlCeIFXYwwtznxwvqR3nkg+8eiaVRgJtAuNW2+PoKcFSyvR3IYvvfyn
54mx4b29SrdIaDp+ptljbZ74sEd64jZaPMX0oCfbAjHL5P53BX3Ft27pmuAC
cXyCs9MlHOPngE1vsswCkZLXX9CM9r9ApatWXiAoBZWXdkTgPJc8cWlKc4Ho
dwmVzUTvnRXT3b5rgXDcwPOaKxLr6XCJY8C+BeIxn/YuH/TRv55zbdYLhI5B
Z9EAmr+Cj17n1ALR/uATz94o7K9UbcicCwtE6Ow/62L0EzfZXAW/BcJ6XiZK
Mhrnu0ojm2ehC4TDNrXcULTCt4KnxnELRAAbQ9F/6K/J1gUjDxYIrZZzWdYx
eF4swDUpZ4FQKzQLrkYT2Z6/rEoWiCdFXuabqCRUkGxbpasXiAOVdatxaNNQ
RYuZxgVi9Z7wvSX0E7tlm46OBaLtP0PZUyT2P95VlvW/FoifOzfENqJLE8tM
6yYWiB1/YkfVY3E+3qRn+Hl5gcjWdt78AD3BnHbgN8siEWd49RhjHOazp5a+
bIKLxBW27PPn0CWa9R93yC4Sx1zr3NvR7/b6H766eZHIFHpqoX8b48liWeSd
ziIxlqcjl4mmO9i3Sdp4kRi/D10cd9bjpf52yOFF4siOe35eaN2VUycXTiwS
1S9kGbrR/ecuJl11WyT8xZ94GcZjvnZ4to/VZ5EIt+BrykUvVs6GZQYvEifl
VTj5ErAeaspaHohdJD6oN6v7os+dEK1gSlkknOg6DfvR/0rbmj/mLhKro2K6
JnfxfOVY3kt5uUjcVjwvvP48pVNxWQpBbxeJpS85XQKJOI/U/Qw617xI/Pc1
I9QP/SVLtehM7yJRPqUh8gNt2/u60XNskZCnqpGmSSTsnynqiJxfJHRlvP4+
Rfeu2v58zrhEXFxp2i6YjP3pH7aFQb4l4qC1sJ0f+l6BhIKizBIxqqdwbgCd
v2Xlss/mJeJZ3BdHk3skqF2Qm/+qu0Soi//Rz0e7efG9MDRdIjZ67l/lu09C
h9uxNxVWS4QAb1O6D5o1+raYqdMSccpYf0svWs7Y9XvfxSVCdKfXA8MHJDiK
R7KGBi4ROSvGk4/RDJ/Li3WjlogLpyKUuFJImLN+N7yStETIKfMbe6Klem8U
fs5eIp7+KjHuQL/raJd6VoL3u2ysrJ9Kwsm5At3U2iUivTR56hFa3IyL/0Hz
EmGlE5LK9JAEc9nF4pw+vF+v71vc0E47wjfXjS8R+brnH31Gz6T1hP+3tETU
aArMqT3C+eqb/DdFtmVifjR1ayK6+d19iofIMsFd+MtsGa1QGe5br7BMfKgs
MbVPw3n2AYxs0VgmCqV/K75F1z2WDcowXCZ4X5iObUzH+laVZKp0eJko3vmM
GomW06NYvLFfJn7v+0/wP/RDd3hif2GZ0NjfEXA4A+/XwNuBP3CZGLqh/74E
bfHc6lp71DJBMk1OimTi/dJHCGXfWybufHy74od+z/Je9VbuMpFyL2K0F83C
+anPp3SZ4BcWeGWQhf3rF/ctvvXLxGDJducMtOKzAOXwb8uEzbuX00zZ2D8G
Df16/HuZYDnv5XQGfajsgWvHzDIR81in8CN61ubhW2HGFSLZtKN/82MSVnmX
mVwEVojMWZn/qGhS4IP+O7kVol71V/ck+tOhbVc01FYIzQP/cixySIhwdKgu
3rVCPPUVP1KCzgy8v8no8AphXrh1QCgX5+/Hm6t/OqwQlp9XzXzQg6Hnbt/2
WCEUA6xvd6J57lQXWFxfIdj0Ocp080i4On9vw4bYFULYeaTiHjqw3I+G8dEK
wbGh8tEy+ta9P4dmn60Qoj62jnZPSHikG7ZxvmqFsNImaSrQcXyTVLbmFUKb
W8lfKh/j37U7afPACuHiP9MWiL5/lcXSYXKFCG6tZetDCxwxaMqkXSXE9R0l
iac4X7HbCyzxrhIXS1I4Utefnxdspu1AWSWeM5l0rKKv9A+bdGxfJZ7WKl47
UYD5/6fUYXvDVSLNnpehAu2o8u/0gsUqoSf/yUnyGQlKVd5x6adWiR8qKqn+
6HmTht8nvFeJDc7zJV3o5zSil5RDVwm1uLVs3eckpOQ+MGS9u0o83s3lnYSW
Lrl/dj57lbAempCYR+vyuM7Ov1oltJ97ph4pJCH+xIlZtg+rxJYCx+VidMa7
Ud8tXavESmW4Gn8Rxot8COn0Z5XguVNs5IG263m+J3dlldj99OnWz+hqJroS
Ou414pST4bRKMfbfNvw/3GXWiNud+nER6FcKZP+w6hohx3qGdbh4ff7aWnXZ
cI2wLace212C9aKnmBSyWiNcI/1vpKGvVUw41DuvEdKDCzfX0HuZqgyjfNaI
acYWO9sXOA+c4TB2jFgj3i194i5Fz2xr9DG7v0YE5pQlCb7EfqJsdczo6RrR
1XRiyQNtYpxZcKhqjZAaD1b/hJ5d/NZ6sWWNuG4za7TpFfZz+a9d036tEar6
/iqhaL87IYG/Z9cI3bC+0QH0u4pXcSkMNHB8dThIv5SEkY+Dmq2cNPBby2Es
ER3QNqPGK0wDmYk8m6fRh/6IxVnL0ECMVaXRgTISdC5EH8tRooE9nhrbc9Ew
FxlHr0YDj+t0ZxjKSUg+bLPbRY8GzkwkRJ9Ec9wzvtq2mwYEnHmXStEbxFN1
9h6ggXZXD/3152XKn3kd+dGaBuxZAy3Po9nMl32sHGngw8ZVoh6d9bWGdcSN
Bs5eerUm+wb7P/OrxqHeNPDC2fO2H/qH3m2tzUE0IHNwZrENTesaPNhziwa+
mjJobqnAfvPrB+vEOBoAHWejMLTn55Ek2/s0UNDRL9+PduFyfb4piwZmC3W+
a1di/Fu9zaZ7RgO3JTQdYtHiaTEhv0ppwFjrXtkIOvnISYsvtTRA+2/zb4Mq
jO/KNtF3TTTwhrXoZxLaduvtgbpvNODI8l/hJFp7wKjo8wAN+O/OsthTjf0c
V/Ldn2M08Hbwft1D9OcfpndpZ2kg8XsCyzz6+gXOciUaWij/cVTiQA3Gf00O
uy0bLWiHp9NkodXqB2MTBWhBR0G/ZBl9+TT1SJ8ULUz2DOlY1GJ/euyq4zYl
WnB/5ByTg448dq0iUo0Wrm32L1xDz/x3zXNSnxYS2ccyrd5ivkpyiHAwpYVM
0ts1D03J5OToPkwLLT09CzR1JPzee5nWwY4W6PsHjx1BH8yI85xwoQXbAwdu
5aGH7px0i7hEC9MFXcE077Bf+dM3uSWAFmgszA9YoVW9xHh6w2jh21nHoRy0
lhXb57txtHBoqNd8FS2rVa5l+4AWngfeCDr8ngSuol0Wyo9pYf45Z1AWWrWl
fBNjES0kNcHeRXTSBpP3I29ogW6k6+e+evx8z9m2d9bTguzvFNNHaOqQqldr
Ky2IXdrjO41+UDSe0NGL68dwz9ukAfOBnVf68AgtvOk9rJ+MbkinTaefwfvj
3PblD7ok4WuKEg0dnHed3Lz+PF+BEp2Hx9npQJRqdSQWnfr+8rMEITr49Eds
z090+3xvR48sHbi/WGPU+Ijz0tt6yrbNdLB7tDoqFO03Qr0brU0HHw5K93xD
xwbEw6whHYT5tc8qNpKg3ERsPHuADkbrHnX6oknvRcuR43RAWBqEfFh/fjFo
tno608FlAY8FsfXnG8OZPNZLdPCoYlzDDb05g3MoN4AOtk956pajGRujqEfD
6UCeq4qJ/RPWv4oTT7nj8f0VY5KPo885s+xrfUgHvArJMzno1AB+77QndBD1
PFV4Af3VnmtbwCs60ITjNKafSeBTiQpzeksHvtwhBQloy9gNIVZf6GBavmvD
IPrKlOd2i246CDgsbK/2BfOrvniS7TAd/FWZtr+OdlyqrPGYpgM5QZWNn9FG
GhylcTT0kKfmWyjRTELb9achlRz0YOEbT3cWXTR9bPu8CD28SdEVfomuZH1X
rydPD0zylAn6FhJCXz89HK1KD18sGaMPojVOtHWO6NMDPfFg/D46+fmSy2Ez
eugoT+MdQbdXjTO9P0IPd90+zau34nlauFJl4kQP2SUdadfQuXTuKW0X6GFb
gy93I7qyNTX3nD89rN0/s1O4Dc/rpfG/fOH04Mxkv9Vx/fndc3Leb+PpwTFN
4McTtHelkMmNNHpYbNh5ZA7dwp5x3ryAHmhS4yMN2jHeE/JnKK/pYQf7l+uR
6CPuIr8ZG+hBvzpDux0dKNC0Z6adHqg7PhRIfSWhy/Xlpskf9ODyZva3C/rp
y3dxC//Rg93h/p5n6OiS8UiuFXr4ql9HLqDPBzDJbGNjAPuzXHMG30iYrnhh
fUKYAVJ1e9gj0Hnxm4ikDQwglPKmsRn9gvVcd78qAxgdctEV7cD8WX1BR4Ng
gC23SEt7tH691skEcwa87l+xbLTFjQ9HGI4zgLOOZvQ4eiZfRSnIhQEOTErk
qXViflxw7GPyZoClk0e9fNGddR437t1gAO+PScMV6Gcb7MT1SQaA9kRmhu84
Tx5RKhp7wACZmSzNpmieu52Hs/MYIOG/+0bR68+jp7tIf7EUr1fN6tiMfp/4
X9Pu9wxQVEinJNiF6+92rFyxnQEGf+gmrT/vvrb9SZvITwYo/HS68B7a6uYo
RWiSASK4NLx60Wn/GAtk1hiA2/lYr0w3zjef/lzX5mQErdSQCUd026/kDDtx
RggLcc/NQO+V5JAhlRhB8VcV+290l7neymctRkgJ1RDY2IPziu3G3ZLGjMCr
HVDrgnaXaaDxsWQEprdmoo/RP69L6vQ7MkLmzEHBYbSelcyclQcj2CTuermx
F+eVwCbDziBGSLjSsuqMphuQUTwbwwifmp+PZaIZlxnzWR4wwmBTeMAv9G0u
/q7iPEaI7WMtpvSRUFMoU36+jBGaPv+IsUcHPhI8otnACDtd6jhT0PmBHcXs
HYzQf95xWxf6EP3B/r+/GcG64OyscD/2S62OA30zjPBoMuakJTowe66ql4EJ
HFaD3Ej0d7mZsDF+JghM+SvaiOZbNiCY5JigNznyLPMA9sM/3/63ZTsTdJYw
2+1Ch3KdSjttwAQe45yT/mgDs4cncw8ywQf2PQov0b2Vs1tXTjIBed9leQLd
XKUgceICE0goi3hu+kFCwa3/VJoCmUDEkDXCCU17hsfNLIYJei6MwH307gem
fe0PmIBW3+VuGzrM42jchXwmENNUjeb4ScKw6nKU8Bsm8Lk3LWuEfvy4+VtT
IxNkKdtY+aE3DXD7xXUzwdd23o2F6KyXpkGn/zBBbntdwjD69XWhceNl/H7n
DRlSv/A8BfI3aXIww8/a7/st0R703zdqSDADoZSQEI4uPMDAtEuFGSRb6P0q
0DpFKhft9JgB3n5Z+oe+JfH7fJg5Mww8zBTZOIjXN1Ziq7JlBqnnKs3H0QS/
khnzOWb48pZXPgZdO7pPyy6AGSSe0AhUo/X20XyvjmaGHs3MB1Nok/THuhop
zKClkVct/xvri3uBw8unzMB4pSLoKPoFX8BR00pmcG+M+HYLXSlwdcPwZ2aI
e19aX4rup+Z8SehnBofsf4dH0dT4TCfLSWZgaunzFhvC81WaMChDxwKcr5VV
zdBu/I9PLPOxwL7v14J90dbNDN9+y7GA5aPwC4/RNmwdR/rVWWAmZGLyK9p1
3Pz38G4WqF4+yc44TIJ6bEw0zVEWMF+5Xr4dfe7SE8uNrixw598yrT36suj4
LjtfFlA87NsbhW5LZ7NPi2ABUvPhwVL0t9yfRbP3WGBDmZj1IHp3yRHj4/ks
EDAXO80zgvXbcZd0UwULTLMUyOutWyfE+MAXvD8NsTHnkfV6U13bP8ACJt99
jWLRI1K8KdenWICO47JqOVpDlLlHlZEVKlZePP+FZhU3uDUpxAo9P3695Rwl
gdPVNrtKkRXe/c0+q4mmNZo1SNVlhQLLx2kn0CF9eSejzVmh6XmUeyh6ajmO
OfIEK5zqWXyfjw47EASJF1nhh2xycRva7lQVb8kN/PoG3u1LaIeGzBsDd1ih
X5oVZMfwdYWgZMlsVnh4fmOvMXoj6337M6WsIHmHjcMdfWPKv+PtR1Z4O3q+
gUTPvp7m3dbLCj6HRgVL0BG+ppx5E6wQ3SU32YE2Pfe8WYOeDRT8a44vo++2
2jh/EWSDe0znDkv/wXlFwKXlqiIbCGz58M0AXRY9KKGxgw16D1wbdUL7CleZ
r+1jg8kj6hEh6K/jUq6d9mwQVxv5IgtdkxXgXevJBo9EVS68R8t/tvN7E8oG
LPllRUPrXx+pfO19EhvEP+q+yTyO/XeIfsTAEzb4PqrZp4Dmb2tLZa9iA3/z
83W70eFbJN/vbmWDzmMbNU+h1YtVmMjfbKD1gUn1BlrMnM9pdIEN/NwLS1LR
Q3mrPy052aGE7XPta7To1pGYzzLs8HUzrU0n+lH1szPH1dnhNDF+dQbNUCx7
dcaEHWzDteR4/2L9z5qpe2jDDhyawRYq6JterYdtL7CD48Er7Cboh6cOKCje
ZIek2mIzB7T35Ohuhrvs8Cyzn8cP3f5F6OVELjukp6fa3UHHO2sEjVewg15F
/LZ8tAXX7fTFFry/dufwOrT74TNKIkPsoFPywqUHfdqpT9B4iR3e8Sl9nEaT
dGzng7k5QJjqUMT+H9YH9zHNVjkO6Cqhl6GgUyM8vbdrc8CVlUIebfSO8qAt
aeYcoDrHF7IPHVv+1pniwAExzu/9HdHklVpKkTcHxL30nLuM1vJgdbGM4ICP
huXTEWje/TzaTKkcUGxp4JWCvsSjn1xfxAFBcjnez9Fe3X2x9+o5gOiMn69F
v1JWlwvq4YDvMbnL7eg9L+0Pe/7jgAnziOtDaAmHK3I+zJxAm/ctdB59/NbD
5GgJTuDJ0+JgncD9j2kvK1LlBCEjc15RtLXx/lujxpwQHf4qXhF9bDababst
J2Rfk07SQpd5ntWJ8OCEKpkN4sZomVTmDVOhnCBveUbcEs1n0dXgfp8TUudj
kxzQSUzKW+aec8LGfog/j/Y8LW8Z954TZA1FufzQF10Ld+7s4QQHlwr6MHQc
NXFi8R8nXN3R6h2Hbg/Jdq9n4QK+vEWnB2i5Q3dKsqS4YCz1W1M2Wl95oSle
nQv7RM6i52iBXstX8WZc0FOuz1+OVotnu5JlzwVfijn+1qLFHRw46i9zgWeH
hGHj+veX3by6GMUFFgK8fG3oqcNBtfrpXOB+LOp4F3ruktFIbCkXyD9QlfiB
jm3OHJ/9zAUbvqcfGUbnTRxtcf/NBYd4Q1n/ok3mJxKnlrlgNdRPfQq9uq99
VyQ/N9y7u/HbHNpFf3ez2iZuoAnYPLmEnq46v3scuMEtcNuNNfS+qhMPXx7l
htDJ1nC6SRJyQml+xp3nBp8d5cyM6MfaklxBIdyw1By+xIT+ec+G4n+fGxz0
fp5iQc87ETIRRdyQJ+BmyIqOplNiyfnADfEsdQnrXp2y/N4xwA1Z3++cWHcF
tStBdIEbwCkwef37LTZ1pGiw8EB+rLwZM/p5x8Gh3/w8sO3clnPr7x++80nG
Q2ke0G3Ro6dHt+yr+uqozAN7H02z06D/BRwJ2KzFA52si6HL+HmGaQUTaQx5
wM1i0nMefS6fqtC9nwdCewNb1tfH7rGJYtVxHrgpb5K2vn4Zp/PuP3HmgWtv
/v5YX9+AI0I3H13C9z8qdmd9/U16vnxPCeSBd5XnS9b3Z1aQJz0jggd6Bkjj
9f3bmzLzvTCBB4zfyZus7+/yLer1hjQeoItvebG+/548HfHDT3mALUEvvmz9
fmJKhHjKecBsO+uPZ+gbWxbp4D0PKPH23s9Cq9c6HvNp5YEhZoe6e+jf8ndF
Svt4YH5Oy4Zcj+87ygTdHx4QHWE5EYweOJn60WKeBxTYrjZdQe/os32dz8AL
soWqOWfRZtql3Dy8vKDq8HXCdn195Kdrr0rygk81V8Z+tMOY1rdxJV7Y+vh6
DYF2Y0wyOaPJC5eFvu7dhv4nK8Q/vosXzusWETLo3i93tXwP8ALLxaoH3Ovx
7z9RyGnLC/K7Mk+v4nlnFum+kevKC05urHf/oM8I02Qe8OYFK9p41e/o5MJh
oZXrvOB5YkL9PVqBhe1rYQwvJI3VPixC09nX9l28xwsipq+8UtFVYbaqWo95
4bbZ5Wfr+Yr6gbGesYQXDtFlW3iv55fUbw+7q3mB99WU3Un0t9SWV+WfeMHu
P8bPpujLmn0c6V28cMolLEsVTRvblBQ3zAvKEpRfouv57rSVbcQMLxSbXAuj
Xc+XLwQPRdDxQaejOTmM+bjv3R2vOG4+eKyguvoJLfSOqE2T4AOl6M4vxeiv
9Wd1ypX44NrCBHMyesvs/tYuTT4QVZBLD0QPbmePZjDig4q/4mmO6KPLmY4a
h/hA5EoYgzH6Zx/7wfMn+GBVme+DItqc4D5U4MYHn966/mND/8fv6jDvwwfm
RtoBf7B+mQwU+e8J5YMti5vPNqED7L1T0m7zweTNuVf56KYrAjX0j/jg1Kdd
Z6LRvwZ7frg/5YNAoYqr7mgvHfrlnnI+GBkVHjcbX/99tWSWow188E1lrVIR
naGcQt/xlQ9IXrkpRjTTjz9D9r/4wNVBLfQH1vOPH02fTU7yQYR1v08F+vKT
o0cj1vjg657vH5LQnKfSv23i5IfrP5r9vNDsx5KUW8X4YVjZJ3I/OogSse+m
Ij+cjQpc2Ijeey1Ha4cmP/A1JNTRoB0YuX4tGuLrTJ7/rfcvGjzPzWsO8cPW
D3WXn6Hbvc67xZ7kB6VlA5swdPhFBl3Xc/xwdyj5vh3a152/0NiPH9L1gnXV
0LxVkk0q4fywnbdQnQU9kxEWLHaXHx796Ijoxv7rcX9CM3cmP0Ql5Os9Q1Pf
XMrnKOKHCP/BPTfRV4rleHmr+eHvfs1CK/Tr07dnJD7zQ6T6Ee+N6LRdURbb
evjhYvVS3Dz2j89DS+X2jvFD/nwPWwO6oz/rxLkFfjj6org7Eb1Zu2Y5gVkA
+0ZtFld00A7b2feCApDHJxetiea0TDOk2SAA706quDGsv177qJvYLgD7D3Gl
NWP/y+VuUhoKAsA+fkM1BS318WRz234B4HxhJHoWHZGWILHJTgDC8rmOaaDd
pi7HhboJQIPl/Yk17M81ss9uGvUVgI1Pc/oa0DdDyrosbwlA4s4p+dvoD7PR
D94lCIAdt2atDbr13agzkSkA3U+3vpRDN4qVbKksEoAn21Nox3B+oBErGNtd
IwDHtSHtOXrriM+d1i8CcHmoLfEKWtqClHbtEwDrf+KDemjRtwdv0v8VAJXE
9lBa9OF//0oylwXgQ2ZNQB3ON1ZtUfn72QXh5JWMhlvoS0689quigjChrn92
L/pNhFVtsaIg9JofPMmJ5moWa/LQEgQ+yUePP+G8tSN/4pKGsSB8DJ/aTUXr
FxvkrlkKQgwfh9YB9NSwpesXJ0FYbinw40JfLN+Xln1JEARDMvibcP5rLVLe
F3JdEORvPFuNQDu6f7A7QwrCnbfJeqbrrx8ZqLdIFYTSkU1NDOiz1+lvGj0V
hKrtSs+qcB41j029tuONIMyGnhj0W59fz62VaDcKQoLXHXdNNKFnKqzXJQgC
avG71+dfA76ribtHBWE4XfliDvr5+IXNVguC0Gcp98cBPeTY13CWRQj6rpmW
iqIn71k7hAoLAcHn+u0LzuNP6IyHshWEIDX9gHEYOnzHn/2fNYSg8noToz46
ZvRM5LKREGytfSb4D+d/zb5y6lZLIbCpaPDOQj/Jb9vv6iQE4/Ij8sfRAzTn
y7MuCcGPA/3ynOi5t0L1o9eFYOTgde/KXszXPVou6rFCYLSSIuCBTlMRiLz5
UAisxjjoKWh703r5jgIhuOuVCi09JGRfNVPaXon391K56TqajzwbFvtJCFSS
wx5vQ1/NaFad7RECvg/hLb3dJDxToBOzHxeCb5Wse6PQK+FHVT8vC0FQZR+v
DtrtANMZQw5h2Nz1S2GwiwSll+KFr8WF4ffUv3ASPdsQsKKrLAw7X//S3YG2
ZxvbUaErDOql8TqD30lo8Fm0MzYThrN7foTEoKu0N1i2HhOGpLxsaS20d309
1+kzwsDwp5apr5OEsUHuwCUfYRieENwRirYemI9NuCUMVX4Br1XQAQk2upqJ
wjCv3BXR0kEC/YZh5+/ZwpAfxJN1BT22pMB886Uw2H9d45RAdyT7sG17LwzP
PKJqKr9hvkkUtB/4KgwiPsm1jujNJ7nmEn4LQ/UMFy8jWkFzb8XBWWFI6f2c
m/WVhFOCURlcTCIQzvOWNEEf9HFN/CIoAryWrTVD7SQsuh64lSAvAkYnf0MY
mksrzNFeQwQsvv5mU0Dn3tosuGW3CDjur5R520aCk5BWzJqlCFxxsbnhgH54
K6q87ZQIpJVlb11txX687F9EvpcIXK6NVUxGbxCaGAkPFoH2GeZzGmiN4R91
Z+6IgGLVwvLnFryeHi3HvgwRkIw62nEG3TxtnaNWLAK3q/nW6NAZkZ8jJN+K
gNp7SY97zTj/bKU8YGsTAVtG9y1q6IfBg42LP0Wg4vek5ocv2K/VhDD9ncLP
05URYY/O8zTW/EUvCm3Wfkqz6//eHLPLtIdfFIJ63Pkj0aGH3BU75UShdNLD
VBptT4mu+aYmClxKwfWFn0jQzdhN12koCuLyKbd3ox18OVu7LUThzp3ynG9N
OB9v05T56SQKzDKdbGfQZrMC7WOeolivpl8sNOL1rtV0z94UhZtlHE/D0Qdf
ylIY7oiC9EPZCRH09opxKn+GKOwzUw/I/kjC555SHvliUYjpM7Za/3nAgwuT
MdpvReHKQ1ufmg84j9J1TO9rE4WSUd/f+9EVCuEqp3+JQoBORur3BhJ67s9L
B06LQpzij/TTaAnpf68SGcTgldeOqf/qsZ+PFh0oFhCD8tVX0b7ogTej11s2
iEH3x1OedOgbj0qDJ9XFoIfFLCPiPdZP4cIW3t1ikMjmLcOHfsDTYalmJQZq
B6eGEt9h/r3CPG11WgxygloXpdCwfyHR11sMFHbJH8uow/07eUolJUQMMtwW
6JTQBee6E2rjxUBC1XH+yVvsx15mVI1kioHw9CWdbeihzO5Ynhdi4KwB7wpr
Mf8HR/zTeicGgfl9Kepol8WIDye/isHCHufakhrsF5XjaW/9FgPv9y1bNdFD
NfRBz2bF4IL/TGdJNfYL5SVKnUziEEOn/Fod7c7TOEQrLA4mHlNthVU4f7Mk
pGzaKA5DbTNy29APTriqWWiJg8CRn7lPKknwd/KK9DMRByHbsjOK6Hjr2sj0
o+LQfvyAfXoFrp/DMdGPLuKwM60hRhIt9rtG5N8VcYhuOTCT8IYERr+88yK3
xEHGnuUON7rS692afqI4rIZJuIW9JsHG2vOZ42NxYNMov7pajvFQ5Hwq9JU4
aB/nrvVCl0Y0rj2uFwe/MkOj0TISvkR8df7QIQ4b+MNXT6DPJvMGjA6LQ5UR
/7+WUpzHKMXyrAvisNuET9oYrWVmb6TAKgG5+pUhr16RcIC/rtxAVAImw3UV
1n/e2zov62GjJAHWTz7T3HuJ+W5h525PHQnQEnouyI4ufOAvHr5HAmxm+U9f
fUFCVuXM1/vHJKCAQ+u/4RIS5F93Hnt6RgLeSh0pPoIWk30Q+sZXAjxu5RfX
FmP94U8nPoRLQNolv4mt6P7v0i5tSRJA277mcq8I80OBSF9XjgTc8PIXZ1r/
+fqgU3h/qQTQ/VJnv1iI8/z3xyY/GiRgNPi8VudzElSHTi71d0oAG/XCQwO0
tzN9aPeIBPytCDDOeYb1qvlwQ9uCBNid+qHEgy4oC85qYJWE3AfDZpcLsJ4W
P1wtE5WEWrWenK6nJIQZhhY+VpKE8XtcJoD+V/wnLU5HEnbNNlIy8rE/NHR6
5rNHEg5xndVnRscxHyo/fkwSPtro3D3zBPuH39Pp2mckwachetvHPKzfjC1m
fL6ScMWkjFUFXcV6hxy6JQkrAYJyUbnr/35x3OpVoiSQCXP+YzkkyLFt8A1+
LAl02mXCZmh1/eauva8kQevWq6nsxxi/ahQ7rnpJsNl0gJcR3drxsvvjN0ko
gO6LDtkkTITw6wYPScLpc5V8b7JI6CYSLbXmJOHuseNzwlnrPz99zz7IJAXJ
CjzSlzKxf1pd2xktJAUZersjPmaQkFDi2rRVQQpuRJzU2YD+DhwJjRpSUHXz
nYp/OgmChp1XnHZLwXXKz1OtaTi/bEk7NG0pBZmD0j+U0C8uSdIFnZKCrJbh
jKBHWP/NB13ovaSgl5qb3/aQhBSaIfvrN6XgLuO3ZUV0qYNF03ycFATG9sT5
p+L+JeZEnEmTAr/UbRc/p5Ag/t34SutzKSiXM4qXRXtqnPPQrJaCi0nRdJ4P
MH9vMToa9wXNGPyq9j4JinSdTEN9UjA7nfqSHy24S/qE+n9SsOuaDY3TPczX
IpO6V1el8Lxuv/08ef33JTf4veKUhnjmtItrSSSM/Klb/ishDf5nlJLM0Xpx
CQ8kVaSh+Y8pZ1Iinq/dejuMdkgDQ+yNpl93Mb/Z7i1yNJOG+0PHvm9F9xw3
+elzTBo2CFuqX03A/jUo/XGoqzQIfp/rqo3H/U2r7Y+8Ig1115uaOdDdtcuu
t0KlYd/MCSGrOzhP/YmX8o+XhsBirdz7t0nofFnf65whDUNff0X/jMP6r14T
alokDTOV09VK6D3zBVMyNdJw1WLO+EIsfn/SK7qJL9LQZhgoWUyS8HTyP7Kk
TxpmOyWM56kkZPI7+Hn8lYaxKZfqHegPOtypciv4eZlnqYExmJ+3+f0ZZJSB
JzInC6uiSbCQYKLX4JQBp196SnTok3YPaYMEZGAzddPMrigS1iIrv9aKy0Dc
7Fuhm5HYX2t8u0gvJwM+EbkxNREkyGgfq9DfJAPbtP3saNGVNEX5l1RloPrZ
t5tEOAn7+rQ2p2nLgF6OI13ALRJEWEyUGwkZuB9T1Vkahv1o1q6ECWMZOG5z
l202lATJu5G23PtlwC8pJl4VHfPwuruilQyE2h/wcw/B/qf1ZvEOWxnQOBL8
OiuYhJpPE5Q9TjKwsaDzWP/N9fy+MevgWRn4qrJiIYomN4WoHPaQgVzplLxD
N3A+Mz+bsc9HBlJOnXMIv07CuyOay7uCZIBxs+Tlqmt43qbMKdtDZWD1n/3o
bBAJgY5CjOLRMjDJ8LdCBb3dYCFu5bYMzGn5TTsEkpDufaKsM1kGXv+uikwI
IOHcrednCh7JQPekT8gHf8wH/9lTAx/LwJk3J36s+GE/c6lX1KRABp5v35q+
DW3mnDrH8gLX883jeser+P6CksJvX+P67Yu0uONLwq3VNmefWhlgsko0qvPB
+V5zT7v8BxnIqo67P3MF8wcd7aHGLzLwJWqnrTw6eC+13u2bDPy2cAi2vIz9
0v2ITQy9MiB2qEbwpjcJyQ3Rp+N/yQCz1ibe51443+jqukqPyUDxNqcrvZ7Y
D+zQlk2bxP3p1d7D7rn+//tqBUnOy8Ama58wrUvogb8XY1dxfxQntjt5YD1s
lRxcYZCFLwcumsdcxP7gUeQHR3ZZOAIf2l5dwHg8ysJTxSsLyX1fGn+cx3id
cs8QFJGFXhtrDQ70S48Hl52kZKFgUoNb4xwJTWSkd84GWRBKBhs7dxKEOraS
Q5tkIafsoFiIGwlqWtElkqqyYCQD+56cJcH2zvO2vVqyYLc0Mt1yBj+vzotu
D31Z2DiwiW/BlYSPUlWvqYayMPC+P1MK7XuE5lTmHllYZR57ZuhCwhbr4urC
A7LgYb1J3dUZ68k5hbqXVrLw7fO1bVGnSfi7mG9XbCMLVn3NWQWnSFiYK7j6
2AG//zVtYosTCUe/p7HfcZEFGpZZhhlH7Mdn2GiunJOF/fQJf4XQSqd8TQ55
ysKS0QcrbQesxwdimim+smBQ6L/jmD0J560XoscCZeHStcSHvidxPYZ83fOC
ZYFWlS006QQJO5P6bB0j8PW4yj+v7EhICmc7wEPKwrPX2e3fbEnQrh7bXhIv
C548RQazNiTsigyZP3hPFp5qtqoKoJ80jlF/PpSFHomlLNXj67+PZTTinoXX
n5VK23+MhEdP30//yZOFRE31DW7W2L+GVKU5PZeFR/GqW8KO4jy2GPXzywtZ
uFDIVZ12hIS3d1Kz1V/LgjZbbc8bKxJUft3oi6mWhZkTpiEdlljvr7T49b2T
Be7GpFf/LHBeZdt5TqFRFj4lFflwoDc5RGQ4NeP+6tx+J38Y5+eSWL67X2Vh
2FArfech7D+YjB5XdcniHJbKffQg9jNh2Uf6+2Vhd3kjx4UD+P5jHVyzg7Jw
mLv6Xuh+rAed7DW0Y7LQmRT05sE+7C/VIx3oJ2TB9T6HZ7E5CdXRpb2L07Ig
4XXuzYe9eD6v8ioPL8jCncTHD/rNSIgcl9f+uCoLSXfrBGb3YL1MT5tLp6dA
pmCTHDu68qK5zSUWCph8eP9R2hT708IVS01OCtzaU8mpboLzRkXO1/94KaD6
X8WoiTEJqxIOLSlCFLgh2upks5uEOy/36xqKU4B1A+vV80YksJu8oumRpkCl
y4Ut1w1JSHy0Kuy+gQLqmoI3bu/C8yWXcmlCkQJMHWyXMw1I+Mm4lf7sZgrY
RDqwvwRcn1enX3eoUoA5SNmwniDhvil/rJ4mBZ62+El17iRh4zN5r3hdCtyL
dU4Z0cf8A4+tf+6kwPdCmrcLeiTwTtWqKhhSgE/AnmRFc36p/GdnQoE033sM
ojvw/BvQUiP2UiD12AdZRV2cr7ezLeYdoEBAG/2Ipg7mC7FzG2ssKJCVb2+z
W5sEZ+lBtqajFBB8uuhroYX51vpAYqMNBe6e+7PbQZOEmeDHtVUnKSC171DV
eQ2cd85zXs9xosC1y7tH/dSxP9AqfxvqQoGmr4Nvb6lhvS7nvmntRgFOqYOH
4reT4NUV/kzqAgX+lKaRj1SxvxtoMOi8RIG61uWb+duwXrTEKt+6TIGX+wNV
SrdivFTWOSpfpYBxjUnk2y0Yz5vcu2sCKLDh6tVHnzeTsHTwafT+6xQIuqh9
8bsKCVIxHW6fgilQuy9j/pcy9gfZx9133aLAqZr+Hf9twv10KQ3OjaRAaRnP
jgUl7Mff3M5lolKAvGQ9R4eunnndeiSOAtmV3R4cilivTqrMJsdTgIa9Nk9w
I9an6BXm1kQKPNivmiWlgP32w4trq/cooMS/33GjPNbHuNEWqVQK7DoLA1s3
YL2OnPHZnkaBgfGtG7TlMF+oGAzrZFJgd5mRClBIWO5LE9Z4jPFwLnvRRJYE
ZgWhVbk8ChTIXCcPyOB6D72OY3pKgU+uS3+PSJMwWNnX2P2MAnEHQPiEFNaH
/X/Ts4oo8PHQVbbTkiTEhgZxn3qB8b2nrcFNAuO7cT+zYCkFOnN8jlwSJ0GZ
XupmaTmu7+u45z5iGJ8uw1cPVVCAzWZ/d6AozmcfOn53V2H8ln37FixCwrc0
g0qbWgo4n7bJjBAm4bLVg+WmOgq812MyJoWwfnvE3FWrx9cvMJbHC5LQNdd3
K+oDBdJ9QhnX/76EVUpIQ0cjBR5KvlR4yE/Ce477h0U+U0DZpU46kw/7xY1n
JPc2U2D0Yd9kDi/Gyx5bOY9WCkweVk95ykOCOcl1IqKdAuPwT76IG/tbIcP3
Cd8o8MrJNOIlF87D+kPWCZ0UCBk+3VjOifVrhI8zvIsCO4Z8xys5SKhXmek5
30OBLfuL/tay4/5Of6oz6aNA/V2D5vdsJAT0KlXyD1Agx94y4SMr5s8rZW9b
flBgo6M48ZkF+8mUk83Bv/C8u79rbGEmQbiU0q/0m4JzZQh8ZcL6/lvrT/UQ
Bfz0bt3rZCQhVXN1wnyEAm/nV3u7GbCf+LY28mEU7+eRKEc/PQlOh/617PhD
gR9GLBt+0pHgV/QiO3WcAon/Fjf+psX60HTs1OxfCpi/kBUdocF+2F6AESYo
EKhybPLbGhVUDu8N9Z+kwEXRu9SeFSrcG6T+yvtHATNmO+6fS1TIC3kg8WkK
P48Em+fwAhXo929R/jlNAc3wldfjc1Ro9tPlHJuhQN+5hP/+zVChbfdM5eAs
BeSfqnHOT1HhUcwbaJ2jwMGfaiIrk1TQYZOKLpqnQNWRGT66CSrMnWxKC13A
/VtuX2P6S4Uu86dB5ot4vVNqA+x/qJBW/1mWcYkCkW/OlvKM4vUUzoU9Q9dV
dUQIDlNhXPfv0/3LFOgq7jwq9psKwX5DCX3oYycaKNK/qLBRXmyn0woFWlbo
/sr9oEKjrVd6J9pt10C5Yj8VNlvyvtu1SoHHJhUxm3upEOWmk5mC/hQx5bq9
mwrVOhYwjvYY6jTX+k4FYY/mhC1rmJ/CG/T0OqigJOfx2BG965foDoOvVNhC
L+kdjr7yTNbMuI0K1y6OLaehR3o13fe2UOHtNSkoQOsmPE0/+IUKB1k3EE/R
F+V7/ll9ogJTTvxiKrqGVsjWppEKzC3ansHo76V5A/YfqGDRuppjg5ae+C/E
uZ4Kl38wPJRHr1mq7XV/R4UI+TtHfuD9bkmuU7v0lgrHXst+jkU3Js8Y+NRQ
YXLIhF0drXKe1yewigoG76s4GnA91NpPdwRXUMF9OaD9INrHa+fpyNdUWFq9
7/IR17OufVAmrowKL0nnOm10rE0mZ9IrKqyV759MxP2I2lG3+eELKnxqnR4f
w/3b4Bt1M7uYCtJechWqaIZO4C0opEJl0JdTZ3G/5foUOl88w/2XlRyMx3iI
rr7eU/GUCv0frXYVY7xccL4t8/4JFSw1/wXVYTz9OnI/43MuFVZPxD9qwHgL
X+xy63hMhRuza7lVGI/s6aTPQBYV7FbZHuZivLJ1zjaOZlDBf8en4DCM55DC
PW7TaVQgv0faHcV4v9pQY7X6kAq0NQVbxPA8qOsmx7CkYnze/Lz8Gc+LVwKT
CP8DKrDszm30wfNU/VNvWvIeFQxLFNMF8LxFx1yUV0qiQuc/25B0PI/hrq35
6nep8CLoho88ntf6e/FUwP8SN61eT8bzzJcz2Gh+mwpatCey6fC8l9lMuByL
pYKL7rG/dpgPFrYMODpTqeAdXWv7BPOF+cEflZ7RVLijHjU/3o/rmSJ+/Xok
Fc4Nfn9PwXyjplr0mBpOBdiz9sUM85H74SbtlDA8H3EXxZwxX1X5Rqnlh1BB
3LEp1wvz2ScD3nuvb+J5eNh16zLmu0fOVz0ar1NB1PFWuRvmQ96yX6+6g6hA
fTu0xxLzJbu0m+d4ABV6GtV3bMN82hGskL7qR4Ums+aEtU8UCO3abMZzFT9f
4e5TNZiP7/IlnKX4UOEWnUGeD+brsORLTBqXqfDaKNKTgvl8fHe7tKkXFcQ0
WeoqMd+Haje9srlEBZGSz9kHsR64hri0XrhIhRP3pTa0Y71Qki/wCD5PhQLP
I7v2YT2pnHwSn+SO+2G0wrZeb8zTXAwKzuJ5cX8TKoL1aGPVz8t1rvi62+kK
N6xX/Fly2t3OVNhZNlRWiPUs2Wtj2NQpKqQmHA8Zx3pnzDt+mt0J1+/7nIIE
1sMFsYtf5RyowP5OImcn1kuFkZzveiepcKhrj6AV1tMCjtteR+yo4HyUyfsk
1tvWw9JZF22owN2v2GKH9TivZZdH5DEqcKhf1TyI9Tp5Yfxb1lHMh7+X8zTv
U8Cyj6u7xooKiulterxJ2O/siA3qs8D8Nrl7qg/7AS2nE2+XD+H7c7/oTMN+
IcTA7onYQSoUFeQuHsN+QtDiko7OfiootzXYM0ZRYPB+0DlrcyrO2Z1CmdiP
XMs7ZeZjRoVN1ZUbdULwPN5abU40pcIT5hsp1djP+L/cyFRmTIXPx3aH7gyk
wE++0uEuIypceGQwWoD9UI5SuN/qLiqMdDS0C16hwPGDblWyBrjfL6wtL3pS
gLJvW+luggqvrod6VGK/9cM6y+WsPhVcm1h06N0pUCKY1ETdQQU/2cIXO1wp
sJVs/lOiQ4WBIo9Z11MUqNAUet+tRYU+TguGSHvMJ982nWDQxHryJuDPI1uM
19QvRSrqVBik0yjPt6bANM+7BqvteH69v/k/tcR+j/H9o6BtuN5FvfoZBylg
kRGln7sF13u1l41qjvnZpSmlXYUKDn9DJ86bUuArl/57WmUq6LKlLhkaYfyX
Rr3aokSFb+KsOlxAATsTNy/bjZjvVt+UNO2gwGpW8HKEPOYnsy+BN7Sw36C9
cbhMjgr6Qm6PVNTw+h9YfUZlMb+aN29q3EKBlIrK8+IyVOg+YKfosIkC3b1G
2vukqJAdfi17TB7z1yWtr0ESVGjnqy1xk6XA7bntZkViVPiYXGs/IEGBO3qf
44dEqCCgbvDCXAT3Z/BRmYQw5r88jrf5/BQ4RKtQdliQCubZ7IkM3BT4xuIf
GM5PhRDdduIQG+ZDuit9VbxU4BxLrr/NSAGD+ujaeW7Mh0sXdzbSYDzMXZNS
5aJC1gvt/MUlWUhJdpo/w0GFMPZ4Gek5WRjaXnc4nY0K/Pw+GTr/cN4Ts9za
w0IFGv0RI7NxWSBFUqjCzFQY6uHkOjQsCyMWW70PM1Khl1GUY/9PWSj7jxyI
psfztOfoXoNeWYi5u+drAy32AyVKHZs6ZUHet8eSiQbz432mSrY2WSDmm04Y
rsaAtLI/x8AnWTi3kjRzbTkGttxUbspvkAXpHRVilYsxUHOzjtPjrSyItBR9
XpmPwTlSrGtTpSwo600K6s/FwKgp566uUlk4Ejv2138mBvikwg/cKMb5772A
7ZupGHhxKpZHpgDnb7nuE6uTMWDyamfc/xSddzzVbxTH7b33HmkgGYVEPCdE
WaEkiaJUokSSsgmpvt97SUIhGZkhI5KKFIqGVSilpOJee8/f8/vz/Xq+32ec
55zPOefl3qsiXxHnkUfzaByP/6kZQNn4/ZFp1chREg58NeJpSFeEhETxuUYa
CZmbZOUNUhThyIcrrhwjJHxlq9xUeEsRMiLD3a3+keBtHbBNiFSE3vlYlvg/
JBRx/d53/poi3HlG3939m4S0oITrryMVIcmfW1lmkIR1YWITgiGK8NFar8j9
JwmcrOvjHS4pwsnm5o78H/j8JWGBVF9FyHrMd3+in4RbGasVDV6K8FDZSUj/
Gwl7VWMO0DwUgUZMb47qI+G6H7cH7zF8PorqaGsPCQybbk1vOIztKW98WPwL
CQUyWoK6BxQhxC/M172bhH3cHC2GNooguaqk86iThO3Ke1UN9yhCZOC53MV2
Elp/bjPRNlaEX+2pb8w/kWARIbpOaaciPNrxM+n2BxIU1fd0ceoqAqEZJDHY
RsIgl7zXXw1FmDuVYrWtlYQtuasTz1UUgb3urHbUWxIGdI4GEkqKUGW48VNH
MwkaEo08B2QV4ebmUaUNTSRsjq6tExLH49P0LZdekzAt05/SIqAI5bqW4y2v
SAhJeV8SyKUIzNXK3rINeH+uO/gUWBTh26ncB74vSUhS7Hz1YkUB2l0GEt88
J4GLdPnuOKcA1zumTGTqSGj+fM/n77gCnNw0U+pXS4K0t1uU77ACZHctfG2p
ISEiLFJl6pcC+FqKtChWk/Bk9N/5s98UQD/XIeBKFQm2Humnf3QrwN28t787
Kkjw0EqRt/qIn1cPkVAvJ0Fcuje7tEUB6nb788eVkeBpcZqd75UCXFWpeDdY
QoLjkN3BE88UINPYyOb////h/q7wfnmlAkQrCyanF+Fx4/iZpUcKoHJPuWC5
AO8vQ+mEYZ4CPLsREu2cj9djvr50KVMBWHjZNtc+JIFjafxtYaoCsLtV3pXO
JaHb6PrAl1sK4DMa9CU4G8eL7U2btZsKMOFo/rP/AQkpZVsV5WMU4HUN89Nd
mSRcVXt9Wi9MARj7U47lZJCQmHxT2zJQAe47jXVzppPQot9xy9FXAf5MDsn6
3CMhfWrotssZ/H7OMd2uVBJ+sklauBxXgIX0HYo7U0jor617cfCIAniD1fes
OyTYb1Bjs3BQAHeZ8748SST41tepbbdRgOaFy18uJuL9G783ljPHz38wEP2R
QMJBtVrHNaQA5s1XlS3jcfxl/rrSq6cAFkhR+AmFhMW1h7UlWgrQ9bK3S4kk
oe++p0qYqgLIpgX6xt/E818kOvYo4fOIvxxau473VxzcwiOjAP4dfro+cfj+
fO9JvRNRAP5H+9y+x+L4+WTXHcWrAH2vhE7bxmD9KGfk2c6mAOBz0bLhKglz
NIWklhV5+GmlzqMThf35wqvdUmPyoKI3UZAXQUIMT+nuYz/kYZ+1j7JsOAm6
UvkVdz/Jw8WRg9EJoSSsf3e2rLVBHjTK9jdwhJDwzKPm8FS5PNhG8P0ICyKh
54fxB/4ceZgK3fJ97jJ+XvnZlnVJ8rDd2eHl+UAS2it+J6rGykOP2IarwwEk
9DJZKakEysM7GcPNHhdJeOtTOSfrKQ+R3DuqflwgQYW1XpPzsDx0dZVtcPHD
55llow9byMOG14ZXes+TYLJewvKVgTwoB5yvOORDAjoe4pmgJg+933o7P58l
gSb75OQhWXno3s391dGbhKcpO91E+eThsB3x9ssZErYlBV1qWZWDpwv/7h/2
JCH89ucm/zE5uHjr4dFvp7B+BuefF/8hB/ve7WV3O4nt99OIWvZRDt7l2SX/
PkHClzs9pib1crBL3EjY6zgJU0tPi1rL5CDm443ACTcSjIoVh6wfyAH7wYrm
wGMkMGdr8TclyEE4VZ2F8SgJQy2MZnpRcpD9+dzm6y4kSHTdzcu8IAd/x4aM
RI5gfcpfOsB8Qg4aBdhQxmES7gnxe7ockIPCn3pqm51I+KFcyVRqKgfu0f/Y
qh1JUOJ9jpa08Xxk2IfdB0n4eGDYEG2QA26+YzGdB0h4XzwsFSwqBwtU+uYT
+0lgv3p0uoxVDsIUr72ctiNhxOfLnx8zsrBmRZjG2JJALHYIcQ7JQuG6Q9US
+/B8HC8SVLtlwUR/l0yRNdbXrOmru9/Iglxj+nmwIuGI6Ru2w1WykB3ZWNll
QUJFr7/O6VxZmKxhpnntJeEQn7L6+SRZ2LWrUJh5DwkKWdO8fjGyEB7LvuWu
Gc5v2l8nzgbIwkyCu572bhJ2P2mdPX5SFqI4WHTfm2C9PXR/x4GDsjCuqrXR
05gEs2WZz0ZmsmD+U42TdRcJIDU9oqQrC5a1279nIhJkdjckMm+UhdlRSh4y
IoGXi3/0m6gs3HL39ejfScJCiJVIOass/CkSFQs1wOdh/awUNSMDR6Qrnsrp
43GZGT2b3zJw4nHE/pd6JETSun1EumQgS6Psh/t2vP7s7cGuRhl4NOjrzqaL
85WySnlChQwcFZj4UqBNwmEmvzmLbBnQ1z1saruNBG4qalu9JQPGd7qzZ7Xw
+Z7vsX0UJQPyWsRimiYJd35uvud0QQYEXj/YbaZBgvaDc60Mx2Wg8POOmLEt
JDyIDFnOspcBv0q/ZylqJLypLDQ3MZYB/0tef003k7Dzz9aWfi0ZUGMGrgkV
Evw/br0XoCgDCYJc69KVSbi7oayPS1AGUtUHNKw24XpjY8qDuwwysP9l77al
DSTE3azlVhmXhiA2LvXC9SScUXivVf5dGh4phssdUcL5O99LQ/+DNDzntmLl
W0cCm7Ow/PPn0jAtfeXnSwX8fP0GafRIGixei1T5y2P9bftrWJcmDU1x68NV
5EioU43N1COk4XJ3CXyXwflvB/+xsmBpXAfXzt2WxvH90O/WJm9p+O64J8da
CvuDZ4zDXWdpYOI/tJdNEttrH9NLHktpiHf6++uFOPZH1ghakL40BB6b8b8i
hu1dHjb9V0UaRvZcXtYRxf72xWViv6Q0LOl5X5kUJuGxusvyMw5pqHVsHC0R
wvq8L1N9/bwUbOi86HROkISsMo3MuD9S0DXo93SLANZT6zFvercUTL0vFBzl
I2Hsbl7BvjdSMPON72gJLwmXtFgvlFZKQZ/6tQe+PCQ4naP08+dIwao401dt
bhJKah6znkuUgo8iHtwLnJj31DK8i5ICy2d3NJ9zkNA01fVn4wUpkKoPtbzK
TkLZb/6OCHcpcJ5fdrZkIyEn+2Bvn50UuDtNuQmzklBad0lUZ5cURLDscvnK
jPPpR4V7hCber/Er61wmEsb1v0f/lpcCfsJhmy8j9idVheGd/FJgd+MTryED
CTf3aP64tSoJ89L83zjXCNB4ZxA2TJeE6f2D9z+vEJCyxaYfvkmCb9QGp9xl
AqaU7EXutEpCqH4Oa8ASAf1UQT16rSRYGGnnmi0SID2tfcykUBKOnMrUl1gg
oNbbOCslVRIOzNc0DM8RwFuXIT4eJwkz0XuNns8S0B0f32F2WRI0xyWLE2YI
uMBtQE87LQnPT0/xnZ4mQK877cqMoyREXbh33GiKgK7hlHhrc0mQHukpEJ0k
YMMNunmuriQcY/UZpI8TwAM65WsbJGFgv6xA0xjmtJG/TqKScOlt9pbMUQJG
XTxXK1gkwenFq53BdAKubfzNITgtAU8mdA0P0QiIeHBB9twvCeiIq1HXGSFg
pzm7XWu7BKTLswoKDxNQdfF89eYGCeh9+unXxF8CkoxcTt8sk4Cplq7cT38I
oD04dHH0Ph7neOP0eIiAY/TmKTuqBMR9cli+9ZsAC8bpuaowCRhb1SUDBglQ
Cl25LesjAeuGJfkP/yLgm8vQQLSrBHSfLw41+on3J02MjVlLwNmZ9K9KAwTY
Bxe3OxtKwGmPVGWuHwSIVv9Ib1GTgIgdFu4T/QQ4maad2iEjAcLBjnE93wjo
WdWFQm4JyG3xTGv4SsBphu8G8kvi4O6wKb2oj4Dhwqyzt4fFIZSufeNOLwE7
np//y9srDl+WdE5E9eD51/O/uNYiDnY3W5XPfyEgTGUDC1uNOHBap3xx+UxA
s6Xu2+g8cRgMN7hg1U1AU0umEkeyOByYs5036CLA8nXmOiJWHHKtAk6pdRLA
p2/bI3JJHDremb2U7SAg1jbbKeOkOLT4HmESaCeA1cWvUu2gODye2LeF+RMB
MjNeq892i0NEZTXMfSDg8Dt5M1sdcZAcVNtJe0/A618LaUPrxSHIbZf8zzYC
ErxMxMNFxIHWGffvSysBzmPrXsmwiMOG/OTUj+8IKNC+9/jZlBj4C61ptbwl
YNyXOnv0lxjY8luXNLQQ8FzjeQZbhxhkegsK1TUTYONR/7y0QQzWWnqcqpsI
6LstfML1sRjsS90aU/GGgEcV3Pf5H4jBkNDDpLLXBHx/1xfZGC8Gdtr110sa
CXj8MV4mJEIMVqY53R+9IqCDWSZkh68YXFfhlHnUQMBRObOKhWNiQL2+u/pR
PQED12s+1dmKQUeFqW7pS2y/3SuD0SAGUho3bj9+QcAZiYAVO00xqD9zr6vy
OR6PPqm6TkEMmpsWZ2rqsH/8Hr0yy4/3k7xp9vkzAmZv8q6+XxMF6fVZXY21
BFRUpjcUjolCYB7t1runBKi+OPL55ndRcHaN1Oyowf4r8sPC74MoaIYMFPRV
Y/v7Zmw+8kIUKg1imH4/IeDfq7FYixJRWOkf0R2rIuDOF9ZzhhmiQL9803yx
koDp+7QRbYoo8FsObGPDfD0/gV8rTBT0092XhCpwPGx5PaTlIwpcrbFpCuUE
JH/VCNt+VBS8UZOkxmPsX/IuQ7v2iULDxSQfozICzNYqVeyQKJxjOZNuU0pA
+JnIgx4aojCXXJlztATrhfy/y6HyonBtdeSq7yMC1ibG7t/jF4ULcmEGV4sJ
WF8X9OXFmgisMv9ovlOE/Yu03fJ3TAS2/ghVKyok4PIHwSLRHyJwhOudR30B
tpehsduejyJwhXWb/+d8Auo0TZ3CX4rAyfD1jqN5BKTFOd2vKxUB3cM8fGyY
n37IMmbIFAGh6IPJcg/xfuzkrPbEi8CBredmtucSQFXIbb4dIQLPuuvW2+cQ
sPXZ4qu/viJguq5kw9lszHW1e3e5i8B1hsK5a1lY71pPe2TY4/XvSabmPCBg
70e3dcwmIjB43J3nVSa+P9k/N7y3icAoO8164D72l7OSxX1KImAYKePKgJlx
8yLVVkQEhEWddipkEOBx3Mv4HYsInLVl+wvpBMyIarZazgiDvNC1Y+5p+P42
0vTafwvDyPVdOVfvEeBXuP6Wa7cw/Da6XfnwLgHv/qDf42+EYYHjN/VdKgG3
QqN3xD0RBle5BN3xFAK25MilbsoTxvl4JUcUc7O8mGBrsjCEvY3uN0gm4BT1
UF5AnDBo3b/x3f0OAffPVXhuuiIMG0zP5l1Pwnro2Ovaf0YYlD9c0yu/TYAU
q0v8XWdhePTKgPI1EevT/TKuo1bCoMT8q5ANM+eqWqeyoTCcL+0ltG4RYHp2
aXZ+izDUR4RquyQQsPRbO/iDnDBEPlDJiIsnQHt3l3cRvzDAY922KioB8xtr
P1EYhIFsXKsbpBCw3Puw/PKEEDz06D8vjDmxBEmf+SkEdqmbfxuTWH+HOAXd
OoTAcxBJXSBwfKydT3NtFAJBkwv82Texv1Y0NLtXCkGtjmxj1w0CsjZo3j2b
KwTqLxK3c2BW530vE3ZHCHI9ND0NrhMw8iTR4c41Idix3eyQTxwBk/uOWVdd
FoLils0s2dewPnwa5/56RghajHS9e2KxvQ4OJ3McEYJ1pk8p/JhFOLuWDKyF
wEWc55xZDAG7fGR3BhgJwXx0GFtoNH7+qIjbEw0huDxx6lDVVQIOWYz5rikI
wcV9EsfHorA/bGu+aCMkBDZqvzaoYIaBtAvZzEIwXSx1/3gkAeu4D/gxzgjC
7XaBT+kRBHzOrwn0GBKEUkfx6t5wAn7YxBAfPwvC44NhB8QxN8rZPjFuEQRv
IiXnQBgB71cTlmufCsKSS1VBQigBOfGlx3cWCcJw+4bjn0IIeBk1PvkqTRB2
Z2x/L4BZ4Xp4qT1FEBwUDUZsgwl4luj/4G+4IDh6hNXEBxGQz9D0PtpPEGI3
7NfruILrhaRDBqonBEHxPcspUcxFn8fpXQ6CIBny0/TQZQKIaUPaNXNBEGPT
/3Q3ENcb0l0GJjsEYcPkIe4flwg4cm7rT5bNgpAedXNyPWZ2+5rBNhlB6KlU
jDkTQIDh8Yo96XyCsAYer0svEiDxykE4gAGfJyWrZM4fx7vIk70OkwKwNK1s
ijAPFfeMGwwKwID5rsjYCzgemnJ5VbsFYLOFnudHPwJeXB7Llm8WgOxAp3lJ
zOYcZ2tlngrAFalx9RO+BIxR6x0UiwQgL96cp+Q8AVedIgO3pAtA5EABZdEH
+8PyJuVdVAEQfnWi2gyzQL+A55FIAXhS9yL61jkCgj2uojB/AaCosM39OEvA
Pe3ykvyTAjCuFcmtgXn94Sd1fYcEwKErpCHEG/v3gcSzopYCwPDPWLrNi4B0
1+2vDhoKQJGEtKgs5o/elxoyNARAenhfydkzWO8ui/qMKwpA8zPVf889CWCL
eta6R0QAzrVN1wtghm7G73lsAvBHZ07v+GkCrNa/tVec5IfQsSvWVaew/lXc
d2X4zA/qXc2rnJgdhLX+jtbi8SwVK9eTBOifWZyh3eeHSRy45R4E5I7YkYvR
/JBxwqyaAzPZ5v5E3IsfKJa3ulxP4Hz6Tf2SqS0/HGATvVl5nACxYLIjXIcf
jnUJ9/FgtlbXam+V4oe2X5/rT7jjeMlKC1Rm4Id063xU50bAivi21lu/+eCJ
2sf9YphHzqu1873jg/G4xBWfYzifx9+jpJTywfBJo51vj+J64PZ5Tu0kPpB+
Kcq/AXOf53nT/iA+4E1wvxjuSoDbN7Q72Y0PPj32PvfVBefnZgcBd3M+4MoN
WtDD/PrKRL7BFj4wtf4smnSEgDgjE7ENwnxw6cr271POWF/XNTrJLfDCmzO5
Hvsxm98UDd30nRd0OAO4Kg8TwKTgkASveWF+WapOAvP01eFKz0JeUHGpDg51
IsCxMGTsQTwvNI2d3zN0iIDB3ScdaJd44ZLUKXlbzFqu6Qu7XXlBavYZwzNH
AuhfGuklprzgvjtxRAXz6DppE9XNvGDkyfc95SDeL3skV6UgLzwOt+rlxvzC
JeaA7TwPjIX7fA1zwOcX89Ja7ucBltU7gzMHCNAsEiyrfs0D+WZDE2cxGx1j
+RVdxAP7Y64w/92P71ctpPv4LR6wTfGXOIGZg3Yk1f4KDxCi0xo/7fF5JLcY
2rvxQHWsxF53zIuham3ue3hAegPj8UE7AvYtGB26qsEDe2Zbg09jVjs6O1Il
xgM9endvj9oSEPMn7/biCjf0jF4vCsC8J9nRfd9vbkgvevqSAbPmpweula3c
8KZ3z6eb+whA2j1JahXccLp6/zcpzDOS82KVd7mh9OjCrwIbAjqvFQ3bRHHD
WJPj4E7Mqpn7ZRfPcMPmtze/fbTG9kxcqqmy54btSlXvT2LeKXDi3VV9bjAK
nKhatSLg0vY15xPruIHD6cjtZMyMopMXHbi44ZWJiKc25iunRZUOTXLBszxd
rXbL/+urWW/vXi6opf2g+WIOOv75SEIDF9Q91bwrjPl4autSSwEXhM2ZGDyx
IOBgzhN74Vtc8EJTr/UIZte3gmfOBXHB2KKqNQvmpQ5ei77jXHBzdkdd8V7M
J1IWnay4oL09UtoJ899ol6hhbS4otlM6xYa5KObFyE1ZLnhguSOjcg/O398H
9HexcQH18c+Gk5g9XmZfYh/jhM1Jhp8kMUtIPsz7/pkTCjeebnlvTsCConln
y0tO2F4TXhCNefVEFsObfE548DbnghHmS6Z3t3UmcEIb86zSghkBLKwf/aaD
OGHgGuVpJeY7J4hXGz04gXWN1PXHLJmQp+plwwlLz4TuaGMWDacX1W/nBCvn
HX2zuwkIWKbbqCpygmqKIlMtZom4VZEcLk5wcR3misBc26DLvHWaAyKeP57e
gzlhj5/sp28cwLKU8lwIc5qS3anIJg5wjHlxqt8U95PFeoO7yziAjc1krBBz
K+OBO9J3OeCGg+mBIMzMTxOjmKM5QCru120rzE0l5YUr5zjg9RiUy2MO9tIS
4nLigBSxkMJpEwLecDnWKJtwAPP96pB3mNO7tmY5beEAxgvCKtmYz6nEfLon
zgGdhx8VhWL2pQ/vnmTkgPK4AnZnzMILzYyHaeyg6auyYwdmtxf2bJ3d7NDQ
aAWSmHeqxBw4Vs8OCUG6MkvGWN+X1eirhXi8naO1H/MS8e1jSRI7FOwbsmnE
bBS4tOYXwQ6V9RNZhZjJtSdX9nizQ7upzdtEzK00oV2ajuxgYSJfH4bZhd5r
r2rMDpsCr8V6Y/7r9ahEdws7SEwUyzhjnh9fOuggwQ5mbBVhlpibhJn2xDCz
g2jh8xJDzG35LyNaRtmg6fxkoRbm1+H8zPK9bHD5kv+FTZglk9Pexrxmg4va
Z1jlMV88TetmKGMDCf+FYxL/c7ntRuIeG4Q574kWxizaP1m1+RobnD4T4iuA
efHFh5ivF9iAFvxiPT/mPavVtzKOsoF1m076/xzV69Dnb8kGDTPs3wQxfyCU
nI9sZwP9SZcfophPigcIHFRiA+V1xx5KY3bOCJx342cDe4vtWkqYVRXVBcKX
WKHxHneIGuYv1x0OlP5hBcbTHNe3Y2Z73FU/2cEKGdkOjqaYeR0ZHcxfskJo
mOygPWZh5x1cj4pYIeT6dY3jmA28qr9tTGEF5+dNehcxMx659a4smhUMgxnW
rmGOnqr5YOPHCnGUYxHpmPss5n6vuOL3NUReVP5/f/6TnC8sWaGGYc+T95iV
FDS2J+ixgrC4iuc/zPorvJ6XNrDC6OxgByv2jxOhbannhFiB/07+rBLm/q3X
my6tscAvt5yPJphDr6PhBBoL7NvO7uaBeUyteeVFDwsEyq/mXsPseaJjefUN
C/Bb12QWYy4lfw/sq2CBZ62nbTsxVw/7PnycyQL7FQwfL/8/fqHVfBOFBXKN
Tr3ZiONBc1qlrjiYBRZuSdy0x1xadp/R7AwLWDJHMYVjNi1W5h93ZIGyoS/K
JZitre59L9zNAkkC1qvfMRveqfa+vI0FZt4JRf4fr2HfZUsPKbJAxDeXcjPM
j5hss/bys4D8Vff4YMxJ9CpktcIMFpcdpCswP5DNCD02wgxbJr1s6ZilBnY4
xfQww52MPg1lrCcqs2nNdU3MIF/SW30Cc1ZD02u2KmZIaskYfoB5df2dvW7Z
zHBL2L3xJ+Z9Qe+t2hKYQVnLafd6rGenvKSbLSKYodu0zvsU5p4nQhU9Pswg
OPZmRxHmV8WanFdcmWHzvpLCScznHXtebLZmhv3MpfX6WD/pI4c+jhoww0Vl
5qCrmHt3Dm59pcoMis6/uj9gfvg7+XueJDN0Vd3olMH6vL8r5H0GBzNMdG+/
4IV548WouYdzTDDSpfS4FvNJjav29UNMoGFzk8qL9f/lLdPPI11MgJwe8bph
Hu29ELLpNROcoTYpV2F+zVe007+CCdx5xAZ4cH4ROevH057FBPdyv+h4YNbl
NxqEW0xwW2/fxheYr7GG1r6MZAKRBzVlUjh/PVwfGWfnxwS3TA59voT5VXXM
7ik3JvBj8U7qxkyprBzKsWOCvQd0R3Vxfizt33jCcxcTyKsufEvG7GD1o8JQ
iwlKWedOLGNWSOj+sE4RrzfqF+mG8+31XfRCCUEm8LxYqtOMeUJkDskzMgG1
fCpEE+frI/urInUnGOGPRcThVMxtW7+dcR1ghKmT6W9Zcb7fwsg3lvSJEd7W
Utv8MPNk9rH+qGeEo7Hp7gOYLQpbcnY8ZgRXKl+cHa4nMv9Zvc56wAgBO5Xh
FWa5LW2H5W4xwr/SbbG6uB6xj807kh/FCL3nLrsUYp7S3Vxv6s8Iw2HGDYq4
nsksuRU6foIRhK98qUjBHGYjfKPIgRGWwqO1hXE91Bn+/mugGSM0myYCiZkw
+ObpsJ0R0pltv3Dhekpe2lLZWJkRTlxjWbqGWaBHnA9JMsIutdWHHLj+Sj2z
XdCKixEOdsX1x2E29k/Y5LnEAFzz02k8uH677M1mnkRjgLQk4jcV859JD4+O
bwyQDQ8qxHD9d3nj5UCFDwzgLhLJlY5525uViyEvGcC+LnhoI64fBzIe7h8u
YwDj4J/mZZgPSSuyn8pigCEdFnVDXG/21/LETCUyQLDVtuS3mFNuML2hxOD5
HtVHO+F6dd29+GcGgQzQ3MM4+w+zuBUcnfNkAJWvZn+DcL3LnXwzq8GZAYrs
Bp35cT1sc4YWmmbNAKkn1W2zMQc9aRuKRQxQ2XW5UR/X05O/kz5GaDHAj3/S
1e2Y5QdztW4oMYBn8BlVb1x/S5EOa1mi+PnZWil2XK8/aZhSb2VngMu2p65l
Yc4i73ixT6+hrYKNfrtwfS9fbyx0+8saOrNPtecH5jfbT+zcVbeGFksmn0bg
/qBdw6uT+8EaIr0CxNfj/uEb47PG6Rj8vjP/aBPmltLyuSWvNdTeK250Fvcf
fbOZjop2ayi0fZhNBPcns5qt70/orqG0p7/Mn2G2Wzhr/kZ6DU2kuDKcxP1N
2kBN4W7GNXSKvVpDEPc/ibd6fv8cWkXCytZddZjvxI5+T2tdRc9Kg8a9cP/k
oiZ0NeDxKuL+nRkujfur614Hn3knr6KHSXLRrZhl1d74hYeuojcb7VZCcX/2
N8AjvuzEKhK6mvJ3K+7fTqzfysRguYr81Q6Z/cV8b0apxEtrFY2pjopm4P4v
xGhL5LT4KjonWXfQEfeHscv6HqmrK6hDZhOHIO4nu1l0jF1+r6AH7BSVVszX
5NiZDVtX0Dm5Q0+v4f6TixIfv6N8BbFtH6oxw/0qn/Xjz/apK2isMm0TG+5n
XyyZvLgWsYKkbv5iasLsRsht7Tu9gr7oyVrG4f7320FxKQvbFRTWVLpmhfvl
pUeMbl3bV9CxTywKQriffrn2aDxYfgW5B4UXfsFs4j72GNhX0NKlG5n3cT8+
WRwfrzC2jOpZSMb/+/VVgRMBMp+XkQRt/K027uf5N2pbar9YRkpXZVcYcP//
2fXDwqmHyyinOOTOe8xp3szeTyjLqLorKCXtMrafffqNdYF4vplIpnNXsH++
9DHOP7aMWHJXP6EgfD8lNlcs9y6jx8uH2YWDcb1Qzy/LuXUZvbrD8uAP5pSl
WJGfUssoMv10Zl0I1ptC0qKbeRkdfjXNcjuUgLwLK3m/aUuozFi89WwYAQ2P
SyUFupdQ+YDRrHk4AYHfY2McXiwh9fHeSKUI3H8ne/RU5i2hrt3OvgyRuL5U
01zWTFhCZ0w16/sxa9799OVN0BJa6nzr+zwK67GMntMljyXEe+ZeZMZVXF+u
O3jKeN8S+rQsNhURjfW8Zx19044lxMZf3OARg/O9VmrnJqUlVJn/adwiFveP
O+rYjXmX0LDzfLDWNVzPnU04HzC3iDJ23j4pGYf15s2GhcaBRfTpj0wx03Xc
f22Ju7GldRE1h7PY0jGzhHYKllYtIvmSepueGwTcXtkQYJW5iBIz3+a9uYnz
cfiDB0w3F5GoQpJLJUGAJRka0R6wiLb43/XOIXE8tE0t17otoh9u9l1JFAIK
NqG151aLiFFr2504KgEaLjl+fdsX0e6SqrKQeOxPvBd2CSotIrTl4PoLCbje
U1txOMa3iNrDb4x63iLgKVNmavPCAlJi+sTvnojv537jwt7fC0iIzIx1vk3A
sW/dLoMfF5BKVKDDwSTcL7TsK7vzbAGJN34KtL+D46e4tP943gJKrlCZ2JdM
gE7g1Y97EhfQA4OVOpsUXA+8OeprFr6AeBpa+m1Ssf9uHig84r2ANLR499ve
xf1SeNmZG4cWkPTMbqn997AeDkQlt5suIL+FyW2OaQQIyYspbNVaQKuFtzKO
pBPw+KkmLV92AUUtPDxyPAPXs/se/tnBtYCO2Zae8bpPwH3y0MrA7DxyStvS
4p+J779QXeLBr3nEoJ95KewBrgd3SStd+TiPdozdvHgjC/tbrATnmbp5RJO+
0JCcjePxrlalb8E8Ek7vdnmYg+sl/xCh+DvzyPCDvvmTXGz/7fI8zVfnkUGs
UmjzQ5x/1M0IMb95VCMhytSXRwBtg3pE8NF5NL4/sX00H/eHJ+U7FqzwelEb
x5gLcf8l6HOO1J9HzWftHKWKcHwLhRnpK88jnQN3ubYW434l+rn6iug86pu8
zmH5iAB4mK/6mXke7Q9/aOtRQsBzybeyzRNziFYY+DO8FNdnUk+mPnyfQ9z3
Y+rSyvB8waLJo21zqGTVaaD2MfY/9uRZpWdzyHgwyLqvHMeL+9qiT8Ec4hy8
yLhcgc8fIBXfnjyH2Ljbl2WrCPju9CbbMnYOuX+VQrueEOBdOKrYd3EOjezv
a/L4/+8bN4jp8BOYv6Yn3agh4ChzAYfh/jk0iSYKHj/FehhxwILfeA5Zt7uy
9NUSoChSljOnOYd+u/o/YKnD/uQwxTYrP4dGN764qvEc2/O9y2Eu/jmk0t9a
4PyCgJLdxje1V2dRZ/FmkbiXuB4sZIzzp8+iIc0zL5/UY3t78hi+/TqLkgLE
S/40EJC8/2eiTusseszw6rtEIwF1vUIhVbWziFa/bGf5moAaXcOfVoWzyEfB
gTXsDbaHs0DZfOosYp88slDehOffZdldc30WqYTlbBluxuNdz4yoV2aRWNjL
TMW3BHgZmn4OOjOLRqTA4fA7nM+aP94MPjyLav5VmSe2ElCs426VYDGLtkw9
CfzQhv0ti4O5Tn8WdRV3/+H+gOuhZ4Npy6qzyHMlN3HvR1zPD2zispOeRf46
daHXPhHwTkJE5yn3LHIVeZTT3I71RWCZW295BknU8nFydRLAcQOC39Jm0Nln
/nlWXQSI9R644PttBnVLB0RRu7G+0+v61d7PoBtm+SldnwnYMShYtPx8BpWL
5QxL9xDAMDHX/KNkBtl8YAg43ov7+3RlpZ77M2he7oDB/3/P/FB7Nu93/AyS
kduuP/sV14PhD8zYomaQvLWx365+XL89Kh/R959Bqnf4fhHfsT9GZ0RHecwg
Vhudm30/CGCdu8j04+AMOr7F9qzqT5wv7xyytd0zg0oPLkRf+UWAYNcVl84d
M8j9wLuud4MEFA4oSnhvnkFvRN2OyA0REEfPPicuO4P6Jxwk/f5g/RY5u6+b
bwaF5+zmafpLwOnQmbw8hhkUadeqLTuMzxP2zpOcnEaJITEJ/iO4Hoskw2MH
pxGriOCGNhoBM+bjfbe6p5GhBydt4yjWx5cVZ8qbp9EdWd4/EWO4vpovlR56
Oo3c9j0V7R/HeubR+m1z8TS6fL7kksEkzmdtjPevZkwji8M3eFKnCDjj6mo3
Hj+NfpvTOxamcX/6iXHg3NVpJNzp33Z4FutdpJwRw6VpZLdcP/9sDuc/lwXH
bM9p5CVz0UFhAfuz0LCs85FptDSh/uvqIu4XFw+Hrd83jRiSqZnDSwQU7W3x
YjCeRu7XDah2Kzi/zjW2j2pPo6jMT49qVgm4NT6eNbZpGrWIziyvYyChdIHp
A5P0NFIJ2nOFYCQhePCViTLfNNJpPLdxgYmE8ED+yaOMeBy4GU+ykFB5s7Ml
f3oKTSTXc3ayksChIFrL+ncKGXfrgAk7CZGmQ5UX+qaQsBNPdjkHCYw25wum
3k8hk+//tDdwkfCtevRadMMU4gi7MHmHm4QBx9JdKlVTqCPf5is3Lwk8dLHX
/flT6OVGxclwPhKeS9xhzk2bQpsl4rfN8ZPQNFtND42fQt7zpvf//3xIwTdx
f8/oKfT6zq/tf4RIkD3jHutxeQpFyIssHhMhIdvtsMSFs1PoC2/oUJ8oCf/Y
usQT3KZQgGHLsqM4CRv9ngU0OEyhtb60nV0SJDR+493IYjGFyHPZOfulSHj3
t0fM0WgKtbRFb++QJkGMcbd+7dYptEtlZGK/LAl2jrERmpumUDJraGeXHAkP
l2jfqqSn0D3dv/2HFEjY+bITbASm0P3BDoFviiT8LSq9O8syhdD1EU93Jfy+
HPuPkoVJdHq259/f9STocPitXR6dRBHmFtTzG/F5RTNGDvyaRDvH/hxZ2ETC
lrh9SfBlEt3RNtoXpULCqOyhiZ1tk2hAOMCObzMJIoPho3sbJtHT1nMF/38e
yRBJhJx6MonU+rTUN6iT8Ef577XbRZPIqNrna6kGCR6rL1Y6MieRl3ZPxU4t
EmTsqE3r7uD5T8o/ad5Kwroht/aIm5PIvWnq5wFtEozfHuOaiJhEjXocegM6
JPxy/uZ8/tIkSl/lqzq7nQTuy5bla96T6F/p0yOLeiSUp+1cSXefRPN2zzfH
6pMQeuH0RptDk4jPum2dyE4SZtcKpHltJtG4791dmYYk3OtifttnMomG6V9j
1REJcicT5Z7umER+YmYztUDCEXGCLU9jEpkV3Yjba0yCyrCpT84GfN5ed9PP
Jti/0rabPZaeRNRNERs8dpPAsMB4+b3gJDIPuKc2ZUaCvYvbzAL7JPpOO+MU
sYeEGeEt+dqrE+g4f1YhvwUJHdYukaHTE6ilfmlduiX2B2Uen8/DmJHaCzVr
7G8dF1zQwARK16CF1dqQsPRx0qDq8wS6smvqhIUtCT/FJ+YN3k8g19cLZ3vs
SDhO5Yr62DiBXphUp57eT0KN9mTzhdoJdCrjz/DcARLkb1+p2fB4AkkI7HKN
/f/zgS9umwzlTaCBtZBpsUMkvA3Ze7AyYwL93nCoONeJhEVa9Y+EpAmkXhB3
TdcZ36f3lvZQYgLdZW+LfnOEhP0BfFKXr06gIM5v2QddSXjiM/AwImgCvXrv
/3voKAlZbnu9kv0m0I/GfeaX3Egw6GM7UOc5gS4WqrxlP47PlzVnN35sAulQ
np9NPkGCebqYg9YhPH/bWy2Vk9j+wUHW4fsm0Bt+brGnp0hYuX948zezCZRj
vVPK0hPHUzfLd3OjCZTyTtro6xkS2BT/HHqpM4H4JU5FnPUmYfD29TizLRPo
8Hjfr9WzJIQs33DrXT+BMvbpeVB9SPjRef9TkMwEEkrUZ13nS0KF+/23qiIT
6N+xzFflfiR05QYb/uGeQN2Zm+/v9idhM5+xdBnzBGqITk79fBH7j424w7Wl
cUSPePjY8xLWF3HDr95T4+jiPom/S4EkvB7gfeA6Mo4G/hbok1ewvz5duePy
axwZEfIFCsE43mZSSjz7xtHXp7q65SEkXOeN643sGEcrW8v6d4eRIGl1nSv/
3Ti6Nb0v60s4CQcKLmp9fTWORlBnlFckCdtDDXbJPBtHwv1rYatRJDCdWtrs
WTGOHrPdvhMfTULg2OKvhqJx9Penw9v1sdgfF8OdVXLGkXMfi0T1NRL8fOlX
76WNo8y7J8Itr5NQJ1tjL5M0jtR49Zi/3yAh9dbFJ3nkONrpbHzfjyAhdro1
Z1fsOGqnmzmyUUg42Bch8CdsHN07y6mcSsX6K+cznBw4jn4/txZST8D3XxO7
0dF3HN1g/SLacIuElMTuJ4pnxtG/DO+tB29je54JjZ93H0cGqh9PDSfheKXU
5PY5jyOX4KbK0GQSHNp7ht8eGEcBNeIywqkkUJts7N5YjyOwj0l9eBfrz5fs
tjazcWTV80VzZxoJAtOX9g+gcaQh19X/MR3bzyiom2HHOIpQ3pXtcZ+EAKHL
Fmpbx9Evg1/hi5kksH+0zzq+eRwtt0f4U7JI2NHM0JW7Htv3wa/Q9TkkULgS
OmZksX1TPmTU5GJ77lG7ZSuO7/sLz2ebPBI6q7k5ngiMoysv3NcP5pMw/Cty
owoXvt/+5NjLhSRUJSz+zGUeR+ZrAQz8xfh9rV/Hjy2OoXUKr8nsR1hPYhb4
r9PHkFKY5Vb9UhIsnRPL3/4YQ9Yp7cMfyvB+/prorescQz3CStUe5Vgvkmti
qU1jKLSZNXWpggT/lU83RGvHkPsrE2p8FQlW3YnqZY/GUIpZbuqmamzfCu3D
xx+MofWvZ6vrakh40ce3sDlpDLH9WR3eX0uC68+CGa7rY8jk6jXN4WckvKI+
1WcIHUPjeS5x4c+x/cMly7n9xpAOdc+M2Eus3yute7ecHENH84T9i+tJmMtm
Hj5xeAx9J+JYTf//PoOZaNhjmzHUxncxv7cR63dM5LSoyRgqhMyjvm9IINrY
dSnbx5Dvjp5NHM0kOA94aMipjSH+i38ZM1pIkNIvbW1QGENPI1LpOu+wv33m
XQwWHUM+crXDra34ftfasqy4xtCCjtjC8fd4f7Knq7TWRtHyz0sSSx9IkDgd
JKc2PYpYvIr2JHwiQf3l+2aDf6NodVd4nEoHCcWHbB8c6x9FUhwve192Yr2O
EU1O7RhF2bF6Ow91Y727efjOv+ZRFFtdVTz2GfuXVSRh/XwUHahl14jtISFK
Tuz0m/JRdPTb/Au5PpwPI1+LHMgfRW2pjseqvpIgOOoVMZs+ipTyJ/ht+v/X
c7F7xYmjaL478f3v7yScSB+2v3x9FDHI8t8LGSBB6ZV2olP4KBq4px4o+ouE
5mwPG5uAUSSZUe9ePEiCbqPweUfvUURNSnLePUTC2LvFP/7uo6hMOtj92x8S
MoKXsnMPjaIb43Dp4j8SCt2kk2g2o2hkqTyFd4SEa8+vFpjtHkVR1tktOTQS
FkxjPlUYjKIViQE2o1ESNJhvLepuHUX3anbYdY/hekjeWLRNeRQplIbknZvA
+lthI3hJfhQ9vx/Mwz6F91t+p19bbBRVHWQLyZgmIShN/iwb7yjyfjG8sH2W
hPxLPMUjzKMofXQh8uMc1vOrD8nBRToKkGSR8FwgYZOOC9PEBB29TO2pZlwi
QfHfs3mBf3R0f9LCI3UZ+796iLvpDzoS/aQsu+3/7081R2je+ExHg0smP96t
Yf8SaNr/+z0dMR45++gEIwVCLL3q7N/Q0eXli7ErTBT4crLEtaOOjvw5NLyS
WCggMzirfKqSjvrfezppsFGAzGni5SumI7Juzq6ZnQLjf1tWm7Lp6JpHwQE3
TgoYCjfTE+/R0fqA/W6LXBSIKnrU6p9IRzb1jZdu8VDg5pabxKmbdFSu+/GO
Gh9eb5m67uxVOvL7Y17/mp8CK8AfGh1MR+tYVqdcBSlQ8fFKQqk/HX3qbdSY
F6LAJiVP+1FvOnrRe84/XoQC1hviS4086Og65X29qhgF0ne8y8h0oaOLOVXi
jeIUuMIjKCx+kI5SBxcuukhSYDkxZCXdho70dLy+zkpRwHLEyn6HOR11UL5Z
UGXw/g90sgwhOkoeVqpXkaPAxc++HDl6eD/+guiVPAXy42tsA7ToKD3ocuMR
RQoEzrp9clKlo1gvDbvZdRRIdN4Vuk+JjrKa2H5T1lPg7S9rS0cZOirV7AhT
2UiBBLs0NV9ROoo7elrx1SYKXFg7IZbGR0eeKqktR1Qo4FS2sNzLTke8QTsD
Z1Xx/okPnaqMdDR/RGkLVY0CTGOXE24u0lDy6Lq/KuoUCDtaqMowTUNLnvz5
rzQosOGsTkI0nYZaFOt8XLTw+VI4nsv8oSHLMIadc1spMGymnfX6Bw1Jsj3i
jdemwFDCkG54Lw2Z7ksdVNWlwCcb73NWnTSUwZv6snE7BdS/aCLV9zT0iyMy
03UHBWqEn6dLNuP1FDfFzutje+5+FinVQEM2Fq6+CTv//3792A+1ZzTkHLx8
VM2IAlf3q5fYVtFQR2e3/RtEAedHl35Fl9JQWXTD3mO7KHDc6++F1gIa0v6S
aLpojP0Nag+uz6EhDmUlk0RTCnj47IkkMmjo+h/j3epm+H4yWensqTT0N7XF
otmcAp97o4lbiTR07uvN/e57KXDK8fJhTQoNZTu6H122oMC18GKL/jgaYmmT
P5dkRYHJFh6HtKs0tMJ/N0zThgLf7qefPxtGQ+MsBbfe7qOAvXNsos0VGhrK
Xldwwo4C4aIc1XCRhirnextW7SnwsyC03eQ8DVnJ5n9LPkCB6gSPPkcvGuo0
Or649SC+r579b4NP0tDave8SbY4UOLa6nPTYjYZUY6b1TjlRQI6uuWPhCA0V
OQceZnTG8fe1L8/2EA3F3NgVcvcI9ucs1v7q/TRkQm7M1HGlgAh8+Ki1j4be
Tay8/nCUApfZAi/XWtBQin36iKcbBUTznT86mNFQiGu/IMtx/H7xRBuDMQ01
fUjUSz9BgYITbWeeGdLQDd/ko3onsf+2pWVc20FDbVIvY9pPUcCC2OLhoUND
rx7/LPb2xPb46F5hr4Xtpfa5k82LAu3mKMZ2Cw3pXfNfuu9NgT72Hx2uKjSk
2B2vaHCOAnzhIUkhG2goSYPNvMuHAv1eXk1Fitif6vK8fHwp8Lpa4hhNloY+
ltlSOC/geA7nP7xTiobW23SVZflTYNfY9KN7YjR0+ytvh2EABQ7sjDvEK0xD
upWfJj9fosD+hIe2JD8NzevNC/hdxutxmsXL89DQctehLTxBeL83L4rUc9BQ
L+M789xgrC8hbp1+rDQUr7fxGC6GIOG79TttJhrSYjEO6A2jQF1n6hTb2ghK
mJuJ84+gwKLXK/N/SyNIp0zyLl8UBdi0XBr65keQZ/fV/LyrFNi9ScK1f2YE
3RXnrzSOwVz+XHRicgQFbabWfY2lQMttnUHh8RG0t+N7Q0Ac9s/uoEYz+gha
6upqFLhBgdG6grK44RG0ymzxquAmBdwaZ3K//hlB23REnpuSFOCIKchAv0fQ
nBlPZT8Fx+NTzTuPf46gPnmuvMB4vN56rjidH7haLfidJHQL+8u19vPN30ZQ
aF9ARFEiBe7fRxZefSPIPv/2KbMkCpwVURSU6xlBf4Wl9v64g+P99LH6H90j
aLPc1w1XUrA+LTM4lneOIP728hXhuxRInZN/f7t9BFnB5Y/F9/D+uqbXXfs4
gkp9WNLN07E/O7XaXX8/gv5c3nJyIIMCUoKCjvdaR5B4YKtyUCYFIpzMNJ6/
HUFEXM1vkSwcDzKcn8eaR9DA+9Z7j7IpuF7ht9RqGkF7zvVb78mlwCEn1WuR
r0dQNflmfuAhBRTWG9/49WoEPXR2SQvKp0DvkpPdgYYRxMMcZCBaiO0jRH7u
fDmCzpTPtT8qwvaYEZb2eDGCrmYUHt/ziALfo/UlWZ+PoJsL5+gDJVhvJj0/
VDwbQb5zkueDyiigWqxk4F87gtjeXx0RKafA2CmmwyZPR9D+ytijjyqwvbme
qqyrGUH1vxbfmVdRQLlMPE+gegR9iq/SHHiC95PB2MH3ZASpzCcQV2oo8HjX
pTyZqhF0x/r0T+Fa7J/r4jfqV46gry18GsXPKPCnPNzyVMUIqrrresHsOY6X
x6Rodjm+v1mNku8vKKDJJRc1/ngEifI6/wyspwCXWGGCFWZ2wWoeoVdYz9Tf
GVeXjSApLXn1wkZ8P7lqCdsw/7p72sz0DQXmG5LCnpeOILsgb4dvTRS4+/Qf
pxNm53km54AWCmiXymkyYxbZweLI/w7nrxLziWclIyjbdc/evFYK0PIpVjGY
ueMeau16TwGTC/q7jmK2aF/g7/2A4+F59ntzzEX24oN+n/D5ZE2nEeZ56S/F
3B0U2LKQW/b/eI2hyNnsTnzft/3Z/n/f+2WWomE3Bfx4zk5GY9bLd33X9Rn7
m6Xnxf/Xn5uTOXOuhwJ3RJwpTHh/+jlVK2x9WJ8XreAQZrZc5piMrzi/uLlf
q8O8MtTHpNeP80vI51Nb8fkLbcX9P37H+X8/4/cqzBUNRM/pAQp4l1uPWmD7
yUuIb2P8RYEsMEkaxRy57kZ4yiDe35mIz5nY/jaP6uu1hrAe+b58fALfj1dI
wmzLHwq02X9S3o7vb4dxl5z7Pzw/2z19SXy/y/lu+ovDOJ+xrvvHhe+/0Zl/
bwKNAn/tQnV4sH/Q5iotVEfx+coHFWSx/yDhLahhjAIGzzKLDLF/mRlYbTw8
QQHpFqnes9j/zk4Mr01MUiCW8X1BMfZPi5If7+KmsX442yus1I2gtgGW64qz
FDC767jzCPbvYZq6fs0cBW455DK8w/6fraL71XaBAkZT8j57cXzwDk74/F3E
eln6PO4zjp8Z1x0zYcvYvg9u21/E8SX34ZeX+CoFCp98fLcOx9+Fo80dj9Zw
PD+rmPuO41Ne7KhYFgMVjjhnfCnC8ftYyab2HCMVtNaz+8bh+G7puXdIn4kK
N68HvbqI43+2XHeUlZkKL+nZ7b5YHzg2sQd/wpyTapoZgvWD9/4CYxoLFSTb
tLemYH3ZGLMQdpqVCso1p681Yv1R0Juc2cZGhS1xtNy1L1h/+T4cX8Nsffo3
1QLrl79TUMtbdiokhcfvzcH6ZuD+c2MSBxU2s+3p5Mf65+w5FuTGSYW27Ze1
r2N9NCgimtW4qNC/6fFZEayftKN5PPOYd3CnRD3C+jpTrLrn/99bOpo6fPkQ
1t/K6rUrJA8VytqCDwhhfWZMEcpx4qXC2Fcj8a9jIwiO2bxZz0cFZLPjTSXW
dwax9P4xzI9nCI8MrP8ST2n0p/xU4GYNXEjG+cHQeMN09P+/D8VtFfMA5w/F
e1snbAWpYMwaKPBsFduncG1QWogKQi5R934z0tCDvZc+DGF2XeTTkMf5iXXv
1dIyYSrkmXe1nsb5q9JH8FqwCBVubC+40sBNQ/5BnAfNRamw4hBkqIbzX5+c
o5SQGBWmmvZJ5QrhcebfnV8xh7vuEdPE+fNQU1r0Q3EqXE3K0H0rSUOw5qXm
J0GF4KL8cH+cf5W19Vt2SlLB4F7ngjrOzxK/J53ZpaggrZ33cGE9DW2OCR/8
hDlc+g2lU5mGiLA293vSVFDo+ffkhRoNWWs0dp+Uwfb883dDrSYNzQ3ZgJYs
FRgrHn9/o01DBXTHjCXMCVW2Iz/1cH0X0jL1Wo4K4ueHbPhx/UFpJgyp8lRg
mikXsNpFQxHTZPBhBWw/N9HtKbtxvSr5pHS9Il7/c0jz7F4aOmoy3jOKubrh
yrsTNrheOr9+vnodFZrmys1+2dMQNdGQO0qJCu7PR8DPkYbcEjcIW6/H6/Wu
vhTE9dXTvW/4xTdQ4V/WYFv9MRoSC+dkHMAczF1yLtKDhn7Pfhkq2EgFsfLr
BfvP4PrsqFy9/yYq9I0/v6bjQ0M3XV5RjJSpkDJSLKDsj88bW2bPoUIF2Xud
ezdfxuudaudsxzzx960BCqWhrgD+yruqVPhdajJ6PIqGzqyzP+CxmQoHu3g8
U65he7dE/VFXo4KuI3/FdwLXj0+Jc/OY4w7t+6x7i4aY9Jz+1W+hwqoBrTc9
mYZc/D843lCnQmiuQpN4Og1V3+qpOaCB7ZthnJ2ZheurgmP8cpr4+YRXV3bm
4/XrrA/9wTzlo7n/7yMa+tYYl1iqRYWBCi3dnAoa8slZeXV5KxWEg26oXXhK
QzzbE4aMt1Fh4x1ZZP+ShnaA5jK3NhXqU38FGL+hoY2FmixdmC18fnw1aaUh
0YvSy2k6///e4fjlg+3Yf4XyB07qUiFeQtjxyhcaYh76U6axnQomJy1DSvpp
yP48p+c8Zm7FlJmZQRral4mY6vWw/z0Zb7YewfWgnmlg3A4q5JIOa1UTNNTN
WdFip0+F8kqf+1rzNPTFp3T2/98PfLF8taJulYZIefa1Aczfpt6aOLPSEee6
Bz/zd1IhWTntIBcPHaW9PJnpa0gF35PnZ94K0ZGljr7BDiMq7JXpUE6TpKOM
QsZSBkSFzH8+C+EKdFQAD9aaMM/2c58P2ERHVxkZcbdFBZ/pmNsh6nSUSGfS
OLiLChLiX/2SdOiocuomn6wx1h8FRcH6nXQUNB3V/AvzF77YyysmdPTjWeuR
AhMqKPI5V1pa4vV5rN6dN6UCGyPr+0J7OmK6NSS8fTcVOI+wt8kepqPCyXDd
FcwMb9ZqM93oaKx2besrMypY8j/M3u5JR8bnzTnjzKkwbPuJ+v087t/Dd9bY
7KHC4vjZ6ymBdPTP+pWxyF4qNObG3vUIp6PVTS9zejBfSTV9b3KNjnhsxH+m
W1DB03lITZuK5xsrmjtuiffP9LZeN5mOXip7DClbYXuonL5jeZ+O7rGvf0TH
3M3tUO2Xh/vpmDabx9ZUqA0BjaJSOrpP2d0cYEOFfJ5ZtvlqfJ4lHymDfVRQ
VXSxOFhPR3nRmrvXMBdLhbI0/cfRfYdT+b4BALf33nudc5AKKUnSe1MRKZus
rEqRImQmlCic8x6SSJHsrJQVpVJkppIZpWRm7/17vr8/P9d7nPO+z3M/97i4
nMZJzKjf/XidCQ6WfCFg+HUSc02nI0aZonhqTWD91Yue166vy9AMB/pDUh7R
fyYxmTvdrlzmOLB44V5H/k1idpT+hi/IM++DSbyLk9jgu1b6RAscXjXHJc5u
TmJfnGOFT1vioHobbxlimsLaHm7QiVuh+NB37xznnsJe36Gt70e+PyRZSy86
hTXuCXVKt0br+6IpXkVuCrsQafnV5TTKZ/EFDpd3TmF8ru7iJBsc/nBI7Hq7
bwqbT0jTGkEOOUVmIx2ewgZbu9TybHE4ZJTI+Eh/CqN5vkjjYYdDWuPPHYqm
U9j7tr6sXfY4ENa0b9XbTmF3nlySnUKu3Z8qG3B2CvOKu+tT7IDyx2tabu3L
U1j4oHCq1xkceNfibQQDprDqzqWUPY4of5CpXLQRU1gLldVrDnk80F6LJnYK
eyujJv7CCf08m9ck3330+dfNUn2cUfyzn1fTTJ/CtqON5ve64ND0alHYJ38K
O8hHJ7OAfHp2/tnbl1PYSJuF3EtXVC9FzDdka6ewQkf5NZ+zqN5YEISTGqew
Z6dO5+w9h/LB7Xg2mY4pLJKrZcc88kOzf0M1A1OYwIZLeOn5//7/dcpLz7Ep
bNVuq9DbDYeJRUK02sIUFmx7o1j1Ag4l7Psvs29PYSbsDZHTyFKvUvxWWKcx
Lc9y1aKLaD8e7y9cFZjGdp5XLrnkjoNzDQeRW2Yam/3AzbDTA4c3+YfHDuyc
xo6B1q4x5ImHHBz++6exL35UxZxLOOS7fn/YqDON/ZmYWznriQNbtlCu6slp
jMgNj+Qu49DSeAkKTk9jd/bZCP5CjtmZ4Hvo7DTGnSTl/OgKyi/cZy0Gr0xj
+TZeYbZeaD07u6dTgqcxmkhlH2Fv9PoJVuuLUdOYHaumZgfym03lFKOEacyl
5spX/CoO1/89bjyaNo2l25YePumDwzG69kXTZ9PYUPiv66y+6PwcdlTxrZjG
nr/soXxEZpZhjXpWN43ddrzuG+6HQ2JwFufK52ls/7f8ndrXULzS7uqw+TGN
dejplK0g37j2cqJ9dBq7+l2a96U/DpkZ1845LE5jjGEk7EoADlz65/K2aWaw
HTv3YEqBKP8euOdixzyDvU+X5f2LXO4rMPKOcwbjpHx/mRaEg0L4e2yvwAyW
E7VTyTYY9UdSMX7FYjPYXlo6b4EQlA+cPaj7ZWcwSUuNO23ID4u9Uj8pzGBh
7/KuRl/H4XFnZdo55Rns13mN3bqhqL9jvZrJqT6DsWi/qVxHnvn1+8VbrRms
/IiEYNkNVA8pJ7pCdWcwq90qupfDUD6qFBM5bjCDnc/swBTCcSBuv7shYTKD
Be4f5/yFHPWzTnjDagY7an6y4EEEqhclL8aGHWawwhN9YqY3cbibpb794+wM
dsHc24b1Forv6S3nAY8Z7E3oP7d3yOMl38Unrs5glz/s0AuMxKFCgrqfPmgG
81pnXEC5Aei9RGvkw2ewrz8cvEeRPXgulFtGz2CRtFxv0qJwSLoZpYJTZrD5
P3M9VtE4dMQm7Om8P4Nx/Rz9wHkH9XN7quoVHs9gjrtbQj8gt1fvX72VNYOR
xwOYg+/isKvP7ttkwQymztJ8Zk8MDj4XyI4uL2cwfevHt0aQOR31cn9Xz2Cj
5LaAR7E4BOizVl6um8H89DS0zONw+OdwOZmpeQY7Mf+imYWM6v1dKev8rzOY
/bi00hvk7vCOdZveGUzb0crKh4IDT7N9vODvGWyXq5qJIo76i4+JpP6xGSx3
mCzcj3yu8crbktkZ7ECFXgGVigMuO+mJryKH7+PSi8fBS1lOM4R2FitoVdNe
Q+47o77bl3UWY2KQ0CxKQPnI0tEygHcWW3ZronW5h0PRwHhNtOgstiomkiSY
iN5fWP1Kluws5ij+c+UTstuVQv+2HbOYw5FV+ZD7KH6efx+kV5vF7huC7H//
315cQbfq2MFZbKwubmQQmY2SzHpPdxbTlK4OvPcAB99jiQNThrOYds6TLr1k
9PlatEetzGcxvZtitKvImRI1x5rsZjHesq3F/BR0fg0rpg3PzmJ3xRTK7R/i
cJZ2+WT3pVnsscclHa5UHORM4i9d9ZvFarVykmqR/x1+YS0aOotxLRRXej1C
+/vqgXjr7Vksq+5M5n/fD+BFTv0QR5nF3D7G2H5FvsFCcrR7MIulTHP1RaSh
9S/MX1Z/Mot95XtL2puOQ3BQVYpk/ixW3XXt4B/kst4ZC74Xs1jXWzbRhCeo
H+uk3ytQM4udUDR/p5uB+lHOKh3Cx1nsjI7C3jlk3Z7xOKxtFgsSPnP5yVMc
0h2jiBe7ZrGDcW1XTTJRP5uI86X/msUGHYxhG3nIXeLc0NgspiRe0VmYher9
B4sd++dnsQ3lH+r22agfzvO/lLiB1q/nngNbDsqXWl1adExzWOSeipOVyL+H
ezJDuOewaaIo0/lcHKRt1l4yiM5hZH/8Nn8eDoHFDYEpcnOYT91c21tk8xt/
aQ7vmsPK/QV/euajfPiL/fS0+hw23NNaLvYMB+4U5rgibA4bpJ+1bED+Ivaq
MNhgDgv6a17jU4CDXb7oJyvzOcxSt3lMuhDVa+c945jDHHb3xc6BZuRn9rJy
Gm5z2M0sg2T/IpRPS6VCD3nPYXk2q2KEYpQPo304TILnsD/TXK5tyImXrvZ5
R85hd2zPeAeWoPyxeWv1CQU93+nqY8TnqB5U7PH7lTyH6Qev/mxDbj4k4LA7
cw5TQzNMYCk6H9f7a6OL5jDf++fPEV6g/rfEvGCucg4ratcyaUW+FWG2x6Nu
DvtcepjG/yV6Xq5mh7lW9PwTOn4yZaifYf8A0d1zGP+6cHEjMvWDzdiuP3PY
J7WEwqvlKN8dfXP+1+QctlAW6SVegdbHRfNTxsocRh/wbrkO+dd7RUlf+nmM
9bDIkUuVKN9y0fhZcM1j+al2ZgJVOHz6ffznEdF5rHjVnlSDbMfw1EOXOI/9
uzNZ7foK5SerDztMVOaxbrMBQfZqHB5xBu7wPDiPeSvS7C1Fdn/6NCj52Dx2
v4jAb1OD+n1m7d3fTeYxkdOi5dvIwXkWpjL281jtuefi2a/RvH6dZznIbR7L
G6k+YvQG9d97CpX/Xp3HlKtZlOeQZ6VCWRxD5zGfWLfepFo0/4dN3hu9M4+d
6sg5rv0WBw23kKHwxHnsTd+DgN/Icx9rmXc+mcdCXrO6R71D+fCLLfdQwTxm
bN8oses9Dj+u83AUVs5je92y8XbkXznVXLc/zGN9p6989K1D1w+eUrzSjtYn
cO6VyAfUz7l+uXjhxzzm17vpVYPseOPckPfoPOZo7zji+BGHVEvdvJiFeexq
7pAkfT36fIaKxjKaBcx6n51ANvJxLSXrGY4FLA3Dm4434KAvL+aqJbqAGX43
gQnkb3kS2/dJC1h540W/uE8ofkx+HqJXW8BmqnMuqjSi/i9UQTns8AL2WqBL
4gtyUsDXIc4TC1ge4wfy1SYcdlz4frXAegGzunuwlr8ZzW9U7XG7swvYxfNM
RS+R5XRVHSS8FzBOhXlbyxY0v7NM9E9eX8CGZVo+LiJ7ZNeFtt9dwKje9lOJ
raj/Pqpo9iFpAbu3eblDvQ3lS7c098bMBSzXu83/OzKz9Kfen88XsE86x7p9
P6P5jNe2jLl2ATuU+2iRvx2H0VASp07LAvYz+8nnUuQEP/7FmJ4FbINB/Lzp
F9S/xJDCRocXsO/G3yqnkR27L7+zWkCv70loiPuKQ1yrZEsn7SKWVEOK3/kN
hwWd6y8ucC9iP76bijQi31qcucshuYidb/xlc74Dnb/mxXPvlRaxt1spVvTf
Uf14KXv67oFF7EbGca50ZOYxgt9ZvUXMOut52KFOlL+GP7SbWCxiitWPCruR
S4KGQ41dFjFN+457vl3oPM3fTHDyWsTU6iT283SjeOAqlbsVuoiRp7Spz5BP
702DV7GLWMLjrSy9HtRf2yfQ0j9cxD5YkXwHkb0sZgLP5KH7tQtYD+7FgSFj
z5uWikWMoey1llAfDjo1/36frF/EBpWq95Ug7+L5sjHYsYjl6u0fNviB5jGG
XJk7fxYxI/MF4z/IkiqWrkfmFrGbdq+8Q/rRzx/p7OGhXcKUdp48ITjw3/ch
HUme5V7Cjp70/lGIPEhuK/8rtYSd5Zwg6v1E9bnvg/7k7iWsyC+UOIBs7BTn
zKK9hNGaTPf6/ULnfSZPVMNoCeMk0R7nHESmq4gMtFvCSg75e2QiG4i4VX92
X8Io6QLHtH6j+rP7Rrtm0BKmI5Da8QVZrWi0t+LOEtYg2i564Q/6POfcGYPk
JSxj+qrAFjK1rl9hJncJ04zX+5AwhNbzWN39/MolrK+KY8eOvziUqhSZB35a
wsb7buu+QW7q5vKz717CxnZc4zEfRp+f58VrMbqE3cMfxo8gl4gGYU4rS9hW
ZcWn4BG0nxP/BMNZlrE0pphS7lEcbnNlPysXWcaePfhu/BSZ9scjYdody5jU
cev0/75f0mlzxMtJcxnjzPv89L/vp2zLe9HWYbCMVbFs2diPo/MWfeL4Gdtl
bODyk/dTyPFzgosb7stY3cOA/rAJNO+23/tXEryMWbLq5vP9933hvef0gmKX
scPj1YqZyNrxumI2j5axBcXM0+qTqJ4dpQk7WbSMdV+o1KxHXj6CU6xrlzE9
hvJmqykcbBu3nfzbl7F+TluuEeQv+wI4CgeXsQennGn9p1H+njqcvzK3jAno
R2cyzeCgnF1mZsuwgvEoxywnInPo2Eh9FVzBHq2S1oj/fb/woVKSk8IKFm4q
UPACWTncM5xBcwVrofBy6s7hoPLdxrDWcAWr/dAt0Y5cbuiSjNuvYEMviX0O
86i+iZKjAi6vYOa9xfoTyP4/aZT9w9DPu+xzCVjAYSxwLSs2fgVbU72kxLiI
9kOvi6UqcwUj9/KkU5HlN7m9NspXMOO8vveSSzjYj2ouWjWuYCopkfF5yNRf
TKWf+lawc/YNXOrLODAePfbWdGoF8zez0XiL/HzPL805mlXsDD7PfmIF5VOn
nwfy+Vexqh8nY78jC7i6dQXKr2LLRdKVjqs4mAVVqThrrmJRqjKUMeSavr32
TkarGL0WE6/PGsqHkab+/o6rmItNtPYGsnV4/sPsq6uYeL29QOQ6Do1V838m
I1cx5UuaiZwbOBzev+1+MnkVOzD8rTYR2Yqv5sTHglWMen0wQXLzv+872//E
8u0qdmKnMG8W8r3mpNtb31Yxu/s7NHZtoXqRLi/8dmQVaxRoZXyB/KlX73LK
+ipW+7wsRHMbB4laz5w47jWMVjXpYS3yoVSZgWTCGrY6S3Q5RkMFDgZB5VqN
NSyTma+9CdlfTOrF5gl0fTfvX2NaKtxm3nXH0mkNY2nrSO9Azh050VLvu4Yt
b3LR29BRIY4h94HpnTVs3w1v9n7kF+lRbEuP1rCU2sIqJ3oqZGgYH35ZuoYV
dvlyDiHfPx5mEtuwhlXE+DO5MVBh9X6VQ+iPNYzJ8HzmGLLUQnnE3dk1bGDn
7LAHIxXcA0x/lDCtY8kLDa2TyLPeN6JmxdexFp6U01eYqKBhZvHEaM86diBJ
KGoGuX2ERv+93jrGqP/vtDczFZpI3xLN7NexgejG1llk5nP7n216r2N7Pe3/
erNQ4a3Si8y6qHXMtNAsbRZZxH06LfPROvY0z2bdixU9j0HRq/QX69hDd6nV
aeQ8h3a+ysZ1rC/t5IPLbFTITDCvH/+5jlmkJXT/QxaQMp8/sLSOqZ9PrXJn
R+tVxFyZwbGBKSXxa40ih2s2qCkSNjD765n25zio0PudLqJRcwP7IrEm+Ru5
4aPKh9smG5iLQG3oGU4qjH+cEnZy28CiMx6F9iK7U+hTLUM3sHvPMEkrLio4
FZ264pa4gW1WnLL9glx4oLUksWADM1r0UTfipoLb9oMbv+o2MH3100X1yL89
R9f0+zYw+cmnH4CHCqVuXLotcxuY7/5t/1fIs4FBvp5sm9jFVt5Pe3mpkE2u
fL5TbhNb4735sgB5l7y3KPPBTUyVae0QiY8KyqwXm7dNNzF1Y0nnR8ib4eEj
gu6b2Mu9CTKC/Gg/OSvjDCKQU2mDY5G/3pEfSEnZxNoFuLzoBahQLkC/yvpi
E7vQ4LAdiKwxmLZ1v3kTCwtPVJxB5nH34NYd2sRIJTYT5wSpYC41c4J9cxO7
7HxKvw/ZLaWjY05wCysE4UMmQlSoNe1rWlHewrT1TjZ+QD56reuU5PEtbCQ+
auqAMBUYHcrDnZy3sEcJZ58VIDdU3rn1PmgL+zIdvi0tguLzUmjAkXtb2MHI
kPF45OayH6F/CrewducZD0ZRKlxZZ67KaNjCal8H3PRHNk4NPR4+uIXVLxWr
jiHnivSeurG+hUndUfGxFaPC/udtk6mC21gTG27YjJyevFO/V2UbMyBeLNcS
p8K3xN4QDcNtLDvGtPwZstyuXyUvz25jCxsDBuISVJgGO0azG9sYjXq2113k
+cORqdwp25j5+EGl1f+u/3r+YPLlNiZbr3LNTZIKvGunJP593sYenRGy+I48
+mjIgH1iG5tUvlGnK0WFfju2DBI9DVygrtYVI/c8ahXq5KGBkxX8lhLSVDg4
kC2QJEUDbRm216KRt1s5Cy/sooHpGFX5BeR3jkGzhgdpQPO3k72jDBXUm+Tn
tY/TwLkkV6Em5E+KKnU6VjRAY69itU+WCv/IJVetztJA66MqscfI92zW+EKu
0kD1sVRXZjkqxLpblJWG0UByvreqF7LfNo/HGpkGuF99C+tGXq4kHzN/RAM/
tuwsgECFGPn9Vq+f0cB46tP8HGRKblDRgVc04GV+5CYXkQqPwnocP36igTch
3/p9kW9O9gS7dtEAJ+e/ql5knoecAvzDNHAsnigMJBTPJdwHOxZogLRPYDET
OccgcjubnhYEy0zNWeXR+4dKXovho4XiKz57PJHL9PHicFlasLLhprQj309P
e31HlRb20VR77FVA8VkqVPoUo4WIGPaGRGQ318bHn0/RQk91YvoycphGYiLn
GVqoHp1cPq1IhfWjDrkOnrRwgD63pQq56TTXWG0ILTjdt5YS20EF1460i/ti
aaG0nvIvEPk4Hd+h6oe0MGbyZ38PskOD51WLZ7Tw5+7QhoYSFeILPkjRVNPC
ZRfS4fvI3yiq5m+aaEHljMbaPLJY0TdZSi8teKY+UzXdSYUl8+7Uq+Po/r7x
DRYin/7t1XlhjRZozTfZ2HZRQelh1y9vNjpo2F4rPIfs73mqLU6MDtZOP2x8
izzUJfK8RokOTP08HcR3U0G+Jfjh1kE6UKSjueiH/JTSlGZ+gg6SjgxOtCHb
b55pr7ajA0PBtL8KylSQ9U7GNC7RwemxesswZMPLv7Y/htCBTONfrW5k3cx0
woU4OiBaRCepqFCh857Ra8nHdPDx7cELt5EVE+x/DhfRQWVfdOEP5PioU6l1
tXRAZt46r6aK4rc0i+llOx04aJPuRSE/KhpXrRykg3m+O/t+IPdb5+9un6OD
3s8v9FX3oP0c9+HeoKeHcm2V1pvICxL9o1qC9LD86taHTmR+37AWijw9ZB7S
3r1DjQo3Hm20LGvQg6DxIFMw8l/PhQ0fA3qIE1w1aUHekcF1hcGOHjoMONgl
91JhLW1RPe8SPUwdytjniXzQz/qsSyg9KHbqtNYgKwf+5VDF6WE8wbuDfR+K
XzMLXb4Memi4W2Fgi8z9wE6Y9SU9MF5I3pWLLMxZ9lignh7WolNDFpGD3vFO
7OumB+7uY5q66lQghu3gdh+nB/t2URcycvdEpeTLDXq4eit1qQc5WCR0Bz83
A/CmmS4R91Ph8K0Dx6JkGcDWpcbpCvKrotybPPsYIDPXUb0KmUUUXy7SY4Bn
f1770GlQwfFHyQsXGwZwlrQRP4Gck9/atPMSAygsl+5MQE47m2fMdoMBrucb
ZfYiEwWYLbeoDFDBknNL9gDKH4/yJpmzGMCCqtvihnzU9fguhUoGMHNOCypE
1itIItg3M8C2lDZlDvn9lOlw9gADPGB7yKqhSYU/yypRzHPImxpjQchpfqMi
oYyMkOARv/sNsti0ShGbKCPEOSt20hykguWpSpvCXYxQddv/ty4yw1dV5fPA
CPoSm6a3kBeqjh1Wt2CEvZvqxI/Ig3NpqWIXGIEp7fFpRi1Uz1j/2gmFMIIS
74upo8g0z8vJijgjLBGm/95EdkhK1zfNZIQOpjbt98jPlPSS8UpG8GtvWtxG
LifI3R9uYQRWNidO7UNU8DB7bWI+yAgyvcy3ApHz41P6OhcZQZzhkE0Z8g6T
/QbebEzwd9Qvdgb53TWmAjlpJmi7rSy5U5sKMyJBQhN7meBa4ADbOeTvAqsp
TceZIGxt0+Ixcgzd0Il3DkzAP8iw3omsWJqg9fkqExRkuG9wHaYCn4xNyEIU
E9TZZJ/WQ5Z4Gyiz5xG6PqnMfR3ZYFPyYGQpE6w0BEm/QLbp8u6baWAC44nt
6FFkpYkUId9+JsDX956QxKgg6f5yk2ueCZa0Y8+ZIjNltWW8Y2GG5eTrXbeQ
J35PCcdKMQN3ckh6BXLMe64rl/cxQ5XbZu0Y8nUhiVcXDJkBvvuoiwMVzh5Z
YQt2YoY3FuY0RsifRAN8sq4xw8IGl0wI8oqqK+NoLDMY3RG99ww5/43PV92n
zFBj89euFzliyvJfWRUzlPsMXWPRoYJLcc5ZnXZmuBQRPaSOPKKyYvR3mBnE
u3QzXZB/nW4of7LJDFF3b5WRkRVjAl5cE2ABWc83wq+QSQanLc7uZIEPPU5N
Q/+9PrEo312XBXK+97Vw6aLz4vu84Y4NCyTxpkkdQKbLuFXzzosFDo6L1joh
yzYfSOGLZgHFi9WF0ciV0OwdksYCt47NjRUju1mQLLbLWSBhaJdPJ7LAS3Gz
h20s8Me25/gG8mXhyyEmwyyQf+mcu+wRtF6e9X+ktlhgk3y46xiyGaXyAZMQ
K8DoF/JFZJuL754xK7PCGdNYPBb5b77ebjk9VtCx6u0rQtafSNxtdYYVODQU
vdqR754cqnl6jRVeDQ0azSJHXDeZYKOwAsvoVW/eo1Q4vzD3KSaHFaapev2q
yAL335yTf8sKWtMNFGPkRtPoL73drCD8wTnaE5mXwiaRN8sK1NjQ+rvIQ+ZD
FlQ2Nui9Hm2Qg3xn6UFMAoENvt4e46lDtgDK5+JDbICZsksMIBsJ8KoOW7JB
kq61+woypdqwZv8VNugJ2b/Oe4wKWSqGN59Es0HdT942JeSh11sJ8hlsEMpq
9lsXuUb2wObHajYYtHbUsEXuUM5uvfGdDZTHnrR4Ic+OdPFbTLOBxaPwJ7eR
++S1BnRZ2eGF0Pmyh/+9X7G4lhGBHd7XlDOXIBPvZB3w0mYH25repDrk0wJ/
hoqs2aGVSfNcJ/IHzcqTLFfZwdTiwJVRZLe7Q2EhsezARMLKVpGbb9DFsuew
g+77F/vZ9KhwVSgqpOwdO4RgG3OiyHI9bx2DfrDDk+DQMUXkzIguXdtlduCU
SxfVQO5lbFaz5OOAn8/qI44i39jtc8hjNwdsOlkTTZGZn4ReSj3OAR42FZv2
yE8Crn4edeWAS6EnuC4gP76S521ygwOexwRYXkX+K2Du+C2FA0p5nn4NRt6y
88n0LueARm+VyFvIy8mDRju/ckDUv/BLscj8TfpnaaY4QL5oKyoB2UlBemmG
lRMCilm7kpEVZl9wbpI4wbeWySYNmcuaUE7U5YTSOzacmcgpIbZrbmc4oSrp
3HwO8l53wb/1QZwQYUZme4YckTAQppPECZ30GmaFyOvLnN1dLzihqet9YxGy
jc6nhTvtnHBg4J5XMfKg3tYv60lOUOPg0fvPfEse2TpsXBCnnWTw3+tH+5NO
6Stwgf3+uKAC5N0CX39fOMoFwZkW3XnIOW/2Xsp25gIJWROXbGT2xUfz26Fc
YKX2WzgDGdeuCvdL5YKXRp4rqcjS6QtSzK+4QHbQnD7pv+fXvfXtZRcXvLFb
0cD/84ZTTugiF0RwvU6MRnZjP55xlp8bVHUYJML+u3+OV83n93CD9l7VpmvI
c59XlSKNuSFY8mnaJeTuHvaGWk9umN1b+9D5v/1WK8sWiuWGmJzh15bIm71B
7XfyuWEyJ5jRALmsLd1QtJEbzM/98tZCZmTbIf5xhBt0+PzpdiNXBI891aPn
gei/T8olkX9IcE5U8vHAnHhdHCfye96H5zTleMB67VDUBorP3sMcQp/28IDR
Z++McWTv0PKtszo8oL9YN9CFrEzXIstjygMZnYlaH5BPStuFNzrxQA2dYWUx
su+DU9JULx7I4T5ikYIcXe2xeT6MB6Sf/uG6haznYiZ5AueB3EDyyCXkkJsh
YdrpPOB0IbvfAvn9uLbi4RIecHEkz2ghN96rEzz5lgfSPPKk5ZA5z/Mburfz
wMkqW3dm5IBI9vrEXzzQlsjYPoHywwkOl7ufZ3hgw5vT5DMyW0hmkjAtL4QN
fR97/l/+2qsx5cnLC2+evU9NQM6WsCR/leUFjxKNC77IcgzcAcfUeCGEOfmE
BfK5Eyee1evywvsFQ729yPSHPypYmfPCz3/Prf/Lhy/rOCbnXXmhJ1ftxhTK
l4Wh0WtpvrzQSVSraUKGf77GtpG8wHBDkCsbuaS7f1zuPi8Aj65vGLJXzZPm
1Wxe+HdZcsoG2fuA98xABS/g3pzBasj2t9qsv35C11UDxNiQE0U4aTp6eGGC
7UPzL1QPNjZMRv6M88LLTGtyOfK0P5mdboMXnk4mO8cg+9rdcVfm5ANX2bmj
jsjwooP2ohQfrDU1aKgh6/N8bXuuwgez9RGaDMjJKs/bWHT4gKgXY/Ad1TcT
1ytbnmZ8EN9u4JaFHLrWaTvoygdUfYV4X+THw6G/XPz4gGEstlH3v/pI3xQz
d5sPbpgOcfAgS78dPo0/4IPYG0l2P1A9Vr7QduRQPh90f+cpy0GWbzp6fKma
D25KVYtcRfa53uX8ppUPrONob2shv7/bH3PvJ7qfOmPUtaJ4KLr2LmCWDy62
8wY3o35hgS9m052eHwIvv6SNR54r7TnoIcgPe5ozKdbImTajPoEK/KB5yYQo
gXytYC0jUZMfWi1ItT9R/3J/SOx97Ql+EGOJd8xAXgoRbV524Ie1WEbGs8jn
AmIrtL34wcFruoiITM/9OYwawQ+8jbX2Q6ifUpunkZm/xw9GB0c4nyIPLjOS
XXL4gWe5850TsrpfZN3PKn7I+kgTIInsVTBW6d7CDwS6LpUe1M9d8nQ8T/+T
H9wzWkYTkB+f/l6XN8sPTw9YZpxEvnt3/ZMDgwDoLA/ZMSGn/tD1lBYWAPKL
GYE3qJ/kwH/kTO0QgNqxyRZf5Ki4qivNhwTgQa3ZTSXkepa71WXGAiDCcl/j
J+pnm37VhBe6CED6EZWxeGQyY3hlqZ8ADMfeTzqGvCvqi+XHaAHwqj+qu4z6
52BdB+O/DwXAhPpiNAc5yzQuha9YAG4bOdy1Ri6Uitp18r0AUIRfyzMhd/Ht
Wrv3XQA+dZ56/QL164e7RVbGRgVAej/lpBMyH12WmNGGAPwrWO9kR56/8tuy
mlsQesP5bMrRfPCqJPWRBkEQnrSafXNEts8//fftfkGIuXHoGAuyX4+5jLWh
IMg6mRQVo3mkbfumzpqDILwS5OGyQhZ1va+V7y0IygpbrutovtkfPE3jFikI
QTSPi9OQRVTzb6omC4L3os/Mf/PR56ikMqZCQQjRY5T/i+anlD/a0WNvBcGN
0G18Gzkhu/tfd4cgkIt9POWRIxKtOzpGBeE4o1PoRzSvMTVeUunfQO9/QD7C
FfnrLurULI8QNDiYBNAgH97dQ8tPEgLG2ItOqWgeNO1ltwFNITg4uKmpgcw5
lvEn8KQQWEemMHxB82XSlSa81lkIjhe31l5E1ld2Mua9JgT9OfIetMhbR+c5
r9wVArU2daYHaH4NTq971f1YCPhTY/HdyFfc3h059UIIFnNfs75H83BMSez9
zw1CsLPY3tsS2bHZN93+hxDUkLfqR9B8zb3lf2pxRgiemWmyBSJLtOnGJTMK
w+e9mQdZkalvVAwMxIRh1+Mu6wdofn/5QO8yg4owdOz1dJZHzlQ6NNp0RBiM
v25bvdiFzg/FOyP1tDDkJ+48gCFbjs1HBXoKw/O+OIamnVSwooTcdI4Qhous
H6vNkSPo4m9YJAmDfb+Xww8ltF/5DufNCoThRoTamCvyDFOmrN07YfjtW3Bm
fAcVXod3pFzuFIbdURGvryA/rmepjp0QhqC/NowLimheTmLwKKMRgWGxHnV/
5AAF9YRRQRFIEsg9taqA6u9Iibj8ThEIkPcyDkIuYtb45wkiwM3zQ2NNHu3f
mvK/WksRCN1OYg5Evnckl07CQwR0k0zfLJFQPf9qIxQRJgI8sxV2PsidP55w
ziWKwNOnwT+niOj8aUW2eTwTgUcfTxlcRJ7ULT48/VYEXOeHHvwmoPwo530k
pFME1MzmW22RVcveveP7JwIiiaqjX+TQdXbtx6W0ojBPazmij5z7j/DaTlgU
lM+JNdfIonhZcqHj2i0KK71aCarIPL5Fpo26ouBpeg17KoPqPVmPHHdaFLRd
oj8LIMv5sj+0vSwKE4ZqRyKl0XyoF2GreksUiubUUxakqCCT3lHElSIK5pNW
HS7IsdHtgYvFokAKs539LInWnzCaOvRRFDqzmWe1kOvP7Fnt6xOF80IK37Il
UD88ce5K36woyB65mcSD/Lbx98/fzGJw3HVUO1Ac9d+muUpzkmIg4Ues/yVG
hVM1Niqs+8SArMOsqo+cqKLdqmAoBqYuLsEFolQYNtL6c9JJDKKOsubyIGcc
/mkcfE0Mwnd+KfMRQed/2mq2OFYMWNmpmd+FUXw2BmVNZIiBaIus737kQdt3
BspVYpCpf4Z4XwjVD3qdav/PYjCmTShbEETzl2ZpZ8Nf9Pn2xvJmyMaEKwFS
G2KgqFPnXySA3u+1T0gwnzhY33DOY0VmCnB4M6AoDiZPuapd+amQZushehwT
B4YDzwtq+NC8m3/9QoWlOPxu3BMqgOzGJHR71yVx6JsIUvHgRfP/QWujnAhx
CD4U+PYtDxXWuBgTFZLF4eEF8T2CyM89bmkWFotD0R6z8AvcVDjE1Md3oF4c
VL14nr/iQvtFKV5t+CEO5SIn3rIj3+41qLefF4fByZUiO07U364XmiyxSsDn
33zX8zlQvtx/3euejARU7r+ntMJOhaqSyY39GhKgaxZUcRRZtqqrpf+kBFxo
+UDA2VD81JaVR5+VgO+X/K70sqJ5LD0T1wiWAEY1PIWAHBDmqjpOlQBHc/Es
Dxa0njIWHum5EmCnL00pZUb56XWQkG2tBCR8zD69woSuu4cyCXdKwEzLG1pt
ZO+lXO6ufxJQlnXtbhgjum4wwphCLwnFIz/n3jOg/T3VWOMoJgkhIVxaDMhf
jSOYFfdIgnemiOtRenSe2cYq5/QlIWxdyOMmHaqn7/2f1p6RBFcrovk7WnT+
aS2SyX6SYJ/iIL5FQ4VjzdaXHGMlQf3hcJ0msqv57OSep5JQbh9l7LuNA4Ok
8TTjK0lockz/ULiFgwgzRaevXRLWmWgUhjdx6CulKX8+IgkS51/7//f7N0OR
Bsk7W5LAhC2Vmf/3+7mrpQbOglIgfxF+R6/jMKtAYDu4Swo6xHg2atZwSHNR
V+E/IgWW59kZZlZxWI97FP3PRgoecAeuySLvUH7796OXFITZ3f1ptoJD53iF
YFqUFLwNC3gRsYyDrY7hiP9jKdSm3bj2fAmHH+YjiiZlUnBa/qfiz0UclHoL
chVapIC5uauJHTkjy23f1m/0+bmF9hoL6P6e3Uv+tioFau45A87zOLRpumfl
8EhDBzeXacwcDlJ/PxCDFKThq+Dul//9vvZvsPKQ4WFpeHrdjKVvBoexrYFi
UUtpKG1uO0mLrPC7xnzYQxoaWRdvyU/j0NBs/7AkQhrmPogVGU6h9WylNQtI
lgZnrgeNnpM4fDB4pKtdIg02Ep+6KP9wOLw6qbFdLw0xn1h7Sv77ffaJ5I3X
/dLgGPS6tX0crT/+3jZwQRqECHrl02M4nPOTIj9glAFRI9YETuSEAr3IOR4Z
8BW4clZpFIfLAX7+hhIycGbvbyW9EfR5xtIG6QoyULj4edhpGIfCMurAvJoM
nIXcB0F/cTgkOi9+7LAMeNQOwH9/D9Db7f43wUAG1t3Gf+b/weHrGx7pXxYy
oNBy5Nq73zj43ntZsMNJBmp3nGfoGsShW5zuqpeHDJz2/Hx34hcOt5bDzF5e
k4ESFRq27Z843Gu6t2cxXAYMK4MjeJGTRa7PqcXJQPtaw4LcAA6l5ywDPB/I
gGq6p/PefrSe+kLZmU9l4JzN6ifdHzjc5O08010kA+FX13aa9uEQ7n8zkuWV
DGjZ08Wc6cXhOffnjX0fZeCkXtawew8OQvQGOQ7tMqAkF4Rd68bBaNLJLaJP
BvTSxe6HdeFweuOc9NNhGfiiRpi404nDn/bbz2tnZWCJbS8W/x2H+Udftrs2
ZGC2Zyw+uQOH6XXKxASzLLx1mx9O+4bDqnb86XU+WRgSWdDK+orD28JsBSYp
WXjy93583hccrtymHuTYIQvhd+9MFLSj58tYvsq5Txb4YkL0iz/joD1+ppQV
kwWRPYSckjb0PMPKvTSGssBN3cv+vBWHVInnzXMWsrASfd63pAXdXxbvhZ+O
snDsr/+fomYc4gOu4PXusnD/j7xNQRMOJoVS8rl+sjCspd6Z24jDzOBOtlth
svD+iptd5icUf823JG1jZCHk962xxw04OCjR6yjdl4UPP6zDH9TjcDHL03Ih
XRYexhYSqB9xEH8foFX5TBaq2Ky+RH/AgTu/4ZtfuSwQbIkxN+rQ+do5ubXr
nSzc85wy9XuPw0jQpUf9zbLQsREr7/4Oh6tuVZSoTlm49KeX9cxbHHQ31cuV
BmUh36V8w+S/vxeL05ytn5CF2GoamiNvcGglc8vaL8lCmMhjgX2vcQiaXyaN
08iBZqyfFrEGh/2yir+82OWAKOTtx1+NA6W4WWVGUA4+p1+vo32FQ5cL46Kb
jBxcYoqRn67EgWNimrtbSQ5UuGPT+ipwuD3w2AnU5YB9/zWVhnIcBM1EGtIx
OUishK7nZTiwaWsRVg3koP3ycNLDlzhcu7tgYWAhB89Uz1299QKHuUDlQ9Qz
chBa8trtUila/4jWyvYLcsAbOh9g/hyHiuGSfGYfOThHz5mjWYLD+YgXs+rX
5eBdFP+8VDEOpxwLPO2i5CBoF/8Z+iIcJiOubPlT5YB+RmxsuACdz4i2mzEP
5WA7+lBi4zOUTw8+7E/MkoOXMzGuz/Jx8FYqnrhfLAcLJjKWsXk4eJQOxJGr
5OBjKb/HpVwcqm22nobUIU9GZJ/IwaHef4jTuVUObmTGsShl48DC6v5Mqwtd
17OKZ87CQc/Yw55jUA6SOOmODT3FUX3+RPNtXA6iNytl32ag/KHhFkBZkIMH
v7N2PHyCQ8mzPU91tuTgkMqSg186yr+W4s5jzAQwCOupPZWGgyjdjvjbvASo
oEaYKDxG59vIWUhUnAAZY/K826lo/xi/taYTCWBct0XX+RCdB9WkB5LKBPjM
c0yhIAUHiYovVhQNAjBf07gRnozDyvHS0UUgwGlDIQ6rBzhc4PJTNjUkQGYC
8fOOJBz4Yl1ZnpgTYIM5t3EjEcWT2Xerv/YE+Do0utF2DwfeFrU1yfMEuB+4
xz09AYdlpY2vhlcIQBT9zOcdj86X0+t3HgEE4KzlXQEqDj53+HPCwgmwTWMk
zoOjeA4ucr1zlwBTLN+uD5Bx2Co37Y5MIADD/S2ZgjhUPyS///VLJUDrkiJT
YCzKd39InjZZBNjNVqx8LAYH6xP6xqpFBAjTnHnIcxflD6q551o5Afp1Thn3
RePw635obkUtAYLidxlmReEwqCjx2+0TAV6Vz8Zdvo2DjtG9dbYvBKhvZJLQ
iETn6duFzvQeAsTZdC1u3cShQETDYsdvApxw+yJRH4FD2ZtKq8xxAgg6n4uP
DcfBL+NDLe88Ac7JMZ02C8OBM9XY23udAE8nFa8I30Dr7eV5so6eCOWXjvX0
XceBRDXdz8xBhLX870lpITiKCxMubQEipPJbFbgEo3roNFBxVoIIq1eOiZCC
cDgA9wRDiUSgPif2DwegfPdgN9udXUT4o+W3keOPw0LVvYDIfUTY+aza/8I1
tD4/vh3xOUQEOv0bJop+KL9PixibHSXC8RiD6BEfFM8LldfljIiQq5Atk30V
h13Nqi/+mBPBd0VO/Kw3Dhay8t8S7YgwRW8SKOuFQ7bhhXcHXImQ7F97aOAy
DgPCs84t7kRgf8LoluKJ1vvT3wcmV4kQPFm5ankJh0edSYYfA4kg9dt7iccD
ff5IpJ1SOBEqxZvPNF/EQfOBfcmNaCK4HXbeF3kB1UfX5d0fKUQA7y8Bh91w
OEo+U7V2nwhqEtW7l8/hsM+rWUPmMRFYT7y1KD6Lw3XWfLJ6FhE2l25Nn3fF
4Xj0g6cHC4gQtVW0LemC4knjgr3KC3SdMHy7wwmH3YZSafyviDDO0HH7riMO
zz4tmI68JcJzEeJ//0QbLp6xs8tvIMLPnJvLC/Y4vDu+8sS+jQidTU888uxw
8JfN49jqIIKIs4qjgy0O6p9vRpD7iDDP/fMbjw3K9yZd45y/iaB/8FxznTUO
0jm7doeMEkFj8Zr+NSv0eS7ae3qmiOAe2GSgaInDEs3qAHGRCD4pIh095mh/
R+9JOa4TweSj+OhdM5Sf5W92R9GS4NgSJUrLFIcjlj6Lj5lJkF+u9nLCGOVP
G/MzmZwkAP66Kw9P4SBsaLKRxE8C+hTaGsOTqJ9R76oMFCXBqklJyuoJVE/o
7183kCZB7vN4zlxDVB8Oh+xjJpHgXqankJUBDmZj1Q2lSiRgDWCuoD+O7NAk
a6RKgtl+hdkSPRzquJx3f1MnQYxtUr3DMVSvFH2+62uRQPa1lCbbURxsVAiM
+UCC90J3DMt1cbiUNZWzeowE9e8yNpx1cPiinZK3/wQJ5o5rmnICiv/wPUtO
JiSgnhU3rDyMQ344c1CAJQnOzoiMuWjj8OJZhex1WxI4D9Opch7CweumfO9l
RxK42DyTqTiIA+YagZ88SwJJj781Tpo4nD1xVE30Igm0DSKZ2A7g8DBJtfCL
Jwn65Zy2S/ej+t9uPX3tKglSSUZ5duqo/3MSHmHxJwHLIRkmhn04vDzBdzMq
mAR/d70QLlDDIVCZt3TuBgmmrft/mu9B+VhMz9XwFgm8hAOc1lVQ/X+9/zY5
mgSTCQ4PM5RRfnasYKuNJcHVqgvxBrtxaH848asPJwHHPj/9mZ0o/rf1Vofu
keDBWcea+0qon3wTd7T3AQmOOjDMH9qBA7P19xfVqSSw6dSZ/K2AQ96xyAN3
0klQo7RUEC2P+ods6w+6mSTYf5JmnzIJ9fNjNgajOSS48x679Y2AznvwZFXg
MxIkUO+lBciheJr/yLJcRAKtZwNRkrI4lKfUKzqVkkAla+vwe2lUby+ocZaV
kUDkyff681JoPYzy8hYrSSAse0yWXRL1Y/1Sc7I1JMhYVzYpFkfv19Pbq1lL
AoK1n6W5GMp/twNPa78ngfXjNbVlkf/+XvCf466PJLgV+GQ8RRitV2HgMNMn
EuQ1GIUeFsLB7cGbwZYmEux9+XN6UACtx4dC/dBWEiwWautE8qP8lYBzibeT
QErO0FeRDwenQebdT7+S4HDy6N1mHtQPK3GkCH1H+/ds4/ZlbnTeOaaM/LpI
oLR50Z2XC/Xr+VbatT0kKN8joPGSAwf3HcddF/pIMDo6MGXFjkOAuFSFwAAJ
RkoLE1ZZUf+8ELdH5hcJFGjOKqSy4DBxJ6NZ6DcJ+uaGnh1mxmEPd27oyh8S
RDzmJwwy4mBabnb0418S6P77Sr7JgEML6wuh6yMkqItmnCXRo/hS3jsjPUaC
7p9xJz7R4kBVTGouHCfBRZ5T6e40OHTs3nwq/48EB9uNf4tuUaB3rN/37iQJ
fIpXb5xZpwCxjeNgzxQJ9vXYST5doYC5QOU03wwJnhdrvBlZpMA4nU28xiwJ
CvJOnt81TwERoQ9S+nMkaMUcRL1nKNBzWCVeZ54E47+IfWWTFGgfVhqXXyAB
ecy5+L//l/BaIoO4jLwY056MjVLAqL4XK11E8diw8/GtvxRga/U7eHqJBDKm
u982/qZAqfEV/jHklTtx9Ny/KJD+Warp7DIJ3gXRX7Lop8CZ8ypnmpHpu49u
JvdSQGsq6bPECgmqKhirf3ZRQK20XMoGOf/+Si7pOwXIg0eNwpDjTNuaPL5S
YO+apU088gnO/cTSzxT41WOtT0FuVO6vXGmhQFMbn4g/ssKRK7FYEwUu5ua1
GiBHLydm3G6gwN1Pye7MyE5CfVutHyhAWXk8W4zu59rf3VmC7ykgThA6fwR5
uJ422aGWArzRZs3v0PNcllnrz6qhANe2Kmknsm5dhf9UFQVuzw7730DrcXSo
+6JGBQVEbeg+vUHr1UJYrQh7SYFr7y6KjaH1/R35/FzTcwpo69n7bqH1pw16
cE2gmAI2id59W2h/TnboTJ0poMDXf8mW42j/2uMPt+flUcC1nGHs7TQ630yS
MovZFDiWr5oagfb7l8jFQchE+x/Bdk0FxYOgZIFw3BMKfEjovN4wQQLGhkv1
PY8p0NKiWm2I4qllr8qsfCoFPpZz7K8aJcGfQd+Hvslo/a6WLfGhePxWWfPp
/X20Xm9aGU+jePWnuxnCe48CdVPGl6JRPP/21HnlRKUA03zc3sxBEmB8VyJL
yBQgWe059+wnygcXwgZpYimgeFCL/XE/CarD/nwxvUOB+7x9KiHoPP15s2nz
9DYFjhyx6j+GzttYicb1xZsUSFWJllrvJAE7Yfnw8XAUn6cyth52oHiffpzx
MBQ9f+eOO4roPLsvkZ9NB1PgzqvlxvTPaL8IRIejgRQ4nXeglQHlg1nPylfJ
1yhgwuuZZoHyxa1vGQ3TPhRgF7t4Em8gQdMOjSg9bwqE05kPVXwgQbhdzcaj
yxS4scvKu/kdCcTD/XcueVDg6OM12uY3aH+yi4SML1IgQlors7wa5Ycrme9y
z1PAP8flPBnlu6NCD1Toz1JglwWHtRnKhy0eH13POFPA24cQSYfy5cT3s86v
zqD1Dfqz/RjlU4rJs53C9hRQZe/uVED5ttGr6aOvDTo/Cz9EH6F8THN4Su2b
FQUW8hh7tp6SgI5B/ZqaBQWSyw8TT6J8nin0Nj7elAIdB7g5olG+v3+8KGb+
FAUWW08/KUb1gJ8idtbSiAKdu48v1qF6Yc8qIV1pQIEBdUvRj6ie7Fr7WCuu
T4FDP3WlX6B6c6dJwSDsKAWYj0iL/lePYjlOvvmrQ4Hax0dErVC9GvDVljPC
KDBjYKHGHobyqeuy/4tDFGA4PnWtENU7hUmv9+IHKSBrWrF6CNXDqcUnDJEa
FDAYWmitQvWSa2eozvQ+CnR7qDETL5Mgh3Yx2FaNAvJlUBWM6q1s8Wx5vQoF
Lv9RX3mL6nGUqt3i3t0UkL7u2T2P6rXYUYGDGUooHpyiLwvYkYDn0noUryIF
Htdf+ixnRYJOfHwwnEQBH3GMR9oU7Se1xHBejgL7pEaOsRqhev9e9OM5GfR+
xNLIQT0SpL2bNu+RRPF92ORvjg7Kf7HLqyfFKUAQKQ6yP4T6m8DZqjoRCtiP
rNpt7yeBnXby/YNCaL9CktPwPeh+h7PiS/kpELp3nz3PLhLMJzWW7OSlgKB7
dm6oPAkMeovms7gooLej4mGfDKp/6RsOshwUKOK+Y6QgjvajwnLuESsFzl6/
89VZEOUjodMvxJkpoB595lgMNwmExlKfpjCg5+UYqXnKSoKSyMqPYnQov6Qc
NH1GT4IffgclUrfJYBWTJ5axSQTOuYI8qU0yGPAX7YleJgLbANUrY40Msh54
kcMsEWr/ufkorJCBNY0uX26CCOJ2eS8LF8lQS1071DVEBM+zzfvV58nwqyw9
LHiACKZahzdez5Bhbd2YzN1NhDc8nszHp8iQO5R4I+ELEbY53th+myCD/mW1
y8zNRIhso644jpHh+j86X48PRNhhqvNncpgMQwNF+bWviWC8Iit5fYgMly8Z
7GKoIEKE0a1czt9kWPSW4tcsQfND1ouotJ9kqGbNDjyTR4SFPUs1av1kaHx8
K8g3gwjrU7GGDb1kON9zVzX4IRFSSl6oOXSTobW0rPzqPSJcl33qv/CdDEwc
KYp2cUSoq78pHveNDP/Olqbtu00EJq1IGYUvZOBNUj2wHUqEJPnW6PdtZBjn
8uOs9idC43KwlWMLGWhOs2ld8CJC2mBBzGYjGfZaZf5guojmmV4/pUcNZLC7
Ic2V5EwEQvzIvsMfyRC4dmNCxJYI9xk4C3+9J0NkSysea4b6/a/j9269JUNZ
3h/ROUMiSPKGT+14Qwbvio0MgyNEoPduqm6vJkPva9/jCVpEuLOvZiugigyd
l97Lf95LhPdyelVyFWSgXfOz3dxJhI5bZpOtL9F69WjQSKH5bVauPjWolAwz
gQ379qD5jkMzrFGxhAy6/asCGmj+W/K39esuRPt9rvK1CpoPc+N3ZNx5hvY7
j8FInAGtb/Zr00N5ZHjSufZjFc2X6y6/ImeyyXDL5W1cM5o/40YtITuTDHFp
d4PxCQLkNP+IcMggg2Pxo7rjfwigIahsLJROhiN2J24u9BKgVHMzu/0RGdTf
znYlfCVAi/BKTOxD9HqRtQH5JgIoLddvGySToedWV1nhOzT/h3IwsCaRwaiK
MUixigD8YedTGu+RgfnxToOkEgIcrxVrjYknA2Zur7OWQwDvK/c7jXEyjNEd
DDdNI4Brdm6jIJkMb6eiFB/dJ0C23s3s/hgyJNGes+6PI0B0dqJnzh0y5L3q
2M0XSQDb1pMyPlFkcF7oadYKIYDPTeG3EEkG24FAU1sfAvytNj/Fc5MMmZ61
A57uBCA/dmkZDCNDmExZwjVnAqQvJmuVhaL96LuA+54mwM2bpx7dDUHnK3pk
wc2YAF+Gmuacg8gg+vjwoIkeAXZP6WtrBZDh96K3n4o2ASZSRq4LXUP75xn8
hX4fAQ7pjpfN+5DBnN5FsE2JAPOf8OGv3mRoWt7lTJYlQC+PBO/LK2RYv/Gn
46gIAd5ttexP8kT71x+Lz3IR4Jrv0OkQDzLkH1N9eY+RAA1WTwNcL5Iha7XD
UXlDDuR06JKM3MiQ03n4xZs5Oci49+6lxjkyyNlvth4bkwOC8spXoiu6n5SZ
z3U/5aAm5/UcvzMZCOar3Qc65eD1ox2CjI5kGD61wpLVIgfheeZaK/YoPg3b
brDUyYG5m/n5SVsyaPLaO7hWyUGCFyQNnSZD6pmId2XFcrAiNdnWb0WGtP1P
mrez5GC3EA1XjwUZRk42pOikovv56mLZaYbyQcGNU8HxchCwupX13YQMWmmW
TIXRctCh8oam6xTKZz4dg52hcrAmcfd8rxEZxMOiaFZ95UBGhNj90/D//685
nN9DDlbP77IaOU4GmfdXbso7y8GE05XBGT0ybItEkdSs5SC9pCpo4ygZDsD6
7f0n0f1tdsmxHSHDgDtNw94jcpAyf79XVAfFc28Tg5KmHGSFP8zYiZHhhurW
GVEVOTAqcg7GtMlgopg3T0uSA4Zz989ZaqHXX40d/CMmB32HR5w9NcnweL+H
fi2PHIx10npHaZDhZi7L0XtMcoB/TEh4qk6GB/8Ullw2ZMGhcmfTu71kiI5j
CNk5JwscDsqCv/eQgadPdn5yRBbsmxX9GFRRPrr0MjC/XxbmWPPGFZXJQPy3
sNv5myyIy2lfM95FhllBCWW+Rllw5rIVCVAiA/D+Snr9Br3/ddsvGYpkkNr2
jHZ9KQucp8uefJYnQ7rIbUmGfFkI6h28s0Ukg4/euG9amizoH7G+q0IgA1eY
fYF6oiws03k9dZElg57syq/6u7LQwev1PUkarR/FSsU8TBZe81XIfJYkg9O+
5y97/dD1hsxIFgm0f6q6ZAcPWSiZecBwVAzVp4QjPX1OsnAiP/NRuAgZFCsW
SyytZGH+yf8ouu9wKtswAOD23nvv0FSkovLcDZEkI7SkSGWPhlG2JHrfF8me
IdKirRKFkoiMrIp0jr339j3ff/2uc857nnmPrq6Ot9lHMRy/nsVt/XZIEVDt
tDyzKAmkv17Arj2KcNLvEqeBMAkS1L+CB9sU4dFR4CMESTh826pFaIMihB+K
3dTMTwLz62fyPoqKuM+jnOT58PPn72e0iSlC6TGHT848JDTP8V/azqMIHC7b
t73lIiHySsLLGEZFsDJX/szFSULU+RchfTMKIMiJvGzYSUg++2h655ACzDg/
1n3Giu+H5Oza238VwEqQkOdkwfcxvF+37acC3PozomDHREKnzs19yjUK0Bjz
R6+EgYQLDx+ddvqoAAUldr5SqwSckuXPe/JKAYp1/Ot9lwlo2Kq3feyhArT7
bt3fsUjA1eyKtRpZCnBX7VaT3gIBTl+Yk5zjFeDi7OXgnDkCgm5qZORGKcAX
n2EjnlkCOLSOWf0OUoBKcdrmq9MEHCecWoWuKsAWOKDVPUnA8O5N6IAzns/q
ipnpBAFjfttyvM8owK7mqdtlYwT8SJlRyLNUgJ5JTprmKAGt0mXfm4wU4GqM
jHXeMAE+a0o/M4ACzA+z9cgOEbChaEFxvbYCHHVLj44fIOBi6Ml5i3UKkBb8
1kqwn4BtcZcdrskrgNs99R1kLwFv2WgBWSIKoFH3YitvDwEZEXynP3MqwAZl
NWOShuc36bCtaVkeONr3BQj+w+sh05Qq2ScPjP3fquP/EtB5Xl/epkEefOMD
tsh1EfAyWWM4/b08DEiKPcv7Q0Ce0jftzvvycPufobHWbwKkfJjU5WLkganz
62pZBwEHN7hPnLwmD0p+hjWm7QSICB8vT3SQh+lCj6LuVgJM3r2sajoiD48l
B59cbSFAoldts4CuPIQOnqrg+UlA+qsV1UMq8rCF9+J4ThMBOgba7Tf45KFH
66E2aiRgUfzS1bI5OaCXf4ru+IGff0lMfbFbDgYJAya/egKyHylJb6uVAyRf
d0uqjoBopX3XPF/LgcvcoGpJLQHObTWXHmfJgV7yxrazNQT8Y/qgMRAlBy9i
FTI5vhGwL6ykTe2qHCjfMLlW9JUAaw2p1PNn5OCOjp7TqSoCCt2rM+8byYFT
ziUXzi8E1FxzFuzbKgeS3e7Bbyrx/Kb3iq+Xl4NHj5/kO1YQEJIX1OHOKQcc
tg/+ypQToCo5Ef5qUha6LrWsb/iI5/tzas/qb1lYSHgc/v/v8QjnRW81qpIF
oYK08b2lBITLeocnPJOFY5ViLislBFh4M9v2psrCP6Mb0+/eE5Djp0vXuSkL
93vMiWvv8PPYqxHlKQuKKT2au98ScFmW827vSVl4VZlDZygmwPTMLNe+A7Kw
t3ck5/NrAu6wmH3J2iwLHd+UPchX//9+Tegos7QsCNAyDhx7SYDhp4R8R1ZZ
SBQpUVN5QUCXJIg3jsqARWmD0MQzAkYd2myhXQY21WizfyoiIMrf6X5RhQw0
Pd7BEleI158xh0/tqQwUu6znvPiUAJXQrneZSTJg9/CkqN4TAs5qqPyQC5OB
C0Ui6mKPCSiblvHMcpOBK7YZMPaQAPm59R/Uj8vApc17T9cUEOCv4dL+Yp8M
fHfdE1TwgID3vnG9+ptkQEGxMzcynwDNPWzsvyRkoEL65HeXvP9/P/D7cW9m
GYhcnJgzvU+AXEI2g8SINNhod6tsz8X76d8v/aFVGpIk7czkcwjYm/T4m2O5
NOT/eeDPmU1A8XS+hvQTabDLHcmfziIgLg9daEiUxnnWvuFfJr6vJ6gYKlQa
SBmd+cYMAuYfm9Wau0nDRF66zOd0Ak4Wc+jIHJeGAsaPO9+mETDnWD8xuE8a
crS/WRamEiBZ4CnxaZM06Dv0OOanELAx3+5LuqQ01H/T8b6XTEBk3meZEBZp
eFM1cD09iQBOYzdtl1Ep4KPJ+KUm4vjl3rLRpl0KnrWOu6YmEHDXc6OSZaUU
zETfsk6Px+dJ8tCmo4VS4DbEuO3eXQIWNGpcT6RIgYWWN0d+HAGfLo4vXgiX
Ald2lu9P7xCw7vz9yeueUvD15McbxbEEJGuEuyedkgIJ38+bKmMI8NPpuFVi
IAVr2NdWNUTj+9SVcapfUwp+CCybdlP4/R4BjLJyUuDJa1k1SRKglvcj5hin
FLyl7dnIjj1fmqOaOiUJ7HMNATIEAfrLz1t7OyUhTlXsvdZtAozKXcp2fpOE
5SZxmnEUAZsYR6YTXknCi6nu6QuRBHxP5YhZypKEzcNBY2G3CLBP3PvAkZCE
R8HzDdkRBDy51mHZ6SMJV/QtUituErBfteyxzTlJ6PC4c6g3nIAtYjFfaEck
gftvSSc3tilHdvHlnZJgrdBsrXmDAK+81SReNUn47dj+7EQYAQ9+OAQ8FZKE
LYW1o2GhBIitM7p+YkUChrIf8xaFEMD6pCWfb0ACdr325u4MJmAn65hETbME
tK5R7+PDtt274W/sRwnQmCu+B0EEWGr9FrV/LAHbuNV0LwcSQKnzfNuVJAFP
hS8+fhCAz/u+ayIKNyRA7tvlxS5/vD/mt1h5PSXgw899ylLY5tsNi5htJODb
k2ply+sE6OnGr2M5KAEb3i8vxlwj4OcBrjA+bQl4e7q+oN6PAAG3qTolRQnw
ntyqIYhd7XxaYQ+vBPC1ykRY+BKw3MN903FeHPZ6+bxI8CGAT+6aaCpdHBS0
tj//7Y3jvTL9V+sPcbBINwhdg+1I6o3IfxCH/YcTlN2v4nhRvP2EZ4E4mM8I
3Xl7hQB2n91bauPFQd3jfj079ndb31CtUHE4Wryrw+oyAS0d9Wdy3MXBir+s
KO8SAbsGm1vlT4nDxhZJiwUvvN79nQu5huJA5mt+MMEuUuX4uU1bHDItJ8Zz
PAmYWlzj26AoDn/G0fCSx/+/Z1g34cMnDmuaGZ9aYfsHHzdbtygGvvdktz1z
J6C3oPVeT68YwCGfYH5s/oOK04+bxKBWZIZyc8PxU6DKMuijGHxP8ztT50qA
e7JSg80TMQj+2ze+BTsp38D7QIoYrNNT3hfvguNJI7+5boQYsPpwWyw543jw
VdRd5wp2SYjCOWyN8Bft++zEQCbbsaDWiYBXnsxZx4/g79+ZObrj/9/HfNtd
67cLfz8f22iuI45HoTMueWvFYI2KX54IdufI/VudYmLwlLlD/MZFAlYfKmgo
s4hBzVs2NHuBgGBty4te46Lw6W+7tDP2ueuLqPaPKLinb33cdZ4AM9XoMq0a
URAvGBu3xj6/3Woqt1gU+I4O9tU74PNtbk1XzhOFCzcZYg5hF9ufS3scJwqx
tdz9X87heNotqrovRBSWLPpG9bEfBdZE0NxFYXzII6fSnoBGicffY2xEIUw0
iNUAW4U1h+HQIVHIWxwVrLbD9Y+mk5qADn5eYHKVCXYxV8ihv6qiwKVzXL35
LM4nojuufBARhRZf1s022Dy62Y/ymEShz9znT88ZnD8ccudTx0TgU3ykphd2
W9WgffofEQj/I7J+1ZYAj6DRiYc1InDt9uhnAnuhffpx5VsR0KifYJHDLusS
SB3Mx+8vmPn39DQeX4d8hWyCCGwZa7Dbhz2QWrfh1A0RKPI/E9Rqg+sX3YRf
9y+JwIzw5Z3u2ImbytuWz4rgeNUTy46dIWu/7qypCAxsib6RdQp/X8Sppno9
EchSNRDajf0i/txv440iMNLavb39JJ6PKcOhZmkR3GfpTvtge+6/oeTEJQL3
rqkclMTu+y7pyD0vDISxj+a7EwR0JL1ULu4Vhk/3eApPY99VUrK+9FMY+E+8
KWPGllhdYNetFIbhQ+b2Bcfx84Ke6PK+EAZns6J4c+yUCf/JoXvCoGDw6PjS
MQJu6QVsa4sRhgpBqYd52Gyzd9kbgoTh1f0ft45i/2n1dWpxFwYThoIpJuwC
iWK7/tPCsEHNb+CZNQETsW8m2U2EQW+bpNM5bLV3zxS0dgtD76nTXuLYX7te
DzltEIbGbgWmGit8/74/OfFUGo933Q6JEGx9LktXBm5hqHt27bkOdqkXUju9
IAQxsuUNE5Z4fEHtkVX9QvBrU8/lx9icNKdk1CYEAT/eJzpie37jPVZeJQQ/
JOV3q2FX2xdXWrwRggFD+pmeowQ8PL6bPpYnBGPfe5nysCPk971JThCCTyar
io7Y6VEmYHZTCDQzWUo2YOdIfAgQ8RaCp431DeMWBFwK/XaZdh5/38ouuzfY
75KClD9aCYHlTiWnIOzrm19HFRwQgmzNE/0HscN/aD/J3CYEUXUf/ohgv8nJ
iMpWFQLPPesO/jXH+ST5sspzMSE4snJV7Sn2oUeCvnVsQqD8OdAnAJt+tejW
3Iwg7MiV33kEu/uSi9WmXkG4NbvFTRF7faxOp0eLIAg6xwpMm+F6wmtEueyL
IKxnllWsxuZeQSoybwSBLvUkPRO7JPtTZ1i+IJy8qBThg+01MmC5kCgIiqtW
v/7//ei5L7zh128JgrHF2uQN2AmTZ9y5/QTBfZd3GQf28YhFgTwnQZCZkzPp
McX1ydafjkdOCsK5Dat7KrEHq775sBgLwjdiOjkXu+pA6K7PuwTBU7HL+ib2
zqqw53EbBSHqcLq3E3bxX6Nf7nKCUNnFP2+Czb9N66U1vyDYiIh2bMW+9Txg
lzGDILwjSRkZbDV2c4/D4wIw7GDznuX/1/lfmZzsFoAORfvikSN4P6USm680
CsDch2ChduwKr2qmtAoBcCpM+fwZWyWRpan+pQC86b7T9AJbuvbfAcE8AVgo
ObwzB9vryOCx04kC4K/+eD4OW58exv7mlgAw34rnu4l9QJrRVO6aAOz/OuLj
h+39OkEjxkUA7I+lbHfHzlh/MVvgtADs3Rhy0AF7qdE3P/WIAPS/uvX4FPaZ
0+92au8RAEPDBDtLbMHA/uPtmgLw9GDMhSPYBTHPVqNUBIB1t+07I+z9s6/W
GokJQLxq/ykD7DXzgU0iHALwiRQ/pI89PLI61zLJD0WhjWH7sa0a1uzKaOEH
rhQ2zv9fn5dfdgp8xw95k8k/D2Czf6D7+2Tww/7t14YOYjN+EnGNDOWHXamx
B02wU9riNr+8wA9be2uGLP5fr4MGZXOH+KHNRaz5BPY/I5qw5WZ+CBc+xWiP
PcKzpFQtwg88llEeLv+vp+AszXqeD5LWxyp6Y2//IWS28psPFF+dFg7FZsk3
OV3yiQ/oM537o/8fj1gc8908PvBKYH2Z/v/rRQXbb9zmg+zWUrsn/z+/fus4
4ckHDHGrxqXYd4ILVZ9a8cHF3a+8fmDvbvf+3reTD5xpzQ007B8jH//oKvLB
oraZyzz2nFr24Vw2PnjnL63Hj8/LWy0+QfUhXniep26gik1eaJIr/8EL5Xtc
w/WwrwXfd7n6mhdY/P8sWGNHXRQd25PGC9EaXtn///76Fyo2fU0oL7xplgsk
sa/QPVwVHXlh+6aO2w+x11s3mmkf4YW6ibRvX/+/H4JZcFabF8J22Or2Y7ft
Kt+UK80LeqXirZz4Pg00swkyMvHC8kBZ9nrstZHSvy738UBzxdFUE+xX5+PC
GOp4gL5YW+aFXX+jbyX7JQ9U96gJJGL3n72EbFN5wCrs9K0P2AGFV3Q1Q3lA
wt9tfQ828UiUJuPEAxwqltN8OF7Qxmw3y5vh130EenZgK5YbCOvs4IE2lYwl
e+yrw3lBTvI8IBzGsCP6//jEtc/lORsPHE7fmlCCnWxR8VV4hBu0Hu+UHMK2
as6+HdXMDftCxEqkcXzritmdL1XCDffmPwcbY4uGD/J/zOGGnNQj5wP+j4f/
xl4F3OYGoXvPHYuwq1v9oi0ucwM5OhNJx95Tl0mhU9zwR1LuqxSOv72aDnl7
93PDkfOblM2w7xa+rD61gRsWqjcmRmBbLDsPESLcIDempPYRm5I1WW1e4oIP
m0XrFrBfM/LPbKVzgW4KD6WN88EBpSPlBbVc8GxC8Lwnds2X1OPbX+HXn26y
eII9V3/5YXs6F3wj7Y4OYfsJ7nwYd5MLfMMPma7H+egue5yRgwcXGH+wU3PG
3p9/y8/4OBcYLUiUPMSu909dZ7SXC9jNFdmHse01Jg+eXs8F53U9uDRw/lva
qvslQoQLjr0U/+yJ/fiDS8zXZU4Iub9O5yV2e1twgkIvJ/jsKLGbxz4rfKGK
qOeENbnde/Rwvj37i09Y8C0n7F990hyK7S1/4XxBNidIt+vIVmOvehsVHSc4
IUUxSVwQ5/e8wtRuOW9O+NvSXX4M2/jUnv75M5ygn7VZMQu7R4PnxYARJ4zs
Stk0gO3/vmnL+FZOeNCuO6iF64dtUlfMeOU54Wz9OqsA7MHf7xkRJyfkfQ93
+4rdaeq3JXySAyYvOmqJ4vqkICGwrvs3B3zbOpl9FlvV9k710SoOeP3QoPQJ
tu/sVcFfzzjgsFBY2BK2svlsrE8aBxg/qJwwwvWQUdjf3esiOKCyaC1nMrbG
bSbGcS/8PJfaz/3YmhfVvtXYcICM9Pd1uri+OrhRNqrEkAPoy4Zbo7CtGwo1
yrWwLU92/8LWdnma91uOA4LL1m3VwPXbi5d///JwccAD2oh6CLaiDXut6TQ7
BDHXljZj7zDut37QxQ5scv2za3E9yLTezFOshh3uaF+oD8D2iuLgSHzNDiGH
nA2bsONWW7k2ZbPDjzOStutwvXlA4/bFVpIdFq7eFQ7GPpE7yJ/gxw7zJLND
K3Ys58dRx/PsIGUfZb4Z168+k79mTM3ZwWmbS0cEtkf6LhFjPXY4sqV55S/2
ctGHbSfXsUOs3vi7nbgelh7UORwgxg4+BwcF47HPDYQdeMnEDl92jayOYb9y
uSrIMMoGecxrbhjj+rpCkp56uoMN0K23mfnYp5LyWuq/sIHFmzYzVlyfa+bH
FVq9YIN82ycJdthTd8PFxjLZoGHaz7MMO4B8OZdKsIHjqO8fOVzv7wjaccDG
jw1auH7/9sfedZFpZPMFNuBl/+n2G3uvOlun+FE2uHwvPno37h8MS7ZxCO1h
g7YU073p2F38N4/Jb8Lvf6Yduor9jGPgA5Jmg6vZ3uZncT+SkGO+7hIHG3Bo
GD4tx46ofH6reJoVjib0J6rifkbr3PkaoX+sMNZ6jy8S2yi8629APSsEOj/i
H8G+8liveLmEFdS/6KWY437oJErbQz1khVD72MLX2FPvJJy0kljh7ZtOE1nc
TzHcqlUcCGcFez3bK6HYNqqt1s8v4/e7HFQewD7OYLlI2rGCwruf1ma4P7MJ
PbN43ZQV+O0MhIqxPQqOGvjrsYLJdL+ZIu7v9hsuf6c2sIJBzopoJPasyIvg
F1KskPSvwmYS+8a/GpNBDlYwVruuboP7Q7PMlDVbZ1mAkWZ/5Qu2m9zlaZLO
Ah+Id/s0cX+pZlTweLGRBUomKmLTsC/35O/2+8QCfz98P8uJ+9EzOsfuchWx
wBU++cIr2LKSh3MeZbDAL96F693YP05ynjhDskBXX/aXI7i/PT7Gd3+NPwvQ
vp2hSrCnHnV6LzmzQGH35cb1nv//3vvyB9oJFmBnXXMnGfuYz7jTn4Ms0JZf
XsuJ++mSphbn/h0sUBmWHuKL3emVVMSqzgKRX1YK+7ElDUbWa4mzgEvGxmMn
cH9eak1We7KxgMnOy97fsLff2eL/cZoZrnyV5tuN+/kPq5SWEp0ZElzfSj/F
Liqc77rTxAyvRXvTFXH/32Lb6CJWwQzBRy4nxGGPXke1D54zwwnzRywcVwnY
6ME0cTibGSRY2unXsI0K+6qZ7jBD5Jyh7hj2lqbPBlUhzLDooc/o4E2AXo7v
sXQvZjCzkdFtx64Zpw+F2TFDzi852hEf3J/eVZu+Zs4M0yq5K5XYtWOvz4bu
ZQZoYrq1y5cADoMGpRRNZlBzvR3yHPvGy/fq5UrMsPluwsA6Pxxvir7ZLwox
w6DotbJ72LadZyv2MTPDpV8ks/Q1Ap6qjummTjLB+Nz653ewW0unX7PQmOBM
7MPvPNdxf/hper1/ExOs6p61DMeObEM3WSuZ4CVv7gEGf9xfCVq8TXvJBP9G
67P8sHfrlL/Uv88EXiQ6P4195v0mp+V4Jrh0yviORwABM416VRU3mSAozkJ9
CPvJsbyyFB8mOLH9mcrFQAKej6juD3FkgqKlyps07BDH8H0+J5hAlW3Q9GwQ
3m/JiKf+h5jAICAg8A9208qCT+wuJqDLdwqdCsb53fVD9KuNTBBl6MLVjv09
+F1vvxwTdMzfcDgWguu3OZrbBgEm0Gi9rdyCvcN6u3gAIxMsre/eZxWK96Ps
zY8/E4xwsau3shl7u4IvZUJjhI8nGR5YhhHwTSV+T20zI7wLJoeascVYdrad
+MIITxhnKKv//74tJdFg9g0jrjdTYluwe8r6/e8VMILhSPfksXDcH1+95Hoq
lRG+tmo+b8feUx7GvoZkhBmJ8bpTN7Fbr+5eCmSEwethBzuxXww+Yuj2ZISu
r0fl7SIIMPAh9v60Z4R7+VWmdOzrpQ+nWi0ZQc/84O+Lt/D9PxTAMWDACB86
UcUQ9rnnce6cuozgziHG6hmJ6/PSCOntGxihXWFbxjS2aejKspccI9yW5o71
iyKgDHI4SgQYYe1Nht+r2GZpmhtFmfH7I0ICb/z/95l/XWyuTTPAofBlH26C
AKF/a6JGexkg//6fqhhseL0j37OdAYiyO24SJAHvP9+6z1jLAG57ohwzsCVU
OXwyShng5IatxaoUvs+Fj/kOPWOAComVU0+wzygGnmLJZYA1WsePbosmYJHh
tsW3BAZo1n2V/gF7rmmEnhHJAL0h4TsNYnD9zF7LGuLPAFOjO9fVYzNLWed6
ejDAypyh0/FYAupuVb1ys2cA3VyFxW7sn8wXN/haMcDH29t+udzB/e2Rm3PR
BxlAtmGFZxYb1YbwvtrFAJ/ZR24Hx+F6g/xg06fBgOOr70meu/j+Sj/qUFNm
gK+5Yj4J2L8aqnwvizGAvMqubqV4XD/tSlv3nZMBjr45k/QEW9Td76Pjwiq6
W7WYqpuAz1sZJWv2dxUV7rsx9BnbPKDOxLxqFb3PunLTIhHna8dcXdenq6i6
W9+1C1tVPu5zVvwqogj3NNckfH8PabeO+q8ikUIX8UXsL/46ltYOq8j+9+v2
iGQc/25cVG41xt5U0yOWQkDonix1r62rSPHsmp252ME7fhitkVlF+eLQopVK
wO1DNPdx5lVkq5709hO2wroJ/5+DK+hp/2OaWRrOFw/XnWxqXEFfti8d/Ytt
LNg0PPBuBfleYeL2TCdgU62RjFTOClKIQmyMGfj+5jLWnr29giLpmgdisAMa
g3s+Xl5BrVdPVStm4vxW63RE12YF2b3YFfsMWzXaa6RafwW1JBxN25eF+1UH
h4JLm1aQWNqawSZsxnWqTlvFV9DR8i3Xzt8jIEbwiQgvwwqaiFw0nrv3f//A
E7Pct4xeLrGeicwmYJJm/5m1YRmRBU3PZXLw/Weipax5t4z2pg0aPMXONvs1
dypnGX05XSe9N5eAT2zPKh4Sy8hijkWjGbslsatH0HsZRU4KBl+8T8CGoPkD
1JlldOLYdcElbGWfnBplo2Wk+qS6k8rD9TPKsK3TWkb586GDyvkEVHWU9MbI
LiOpDxpb32C/sBwwdmZfRmKLlsXGD/B9XVHxPjm+hCI3Bvr9xWbfHmZi17GE
cky2el8twPfn1tZ3gZVLKLdh5Qn3Q5w/P/nkPn+6hBofXVTMwg7ekjO9nLSE
dhxaqt32CNejpFzc6bAlNBa3/0UNduNvR8dmtyV0YKCm0e4xAaxScqftji+h
f2sUN8xjz4z2nWDdv4QeJte+p57g+myBMPywaQm9E7G9ofoU92+RPfyE5BIy
abW7UYL9++3fJE8WPL7M8++PFhLAFxJW5zy6iJiz5tYOYT/w70+61r6IokLy
akOLcL20dk93ZuUi8nBgypN+RkB31o+YjsJFVPcn8eVzbNQxE7M+dRF9Y1ic
O/Qc50sjqZrom4voGir2oGEjt/q13JcW0cm0czL+LwjICciNSz69iK6GkYui
LwnQ/XlwRs9oEdF/VPE+xW7QDd0xp72IfvzMNTd8hc/r/Q36nxUXkZHVm69/
sZmDtrE94F1EweF3vK69xufn2H2HzPkFlMz3zVj0De4P1iQcfkRfQGPsk9ZP
sXcw6uTX/FhAnYsZdw4WE6B/+oct44cF1Eg7v/oP+1rD29NGBQtIfePv5IC3
OL6qOlB58QtI5Emig+Q7HK/OWf6SCF1AmkUati+wbbev2ZzuvoBUZ3bcPPIe
34dm/yvbTy0gl7xDvwewpzUUEmiGC8jrxOqZ8BJcf5f+C8zVXkBLQkOCSh9w
f/vmhZSf0gJahoLREuyvO+LM7fgX0P2PDfPHSwlYx5ModHppHln+WdGYwS58
PaDv2j+Prhyqioktw+ML+dZC/ZxH6Wu/yml8JEBwJ/m8snwe2TKn/vyGfdcu
pYKvaB7d+d7x5uIn3J8PuM84pc8jjQHlStZyAtJOp21tj5pHd+UFFu9h9937
6nTKdx5dzNx1AioIOCLzNGz8/DxqYT/Q/Rv7rZuMW9LReeRz7GvstUqcL3Km
hI7unUcnl+2dJT/jfm18k63i5nm0WPXc+TW2YslPPUY5/PxZqzuWX/D5o3Gl
T3LPo9OaQ38nsUF++eLc/Bx6FCxkHVuF71PoVBR/3xxKP+o4sfkrAZkrhyZ3
/JxDvIHRz+uwBZ29oi5XzKE+XfVkt2ocn44MwKdnc4hf9Ucu7zdcPy0fZFDK
mkOX9m34+Qj717Gdr+5Qc4hzoX2dcQ2ODw3XjogHzKES4cDsQWwrt19vHrnM
oaQPb1FULQEiIXs6LU5iR25eXfcdf7753lMeozkk6Bz6txqb1ZZbvGXHHAp5
YdXjVIfj6ekkpudqc2hJ1oSXu56AtVIBtplic2j2A6/VQ+xTy8tSGaxzqFhA
t+zQDwKUTD2Unk7NIrUh70ND2K1HkX39v1mUG+kye7sBx/d4XE82ziKtoJLy
jY04ft/mMDjwaRat+ShQ+B17XtGoMrloFiVk87x3b8L1Ydl5LYasWbSpw7pX
oBnHs7Z1gVejZ1GQX9KWZ9gxBVfilwNnUe+YT7LFT9yfn9S5cNd9Fg1zpytO
Y1uV+nXutp1FMtOFn+Nb/q+vzYZnTGaRptaJWztaCejN6Q0o05tFwg/2OrZj
N4r5hSRvmkUlccLnr7fhelH2WE+Y3Czyjb4aKNeOz+fFf4mBfLOoKFr0ZRl2
jXx0ROTKDLKhJ7PZd+D6KpuWnTsyg1q2F11i/UWA90Pftvo/M8joNvNSHjYb
64I4T90MuoF2Zxj9JmCsSMnEunQGaXNw2Qxjiz755PTs6QwamRLVjv5DwNHe
96dkM2fQTSdeNa1O/P5MLuHE6BkE6mmaP7E5Pjy7rhQ8g47s97L27cLz6aqN
eO85g6Q36t6V+ft//AhXPW83g7jy7g2WYpcwSerLW8ygpdrjJ+y7CfALb2zs
3TeDxIT5/rL9w/loQfRT6dYZxKjnFliAHT1ktnp/zQzqdl6rbULD+ekG17U0
MTwfvlHGCezfVJNKNvsMujrkRr9Lx/PdZTX0em4aKSse79TpwePfa/Cxo38a
McucHv2Nve2exx2+jmkUm7FJNKSXgPyPj8xNa6YR8emaqWofAeObe0cyS6bR
1+GZzGps7UqZYwxPp1H+bzM2934CUk+fDHDLnEbtGXpBwgM4H/B9MhuMmUav
7rrzvcHObAn5dDV0Gr33TCg8NYht3FUmcGUa1WxzPM84hOsnno27i89Po1yd
RI372D43a9Q8jk2j13Kt3IeG8f0S1fLUNppGWR2/FkaxDcvpnJy7phHnyxNL
cSN4fc/7dQ9snEYSwCagO0pAkHPCYLv8NDI5E6fdif2xb1K0TRB/n+Fbl7Ax
3H95WJvTmafRoWsbX64dx+vNnxyzOj2FRL9k89VhvzfKqVDrm0IWRo0+lycI
CB91+2XTPoV+u3tNSk7i71/HXJ1VM4XejW0PKMVmMfULmPwwhZgb2iUcpnB+
ml4eMC+aQubnhcq5pglIfPuFoSx7Cj06FH+9EDvNRrFIN34KTbjI6VvN4Hg7
e274U8QUOspgL7OE3be8fP/YtSkUflOG6d4srt+Tz9ctuk4hqzrmGYM5Alwf
qh97dGYKpYz8mB3G3jn8W9PJYgoFGgB73Dxejy8aZtoH8PNucKjoLuB+8nxL
Dq/OFFJIpx3u+v/fb4WlyU+un0Ke9WRY+CKeX+CJ53S5KTSQ8/HLhiUC5NRn
zOiCU0hiaLt4I/ZA04XhcZYp9Kn0kdf//z5sSOuVN/fcJBoI7miTXyHg5MHZ
7i2Dk6imI9D4M/YGN1NFhz+TaHOpZbXLKu6/FWZUcn9MInRO0kKYgQR96Q1d
4xWTSOzQzZ5i7HVy+vqH3kyiRJ1TYWcYSdjKnn2g6OEkEp0/uoGdiQTeW69+
KmdMopirGn8eY++LYei7FzuJro/kJx1lJsErRsB1Uzh+HgSeXsSusAw79tl3
Es2SHhvusZBwIZgjzcl1El3Yv5P5ICsJq2eObZQ+O4n0eNO7R7GPre5eajmK
n9dhXR3PRsKDyZilTMNJJE9Te7ubnYTFKzsVr+6aRJ8ya4to2O82brax3jyJ
rtZyFEVxkFCnfzl7v8okknJKeq3JSUIJkurdLTGJLhajyjZsyYm90vt4JtE8
et8WxEVCXris1lGGSZRaWTelxk3CyOFeRc+pCbTbYqdYHfb9hsH2pL4J5LG1
bPdVHhK2PQgz+/5rAllOyzvL8pIwECLpy/djAm0+J5Negf1kWV7/ROUEEqW8
fzrzkWD1U/pBUfEEelQ5KSzMT0LrhoxEkScTaDjewuotNuvrg+yh9ybQm4bj
aWcFSEhqrepbip9A7yK+9nEI4ue/atkcEjWBLrOf31GIvWc7ahQKmkAxvyei
rIVIuNjUXP7k8gT61qL1bwXbsShwxtJxAvkwDe++L4zH67zJluP0BHLN6045
LELCxvV/xyvNJ5CfWdvSFLbs35x7pMEEutd890yqKAlmhvEOdrsm0AaF35/3
iZGQKt2yac+WCdQTeVljEJvvb+bEOtUJtPaqYnKsOAmPOjblykvj73/9gE1X
goRK/WZdeYEJNJP35upf7LCC8by1rBMoMbuP55YkCcYBV/7qLYyj2BLL+c1S
JFSLqv8+PTqOBn55erRhKz88EHuLNo428ey9FCJNQo7a17kPbePonGDS0noZ
Eo52v+FY/T6O9nDo8fzEbtYeLD5YMY7KDOaygmRJYH+qz5JRPI46eaiS9XIk
TMk+7Fx5Mo5MHn493YKdOsCw3zEHP1/H40aoPF7v37D2T9I4unfDaMtmBXz+
XW1u2lDjKM9Pwe43tkzLIavesHGk+f6teJQiCUbRouQ1v3E0kvHXTEeJhK9X
36lKeYyj7802An3Y3VGGEuUO42jXyqx5gjIJM5OVJ66eHEeb/XwlDVRIiOI3
79EyG0cqNg/tZ7FjPzI/XzyAx5dhvSV/DQnPnvIU1+4aR9QDg5DjqiQcFiDG
HmiOo1IBfStuNRLUPz0wi1YfR25pko9LsHeRRFOQHJ7vYSrcQ52EHi5Hz2si
44j7qEe38loS0t54KQRxjaPT4jfLWrD/9vW0kQzjaF4rXeH2OhLYvrLH582M
oXHfIKY96/F9cZE9XD00hgRG5xxmsM++vDI70z2GGmsajB5tIEHB7RyxsW0M
eYS0FdptxPdFYx+7W90YOn+3NUFyEwlrTnvavKkcQy5HUlbrsS+8tYjgeT+G
TG4O90ZokDBxwDLI6dkY+maRYrpnMwnB/3p2N+SPoRvLHjoL2O8NA4v3ZYzh
9dO993wLCc5CKYMf7o6hJKbPka6aJGTlva/Zd3sMyff9mVDTIuGfpYtlQ8gY
2l1q3t6NLbNtR4CTL/781xFI30pCtMELxOMxhsz8glRPaJPAZOkX+/r8GAr3
bo4U24bjFf86dxebMXQ38Z1rI3b1zMXv646OIaPPDHXR20nwKevKnzAaQ4/Z
vZ6Y7CDhpYPWbPmeMXRo+29uXh0SwtMEnqXvGEPVcQK937D7MjY3hGiMId/b
7ShKF993BTNTD9UxpPmSU+zQThJMnLTXXJDFrze4OHLvwvFu7/2DF0TG0PGG
Bp0a7H8sXq88uMcQUcd1k9hNgnCky7lQpjFkzk8zPaKHz2vgn0S9yVF0hHlT
giAioUn12feIv6OoyvDN8SbsxzMyp+h12HnmiQmA7wfDpObRD6OoQbDW/OQe
Er5/E9ZvfjSKXK1mI+T3kjB57krYxZRR9O52li4Nu+6nyD/eyFG0QyD1woN9
JAj6z5hX+oyiAxde87vvx/s1vvYzeWEUzUCFprY+ns/u6k1OVqNo6eqd+kVs
tifLAdb6o6iRZ6bv0wES5Pqm8622jqLxTSXXIg1IYJwfTb+gPIoKt76NMDck
4fWGrRaRQqNIKv0Dv/RBHJ/0xN58YBxFimKpAjRsabXpUpbxEeTgoRL12IiE
4SM7bU51jSCth2sDvQ+RkH7+dEhl3Qg689B/aI8xjufCPYpQOoKYgiYaeA6T
cMTMYVPNkxH0OeKEZiv299iryY7pI0jVJIIrx4QEjdLSYxLkCIoLMjnpcQTH
430TJ1v9R1DybKDKblMczxW/xT9wHUHtz0cduMzwftYILUXZjKCqXx7yrdi5
5mkBgYdH0Pinn6b3zUl4pWEkGLZ7BBX+npq/bIHX9zpLXtLGEXS9Nl1q/1ES
xj9+0iyTxc8/nv9M2JKEU0o382Z5R5CCF/3jP2yrbbZzaGUYFfavNXxhRYKL
6kWJpJFh9I04qH/DGt/v/bULTJ3D6HCBRLHVMRLGTpbF+tcNI5Ei52z14yRw
/g5o5CgbRiU7xVkWsb+XmBXmFA6jfZxj7bUnSODOIWTMsobROYZvalknSfhZ
HMvNFzuMdm/0H7h8ioSDbTUeHSHD6HR5h9JBGxJOnH+Oii8No36Z9/Wyp0kw
sP3qnHduGBUUT05OYKe6pPXlWg6jzXuO3a6yxev/7uuDFweG0YWg0qT0MyTA
2ql7jduH0arzqvSVsyRsFv/+hWntMGKWGxEytsOfjxfh2SuFx9d6NkDZHsfT
3dH2MdzDaIhxy+lF7LXmop/GloZQxlrNZ43nSHiYHSp9ZgR7ZKffIwd8fw9/
se/sHEK7dFRe3ThPAgNnJ+n2YwihzI8OthdIaGyuj+YtH0LlooMROhdJoD95
ZPP+xRDiKPKWF3HE+XEd2e93fwgxPNJbO4p9PytV/WDiEPrkIH6/2gnnKy5u
frXIISR9pu3ufWcSRmUkYkSuD6GFPafmQlz+rz/4sgXdhhBLs3etrSsJNkf3
6cidGULP2VlEd7uRwHFQ0lDXfAh5DrV+l3InIeDScrnD/iGU++b7whx27fzF
rMxtQ6jzc0liiwcJP9K6mgbUh5BtXED+K0/8ftqU+X7pIRRd3r823ouEzyN7
BB7zDqEIyVaZq5dIuJHpzriGYQjdDlIKtrpMQqnvFulHE4PoNus9q+1XSNAp
OWC+lz6IGN010iSukhDo6ZvS2zKIunZkH13APuKUPphSPYgu3P95/Zc3Hn9k
wnbbkkE0qpAtWuqDP29hfnlL4SBa2NItd8+XhHjmqnih7EH04oZr4g0/HK89
l+8wxQ8i9z65EMdrJAxtZj7LeGsQqR2s7zh8Hedzl+kJvuuDaPnVyVxNf3zf
uJf01rvj99un/BEPIMEy1kjXym4Q2Wc53lzG1tus0E5ZDqLNtMyMf4EkEN++
CLcaDqLOj9Jq1UE4v/9L+LVp1yBKHnshWxRMQkfRxNo4jUGkc9AgNDEErwf3
gXF25UH0suKxdVAoCR8DudUjxQZRcUB58sUw7G1V5VJcg4j3ub2x2Q0S6kV4
3xYvD6BtzxxddMPxeRO/ynBhfADtkytcUL5JQmZ69m0l+gCqURWa5Y3A+++t
f3SodQCRJ53PzmELWEkerqgZQFudEnT+3cLn+XafS0HZAMpR8Ar8HonHM37z
QfqLAXTWqUXzbRQJiastc5n5A2iNRbbF/ds4n76oMC1KHUCGLM/+xhI43hXp
59VFD6CTXzp/BZJ4vaRPTyyGDaDbzJz6rhQJt9/JqG/zHUDDiEvqZDTer+4U
vQDXARSoVHbyYAyuty4xbmg6O4A2urNz7YjF9fJEQM92qwGkyFWionYH57cL
ZuceGA0guemSh2JxOD77f0xRRwNIybw3ne0uzkdnlUNfag2gyjNiKzPYrT0/
BUzVB9CfIPWvvfEkWNsb7JyTGUD1LQurrQm4vujsmXssOIAYVZ3uVSeSsMV3
PXiyDaDrYxaF75Pw/V+fyb53sR8l/Lm79mkyCevrO/QVxvqR30tevnspeHz3
gsa56f3IzTLJ5m4qHo/tLkbW9n5EvReTuJWG45dClTN3XT8SZzm32z8dzy+s
T02+AtvettYzg4SCm64boLgflazv/XI+E9+PPE0Ptyf96GVt24ZTWSQYfpEb
eJDdj1SaRZfM7uF+RUclZiKxH+X2+2obZpNQUwOnDMl+VFBPa9XLwfXdM/+9
D0Px85y0e7RzSfidNKor7duP9r8ystl4H4/v7qtdiW796EMNs96aPBJ2aK/o
KZ3rR6F0FCGbj+tNl+Udxcf70VejPzvFHuD6XWpG0eZIPxLOLjnGX0DCPSb1
cV79fuTJUPKH4yH+PCMt7ZtuP9rT8a6W6RHuh1yi5OM396OJyqQ1y9ga3ZGu
rqr9iMFlW8/sYxKKDp8INJPpx/HBk3/yCR5/43XjvUL9qEhufdbIU/z5oaAa
xIHXh21fykAhns9BhtmDK33oxOmk5Z4iEsqHMsrPTPWhCiu+qn/PcL0mLLAu
bKAPGW0PWeh6jvsjYx6lF119iMW+Oe7PCxIou5PZYz/7kKx1X/yvlzhfXajL
1antQ9UPUhg6XpEQ+U5fkSrvQ+946n+0vcbPm7vPO17chw4Znedqe4PvF2ev
nW1hH7I0RAWtxSSYirJKtt/vQzasu4pa3+L1jeVWP5vWh7gsd8u3vSPB8wtX
xNSdPrSHUp5qe4/jWZfQlrjIPtRcVafRUUJCy9ND0hDchya3Kzf8+kCCOWu/
3px3H0pZv9r+p5SEc6Vr49679aGbXPpGf8twvdloLUw49CFJ85/ytI94PU5U
vXA81Yf+Jsad7P2Ez8flDg9ziz70Nurs8kA5CWcuLiEDoz70aEyOdbSChBc3
s6QM9+Dx5TzxmqwkodPAeP7ojj5knTKhP/cZ54e1t5pcNfB8umsClr+Q8LZ+
NCdWtQ8Vp8nLMn/F+zGmZF8u24e+cNYqcFaTkHy0np1BtA+F+b6+xf8N1xu9
hVGGPH1I+fhHa7EaEv6kR/SmMvchqfW1kbK1uH+OVxVZXuhFq+OVSmu+k0Ae
5uV2nOhFVyr95DfW4fthkFTe1d+LeJpbg7Tr8f0Uidp+7m8v4v706YDeD5zP
1dpsJ1t7kfEBaU+DBtyfLIdpk/W9iEGrctW0Ee/XmpSirVW96LJ79sSJJhJ0
Qau2p7QX3VxMPOjQTILKuHtwzutelDAUweLxk4T54YAvrk97kYWHlfK1Fry/
PYmJe/N60YOvtNzwVlzPJTOOKGX0ohQL8duxbST0lrB/5EvoRaoBP5rT20nw
5mPlZqN60cf6mZCHHbhe2H26kuNmL5Lud7rz5he+XzMh/WKBvei3ryD75994
v/8Oe2z27kXrD3//3fgHr/8dFUtL914UsueGeHcnCadTX1M3LvSiZGOpF2Nd
+H6475X6aNuLmLd5Pl/9i+P94/Mj7Md6UaySqyj/P3z/r5SznjDtRSZcE21y
NBJcMwVOvDbsRcq8NAYNOo4nKkJ0+T14fqfUIlEPCUrv4jPv6PSivl2ZV0x7
8fdVe4cLafYiVzat8rN9JIg6J0WnrutF8YoVXpf6SXjuMvBmi3IvquTaEXZj
AJ9HdG7+h3Qvqja5NJswSEIbK7exvwg2caKmYAif/+vDBVq8vYjFp4HpwzA2
zxqBadZeVFhfmvxjhIQPRc1XPq70oM9O7HH0UZwveDb9TJztQcHryZH5MRJW
Dl1Yf22sB/Fw6hTwTeB+QbvS/WJ/D1rHOfxZeRLnK6X4tDPdPahiH7VfZwrX
31OaT+07elBGJ4vykWncP0qtpns29aDDolp2DjO4Hgm9eCGytgfR1q8yXp/F
9f7DXqYnn3vQyDUTpjtzJLwJXnX+VdqDlFzY7AvmSbhzfXeaaHEPsrjMo/Jp
gQT5YJ2Y4896kKrUAf32RXy/Ju/uzX/Yg7ImEz9PLOF6PWv1IWNuD2rOHcjj
XsH1xdeNVQ7pPSjkn0K/yio+v5LdMU0JPeihu2KkHgMFNzL6mE1ietCSZEPk
MUYKzP6I4z/1oHOJEoNeTBRYfbOoORPWgxpethcQzBQ0qEZKLPj3oGMOK1/z
WSgQUy+aS/PuQXW5joYVrBTcdP96wdizBzmFMal2sVEQPvn7DKtzDzou/dRu
iZ0CJRaWzqpzPehitOWKBCcF101O/o4/3YMSxX/NaXNRIFnNa+1+DK/nqLq5
BTcFx74cMTA370HpDkpcnjwUFLfbPkDGeD3qnyhQvBRID4b7bD/Qg27Hvbj7
mI8CJCtRqAM9iFdRyrGGn4LPfz0OHdDtQebjlcmDAhRw/5vTt9nagzRup6/j
FqLAmUMpJWBTD3ILiZRYL0yBke/FAwXqPcjR0+PcIRHsKPN9XUo96PHqNj4X
UQre13kQCrJ4vTorRAkxCgZWbRScxXvQYC3DtSfiFJhzlc6WCvagnugfu+sl
KNiwupdfnqcH1c/Jnp6QpOC8bLZdBFsPSuuq6RCRpsD2473hRYYeNLeh8tV2
GQp+XOB/5LtIR83VwyMnZClwLyxLYpyhI5lnG8MC5ChgO5z47M4YHel0O1+9
J08BjTdkQmOQjrY4UJWfFShYX3fJ8iedjjYZB3oOKlLAesO1JbyLjk7/U/IT
UKbg3/7Ay3s66EhMx65TW4UCPqpdne0nHZVVqGSdXEPB5MD9saZ6OmoaNysN
VqVgzla46vE3Ojqz7YdOvhoFdb7HH0Z/xuMTjRSoU6dAcFdJvP9HOnoke27f
zFoKDm8hwi+/p6N7fQcaZNdTsHpKyfvKazqylpYq0d9Agb1R17mgZ3QUdaGS
2W0jBQ9XthrffUxHHyI234/fREE0e9LaF/l05GawL6dUg4IqV2r+VzYdPb9C
X+7bTMHJ8tw3/Bl4/BMrz4Q0KWCWuGxvnExHe+97l+/SoqBtJXUm9i4dPbux
XePC1v//v51at3/RdBQWrToTo03BFo+Sqt236Ui2foNEyTYKut9sYrx3k47s
Tmje7dtOgaLgiIgALjaOmci7iuhQcDy/gSEigI7sWzoyQJeCkI0fPnL64fmq
mW503UlBfEnq0btX6KiO9Zxo8i4KYhZtXq3zpKMam1XrL7spePxg+d9XFzq6
dYZrekoPz5e60e51kY48DF2HlICClz84E9aco6MxSwE9sz0UyC3li3Xb0tHL
ho7+wL0U+M5EWeWfpKN1fG9Gn+yjQIq/x8LHmo4eniGO/NlPgcPIFLe5BR1x
qO/n5DuAP3+P4br2Ebye1RUyegYU9ESfzFI6REdeL2ZvuRni+dyw85U0wPt9
rNI04yAFm7OvM0rto6PWLWKe9UYUcDpLb1dBdMRZ2jDAaEzBcMlb8R076Sjr
5r8SrcMUNDd0ZVpux+sjvmXAwYQCrT1y9de16CiFMcc98QgF2tO82Y816Gju
t4rJN1O8nrqW4n3r6cjxUOqNFTMKvj7JXrdBnY4+DU2IalpQUHTkebuvCh1F
OguuOhylgMvVcM0PBTqKvtUFyZb4/F3YxqEpS0e2Wgc7vltRcCLwXHCqJN5/
za3fmY/h8zpeTAqI4fNpGimpc5wCwyG1TaQQHZmd2VridoICp7UFNqL8dNS1
Xbo45yQFa1YOSN/npiOtF2q8Haco2G/K7wAcdCT6am+x4Gkcv7LkdGgsdPRL
xbLE0JaCAxwpd2MY6Yhx2EAy6AwF1ltf+hiu0NDLFeba12cpyLyU38WxSEO1
pl6to3YUqDx8+61hloY2/r62U/0c3p+zu3bcn6Ih5RzOmTMO+D6/ilAJHaeh
+nwWjuTzFPC4sVKOIzR0c8rSs/ECBcu9SlePD9LQljs9W3gdKVhce6rVvI+G
9sZnHDRwomBr27YXlnQaMhB2ehPsTEGN3j4Ou24a8lfSCHjvQoGysUyjdycN
lf9tSZ51pSAn7oJwwi8aAo/DfFruFJRmNn8pbaMhnl6fVjcPCrYlqY6O/6Qh
Fod98wWeFFyIUY7Y2ERDMYLxHr1eFHT1psd4/aChUNETeiqXKRBtvsL18TsN
Jaf72J29QsEd++hxiRoamu9o/5V+lYJC77/6fl/xeBmdHv/yxver6jwb/TMN
7dHnb5LypSCXpq55vAJ/vuu56XE/vF5bdlb9/EhDnQJ7lBOvUdDf8+6LTSkN
bXbq12u5juPNk8jNI+/x+sr1WYsFUEBs6Vy5+ZaGfme4nrUMxOexeFRj/Rsa
ujt65mRcEAVx+rJlLS9p6IP8A/3GYBzvX9EeEs9pSHXvRgWhUBxf9n8cNS6i
IeErTQOmYRSENu+NEH1KQ9y/buRSNyh41Mji1fuIhgQy1U2/h+N47f7gwacC
GmqdyB7giaBgUzVtfV4+DaXxdF4+dAufn4Yr03H3ach168eRW5H4fD/fw3w7
h4a2P9xyrCqKgrFPEua379EQ/0vxIjYCf1668c/dTLwfGSfm95MUUJJW9/PT
aejj+7+bQykKTOzicitSacjUMc76YzQFTL+Itv5kGpLnOOG6GkPBm6IjSCKJ
hvyYpLx238Hx7uhU45EEGuqvfudwLY6CfJ/suOi7NJTRpmpYfJcCS/HYgPY7
NMRauFdyNh7nD1cmamMsDdU0zbRuTaTg1bd95beiaejV03U3vZIoaL2dJTFK
0pBNUaVyYTIFOzOv3LYhaIh24emT4RQKBDZulmmOoqEXF+rU1qdR8EvGpNIy
koZUjHipi+k4Hssev9EZgfej0JSWm0EBf0rvca+bNNQDwWr/Min4W5UKfOE0
xPgg/JjCPQpSE9W3Pw+joUMpht422RRklBnsPBtKQ9sanoQm5+Dz+7rcSCKE
hop4svxbcnE98cbLvjWIhvYJsjuI5FHAXro9NCuQho7fqdIxy8fxuHci71IA
Demy1S4SDygIzjhfZ+JPQ7mKSwXVBfh8ad6c1bxOQx65uw3YH+HzPmotp3CN
hs5b+9bve0yBf0rvHjE/GipZjT8Q9ISCB76mZ0R98Xq6BDx4/xTXC/pvvGV9
aCjTTXx+rhDHt22m4Zu8aehnx0Ft7WcUJC8djTS8SkMR5LKN53MK1Cr4Qpyv
0FCLvdSlxy/w87V+OCdcxudJL+Jy/0t8f5wW9Wsu4fPArGG35jXOl09n+biw
Fc7N7Dz7hoIdE1sqTb1oyE31M2NaMQWRtioXMj1paNfa8OetbynYs//Y5JwH
DcUay5mJvMf5ScXu4gns0MtX24+UUJD29m9FhTv+/ptXj0R9oKBxNph9B3aZ
G1vh51K8fyzzm1640dCAKN8S40d8HoFDVwd7xumK1u5PON7uua72xZWGGM6o
WPmU43zSuGHGBlu6j+nc8wqcT5aWcpZdaKhpYe7USCUFG6fbNe9jsx0ZhbVf
KIDBjnRr7PN53/jPVeH45VHUK4i9Tc37a/pXCo7Kx/M0O9PQ0xdtrm3VFLQz
ZfFkYbvs6FgSrqGg7MhUzxVsplT7qya1FFw+W5JsgT1Uc6I94jsFwi+3quli
j77JVy+vo8CGnha1FjvATPvscj2ezX2DL4rYYhF9odsbKLhVGtWmhJ1vVhDt
2YjjBVfdxw3YE/fsbj5souC5c3Agwg52n79Ab8b1iq2s0EnsOU8rTfkWCuol
lHwDsbcFne051kpB9TuZF4+ws0KYwmLbKLgnnfepG1vDVpG7ph3Xo40OOYp4
vh+Wcq+x/sL5DnEcd8S2Qz7Ner8p8PM17CrGfscdJOHzB4//yKCOMF5f/X25
+4s6KfBAZQ5XsJ9+qTs+0IXrY68s+y7sdd691srdFMw+u6R1FO+XiUaT3ql/
FPxxVm2ux0775s93l4bXK/25oRXeb3aVms+1dApu/5Ynadhf+fMusPVSEGDo
l3sNn5eKszNjen34fIX+IqXx+aodzLLz7qcg4rmTUQU227WY908H/qPovsOp
bMMAgNt77723iGjIeG4VRcoOFRqiSKJIRAkVivdEyygqI2mpkDRRklIimSUc
e2/Cd39//q5zzvue93mee7m6OkkgEeL4KxjPo0xzwVLPQBIcmfu+Tg/P6/ua
Fg2FIeznDVYenkCni7EZuw4nwfy70qA3eN6vnxBeTY3gebn51SYF48Enf0Cs
ahT7a/Pa+UCMlz0+IX+Wx7C+ZGpHuP4fT3vSaGsncP1V3es3Y7ztt9ygFTCJ
+/mohwEwHje+c8jPmcL8cc6N2RzjNf3EM8H2aVxPz62t1hjP7Ry2e0Rnsb7Y
7rnojvF+TYDrqs0c1tvPFiInMR8sqnwpjJ7H+nn76fEMzBeBDaeLShdwnpn3
e1iN+cTjAWfW2L8kaLQ0fs8Q1UUS9RyCNJaSQMZq9jHBfBTaDlqey0nwjjMm
/Dzmq9DrHl3WDBR4u1Ur/cJ8tuDbqEZHL4R+zdXHfFf3KHJ3FCMFcrY3uFMw
H2oqb4mVYaIgfKuR7TLmy/hI9axidNDRj8eOYT5VDxV47MBMgaGdT9go5lub
iuknQ2h1/s1eIZiPrwt/zbnAQsFej1urWJO6yF2R+ERlVgqeRz6lp2M+NwuS
O/QazWL8PcoU871gQ+QaNzYKQgbsWHuwHrR23JyeQKcGXAm6gfVCxjjoXiI7
BY36PJ+dsJ5sPj24XZODgu2KOgKSWG/WWTP2lKM7noVtpGM9Omt4N9CDkwKF
3ijvMqxXT+uqhmfRi2ubw9KwntUW7fNI5sLXc1TPRmO9Ewk48FaHmwKBPKHI
41gPrS5UiFSh2T94HD2C9fJa3LFd+3goaM34sjMQ6+mWmQMp/9ChcjokAuut
gn3Sm6u8FJQ1OctfxnpcLdzZqsdHwVtO7cVHWK+1S5wGq9G/E1Obfz7sIvcL
G4e8+Cm4NJT+gg3r/d3jnh1L6C7H1ekE+4Es398frgvg8ycHxkRhv8CyZH1z
lSAFMRq+x2uKMb8mX/GpQTuu2nBEAfuNkIRCJW8hCraFqx+P+L8f2XCldhld
F+hwofM17reg/pEbwvj6SrYHDtjPXLI5ubRKhIK4QKqruryL7Niw90wNuivT
St8G+6H3Zq0TB0Tx/p0pV35WdRHn822uy+jy8C5h389Y7z1cH10Xo2D9iWcP
2bDfYmaAGX1xCuxPxB0s+Ib9Sc55vc/o20PjG3f9wPwSrbTLSwLPm2jCRmHs
56gq5hOL6MPL04fqf3URl5tyMVclKZiOpb+42YL9l5b32ZVSFNTvFFkT1N5F
ei99CaxCMzFbdmzv6CJKnZsd9kpTkNiw9bVhVxcZgirlebQhC+M35Z4uMlBs
Tr8sQ8H5lK2SMv2Yz5xyb2jL4n4cksmQHeoiJ2UGTSvQj00DPDRGsV8TZP6x
W46CinzrPSYTGH8rf7tOoT+qvM12m8b3+x+rvSRPwTjjoP6ZOdyfksI1agoU
0CqW2R//w/hioBJfo8195bT7ljG/qi/93KGI59Ur+aY2czeZ4x7lH0FPcOcd
OMHWTSTiXI3OK+F6f3kcXcOJ83OQlqO8Mlqd958WbzeJveLqXox2eqJed1mg
mzC/bHCxVaFgSDiEk0Wkm3TcTdnQgxYUO5kdKd5NnPkvyJ5Wxfi7UXaPSbqb
fH50u1dMjYLqa42SlBy+vqbxzkN0nt7hOTWlbkLfKmFrqY77f1Pd5qMqfr9k
1/429LtN70UDNXE+zI8PDtagQDl32U1FB++vnjXKo0nBl5CHMh163WTgWuKu
u2jO+Ly9uYbdZOGcRZGxFgUik3UrTqzrJmbHShh+oB001M7amXSTqoam9b7a
FHiN3T1gADgvKqd7Ma6g4NZXlxb5Td0krGos4vqK/3//xKFHdEs3ebHiy7mV
OhRYeT27JGrTTaQeKZz+gC74llsnZ4fzXF67t7suBdLv9pXqO3WTrb5zppPo
/WfUrLa74vOZ7WdJWEkBRxW2GrtxHjvEV6qoh/tZwuZ/d083aVMZ8ihBm/a1
c7XjfEvPGRvfrk/ByIG1exUPdZMv0nwh3Wj1J/HHj/h3k0v3DHvDV+H5qvOw
qsT5+a2/i5WQAQXftll0qYZ0E9PTB2/kocnaFisK5++dg26/zAwpyNH4FMly
uptcKJNla0AnOpWfP4vz+7XhbCW/1RToRcYd4rrQTeTCunQY11DwjLNHIx3n
/6rtn9Wvoe/8K6xeS+smdx1tBHTWUjgf1jq2XcF59KBbz3t0t8+KTxdTu8k+
r64C13UUrDF7v9LyVjd5KfZ7zzB6asO1i5x3u4mIpTFzjBEFuUNlXT/zcN5+
0p8suZ6C4kg704cPukku32+hR+iLM2FpSYXdZIib68wmYwq0dANZwotxv7a7
tzSh11Ueizha1k0cg6pVAkxw/cxquY++w3meZ+NuFlMK4udbnp380E2O5ZVE
3UBPGC9FXPrcTdZ/lLmia4buyzt8/1s3efZrz9VydEG077kfDd2k2zok1pVg
fan7/o21pZuYR2/fN4Qe4z9hv+FPN+lqb15xFjBf1C/xxnV3kx+PebrFzClo
FpTiae7vJns3NsTfR1ton7NfPdpNwhtV5WADPs8cT1fqVDeZuTNysx4t9C3m
E9dCNxn7qcx7aCMFnSnf2GMZ6EQi5enBRfTiy993OdnoxHg66QltEwX0vQ9z
rnPTCY03v0fVAl+3tBBeJUgn9h3jXKXo6/0vRhvE6GTCf5f0dksKDp3TtYiR
wffn1Ev8RfNq1ImZKtHJmuO2zCGbKags+uPHoEEnOs/Lmjm3UMA2d9v6qw6d
7DTjvZWB7nh45EWOAZ3EN+nb6Vvhel7KeR1nRCcLltLDFWib3aV7ThA6KTAu
DXW1pkB+VC0nwIJO+vctjwygZa1CrgRtpZNru1scT2+lQD+RrD5jTycJr83u
Ctlg/dFQv3jdhU5ahaU6stF/P7dnvnSnk+JWdy6jbRTUqCiH9e2nk0eX5+Vr
0Mxr7ssp+dJJSNYfRc/tFKSt23zlwFE6eXOIQWAc/YT61fU0hE4OgXV/jC0F
zte3ifBG0AnH0YePxe0osC7J0gqMphPDtbL789FPd7fp/omjE6nqc4ym9vj8
fGIaOyk6KbdrSahFnzhwRPb3VTo53svFtM+Bgu/KYmIBGXQyf5vVaxK9Q99a
kusunfyLffnknCPmlwwn3cf5dOJ2UWZAwokCt+cXd+99Qif+dyUE7qOZ5nbc
ly2hk5wntxRMnSl4aKCq1P2aTr7EZ8nUolmOhlQVV9JJygIvy94dmF8FG7Ov
1NBJx/v6n+Pouk9/3kX+oJMVKd0pMS5YbwvWqxxrppPPYnpmYq54Pf0b9UEd
dGLRfacuF/3D8HVzRC+dPMCGzMgN6zX3SbOUETpZf7myrBo91PGYvWiaTp7u
dRDavZOCP7l7zDoX8XpeHxyG0B83xPZLs/YQyxmByMhduF7XNEX28PQQWx/F
FP7dFCQle5c/Eu4h7DP0lEz0W5v9DNzSPaSm2e6MvjsFngtOPwKVesjl9dt3
vEc/kTi9qUuzh6zS/yrm6EFBoZfB7n36PaT485t3nf///sTAd6XBdT3kBZeQ
y3FPCoxUP2VGQQ/J+vP0J8serC8jV9qVtvQQE4MUuIL+/aC8q9a2hyw2ZaWo
7sV+wHLw5QWXHpJ063PdczTLxpLD2zx7iDQwLFjsw3xY1b4s69NDMn11eX+i
xUpVI+eP9BDydhPn/7+f4fN27+jfkB6S+EN/ZAq9b1uIZ2NkDxnU7Hod60XB
0hvn+sZzPaTKyDpU9AAFarsZXbsSe8jqww7S2ejjZhcm/l3tIW+lBnINvfH9
B5cfKd7qIaU0JrkK9OMG6qpDbg/R4zsf4eiD+WPjicdJj3qI8RvvD3/Rt4P+
sTUV4/pWJs0GHsR+Q+PkHd23+Dz6o8KMhzC/GjgnUVU9RII9RIJCkwT2+qVv
PWSHET+bvC+ev01i4SebesiZB/daH6D5isUSGf72kNF1Bukmfpjfgx6IpfTj
89++sekzWmVPopzhRA+JzKpucDuM+fzlqUd/FnrI87antr1or5Vbf9xg6SUs
oxsKQ/wpuNLekuzJ20u49h5YZDlCgdl+hQV9sV6SnM+hn4wOmZAUFpTvJYOr
pbYpBmA9dWrq/qfeS/a7n7d/hE5jPB0xpddLrviampkepWCnnHHXvFEvmbym
KfwZHXJzmwrvxl4iyG/0zTWQAmod25YVNr2Esd81mI72tPvg5urcS6L1Q5iO
B1FQxM/gRfPoJXPtEScYj1HgW2MQ2OjTSza17K5PRGeMjyVoBfYS1aVlCZnj
FNzlbnkdH4af53eyuIf+2HlLZDa6l1RUWritCcb1imS8HnSpl1h+fOdUji4z
/e44f7WXPMt7ttYuhIKZplGHpMxecmaYi6kNXXTeIVM/v5es537y9NAJzPdD
s5YdT3txHku2mUZrWs3Y33zVS5bIzZqzoRT0hgTWHPzYS7x6Xhnwn8R6MJH2
Dr73EtbY9qg09HrWMhO1Fvx+hoNF6mHYPzxUt5Ls7iXpDD/qnqKNmyzGJUd6
SVRHZAMJx/NunbhRY66X2Lxuef0Z/eJr3JZNzH3Eza8h0eUUzgNadTxHePvI
xfsuFp3oEguh9GzxPnJw5fa/RyKwn9ZmYxpQ7CPRl+8emEcbDoZZm63oI7Z7
LGtjIyloYbeNurWmj1gIyssLnsZ8sjWokM+8j/DwSDmno3vmuvsStvaRL3eU
AtXPYH9QWmYgvqOP5EuqHCtEu36WSn+8p4+IpHHuMo2iYOXo6pWufn3EbONr
jSp05m3nOd6QPnJSUqfV4SzuL/MPtrozfeSokHlwG9qPVdLrbkIfCefvnvCJ
pkDp2F3Z2Kt9ZLyN2XUcLTnBDMez+ojPugtZp2Iwfxn8agws6CMclbu/scXi
+rb9GIso7iOs4oe7KHT1u5ep19/3kamCzDapc5hfvnj/fvelj5iOd728i55b
+7pm7hfe31T5tO55CppCXgVAVx+J+26hXoJ2PBjUcGWkj0DbmmfmF/B6botc
8/N9ZEfYH9XP6HAemqw/Wz/Jf7jilFMcBYOtQVIjgv3kpi9rcRt65Nk83xnZ
flIW7/TTOx7Pq2Uyh4JmPxlrYG4eQbdNvxCpNewn80v/3oUm4PkSXIZL0E/e
3tZMZLxIweYS1rSdNv0k0eqYWTzaSSBGb61rP/H3Lq8TukTBT5uN/Mpe/aRg
B/PWNDTfJ3kLuaP95M0+mVzlRKz3wpx/NE71k1dlM/T7aJFexuENF/rJ56hI
LsMkjG8vhYjDKf0kouSGYBnab/5SWnZmPyEOq/5tpChIyDrvMlzQTwo19as/
ozOq3N9YvugnpxhPhzvS8PyfCel4WNlPXONZBFrQD89vrlGr6yc7d+af33cZ
96fUPfFhez+5N+n6tw/9fJfLGsuBfvLX6IJiYDKeL865uqGZfpK6YG03i76z
TB3LZhkgEgYlZ0+nYH9o+UTDX3CAiM6Zf2O7gvnzwDYWC7kB4j70YnUi+pjt
F0kd7QGypuLDE9GrGL/nDp5SXTdAZiu2b8pAt9WZE12LAeIwv3ZI5Rqe9+gX
wZsdBkhg/MGCAjSTirhBoOcAYYv6EGV4nYJftNL4+4cHyPaja/3L0L0NwdT0
yQHyUz7ryKYbFKw91OvicH6AyJO+2Bp0E+enydcpA0SDaarQKZWCTfLm4Sa3
8f4N96Za0dUJFsvVj/B63YPbDqRRELaP44rvqwHCGnTn5RCa/iTHTvrzAAlR
LzQLScf5y6rasu3XAHFjW/q5hD6eVZPwmD5AsoL8Ys5nULAlPtXwyuQAKRH8
bSlwE/Mx/a9zAtMg+XPYVO4GWjongCVZYJD00n25lG5RMNyr41wgN0gKXm3l
vo/mVdF1b1wxSJI5KhQMMynom7+jL2I8SMRKi61fof196D37rAbJ6ptccZZZ
eB5oAVfKXQbJ692ZLbXo3fqttmu8B8n387s3uN3G9RVvX/Hy+CBJOaf06i9a
JGn7BofoQTJytWHr4Ts47w/p5CzQBgnnd9fhKXS8+K0jxZmDpFYj6e7puziv
3+95EvtokBw5vOsIZzYF9+sDznm/HiRNFplbk9G7Qt8z7fwySMyNwEQ2h4Kj
nJdM97QOEv8cWchFxz68te3kwCCZ65By0c/F83e0wSp7fpDsXS0V9RI94iZs
1cU5RGzyFl9Z5P3/+4Wn9q2RHCK6crm839ANJc4P0jSGiKPrbMDOe/j5m8zm
IuuGiNNkXVcX2kGTZ3Xm5iGS7i9xOCAf69mMaBZxGSJ06XzWeXSQXW/6uPcQ
STQ89CTmPgWlVn7wImSIWJSvCeAvwHxp/fBO8rkhcih6wiwVHXid53fU1SFy
Ve2MguoDjO/Gfq6YnCHCCq+EH6NfK30iqUVDpNksQcL4Ie63pfXVig9D5Mbh
at0PaCrJQJ25cYg8Gd65w/4RBSn/DnPv6Bki4xUySa1oR17G3a9m8PtVj/zy
eYznZ1BmlRHHMFm57pnBBPrHhis5nySGyWrTLbcin+A8SHTqj2gOE9u+BGmu
QgoWuH7/0Fg/THK9PfKuoK0NI9/MWA+T1tKbFopPKRD2Y3zSsmuYbKjUnihA
c8SefV9/eJgYQNfjdc/w+3ea8XVGDJOtb3IiK9B9J689ZEsaJm8e2++2e475
X1/wNckcJim7yq1a0VJjTi6JT4aJx9cmy4NFOE/kmV8Zfz9MXrwOcpxEb4zj
Sj5cP0yOdfsFnCnGz99s9/vXPUxoP2+n8pRgf2guYHx7Bl9fmKy/ju4TkZTx
4BwhQilETvUFBTpxqVp60iNE7rlnyBN0/5j7WQmdEWJutarNtJSCUXZnIk5G
iCl/ikM1+i5TasQK+xEym7r3546XFLwTPOrmun+EpDqdONiJlr22cSQ1eITc
OvGE42gZxpdn/q7J8yNkUHiw6B/aXt7rpVfqCBngZj4W94qC9nM7tQcLRki1
aJ2J2Guc56uyquLfjBD2B4Yid9Ae32MeQ90IuSvINrfyDQXaJ88z8HWPkEBv
xYEydJnOlp/jMyNELHNvv9VbnIe+V+WeYB0lzWezpn++/f/vhzqVjPyjJO/O
S36vd9h/TnnVXZMYJfI+8avH0D70a+1GSqPYT/T6RL6nQCOGba5He5RYHHuY
w12O54mNQ//26lEiShWPXUev/c119SAZJdIzrVvUKrA/ZLyy1thqlJwTnb3/
FO00ulFVynGUdKr9lTKvpECG88sRVvdRomlw/MpX9LGkReVFb/x+/Oeld3/A
/nes1IkxcJRkRU8U9KFf94wKCIWPEnfNy1YnPmK+PXHr4MrYUTK0zXiMpYqC
vG2Dfm5Jo6SS6+Ody2i2LhFt6sYoMdnMu1fhE/an5UeKftwZJQ+KujUeotXP
+cipPBwlNU3qC8bV2D+Jxx6LKhklFf/yGz+hO4sOfBh4P0pc11m+dvlMQbDh
W/X9X0YJU+C3h93oXWxeeT2No0Rsh8K9YzWYXzyN3E7+HSVt+3geMH7B/Oxr
vlViaJSUtPqWJv3/e6m2V5MqZkbJsXrB77Jfsf4G+K2NZBojxiqNo/fRcxd4
nSx4x0jvQUpyfS0+/0X6tKTEGPHhEt5ahV4peFL/n9IYeW5qGLvjGwUCDHtE
B3XGSDHDp49d6Mdmds/61o0RN8kcoWPfMR9XSihMbRwj2WKZBxjrsP9vv+3L
ZztGOrYnvE1Cb9cYz169E/3HWFnuB9bXZpUu3wNjRKkw9lIB+tvHY2sfHh0j
4kdNltfXU2CVuapwOXyMbE00CP2Elpiu9fY8P0ZCN5vNujRQ8CW8wefL5TGS
m77yNB19V7r3o9XNMWLt1MwT/BPrPV/Vjfp7Y+T7nEAWcyMFU9X2o/7Px8iB
mmzjy2jPsJh20XdjpLDJt1XhF857cSdO1NSMkcpp/ehHaI1Pu7/Sfo2Rfa9q
Vpo1UcBz+Oz0ga4xIhHP87cGbcDryGw1OkbiIt7f2NWM+XTamcP43xiJDnuz
ox+tr7ZS0oRjnAiq10ucbMF6RN2yshEZJykD336zt1JweX3sAz+FcdI0Fnv/
KrrEscU1dcU40VQrD1dt+//3bEs9f60bJwdXu9o9QwsUu/5UtRgnTokimhvb
KTBv5Px+1n6cZHl+ZK1Db/IgXiPu40T7DKHv+Y35Jyf5rp/vONF6vbV6BP2J
npMzEzJOTuwtfRL5B8+b6o7TydHjRCDZLZ23A+c5h8SNhBonJUYzcelov9W7
OBbSxwn7wp4w7b+43896/n64N05OG3n5l6KPNkX03i4aJ3WiX/dZdVLwQfK8
blL5OJk97LfzF7po18XqhG/jJKCJw8mnC/sJ8zV119vGid2TINtptOKKbbuK
+sfJFfZgm9huCu5deBHeNTNOVPJbrEXoFOTURVsps06QXqUg6ztoj7b65iCh
CdJYxLx1VQ8+//CUxQ/5CXLQbZfNO/Ta685Zm3QmSOTtjdvteiloPnKR+eP6
CeL975zdb/SpF1bRO7dMkNcXRxyO9GF8J7ivXXaeIJz6m50X0Rq+L9Y83z9B
Ok67uFzsx3kl4+j1U4EThOVjn6v0AO6PUckx59MTxInno1s+Wsev5ze5NEFa
eErcjAYpeHDtxKRx2gT5ZhzrWoWeDWf5ZHVvgtwon3Z2GcL8esom+FDxBPkS
XW9PR7s/0BNMq5wgh4ToW4OHKXBTff6s/ccE+f5ifCPLCPYr7Iyhhn8nCGPY
O6Nk9Otmj2PpoxMkmU1SR2kU68FFkzdiyxOk5OMb2SfogU/ax+/wTpI1TeHc
MIb9ldTf/A0yk+QIp/D0V7Qss9GpSa1JYtts3eY+jvV4ty7jC6NJsvN079tB
9NsdXQ7UlklS0/44M3wC81NDVnyYyyTJTDp4imuSgpMhde9OeE+S580/HG+g
2YbZhC4ET5JvJUVqGlM4//NMpdyPmST+7+sni9A7z0d6/U2eJLcExl5ZTGM/
vrEsdcWdSSJ642tUPfrg1xb7+MJJksSiB/tnKGCNXnl34d0k2ZHXODuGDtii
V3Dm+yRxPn/+/plZnEemImIkOyYJix2jK/8c7sfu35s/jE6S0+5sSxlo18IN
gucZpsix5y4ZK+Zx/a+9WtglMEX0OYtWv0Tvjr6kZKEwRa4+7fhgtYD9wWfx
rA16U2T4RardL/Rmjv7LTjBFGqsz67z/4fNDqXC43RRRN31qM4W+zudDivZM
kQ8CtNfRi5if2Wf12QKnyLXBWXWhJZyPP2Sw+0VNkXPy9y5kore5FLZ20abI
oZuef3SXMf4sXnw5dnuK8LE2675CK7LvmRF/OkXkUhqObWWgAZ0jMuR7+RSZ
0ud/1IS+Ji56MLN+ikQe2vjHh5EGD+Lt+2K6p4jAIV32afTxo/Hip6enyEbm
i8oxTDR4Mm0ukMQ+Tb4XiK8WYqbBXKjq2DOJaTIQe9E4E72BifPXqOY0sQnI
XqPLQoOdO5v+bjCeJtnfZNTK0MH336y8bzNNJB8WcFqz0qBju3Cbpsc0OfKA
r6MRfaXahfNNAF5P+N/9A2w0sGwx+eEbNU0MPur4TqCDWm+66SRPE3mb3dJR
7DRYPX7uJVv2NEmtJG/4OGjwZZW2xEzRNAmdSnJOR5sIjCQuVU0T2/Us7Zqc
NDi0bz+RbZkmUZSjazGa75ellePQNJGgDCs2cdGgheFcTebyNPno765Yhz78
xriPVWiGVM1GB3hy0yDA8cmbsyoz5EGa+8NBNOMHj6Pia2fIql232k7y0GBZ
ZEC6wmqGSDQs/mPjpcGS+4rOC7tnyAjo8KSgnW00eg4EoP07uBT5aKCnLGK1
6+wMmSv/MvsAbWzgrHXoygw5ZJ7dsJ6fBk+7zhQk5c0QyVNSWR/RMrruY19f
zhD9W793OgnQwPbmHyn12hky6ZfD1IHe/mXV1ut/Z8jieoXr/oI00BbPv6s0
PUM2sy5JzaMHed5ZfeCcJU+3j8afE6KBpryue7TsLDmnndsjJEyDdRdbGHfq
z5IbG+v0bqH9s7p3WlvMEq1vCt7aIjT48C41wcltlvxKNz9fjCbt4cWh/rPk
BGtn8kZRGjieMmEqjpolddOFCbXoBfXyJP6rsyR8yOPILjEaeN7UjDmbj9ef
TDbuQfPPljELvJkluTlL40HiNLgks7Sq5McssdbemrKE9qzKWhPeO0s2rFOV
j5egwUcOmoHb4iwx4l+XLCpJg9vmfdsdhOZIUaTuaCZaOf/fA2/1OTL4u3D1
Cik8bw4OIVdN5kiYeMD+YnTXjZwvHfZzZGUKz8kN0jRw2jnQtMVnjvzcZhjy
BW0kvOXd51NzZKQycaerDA1275XK9708R86wVqh2ogeZp0tV8+bIfEZ4o78s
DT7vzpZafDVHeHN3B8yiA4I1R0d/zJGEN7xDZ+VoYHCmdB9j/xxh5VptxytP
A/VnH27oMsxjMx56/Rp6PctAWajYPCk0OlWpqECDWhGmyd8r5snH6e6f99HX
QhR8vDbOky2JbjWrFWkQ133ZjG3nPPn0NCz7DTozqP125dF5opcxuNdKiQaF
S2/Lbp+fJ1EMDow/0Kwm+s8zbs6TUpFt0buVaSC1yvN50fN5kpZ0uqcb3WP2
jD5UM09O58TrBKjQ4Fbaj6CNXfNEnYffeRZNc0+NLl6YJ/vGCtyjVGkQOyG/
0Vp4gbxnZtnMpUaDXXZFLQtaC2TP4acCyWgR0f4TNRsWyKlvbqXS6jQo54/e
ULZzgVjaXtl4F33GOMb7c9ACKTjLXLBCgwZFW1bwz8cvENUI84ln6JL0KZ8t
dxbImeoBCVNNGvC2XE0verlA8vxvylSi87qYmjbVL5DjHZOLNlq4fvsOWU0M
LhA/sfiyejRT+Rqp96z/iOexWZfd2piP3oiEPpH7R9Tqm2o70Wuj+5Perf1H
NC98VPZbgefBriVx3O4f+Wa303EcbSG49vYm339kcZ+Wx0kdGkR/uTJTHP2P
9HnXbmTQpcGB7Loym4x/ZG/wH+bz6EFWdgXm4n8kTmIyg3clDbYYJti2fPtH
0q0yBVPQGZbTJxv6/5HIwDAPKT083zlyX8dYFskRH/GYTDT/OqlwPflFUhzA
fVZNH9fntNljmtEiMTPpdylA56gqZog6LRLzfkvWVasw3w5fCyw7skhEmZ/F
FaN/Wb1wPxe3SLpPlneZGNBA36KVduwuXr+ATew9+q78DbOYN4ukdA+f7GZD
GiSbfkopaV4kDyp95z6jgx6drxSYXiQFgffz7Vbj93HVZ7okuETs9nrqNaA5
hQ6c0tFZIn9nROLd1mB9WMviPb5liSguuhW3of2vrRpr8VoiIxkvi/eupcFe
Nhe7/jNLRMD3Q3w3WspJukg2Y4k0O7HpHVpHA7n2w84hL5bIeCFb7iBaMPrU
3smGJaJj7DASYEQDtcuveK+PL5GbXMc4JtB916ov7eVfJo2p42PB6zG/jSWJ
2q9YJhzlbvdn0a1GW5q8rZbJ92I9w3Bj3A/zIN473stkgns5YRH99uZ3OmvM
MmF5uLXwtAkNbFKOpCZlLROpvvQcRlMaiOZcdYc3yyRuX+jBaDTDmdYDEm3L
JFZq/wyLGeav8xJ94gvLpP1Qh8M5dO++Z4m3eBjgONOJMHZCg33Pr8t8lGaA
1qEc/wtoqxOJL5i0GYDx4oQ2J9DghShflMN6BkhJbn8Whz557GlikRUDfOLv
Y+cyp8HjFtMlXTcGmNyTrBKPFrehBl4eZABY787FtQHrg8+TIPdQBrC5XVkS
h259/fmR8AUGoI9ar+TciPH2QedN+zUGCKz19b+ANhazfvU6lwHi1t4OYt9E
g0enij88LWaAW4H+ZufQ5ez6s68+MoC76JZvLBaYv2yuHmlrZAAv9gfq0egz
rgOWQr0MwBQmtonRkgbWFa43d88ygO74ospp9IUY5ctlHIxwaWPrp39oW6VC
skqSERQvaq4K20wDSZ2kileajLB2rbv7DFqv2tvMcz0jDEwNWR/fQgONrTyf
xbYyAs9T+/lR9PkjFy507WKEmexFX38rzJcfmK5UHWYEOWvv9D60RMUnvvII
Rkj1WL50wJoG2746itQnMoLJmDHpQHO061cs3GKEQufER7u3Yn/DL2m6/gkj
7JM/2N6I/vKWnpH0nhHqVNd/drChwc3f6az/fjDC6JnjwV/QFj37kk93MwLz
uXOtm7dhvJZf8JaaYYStNe3L79CZ6mdv1nAwQYnmQLvxdoxHud6dV6WYYKlQ
4uRz9PVDJ1+eWMEE1S9+fNG1xfxvIPXnqBkT/Ko535qLlg+o742yY4Lm57fu
KtjRIKKqcSp/HxPMnoxVvYHObzqpPnicCR653PYQtMfzOLr6psV5JnD66GEb
h1Y2eBBWfIMJDp9UmmFwoEFZRU6beQETRDo7OYeiP5Tx93a9ZoJtYTsPjaAj
HBZKM7/j9Y1TV3k70uC+2+0TwV1MwKwS+rgVrUHfT/bPMMH5EZe/Dk64f+sr
DXy5mIGWlP6xCi3WGRgSL8sMC2p5nmbONJxfjDUr9Jihgqv13lP0xzVSR8Q3
McPzt9ezNXZg/V+1wifGhRlElkwdMtAVXEVruP2Y4UPznYeCLlhPOuSW70cy
w+eZxzmx6NZ5n7/el5nh689a0Tm0s1Mio0kOM5iotnf4uWJ+XD4Rrl3KDIf+
9LO3o5mCoo+s/soM7n7LibZuNKgb5ptz+8sMUJF17C36oILJ+hvTzNApr/dc
bycNYmQ77Sa4WGBPAbtjJjrWaWnXQXkWCDOIteHfhfnH5XLYrAELKMWwZkWg
/37K+HxnCwtEKHXaDqB5Y32O+LqzwIH6UFfX3fi6nO5ZmyAW2OerWFqB/jWw
Qs36PAskDhoe13OnQYF478n96Sxwx5jnXBpa9+OX9OtPWCBcdnmY1YMG5lt8
HvZ9YIFUuwMPA9Bt5WZfd7SyQAJzSvkv9OubcjJ/xtBnO3TMPbHf7X1cHMvO
CvvPZg3moUv7mt9ulmWFTfc0lvn30KDYM8BFzYAVXlZVe4WgvR85pylasULF
t2aZVrR2bnyBkScrDHzLVzPfSwPXVwr3jwSzgs5MQlQ2Wus7KX6bwArj1NcV
nPswXvepjq28zQoTXu/VD6P9eXhPlpWwQrBcceBXdGiWSIB3LStYj89z6u3H
fuTQ1QkdOit8XNsyQv1vHkZ14UVWSDl2V2kMXW7VoCkmwgbJO25n2XnRIK0o
W2atNhvMvpY//Ah9nEFcIWQDG6wq9o7iPUCDs/m/nX64scGWwbd/fNFCQg9b
tgeywZWi0LiP6Pq6wfreC2zQkPkzTNmbBu1pdnuzMtkgfpfSs0j03rysrNAS
NtjWctuwCW1Q+azoyDc2KHC7ubDKB/v9i37vonvZQNtpJ8dF9JLCs7/FDOxg
cUl6Zxf67LE4Y25JdrjMpTZqfJAGiVw9gxH67NAo9OrTZfSt+DRxAWt26Fyl
TO9F1x+/3fpuHztkmaRuMjtEgzfJ7O7J4exgaLm/6zK6mePPi5gUdrhz73UF
HZ2vby1y9QE75LMOdhn5YnzR/S99/MAOn0y0Nl1ED+udspT8g58/WNzRhv4t
zrM3YY4ddFW/l+n6Yf1MF1mUFeaAu/zP6iPR904eMPm+ggP0lNI1vqK5KlUh
25IDNNMrimUO06C6JUYzdQ8H7GE8GOWLDv/2QvJxGAf8lXwbU4z+3cC0qieF
Az6Ns75j9qeBA3t2MnnEARx/Alfbogckuz1ffOIAqevGHTfQDdvfFzt1cQAn
d2p5J/qAgnuZ4DIHRB4qb1lxBONfqCdxVJITerWGNILRsmaU3f//f7wvn01+
Gbr26zklETtOeCYl4skcgPsnPa3q5scJExmhllbojRWsp96e44QC3QLPRHSh
VpOF9W1OUL//514d+opn4t3pV5xwYP1mFbGjmM9yTV9UNnFC906Br67oAhi7
WzzFCcOzfjmpaPIn9UKNIBcI6MYVtKC9Kb1YFl0u8PK4+ls6kAaNgzdfelpz
gcf6d2a70BqzH2zavbmg4s2aTzfQn2Mi3M5Ec0G9kXJkI9rZKJ7JMpMLdpgX
7hYJwvqSnHNw5SsuuPWKz8sO7e8UUWDSzAVmXfuSE9A3be4N+89wgfb6X32V
6KnhZ7blItzA/eya9zI6Tc9g1GQVN9hlfOJYdwzzvWn+aLMtN3SevlIbgC5k
Px2Y4c8NAUZKpTlof2bW5JgEbniycOVjK3p0S0QwdY8bqm3EZgSPY//wUtTo
3UducOSo2myJjkztXRSjc4O1Z23JSTT9yEInjYUHjJtsrQrQavfMuFcp84Ch
0+HZNnRp4sXkGXMeWOTeXMkXjPG+LSf97x4eUK9mfGSGbvwkZzlxmgdyb7x6
5o+uzw97pHmLB7waUxvS0LIOGrOxr3lAwOyFwCf08EAY4WjngWf0tQem0GXh
9+4+XuQBK6vVdQohuB49XyxPy/LCgGntjq3owZCuTcdNeUFhUWn8OHouq/pV
kjsviChuu5OBPnjT7Nv3CF7ozT50qBL9dmV76vqbvGDCmrJxEE0lSZlUv+aF
3O09ekInaDBzdkXdmd+88OpLhN5a9BNTk3APBj6YXh1ovgt9ct025/2KfPA2
u3lfJPqDpklk0gY+aM2tS85Ee/m8Fu7czwechoE/3qFHru4x8IjlA//HXxT+
/m/pc/MMuXxgOr4UxhiK8+VHn3Ofq/hAi0h3yKMlNwtPvurng4qz6xxM0XLy
jnt+8fDDnjt+X9zQrttne6RW8oPjj0/2wWhG7y25sfb8UGDp056EPiieUCpx
nB+8H7gE3UPLnmswrb/KD+sNH/K8R58a5NhW8oIfuM5FFDSh65nqmCtb+aGy
ptFu9P/rZeRGzC/zw5/Cr7OsJ2mwhq3bt0BQADZ5HbsjhXZqyRQ+qiwAX5N+
2uqiK1cFWG5ZLQBhoRyLgC5tuCawerMAZDtI5jugL55ZeXqNmwBcSJXYsR9t
lGl0y8ZPAKosRRmOodXfZ0SciBCAgDbZ3Ci0lauyenGSAFDBYJ2E9u06msd9
WwA2v4jvTUMbxnHzBT/D9/dwRuWiv+rt8Jr4IABFDdVChehVUrTic00CcHC8
Kf0lWnvhl/DKQQFIttwoV4E2jlaLHVwSgNkTQlc/o4+lbhN/IygI8p8dmOvQ
dzP+NeSoCMIpVf4DjejPLS9r7qwVhIv8DqUt6MCCQbYia0HgLlZl+o3mGK1K
anMXBGGpFOMOtHTzziCpQEFw98k98Bd9u9LvxeEYQbAUOnT6fx+98CCg/pog
rF/79/z/7+eOzrtlf18QEu5LR/5/vfVeJY5drwXhMIPc3la0kBH31Yt1gjAS
O7by1//r9TbzqDVdEKS33+z7//ty2VsNyc4LAqveiks16C362aLsfELA/vm2
ZOX/6xOsPMGqJAR9cZyJZejvDoxJUmuEYFOOT9//66Uys2V8k7UQvNKu0MpD
f6j9phrrIQQhC6r26WjbqPWrWoL+//2p5F3/7wdT+5j85vNCEGomYvX/fn1U
XDFTlSYEylceSAShz0VMvNnzWAic3x/4tBdd+EznLF+lELi1b9hph54+FWRR
1yQEQv3W1aboTU/lBQuGhYDpW7SEFrqW0W0wjVkYEn0mNoqih3XZ27MkhOF1
6K2ty3g+y8d/Dr7SEYbUN5d0e9FMxuvkRzcIw++R8oFadK+ie/g6V3x/yeaz
ReiCv+vYr/kLg2uV3Fgaek78dBV3tDBU1m5fewa98dztiqvXheHSuTbH/Wgj
j3qGdQ+FofHhNwsL9GUm5rMj5cIwJKHLo4aetGyyedUkDBdyF7JZ0Xr6rw5k
jQhDhSUR6sL4Duxv/JbGKgJvppZs/4//jD8ClwukRaCqDTwy0JnUcsEPfRHY
bcVtEopOjZ5QEdwiAhl5Xr32aEXhiX9eHiLAccVxnxbaPa90be1xEeD82Z7H
iPYJe9lomyACr7x4XzZi/rpWLfWbniUC+Ufp1wrQArce26aUiEDm/kCzM2iJ
STZt11oRMKQ/f+CADktzDVpFFwGXrpddyugCSUpNeVEEttES/k5gvl2os9yi
JSIKOYd1ct6j48rKGzdri4KBZb4uhX6ZOF8fvkEUzm/kDt+NXncqnnxwE4Vi
1p3x6uhdsu/F1ANF4URC5q4xrA9H1G643bwgCkdU+4ZeoCcPPWBbkSkKTIlm
EIUW3rBJ5luxKMQM37ffjJ7YZ3U9vlYU4jtNFHnQ4gzbQ3f1iMLVs4sParF+
hQaef7FhWRSOe8xP09C5Hl9dQVwMli/CggPaZ0+Gg9NKMYi/3/ZCCL1FU+BO
5GYx+NT1W/871s/nyn8t3niKgfWU875ENMd1/zVioWIQpm9rbY0W2JwfEE2J
wfb4ll4W9J+YFYNs98Sg8zK36Wus54kLyjmZ78TgwPlRixD0upmd1+yaxWC3
dzqTDrrpFHkhNiEGrU2KQX+xf8gu+MEywS0OWaYpyVfRP/IeBHWriMODAnZv
K7QqNTc/ZCoOSmy03nnsV1xuh17hcRGHngkLqfvon/WnjcyPisOTEZN5N7TB
4HRbQpw4rLO6dJ4dzWLscnLwtjgEr7B99xT7JTbPfMb9ZeJQk5OW44HOcYk7
PNIgDosPLq7hQDsISz+ijYgDqJoefYz9GPsl4ddWnBLg1lXl4ILO31F4SVxZ
At6W2bT9w34v9dk7wQUTCWg9Q+fLQsuqXjGd3CEBD7ie0zei3z7hYmEOlAAz
m1/7u7Gf/Lnpuot6ggSUbwqMjUW3mepp7c2WgBTu29Yq//ejWpv9H7+RgJVN
lwrfYb9aXNEgKNosAbU8bmXu6FRBV46kSQkQN9T0mcX+N6z/M8jxS0KagGoh
Dd2n+Dj/vaYkPLl1PF0T7cHHvPrUJklgVjBXfYv9tWaB+VdrT0mIlXy+1Rkd
pObtpRsmCRb7//H1Yb8eNEzvUrsiCSVam46Eoy8FPTcxfCwJagulB3nQ8vUm
rjs+S0JiObWYhvOA5OIe5Ut0SRhqn9bWQo8oR8T9YpQCJXGFiSKcL/yXDgav
k5UCwWxw2ICueXL+e8E6KWCzTtxSg/OKZ/Ot86udpCDSDhqc0NYhfWfqAqRA
nJY004LzTnsgf050ghTsDit6uBdt56/7e0uuFGRIjM114/xUG/VDWKkc7ycT
8evgvv//XrCgxf9bChY6blj14zy2SliQW2BBCkTDLtj4os/+GLyhIi4NKx4n
/OnFeW7bbF2ZjYE0TAr2snijT84HuV6wlQbt2c6SDpwP6/npdo1+0sB46ePC
LvRex4dxRhekYVd9a009zpdccc+7H97F6z0L0LZBv/mzdfPad9Lwof+L2Huc
Vyt3G1J1bdKgyb05cQ2a6nyQdWZeGt6XraDdw3lXvX/jbnNxGVDOq5OTRme7
dt0SMZSB5fDENQk4L8/O/t46bycDedPFjXM4b1PKfWbj/jIQNJjH6IN2FhR2
+RcvA472r57W4bzuHvctUCJPBs4QxyET9A6tCT/LShnQZPj8IBvnfbtt+Yrn
/sqAicj5SR50U2/UkcZlGZA1Hnwb5ILzddtenfWysnDj1F6hxh14v7sX1z1c
LwsBK+16jdCP7988ZOAqC17MKhvSnGnAw3zpxqdgWfjNvlV+wYkGOi/uZh5N
loU7catPu6E1rG/v0HgiC+1qO/YWOWJ8xdy7PPpVFsRVlSoF0b+GJbU/DcqC
vZVgvp8DxuPfvKknXHJwrT2Dv8Iez6/S3o/5GnKw7u2mKSm06/Os408t5cBm
T+zOo3YYLwGy3z97yQFXXYdZhS0NUr40PZo4Kwee39qzxNDJMbqdWlly4FzF
HO2zHfs1zwqTwDdyUPa7uaNoG+aT2pRLH9rk4P7y6CsWtHldb7bWPzk42tIg
Zm+D8/xJV+cMKXkYnZMeTNtKgyj2al85I3lQfONq2m2N+UAo8NkDF3k4FaTC
pYPebft12TpEHo4PSTocs6JBnsNPyekUefi48FOkZAsNQtKqvz58Kg9X0v7Z
L2ymwaMjiv3H6+QhuEaX0xR96UrGmi1j8iCQKrI+wpIGAa/ViAiHArQouXa9
tKABc6RFZby4AgRk5bDPbcL+yXWRxq6uAHPBj+8Yon0eW8TFr1GAyRWaJUc2
0uD139JEYUsFWIj7uCl3Aw3cfmfE3nZWgC2JFlbt5jTYLFlvt/aAAmRG76kU
Rv9S6Kn7flwBapiaSjYDDbqusQwHxijAnaUg5TCC8+HXxWjxFAWorZ5iuW+G
/f/zzSHv7ygAr/wK92ZTfL7XC9lBTxXg5+VObQ60ed7ohHq5Anw9MHTU0ATf
b3sd/tYpgFK83ApPYxrIHFn2y/qrAA9CbN0vrMd8+fun84FxBXiuv5vlsRHe
b/+xNh0mRRjZoaL4cx0Nioq/dMwLKoKjUsLT+bXYv+0+a16jqAh7Qk68lEVP
PPnenKWvCCe6f6wjazAfN91KCDdXBKOXidqeq/H5bx7Xd7NXhE9MqckRhjjv
3wi/t36vIrynDRxNNcDzsBT9TT5QEbT5Isqfr8L+8iNDNEeUIgTPbU2o1cfz
H8eRMUkpgn+RW1WPHs77uc7znZmKwFF4P2xpJQ3O1JqH/HysiPOb1W1h9Mt5
hsHPbxVBgJgTdV0aLG01W1PxTRFmG27bG+lgfHXYrnzzRxEW46ObrFZgP7lV
/0nZqCK4uf376apNA4aL0VfKGJTgyTYta28tPL+hl56/FlCCWErXIEgT17vM
uP+9ghKY+elePqWB9dJckeeTnhJkOTj6xKpjPV99YuIbKEHzQHXhRTUaVJ2U
DW22U4IZsY/HL6tifDxIDezeowQwGfHgqgruT6pM8dhRJZgd1HS/oYz9jXeo
/PIZJTAs44xJVcLn+6gVxUtTApHje5RSFWmwNsS1UCZLCQQcgtddV8D+vLT+
woonSnBHJvlDijzObxWrm03eKUF4PueXJDkaQGZu+LbvStC5Q8cmThb7qd+L
5h4dSpA+umNTlAwN9vEXMwaMKcHcq87nJ6Rp8N55MfE0ozLExazOOixFA1pn
zqskQWV4SxWy7ZGkQbrXmr23FJWh7kUl3V6CBhaPW2we6iuDkF+7+QZx7Cc1
jjuWmSvDltyjEvpiuJ9hCZs/2SvDmOCUr5wo5keW3Qv1e5XBe7zXiEuEBvx3
a+F3oDKwmn6NnRTC/VI909cTpQyyV7Vt2wRp0CpV8mGYpgz/dl68WiFAA07n
Y/cmspRBIPvM7nx+rF/vPPdNP1GGBruMrEQ+nI+4299Nv1MGhsFw70BezA9D
zNcnvyvDtGjpfQcePG9Nuc9GOpThRsF84CpurEdrt/f0jCljP9H9QoCLBndi
Vi63MqpAvpF6zBAHDRpCjD9/FVQBSefA71XsaD4pqVeKKtC/Muz2bTbs911X
lObqq0AD2+JMGCs6+tLJRHMVKFl4UWfPQoOEr8JqgfYq8FQqxECdGePvhP0l
270qMLxzQWqBEc8X/copzUAVCM2WiP/C8P/f34bfLp1RAaeGrKibyxSMbdFQ
r6VUgP11ANORJQoUBb6Fp2aqgL32Hl6TRQq4zxkm7HmsgvOn8x2OfxQc+OWt
qPhWBTpL11X+mKdgg4IJV2utClgcnTr2/7/3+JKwXZD2WwWkjS89PjBLgZfY
EiOMqMCyR0rkihkKqON7c3uXVCDrr0zv2BQFb5nyauL5VKFczWLi+SQF/VOB
pmpyqtDtLHAzdIICg7MqlaU6qnDxyHS/0TgFmsXVultMVWGDQXnz3CgFDfd9
Lb7aqEKUYNKRkhEKuvpqftjsVoXtT0/k/v/vdwbGIu6W+6lCTOWtc/pDFDim
/IlaFa4KjjW6vIMDFHxqX7vmRjze/5S9SXY/BXyyKQkzN1TBM8VI1L2Pgp1v
27Zuu6cKj+iyN4R7KTiR9gNSS1Rhq8v6T1V0CniqeA3bP6rCqfbanFPdFFwM
Wx6WaFSFghgVg5VdFOzynF5vTVeF017RAX/+UpD3W60jcEoVHHJN3KkOfL7s
3PwkFjXIT8heNPtDwXD6vj13hNXA20vCYbCdwrqr8LlASQ3g6uSu620UbLsb
//S+vhpopt+U2dhKwbtB7b+3QA3EWc5cGWymYL42SD7OVg38j7FXpTShQwsN
fDzUoOxO3nPjXxS0hKj0GPmrwc/VrZ4dPymoDmBgYjylBi4P5atiGyjYXBph
UxavBhd+To1o1FPgejw/0e+GGjDE0X9V11GQXxxD8eWpgfDDyBi/7xTE3/sn
mV2E1yd2k1zfKAjimx7XrVSDIotxzXtf8f561p33f6jB8SYGdcsvFJQEfyqU
/qsGq5Vkhzo+U9BubqoZOaoGzN2DEaeqKbAc3sP3Y0kNXthKtYh+wusr/9GU
4lWHTmVntocfKYjRPLLRUVodTss4MFp8oCDxSZlSpKY6lPVXf2muoOCMckRS
6lp1GFsd6R9QToGd7j77PAt1SLy68i/Tewq64xX1ch3VIf16rs6Vt7i+x4In
ru5VB/Wip/ZqbyhY9pPbfyJAHSLmVe2KXlFwwaHPcksE+k69lkUZBeVBz705
E9RhxCOts64U1+urd3zpdXVgLNx5yvMFBS/nhk/uylEHy7GZ6f5iCvYJ2i4O
PFUHQ+LuHFxEwSr3G61+79QhKPbkjaVnFAipTvxu/qoO48FQee4pnmeTq7Xr
WtXhaXR+M28hBaxtdcdi+9ShO+lZS/JjCtTdxa68nVaHJx6e1RKPKEhWm1ro
Y9bAuvQ4L/0BBT0hYoGMghpAF3sWKl9AAeNZ8opNTgPOL58wycqnYE+f8705
LQ1wuSYwrXgPz2fY3qWmtRrAY3s1NyuXAgepxNjcTRrQr6LmqJBDwYy/Dsc+
ew34ntYxn3EX9+9TiS2nhwasPDGcKXWHgqyOBtUMXw1oEwjZfDULXx/0dJI9
oQF73+eMCmRSYKPklh0XrQGFdk9vxt+k4HTn+N+OJA1Y97POkTmDggeOVKNq
ugZovAah8DQK7mlWbXPO04DDpSatYzcoOFfgLXD0mQaUveN65nMd1ysgoD/4
rQbMsUyktV6lIM1OPte7RgOoNPOrdldwv6VGBTf80oDpkxbZ5ckYz7syp9m7
NIA3y+Hz6ssUZJtoKJaMaMAay3dcuRQFyuvfujss4PfNHTognkSBWlNn6E82
TQhnXff73CV8vihHsklIE6xvsJycSqDgSKRYZJqsJuRSL1fvj8fv//YUU6uG
Jnxg+iT+7QLuV5dCKquhJgQPpSuanKcgarxPSIJogofmfefcWFzfg7zGwtaa
YOPjVyQYQ8HKWYGOaSdN8Gd3sww/S0FgRc2P956aUAKj7F1nKNCwC/ob4qsJ
0WVPFreexnhoON8qFKwJUhVKWk8j8PVXfbSrpzUhSb0mSfLU//+e+GsdY7wm
uOit1z8dRkGRa1WAU4omnEj/J9AVSoHbo49GiTc14RKVo7/lBAUCETJMj/I0
gTn565X7wRgPPqGpRYWaIBjJB3zHMf8XjdbfLdOEqTBmg6NBFJRKM8Sc/KAJ
5ya3BX4/ivnhxYUww2+aEJdEW9QPoKB+riGhoUkT7mcda6b54/pWXk7Y3YnP
tzqNa8yPgpF/n7d9GtSER6rPKFtfCpSuc+VKT2uCgZl/wIOD+DxRmw87LmvC
yZWh97h8KLBeMRR0lEMLaiPjzH0OUCCf0EQFCWrBw9Ou68v3U1D22TPdTUoL
qjfeuiq3D+vLVuvDqspaEJwi5XZyDwU6Lq2NDdpaYNwZF/PDg4JQyfoiX0Mt
cIdH0jruFGzxO9zRaaIFW+xtFc/twvNxx0PP3EIL1lTqXW93w/On13Lq7DYt
SAuUil7jSoHFNp/MXGctsBRp7Lq0g4LXdRrBj921IJ/B8G2XEwXpzV8b0g9o
wd43DBLGjhQI376UcdhfC0ZY+UcoewpGtRXy5IO1IDt71Ra6LQVNPNXfn5/S
goAz5mrG2ynwkXab0Y3RgjsRwheTbDAfKahPxydoQVfo2VOd1hQwZUsXfLqs
BXQj3/k1VhScoh7M9N/QgtJ9eRzxmynwX+gqHs7UgtidMvmtFhRMT+2sqc/V
ApPQ7A7dTfi843MiGQ+1IFBKtfDMBjxP67YHbX6uBT19kXJ1gPn6fnLlj5da
wMt/XVOZYH5rTRs1f68Fp1Rdfh4zxfobW9tAq9KCQ5p31SuM8XlV9FzLv2qB
ypGDCiLrKdAKcNv1sx6fNz6xfP86Clp7zpZXN+Pn7ZlEnq6hYK1zVHDmHy34
VPpYhGk1BSddq3a40LXgRtv5KjsDXN9Ov20jA1ow2BKy6pY+3r9GEQ6OaUGO
nL/z0EqMdyFhsffTWlCnttPQWBfjR7u+6N+CFiyYrqy7sIIC0Z1tXBKM2tB0
vF3/pxb2J7+sF4T/o+i+46nuwgCA23vvvfetpKxSziOzMlKyEkkolERJkiSE
+/tdlJRIQ4pooKVQCJUyEyLZe+/Ze94/v5977/md3znPeZ7nvO+nYqHAaqyz
vaJ6Ami1tAdMclDgQOfNXaf///sj3i865vFSgNErZumDcgL8OJZzZ48QBSau
y11iV0qANycfKVeLUSDexqHxoAJ+3nmzHmVpCnj2ya3el0sAN88bnzzkKbg8
n1kZk8Hxkmn0LEKZAsjduGmbdALMBOSlhKtT4IXCtdgoSTw+1Psd3ojHi9KV
qRfH77OjV0pSiwJaJ0ySpcQSgJjgu/VWmwIqlY+nvEUSoC3asFZHnwI/I+11
C4QSoOwdXWGSAQV+eJh5rQskgFfVLf1aQwpUzPtd3c2Pz7P7vM2IEQWOXCu9
foMXr2fW27F+Ewro829N6eROgCUhTZYycwoUq31I1OBKgNsXnMmLeyggMGUd
fZYjAYbGx0JFrCjAxdUZ/JEtAZQ/2nym2VCgPcrtBCdrArC9uuU+aEuBlPtl
h+2ZE2CxS99Czo4CzeNLDvcZ8fOdHQP07CkQunfeeZQex2fQws+NjhTgKX58
Qo8uAS79/ezP6EyBla/L3MxrNLASUtz29hAFojq++t5ZooFhpcxGy8MU0F66
Pa01TwMOtxDzUlc83g54Uj1Ngym/zKv8RyjAF3Q9yW2CBs8ky7t2uVPgK5P3
m/kRGvRl5rgcOEoBDiOqFDlIgxKjypldHhT4xtNQpdxHg1g21Sz+YxToojCV
FnfR4L1rZmAp9kroCKv9Hxr83VHpYumJ1/ev1ZPxNhp8D/x89C22m8z4o5hf
NJCdiI9h9KLA/tJ4FvkmGkQuFn7fiC041l1bVEeD4lBCXw9b2zmX9eB3GqTs
FqqRxXYXTy+Y+EIDz0PL1AE83vFxr9a4Svy8xrDLJLaVydtLKuV4fC/XXCFs
qoRBdlkpDW4mbhe9gOcndjTZ1e0DDdjWXatL8Pt09x3PXH1LAwGHz1Xd+H3F
Nx+4nPqKBjt1hGT68Xoc8hhb0M+nQQFjRlM1Xi8mlRq+lmc0YB3xnItzo4Dy
hfC64Kc0WHklHL8Br2/Dk6QdYk9owFzMej/PhQIdiVTnd5k06Ni70ZgH78+J
I5Oah+7T4GXJaJi1EwUMzQzK1tJpwPDjkuspBzx/sz6R+6k0EGqvnD55kAKd
m923mqbQQHfderfVAQrcviQlPXydBh+SzAO4cPwE7AxvpSXQQLQ7+sJTawpE
DI+c1CVocL7g2lkNSwosuZZ2dsTS4PH4ycDY3RRYzt6nHR1Ng1HN1ahqM7w/
B6ZOa0bi9X2cWDpgjPc/Yzy1NZwGIrozWwaAAm015JurF2nwiSFnpnInBcy+
8NdsDqHBG+0+4ZjtFGA4+LKj4ywNhi4FPFPVo8D74XtT8WdowBv0tuHJVgpI
pHNzG/jjePxReotjMwU+McvojPji9fmiJmq1gQIu8tOn0o7TwMBb0/O0GgXS
DB+WWnvS4Nv37NQgJXz+kekGhqM0qNjbXeskRwFzmZ53r13x/hdMSctJUcCA
Luqk3yEauMqK360SpYBilLqloiMNVm0CfPYJ4u9bVzv/tqOBnHZmehEPHq/d
9u4NWxq8lhjdz4Lz1/dLzyVtrGlQNCeQtZWZApZbyn9x7MXxcTGgYBcd3u8E
719V5jRIdhtP2Yrzo1yuv2y0CQ3nh7XTLDh/EhKPC02NaGBXm+byflID8gWa
7rAY0mD4rXLIfpx/udIKW6u308ChMLLvW58GfNNbP0PVo8Fx/22fVHH+3nTP
1c9WG8f/NasNXji/c5eGfhXVooHx9t3mMTj/2yfNJHZupEFgu+7WeFwfPBRd
qp5o4OdfvMd/BtcPez9j/0BVGriZk0w7cH3Ztk+TREo0sBWI2jSE649+RLoa
tzyOt7yr+SG4PlFDGI3bpWkw4cBSOIbr1xuPH125EjT4Qb9ib/pEA4TveLCH
i9JgjlJZevm+BvDYyJfsF8LncV5P8F6qBmgiFyY1fhrQmm6de3hdAy69OfJ3
nZsGCtT7vPFU/H7UM/a/OGgQ9u08k0OUBuhIfvd5yUqDS7tehrJe0oDNWx/K
E0w0+B1rnpZ2TgPYxWXDfehpUKZ2jxDx1wDJoKMxu9dJuHQ8KvistwZ82B1t
qLFCQpie8pV3bhrwZDH1CdciCQcZeJu7HTTgh/qTL5OzJMh5aaVN2WjAXHHu
o+YpEvQUf6/1meN62pwGJeMk4MBT/og0oE/32N3HIyRwm8wYXNbTgLHD/WVJ
gyQo2KmcVNHUAIX6tZfhfSRIml3syVfB/RDPRf9T3SR4KlG+KstogEys+j/X
ThJQfalluLAGqD74fMy2nYRNSlIppVzY6SyZpq0kiPcE/exn1IC8e7c/GjST
8LXXRntuWR2yHyuUbG0kQXg14u/wlDoYXt1xb2MdCf58G1mrB9Uhvf68j/p3
EgTWi39SO9VhW66bnOpXEuyYl0O2NavDur3/Z5UqEv5JcCv8qFGHeUvpw2oV
JAROWK/uKVeH06U/hymfSLjw6pDei3fqkBuxEqBVQoLMB0GG9efq8JprcE7/
PQnBz2/Ha2epQ8aZkZBdb0noydjHaJemDlNHLemtX5Gw3bDtlkuSOtyWsaAd
yifBpUPoovU1dfh3UUDV9zkJZdniHeqX1CH1789vF3NJ8Hi0fXQ8UB2e7Ci4
nJBNwqM2urb0E7g/5yizyMoiIceC8ksX9+N3t/GpljzE30/8JFSE+3Vr8wcy
LffweK8WylVxP8+oG7hlNp0EV5Iichn3+3S0IE+BOyT4UYZ3lOP7AKcTWbTl
Fgn3+sZOTKnj/l0uQ/tgMgljOVK1HLLqMD0a2hySREIRV/RdXiHcL1tNPrhH
I+FvnDsHHbs6fLUqSftCxfv1kMu0fU0NLl68WzkbS8InFvaIzGk1sBhHigox
+Pc/licdB9QgXd/ile1VEt7GZFUt/VbD63MgPDICz19mQS+mTg021cxEvrlE
wpNZhrP0n9XANDr/81goCW3XJl4ef6cGqhq85iohJDDZrMoX56nBeGc4h/s5
ElrfRiyu31eDVqcAgbuBJIw4ThzfdFMNPDrN3DtOk/Dd4mvW3jh8/9ztvCRz
Cp+HfU/77C+pgRvnavtRXxI69XY67TujBpd0Anmyj5NQL2ago++lBhC8Rpvy
JME7+lQej7ManFGv9djhQULTbN5coxW+PzoIUmOPkLBW0WJ0zQjfH5VGOFoP
4/ffOfOZoqMGAx9PdWscwuepcfFViZoadIrnCYU7kiC4NGJqJKUGhg1PH/48
iOPrTVN2Aa8afLL0Ttx0gIRIhVJhEXx/vlvY0Bm77/9/b+Fd8XF8vzZe+5Uw
YEVCu17Tz6f4/h0z6ZBlvpeEF9LSSZ34fi64SUMhx4KEaPr7Kkx1qiC2XZqF
14wEsYzjVeLlqnAkbP7AOWMSLu8IfiL3WhXi7c5w/wUcv+jLmli2KvxrMta2
NCTBp9JphSFNFVafCX0tMiChzkLl5x9SFW6vRtVRtpEQs1O4NDdCFfZ1ae7O
0CXhIZVuzC9IFXiT7+sIa5MwU12YJOutCtGe7imEFj5PGRM9FU6qoFY56s+m
ScKzZFehw5aqMGv79mPUBpx/wtMdBg1V4e9vzXhmDRISjXW6vLRUYSXgdV2M
Kgnyrqm9LYqqUHMiK4lLGe/vdUqyoYgqfPWzbbiuQMKrp5tVbrGpgtFFukRp
Obzeyy1f+5ZVIJVhtjZbmoQH27e/Vh1TgaZmjwR9SXyeZGwkXTtVQNE6vPGL
GAnamvMbYutVgKXKL/WwCAnDu5aks8tV4FrH7v4ZQRK41tnlS16pwM1tG95S
+Ung93l5vPqxCnDKy/Or8ZJQcs5Rtfq2CqiHbpz+zEXC2a9mtOJ4FcjosHLx
4iAh6eP9hidhKpB1+9w+djYSrpzyVYzzV4Hij9drnzGToBgWUeDurgIU3dg2
e0YS3OzSCjUPqIBawZYz9PQkrKxaOc6aqEBoi0fKs3UCvJzp657rqkDHlsE9
rqsEpEssWR5VU4FnlpEE3zIBn9et6bgkVHBdn3T7vEDA2J9piTxOFbBg7i27
OEfAicHs76ZrymD0j+2N7gwBpSXcu5vHlWHtK+POmUkCgl/5F7v+VQbV2tMH
88cJKDabcu6sV4YrMb10QaME1GxLtnUsVwbh8hGkP0yASPHG+i+FyjCczSn4
bwB/3/MQu3aWMlyv/XShuo+AvhiqekqKMvRtuxp8o4cAYfPVIzPXlOGh/yd2
jy4Ckv++/GNxQRm0Yv5qaXcSoLAaXp/y/38f3Wg0ydpBQMgPxuN/XZSh7q2B
6Z82/H4JmXUK1srQsEle603L//8eb9I2N4Tn52BQmNRMwDbdqrrkzcoQXl7z
43QTAU16jBWV8srw6Q9fhG0DAUyatTAtgOe3aPBNu46A3wMhQWJMyuBAhuZJ
/CCgKJWDum1OCZgU51UZawgIi9tbeLBfCe6bfNs+/oWALzY14id/KQHjM8H+
31UEUF+0D4ZXK4G8bZd6zWcCTjrFW5HvlCDPD7GUlhOQ350ZeCtHCVgLFEML
PxGwNfFd9N07SmC0cfe13FICNEU35d+jKsGUe8DGx8UERMhJymeEKUEOy16f
zPcEtPk4rt8+pQQeU36Gme8IUKoPC0p0UwLX3APZWW8IqLDsyYvapwQdqs45
T18REOB1r+mckRK0HlsxLCjAz6/bL+C5RQn22TV7FL8kYDAFEvYpKsHpU4Tw
1+cE/Dx/NnibEH4/4Rmb1jwCzu57MinLjH+/c4x75CkB2ut6SkzzinDa3WH3
v2wCeM+pbe/vV4Rr9xjWhJ8QwK0n6lz5SxHEZXfpaGYREOvC8jSzWhEMx5ln
9mQS4JG32S7inSL4223UOfGAgJhK4qJLjiJszIheib1HwOTg1z26dxTBmP6J
ad5dAi6E2vbxUBUhVEhBsDGNgPX9Jmf6LypCSUu4x0oqAXL54aLFJxWhocFM
V+U2AbMXby0nuSrCCeaFuAMpBNwKaIfjNoqQKMTpHpmM9/e8Le9OUIQE48U3
r64TsKP2VRy/liKguE204UQCntqF/+qTVwTR+2L98gkEOL/8LV4koAg6wlIf
DpEEdD9/fpZkVITmM6l8t6h4f9B1Ho9ZBSivmuhujiOA8raZVb9PARSCzmwR
iyXgaFXkVe5mBfB5GLh+KIYA/YBDj3sqFcDeFpk9iCLgukFzUtEbBbhuKsU+
EkmAPZvSiaQnCpAqbGmme4WAFOUNlr63FSBGhXMt8jLen8PEYdM4BXwfStjQ
dIkA1Yb0ErlQBWB8zt+kEkZA+yP3hDVfBeDKr5gODSVAtjt85reLArSc+hnT
GIL3f8dxtg9W2L4+SRvP4/NeZTSRbqgAr5we8cedI+AK3XBVhKYC6PI+ZBoK
wvuTPfvSW04B6ONDffYE4vHbntbY8OP5zxntehZAgJYAn952BgVgSmOKFzpN
wGbuFl7VGXnYfeG7cdgpAqalT58V6ZWH8KVc30E/AsI9BqPYfspDU85Tentf
Ai4d4HJb+ywPW1i/MlWeICB08qjM3Gt5WNZkCtI/jtejVa1r4rE8xA7bWud5
4Xwls69i7JY8PMvMSlLyJMDF73LveKw8VJ2eQnc9CHjeL+I6c0EeAlilD0oc
xflJT8VqxVcepL/w1t86gs/7/XPfWQ7LQ8f1F/nibvj8cMUsC1vLQ7P+8GLa
Yfy+AuSEGpKHP8l3Hii4EPCi5WwV2iwPFKeMZznOBJip/0lzlpcHG9saSR0n
vJ5uUnEhAvLgGTA3+MkB568kg+w0Rnnw+T4kZGtPQM6pVcGKWTlouBN0t9sO
z8/sZ89Enxw+J4evnjtAAChOa8n9kgPim/dnrv04Pph1RQ9Wy8FshtuRR/sI
cPtpk0u+k4NcVzY7sCGgMyyN/XuOHGRqy+KSQoDtPnVzvjQ5UBo4DGGWOD7k
iy46EnLw4dcFXdm9BAid/fLp0SU5aKZTv1y+m4Dog9c2LvrLwdYFUSkfC5x/
vP8027jLgcPIDJugOQGH50805e6XA0qWp2mJKQETDeE7eE3w/K6K1fmaEBA4
YqQcrCMHCywfHksaEzDM9yizV0UOHH/NfP1uhM/jqnadg5gcHPc8on8F8Pre
0C6uY5cDJ/mMcX2E5/N9J33GvCxknN8zOrWTAGsWa9cnrbJw4NeSZt4OvL6i
p4uKP8hCfLbRWx8DAqqjhnd2ZsjCFseCSI3tBLA2BPJxR8rCPcuOhFF9Aoaq
tziZe8kC+9iePy/0cHxqlRiSu2VB/UGcT7Aujv9k54GuDbKQnaelDToEZFrI
h+zikwVGly/bOLUJYLYF8RczMsCzsyWkZQsB4mGOoxq/ZMD8Svf0Yy0CSpwi
RAqKZKB55cTDkM0EZA9bvLe4iy0+HmulifNNdcHaSIQMJI+NZCpuIuCY0U66
dE8ZyFL5M72ygYBc7l+9h3bLwI6N6EwzhYCHjJzf1TbKQCmVKl+ggfNbhFYb
I78M9O/c+S9RHde76OYNY7PS8L3sM3ugGgEMmiu9vS3ScCLuFrJXxfmKXUph
5IM0lI8pZxioEPDq22ZGuvvSoKzVrqKojN/3bG6WYpQ0mEWp/uRSwp+fCNOw
PyENiUxnniwqEPBhI3duipU0sKQqZ/TLE9DocMRiUEsa8gdfvmmWI+CgeYiU
hYg0/AkOn6yWJeBOfITJm2Up0Eez5sUyBDj2CrfrdEoBXWTQhwJpXL8r7NbL
y6WAs/6oZa4Urj/0fz67P5GCd4xy81mS+LypNlryElJwBHG+fSiBn0/5lVsT
IAV+MxEJD8RxvrnO8++2vRSELP8NeyhGQMaUjkuwgRTE18RdyhLF658u3XFM
Tgq2mbYnPBUhoDzmy+2jzFIQl69ZkC9MgJP+s+zTw5LgwfSn570QATtvVCvS
aiWh+IuhfJUgzhe0dJmSQknw2vrkRJMAAe9Ctr9Yuy0Jd/n93/fwEzDzXnvc
KlwSZH/2C83xEZA0mz327JgkpP86EMSGve0ga5ncHknoCNNqkebF50HTIvKh
piRYb/tgqMNDgMOlIGM9YUnIMjXLsuYm4M/RDSLtyxJAlyzH7cNFQKtWKk/S
Xwmgb04NiOHE9XD0DHKqlAD+cMaGLA4C9PYvFGnlSkBr0+MN1ewE9BybTZJM
koCBmcbwETYC4vdWtIicl4BQwcYvfNiJs3bpiq4SYMgyy6bPSkDvyJ0pIxMJ
eJMdaeDOQsCuJZb+AA0JsG6ocaMyE7C2FBJXwCcBzjXiQe+YCAiinR1nWRAH
jxOF5wYZcX60FpP36xAHRYF+T3Fs60g5rZ5ycZBrWkCWDLh+eo9t8MsRh81n
tjBG0ON8VXRZgTVRHOaD/uS9ocPxuf+ybGGwOJRYGxtO/qNCTp6qVqCrOMzx
ZeVrYNN5bDlmYorH223F7r1Ohfj7Mp9VN4hDsl84PFqjgv9LgSPSguIQ9+mK
fd8qFUIKfoPyshiwnUzfrYotIDdxBnWJwd+LwmK+K1Tw++hL71ctBlazmz++
WKbCXzrJhZznYhDTogOLS1So33XGdfWmGBRs8LlphC1dnmR05JIY7OPi/0Rd
pMKGq/w5zZ5iwPXyZEnrAhVcQ7bcd7MSA7vYCqoatrbuuuaKthi8HXfSCJmn
At8/NbdsKTH4velM8rc5KpwdENTzYRID/wTbGllsZ8/vpTtHRUHOZcf3s7NU
WD8lQK/UJAqNXedufp/B44naMEh/EAWXy6YqqtgslzO+qmWKgmjk6IUr01Ro
1qg9Yk4VhbO5z5M6p6gg1Wr37XyQKNCMGn0NsZkeH+YrdhGFSy/vMGVMUuEb
41cdIVNRiCasDtFjC6ltMrq0URTMiY2nPCeocOV+g96KsCiE37xs8G2cCqye
r2Ti10Ug/FP8py3YBh5xyxsHRKDO7cb6nTEq5J3+UNtTKwI0hr+TLNgxGqce
5L4VAUWlwpuBo1Rwlzp/7tp9EWg4ZT/eNUKF8Iu+NsFxIjDOxT1vi3245sbm
kEARqDork1s+TAWq7YoU6SICRwPqefSwr991F31tKgKusielcoeokH/XTGFq
kwgULes3KmBvlu1HSEwEnv69qHVnkAqFbdvO3KMXgbtCETrC2HScy0VCI8KQ
q012JAzgeLmRLpnWJAxHe0dVebC1dBySdUuEocW/X4Dox88npdR7HwsDS1ZF
Gjf2nMejX5mJwjj+68tpfVRQvOB7/3yoMLRlOkYLYt9MfRrt5ikMAQGZ3bd6
qRAq5hXjZCMMXMt0v2SxyxvdHnptEwaJhCL3Jz1U2Fmp0BatKAzVgjIRW7Ad
O9c1iriFITn+/NaSbiooNTMl0y0Kwb4DosF7sRul2EWdu4WgtM5iT1sXFU6H
PXteWSMEDEwuT32wL1geOWz2Rgh+U+/dWv1LBY8jB2Ra7wvBrzwvvgRs3RvR
k5eoQrBk+49PGftJRXm9XrAQCPB9uPW+kwqvnO+VMh4VgvuaE48OYMcqXHrT
bSkEz/JGdMf+UGFGnvq6SU8ItgDznmvYLxSr3rUqCEHWoYQOJWz/guXiKW4h
sNHtnijroML4/U+lUkuCUP59X/hR7GS6mPfOvYJQV74ljhE7Z+fVvKe1gsCU
08GT1U4F3uCsRN73gtBV+oRzT/v/57PIIzpLEITjRi9N/KbCgsxxWb4kQVix
Z/C+id1mr/YxN0wQ7IxMygyxDX0tjFxOCEKfNjdtsA2fr/ihdJmDgiA29fbb
dWxeKn39DAgCwZ15DrDTGg/9/L1BEKpWKeR4K97/ptuPmsUEoZDvOd9d7MKF
rTt6mQTBI4y6ao3dKH7hOtOUAEQcVtpHjz0YeOORXocA6L76xf6qhQpOMlf9
wr4IAP85NjUf7OUWxe6frwTgW4tYthy2tqEkndEDAXAt84lv+UUF8ecNpSWk
AKzuPfo9EfvZzccSNqEC8D3u2ElL7A1ljezT3gKQHfHrBBu2zA+/6Md2AmCg
qPDpczMVFK4fi/U3EoDUg7kBV7EH6OI492wSgJjZPyEm2PJJscx6kgJws0mx
hRlbm3ncX5dNACwr++Kqf+J4E5I3tpjjB69bCQlUbLNh32C/bn44Lpk4YIut
vLrA9LCWH2oVD5Ji2B+Da3tGPvBDOrE38m8TFYSl/3Ca5/BDiX5vRTb2Lemp
oMIUfjj7irQNwrYWThHRjuKHz7XvVQH7sLLZ4Ocz/FDM+MeUG3virnfXiSP8
uC88nvO7EZ+HfvMlWWt++FNZd+Ap9hYJUdVBAzyfwHi4iJ3yfsi9TJ0frp3n
9bfGjhJ8d++ZKD/wRTV1yGNPLXu05TLzg5vjgfj5Bhwv258zF8/wgdhn5nM1
2P8OmIl3dvHB33yvtIfYfn/ecwrW8QGL/PRqKLarbVyjYwkfHFZTvnkQm89H
yPtFLh+kroV5bcauanj0QfwOH0TnhvpxYZ9r9P16I5YPvkqmZw3VUyFyv1O0
/Hk+uK3vIViN/cbfs7/Uiw+st+x7+Rj7R/HZv/4H+cDDduDSNWxxVWcfLRM+
+LSYe8EHOwZ9D2HaygevH6s8tMLWXwpiGpLnA9uVtnktbLq17n9/+PhA/YVt
kCh27GWN8pp/vCCZKSixXkeFLu2xnesdvJD3K6e/D5uyo8R5/wdeWPd/0PID
m+O2OtOXVF6Qexs9/hb7TEOK0tEQXmBU7FPJxBZztsmSduSFdkvLywnYLNpn
A1d0eeEQ/56lMOyGnwlnV4R5IZYrIMEPW2LL7E3pOR74t9HWxAVbW+7XR/cm
HvhwMEzQCnthprK9qoAH3kXHrhpiZ/zb3GRznQcSBznWtbBnJjwSls7wQGd1
iogKdrZfwnLFfh5oSqsykcT29P+68nILD1xl2BrDj+3/lz3sowAPeJUFtrNh
xw1SvCenuSG1TsmYHtskeeaBUSM3mFl3v1uupYL5GId4YQE39MbtRnPYafRM
+eY3uCGYeal+EvsW1cl+NYgbMg8lnB7DXv/nM15/kBtqo5+Lj2B/LjU5Wq3L
DeICi9+GsK1ll293inKDxwBX9P++M3EzTHSJC2rFk8yGsfdw88/5t3HBfN8G
rlHsxacWg4PvuUAgP/LnOHaDJTu6ks4F4jyG96exj3NzdBmEc0FNAdOpBewM
t/FXwu5ckBcdsX0N+9sHs0e8xlywcN2NmQm/X+pQwk11ZS44JbD3Oyf2q2b9
AA9WLjA9OpUghH2h4ZZU8RAnVHDR28hg/zqyHK5bwwmiFeos6th5njev1D7j
hMajUq+0sQdmkjmvJXICg3C8sxH2W1cxhiNBnPAeqc9ZY3932Wzl4MAJTVZP
Iw///33/jsaT2zlhubGS6SQ2jyZ/2ENpThBO2BL8f3x85nihuUjHCfQnslpJ
bBevxAbfXg5oOPlb4z62ve1ly/UqDjj7M/5EIXb7bYOrz59yQPvamRvV2MNh
546E0zjgsq9VTsf/z3vdUnUykAPOVLdkz2AnKvy7d8GBA8p7GhM5cPxn1oc2
PDLggFsv1o8oYLMHN++akOWAzaYSIgbY1xqoLfZMHKDWNvjcDlvrlcCF9kF2
IOk2bfTHlnrXyX35OzsYUJ5T47DfTtEuGOWzA9/hLd+zsOMLbmTJpbCD8PNL
Y+XYRWF256UvssNGD5fRrv9/b7W5Wc+dHWZ7blTT4XxAKYnM8jdjB62K6cty
2IbEo9oKCjvolxgJGWGXCA7q6fGzQ0mBdcRRbNtjtz9XzrPBVO5A5VXsP9OM
bjiywbbld8/j/3//8NTwjjI2KIhdaf6GzeQnba34hA34t4tlTGKbu9ueViHZ
4FI0k4EIzn/b9+/WMwtig1bNG9k7sDVbjWKvOLNBvHTakAd23b1zlr+BDQ49
m16Kx37Bquu9T5UNyD3+rYXYLMeqSru42WCv+3D0H+w5Hd8dtFlW6I7eSc+O
83WE29Fyx9+s0BZobK6N/aNifLthGStMMLU4HMGmOR+IRdmswLW9RYvAPljW
dMMlgRUMdBWairDF3d4ZJwezQq9h8s4hbOqn3ReHXFlB8D3/yf/ryz/+eiUn
M1aw2RribvG/5dIVezeyQuS+Z+Ih2BVL665xwqww/PvGjRxs/YE9xXvXWKCz
mL++HfssQ6uSWh8LfFnj+MGL652YDvNF2e8s0NvoHWf8f718vjVb6xULKGbz
MZ/H5mmvS3JNZwHh0fEdedhMrrtls6JYQEF9bHMP9jQvrw7bKfw5x0KnOK6/
m0JuF121ZwF0cMnCFtuS4nVTErGA91iXTyx219fFZzWqLHCtLsOkDBtu/B5O
4WOBelHFnyvY55wyNoctMcPBeRdJXdwP0BjbvS52MwPHOyQSgG1Obg5K/sYM
gZ9LKnKx66OMUXUhM4Tf/qE8hG3LVv5M6C4zpH49pq+C+48aUc/sCzHM8JLp
/IoHNv3wgPDyaWY4xUN36gG25aLA7yRnZlBrnyO7sCOdP3SamDBDrfeBw/K4
//kjUsrBt4kZHD8ItrhjX3u8vmtWlBkuLW1Zf4B9ssPbf4qeGQ7tf/aj9//P
7abOsY4ygQ/3VQtV3G8pnrgDus1MIB5Z4OODLZh9uiDsIxPkS+/UfoZd8CPq
dUcOEzg5KmROY19nW95sn8wEzCWe7/Rwf3cALbAPhDOB7xBHYBj2S+58tQQf
JgiIFKkrxxbX8AmyPcgEesZkLQfuF+fsfJo0gAkuj54/vR97cynbZikKE3y1
+fMyFbtkPeuUsggTLO2vSurBvr/nVbAZPRPsnNkpsBH3p1F9+VvCRxnh3M5y
42Dsjwe3xdT+YgRRnuDYMuw7wVqueuWM4Pc3c5wH9785bMkPXz9jhB86tmdc
sF1EdXZZpTKC/Hyi4FPscXZTlZUoRvB4cqx+GXtsY+O2jwGM8Nz7V85e3F9/
c995PO0wI9B+zd9Nxx4eepJG280I65Z1uZPYMRHby27rMIKy6plGE9y/0/JF
KorkGaEle4Q/Ffv9sDsxzc0IHXZW3pPY3qxG7EbLDCCg/qTBHN8HXlu1KmT1
MwBvLs+Be9hm5raf5RsZ4HdMysAStmtky++CUgbYs+hOs8P3i+WEF7YuuQzw
KyFy9wvshH4WAcnbDCBtwS/Mje8njGmsbJNRDFAkJDflg+305Y/M7zMM0Dda
0f4Feyn1rVG7GwO4Vgn9Usf3HWWFT4dmLBnAJVWpMw5bJV7JUW47A9xzYZ8d
xXYb4FHwUGUAN6YWoX34/rRwNDfzvRADOF97BIXYp3nVv6kzMIDdkZhz4vj+
da8i/3LeBD0MuLx4FY79bfnXC7MOeuC8YL3Wj11/SNR87is9MKMISxt8nxNu
Kt307i09yG09/uDt/94ndyApix60OhTW/78PvqmNybh8gx7fc+pcSWyubab/
Iq/Qg9PpxPJl7Lb4x4fTTtPDa++rlOP4frn/2dqjL670cNT5V3Iz9l3biXJO
K3owny+mN8P304rE3Q+PGtDDPqrrqdfYM3NRmj/U6cHMt7NNFd9vT3VJ21mL
0cNUl5dZKvatN3Gr3Sz0cM9Q8gU3vg+fGjcVos7RgXmdgugVbPWe6ujdvXSg
3ffwwgJ2NieBJBvpwPTE99aT+H4dYGqtQV9GB/0M7Vv7sFcit2xdeUEHLw+u
xxzG9/OBczOm7PfoIC7s6M9m7L/1ZtYUGh38vKkraYvv86d0u/XcL9HBUvET
xxpsHbPQ8ZyTdPBldIBqMYXjX6DuMNthOgi9s/nNZ2yFPLkzIZZ0cFiiqNl4
mgoaCaGi6wZ00NnzZrgM+5D41203KXTwNuDw9K4ZfH8snqswkqQDJ8M/o+XY
L9sGMuk46eB8+clW01kqpH8VjH809w9V7TN7U43tpiujcvrnPyR88GmU5RwV
VjslZo+8+ocstjUb12OHN7l8D07+h8QU6Kbs53F8HNKKKzz7D+VuPUrtwDb/
08cgav8PjSTpCHsu4H7sdhVvhu4/tBkNxI1hV2xnJy1F/yGJPTB6bhHncyeP
vbKL6yh/pU2ffgmvJ5eNumjrOjrCM+1Pxe5qRXTaResoSvRTgtgyFYY2lzw5
e2cd/bx2NfURdp6M98rvi+vo0/MQ6tYVfP/yH63zcl1HO6N7PMuw6RJvM4jA
Oiq+w6myfxXfp6T8fIbk15H3Xd2abuyEBy1dfxnX0fugHIegNSo8Vzyza7Vv
DdU6PKtiWafCwxNjngbVa2i0KU4yFZulQE7lbs4aGv8Wu3/TPyrMszIdViLW
UP7ped9ybL7JF73f/dfQooq0txMdAS/Nj6Sk7l9DvJ6mxpPYjE5MNnE6a+h9
+Nt/MfQE8My/60sTW0NHfcvvyDEQ4CzUr9OwsorWxQpFirDDTrBLaHSuouNB
rf52jAToFX/0yyxbRQJekVkT2B9SKtiMslbR3nqGongmApivD1X/i11FH5Oz
s9WYCegUlLv29+QqOrXwJagSe3LWT77HdhVpXy2Q8GQh4I1XmT+r7ipifPc2
lYmVAAMGc2sriVW07dTG2Uzsf5q7bhWur6C23V4qZmwErFULqe/sWUEVxW83
D2LbeW5r769aQRfZQwXi2QlY4jYhXuauoGP6TN82cRDwNK5bND1xBUUp5jo1
YjsJtTtkn1tBZgbfis9zEtCxW1q9+dAKYvUtmpfhIkAhvcRb0WgFvStsZKzE
Pp3bNZGgsoKsegJ6T3ITUHihLF2GawXFxk6miPAQsPXLG6uaqWW0iS5X+iP2
/NGt7bd/LaM2b/qzPrwEvKv/pBxTvIxkH1unC/MR8OAJB+uNh8vo6rmZ5E/Y
Ko8eunyMXUbGNpaup/jx8+mGGblOL6OP74rmJAXw+m2823rOfhlJnMg49BV7
382/RXQ7l5Hyz0O0EEECNv0dvZqtuIxOGuxPUBci4FituHAAxzKKS+s73Ia9
7WmrhcPUEvIrDlmIFybASKho7VDLEnqqFOhiKEJAy4lj/OGlS2gzlx51Crs+
JsP9Y9YSiprSiH4kSoBvwOEaWXIJFe9/tdtZDO/PvkzN9LNL6FjYzmZecQKs
wm6c0D+8hF4GUyiV2I57fB2nTJZQ4fqAeZgE3i+TyLaqDUvo2tV2io4kfn6I
3Y/3QkuIVyuweQx7m2uQwPfVRfT7j4j5YykCAo1vRq30LqKNUlvD3KUJoOnE
s5h/X0RtqtrnpWRw/PruCnr+ahEdmI7Wa8F2Uv+Sp313EW2SuF10Q5YAiNuT
1By9iJ70t9DtlyPgSQkTfbL/Inpo/YqdT54Ay12Orf6Oi0hmPr3pB7aYRdWy
l9EiEtnI6E4qENC7ZdrkgsYicho9+MxakYCbCykp2YKLKKmZ9QOvEp7vanLD
7OoCEtWJj63HvhAy+PNQ/wL6t7hf5IYyAa7OORF/ahdQ35sGdwcVvL/pwq8v
vltApbmXfCVVCYgziDyg+3ABLb/6tuUvtoeH73ZOYgEdPaj55pEans9Oz70r
5xZQo4Tcoq86AULDnN4s7gtodJPw3BYNAsYGJE9t2LuALm6MzlvGfld80eik
zgLytR+RK6cQICqlXVYtu4C204qtqRsI4M32rDfkWECCR87p2m8k4KH5gX21
s/Po3yztl9wmAtpGXOQudM4jN6korVHspvd0iujrPLI3rTd+q4nja/PvbTKv
5hFnxCR31GZ8voeyzETvzaPn4W60/Vp4/NkdFI34eSSRdKdKbgsBXbdufLE/
N49Snyu8nsCOP/6BMd19HrmeCXQu3UpA9Kk/71ct5xEbB3chTRvnm2SLprP6
8yjfxL/siA4BKTe8NNmU5tFwvETUFl0CqjeWPS/gnUe8/bQVJj08vxUG/fMr
c+jz7D7lFmy/+PGcgwNzyG2mkz5XH39+5vjI3sY5tOttacLlbQRQFM60O5fO
odaXgfUHt+N4lKG4X3k6h8wHw8spBgQ0fK9zKUuZQ3bLx70YdhCglVeSL3EV
fy5f+K4VO8vIxyz+9Bzq3jjw4eVOArLfHl0RPDyHDKKu+ccZErB91ulV4e45
dFdett4DEeAeK+t4UncOySRu6doJBLx+c69qp+IcolvYkyFmRMAB3cEBZb45
9IhtimMW299bJl15bRbZ8j5TrNtFQLtM7Lcdw7OItY9zKNeYAMWf8Q6+v2bR
gfkbznEmBESeeqz8smIWUVBT8HFTHE8nL0jw5M+i45YHwdwMz//TR4krGbOI
GzILVMwJiNG34uQmZtHdj1b1LBYExAZK1D+7MIvE+TpvDWAff7DF1vv4LBKZ
72P/spuAe18qTuvaz6IT1ZOKT/fg/WqWEpYymUWz3mQ/sZeAgR8PFcW2zKKr
u6xtAywJKLvVGaEhN4vu2Xz0OGhFwHO1QOEDPLPIQ+Cs9HZrAlx2y1Qkrs4g
65trYbI2BBRUFwf2D8+gptMjV5n////Npns5bFtn0KfSOq1R7ACDjpP1VTPI
Sh2uNtri/fr66Kr36xkU0VMT+n4/ATNHxrUFH80gyUwOscwDBBQpyXs2XZ9B
9o8JR8KOAO89n1dyrsyg5LzhHcEHCUiiXuq8GTCDnNdeV7jbE8A0zrWQcmQG
cR65NmHpgNej3VL9mc0MSlOc+6DviON5Ufdwq+EMmhO7sUHZiQABkb8h4ptm
kGPS6k4BZ5x/TEK8TknPIB7Pysl/2E8JG44Wrhmk0h9rMn4I52epGkv71Wl0
ZbRTv8MF7898oPDQyDQivrt/rzlMwKj04N6E39Noj1s2fbEr/r5136+936aR
wNy+n3lu+PkSJvcl308jW/cZ84wjBGzJWaT9y5lGGcsUp0R3AtYX+agLqdOI
6fpNtqtHCXib+zqMMX4adZ2rPRjsQQCZpWmlGDqNjE8Ggu8xnJ/kOrrtfacR
Y5FstZsnAePHDVTvHppGkRJnRu28CDBf7GJY2juN6qrY8vZ44/xPiXT13jGN
XAKvsBsdJ+CV06jC0IZp9MPiEr3+CQK+JzBvuyQ9jc6M3rmh6YPzCa0+VoVn
Gt0NCS1T9cX5r+jketf6FEq4Whwn54f7j1b+yy8mppCUKOOY+Elc/zX4FhP/
TqHB/LFBwVMEfBb7aRNdP4WErWUv8fgT8GX3wGmibApdObg9l/00AdccB0we
F0yhi4+7zjAHEMBdff1VY+YUepr0tp7+DAF8FbW5Ajen0In2o9Xr2Lc1aULH
YqZQRMlV+9VAnM9lOpurzk8hkb6y0OUgAkqL+jt2+kwhzpNlektnCVDdPiBY
eWgKjfSpxS2eI2DqsYHHESs8f+u0M4vBOL7mHF9zoSnkJ1o+uXge5/8P3xe+
bp5CyrImTMshBCCrXQJ3FKbQUGFl7soFHJ+B5ycvCk0h1uTpobVQAvqi9oad
ZsHjD/u/pwsjQEntxcOzi5Poss2AHNMlnO/MCq2pw5MopYpegi2cgGSO8BOF
7ZOo7/PxLK7LBPzN2Nc59mMSXVCt/MwfgfO9/5U7+p8m0djWimDRK3j9Oaix
Nwom0ac07g/SkQRIJKzeoM+aRFqXrZKUruJ+43dIdvitSfTumOYyJYqA4Pdl
+Tzxk+iKgdvM1mjcvxU+S3sWNomGXWLDdsT83x9tOuB2ehIlxTnfMr2G4+3N
7jI5j0n0eSzc2CaWgF8sis3TBydRrfDjS05xuH8bmrnw02ISiS+H7T4WT8D+
Gzzp1QaT6Ol8/kN/KgEJNzrUajZNokc/ZqmhBM5nKT0cf+Un0ccn00zXSLye
595rMglPom/8LpzJNAJ01kWv6rNNIo2lvxkPEgi4uBAztDQ/gZbztcpeJOJ8
zmHS8aBjAmXMrweUJuF6/8G52LdiAp3vWHr24zruvw7Nedg9nUDrPY3n/9wg
oGfh+FOXpAlU2W9YO55MQEXFtlNXQyYQj/LYy383CRD/JRHz7cgE0tmZKMd/
C+dfw/E6LYsJtFvzj4TibbzeyRUqbzQnUJhTzD2dVAKqxDs8DolOINcL8NLi
DgGVJo88ZP6Now3Piy1d0gj4WPSWnm5gHBmdKThzOp2Ab3pd4nS14wilNytE
3SVgSFXkmsybcRTj2e6SmoHrQelFtUMZ46jZ9YLci3sE8Md5/3oVM47yg71O
Vt7H/VKkfcCm0+OIZ9XeuOMBAcKP5hsqHMfR80SGB7MPcf3UVWg9bzSOSrbL
xXI9IsDhXM+RPRrj6OUB70WlLALkJv3NtwmOo4ZE2sTOxwRs/KvmY7o6huKZ
bU85PMH1+dudrFN9Y6hO5FhQQDYBxM0rbYU/xtCPmAh6ag6ev1h5j+jbMWQT
cFT48VMCOLf630u5P4ZOm358XpaL879HxfjW+DHEWmNX9ycP9wvtlLzRoDFk
r9x2buUZAYeFtxd9csXfr+R4KPYC72fvs9l8izFEC71vp/uSADWxswYft+DP
vZzi7fIJWDz24OSQ1BgqXB0zCyzA9dU22GcT6xjS5ZCMSSokQLDRlZ82NYp8
89L25r/C5/vouBFn+yiK1ta80fCagBczA78fVI6ire9pR2be4Pg/q1N68OUo
0lIJfSH0DsfD3Og3xbRRxNr1LFK3CNerVsturphRtDtnsNXxPc63EsXdfGdG
0b/E/vzQDwRYaNXmaR4eRUyLXjwZxbieMBsqnbAYRYGk2mhZCT4v1DGV4q14
PPvhvQOlOF7ahm9SZEfR5D3fjVyfCLj10fdgIcco0uD1S9Aqw/en1h/GDvMj
yCXxaZBDOQHFKneMhbpHEMVzuDWsAt8nFC7rjnwfQeJiQ6WZn3H/6nBw/fe7
EfQz8rhKTSXuR89KhPU/GkFv69S5Z6twPzI5f4MjaQTpBY0HSn0hICJuu5rF
pRF0ZtN5Z9OvBFyedRfP8BlBDDyxH099w/komnsvr8MIuuPb8+hWDQEnXjHe
u2U8gujGdnOUf8f5eEprZfvmEWQVET429oOA8He5aF5qBP31MLcRr8P3K+3n
+76yj6D7Yp6apvW4vzG5w/9mfhhFnUojAhpwPVJd8vzQM4x6w16euNtIQJBX
sFZb3TD6lXW8/FsTARuKhx34SobR6+vRqUs/scutil2fDqMjOnXjqr/wePMf
TT/fGkZqlRwf7VvweT4c99M4ehiJVK5wR7fieEoStm0LHEada8dbXrURoH50
Ju2a+zASDRWT7f+N9+93a7q1zTCqSqrrEunA95eZh/obdg6jj50OchZ/cP07
Y7tfnjKMhuFsW0gnASc7WOo2ig+jlt8TvLl/CaBKcqfYsg6jNTHaxz9dBHhe
radS54ZQdpbEKH8P7m8v99380zOEDM46J5n24vp2Yz3VvGEIKReJFIT04f1l
mL9U9XEIiYyKWj/rx/WkoVrN9fkQuvlZxaNnANerKymXOO8OoWEzrmmxIbw+
ktletdQhJFSZuGw9jPd334Wq7FA8fs3li1EjOB9yp8ek+gyhEJmHwR9GCZA1
KSfuOw2h5IqykZkxAq78/vSxxGIIKTHntFAmcP5/ncA6rTeE7h9XNDw2SUDN
oT27DVSHEPXVkmT6FO43GDacTBUZQvwzCwHN03i9diQ787IMIWfvIcQ3i/N1
D+vS7blB1JJ8O2rPHF5vJrXN2/sG0ZhR066oeZxPqO8HJpoGEYevZ/DHBdx/
2+awvq8YRDU24oqriwRolqwF3ykcRII+H0z1l3F/1PxXLjFzEKmckewMWiHA
pDdj+M6NQfTZmXHi5SoBy6FPit9fHURWdkZnJ9Zwf6gee2UyaBB9r34QsPEf
ATvOTclv9xxERa5zPb50JNy+9fLqrYODSGeBpSaHnoRqt6LrnGaDyC73kfow
AwmsUtL613UHUeSvjFV1JhL+iHAd0lQdRI6UChMfZhL4sv/2dYoOoq6rXfRP
WUiYrOAry2QbRDIzlVtHWUnosdNqDVsaQK6fjNs2spNw5sKCkO/wAMoJVJ3z
5yDhwjt9N7/fA2jwi9HVfE4SrjYM34+oGUCRJUdj5rhIWGtQrMopHkACUc7r
+jwkrChJvBt4NoDCiKXBi7wkmPgoHdW/N4CYLvGZf+IjYXjsbW5a4gDKFTst
xiJAQoCKR6RQ5AAydh5y2StIwtH62rqMoAH0+ZKVUKIQCds+14Qbeg2gi/Mn
DX8Jk7Cv3Cx00mEAefpI/ZYWxesTtfvZq90DyHrl99AxMRIiC+mYSIMBtGD0
/lCuOAl3zl31Dtk4gJaV1ptnJEgoXD9dFiw7gMzAwcZAioQo3abla/wDyCPY
oOqKNF6f1yLLuYwDKHnDRcOvMiTY3LuS3TPXj0z5Bwv55Uh4ySA5tWGwH7m4
Omk4yZNQ9eJ6ybW2flRkk3z3ngIJjTkec/M1/ShB5hj/oCIJj1zPXwgu7UcS
J+5c0VQmwbTp+DaO/H507AX39DkVEq7bIKnnmf3I1ynerUSVBCalNU6vlH5U
WNj3lVkdr5cnmt4U148mB8a2WmmQkPol5i17WD9qDDmbeoOC99f7psW8fz+6
Nmm5/nsDCRG3IuNnj/ajSy7mboqbSKAICPox2fejNwq6xT6aJISMTzQq7+5H
8TdGRPM3kyCIjuQ57uhHp9S2+y9pkdBqU9adptmPIo7PlsFWEv6du+I6rdCP
KtXGBK5pk3D+/A5OJ5F+dDFywbVWhwT+nPeNdez96H5bf5aIHgkPbJYeOK31
occnyeHD+iRIhrZ6zEz2IZPST+qPtpFgzelLf7e3Dw0U2h0b3U6C395/Xk4t
fejiGcnUrTtICC3nvaxc04e4nIa/XthJQrqpoT7Dxz60yHRz/pMhjrd0u9CJ
gj4kPDMtxQ4kGKqz6ow97kNrpT937jPC52OPnO3KnT701E/QKWUXCZ92PX0v
ntCHDmpEnPpjTMJx36YjFlf7EL/rbJiyKQmbRYc2xJzvQ1rpu2L8zPD75Ttw
Nfv1ofWHRnEF5iTQMz0e0XbvQ3r2VdHLFiQ0Hwt58/BgHxJpzL5otIeE2m0p
Lgp7+tD0iVLfa3vx80sHq14Y9iGG238O1FqSEC9yrt96ax8i+P5oi1iT4Kjk
/WhVtQ+JP7vBc9gGx3Mnw/Q7qT70fn/r34f7cLxfTXoXzd+HkHHk02FbEgZ5
7g8dZelDxzpPnNI6QMI58qu/9UovOl94TP28HQn3fL5u2z3Zi3Zc3ttecpAE
EA3VOdDXi27LzkczO5DQ0PRtn19bL7oavUPd0hH//vWHkBu1vch6ar4syYkE
7aehd79V9KLsqrUDrc4k5ObY5fEX9SKbDPV2WRcSyD8vbng970XM+gcOeR3G
840RMf6a2Yu6Lh2oz3Ul4edDtcc7UnuRVRyj4YwbCV9+Zj0vpvUiu/Qd97e5
4/mxn9xrFdWL75sty+FH8X46B54YudCLjAuf76n0wPMr+b6YcroXKfKlJ3B5
knC25engfq9eJCF3oWa/FwldlY5qUi696O+C3PotbxLEGrc/nrHF32/wVe48
TsI160a7VvNe9IBBZ5eyDwkvlArlvu/sRQV0Dna+vvj88lxb/rEVz+987qGX
fiSU90o0/FHvRevb+BwXTpLgKb8/ZVW2F73beXj3Tn8S9kdt2K4m0ou475/S
jDxNQn7vpxx3rl506pEsx5cAEl5P7Wp9wtCLlvL3tvIEktDWu/hqbbEHBdr9
SLMLwuvpZKp1ZKIHRW6PtEs9S8LFqfsGdX096LmeGd3fcyQIa9/7bNXeg9KM
ZzKUz5PgunmotKWhBzEHe231DSHhpPNOyYAvPegaz8WiFxdw/GkHVYt87EGP
/fh05kPx+T516e2X1z2I143uoUEYCWG119tj83qQWLEaU8QlEtD7KWWHzB7k
6+XlWBlOAodER5TWnR6kfORmBmcECRp38sfEknrQdF1y674reD8z+625Y3uQ
H9MulpuROP9xMd/hudyDdL3PK/++SsIB7pflUsE9aDBWRE8uGq/XWmaR3qke
dFx2ebtnDAnPt+YHuHn2oAMrdFo510hg6/3Ydt2lB/UIsYtPxJLw40/tQNOB
HsQaOTm9NR6f//DZOIW9PagyPLnkPBXv53Hn1xd39SDHY82hxQQJogHGLj3b
etC354kaDDQS+gvZ/e21epCHQNZXswQSXIQoXT/V8PP2Tx+KT8Tvt2PLI3e5
HrTrwME/tUkkZKUU5y2J9qAp0We2QjdwPg6PGEvn7UEbPv9+5ZiM15vOwsGa
tQeNpRdzpN8kQf/bZAfHv270iWXrvq4UfN5WTgc1znejsQjJaOXbJFhwNHI/
Ge9Gjfn2uSdSSdAhddOv9XcjEeeKsrw7JLBvqRM++6cb/XM0+TKVRkLiuSGf
k83d6H7e61KduyTsevSXFvCjG305u/IoJIMEsxS18xGV3ejE2HRo8T0SbG9b
iKaXdCPvgDAj+gckmLt1Hql43Y1MYkLnTR6SoBaTZbHwrBvVVH1PvZZJwukI
zzKdx93o2rDdpppHJEyfX/gUntGNnpZNveB9jOvhm70GP1O60dldUQoHnpCw
0d9TQTehG7kHT165mY3PU94h3wfXupEkIdTQmkMCo4YTh0RENxr61sArnUvC
kFraTFpIN5JJ4dpxJA+fV89zkpQz3Yjj9EP7h89wfLRbnqvw6UYbps+79T/H
8fopZfG4RzeiNZ+yV39JwoJJ900xl27EMOll4JdPwmXqV9NGu24UtMmY53kB
fn4I/fItq26kk9f3Y6qQBPFyhycnzLrRZMTmMO3XeD2ep5iaom50mI5FPPgN
CTNDbysp+t3IMMbiwbu3JPTJvpOT1upGcgltYqvvSFAOf2IhrtGNqvPuXjR8
j/NXevZWOcVupE4L/n75AwlPzaeataS6UeKKOWd5Mc6/gZWq1sLdSKB5Woe5
FNdj7iuSZ3m6Ub74ISvzjyR4jJKPs1i7UV27h23sJxJYMk586qbrRs5Wk0bf
ykiQcLvnqr7chYoLemS4K0jQ7W4IujDThRwC5AetP5Mgsyt/6edoF3L9R01P
qMTxxkXfY9DfhW4us6OGKhKKvVNVcju7UJvQxRrBL7jeTBwvUmntQieEq0wP
/v/npRuO3Xja0IVY2n7k3PyG8/WhlJztNV3Izzl45VcNCdsrJWYaP3eh6MxM
PfEfJKjq/UfRfcdT+YUBALdHNkUKiZJURhTN5xgpIzJTyoiQkupHaVglKnHv
RTIaSKSMZFaECJWSpEi599p77/l7+vP7ee993/Oe85zneU6fT+4q50slTHCh
77Q/WhtOGBF1Y+teM+GjgcyF+G9YH8+Exfx5xYQ7Wurn/tRh/hh9fuBROhOe
Stodka7Hfunj/dlTKUzwPHdji92PcPKc/XsyJDCBuymk/1FDOEmb7tqzJo4J
sRyHouk/w8kv8CniiWLCh6JSJdnGcFIZoiYxH8aEbvq7NIemcDJP/a43E8IE
EWcVscTf2F/xKO1muY7jtZpyYTZj/PqIjwtfY8K+hrnktX8xn2gFO226yISF
1XJfHFvCySWDS4Gm55hQe9GUnkgPJ+43pvR83ZnwxfRUM5MRTvwnFZ/mOjNB
Wd6qbG0r7rfAXbETdkzcr9NUx7ZwYv3uzEpyhAmJwjsME9vDSV0576ooCyYM
3ZnvZ3Tg/HN43hs5yITGEsXLsl3h5L0Jz3WbA0zIiXoyaN8dTr68OPSrWocJ
pewWBx/34H44/P2uzh4mpK2SvtfSi/W5QCHugybO50LXB+n+cFKoNTlptpUJ
u9ti6ccGwslr6+m4rs1M+LpSsjV+MJxQfMZ8gzcwoW7B6MvvoXByb6zovrIc
E75zSyZKjoSTigEtBl2KCc/euRy3GcV4sj9qGifBhKslq9nuj+H3p+T+Hhdl
gslbGUrDONYj8SeBSgJMuOdtzbF8MpykfpjRYOFhglpVmqP5VDhxfmg51MLG
hOTYpRTqNO6/r4PPKhcY4P5r74+vM1hPhDiOFkwzwC3YpId/LpwYrOiYfTnG
gODKFZ2G8+FEOmP8Rs4gfr766qdbC9iPUZ8MvOthQPs31+jKRayfB86p1rcz
QGdbmQEHC4Wc3dylN0xngIGdZ7s2K4Xc00mSF29mQFnlERd/NgohWgYf9H4y
gH3WtbaInUIKrWhy1+oYMB4duGaWg0LmT+zRKKphwBHjcGtNLgphS5Ee46hm
gO4fby8vbgrhqxSysS7H8ayUvZzNQyFSnxZtX75jQFSHl/MgL4X0zrdOib5h
wIjmse2b+Cgkuq9snV8eAyTE3w268lNIpVFm88hLBoTevx6WLEAhYaNVK86m
M8CmjSbKFKQQ3c+7akZTGcCl/sNXWphCot7pTvs/YYDDV7XaIyIU0rdcIXLF
YwYc447kihalkCI91eicOAZ46jLkv4tRyEdmyeyRaJzPOdYNgisoZOV58oYn
ggHa+QwhQ3EKWSek9LUkjAEr+E+23JSgkDkrVlX/2wx4lXwpomwlhYyZH27S
v8mA9dtZNy9IUojZtY/l4oEMyA3pfa61mkLWxLD2DF5jwK6zUkJeUhRy/3We
Tq0PA2i1/jZZ0jg+hWefCrwY0PVoIbhXhkJqrFOvPDvHAFWGX9x6WQqeR8OM
E88wIDC5P8JhLYXYHdDZmeSG6yGgei5eDtfHsGDPC2cG3DHYuvWnPIV0evQd
KnJgwLr7fxqF11PIJ+Uej4ZjDBDTXelspEAhis2V4ZM2DFBK/Vp/cwOFtNFS
MtZYMWDblp4NpYoU4q2UX3HIjAGyRmYOsxspRK5f+evtgwyYvT58TWMThWyf
saj4ZIDjP/nS9+xmXM+d3oli+gy4GnnlxLMtFKJ6YtDeWYcBcq+1NrUqU0hQ
rMJs0V4GvKX9+LValULiXaju0rsY0NSh6WalRiE3n6a9uKnJANY7xn/Ct+J4
/OYKJtQZ8MhxXr1anULMzVfd8VBlgKutmifrNgoRzX0qNbAZ49OrIWzndgq5
ZX3A3WsjAxTzv1P+06QQVp5CD3YFBoRtF/NO16KQhw/y1sbJMeCDROCejh3/
3oc/UGsNAy7e5uqR3kUh1OKo4JbVDMisCrtkvZtC+EuUt9xdyQBfSdae8D0U
UuZb5am9AvdPveGeqr0Ustrc2mBRhAF61lZeS4Dxefxv7ntBBhQK8IVralPI
2kunMsL5GHDovPUdTx0KOcYUUT7Bg/PPLncqVRfjh0yp7eFkgKiZjRJdj0IC
K/blrmHD/TfZ9kVcH+Mj3M1BbJEO8rFZFib7KSRWi0dncooOor1P3948QCEW
/Gwc3SN0uJ6SzVlsgOtvwPawu48OuveK1cYNKeRu+0f26Q469N3OhU3GFOJx
QllFnEEHHcdAlRMHKeRtnaS47m86POEQYo01oRCJlDtZfj/o4O5yILfWlEIS
ciJHq7/SwezmSgMuMwpp4T32c+1HOrS6uZfsNsfxDcmY3y6ng+u6jRL/WVDI
pdJNx5eK6RDQAIfSLClEg94xeKOQDlVJse50K9yPqRWL4jl0yH231mXFYQrZ
c9AiqDCDDpLO5TpGNhivv1QvuT2jw5WmUyyBRyikn0W4VuEJHaY9WB7nH8X9
dKvgxthDOiRcuiDTb0shTQHzd7/G0EH6yAu/tccppPtbTWtBJB0a/aJLrO0o
RDBc0TcrnA6ZdmuYofYUorVS3jLvNh2oF9XaSh0oZIivzf5jEI7ftPDDhCOF
qMsnxfT504F2+fEtJScKmVLNmFx9lQ47qd832TtTSBeL84WjF+nwdduerMiT
FMJlsYMj9TwdbCQ+i1a7UMjWolfJrB443m5X63lXCmlOdDN2d6NDjdvSZdVT
+H5SXOMMJzpEHff1dXankHMDB6JO2tPB8N4Xh5jTFOJzllVh+igdRLqb5WvO
UAjjsmhSjDUdXmpEVS55UIiL83nW/eZ06HZqPaDuievHWL+H3YQOA86vnruc
o5C4OQOTLwZ0eK863Bd7nkJoS7zKT/fRYfxDCP+XC3j/wCcNd7Tp4Kh0kp/F
i0IWJJz3+u2hQ7qHV99Wbwo58CTD0X8HHZaeJqadvEghrhvHtcK30aF2tFE/
5hKFHKEVFz9Xo8OJy1zln3xw/z5K7PmxhQ6ybuIyC5cxH/80yOdXwvgcGz+s
cpVCeK+dlzZXoIPW4fBzjtco5LR3x8qncnTg+PXVNdKXQlQOBCVxrqFDfnHS
ng9+GN9Le3L/W02Hn7aTI5P++DzF5QeGJDA+luUHKQZSiMBrSRuf5XTgV/w6
ceQ6hXzg/q9FUIQOWas27Qu9gfurxKrhlQAdjpu+vlAURCHD1TyazsvoYK51
0m/gJuaH/e0Lctx0mDRd7SYTgusZYLZuiJ2O/Vq1iuktXL+mT8nVLLi+QjYN
/rcp5HBR8+WshRao+1Rg8/IOhbyJlX30ZLYFQpvqXzNCKWRvrT7/06kW2NQQ
My0chvvlMX9JzngLRNiOLdcOp5A0Re3s2pEW0Bb9JniegvnCtOLv9GALNCSt
7kygUojVm2BQ6W8B+3fv477RKOR9ye26Cz0tMCL5ajNLJIWo2dHDyztbQNLz
Z7xKFIWsUEu9sLa9BTquSHXb3aMQzX5hn7vMFnjKfl4kPBr3/2b7OA56C2jW
l0oU38f9Mtz+4/afFhh4PT3bF0MhxcGc8lK/W0AtjPPtqjjMjzc0At7+agEl
hR+HDeIxP+dMdLk2tMADZ7O6Sw+wXgv9tVpb3wIXNrlvSHlIIbWZ4R+6vrUA
rzPf0R+PMF+9fbf17dcWeDu79hRbAj7fVS02vqYFFFrjLFUTMX82vxm/9akF
ioWcpOySsJ6rgvaN6hZI9HMtDX1CIX8cXl25U9kCRsr3yL+/T3Zo58qHjypa
QGVt04POp/g866Dkkvct8NhetkEsFfPPslVhA6UtYD5+uIc8oxBJe34LxZIW
yB460+SRRiHySw9HPYtbwNHZ+Gncc+wntq51q3iL6+XeZlz17++jfZnKWv+m
BTyk1nwbS8f4VYysjCzE+YjtV5bNxHgV9nomWNAC0ew7Thln4XoXKZlH57XA
o4ARP5+XFGJSbV2qlNsCdjvZzyVnU4inTOrQ51ctEHPMdve3V9g/TTT9uZzd
AtYru9rmcijk1+biII2XGB/JkS4b8igk0Vy9fS6zBQ7sMKkwz8d6tGbTdG1G
C3CLcCz4FmD9GUwofpmOPpUknFaI+elAgtqjFxgvgeJL9a8p5HmLrlnMc3ze
w4PVi28oJN83T/JxWgt0sW07s7GIQjZyKd969Qzff+Z1r0UxhWQ7TcR+T22B
vpqPun7vKCQv8ITxUgrO9yezS89K8H56zQ+00M46cPN7KYUk+/245fe0BeqD
/T3myyjkdnedQF1yC2wYWFL59/fs+CVcNqqir3/OqDGtwPn5b2tT/JMWcL16
UffyBwqJ3Nq1ajn6lM3+qKRK/Lyhbn9MUgs0vhMo+VyF6+m+3EgJHS1YUD5e
TSEzE9u3VSe2QFaqapL0Jwqpmrj37AI6esD1qP5nCmFfvunJRnS5rmH/2Roc
T8Si3EBCC/QKfzh8/wuFrNLZoFCMfvj2w4OSr/h+Vz49j0WvzNjxtquWQr6L
SmVdR4+ZCuYI1WH+O2yn5oP+KqgWpPmdQpZxtKpcQa89TFG2r6cQ2Z1cabfQ
/NHir4J/UIjQglb8E/TWPbmCmQ0UwpM/zfEZ3VZkpdfwk0J2NtW1L6Kv3+o2
n/9FIbtL7XcAjldF7OhO+Sbs9+jGrHfRKd/vzxr8phAlhvmuDnTfifSoc80Y
bxkmnYY4H68ivPnu/6EQX/2DrMXo+s1BjsV/KWRb68nQXTifXC5749paKETm
yNcblej7O3je8DJw/de29BzH9RjNd6hUYVIIxwuRYlZcv/WjssVWrZgv9p1d
yEYLRg/du9pGIe/ExV+cxfU+bcpvmdhOIZlxIR80MT6cT+6erOygkJPf0owF
MH7ehiRd6++kEOshQzKElvms1iXSTSHKJ80T/mK8per83abZQyHusrlnGjEe
ddli3I71Ugin6vmndIxXpoSVf2Af9uPr4w3HMJ6/0bivpPRTSICE2TExjP/Z
y0k2nwdw/ZJKf0MW5rumlauHB3F+MtdX+uB+qc0/XrZ8mEI6/D/JvMP99Gy5
s9GOEQoxzOfuEMppgWXjMq+Pj2K/sUtP8izux3bTwGXXxygkXWHibSPu14/y
fpAyjv2A0KMvprift7vy2HyaoBDu3m8m9bjfnwuLWQ5O4vjYlYkT5oOTojR1
0Wn8PItz0hLmi5Tj3pPbZiikuk3l4jPMJ2forx4cmaWQx+zHi45jvjG7sVvB
dw7rhdgH7zVlLWCylTMyYZ5CYmQOPRnAfFX0bam1fIFCxq+M76vGfNa5dY14
1yJ+/0OeXRbmu2bxTeKcLFSSbZQymIT5MLPmc0T0v7+nydE1mYT58tG6PhZF
VirJV0/1ycJ8ej/kusNrtJTnOu9qzLeyx0KzDdmoJCvm+cAA5uP33Etjzeif
bZFtazBfew3+3ODBTiW76w/Y2GE+nznPf3ARfWg7OZiG+d5kLMaJwkElQ8pL
5SxYD0o+eZ+W5aSS+IKV75yxXgwZPHDORi++3LKnoaUFXKo4TXW4qCTjy4CO
Odab+zEvlOrRCgISdc1tmO+FQ6acuKlEMMe75zzWq9v+tLxxtJtJe9hyrGfu
2yqcb/JQyd5XRqXlfbi//FdyivNSyZr5pOv+WA8LU0OiU9CnaEM/92O9XD29
TFJzGZXsktpXIoX1tDgv/m4V+ubjD3sWJ1tgQkJ95DAflTzPTLTsn2mBGttP
+t1o11kJrq55nN+io2E+/Dh+D2/LwSWMX++/FTwCVOKju0KHDeu9/VujgRg0
+5xDnRwXHWIqHnFtFKSSmBPfOA7x0sG2vFb4NboioqflNj8ddnT94jMQopLV
feTENyE6bLB7OdWIPrrqMk1eDPs7c/MfbsJUwrdS1/OGOB0OtecnTqPPONkv
DknS4YXyL/tbIlSyufSB9ilpOmw1SxdcKUol95N/7RqSxX7WVSUz9Z+bZocC
19EhJfTIXk0xKqkMWnJYq4j9Zb18SSV6p8wA7csm7F/NQ1Stl1NJyOWmm8Eq
dDi8yjeiAz1c1g3G6nQ4oLXY7rWCSowvHiyX0aTDTAG7Ioc4lVy9cEBscSf2
b/eCbSPR70s3qffupUNEjr+/nASVfNlxXKFNB/stge7IbLRalOFwtz4d2uML
Y8hKKqGHe0bNGdKBzbo3rBYtZ2gtvtoU+zmVi//ZSVLJa7P7l/db4PlBwspg
AB0Z01QWcJgOPPP+QtdWUYm61/fRSls6uFUNfVi2mkoMU/cJr3Kgw3aHh2di
0detOGWuOGP/9zyQXVEK41lodE0X9s+1Iffu5KMlqmclHbG/tm2oY90nTSVh
f6WEu7H/bvZQOVWPVhF25rqG/bnqxtRSRxkq6QrtZZHG/l3pjxrPMPpLWyP7
Z+zvBw9Xg98aKhEVcBELxv7f+rSTK78slbx1/6VugucDe+acXxxatjTglDye
H4qv3wlWXEsllL0VhZx4vtBfzuOXjw65JKowcZ8OITYeJ/XkqCTZvTdv5AE+
XzBn93f0nUtNZ+YS8fn5dewO8lSilB9uKppKh47HZW8G0ALvfp7Yno7zc/qq
49V1VHJ2z/kXrtl0UM+bmuJZj++zc7NySj7Gk4SKXzSa1bF9aOQtHdZtWDUu
r0AlNstvThiW0eGtd/aRbLTlcR697Eo6LFIHMvduoJKF2YuMdTV0kGGrGvuM
ppt31z6to4Oi6XbFI4oYbwHXJTR+0eHcjLpxJ1pa/0pR7R88L/gV2v+3EfOB
pFiFTysdyo8UnWBRwvle81hdpRvXb0nTKgxNW+cvPDaA8dYqr7lqE5XkvZBz
qBijg9g5H55UNHsLt+KTGRy/mPJH9c14//i3HpQlOvxQ23O5FL0390x8BZ53
DZUfrTy4Been7KZeNZ6H01wMUpvQ+ic5877jeZm6TXO9izKVtJyuHWrD83Tm
iH3EKPrk1NepOTxvbx54O+inQiX7AydrV4ky4ImK7k4+VSopXW52leB53Ttn
wOs++oj82PwZPM9HpeY8klfDeODsO5yA5/1hjbCCLPSOAhPKbxkGLAu4ULJr
K5XotuxKWS3HAIdU2/wqNKP812On9Qxg+0AeWKhTSdIxU/9XigxY6Jc8T0db
wa/9PJsZUKRM1zitQSU6GS/mnVUYcCHqVtck+nm4cGL1VgYEygnevr4N85+n
mZb6dgb8bXSVFNxOJUs3yz4k72CAT3ZYTCw6O/2tsfQeBnxPvMS1XpNK/N2S
vj0gDDgTK+30Ep3GoFvK6zHA+salzF1aVOLc3fHn5X4GPNbz7a5EV41vObPP
iAFS6Qoi5juoRPUPcDFNGMB75rTiX3TtQk7mDXMGiJvqKrvtpJKZ3zKntljj
fKxOkRtDc3tJ7Wg5woCSiFBOv12Y7x4dkos+zoDss30/eXZTCVPQVdHKkQFn
nYujI9FXTcVMV59kQIr8jJ7MHip58VE4rtuNATesopnP0PVv5QSKzzCA49Hd
M+p7qeSZzvL0mHMMcIuv7yhGq1gVXrnqxYD4jhMHDwCVhJb2XDvpw4Bwoa1P
vqOz1ULzra8x4OVTra5jBOdXKWSTaQAD/lM5K9mF/sz3jW4SxICKLZ92nNem
Eg9+h19WtxgQK6V3YA69X2eHuPNdBpSeqNe7qUMl3aKnEy5TGUDZ6KkipEsl
CZ/XXomOYsDnCkGeWPT2KP/UNzEMgFtpX+X0cL/ypm/ufMAARtn2G+no1dM/
BSQTGaBfmLF++z6cLystU4unDNBI58wvQcvuE56ISmOA0K9tGgb6VGIqlsre
ksEA9zPbEr6jd+8+6K/8Ctc7Zm7Gdj+VLD9heyY4nwGugf7aHWj9w1trO94w
4It+4cWzB6hkXHJXunEJA0RZH8ZOoVVrO7nfluN43697HmCA8fMls1O1mgEq
9/Wf8Rpi/xCx/GBmDcbDjZnICHTO50RQr2OAfLCGx2ojzGfG3e9LGhhwnTao
noz2uhDUbPGbAf0WMt2bjank9rpt4UMtOH8xb27nodN9XtEj2hiwUv3Nyr0H
cXyMvB97ujG+hsXuVaJdj7JeGO5nQHvUu0UTEyr5e9a+6PkIA1u8l1a/0OIb
nxSemWSAQBAz1t6USibkn53ePscAW/X9n7vQutfMf3OzMOFAVGOP5yEqMWsJ
52VyMOGQ/t2JKfReH/PFMl4mkFabQX8zXG/u+OLngkzIndb4wW1OJZ41Z43j
xZjgIiaRSkFHRP7JilzJhCe5Ey4SFpgvc+b6I6WZkGNdJfYYvYezn+eBHBNU
Pa5nKFhSSfRoA0/6BiaUnJDWyERfquwdKd/MBMsT4anbrHC+7P0/tqkx4XTs
Z+5idLRwfxSfJhPWH/xsqWeN829x48iu3Uygvr4R/hmtRUuQ+k8br4v15Zof
xv5j07O2V/pMML45VdWEbrrAnTtrxIRn6o+rHGxw/NkakYZmTLi1ozGnC/1q
fVZwkjUTjqTF3D17BPPZ/GIk2zEmjIX9NJtA59vnlbo7MmF1Twj7taNUctz5
jGizCxM48pIS2WxxfFJV4RZnmFDTKrX5Nroh+PyuH+eZsGjbnyR0jEpKHsrK
HL/EBBFWbq5otNeBiN2D15jw5vkJK6njuN/dwh6EXGeCzcYJahKa1DN1N95i
ArtUbqGiHfZ3c9e06sOYkLIUVZOJ/so4EXAzEt/vcliNhj2VbDAJWUtimfBj
fWThG3SYZdda9sdMkIqJpxIHKuk5fTvkazITfI8+sKxEH7/ha5P0nAmmA3c4
jB2ppGz4T5zfSyZoVB9LqEOv9/9k6ZTPhLAj3IqHT2C9dbtw91ARE7o4A+L/
oJdMlx3Qf4/P31g06+iE82laF6ZXzYTyFdn7utApXULORl+Z8HW55bUzzlTS
Kbyy7ugPJgyfjHs0gv62cV/zhd9MWEcup188SSUveeZvRTIwnr51PJ1DS/Y+
ZxR1MmFuZ8OdABfsfwM+dg/2M0EwZLctpyv2W2ltqRvHmBAUKCxxB72cP22d
xww+X0r/naAblbQWvj75eokJf3W/H4pETxQWnxfkaoVNjWlfJU5RibaGq+kZ
/lb4kVWm+QB9wv4CZ71oK+jdF7wr6479aNjTOB3JVsgzvfk5Ge24pm7F2zWt
kEJdNal4Gs8HkbW+uxVawZmrnC8DbeJ1s6lycyuYW/zHr3aGSqbdmSpH1Vvh
uJDsdC66ReNPyOSOVvCsKv6q5UElLo98uuNJK+QvEmoRWjqy3MZwP95//aPd
5Cy+z9FGOqtJK4gFfqwvR5fMDgW9t2wFQ+cCq/2eVCKcvNf0rm0rTEode/8J
7W3Gom9/ohV+9b+QNDlHJZleV8/tOtUKfHzxtv9+b+QzF+tP2XOt4P9E+pbl
eexfA/p9hS61gtvPDY9/oVt+PPHk9muFoNcZCUcvYH7wu/+K52YrpFk/ufv3
wr/8omMidrcVtDLmTzj8h8+TUzLcEInXX2bIt6Fr7rRk6MW1wpLB868nvbDf
lZ8NOJ3YCpbWnU7d6JX0tZ/jn7VCe5JVm7s3lRw8zhPVkNUKx973GQ+gT28N
bltZ0AoaNg8SPC/iftA7W3byXSuYctm2jKCdHWK2FX1ohVbH1VxelzB+bLr2
S31phdLxbxKT6B0SBizBP/D6Lk8xHx88v4Tku8w0t0Lzs57pGTRvhvqNi22t
cCpBvfrqZSoxCqs9vtCLn79KAhfQx/clL4aNtkJ5CPu6f7//4jz+00NxthWm
OM69ZLlKJee/3s+pYW0DQ8XLCtfRV5fLNV7hbQO6pGgw+zXMt/xFbVtF2oB7
fEttEJrmV9gyvrIN7t4rYeXyxfx4iVZXKtuG55XX0iFojabSimjFNsipFpLn
8cP5tHhfelG1DfJkckVuo9N0pL86aOH3c2N7eP2phDPWecKStAHTKOf5HbTl
6HawONAGBrFjlnwBVHIvdG+u7aE2KNI92B2KNt2pdvysTRt873jlzB9IJakB
33RCHdrgKL/Ep7voYxd7PF65tcF7zTMrBa5jfaZbdrWda4PM38mmYWgiMVWw
5nIbnLTN8RS4QSVb5Uu7Twa2wYhFqE8Y+sTLjsD8223gOrfaXSAI5zfKMlwk
og3+bjyiF4ZW/SYvfimuDWZmNbgFbuJ5ZYu/XFdSG/zxTXx1F12w81GR44s2
SMyh6vMHY3+3p2KgM6cNXlPH34eiv9uQkotFbeAx924DXwiV+Pp67BT50Abb
vzC97qDdKa/c8r+0gXadyXPeW3g+P3zdwuVnG0R/mKq6hb7z1JZjLb0Ngo5+
/cJ9m0ouH/oY1NnVBuxbK94Go4V2nmjJH26DFsYnGucdPH95flwVMdMGOwbq
TYPQ21dl6vqwtUPRi28TbKFUorm39cQpvnYIOfzqRiD6x5Th9ZPL2+H+HveZ
JfSHkQ8vzki3w4e4Hmu/u1SybGRPj59CO8w8WPtgHt209FzvgUo7PHVk/3gl
jErmT4pWV2i1Q/uk/99p9Pu6YN9p7XaoO3qr6WI4jt9B0VPTqB16rwgUj6P5
UtelBlq2w4ZtLLcuULDf+52v8ut4O1y2Nts5jIaPG8S0XNtB6MFIvQcV+2fO
r7bJ59qhMbvOsg99miGwXOpKO1Srtxa50fC8EXFE//GNdrBKF+PvROtqqi1s
CWuHyHvWOk4ReL9xOd3q6Hag2sTbM9ARbJ/lzia0wyvj707HIzE+8utT1jxv
h5WFfSa/0ZFqk01/ctoh49Mv2cNRmG9DFyqfFrfDzpTgpnp0zddSnytV7SBi
2+3z7/emllWumz1a1w523f2LNeiUdinr/c3tkLUz6LRBNJVc2fXiPnS0g9qW
R+8+oB89Y3zUHULfUprWvk8lLF//TFnMtMN2NsmV79BOe75uPsfeAbZwRGZn
DOa7gNH/YgQ6IP3b72X5aKpcdGONRAfAtrC/arHYHzctdxGQ64DcRvvoDPSp
gKYNRzd3gPdynW0b47Ce6tptzNneATuV5d8ko0Pub764UrsDDI+MrpPFkrr7
zF/JO0YdMJf7yDseHSEjKctj3QEfD0qkiz/A80Pq/agIhw7IlzKqpqHvPZG9
sfF0B+yT2viJ/yHG3yG/qRrvDqjQTsgOQa94en3hWkAH7Ld67Mf26F9/LZO4
IxTHw79CzRc9dfnQIFt0B8jwDldPoWMNN440JnRAwG8Z/QuP8X6nq/LevuiA
33OUZ/3oR4ZHDrzI7wC/BrVhlwSsR+zSeallHbC3aFSKiV7u4MCTXdMBdcOl
yraJVPKmMcCk6lcH9CfcWd+ADnjfF9nb2gHfOvawmiZRSdQumY5Vgx0Q/qG6
rBo9cOSpic1MB9xXk3TVeYLnH0mZv0kcnbDELT3yFi1zd9vDWaFO4BN9b78t
mUq6Kp7F26/uBGPOyVeZ6FzOfR11Cp3AcSOld8NTrPelXcFmWzthp0QZVyLa
oMkvrGVPJzzYrs69KgW/L8XHddmgE/R0evsi0AyfBwuyVp3Adas+ly8Vr9eY
B/506IRj5I9jELrQxu5R7JlOKKWMjM6jL/9dcnT3weffZHHzfob599qtpgNB
nSAjNVk6gL7+64joNmonjO0oWTiZhvlqpENS5UEnOL48INOCjjPMWtj+rBPY
tPzlrJ9jv3LW6LNxbicwz5ou+4rOTnCinivthF1tTxv2vaASfv6so0k1OB4B
z6Bi9JrYCc3Wxk5oPXRffFs69ourhberdnSC89yyu+noqyrdJ+6OdELavvx2
+Qyszzd8aiYXOsGLmSkbj75wpS7Ac1kXtCkcOCCaif1L2KHwSfEuIEP3z9xG
F55Q47gr3wXnfdWjWbJwv7FkjKqodoFwqkv5JXQ0WLq37u6CwFHJ8UF0gEH6
1ScGXSD1cZuiy0sqWRtvqfmfdRec80my/4sWdOXINHPqAubOA3GW2divSgUN
7z3XBUqSQo2f0Q+sK4V2+XYBFwd9pe4rrL+S9VL6d7rg6MDjY2/QrK9fKjrc
74JrL3Y8UcvBelPvq3c7uQt8pyP7n6EFzp4PLMvugtTz0VqyuVQy2/17mKcE
HaMYch+9fY1csn1NF+z6rtYomIfxpF2V/qGpC4JcYzcFo0/PnpDa1dUF3wP0
AxfQqS/TOErHuyBdTrbJKx/7mSDPS5Zs3XBql4B6P3rNQFzwtFA3xD4cD3cq
wPVpUdJLl+4GnqWi/t/oC9Ka7z03dYPxtLGxeSHWG/VhUd0d3cDkDM34iJYM
e3xAYX83MIKPC2u/xvOaZaq3pFU3GL177lWIXoy5ni7l1A129Ta/Vd7g/QrL
l1TOd8PbxoPaqeg0T6HrFv7dMPzOM03mLbbkBzboh4R1Q+WRZNFoNM+GTrvP
8d2Q4FB3TaAI4/U/oK953g1zHn+6gtDXeeF3UGE3PGB5YTGPLjrG6zRb2Q1a
V+RK/yumEj/T5rsBDd3wSVZxSx96+bFlpyXau2HPqsS4E+/QLNwiJaPd0GF2
gec3ulreO+ISaw+oPQm4aFaC85PCya4t3APr6l+2V6Mz9vheXL2mB+ZvdZmT
Unw/qzcs3Mo98Oogb1kB+s5Sbh77nh6QD5tVVinDerbcP03EuAdKoh4/SEF7
CesNq9r2wO+oP7wy7/E8tt3gkaN7Dxzou3fxHjpDIb3qyeUeSMvObOUvpxJ6
Z2Lg1K0e+CrLZxKE3rbejXEspgdS/oYXzpX/+/eboun61B6wPCst918Fxs/e
i/RjBT2wbVfcnV50NwlJm6rsAY3w7hHHDxjvZ+dOJ//sAYWIvsNNaJ6VM7uc
Onvgg0Vw0aFKKjmytUxZY7IH9pbGr6mu/HeezDoiwdULMUGCgVCF4y+1/s4v
3guNG8oY+WiYcM9crtAL55Si9ypXY7/S9ZRdZXsvSPd5xj1FF8/+7bLV74Vf
qarjUh9xfx7mOh9v3QuSvm+MotAdvCp5Ay69oHxyKIHvE/b/a29+Mr/UC2t3
ZI9dRzO5LKo+hfSCWhZTdxad4sfy3iqmFwZsT9DOf8bzKJdY3dizXnjxcvmf
brTVry18T1/3QvJ8k7xDDeZ7bdGQU596weV0pNsvNCPrsa12cy985JR7bvIF
x7dY/3hzfy9oZrt0f0DPx31237TQC+PKOvJ7vmI/lVZWv0ewD8p57h3NRf82
WDvqtKYPziZC+KZaPG89vPj3oWof3N0n9y4JLdLsmNGn3QfJq6V7Jb/h/B99
cvmgRR8YrhcWpaGFF1YfLXfug6A9zdt46jA+Vb64HLzYh/2ynZU/2t26qaAv
pA9aDvicm0Tz1d04+Si2D9q28oZ4fMf5PqZ26+SLPvCQHI5pR8dsd9PSLu4D
G3H+FNt6nE/db+FqtX3wRWp35nd01Dn15O3MPng6ZZdt8AP73zxf2qExfL6h
RVYpem1gsac/Zz/oUqdSNRuw/ymStymX6AdlKaX4TPQpcQ5nKaV+mN7x8db6
n1Si/z0//c7ufvgpmHPuAZpvIM9I0LQfugM/mIv9ohLusOyjqY790GTWonwH
nb3+2piVVz/8WNHMwdqI54Vvy1RXhfTDwq7YH5fQ2dreSuOx/RC9bPLhIPq5
4uR8W3o/eD/66nCy6d+/z/SV9ZT0g2L/ktQfdMvahkjO+n44987lu/lvPF9b
2oRpdvbDtgJ6wEe0Q+juj/4z/fDbZL8iaaaSVYYeJ1r4ByCo/nJ1PnrL35n/
LGQHQMLdwnHLHxxv3gpJuvoAvOR/OfoE/clmpUfg/gEoDz19bdVfjJ9a39Cd
tgNwOMRxkYpePtNDWeY5ACHeHj7cLdhfXF8fPXJ9AGqfuPf6ot/+Xv1mKHoA
fmloWI6jz7/6K8H5YgAq1zzNc6djfyiY+FmtZADCVGIEmehOu7IR7/oBaGbv
tjvMwP6hpSSlrmsA7gl5pnxBU4N0uf/9f9OZWO4OXSbmC1dJ1W/CgyBSHLrq
DVr6lcbe/9YPQoNLg75qK+5nniwT5Z2DkHL43akUdPrFaj9W00FwlZe9IdWG
9f1PV1+/0yAsqPyIiEB/+xWXM+wzCLvzc2J42qkkcGP0GH/4ICiW3Y/yQxc1
533UfjII39YeCR5Hi7ZyWFIKB+HutW8e7h1UMuqR93LiyyC8Nv5pyEALb5Ne
9GobhGN0HWnrTpzfvW+OCswMAtVssP0zOr9ua8c7wSF4SnuZqN2F9b3Lquj2
uiGIPu5oUYBeXLF6yWPnEIzoNs5s7qaS9dNJNacPDcHGJ/1RSeh7epp6N1yG
oPGZ97qVPTg/7YY3c68NQba54bMwdNORK1lLEUMweUZblr0X61lmaKtz2hCE
Rard9UH/ZZzd214yBL6qI30D6Pafe9p8fw4Bi681OPXh/qvePaI2MAQ73DSD
G9El7730WNiGYX70VOnBftx/WQ4dXgLDoBNVPvAe7aD1vW9y5TD0FkoKag1Q
iccaHbfgdcNQFKe9NgOdwNx7Wl51GJ6D8Aa5QSrZXH6G8+uuYai4cnTN/X+/
J80evD94/zCk9o7z8g9RSWPDUR1ji2GIm83pDECbRNdxydrj8xmn8ybQdhWd
T1lPD4NjwrC3+zCV3NqZoTpycRhYucQV6eipdSaFg9eHIeV51meLESpx1eQ1
mQ0fhpERqkM1urhQg315/DA84Q3r3D1KJbbhe3p2pQ5DQO/F49nohgupIhdy
hsHPeu2H9WNUsotDIDy/ZBh4quyk49AjtuvP8dYMw8x1VhfBcSqRO1T80b1x
GMqTmx9dH/9XP/LTf7cPw7BgSdUkmjOJZ9ORkWHg9PBluE9QSfOHCuvOhWEo
29rd3YJefkRU5/qyETge/41hPon9RaHq0maJEXB/zl1diU6XupTQKT8Cekp2
j3ZOYf9JtdTKUh2BFRnJTpnoS2qHmoL3jIBB6AsJuWm83zreaA/DEYhs13lz
D81s2B7odHgEbB7tNOKdwfcbfZbh5ozXnU98uobenbhf2ff8CCxLu605jL5G
ERNP9BuBqCT/CKdZKqGxKvj8CB2BvoNizT/RSQLZrhKxI7DmjJiI4Rx+P2Jp
6lTKCMTdMNEoRsv4eO+uyRmB2y0ReqrzWI+eUQ7sLRsBRmim9hN0rEm7SunX
Efh43HOT+AKVGNXKcZn/GYEnvUmst9Gnli2nj/WMgEeoeMUc2sMs7uvTqRFI
OHb/wr/fU+9+mt3tyjkKhzaO8jPRnape2jvFRkHJeyzCYolKzIYlBqTWjoLw
A1eOSnTP7u4lIZVR8HmzylGLhUZW0AzDxfaMwtHMxmfP0bvr36VvMBoF6gqP
ZilWGik3pnsaHxmFzyZPpsPRB0cc+gNdR2H6kj4LKxuNPLES06z2HgV+z7Wj
F9BXRxnOa4JGYUvd4pd2dL9G7Z2QiFHomXkWac1OIzHhi8UsiaMwxd6rU42+
9vq5WGjWKCRVhTbv4KCRlEylRIV3o5DRfPj4C3T50PDV+ppReBcpUS3FSSPF
vqGvac2jYMAatTocPSmX7OnYOwrDI/cOL6FrTrHk6syMwr7hjqvnuGhEsTXw
wTaeMZjTMb7FRCdsVcCz0xgI9VOvmXPTiM5G7leHFMYgJO2qTTl6J5st3+Vt
Y9A4Vr9ag4dGhO28HHP0xqB60aEyGW0a/v7TksUYfC/oObyCl0Yeh9Ydt3Ma
A94qjW830dK6hmq1F8YgLYZHZRLd19Nva359DFpcNnm5LKMRufK74120Mdgi
4PT4J5rn13pRauIYOK3xfqnPRyOu83WfDbPHgKdXITUffW9ftdbKsjEIP7/n
hgI/jTwXPH5u+tsY8P3nqxeNPqjHdqePMQYpJ170cgrQSLPV/ocjw2PgcybU
2xttc72pbBnrOIxdYLa3oy0/3RDSFBmHcqHzWpaCNHJhj8qji2vHYWfEgmc5
mq+/9eZHtXFgZzEM3SqE11UqWlR0xsFqueSdRHR8oXhZmvk4rIYtZ4SF8f6P
du/TdBqHjKcH1PzR91LybzT+Nw471m5pGkDv11x3LyxoHB7CA6djIjSyPEU3
wvreONRqH/72Cb2gOBqpnjIOb6XWrNkhivdX2JyzrmAcUi/lmqaibykI8CpV
j0NX+i/HFWI0skrqW6Zu0zgs+3jA6gaa37u2+HzvOLDcqdo4gs7bcNM0d24c
vtqL0e2W00j14h1fPoEJKPTo86pBe8vHOF6SmYC6KMG+HSvQzT4rplUmoNZ2
l3Yq+uQhuZww7QmwmVa5tFycRi6efmGpZTEBh0yf3w1Ej8oYLZ92noCQCdfA
QXTdSxv+LxcnoE1ZwcpWgkbiKo0OF9yaANpAInc1uvRckVBB3ARkfr8fo7ES
x3/R6VBN+gTkbq7gTkTvh1UaU+8mwGi61VJAkkZYNzY3aNZNQF5Llv9ltIRn
2aHwtgl4vL0zpANt4M9bOjsxAWFs2h5mq3C924TBl2cSUkauqBSjZ6Ote1as
noT1diZfFVfTSHv/ld8VWyZh7qC3QRRagQnKd8gkLJ5PS1hC/1l7m8XFYhJE
1ifXu0vRiNOqYx42LpNQdUamtQEdpM2gOl6ehIapb5+JNI0EstmHBN6dhEYZ
L+oL9CVRPY/Cx5NQ1lqiIi5DIzM20vZcOZPweOB0WgCaTT/+8unKSRCkqSz0
omXfUJu6miaBo6pMyWoNjVA8RuOvDkzCcvUmtRL0rEfNXwXWKRCR2Sy6URb3
f5tFUc/yKTC+dO5zBPrh1nbLCsUpSKu3PT6Ptgibq8jfPQWnzj6pOrkW59do
l1LZoSmgbZjnrUVf+Oya1OY8BTlBq9ZpyWG++OxmJHN5Co5kvVqRiM40MtA9
HzYFld4+LbzyNHKcqfnsT+IUOBus8buA3vsoOMYhfwrs4Oj4b7Tf8RdbFz5N
QY3QH6K7jkY2fYZ7r+hT8GP5YacX6BvurPSA8SnYZ+RrK7aeRow665TdeKeB
14xl41U092j+EzeZaWg+Sfvcil6X9PvYdfVpKDrF1DFUwPg3Dr2cd2Aanv1N
CM9GP2bukmSzw++3+meu3EAjTz/fsHX7bxoMNZWT/NGDZI1D961pWNhte6oT
bWswpH/90TSwjeSxH1TE+SqfUdmeOw0rh/vP5aAfFZzaxfFpGg56Zb6U3Egj
SxqU2/30aai3evbeH/3xIn3n0MQ01ArfSulASwZ2ePLzz4Bs8aytkRKu16Sl
gZ7cDGgvy2h9iWZICXVHa80Ai57RTvFNeD1tlQeH6QykmgWeuIpOev9k5u7J
GVibN3uUgb6zOJepem0G7oSekN+3mUaouXGZQxEz8DDU6W0aWv+H1KpPaTPg
wfVMTnALxvvefWKlpTNQ29FkcwHdFzf/tu7XDIhmJB3/iT6RY7Z9aXAGTl96
obpTGedr/+XkA1yzcHP6Qd1D9H37r4qZ0rOQfHUNYVWhETHD7x0q22bhY+vv
q87o13GbF78YzwKkXgyqQotcexF1y3kW+Btjjyip0ojZDd0a+2uzEL+qb/Yu
eiWfcLVF1CxopAm7DaHPclm8cE6fhUSLlwlmajQybOsdG1GBz/P1TM5BTxVw
5f/9MwtJa8YurNhKI7rdxev0J2ZB9AOd7xJaP8OHt0ZgDrjDms42oi8K7L7l
qTAHphuD4neo08gnM40PqjAHbl3XaXFoDeOn7UI2c3A+3efQHHpbx8gygfNz
cKKNu9FWA/erTP4xxTtzMHrr+4YitPGBvEXHJ3MgrXQFpLbRyLe8phVviubg
a/tjmWvoQyu2Van+nANrl/aKZnSwJotW5dAcDPV1qe3ajutnFx92hXceWrUN
T8ahn2wNHzgoPw+Z75/bzaCzckN8yZ55uHP4mbSNJo2Eh9s5mR+eh78XmYn5
aK9fwh9unJ8Hxrrx3uVaNNJ6pqL6R+g8SI36Tl9AG+VXRu1LmQfO+dWfvv3z
4l3Tn6XzcLXP3V55B41s2Za7JqR5HpwmuApD0e6GrJttJudBsSm0vhstMegQ
byCyANuYUdn7dmI9ZXZF2W5eAInWIrMktFfHdwjfvwAZOx7lLKIfZwaXM08s
wP3a7z+P7qKR22rU/dZ+C1AsNv4m/5+dksf6YheAsRhnL7ob4y0qYSgpbwFk
RRwqPNCOynecrtbh/Y82d1ejX3cGXfIeWAB5/+Qa+T00Mr612oLGuwi/H5h7
+qFfTFfL1q5fhNtW1741ojX413Or6CzC0bqCoa17Mf7fJapk2y3Cx3dxNXfR
pfKby62uLsI2szcunWjX0sZeqZhFuKT9ohiARiaa2mq58hbhQg1rXQw6Wi47
Xuz7IjzNMUsYQe/irbmkO7QIpbuUNxkSGvnh1BUWzb8E4luUzieh03L/cgso
LUHt91/nZ9F3uLOFUvcvgcxs9WZzbeyPvtypdT65BJmj4Ylp6HS5ovP6N5Zg
b9ibWhYdzOf/FcsaJy7BBqk/+YfR/J+VuS+WLMHC+RvWmWjK1V+mFX+XYEUr
ZHLo0oj4qZT1mvNLIAcJxUfRO341HnEVYCEDYupBL9EfLsZHfJBiIWsvxbBy
6WE+Lqs1376ZhSxleWyzRUtl73n5ehcLEZTTX/MSXfetpNTUCD9vnveOYx8+
X18vbvooC7k4ZCJ2BC09XWOe685CtjenSGWg0+09WW5cYSFTama/WfSxf8uy
fO18h4U8smg1skTPJ76OPBLHQhQHBs+lotsfDj51fM5CQln5DWbReY8Oc/m+
YSEFo1/rjffTyPo1Zz6/+ITjC/0i/BjN3FXAN/ibhUwve7Q0jO72//VXt4+F
2Cj9eqxzgEY2C/jbZMyxENgkPBKJFnL7L0KJn5VcYTBG29HLEsKS3kqxEvVC
ZvI2AxqxWvXmscMWVnK/6gVXMJryZjpBci8r6frRKPETTU0/Vtxpwko8ndgb
1xvi/UL4+avtWUn3zV59b/SFrv3JxedYyVufDScr0FcOBD2sCmQlXH+Wq4sZ
0Yj9CSLUGcFKhjoksx3RGv1CIpLJrET7YiU9C31lT8IbhzxWsvPAz5IFtEJ0
oXxxJSuRVdAwNzKmkenqnc7KjayEsa0xOga9nl0jKreHlYjKfLndgd7xZ+6z
6RwraW8X3LT1IM53ebQ8iwAb2ekiecUP3XNWK+eDDBsR43C6+Amd/10+MkGV
jRgFuK0RN8H+sDKjmarDRtIEUrwc0W6Ne55GW7IRcdP73unoc+wmPK9c2Mj0
4YK1U+jEc+7SbT5sJPRFgI+2KY18vqW2sDGUjbjt9rgcivYusSgNfshGTp+Z
lG9A51Ei/Wey2IgM/71LMocwf8MHi+vv2Yiobdl/rmh2llqrtQ1sRItrTOIl
2s3p2aOfXWykQTHRaRr9/PbR/UmzbOSkvo41McN8dH3BLUiAnUxZGA+FoLku
Fkn5yrKTH7kayrVoY7MfV++qs5PBHedExc1pRM8x8vErfXZSJvtf/DG0zKJN
4tARdvJSLLs6Cb37wb04XQ92YrfxYWw3el3sp+TMAHYi1p4moGyB5ynuO02q
UeitBuv+QwuUXzT/lMpO/M70/ylALxfX23j1LTv5cJhDcx5d/zPvkm4tO2lf
y7qVWNLI6oJHh+Xb2ImHnfmXG+gFq8bWVVPshAi48lShw43M1JX4OEhsTEYr
rxX2M7q8TmZrOMjT+khbY/QyZaG7VHUO0j0TfCEcvYsjsLprPwcJyBpT+IYe
/RG69fAxDiLOou8jYk0jnCdPt7ec4yB77XtOmqM/6rpP+93kII6pB4Yi0GXu
zFuacRxEdtVXsXp0prnWS56sf59v+y56GOtLRPut0XIOcvvOyCZztECJ25aJ
Rg5Svt1RhoYuVjApFB7kIApmcWm1aO4uFb197JxEaSPHFwEbHM+dgr6IlZzk
tRfnLSP03vD4jzNbOMmjQxy/b6Hbzz6evqzLSaLA5f0HdK1eZKTYEfy8EpWw
HaGR3nqLvMqznOSBQ6fFXrSR/CefyCBO8uJezdxldD2lb/pyHCc50PZUMw9d
fuL1oSsvOYl09Q+uYbTgXxIfVclJ6ja/dVM6SiN2RjFj1X84iezlN8ec0VTP
ei+JMU5ie0q99SFadURyZwAvFzm9Onj6J9rx4WM7dlkuMisq+ljIFutLaNJC
wnYukqG1vWE/WiHNfeuRg1wk8vehOH/0ilKDlZuduYjji5KBfHQre/wnyatc
pOY9/esAOlC03FkugousfyiwZ90xGjmTosKmn8ZFRlY91TyKTt9/+F1QKRcx
CGR9R0E/MH2d2/KLi/j5+9ZWoElhE4vlEBfm3f9Oz6CpDerv2rm4SYL1btqW
43h+yLXioclwk9koNeKIznD6OWuznZvUGby4FIU+b2+RvduEm1jJs2pWoVfR
zu3f7cJNgjXu+M6g26t+NR724yZJEw8MN9lhf52tFUiJ5iY/dSkPj6EvXz1w
rC2Tm8w45HuHoZt9ym5aVHGT4TGX78XonSudJBl0biLCM/FqAK12bGTr7Wlu
0qGaKy5tTyNFpmsHTUR4iMbmqXkjNJtcjYuaEg+5e1745BX0rqXHhaq6PGRF
lpnJM3RUneuS8TEewjfLV9iA/hE1bB3szUMCv1IS2Rxo5PQ4T/OfcB6yTmjL
MhV0RFdA6qFnPOQJp/rIUfTLlI2NzDIesunEsFUw+qFEwy1qMw9h7MrRzEbL
frJqODbBQ+yEP95rRrM4+jXpC/GSrRV+npyOmN/urs022chLtLJkK5TRtl+W
+Xjp8pJnb2cjDqOXrAcNCo/zkk5Jm2Z/9DFbqs4qH16iaX/jQSpayTvXNy6C
l6TeqWz4im7UXy2xI4OX/OY4HTyB3lgaqDRZxUsKEl5nrD5BI/tmEurrWnkJ
iZ811Ebn/LdFuWaBl+g/8D7ugt4y+tOqY+UyYph/vv0OejJ3v4u0xjKy0XUb
PROdpLfuqpfpMqIXw3XwOzrx97KXve7LyKtHSlsm0DxVEbIBwcvI5K5OPwkn
GqFtN+7WSFpGxh76au9AWzqVyPG+W0ba7DW8jqIXTc/0zTctI84vD4pfRV88
WHhceHIZcVLh3xCPfrm0EKUrykc2NGQ/fYP+M3s/PVqZj+jzBdCa0OLWDSW8
Rng9o6BnCr2mf7rngSsfCeaJzVjhjP1bjJb+oSA+cqrF6c9WdERT0ZB8Ih/x
dzrsbYo+Uv+YdeU7PrJG+9Wl0+h90/3Rm5v5yOt7r1qD0XrcCZ8cp/kIfeJe
XiKaMzO5oGAFPyk+Ezv0Fq17vcFHWZ2fbPKdoTSgbR7PKVYe4icacqP3BtGP
Yr+0+p3lJ+u/vWPhPkkjHfxDpTZ3+QnlXFytDHr7vbG/Fs/RpiWs29FRVA/L
c9X8pEzPNdoYfTr5y97MTn7ikPL57gk07fyZAgFOATKqv779EvrN/N3GcHkB
QvdOj7+LvpFgW6SmI0BCWWJfJaDFXgxcm3QQIEtb5RRz0bZGROOvvwCZb/Sb
q0RbyGrNdzwSIN/2dmxqQrfYJAwKvxMgaltDC3vRn79tXG/3V4AcY09JmEPv
ind//WVegPy+6d7G54L9UdufCnspQfJMRCBgNXpNYIvD8t2ChDeozFsJ7fUt
K6XPVpAUkLflWmiLff9ldVwVJPmaW07po3Pzt0SxPRAkb9oMTlqgP/N+8NAp
EiSNeroF9miXgwuWT/8IEqVOQ7vTLv/e//KJTQuCpKOFduQimli/yfwhLUQ8
6w88C0CHfZc2T9wrRJ5OPja4g36t3OJMsxci3cuqdkeixQeEl5IDhMhpp4GA
+H/jM07R+pMoREw7tFc8QRvzu23ULBci4zxj02ku//69bLo7r12IrG9W3vQS
rZd3av9mdmHitij3Ig8tFL8uVmi5MNFNn7/0Bt0soj3BsV6Y+Od3U9+hr9P2
uPJvFyZ77opNlKFPeV2fXb9fmORapj2pQPsn2L0xsxEmz8ob4ivRpot8ryin
hImZQsWfKrR3REY//Yowobk/PlmNfvDQxFvnrjD5TzZi2z+nDjKtCx4Kk9dX
K43+fd6fqv1gb5YwcbZySf2AntZSPtRYKkxMtsTvL0fvzTfxDfouTAo2hW8q
RYvGqSjrtguTUTk38yJ09E0dj+WTwmSWava2AL2s6a/eNLcIWZ944eQrtMDC
rpJBSRFSuWXMNB39RPhq59QmETJSNnv5KbpD5UGF2F4RIhv/svUh+rvkDSed
QyKE682u2/fQ7YbjNTdOiJB9be/P3P23fmejljV6iZBXgWfuXkdfrOxdDyF4
vzd2XZfQ+pV2iq9jRcj18yXXzqDVcjVX66eLkE/6uUYO6N6OeO7OdyJk8sEJ
i3/xo+NMnYypEyEisUMR+9BT8tPDdu0iZGhdAK8mujQ1cklzSoRYjWjlb0C7
bWfZtG6ZKBm6tDdG4t94vAquykuLknMLuZlc6POFgrPbVEVJdWTp9DjGf5bD
9kxbXVGyQuqmdyt62nVHQpS1KOE0UFhXix68N/+LcQqvP6lif4vmYNt7nPiK
EuGUu2Ip6OixCM0cqijZERtjTkWr+J46uyNZlAjGCJZeRt8z4+atLxAlGg9E
bP/t97aZW4IBn0XJtH+FnCH6/v8cnXc8le8fxu29994cjsqurFwaQoUQRUlJ
WUWDlFUJqZ5zjtJOEkWipCVUaJAyMxIlwjcjRUaZv7vfn+/Xec7z3ONzX5/r
Oue8UOlKQKcEWtgcZYwIc9a1hkv9lkBp+StTWcIqIgK90zySqF7nGTND9Mdl
7HvbhIIkziho/fxK2M32qRe3gSSGTq5LfkXYIurMbtoKSSwfGXfMJuwf6yO3
xVOS1J2NSTLh55c++t4KloRhzlrbIMK1StRaziOS6PazOeBIWHfvx6/7UyWh
PWL+Tu+fHqb3afzJkQQn5bOKj3Du+0JZ1jNJpKXUdfUSfT5zhueVZaMk7Jfe
S68g/C4vcsF0nyTev1CNvUZ4W1zIhtppSdDCVkQfIrzxhviKR2JS6EqzuuRG
mBrZ/veethTJSQubFhAOk9CJfm4hBUsJ8wXchNWPDtR+dZbCzKaj1ztIP8oX
4h+X8ZcCnaZn+OBf/+PNHPE9LIWLS90+nSD87kBG5XOmFBCscW3Lv9ePPzxk
eFMKTc+eHjb618/Ouwo8LpbCHjerUC7C9cVPopzrpbDoYM3hFtJf1Z701M30
SmH8Guv//Tj8yDW+59NSUAi9/eEg4S7r3bSz4tIwf2apuprwsZIrC6Np0sg9
GxwrTTiSuVjpkLU0+My2/Oom/mCBteBYsps0eFXNDtwjPHcz+9HdQGnsEJHj
jyI8yrFp239x0uh207+7ivDP24aTJuelEVeYul2UsEUq28HUPGlIfjmk/fGf
v1nt+pXvpTRiPrFNpBP+kxdsnNImDdl55w87CefFO4Us/CWNu1NU6QLCwzFP
Tn/mkUFsa1fBCPFXgpuVz2Qoy2Dn3L57jwiHeBYcPmQqA3/LwCeRhH9JbFrp
v0YGr8qGKi0IGwsVDe3YLoNMfZ2v08Tv2SVr7Y08JAOzpGXzJYTN+PJq01ky
2L5+q1YUYTG6OEd7tgwEYgudzAk/VHvHS38hg7Ko7TETxH/SLnB1nG6RgeGS
y/cKCdtIXznMOSyDg6oJPbsJLxNV6aS4ZXGc7qyoS/jT7xquBcqyOP9Ry62L
+GFQV/o+m8pC29zk1CXCnd06cZlrZeEynF3hQnjk+vOq6B2y2GB8/w8P4Q7Z
rc8Co2Wxhx67oJT488oVVR5BqbJ4fGnZljDCvyz8GbF5sph6pHFSk3CR0bIt
t17JwsDXu7CZ5IHwlTylXR2ycNNTaE4kvOe4QqbhuCzMPFJGFhM+4nVU4Kyw
HH70/ObpI3mEf1d/P5+OHK6zwqVSCZcN5iw9s0wOvK2O8raE/W6X/ljkKYcV
MzlSP0j+sbKvnP8SKodosTfcFwmfNhHzv3FCDp9/fxy0Jdw+eUzyUIYcHnrL
vxkgeSvW/i6bX7Ec7ra+OPsvj9VyvlT3/SCH1mZud3PCQcyzwWFDcjiao83T
SfKd5t0zjWe55WF+0ut2POG73xodq1XkUZb51YpG2MOeu0pyqTwExcZfvCV5
0nsw0jpsvTy8u5uNgglvzZK/1hkkj5X0ihRBwsEHQju2HZfHyNTfL7kkr55P
vDYwkSaPH6eeyzkQ/mGbVHztiTwG5V2X9ZE8vFT8ivWmBnm86Z90OkZ4f8LH
HTqD8hDaOOagTLiT1arGw62AgM7Ti56Q/P1jV9W2PyoKeK3EN+NM+OD4PtnZ
pQp43Jx//z+S51FiZiTlpoDUmTdOsYQv2HFfs96tgJ+P0xolCYeIBa89lKSA
2m0xVjnOxG9/P06vzFDAtguFpywJH+Th0qGVKqDU9NSLGifSDyUXLLjUogBt
H49WH8Jclxv1lEcUMMra0Ti87p+e+go+EFTEljTeghjCBTx1pV46ilh480yo
IOGFBjf1pGwVwUPzEvv3+YrJ5T9Wnd6KYOd+mKJJWOZISFdJhCJaT0yO5q9J
gayiEXtuiiJuB8aYLCGs/YQj8XaeIhoa0l1fOJLzVq67qbhSEVx+xc52hAcX
h/t1dCti3IpOf++QgraEFZTonCLWsjt1uRAW5Y587iavhHWfEg402aeg70Ps
lxxTJVTHmnzzICzkvqZJxEUJHKziBR9Xk/nlBiYmBCthJvGIy0bC/jv+fhJK
UsJ7taF1rf8+X0s99STrhhKkXvlrbSCcH7CYfd1zJUwmeH5oWEXy65vUq9yf
lGBktNBrHeEt1q93144rwdbRvahyJelf5wI3ZosrI0HG6gcI5z69acNaqIyt
1zf8KVpB6nuNKk+ygzK8nku2GRD2oWaoFH9lrJIdZNxcTup39FvR7aPK8NFz
lVf493ml8PSuhjRlXHMqP0jZpkBKsi+Kr1gZHHOFt+eRgvKvH5qcWpThMZd5
N4xwVV+ia9aoMq5fl0j8apOCkjjdJj5RFbzTjzNwJnyhc8vSaH0VPOgNzi1d
loKpJ/Zb5lar4IXClgldwslLEtWYO1RgrNEmkWqdgsd3Fm1ddFQFr/wD5met
SL+IaxpvT1MBbee5kp2Eu5riyy4Uq+BS+ZBdrSWZ74Pyy9taVRBjMXvdlPCq
Zae2mo+poKnE8+0lixQk2W/oVxFXxX++zBez5uR1D0EJiUWq+HTePN6XsJyA
0gOJNar4ETwsWbGU6AN14aZagCrQs3qvBmGXdd3llgmqOLa6+/LRJSkYu9fY
6XdDFRsMNrM6F5O8rfOo5eILVbgxPdZbEd6/ek3Mpw5Vsg8HPl8wS8Hq4+9u
606pgn3nZtNRU7J/lr8ulguqYXvRow1rCCvIuo8fUFDD+1X6tpkmRH9HN7kv
0lPDGqWgib/GRL8YnNd/LFGDY6V6uDNh0TzBikI7Ndz15HqWaUT6Z1pvZswG
NdwOe1MzYUjWR7JikdMONQzFqWbbE74xnLtGa78aPALf2l8yIPMbcvo2f1QN
3NlHCr//+/5HV+zLV5YabL24ehYTZmfxa1Wmq0HDReZz/EJSX7UiaYV31dDC
H5VWtyAFJ4buGGY+UwNX+V8tBcIK9tpvLr5Xg1rY5v1++qT/LTq48my7Gkpa
Qk/coRM9at5w5syAGvqOcu4Y1SPjHVtw/vxfNTyr7+deSri5SHVxOp86jkxP
7o7WJec5lm9jnqw6ohV4rr6gpeC4f1TXMx11rNP5yWQn3Pr2x5MPZuq4wZPi
sFwnBddlo8p+rFRH8rn3VUe1ST+yGOwUdFfH61sJwmVaKWA4PJ9a6KeOKcFM
2VnNFOxmLRh326eOhWki/y0lPO6o8yDmqDoWWT+K2q9B9OWOm9wdljrKviY2
56mT/b4jxdeRro7ycxFjPWqkn3474i92Tx2nkw5/VCQ8lLxL0v45Yd7TR9er
puCFifPYsRp1rE3J/pmgQvSzI3ygrEMdmY3vNZ4qk/M9Wd/KPqQOIcacwqBS
CpgtOtdWTatjIH35R0XC/lZiqqcFNGDM9txxjSLx89aUZbO8BqIHREwOKaTA
NLmqXk1PA8nvOU/flCf9KUm+dM9SDbi4PttQL5eCi6ub25+v1sDup9tYf2XJ
9eJvhMQ9NSB1R8lKnfCmBllt/50aGOxV3rRa5l++CmMrCdeA5JNz/wX/+37/
rFyURIIGunue/MeQSsHhG3mhwakaWK1UsalAMgUOv6afvM7UQPCyEet6CeJX
P31fqP5AA8qfjqYOi6eg1GPznZgKDSgOlG0R/Pd7BsdxvvYGDRgcHrukI0bO
u9Q3VfMuMh623Q4QTYFGYHLVhV8aoKdEhWwUScG6UKv2iXkNLMmO4AwVJvWg
3GvgIaqJD9rFIseFiB4OsV17pKKJKNssxgXBFHgxxmekFmnigviF+NsCpJ5T
+jQPWGvCVHH6x1N+kg/2h/U3rtWE8nPr2io+Mv5VHzSNNmtCT6VBq4WXrJfF
eA4jWBMFTN3Rf79/Wff3jdPgYU00PShZPMRN+vnOoQG7k5pwvsX7e4yLnAef
K64ZlzQRW0fRZjhT0DJd6jWVo4mKHx+a2AkfmRtuXV+kCf1XO6a5OVKwPeLc
texKTfznXneFjz0Fp/LfHJtu0YR2163H/GzEb1c7blzXp4kB4fi1/PMscMyk
j14d18Sdx/NbeOdYuJg+pjXApQWflueDnLMs9PX7VZhKaaF3nf/E3DQLtzOZ
adGaWlgplRb7Z4qFAY/eE+XGWvBgSSX8+32WN+2kB+dyLfDUxwr894eF/c5+
H23Xa6FNJVW0Y5KFZ1sNv0b7aqGoW+xc3QQLtyI22jwM1cIsz+Mr5eMsqLLN
vvkvVgvssg5ahWMsLHg6u1qWoYXMVakGGb9ZkDn898zyNHJ92M7njFEWyhc7
RwbmaaFe/2zD4REW6vNVqk6VEC4bDfT/xYLrHgfX29VaiLLcfsLpJwvjSlF9
5W1a0A14uXDxMAvnk1a5N3/XQty3GS+lHyzQOX8EfZvUQrPilBj7EAvRE4f/
DvJo49DGOy49AyxsS6yoHZbWhkU5t+KbfrIeV7Y9HdTSxtQ2zr23vrNwSqUi
qdtEG1ammW4J/7HwrUuB78Nybdhq9L/c3sdC87cwvmfrtRFZ8LliWS8Ldhbn
PK77auNP7On18j0snNmlUBYdqg1ddd69o90sdEUHS7jGamPOcodGdRcLuivf
KKhR2lBwe7Hz+lcWdu2zuNV3RRuaNUttwjtZiE3NPXozVxuCY+N59l/IeAxr
Dm1+qo3kabX7/34vG3lxobdglTZ62frXDrYTFls4er9FG6d+HD1a/ImFS9a8
gi692ljZpOlyoo2F5dS3vb2/tXFPUajY/SML/k1Fo3s5dMDUjilTbf33e2vP
TeNiOgiyfL6jv5kFs/HgvaGqOqTvK+bcb2KBZ+Qoz9eFOlhp1ncq8gMLDoc4
e+ysdNBqfkB8WSMLslMWzZmOOoij1Cw4GlhIWu9+c2KjDvh/O/K+rmMh/MY2
VZtdOvDy8DycWMtCqFqYSEy4DhxH7qba1bBwRW2XdUG8DmYmX3hyvyf7xSl5
8GOKDnBs9lVFNQsro/USx9N1wJPc+Tn2LQtOfx3NeO/qwPJ7d6Z5FQu8nzid
hUt18NQ3We73GxbUbtak8Vbr4Ma5TdZ3XrOQGSY2NN6qg46ML5LbX7GIThhw
fezVQVZtTprsS1JP3QcL8n/rIHTd2o535eR+bctLIthp0Gve3hBbxsLBX++H
jUVpeDd0MtbwBXn/gIN0txINxf/t6v36jKznpr4/8XQaovozeFmlLGxoqPKT
W0qDdXdvn3UJC498JdXSV9HQy+w9PvCUhYnOnklZNxq6PDy/nStioeLJlkfH
fGkYcxznxBOyvvaPNTp301D0Ofb790csdBxSFFgYRUOyf9EZ1kMW3joUm4Wc
oGHHcBDXkgcsXN76OvTqORqkTXbYdNxnwaM24tizGzT0pUWsOlLAwmOm+NK6
ezQ02h6S07zHgtCab14NpTT4fVxd/Cqf1Ovoqkcv39Kw+UXFAv88FgJ2Zojf
aqFh5UjtXq47LPQ47raI/EaDHLfHqRu3WTBNN54y/0XGq20XZZND9u8GpTg4
Q4PDTMqK9lssHD9vGHiKXxcuhwz6wm+yYDA5lq8go4ufCfL+olmkXtQrH17U
0IXNO+eK7Bvk9exce24DXUh6tMwvy2DBMavM1NdSF42sR6rN6SywchxW3l6t
i9klU5pB11gQbcte/tVNFzMbHonMXWXhzgffaS5fXZxbPNPFusKCdqeqhWyI
LhZt/56ucZnoX/uTaplIXdxnXXB8cJHo5RHtQ5zHdbE6S79n+QUWPrqniH9m
6kL/avWehnMsfJ9a75t5RRc+qdeGfFJZEJ4dMvLI1kUbe+vWwTPk/Gv0uI4X
6uKNUXZ1RAoL52THmEee60J2YpUBO4sFwzGNx5NvdcGtPcw8yWBBIObOGa9m
cv/UL8MSFDmfP+dGc77qQlnQy+nyKaJXUpVZ3YO6MFiWXaB2koV+8e/hvJO6
uFgmJnfrBAv6icdMZTn00DLXk0hPYmHUZ/yuuLAe/hhGzOcnkPP7u/PBhKwe
fqxXOG54nIWQKU2JNxp6KJLRly08xsLvmP8uxi3Ug/9X7hLjoyz8/X1eVnOp
HkLNhPYVxrHwpaV6S8FyPUi6ZS4zimUhcNrHkrZOD15PTTTvRZP7RZw+kuSp
B9sDehoLolgQWfpxtn6bHvZIj1nnHGJh/Vup45wherh1k+eQZiQLf2x39KhE
6CH6SmtzWgTpHwoWvzSO6OFrw1cP2XCiv/ObD4me1APfofQ55n4WqLff1/ec
1cNO0dQ63n1Ej21d1mak6eHh+uXvY8NY2Ki81dIuWw9nTYwmx/awEPbacrSx
QA+oG3AN2k3YPXDl6mI9MCNnur4Es8B+vJg786UedtyeuOUaxMIa3g0Cfe/1
oFgZkvU6gPQX4XodsRY9CBmOdyzZRfbLUttQvVMPmkZ6brf9WfA1K5yW+66H
8aksfoUdLLB5WWyd/KUH2RRezpPbyfk9892w9K8e7paP2v71ZYF72mX1Lg46
eiQF3+7aygIe7jv0R4CORS8mLzdvYcHz9NNroZJ0hF7aXrx8M6mXhnnGe0U6
fgv/0bvnxUL7BFNDVIuOOsFdQwqbyHru0DFesoCOy/LbuBI9WVh84/v5laZ0
LPW/fODXBhbyzm6hL7GiI3zFWxsvd6KvUqlvRFbSke99K+Dlv7+P8VzC7t0a
OpQuDo3or2dBK/djfIgbHS5Km76cdWbh2n8+3qNedGwzvmM4vY4FC/XLOZu3
06FgmzW4bS3RD/GZ1XcC6Yh+yitR5cjCCpVwmS9hdFTzX7m10IH027bwkbGD
dESwtPPOrCZ6F/vr8c9YOpYkh2lPrmJhVaLXqtoEOhI4Vkt7r2ShU/ZuFOs0
HRot4bHPl5PzcCfAfPFZMl/j937qtiyIJQf4vLhEh/cWhap4G6Jvlxa/079O
h9wa47u91kTf3nT6Rt2iwzTqP7nVViz4yU2z3c2jw6tfRDDHgoX3E7nUy0I6
FrLFJfGZszDrf62/pIiO/xJEUwKWsBDkKfHn/HM69qVcoleZkfpsbbzq/ooO
s4hJD5opC25brErH3tIxXMQln2hM1u+nleXBOjosp9P29xiykBu6Yb69iQ6b
X9cDlxuwsPTZ5WGNT3QwA4Zm0xeSerC6/3NNJx0+g74ms/os2J8q6PfoIeu/
vVPIi070ZWLLqxX9dLQHOlCPdVnIaFcMkBgm+xt49IkEjYVfmT3PKkbpuB8T
xNijTfpL05p77pN0xIR8l6rWJNdPxOpUTZP9Telcp63BwsMrdiLKbPp422hq
dUSN+DFLXlc3Ln14nqzp/qTCwn39is9BfPpwiGauNFNmYXC/zDU/IX0wy313
MBWJv3tie8RaTB9RT2mr+uVZeMOtvu+PpD6kp6v7l8uR+eYYbU+V1ccRGG24
KkP82USKjbiiPrS8bU+OS5HxCHNM7VHRh69K9yknSRbGLvYczVfXxw23qc3Z
4qQe42yq3mvp429WGBubGAufr5Q+f0/Tx+l6/UMbRVgozs7wzKfrY/ieZHWB
EAu1ubcT9izUhxCb6ASfIAvpH9dbiRnq4yUXF9s2frKfu8tDzxjrYzLn40AR
Lwv50xVS46b6KD+w76kYDxk/45Xa0iX6cD78eE8AFwt1n1qTvc31sXptsnAZ
BwvSjoV2Wy310TJQe1GWnZw34XynFdb6uHOgWefLHBN50q8v8droQ7Urlo2a
ZuIG1xW1POjDVtbnleUfJl6J7O8wXK4PoyNmkQNjTAw0mFaeW6EPl0+v1S+N
MHFSIbj900p9fFOvfbN6mAmFKyuk2Oz0sWiP4O6JASasLjF2c6/Wx7arSxRu
/seE/fx/3wYId1nzN7n1MPF3+8MDBfb6kBowu87RxYTybKOyh4M+LhaGHb//
mYnOn9Wf2wl/EAhK9P1EXm9998DWUR+/0+vuiLYy8WMuPz2J8H2rtVPPPzAh
c340I58wd37SwT31TFzufFnygPDIOR09lRoy/u3jw5cI//Kplqp9y4SnAtcy
X8LhfOKIfcMEz3WZPB7CBtLnCha9ZKLYa9aKIs+f2/4juPMFE0aBxuO/yXjf
zd49yCr99/cRr7dZEH51ILjN9ikTopm1P7eR+dXsvHf+9yMm+hOElgWS9dBM
5Xx0s5CJHfOO71xW6aO6dMh84z0mRvcrp8uR9ZtnDdIF85gozS0qLyPrDWY0
9TyH7M/UiKWDrT6SxmV37bvJxKqwZbKFZL90rhs907nBxIOO+1umyX42Ty89
136NiXNfZuW1rcj69V0cY11h4kNjmKeBhT4arz75aneRiYqSMXWFpfo4emHC
ZzaVCdcLYom9ZvrgbC448DCFiauLaCkpJvroLbaihTCYOPpUd72KkT74FYai
tE4xsbH2VNOpRaS+TwtGfk5iYkmDH/2TPpn/hm61C8eZJC/6bufX08dTp8Ko
9UeZCNJ7f1peRx/3qp5QQrFMxNhSxQKa+tCN1ttcdZiMP0RztkNVH9qBS4eO
H2Qi43v2TpaSPnoqRFcsP0DGe+U9v7a8Piram/zZ9pLrt7T/vSxN6p87e9OL
3UxIGT5yHBUn55mRrhkXxERJRq2Yvog+8oYbqmx2ET4uvW2VgD6+265xYt/B
hMFu2fW2PPpos5Z4+tKXiVbhvxMqHPoINaeJJG1h4plHaOCXWTpaRY+7rvFi
4vXq5y/i/tJhK6p0SsyTia3VT8Q5x+mY/a+9tMWNiePHiw8G/KLDk3V7KM2F
1GdqgUDBIB2CFjtUd65jwsdbpKetj46bZj2bDByZ0NVvUO7rooP6PnX9rx0T
ZuyxjU0ddIjd3/f31QomhjTUlG+1Er1sFwlIARPTy9fIezXS4Xvk1IiPNRMJ
D3S+/XpPx8WktMsLLZgIk3a7EFRJh/np0V2zi5mwOzziWllOx5H3hj61JkwI
T2Wa8JbSUaI0efS6IRMfA0570h+Tflbb0bp/IRO2vx0/GxbQwXNn7w57Oqm/
5plvCrl0bG61XqBCY2L2h8Wp75l0fK4vNxnXJPURJPf7Uhqd6F1EXI0aE7lu
6lYGF+jg3/BeMvvf3/c33pSUw6Ij6seC8aMKTDidN5/gPklHn+Ffmo8sE0Wb
CnJXx9NRP5VcYCnFRFmNcuXuaNLfXQ3PKogzwbvLfU9kOB3si8yapoSZ2P76
/Mtde+jY4t12sEOA1LPU+QHLXXRkHdpw7AUvE3FXwnjHt9Jxr6dtMpOL6JFi
wbKzG+lYf5/RkczORLaX/SOZ9XTEXzpruneOAf24c6w4Bzq4x+Y5vaYZ6Ij3
mqixpWNVXrfTyj8MKN9+IcRhQeZnsFzecJwB20qXKUVj0u+ClXYpjzJgUTnd
q0ingzN3p5XQTwa0H4tPsmvQoUcJp80MMmCzY9WGWnk6hDXHTw9/Z+D+f5m6
R8XpkK77I9rdy4CR6/lLCvykX5oP6rV2M/BN4Gv9ZTbSLx3Of6npZCBmadok
+x89LFctMXrTwcBhuu0Sl5/ED/JI0MraGGjMSH2a0KcH4XDHipIWBm7aPcy5
8VkPEVMCvE8/MJA1IGKQ3aQH0RUjf57UM/Boxu/g2Xd6OMF75kpRDQMhVeV5
uyr0UC1zaLS4moE59RNTmk/1YMSux/6ikoEPn91OV93TQ1ig4rtXrxj4W6fE
2HBLDxfHy9zelzMwIam04N1VPQQvPnqt+TkDZjsazugR/8rILb77tYTM7zj7
z7BkPcjdr0j6UcRA2IGHuzPi9OBH9S6YecQA7YuJVUm4Hty8dmYIPfj3/274
TzwP1iN9Ju67SgEDrKMzsXeIv07a68ttks8As13c+Rjx33tUjKftcxlQOXtC
ZwXx50LREjW+2QzECbWZDBP/fqtEJvZwFgMjpg9uxhN/3/TKUfx8BgMBh2dz
ORfpYYXV/eQH1xjoOtu4b4+mHjiYKwYarzDgXBu34JWcHgK7RszGLjJARcXz
covo4a9UZqjseQZkw06ZGHES//3c9LLVWQbisf+r/R9dSNlHFfmxGLDKsl22
9gfJM622NacpBvJCaDGW3bo4sMKx/clJBpbsjK2RadXFU611vT1JDPQ5V279
8k4XXu///pBMYGC9RM6OM2W6aHWamFx5jIHdpgNCJo90MejXyR0Zx4DgwsPJ
Zbd1ERhtr5AfzcCou7+g5TVd1L0rWdJziIwvsPXljTO6cLUr9lU+yEA2U75n
MpHky8slFzYeYOC/NFaaRZQumOaLOs/t/Vc/JerBoeR+XgfNm/cwkKNqfCPZ
TxcS06M5MiFkf6kbLuc9dfFf128Dr0AGfNrqfVLW6OLR1Zf16TsZqL+TOnfY
RheVp25Q//kxYD/Tus3NRBf5nysDjLaRevE6V6xA08X1C9t2xPgwgK4WiwYF
kudSUo+982ZA58hDqYMiushIjH6tuImBNTquh4U4dCEjtsBgjwcDqZu+pKWM
02Cdn1de4cbAqXLWfZ5+krer52Ll1zOQ8SDnv+AOGsTK5AP3OTHwszZ4X3kd
DV5tg0dr1pD5PdQ6zvuSBoa31zu6AwP9gurOyx7TwGLYrj5px8BynwLunbdp
+FxyYHJwBQOzxzQ+xV6lYbHV88/OtuT8uL6ZO8Gk4UR45/SjZWR+9t9vHj9G
Q3k3y03FioG9KxrY94XTMKJ+rO+EOQOf3r1auT6AhvOjmx6PL2agu3j+uoY3
DYorH7/aYcrAAo4n9n3raOgwWyDZYsTAE12ZPVdBQ6eWfaaDATkfqstWrDKh
QT+XinixgIFL0iunvmrT8OznttIldAbYHZtfh8rR8OBNmvwDGqm/I00dIwI0
LKved81Im4GBtsMHd83qoPD9zJoHGgy8dJmsqf+pg90WTppL1ch5OWkut6hb
B4lOh7TLlEn9aY4z45p0sM7pqNsaRQaCllK7X7/RQbyt7902OTI/umX/fJEO
Tv3kWRIsw0DvDyFLgzs64Fi+ZXhekgFr697Lbmk6WMW9vPmCOANfBiKxm6mD
OpwaMhZlwHuZo1/0UR2cVeUxaxBiYKdSrsXR/ToIuBdxb58AA5EXns1G+etA
UP3iZlk+cn7yIr+FeOrgTr2S9QtuBnJrrmq4O+jghtfd9UGcDCwqeTJiZKmD
0hs/LsuxM3CSRyOJZ6EOOr7vk6+eo7B4YFauUUUHHvU1NbEzFETqzD6niunA
IDOhaPEUhX1jh/idOXQwr6jwaWSSQumA+Qe2MW2sFeEwKRinEPQgLzS3Vxv9
fXde7v1NIfLEe8m1rdoo/xBzevEIhcyr7mO9VdpIb2um5oYpqPe/WBVZrA2r
z/xVb4coON9ebcWZp42Jol2WFwcoMHW7BZPStDG0yux74HcK9da23zmZ2ri0
t6B2WR+Fu0cbuA4f0cZrBdGfMj0ULD26Uvv3akPfOc5htIvC3vaod65+2rgS
RPtS30nBo399+yN3bfyS0Mkv/EzhRm3NhISdNvwdzjy+0E5hcp2ES9ASbQQd
iJqKa6PwaedfuVJdbTw70B8Z3EqBa7dkPJ+CNph3O4y8mikIv7/5wllQGydU
nLTXfiDXq+TOp8xoIfiwgZttA4VjZR/31/3Qwvju4BLzOgo3x0rX8nVqYYV1
7xazGgqtz2OKreq1kMF2yML0HVkPu99DIeVayC6edln8lkKydo7kpUItVGy3
zLCspKAW8nFLeaYW/Kfm6CtfU9g4FDbVm6qFX+d5hp1fUni8WESON1EL1RGC
Az7lFNA/3aN1UAvhomUqe19QWCJhxrQJ0MK10PpTic8oVF44stJzkxZEBrsM
00soSK1daxziqIUa2lnhkqfk+T9zE2IttdDrEK3+6QkFDb4twYwFWrg3tyhk
5hGF1WL1oleVtWByZvEP9YcUjo8rp2eLaOHLX9ksx0IKbMuFVt2f18T7/vWs
iAJy/RXBhU9/aYLRufn+zbsUngwuPvaiSxMHvO7wfMwj9z8eHPqqURO5ebeZ
wncoeL9RVa16qYlDa5+vsbtNQUCBUVL9UBM1Nx0sjmVT0KeS9ry/qYmp5be8
ym9SJDckbas5r4nWLt08ziwKV6cLn9UkaeJ7rNoihxsUVH0/3qmJ1EREUEtn
ynUKKaf3uNcEaqLFjVH2+RqFEJ/Uzvdemvi7JbFuQRoFv+VS4e/XaEJXa1Iw
7goFh/vHrN5baeJXm2R407//lx4qsOX9Qk1YugsILLxI6i/q4Ox7FU3YK3BW
nzhPwW7MemWtqCaKD6o//C+VwvZfhzzr2TTRcCK+0uEsuZ/yz80fRjQQ4ryc
814KhXvFfIdbuzVQ83zvTlkWBc5VbR86PmggtV7t1zEGBfloBea3Vxq4wdqU
PnKawjeFhfWDjzQgYqy+3+8UBY5BuZLxWxq4rxgZ9DGZQjXj9H72ixrYMrXp
uMsJCjJJn5VEkzVQnPLsxbtECn3hCp9UDpP7f0tVdEwg79/CWWsYrIFtN2rO
v4un0Kn+S2HVZg04zbsYuhwj5yOxq9t7nQbynnP+13qEQtXVo6vDl2ng9Yo3
T7fHUeD9ohmUYqABlZsHsn/FUCjOeR1coKaBnqK+u0ejKcSEiuxuFNcAS+dX
rXQUhRKaC2OSQwNHIn158g+R+n2R9FN1TB3xupzuqyMpRO3aUrCmVx2jD9If
90RQ4DfS/nW4RR2N2X8XJIRTKPfrrMmvVIfRqfpHugconDm4MKCnSB2b6Z3O
dfsodF9U+qySq44bip//Ru6lMBJAOW65oo5rHrGF2mEUtNoka9NPq8NKe39k
8x4KDL3h430x6qAbBDie2E0hSYT7tFGoOmaTeWjLQijsER2aP+KrDuu3v4Um
gyi09XfNNK1XRx1/41RhIKnP1/XXFq5QhxkXfu4NIPVU5MR+ylQd0bJt3012
UZjhuGbzQ1sdG73N+v74U3h7Of+Au6w6BO/095btIHq0W76kjE8deJLUd8qP
wlAffaHxlBoCy9P6Nm2n8PteWU/OoBqu/HjcQ99G5hvmN631WQ2cp70757ZS
WLtr48lbtWro/CXW3OxD9K4zJXdhmRoSEza9ureFAnfhvQPF99WQ0/jwzunN
FPIi59nWZapBKyU9OcSbwqxkzK7eVDXYPDy72dmLrHdP44v4RDWsOMynabaJ
QuIGL3XdSDVIHNzXrryRgpy2UmZjoBqybqw4zu9J6uNjvXe8txp27BpU/LOB
gr911zaLdWq4n9dyvd+dnIf7O99NLlPD4/pQ8S9uFBTsde+WGKrBKUIlpNmV
Ql1NimqihhrkVO3v1a2noFn51tRTSg0p885t710ofNl/m8OARw27eC58f+9M
ocIu0lLxlyos+qLa65woBM/FmvZ9UMWYhndB8zqy/1L2ci+eqOKnCtP/y1oK
J+0URW5dUcVlrbC//WsoXLydbXUlThVLwt2D/jhSyBjiqr7mpwoRV9ZjfsIV
fx+0F6xWxbBARIeyAwWzZdfPN+irwp7X45OpPdFjTzVVdjFV3PoQe9dpNdF7
9smLNmMqkPlj5RlsR0HsiA2N+qgCnmXtjSdXkf1clzDUX6qC3VU3VPNXUgiV
eifgkaGCQr52y8YVpB9sOpbZkKCC49VvtaeWk/U6d7p1c5AKMqwetGsR9u6x
rJx0UgHXXJu3qy0FE0/3MzdMVGCtE5d1DKR+M4U2bpFTwVbX7gePbMh+HRRd
ojurTPyf7YnBZRRkTaPXcXYrQ32mTVWLcILd96LhN8qgZfdFbrUm9fV76/mB
O8rwfZWRkmZFwTd5F8ckSxnbVVcGfLGkIBn7R04qQhnZ+tzT6oS9xQPHbb2V
kWGraB9gQer56K3CI1DG+eSSdffNKVzYJBVcr62MnYIKArNLSX9Yf2apkaAy
lB4HRq0hfIgvxjTzlxIigjvSry4h7HHvoE6LEjbyZob/WkxBQjBeoaRECfLB
P6bsCCvZNZpuy1CCaMLAwutmFOZX/fksl0Te71UlNGNKYdGFxgXdIUowEn94
zouwmF3FkmeuStCdbHtTYkJh2+M8qdylSjhz2v+aKmGG6MzHHBUlpBw9qpBo
TPpF/6lLT7mUwKjxNP9pRGHFmjdBHQOKKHok/teLcAB7lq94gyKGP7R6vjUk
evr6FmPjE0XkKDe6WRDO5f7EW5imiJ4h2mC+AdFn0aYvyscJ87EpaRFebPZE
+2qQIobyjvRcXUTq7aLx8IL1iqhOqVsuRzjueLxD/RJFLBkTNzu/kOiHQYR9
oooiNK+FPJUhvFRi17QTtyJ+DnHWXlpA4Vz+in30IQXEfJoOUyVc0XmqVO6D
AkI5I69n6xP/88C1X75YAer3rngZE7Y5YcO7KEMBIa3JaS/oFHZZMLU2nFDA
KwP/Xc6E1Q9LOjNDCZu7PO7SI/r7Wj21w0OB+NrdJyIIB6kUsFkvU0CRxZd2
YcJu+10zCrQVMK/1+m62LvFjP82OLRFWQHPRivkVhHcaatxrGJPHq8tR77pp
RK9HD5nEdcjDeRND/DhhLTkr8jB5tOxPq6MRfnSLa49UnjyEfas5a3UojIcJ
m8+clYdTyuK8CMJllgYJk1HyqI3hrFQnnObZ7c2zQx53b7q61mmT/lVm80Z3
rTx4L65aG0f42F32Gh9TeTz/O1toRLiy8HhkjpI8gk6mHe/TIv7Npqqem1se
/XS7F2mEHYpCP0f8kMPuAfltnoRrdSpvTjfLId7JMkCScGtwr2Hqczmo9L9v
bNCkkPXlQAKy5fA0YuTaGcI/bpXdZmPJIX3sXfUGwpt/P8tsipRD4c04d0XC
TleFDpVuk8NxOUOLbxoULtn/WVTkKIcpffbD+YSFhA5VV5rIwVhaVuIw4b5E
U5dBJTko7jjP5kC4KSn2lQaPHKr5slYoELae3aS/56csMjf6t/1QJ/7526ET
NR9l0STBVvaS8PEvtp2okMV1/8vjVwi7r600rroji7ujXpERhJXqGxL8zslC
synAzo2wy5aOTxJxsnh7fXCLMeHzz6VNWwJkkR8u+EyS8GednWfzXWWRIjmy
bVKN+P81J6YuWsmi8cFrx8+EeVU6gi7qyGJO4UH4a8KDW8N774jJ4m/Gt6/3
CNubqAd/mJJBosWxk1cJ/zLaNSPSKwPr/cVhpwgv4z15yadOBm1RRSnRhGnH
TyyveCoDVb3bg6GED5mpTJpnyWDyz9Nof8Jn9r96/Johg6Uy8iu2EJYfLzzi
f0gGlzaPW3kSNvr01U1+hwx8NscGuBHmXsFt0OUkAwWfnpfr/73f8KLYM3MZ
rN65cZ0r4YrtHybytGTQsVSIcwNh5f7CzgJRGVRsNv62ifBf9YmqqilpZGjN
DfoSzpnXKBjrlcbt15mKQYTvT7LOmDZI44bRxrBwwve2ue8+USqNOt31348R
Xj5uZ/0rWxoJeH30DGFDXoH54LPS2Nw3aJFFWGsn773pWGms9JsVLyK8yGyf
Q3qQNCq/GHPXEu6PWl3t4SGNvm1vJPoIf1R3XqixXBoOn0aXspH9kTqgtId9
kTRGlcbClQhfVxI9MSYvja39PFUWhIey3CKmuaUhOhSw0Jswb2CPicyoFE6W
b8yKIfxF+WTJyi9SmP4jrX+D8OzVDt6kainkynS9qCLcnr9C8vNjKZI3pn1H
CAskTbbaZUoh4ne2kBKpR48DnC6vmFJ4lK9Xbk+4O8QxfEO0FKyXvY4+SLiz
NMZ2KkAKFqpl1jmEp2+o3y3cIIVNdb4c7YT13zMexi6XQkrTcJUoOS/7G0fX
+RhIYfnzQqYd4eE5l/3rlaRgSJtwjyN8kT9eeSO/FGyLOGWLCReeNV+1b0IS
83q0pgnCP7lnu9O/ScJrdf5JM3J+B9kW/fxaLwn+n9+WRhDesYRnu9lzSVjK
KHwuIny6/aJJ2h1JdLxND58lvDz8g7fcJUmYG71hW0n0Y+Ha2MZbiZJQZnZG
nybcY27NtD8giY0rbb63EF4ry0qe3SYJep25rSbRpw0LmoteO0ui9K1W4l7C
zYFrpTKsJVEz7vGonPBon+hZpr4knMx1aySJ/i1eIbcgRV4Sx6+PvNtF2MPL
uuUmryRu+QgXPCNcLLLkRM24BNzrWw5KE339fSdtKV+PBJSic9VDCV/OH/i8
oVECz6T67lQTttI+tOdxmQSWHP4upUv02tAn8avePQkUF4t7JxF2jDOmF6RJ
oE/qZfR3wmeHjtg6nJYA5x+fyDWkH7RxbVIaPyyB9TwOawsIGx5OLHgQKAEN
6b4JGdJPXgoW/z6+UQL6Blcj4gj7tCe3B6yWwOHUxrf9hGM1923ZulgCXR9H
hjeQ/iTzqmVPgLYExHf69bwkLKfIy31cSgI3nc7kmJD+doQyky7klEDbgwHz
m4R9V8Wkjo6K495I2/l//VEB3QdXdYvj+/XaZxRh+ZvrH+Y2iOPy+aX5XKS/
eh64sUyjXBwOfSf8YghHNJ0TzCsQR3CXUeck4Y5nraL218URLZ+tcoD06yV2
8zYTTHEEbN2iNkp4oT2T9ThOHPtfV3fvJf1esHBi/ESoOELSd+74/c8PCKfs
2L1VHO+P3c6MIH6Bkyu73s9ZHFfthdOnCc/f2bMoxEYcGULCG44Rf5GjLbQv
0UAcuw20XwkQP0J9SWEWqorDz+XDQCrhK5c4o36JiiPL+XylGvEzT7956IJN
HMabhjfeJSxzavepjF9iqO7cnGZN/E98qPxFqS4xRF3dcbaW8D4p5eWXGsQQ
w0g230b8k4PCghiDCjHMzLgwxgnbxw1atRaKoTnclnWK+K1Qo9EDrEwxXKrr
ttYk/sxp9Vs571QxGOg+P1dK+CpjSHFJghga+rac9yR+Lqqieq9WhBiuFq9b
Nka4UuaNsOYuMTheVTh9hvg/tb2m34w3iuF9jWusMfGLW1q29ro5iKGqLUGy
ibBGSyJvooUYPM6tdDxI/KV6WYfVW30xuKmoqysR/2lCOxmprCwGl893z1cQ
fiiSn39MhDw//tjtIOJfbzQVXhuZF8VSEeONUsTfFqQYZ8x3i2Kw3D3jBeHI
jE/2Bm9E8VMzPj6E+OFLF+5GHbktioh5j1kF4pfjHW6p/j4tij37g4XfEU6p
P6+QFCYKm++bC6OJ3y6+scrVyl0U9SJvBwyIH7+/MTBPYqkoZLudHvUQ/sGb
KyKgJIrRLIbYFeLfBwxv+GiwiWL8m960K/H3wQKdR717RKC9/+V+IeL/7wd2
bXlUJYLXofORlYQN+VU+GuSLYMY6nv84yQsPg+aaq1NE4H5yXHM5yRPQ7LJK
jBBBpv3cG3aSN+4lKoxu8xZBe6HdSAXhVufxT1sgggTHQxkJJK/k9BZ2HNIW
gUmLbYsDyTPmi053PBIQwWK/dQxRknfiX99/If5LGBPLHataCIdUrw2mmoWR
J/T9WDrJRz/E4l7plgjj8uXW0kCSnxT6/Qq+XRdGidC7A2YkX5V9FJN6nigM
Xe6I2xwkf12+/bDpSYgw2jdTmxoIG8zta613FYadWGV8Bslr8h3e7Pzmwljr
80lnP8lzR3ijl/iqCqPwbZytHcl7a60++7RwC8NCZm+jAsmDu4cTNwcPCWGD
Y+DHX4SrwmOlVT8IQTtPy7XKg4znbeWekadCMHnpuyyD5Mnhm/7ruq8LwXND
x5Uokjd17LzOjyQJQTnAM9CT5NHy09mLVEOFoGlz9qYpyauDyc7TQR5C8PNy
dZYkefbntHtXk7UQUg9u9P9NWC6i5PVmbSF0MoL6mkj+/ch3guIQFsLJJqeG
JyQfP/MuV34zJojUR++1rpL8vNIlzDu7QxDebXmdR0m+fiN7Xf/WK0HoqTxl
C/SlMFHvs78iTxDxl0sT15M8vvLGM9mZVEHkpseHWZK8vkuocdY1RhBtSh2l
OiTPP3r/TqDSXxBvo88FSZK8b2z4Q3OjkyB4KuMi2f0p8Lj7LuJZIohGyZDe
X4RvvFwr2qAqiMWTCwq6dhL//33oThGfIITT8x5+2EVh62Oj/tIRAWyuzDr8
JoD4nYWPcz5/EkD5lXsTTwOJf/pc9VbhlQC6rfNpd4NI//Wr1T+QLwA5epxQ
ZjDRa277u/3nBWBXx5d1MYTCJqrLMOqIAE4uXfSDsZuC9nW3s7pBArh3tqkv
YQ+pN+c9j0bcBHAsspsZE0r807DqwRZrAbAGbf4LD6OwvflAUQtNALu8Wwb3
7KUgmnZh06i4ANgyWVcD9lGwHai30JvhR+0brz/b9xO/l3PCKqqPH/d61ee2
HKDQ4m5n872eHxcbmvI2hZP8suKuZlgJP4Je+HF6RJDzox1fLXGLH372ZWxu
B0n+abkpVc/ih/2uz5kukSTfXJD+lh3FD8uoe4NOhygcbPwpc3knP5aLLWhd
d5jMh7En5dZ6fvw+Zu+/Lor4YckOkxorfmhazKSuiyZ+uO9Wp7AuP67pwd8p
hvgvtS0RAZL8qKFEmp1jiT+yzG3rmOND1sD2b+vjSL3peQ4GDfBBU8SC6X6E
wkYVR0qihQ8WwmdaPY+S/lCbmPGhnA+ezYEl3sco8PkZCdzN58Ou0HJz33iS
D1+fvp1xiQ9Xwy6v9z9O+qnt5La7CXxQuzPJHpxA8tT3IemmvXy4ZvjZYW8i
hWvbeHMkfPhgsN5FNzKJ5J252alARz5YXfa8GneC6F/tzZG2xXw4VTiVlZRM
oWRuZM92TT58HbS1ZZ0kfixhfAOnGB/0FiwJu3SKnO/yzuTSGV6sv9RrmHma
jL9q9gfVz4spxqZj+RTJRzuK/Q+28CLxynW/IgbxL/bXmiJf8kIw/u2Hl0wK
J784q5wp4EWFUU9DHYsCfd9ZnZdpvOBwYdvSkUL6R6Zjg+ApXmwzMDjQf4bC
1OwBjpBIXnBPxMtM/vv8U83w2jd/XlT/lVjBfY6cD+8nJ/a58WL1s5E/kucp
iPT73ZKz5cW70cVLNC9QkHiY1968iBdbDk3NGF+k8JypI5yrxItnWzc4rLhE
/BrHcdVzArzw69qm6H6ZQnXkucnzf3igHmi5z/8KBVcFh8P3+njAwZpbe/Aq
2e/23NNfmnhAU3qbm5xG8iSzR1LrJQ9COItPXr1GQbHMejzuPg/8AkYG76UT
v9CuKDOazoPNaayal9cpZHNybD7M4IGHevGijxmknpen5MnF8CCzjyny4wap
r8D4H++DecDsNQzhyCL971AW1wUvHqTsK7eTu0mhaLy/NcKBB/Ouu9IW3aLQ
OLxrXchS8jx/h9BV2UQ/FV3WHKTxQCeLWbI5h9T/3ZEnF2R4EKvhd/TAbQqZ
yU8P1XDzIEF0+MXpXJJH+Y0Pyo1zQ/mBd8TNO+T8mXNeiOzhhsTej5nP8ygE
po+++PGBG79fp6z+mE/hbdi3jwdfcqPF4bHv6F2i3ztaqmQecIN2L3xYqID0
izf9EdU3uBFdzvaLdp/C65Obqs+c4caGgOQdKwrJ9WpxuaHHuDGRuXzN1gek
v2Y1zPnu40bDXt/MqIcUvlb03N25nRtCbyRCLj6iILl9+Y0jrtzQkD2d9egx
Bcusq2V3l3PjzxqOtR+ekP7j3Tzyy5gbSq5520aKSD4wG1RercmNCwoVPaLF
FGS//11wX5IbJVejmxaVkH7Ma8FrwMWNwSZpQ6dS4leV2M+VjXEh+GXVxO5n
RA8Lyp/793LBILSBxnhO6kVHcLdKCxdudIdU3H3xz+8mnxh4w4XORW2v68qI
X3TgnXr7hAuRARuMRsqJfz4dmFuaw4V7uepcki8p3Op8cKziEheWScVZm72i
sC6cJ6T9JBdo1fc6PF+Tfu97zZk3mgvxExNfD78hfjOrWcZuNxe8qQsO1yop
mN2WunPBhwu7aY3SFVXE77kUjU87c6EUgyv73hI9adz8dZ8tFzwSdVsE3pE8
Z/XMfcaYCz2n6qsM3lMItyuwuqjFhR+1dKUNNf8+D9c9ZifDBeaDuLrDtSS/
fDcW5eXjQmWSXPf1OjLeL39r2v5yQu+IjVtlPQWGcUXO80FOlBXbaAw3EL2g
hpIffeZEnbW/k/QHCseMx72f13Hi6sRMi1UT6TdCB/jbyjnRaeZesqOZ6JWO
eAz3Q05kVRdNnW4h+701KWPFLU4s4D6c+qiVnO/Rp9vOXuSEkOz3pC8fid54
ZOeMneSEibR7E+8nCux/A7btiuHEhTHRQ0btRO/9TQ4OhnJCndoT7t1B/ICO
R/OR7ZwIuPiyKuEzhVf1lrtoGzhxuMBvX8EXCtskguQ6V3PihWvW3vZOMr8z
R5uyLch4Otpf83RR6JNZlnR0IScWJm3bY9xN9LQ1XClEjRO/008F+Xwj9Ss9
HbdLkhNTZ+8/PdlD+q/Ki7T9PJyIiV/g/aSXgmlmxzbWXw6I+3k49fRROOp5
oujZEAc2TyWfEf9OwXlGjDHdyYFP3Ro0m34Kn/d01jp84MCbkzGCuweIPz0R
sSvnDQfRw8llVwYpVKzYv1K2mANmQz/K/n2/eeT8adfz+RzoTy9j/flB9PzC
2VjtDA7s5q3Lp/0k/c5r/6NXqRx4d+SQrOcvov9RC3v2n+DAk6OqNYkjFJiv
iieNozlIXtSofTxKIVEen9nDOBDL3iP/32/iH8M4j33148Cemcp7suNE/8r9
PtR6ckBJ3JhpP0HOu27b8/drOFA+nPjk0CTxYy/HjD7ZcCCEf4HunT8U4j74
KkyacCAgLelrx18y/qtf/TV1OdB8h+2ryDSFD4kuHFuVOJAxO6dtO0P8yfzN
z7fFOGCnMXh//yzxGyd+9nJyc+BEhkn8rTmi/1mv+Xf/ZQe7tcmltnniP04q
Lu79wY7LrM2/hdgZ+Px6dFNINztOhSmkgIMBrZk7fhyt7DDc/3HvAU4GAp+V
2Wa/Y0fYb45zOVwMPF7zsturjB2OQrxTHdwMPLjpY6b8iB0rrrheF+dlYLWL
h+7wbXYMWLon2fExcNI3MbfmGjvaHaLuRvEzUODwLbfkLLnflyXS9wUY+N14
SK7oBDv21E4V9wmS5wuHdlfEsOPagGm6kjADIUeGJ9v3sSNwzqPcVYSB/hi6
PWcAOyaOfVBLFmXgzsb4iqVb2BGfpvzshRgDhpvDPKJd2XFC+fa5CXEGVE3i
ftesZkfWwYHbCyUZiOtyS15ozQ62So+/O6QYuJCQw3vFmB2+1X7xV6UZELBZ
5yOjyw7zrqTVTTIMnJPWjUlXZoe4sMUqITkGDhSbui+WJOMdGolaKc9AzdHj
Hz7xkfuX0gajFRi4qrZs8PQcG8rd3c88UiSv30w7tXaMDdtpI2HDSgyELx3L
kh9gw7qVkYk0FQbktubQxjrZ8DV/R6OvKgO0FHOujmY2LG80cr+sxgADFvoN
79jQds1bsEmdgeRQF+pDORv2nPeZFNZkILN0seK3J2zwqX0ia6/FQJZj6ev5
fDaY/eoJPqbNgGnCqxi9LDYUmO74XapDxq+w2tT3Mhve+D/Mn6Qx4FTq/CmT
xYacNvfLxnoMVMrP+Y4lsqH+wOui3XQyn+sJT9fHsGEmK5Hvtj4DqyIWNpfs
Z8P77fLJPQsYWGntctM4iA0Ti+bN1RYx0DfjrfjYlw0HRYsVNhsw8IKvUdfO
k4xPu4Z+0ZCBThfXF93r2NAwXRrYZETG35tRf2olGwQLhFvFTBgQq01wsrVk
g3X3in3rTMl+6bTQOY3ZUFfeY3HSjIGqu7GeDbpsGOSLMKxczMCZmtg3d1TZ
UDQX48q1lIGl2/sDz8iwQTY8/rqtOVmPJz0mCcJs2PdGWCHOgoGGiFyZ41xs
6GvNel5qycCmURF+lcl5m3apBmrKivD5J51reudt0vcqJi1dxkDApOn5lA/z
NrM7hXMjbBh4ZXVW/Gf5vE3nmOHEQ7I7BxZzLdlRMG8zlC4W/NuW1H9a5+Cv
a/M2MjeW8BmvIPU4ly19jpq36c4xqglbyQDfTs7LLtHzNu8aTz69t4oBL6sS
H83geZuZirr3w3YMiP/3zEHYa95m5CrFs8ie7Eediq2Iw7yNCa/rzt0ODGzm
ldHXWTpvM61zZzDPkYFyR7Zhd9q8za8btPNDaxiQyvYJuywzb1N5zcN/wToG
emNaLk5wz9twPa/cGOLEwEc9I6fA8Tmbc6qCYXnODOzk2HxwtGfOhuZ7P3fI
hYEmnoDplKY5m78X1vAtdGXA41Vy+epXczZPNgaf2O1Gzpul/H3Jh3M2bCU3
6HfdGeh4eub+eOaczZeA48PD/6PovuNq7sIAgLf33miTSCVKgzinUqISDSrq
RSGlQUNLOxrc31WKIiEqoUUDkVQqLSnSkqg0RePObr2PP7+f7v39znjO8zzn
9XnLkYRvnr1ZOJO2jDb65XZtPgzx8nk6jhm3jP7apvX6O5Hw+a1BakqBy0ie
d3yl1JmEJZyMLjh5LCMxHn2LeRcSTihzP57vANaXeKJ3lIQpC7hV0HwZbaCI
bwl2JeGNbPhuwrZlJLiqpbvSDeKr6W+D1PplFPqrK4P+Hwm78vCvfyGzjMbW
1AXvOE7CEdtcHp3nXUZWo5sDL54gYX+TfkMTGgt9/FFKqnEn4bqE3NfrJljo
/vrhBvaTkJ9CppQV+lho+sihVbtPQXz5SVhrtLBQklZh4qXTJGzLl7TBupqF
6vYHSzZ7knB8y2JO7FMW6r/p8ELQi4Rfl0vfbrvDQnP2Q6H7veH99u95tMgs
NKtX6nDtLAn35HF/uBvDQiP/ndzb7UPCe3v/dmwIYKFq9xuHZf1IOGVHM0eD
BwuJ7PwZ6eJPgr57wjroEAt9Ojj6JvscCe+jdd40smQhvcDtssPnId4aFTvF
t7PQ3m9Rl9cFwn4evfqdtYmFAvXsRT2DSNhsgl7KUmAhlzi7osfBEE8v/9MR
F2Ohlp3yHrMXSFhWqdfCkIOFGvba6uiGkrBGz93v5xeW0LJEisSFMMjPS9IT
b8eW0NB+P4FX4TA+iVIr1d4lNC1xW3YlArITiW8ho2UJRfeXGplFkrC2emeb
4pslFHf5oP/lKBJW/jJY/6JkCc27yL9qiYb5X1VqOJ27hH4sPVslFkvC/Ose
vtyQsYTCgl6mOMRBvBrduraUuITidT6JZcaT8PtFK/2f4UtIm55dMJgA+YhT
KX3Adwmxs97aqV4m4av7MrPGjy+hp43fRE4nQrzNHNXldVxCfBa3Bh4nkbAb
20ZrQ8sl1Fmb9epPMgmTk3s7w3csIdORmMfbrsB5wqdLO7WXkPzzxcdhV0k4
z+dXj5HqEipJu1VdQyJhwaGUrc+ll1CQ2apBLjLE/537RZh/CXUNSgnvu0bC
mxbSjYaWmGhTn541kUrCTxWm3xJ/mCiPTzmrO42E39ju2Wo3wkToxkXKqnSI
h56T4eu/MtGubYvH/suA9erXSBZqZSKnAe3eBzdI+IjVNWuut0y0of2T2+RN
EuZ0eVIi/JyJUvKS/m7OIuG4+4UPNhQwUYvzEjnoFgkby36RcbzNRDVbu41f
3YbzP5u2mEpmopjPLxfY7sB5OeOx+Uc8Ex3Y4VJlkUPCLzp+lJmGMlFl+dHL
V+7CeTBs8H3uw0Qhk2ePf7pHwh6XBw4anGCisi/bLORySXirjpRVyyEm6vhw
YpvbAxIWMTq/19+KiYx8crQfPCTht2yyxusxE6VV3dgymQf9gdZOiRk9Jhqh
U3fqFMB+3jZ6Vb+RiZy7ztoHP4L8tjF8/VNFJjIwzD1XXQjPK0o2y5NkImF/
y5scT0i4uVWAo4SPiZ5ICDRaPoX9+F158AOLgVwEM1ikIsiXAp6qi3MM1Ho9
a8fnYsjX+QIeOuMMNLPjffSaUli//AKeiEEGyihrbD1eBvm/9T9Gzydwt41S
wTMSlj7jvnl3EwMF8PGF/H5Owlyp3BlvXzNQPVveF70KEkbmpYo2zxjo1Zue
7eGVUG9XT76YKGAgQZLNg9oqmN9ua6eMOwwkzVclwfcSfn74yqTddRiPaFPC
/lck/NHywnGlZAaa6NZmXa8mYZr+3FNmFAN96MgO6X9NwmpejLe/ghjIsP49
VaWGhHmVHqb89GYgouZImOdbqP/BSiu/jzPQXxlRtuJaEmaeKBIScGIgPq+0
xMV3UL8uFD3U289As3duSRrXQz80lvbKdzcDnRztuxvbAP2F1SSq2s5A78q4
dJrfk3BZocM68S0MtL6h9a1oE5yfnVddQtUZyEfpl92hZjh/5092/1FgoHlB
vrHbH0j4dFVD3AUpBmpaPRL6s4WEuQOfuggLwniUdEQ02khYdWqrVRk7Az3c
fO++fzsJ/wmI3XOKRkdvL07rV3ZAfLf1m2ycpSOFO40fWB8h/vJuaDJH6YjH
e9x19ycSNspRY/QP0NEkB/ef5C44n4RgdksXHVnXd0V3dkM8xY7yfvhAR9EH
BMXkvpBwSPJJrZ5aOvqWdCLbrYeEC57Ys81X0RHzGnnDw68k7NR9NUChhI5O
tVqXTvWS8O97vGGH8unoVt9+g639JKzi/YHnzh060s/Z/zJkAPIP36LQQjod
jRtxba8ZhPrT8yrK6SodFQtsqOAeImHfOE+7lng6anh6Xtv6OwnzCLuEWEfQ
kefy7fupw9APZnCN9gfQkYz0MYneHyRsd/hvSqg3HdWaB11UGoF4S3lzTM0d
3q+a8fPkKPRflkqHh1zoSCgkYveTMRJuCO0/kW9HR9O2P3LmfpHwcHnHhYv7
6ChsJmbRcALyy/aZpOOmdET6KG0eNQn1sNroqv12OsJ5TqSGKRK+VtYeZL+V
juaduTsFZyDe2foMjmvQkblUj5DdbxL+ueVOY4QqHakaJpncnIV6+PvcqrzV
dMR7vMf32x+o7xM1KoMSdLT9+MXr6+YgH37h+awiSEcZuw3KvOah/93Rqx7I
SUfx1rWNJQuQH84NinQzachwvqebsgjnL7wt0mSBhop/GfQaU0nYmv3C2epp
GpoWu9MdS4PzpP6qdfcoDc0lNb5vopPwYjLpet8gDd14cK5YhEnCHxToVRe/
0FDNL2eSwxL0x1Iym7U7aChXeJd7FouEFQYkp6caaSibZ0Dr+zIJr5rVHa14
S0MbF//OqLERuLfngyjxgobWb9mV681O4Evc+HhgGQ19NYuyKeUgcHeLcMep
xzS0aSpgmsJJ4Bmj2v2nHtDQc+n+KGNuAk+uYnw+n01DlNEA3lgeAts3eblc
yaChxCes2EZeAmP2r51lBA3tGzeYE+In8Idkua1jiTSkY/3DwU6AwH7N0ufW
x9LQ7IvqwhuCBD7n1RIfEE5DDbsvzw8IETjZaI97WyANndfi2KwqQuAfio84
9HzBozNHT4sSmJOq6px/moaoAoIXn4gROJ5MO6p+nIYun11N/BUncPiVKK7n
LjS0IjCYqi9JYLE5JQsbBxryWSWVGC5FYPcae7l5Gxry+BPt+1aawAV9D889
3ENDE1Kj5tyyBN7wqczSw4SGzI05RPbJEbji44brm3fQUIt51nvSKgK3nGrc
x7sN1qfirXfXagL/LLJyn9KmofKYnmFZeQJzPeTq7t9AQ/wXpHmPKhC4VJmc
+lWVhryfu1XnKBL4CX192rA8fP/IT/oPJQI75T9tpsjQ0G/WoTY1FQILfyvf
KCdOQ/VavHqeqgR2kX2Sby5IQ992xGoWriUwt8uEQRQ3DZ0gJVRMrSOwUHJV
e/0KFQ1sbe/UXA/72U8ck2FQkYfXqkgfdQJ7Nk4NByxQUcFjtVdPN4BTzuwZ
/E1FwTMliTMbCdzAuJlgN0FFHYKhY5qbYL/neK91/aSic1PG3d6aEC+uN9yO
faOiwJRXBwu1COzQovOT9pWKmlOeuY1rE3jQI0cyu4uK+P1GGGo6sH5clBHr
dir6KSa83n0LgfdlSVjzNVPRl7GZoZytBNbRd9jVUUdFcjstNgzoEth5/lXJ
vTdUJPzmy7LsNgIr1VTdjHpBRWwv/nO31ydwWsHtKc/nVPQh+Z4jyQCe9+zN
HddiKrrbc/RzkyGBKz+m5LsWUlFDkt0Pju0ELhy9xPR8SEWGH80ijHcQmOiw
JEfdpaI6lbn7QcYElnWKPnLvFhVFGSkdKtpJ4B1mc3btGVS0f/XV9LFdsB8m
oWd5UqloZyvrmCIm8EGhv9l7r1LRWxHdKkcTAgdcWjN4I5GKKK6zWVdMCbz6
CE3pbxwVlUYu8tWZwfnIyj7qGEVF2YF8HPTdBD46rpdUH0ZFtOipBG0LApMj
mLd2BVNRhtqJ6+57CPx7jWlK3Tkq8lHR0bppSWCptT429j6wnoGrDrTuJTBP
2MLXGU8qWuPyY2llH6z3Xfd1aR5UZJO+X1fXmsCbO+TXmx2josqvKvMnbQgc
5HKxm3WEiuYeKhvf3E/gGsN16+sOU1FmmajIB1sCawW8FU+zpyLxX888mf/+
/zQNcZKPLRUlHf9kpWlH4Prk0Wt2VlREOq9TedSewPQ+eSnTPVQUcDet8IoD
gZN88gSNzajod26tWrUjgRufxvhhREUbPKM3TB0isEdntb7tDip60pxetsqJ
wMYzrk6eBjC+3411e5wJXB0f25KiS0XxJoNHglwILN7mdvnFZlhPt9th948Q
eJ5fP+7vJio6LN2q1HGUwJ3XXCp0N1CRhLuuFdOVwLWdWnLR6yCeQzOX1v9H
YKPdyne/KFOR3csGXbtjBM4ILzU3UKAilxdRfyKOE7hI1p/t/ioqsnpNbM0/
QeA4tLFJRgbWX6Ka/tEd4u3+77R0CSpaym0zZ3gQWM6x7oiiKMz3wRWZtacI
bLbbQ7ZUEN53odbb6jSBo7Wz39jwUVFkiZ55gCeBvcmWexe44OeSxfezzhCY
N862+AE7Fa29To+r9YKfP3k07rZMQTqHBsd/eRP4jILrjCqTgj4+Xtsp7ENg
DtPI8j9UCnJcSDfW9SXwt0RVo6YFCpJKZWk4+RHYctrV/9FfChK1Wnc7wp/A
o3kn7a//piBviW7i7jkCm0ZG9CVOUVAxdw93/XkC22jNsS6NU5CJH5U1FkBg
ux1rK0ijFNT2buUCfxCBVX+GMHN+UND6uy8DNgUTWH3C8/3LIQp62jH3x/oC
ga1ig0SHBihom3nArE8Iga01tDqE+ijolDyvHykUxp+ssWzWQ0E7b4X6FYUR
eOSAVHp8NwUF6GT8aQsn8D2J7CvtnRQ0d27D3HQEgVM04wZVOijIQmkpQDAS
8s8tcnRkK8xHcTBoYxSs148s35FmeF/4DapFNMxvIuaufSMFvXKn0txjYH8F
tEVb6ynoxJbm0OhYqE+q6c9s3lHQ+xO9obfjCHx4R9WlrzUU1Jq9QKuMJ3CW
TG7M2dcUJPfkF+VTAoG1Zc9m87+ioMCLUQEzlwjcIaPXVVxFQbvXJ/nyJhL4
ssV6+f8qKIg+2PlLOYnAt0VCzsk+p6AL7OpDRskEdhzzbP1aSkFk0UMOdilw
HgxM1+cWU1DHY809XlcIPGFwOCT4Kcw3K6Qy5iqBzzdxVds9pqCyBt6HN0kE
XnWwdNLgEQXt2VYgWkwQeNv9VpZaPgW9k95ArScTeFNbx2/5hxQk+N7xSN81
qKe8ZpXyuRSUtIPNeDaVwF6R3w+o3YP1M6Pc5LwO+Sb8YLl+DgXdr+A5L5tO
4JAKk28HsmF9rrM1amTA/L+dagi4RUE+rLIbO29A/boU7ZGTSUG3DGZ+2t4k
cIyQU3nXDQoKK4x8fDyTwGsT35aKZVCQ/A/93+ezCPy2NMP+0HUK6k0ZfRx3
i8C7Ot9ef5BKQW9DXEbSbsP5eqDtxyRT0I7bJ2/kZhM42Lp3wIWgoCqBnvqy
OwTONazreXeVgqSXIs/W5hD4vgjNWfcKBbk3aZE67hKYcfOK65Nk+Pzks42D
96D+P70zoJUE8bQyvGvyPoFlLjt2Vl6moP8GEtsouZD/jk9s23eJgpZ8Qz9z
PCSwhuZNrtF4CrJ/E39IJA/iVyrPIDGOgobnwg+syiewovaxZt1YCpJw1Klb
W0Bgn9Pyz39FU9Bj24AirUcEfuNnNJcbRUEPz8pIGBRCvi1UjPSMpKDFw1Mz
6DGBr8gY2227CPE+UGdi+YTA280EzghEUNCRsXPCB55CvtQXeP0rjIKeRzce
OFxE4GbXBsu2UArS6skQdCsm8Hh4G8+rEJj/trKdHiUE7k+r/ltygYJ4uKbH
zpQSWKVXj6s4mIIs22V4/coIvC7ru2F5EKz3Du47Ac8ILK1/PrkukIKs1iU/
vvAc+p+u/PneABh/RMjm8HICH0rY40c7T0HNB3I3RlbAef4tT1METzcPZkZX
Qr+QyUy0OUdBmluYUbFVkN/G3sjH+1OQ/u/2/rgX0H9R9xa986MgsUuaT+Nf
Qj7OvWzIDz6X/Ws+/hWBh497VRz2paDqxa7i+GoCS26fVi3ygfzi1/A97jWB
S8pEQoXAp/nIl2LfQD9W2/fs/FmY3wDvvegaAu+pONb+3ZuCXqqy60S+JbCu
TlXdIfBp3QO64bVgHjai24uC8qObCy+8I/B7I7dNLmDlWyYZAXXQ34yspP06
Q0F7ba8u+tYTeHe3cn0EONYspulMA4ETrs5XrAI/j5sT8XgP8a9bd/qNJ8xP
tqLJtRHW809vpxc4Y+29xUNNBH73NfGPIjhvIjHdthn2a1C9pu80BSk2mRbs
+UBgkxfSRnfARYYPtFALgZu+VTqfAZt+ilXTb4V+wytM3hjcuec5odlG4CrR
jxEyYJ3TImdV2yHfCWwNpp2iIIc1p1/KdsD6Citz/QB7n7keJvSRwMe2KKt2
gYMDzj5h6yQw29iblhbw6aAG2wWw+jBp6Z8rGoM8fn2C+BTZWPLv86t/2k/2
dkE9Ytf+8e95XV76wy3dMP/cPSQ6+LPQguXrzwS2JamWyMJ4Vqe6qxR9IfA1
7XNmO8HXvh3xutMD+7UwZeYFZs4+W0v6SuA+84NP/81343dTm4u9kO99T4b/
Ww/dH0Nj3n0wn9S5RwqwXrzmJ/4490P/dL9JzxP8wP/emT0DsF77Xsu+BOeP
B9rpDUI9GH28XxL2I2nv80LlbwQu8w/6HADu3WdwXmiIwPwX2Qr6wUpvPhdQ
wT0qRu/2wX63Xj29/8d36EdmxZRrwWdq6k+0DhP4znDk610QL6P+DaPlPwj8
yT4qow4s1W/Sc+cnnK85yXxbiDd2WwmDyyPQ/5aYTf0A+xqKcvuNwvjKV/93
EeJTfY24yaExWO/DhcuKEM866X8mjX9BvuPnf98Ifu96iWPtOIHbHexKL0D8
3zjw+DLfBIElPhdUa8N5kXY3DJsBv+fXG5kGv8zi6eucJPDiaqV1ZXC+LsrO
5pVPEXj/2qyQSDh/28Vbvt+chn5ItW/wIJxXjb6Ay+EzBP64KHdAE86zw8C7
LNff8HzL9BZhOO9Pb11bjWYJ/Cwl1ZoCVi1/waP8Bz4/49QxCvnh2qDUf2x/
IX/s23ZgAPIH/WfE2u//fr/G+tCWXsgv40Ut9jVzEK93wnZ+g/zzZ1f/bPY8
xIPH9fsTkJ/WPkmghi8Q+OVTNSozHM7PhodezouQ/3VSDaQhv11kSe7Vp0B+
kDI9tg3ynyjpSaoEFcY3dc/nKOTHj4579/wGqxaoHk2G/Ln0q/5UM43AD9KM
NtTEUFD6X/qfXDrkT/Nj7QzIt1P6daMXGVD/MqSsdkJ+5shg7j7MhPvOna9Z
lxIoKHnloojOEoEtjm95+QXy+Xs3NVM+FvTHMTkPtRIhH7a0Dg2BVa88dU6B
enAl3PZXxTKBWVlTn2ahXpyrTnS6ukLgNbdmhI9APXlIf5S5hY2Mm82teNug
3gTuf7/jNnhR8u4rc6hHh9ZfTuVhJ+O0LSnqDVCv9h3uy/YHuwcX77GCeub+
7qlrH/jzoWdyX9MoiOIw22nGQcbXB/EN73TI/7xXGU/AHre533JDvdz3LbBH
mpOMqQ/LiLybFLRr4rpnJLgxcoljfxYF/TTrfzoGTpW5JbME9ddLWj9/PxcZ
76je21gC9VmFnOZQAY4WbxQ/C/U7YG64XIGbjGe4Ps9pQX1/mSDaEg8ufmd4
mnIf6nmOwPUpsEvxS++GBxRUl1MrZsdDxi+d1rOy8uD986omVeAf/vvkLhRQ
kIy4gpoiL4zvDe2FcyH0e6F3quPAl9S4hkyfUNDt8nTeCfBfKxy/tYiC2o/+
5d7PR8Y/v1zK21BCQZKSdyvLwI8cnpuqlVHQ5CWyvCw/GW9QKHDcAP3Q3fOl
euFgitXugS3QL2289XflG7ip2KfLBPqpnZ0o0lTg3++jEjR0eklBW/8kFz8E
G+Xz8QZVU9Caodq0f7/PRoHv4M6bbygol+jS8AbLrO3uqX0L9WOlKLANXFse
1/UX+rvsbWbnNguRccK8vdaGBgoKtYhSvgbOCtnxwwP6Q7sDdrFzYCFz3dl8
6B+9Ih5n2AuTce9j/YN/W+D5K6Guz8EL+824Tdohv6x6+kVKhIztRZz5bnyk
oDdSehxB4I1cYYfnP1HQpj3LQ93gnwGFs46fIb+JM/30RMn4TcOftjfQ7+p9
X1WWBuYLc5zVgn745MZ9eXPgcvGfB3KhX/7mE259UIyMlesfzCpCP61vlP2g
GFymUdB0d5iC1NbmFAmLk7GVM+vrhhEK6m7z9/IGHzauUKgco6AfY+xfm8Ck
9LE0qwkKcllvSlWTIOPtk7mGY9DfZ9qqNMWCd0Vx81+G/n9Ch9g3JPFvP9Zx
aMP9QDE3PHKHJBkLzKxW6Z+H/jX5i/sNcPldbncSBdbzM8GYA4/qcTTsoVNQ
TuQN0/1SZPyQS2c37xIFLSQN7ngEVhsrHmyF+0oIr90YpzQZO294QLoJ95mz
4qMmbuDpaB0HL7jvBLVd2l8FlhII22TKC/ddb3UhCRky9tbJF1cWoKLN6pVh
3uD54iFOLmG4j1msz6oH81y2XpmB+1XHqpNeCrJkrD0hy/4N7l/3We5TQWA/
Yx+ebmkq2uskqdAOpvOECn2Uo6LAW+4ranJwPoo9xT6toaJcU/PUi+Dnr86I
9ilSke7ngs/d4NiYxzzjKlS0OBLZvGkVGceddptnwn2RJlLlEwu+WffsE7Te
SJO5+91XcEPb4L1tcN/kPCrTqL0azleqqNsRbbhfz8pHxIOv/43guryFikwv
7h3uBf9IdEmt0qOiC71XKNpr4LyUD3L9gfvt1HDPqziwdbSxsxbcf5lRa7Z8
Bb+/9fSK/y5Yr3zLQ5ryZHzBzvP2CxO4/x4+sCkaTCQ8SOAzp6LGzLUlXeD6
zCxzV0sqUop7NrJegYyfBcX1VsJ93FX3b1MoOCnw5i45uK+PdbcdbQUnOkme
j7SjokvZ2+8qKpLx073a5yYdwW0b0vzB29+tNTrqDPf/kqRt78BlJO3GrqNU
tHB7/2VJJTJ2fJkkd/AYFe1Y8Ez0AFsQ/hrd7lS0VfWDYTk4hKHAOHqaiuqz
3W9yK0M+6GmNn/Kioj0T6/MdwY15VY1RvlT06hr3yYdgvCj/dtV5Kkrd/Ldz
Adx9eJv3iyAq6jnZP2OmQsYrTjvfu4VSkeDP8qrUfw7xb+e/COt97PzWYfC9
VQIxL6OpyPA+x5HNqhDfkeb9/vFUJBTitPUimOuVa59mItzPq09WfQDbPr0a
/juFirQc5Wdk15LxpkXR6nIC1nOr70cPMO2nYmZsGsTfQZsTpeCRiAVRxxtU
VFX5+D4L7HXsg4LWLSqyDAm/tncd1Iu23hqBHIjfkiLtdPCRq0fmZ+5T0ZZE
g7DvYKWFy+Vf8qioX5cvcJMaGU+0ZnA2FEJ8zEnIB4PvONf0VRVR0Qvhfeff
gs3MDQ3Lyqjocn9OsMB6Mt6cYbCqtIKKcqp5NjqAk27PhZW/pKLva84lZYN1
Vm671Lyhohj/zhtjYM3tXuXt76joq/Fqh83qEP8mVxN/vof4Etn15gK4yNiw
89/fi52P2vylBvzc7/YVhQ4qCtcbvsW7gYwzdk5WmnZRUcWAuagtmLTq4AGf
Hir6pXtAJwNsEbpil91PRRrs88sD4PrPqq8/DVFRkYxK+NqNZMye8StFeISK
EuzaHpwBh4uHVtuMU9Fw9mR4MbgkjN06bZqKRma82RbB/cOPDL79oaJe091b
t2tA/VLKitBepCLeR6fEo8BJX2iy8XQq+mvwPrsOrHBsimeIRUVckod6eDeR
Mbkl3QJx0JDzGf43VmC9ztXdD3hoyDeo6yABXl9/64moIA31XcxP/QReSjNs
ixKlofTukGhpTTIeqxDVXZSkocqe7WucwCJau/r95Gio6c/3E1nge15D72bl
aSgm3e3wANjpiPCvQBUakt2TT1PQgvxj/X33ihoNjacWWfwHLvzt20vSoKEd
Ep4md8HHLdvvrd1MQ1xejePfwcfyxW+91qWhJKu3xiraMN7cfe+OGsL7Ayx2
HgeP8SRJse+koaHHNpN3wcKf+0iFJjTU0NRs9h1cM2+l7WxBQ/WFRXuVNpOx
6NPRWSErGjq26w/TFfziUfHHBlsaComIdbkNPn+5uC3OgYZSzzif7ANfKRv/
aeFMQ2EyZ+TldKD+uB8VE3WjIVbOwyhHsFAS/4GBEzT0RJuTSAVnVk7nFJ2m
oUO0oH0d4JIJNlbCWRo6YDxXKriFjH3csMeJczRUHl81ugec2a/bZRZMQ8c3
ylvGgx3V06w1wmlIdd3P4bdg8XOvvkhH0xD10pUyFjirSDKEJ4GGBFt4X27f
Ssa3p5f1l5JoKNt3N+0C+F3xt1VUEg3lzW7xKQd7XJBSp6bR0MP4Grl5cN4J
2ZNLN2nolNIAQ0cXzs+6gD6eOzT0nREs6Qdmj8u+KpNLQ5Z2USeegr2lhBI2
FdDQVoeRX1PgmqOGjeZPaWjNreu5GnoQHxebXE6WwfMWI9PPgG+w7CySK2no
z4HU1wXgihEP8vNqmP+t12vGwRT9FDRSS0OF87+L1bdBvpNIdVnVSEMTIjJh
p8FFZc2/7FtpaIurclg+uPym7u+0Thq6nLtU/Au8acOZwN4vNHT6SuaaDfpQ
r6WFYtYN0NB54dFqT7CjK2V10DAN1di0pT0Cv4yZs2wZo6EvqfjuJNjApVZc
fZqGMoS0fmwyIOMec42IxL80NPA52tkHvNuQSZql0FDL/EaeYnBgId/Bo0s0
FHtIZvwPWKhQq7mdnY48vuqubDUk49/NVssWvHTUucvfKghcvcWKWi9ER2eN
XrRWgk1Jq19ZStBR74mlWAZYQaX4wCdZOlpC6r47jaBel3LVHFego/bd6qRo
8D4VBWGqKh2xzUz8qANX32GZpG6go1tXjp7l3Q718OczD11tOupyPathBXZq
cojo04X3J/AoEODP6UzishEdBUjL7e4Ci8p8yNuO6OgqHylHdgfsf9x44/xu
Onpk4bj5KFgnK4FRto+OzO67zN8FjyR8MQ85QEchvclTo+DpvzKlZofoqDL9
k+wmY6i/HElm0kfpKNJbMcQfnGUTxDVzHMbb7yJUAb46pcH8cJqOgt0Cu5ng
ycwl7WIfOnpOOvzRZCcZ163dnp8ZQEcLDX9WLoMfRph4J4fS0TYLTfd2sG33
hdiYKDqq30mhS+0i46Eky4XIBDriadpefwTcY6zWFJtCR0XTo7X3wbzVCdxX
r9GRz92fcxPgy1Ljz7Jv0NHjeqXDWxD0fykf+55n05Gu+qXfIeCPGc0xn3Lp
aDqW48VbcN+MewnlER3xR0VX8GEyvhis76tSQkdfiqfGDoBPHv72zq6Cju7G
bd6XCX5czFuRXA3zMzT4PgyOHztv2/yOjmLlfhdomJAx60hPhkgzHekfQQ8C
wPFJc2kuHXRUvFbmUzX4zZ3E/U8/05FntOtWHlOI7zCPdp4BOprzZmuwBee/
Orzm9A86UmydSMoETz3ZvrN9HMZznivmJ1jBeXqH8SwdmSrsKNQyg/W5YKdU
ukhHuYEh3CFgrWjnWc0lOgoVzk99B15MX3hWzMFAZp6lB4V3k7FxlkKQET8D
XYuJNXUCS3dc2/5BlIG8xzlO5oL1D2sJn5BhIL0OhRe/wWe/kxbYFBiobf/r
XdvNYf9cP9Py1jLQjHfLYgL4/d31qg4aDLRZZuu3TjDfweIQvi0M1Lehn6pg
AfPhz+WqN2Cg2TMlpl7g4gPG7Zd2wfOSb72pALuUVQ8eMGegj+qXvDn3kPGJ
+rM7VK0Z6Eej894D4E0bb88y7Bhow+DK4Wyw5eN7HP3ODHSn7viNSbC6d3/E
u2MMFEH25DW0JGP5Vw2nSk8zULAlKz8BnPxkuCnfl4FCqHyhXWB2ovDxwyAG
EkkNDFPZS8aKabmyjyMYaD1lwxM/cPPMYemqOAYSnhQReQP27nJ52prMQDIK
oneF9pFxy8094+PXGEhFXeLEEfCnl7XtQpkwvkQ2h0Kw4ljgGcO7DPSz4F0Q
HbxOTrrWO5+B6ntxo6UVGbNluX3LK2Kgl/buljfBaJ3Mh4lyBtIykKD/Aqf0
8l3Ve81A765s6zWwJuMcLyGdy/UMZLe7fPwy+L3YyqvhFga6vi1U/SvYqbjR
aHcXAxUonUnfYAP5sN+xrKiPgbILzm4NBev9uKet8oOB5Ny8l5vB2dNPKm9N
MFBJmTV99X4yZhbFHFL8y0DjY1TVs+BztbukHtEYqEfLIfw1eIcvD2MHGxMJ
P7LkELUl4zVjbOI9vEyU/l915TGwTeF/J8JEmShzV8atMvDLEleqmiwTTcq9
fsp1gIxX+6DeXkUmisyT/X0IPNVrJ56xnonWJFw5+gg8fXu2wEWbiSwMOOhM
sDnHhUfq+kzErfZf3f6DZDy71kGetZOJPmclvboHLh1hCvSbM5H3h9PDC+Ai
2ZnIWhsmym0e0rO0g348vCSmxJGJrNN6ym+Br3//Kl/gCuPn2eYxC05az+lS
cJKJ5EYHkZk95Au3L6alPkyU11NpeQPs/plz+F0QE4V5FkROgUfW7Nk1eJGJ
rvKkDyMHMtbQPOXBdomJggXdz10H3yNpuWqSmEh5kKo1Af4v7b+txzP+zddQ
dpcjGbu5f525c4eJHPwFtNLAj9pjMkfzmOj7eju/cbDcJ1u0rZiJrmUtDO48
RMYHXuCJq5VMdCXqS0ga+ORa13uzNUyk7zOAJsAGvFXnXJqYaPzb5FZ0mIzb
Pvt6tH9koqGtYwfTwa/8HsVZ9TKR5OOy21Pg3H1ZvZ3DTKRyVk/S1Onf71uP
9D8+yUTqkbblN8Ej57PtGHNM9KTlV+wseKx+b/JtJhMdVR0Ot3CGeA39rmLJ
tYRIW5XuZoO7LjSvZQktofekhNkFsGjYhaxX0kso8An1jLULvG+TJzlOcQn1
/XASfQDWUV4n5qi+hKa8rwwxwZH0Xet0dJbQJ7egPvsj0P//ceqRMlpCZx5T
Vh6Dr/5U1uM0XUJDmvO2XEchHnfZmDP3LaHpuzYfjoIN4nKkWfZLKCtv3Lcc
/CZ1pJjPdQk1v87bKeIK+ad0QVHx1BKa2eOlfxosUvjMZ6cffP+StPNbsMB7
sfxTIUuI/U7yw1VuED9/eb5kxsDzyI/XBIB3lN3m7kleQgZmLq9awX9tRrDi
9SVkHRYSv/4/iN8aZqpf9hJS6v8VHA1+/12ItyVvCT2eTErtA+91sSnQKVlC
ziK4R+8Y3Gdbl2PuvlhCSSlTuwnwny7fnNV1S0jgsk//BLiWnyqY07qEvnHn
Z+0+TsbBWqxPWl+WkNx0SGwOWEpmfuX90BKqYdWlMsD0/kN3vCaWUHKnZ4vj
[truncated: 741,092 more chars]
