# Supplementary material for: Emergence of oscillations in a simple epidemic model with demographic data
Source: R Soc Open Sci. 2020 Jan 29;7(1):191187. doi: 10.1098/rsos.191187 (PMC7029885; doi:10.1098/rsos.191187)
Supplement: Figure 5.nb [file rsos191187supp14.nb]

(* Content-type: application/vnd.wolfram.mathematica *)

(*** Wolfram Notebook File ***)
(* http://www.wolfram.com/nb *)

(* CreatedBy='Mathematica 11.0' *)

(*CacheID: 234*)
(* Internal cache information:
NotebookFileLineBreakTest
NotebookFileLineBreakTest
NotebookDataPosition[       158,          7]
NotebookDataLength[    146769,       2762]
NotebookOptionsPosition[    145579,       2717]
NotebookOutlinePosition[    145939,       2733]
CellTagsIndexPosition[    145896,       2730]
WindowFrame->Normal*)

(* Beginning of Notebook Content *)
Notebook[{

Cell[CellGroupData[{
Cell["Figure 5", "Title",
 CellChangeTimes->{{3.770728173394252*^9, 3.7707281863031807`*^9}}],

Cell["\<\
Copyright (c) 2019 Raj Saha (rsaha@bates.edu) and Meredith Greer \
(mgreer@bates.edu)

Permission is hereby granted, free of charge, to any person obtaining a copy
of this software and associated documentation files (the \"Software\"), to deal
in the Software without restriction, including without limitation the rights
to use, copy, modify, merge, publish, distribute, sub-license, and/or sell
copies of the Software, and to permit persons to whom the Software is
furnished to do so, subject to the following conditions : The above copyright \
notice and this permission notice shall be included in all copies or \
substantial portions of the Software.\
\>", "Text",
 CellChangeTimes->{{3.77066930474422*^9, 3.7706693611956053`*^9}},
 FontColor->GrayLevel[0.5]],

Cell[BoxData[
 RowBox[{
  RowBox[{"SetDirectory", "[", 
   RowBox[{"NotebookDirectory", "[", "]"}], "]"}], ";"}]], "Input",
 CellChangeTimes->{{3.7706695941669073`*^9, 3.7706695971808147`*^9}}],

Cell[CellGroupData[{

Cell["Japan", "Subchapter",
 CellChangeTimes->{{3.7468273915970984`*^9, 3.746827400059392*^9}, {
  3.750268989314238*^9, 3.750268989739921*^9}, {3.7502888240865602`*^9, 
  3.750288824208496*^9}, {3.750290942886621*^9, 3.7502909439145517`*^9}, {
  3.750291888045412*^9, 3.750291888616179*^9}, {3.770728128109619*^9, 
  3.7707281311468267`*^9}}],

Cell[BoxData[
 RowBox[{
  RowBox[{"datJH", "=", 
   RowBox[{
   "Import", "[", "\"\<Japan_Hida_period_local_maxs_R0_mu__25x25-2.dat\>\"", 
    "]"}]}], ";"}]], "Input",
 CellChangeTimes->{{3.74682740533526*^9, 3.746827432464345*^9}, {
   3.750268994375795*^9, 3.750268999516687*^9}, {3.7502882615652113`*^9, 
   3.7502882617095003`*^9}, {3.750290953277731*^9, 3.7502909533316803`*^9}, {
   3.750291892565267*^9, 3.7502919185309677`*^9}, {3.750352303256957*^9, 
   3.7503523052677794`*^9}, {3.754436334843956*^9, 3.754436342564672*^9}, {
   3.754436434176705*^9, 3.754436468637101*^9}, {3.770728070633079*^9, 
   3.770728071449354*^9}, 3.770758762620286*^9}],

Cell[CellGroupData[{

Cell[BoxData[
 RowBox[{"Show", "[", "\[IndentingNewLine]", 
  RowBox[{
   RowBox[{"ListContourPlot", "[", 
    RowBox[{"datJH", ",", 
     RowBox[{"InterpolationOrder", "\[Rule]", "0"}], ",", 
     RowBox[{"FrameLabel", "\[Rule]", 
      RowBox[{"{", 
       RowBox[{
       "\"\<\!\(\*SubscriptBox[\(R\), \(0\)]\)\>\"", ",", "\"\<\[Mu]\>\""}], 
       "}"}]}], ",", "\[IndentingNewLine]", 
     RowBox[{"ContourLabels", "\[Rule]", "Automatic"}], ",", 
     RowBox[{"PlotRange", "\[Rule]", 
      RowBox[{"{", 
       RowBox[{"All", ",", "All", ",", "colorvalminmax"}], "}"}]}], ",", 
     RowBox[{"Contours", "\[Rule]", "20"}], ",", 
     RowBox[{"ContourStyle", "\[Rule]", "None"}], ",", "\[IndentingNewLine]", 
     
     RowBox[{"(*", 
      RowBox[{
       RowBox[{
       "PlotLabel", "\[Rule]", 
        "\"\<Hida District, Japan\\nModel Oscillation Periods with \
time-varying \[Alpha] and \[Delta] forcing\\n\>\""}], ","}], "*)"}], 
     "\[IndentingNewLine]", 
     RowBox[{"PlotLabel", "\[Rule]", "\"\<Hida District, Japan\>\""}], ",", 
     "\[IndentingNewLine]", "\[IndentingNewLine]", 
     RowBox[{"(*", 
      RowBox[{
       RowBox[{"PlotLegends", "\[Rule]", 
        RowBox[{"BarLegend", "[", 
         RowBox[{
          RowBox[{"Table", "[", 
           RowBox[{"i", ",", 
            RowBox[{"{", 
             RowBox[{"i", ",", 
              RowBox[{
              "colorvalminmax", "\[LeftDoubleBracket]", "1", 
               "\[RightDoubleBracket]"}], ",", 
              RowBox[{
              "colorvalminmax", "\[LeftDoubleBracket]", "2", 
               "\[RightDoubleBracket]"}], ",", "0.2"}], "}"}]}], "]"}], ",", 
          "\[IndentingNewLine]", 
          RowBox[{"LegendLabel", "\[Rule]", 
           RowBox[{"Text", "[", 
            RowBox[{"Style", "[", 
             RowBox[{"\"\<Period (years)\>\"", ",", 
              RowBox[{"FontFamily", "\[Rule]", "\"\<Open Sans\>\""}], ",", 
              RowBox[{"FontSize", "\[Rule]", "10"}]}], "]"}], "]"}]}]}], 
         "\[IndentingNewLine]", "]"}]}], ","}], "*)"}], "\[IndentingNewLine]", 
     RowBox[{"ColorFunction", "\[Rule]", 
      RowBox[{"ColorData", "[", 
       RowBox[{"{", 
        RowBox[{"colorscheme", ",", "colorvalminmax"}], "}"}], "]"}]}], ",", 
     RowBox[{"ColorFunctionScaling", "\[Rule]", "False"}]}], 
    "\[IndentingNewLine]", "]"}], ",", "\[IndentingNewLine]", 
   "\[IndentingNewLine]", 
   RowBox[{"ListContourPlot", "[", 
    RowBox[{"datJH", ",", 
     RowBox[{"InterpolationOrder", "\[Rule]", "3"}], ",", 
     RowBox[{"Contours", "\[Rule]", 
      RowBox[{"{", "6.6", "}"}]}], ",", "\[IndentingNewLine]", 
     RowBox[{"ContourShading", "\[Rule]", "None"}], ",", 
     "\[IndentingNewLine]", 
     RowBox[{"ContourLabels", "\[Rule]", "None"}], ",", "\[IndentingNewLine]", 
     RowBox[{"PlotRange", "\[Rule]", 
      RowBox[{"{", 
       RowBox[{"2", ",", "8"}], "}"}]}], ",", "\[IndentingNewLine]", 
     RowBox[{"ContourStyle", "\[Rule]", 
      RowBox[{"{", 
       RowBox[{"Dashed", ",", "Thick"}], "}"}]}]}], "\[IndentingNewLine]", 
    "]"}], ",", "\[IndentingNewLine]", "\[IndentingNewLine]", 
   RowBox[{"Graphics", "[", 
    RowBox[{"Text", "[", 
     RowBox[{
      RowBox[{"Style", "[", 
       RowBox[{"\"\<6.6 y\>\"", ",", 
        RowBox[{"FontFamily", "\[Rule]", "\"\<Open Sans\>\""}]}], "]"}], ",", 
      
      RowBox[{"{", 
       RowBox[{"3.4", ",", "16"}], "}"}]}], "]"}], "]"}]}], 
  "\[IndentingNewLine]", "]"}]], "Input",
 CellChangeTimes->{{3.7502925324339533`*^9, 3.750292545392996*^9}, {
   3.750347759540999*^9, 3.750347797169297*^9}, {3.750347877115082*^9, 
   3.7503479147007647`*^9}, 3.750347946778867*^9, {3.750352648728303*^9, 
   3.7503526490254374`*^9}, {3.750352702628274*^9, 3.75035270353061*^9}, {
   3.750353022257888*^9, 3.750353051123725*^9}, 3.751809129526411*^9, 
   3.754438404876966*^9, 3.754443576238448*^9, {3.754500112563884*^9, 
   3.7545001279229183`*^9}, {3.754500315079042*^9, 3.7545003570040293`*^9}, {
   3.757636309228821*^9, 3.757636314966117*^9}, 3.757682899602591*^9}],

Cell[BoxData[
 GraphicsBox[{GraphicsComplexBox[CompressedData["
1:eJyNnV+M3mlZhmeXhZ1CS6ezu+102gMISHY5wOU/GGLKmUSzAsu0+w8TjIW0
oWs0dhEQsT0g0qRDYowHHJCICjvd7a5ZgyYccELUxJh4qAlRDohxiaztulKM
7W6l3/e7vs/nenv7tCfNnfd97vuZb37ze655vz/zxl/99Y8ev31lZeXv96ys
3Pj/qQs3/q0eue/c1+899y9vO2K9M+k3fegP3vyhv/nZYf1CWF+744Nrdxy7
f6h/UuvsP/+D923/4O/uH+rR29M69Xu+e//u7/7822P9bq3faPfrz719qH9S
6+xfPfuG1bNvecdQj941rX9r0l/6xMaXPvHVd8R6r7/6p1/eB1//zqH+W1pn
/w27N5x951Dv9e9OeuXGvyu5/vqNfz9e6t/9/k++8P0T74r1X5zW0de+c+nq
d/75XUM9+qrWP/+1f/vs1z7y7ljPOt+P//7CTw3/+t23vP7Ex//x9Mff/552
Hf1fH/iHlz5w8T3tOn6/efhvf+PwG997y+sv3ngA/vC97Tr68e/95anvrb6v
XcfvhW8/8+/f/p333fL6ya9+48RXL/fr6B9+9qcP+K+9v13H75MP/9Hxh//p
/bH+U9O698+us5XXHrk33H+svR/9M9P95cK0n/tNd/+y36vkxzr3o3T/Qjvf
/dlvz6S3df+yPq/7H/X2W5Ef2vfD3br/+X5KvfuzH/rLur/6fmnt+uSH9v10
lzTrzu/80L4/+37s9V2qx2+P/Fi/Q/d737+tXZ/80L6/J+38zg89++/KOD+6
eWO/PfJj3fPD88br5Ls/+6E9j6w9j76o+uSH/pzmm+edteuTH48X88zzrZuX
nR/rnn9JO6/zQ3vedtr1ye+l2YWwazFfPW+7+d35sX5Z89jzOc37zg/t+d/p
F1Wf/Mj/0TTvPf87nuj8WDcfJO28zg/9vHjCfJF4pfPj+jW/JF5xnv1WGj/n
PbR149/rWr5BH9V+NLyR+MUaP+c/Kj/8O95AO9/92Y9880XHH9Tb76j80Hsa
3rCm3v09JD/8O96w3q365Ede4o2kybPfUfmh4YvEL9bkub+H5Ie/+SJp57s/
NPxyfNKJN5Imz/2hz0z70bOyK5lfrMlzf8flh7/5Imnnu7/j8mP9WsMb1q63
Zj868UbSrr8W/Ph6Em8k/iCv82O94w208zo/dOKNpF2f/H5x0ok3En9Q3/mx
br5I2nmdHzrxRtKuT358fxJvJP6gvvNjveMNtPM6P3THG9auT37k+zzmk4FX
nGe/o42f8+bnM7sHnrkv8MlT2o+GLxK/WNfz7aXfM/LDv+MNtPPdn/3IN68k
/nCe/dD1PHz3gi8Sv1iT5/525Id/xxvmGddbs58884p5w+v1vGnZH7qeJ+1e
8EXiF2vy3N+O/PA3X7w68Ifz3R+aevLOilfOBP5wvvt7Sn7o2Y/xlcwv1uS7
v7+SH/7wReIXr7sevSM/1s0XiT+c7/7Q9fxo94IvzBtJu/5a8OPrSbyR+KOe
N2U/1jveQDuv80Mn3kja9cnvK5NOvJH4o543ZT/WO95AO6/zQyfeSNr1yY/v
zwuBNxJ/1POm7Md6xxto53V+aPNFp12f/MiHR8wv5hXn2e+pxs95V2c8uCfy
jfnkuvaj4YvEL9bUO/+22Y309Yv9+He8gXa++7Pf6pS3LV45H/jDefZDsx8N
XyR+sSbf/V2VH/7mjcQfznd/9iNvl3hlNfCH8+13XX5o+CLxizX57u+q/PA3
XyT+cL77Q1PP98e8cjbwh/PdH5r9aPgi8Ys19e7vnkmzH3/4IvEL2vnujzz2
s26+SPzhfPeHph6deCNp118Lfnw9iTcSf1Df+bHe8QbaeZ0fOvFG0q5PfuQn
3kj8QX3nx3rHG2jndX7oxBtJuz75kZ94I/EH9Z0f6x1voJ3X+aE73rB2ffIj
vz5ftTvyivPsh05+zntgxkd7F89HUZ/4ZEv70TzflPjFGj/nH5Mf/h1voJ3v
/uz36KTNK9uBP5xnvy35oXm+KfGLNfXu7wH54f/lhjfMM3tUn/zIWxWvmDfM
M+TZb0t+aPgi8Ys1ee7vUfnhb75I/OF892c/8s0riT+cb78t+aHhi8Qv1tS7
v0flhz98kfgF7Xz394D8WDdvJP5wvvuzH/pzgTeSdn3y4+tJvJH4g7zOj/WO
N9DO6/zQiTeSdn3yIz/xRuIP6js/1jveQDuv80Mn3kja9cmP/B8F3kj8QX3n
x3rHG2jndX7o5xvesHZ98iMfHqE+8Yrz7LfV+DnvkZleG3jm3sAnW9p/dNLw
ReIXa+qd/7D8yNvb8Aba+e7PfuSfF68k/rh5vvuz39qCLxK/WJPn/j4mP/zN
F0nfPH/0g1/IN6+sBv64eb77s9/agi8Sv1hT7/4ekR/+5oukb56f/cg7I15J
/HHzfPdnv7UFXyR+sSbP/T0iP/zhi8Qv6JvnL/0ekR/rHW+gb57f+a0t+AK/
Trs++X1i0ok3En/UvOzH+umGN9DOuzW/tcgbST+h+uTH/SjxRuKPmpf9WL/U
8Abaebfmt3bkVOCNpC+rPvmR/6PAG4k/al72Y/1Ewxto592a39rAF50+qfrk
Rz48Qn3ilZvnub/s57w7ZjeufZFvzCdznlrq26Z6+ML8kviDeuffIT/yOt5A
O9/92Y+8bfHK+cAfzrMfup4XLfki8Ys1ee7vFfnhb744F/jD+e7PfuSZVxJ/
ON9+1+WHhi8Sv1hT7/54vOp50cgXSTvf/dmP/LPiFfOGeaaeR426nheNfJH4
w/nu7xX54Q9fJH7xuuvRr8iP9Y430M53f/ZDJ95I2vXJj+sp8Ubij3oelf1Y
73gD7bzOD514I+nTqk9+P5l04o3EH/W8Kfux3vEG2nmdHzrxRtKXVJ/8yE+8
kfjjVDlvyn6sd7yBdl7nh+54w/qE6pMf+ZVX1iKvOM9+1xs/512cPT+2L/KN
+WRH+y9MGr4wvyT+oN75F+VHnvkiaee7P/uRZ17ZDvzhPPuh6+uH9i34IvGL
NXnu76L88DdfJO1892c/8swriT+cZ78d+aHhi8Qv1tS7v4vyw7/jDbTz3Z/9
yDOvmDe8Xl9vtG/Q9fXL+wa+SPzhfPd3UX74wxeJX7zuevRF+bHe8Qba+e7P
fujEG0m7Pvn9xaQTbyT+oL7zY73jDbTzOj904o2kn1B98vvGpBNvJP6gvvNj
veMNtPM6P/TjgTeSvqz65Ed+4o3EH/X1ztmP9Y430M7r/NAdb1ifVH3yI78+
X5V5xXn2Qx8Pfs6bn8+sR74xn2xN+99anv9aX/CF+eWCtP2df0x+5HW8YZ6p
50+jH+c3rJtXzgf+cJ77Q9fzpPUFXyR+sSbf/R2VH/7nGt4wz7g++f3ypM0r
iT+cZz/0rnJetL7gi8Qv1uS5v6Pyw7/jDfOM65MfeeaVM4E/nGc/dD1PWh/4
IvGH893fUfnhD18kfvG669FH5cd6xxto57s/9LVyfrQeeSPpq6q3ru9fX4+8
kfijnjdlP9Y73kA7r/NDJ95I+rTqk98vTDrxRuKPet6U/VjveAPtvM4PfSrw
RtKXVJ/8yE+8kfijnkdlP9Y73kA7r/NDd7xhfUL1yY/rt77eeckv5hXn2Q/9
qeDnvJdnfLTe8k09H1rX5wPdpdf/rLf8gb/z8a/nRSNf7A384Xz3Z79XTevm
le3AH863H7qeF63r83ZG3rCm3v29LD/8O96o74cf65MfeavilV2BP5xnv+vy
Q9f3t4+8YU2+++PxqudFI18k7Xz3Zz/yzStnA384z37X5Yc2XyT+cL774/Gp
50VLvkj84nXXo1+WH+vmC/NLfT/8WJ/80Ik3kr6m+uTH45V4I/FHPW/Kfqyb
L5J2XueHTryRtOuT35VJJ95I/FHPm7If6+aLpJ3X+aETbyTt+uRHfuKNxB/1
+a/sx7r5ImnndX7ojjesXZ/8uH7r81VLfjGvOM9+6OTnvKdnfHRX5Bvzyc60
/63l+a+RLzr+wM/535QfeeaLTtfzp+xHvnkl8Yfz7LcjPzR8kfjFmnr392fy
w998kbTz3Z/9yDOvrAb+cJ790PXzepa8kvjFmjz397T88O94A+1892e/5yZt
Xkn84Tz77cgPDV8kfrGm3v09Jz/84YvEL2jnu7/n5Me6+SJp57s/+6ETbyTt
+uTH15N4I/FHPW/Kfqx3vIF2XueHTryRtOuTHz9/iTcSf9TzpuzH+qWGN9DO
6/zQjwfeSPqy6pMf+Yk3En/U86bsx3rHG2jndX7ojjesXZ/8uH7r81tLfjGv
OM9+O42f8+af93Z35Bvzyda0/y3lfOjuBV+YXy5I29/5j8qPvL0Nb6Cd7/7s
R/558UriD+fZb0t+aPgi8Yt1/fzFpd9H5Id/xxvmGddb189LvFvPby35xfzh
PPeHvrOcF9294IvEL9b18xeX/T0kP/w73kA73/3Zj7wz4pXEH86z35b80OaL
xB/Od3+/Ij/84YvEL153Pfoh+bHe8Qba+e7PfujEG0m7Pvnx9STeSPxRz5uy
H+unG95AO6/zQyfeSPoJ1Sc/8hNvJP6o503Zj3XzRdLO6/zQpwJvJO365Ed+
4o3EH/U8KvuxfqLhDbTzOj90xxvWJ1Wf/Mivz2/dFXnFefZDHw9+zrt9duO6
J/KN+WRF+2+bNHxhfkn8gb/zXyM/8jreQDvf/dmP/G3xyvnAH86z34r80PBF
4hdr8tzf7fLD33xxLvCH892f/chbFa/cGfjD+fZbkR+6fv7zyBvW5Lu/2+WH
f8cb5hnXJz/yzopXzgT+cJ79VuSHnv13JfOLNXnub5f88IcvEr+gne/+bpcf
6x1voJ3v/uyHTryRtOuTH19P4o3EH/XvbWQ/1jveQDuv80Mn3kj6tOqT349n
v1/fHXkj8Uf9exvZj/XLDW+gndf5oRNvJH1J9cmP70/ijcQf5HV+rHe8gXZe
54fueMP6hOqTH/n1+aolv5hXnGe/lcbPeTM8unBP5Bvzifej4QvzS+KP5Pes
/Fg3XyTtfPdnP7R5xbzhddcnPzR8kfjF2vXJD22+SNr5nR/avGLe8Lrrkx8a
vkj8Yu365IfueMM84/rkhzavnA384bzODz0ru5L5xdr1yQ8NXyR+QTvffn8q
P9Y73kA73/3ZD514I2nXJz++nsQbiT+o7/xYN18k7bzOD514I2nXJz/yE28k
/qC+82PdfJG08zo/9OOBN5J2ffIjP/FG4g/qOz/WzRdJO6/zQ3e8Ye365Ed+
/Xtd9wznM16n3n4XGj/nPTjjo/0t39Tzof16/9b+BV8kfrGm3vkflR95exve
QDvf/dmP/PMNb1jX86j9Oo/ar/Ok/S1vWFPv/h6RH/7nGt6wdn3yI7/jDet6
HrVf51FLP3THG9bUu78H5Yd/xxvWrk9+5J1peMO6nj/tH3Q9T9o//zm+CW8k
Tb37e0R++MMXiV+sXY9+UH6sd7yBdr77sx868UbSrk9+PF6JNxJ/1POm7Md6
xxto53V+6MQbSbs++f3SpBNvJP6o503Zj/VLDW+gndf5oU8F3kj6suqTH/mJ
NxJ/1POo7Md6xxto53V+6I43rF2f/Mj3eUziFefZb37eciDyinljRfvR8IJ5
JPFEfT7swKDr+c+Blh/Qznd/9iPP/JF4wnn2W5EfGl5IPGJNvfub/72F/Tr/
OdDyQ/185rE++ZFn/kg84Tz7oev5z4EFLyQesabe/d0mP/w7fjCfuD75kWf+
SDzhPPutyA8NLyQesabe/a3KD394IfFI/TzD/UM9elV+rHf8gHa++7MfOvFD
0q5Pfnsnnfgh8UQ9P8p+rJ9u+AHtvM4Pnfgh6SdUn/y4vhI/JJ6o50fZj3Xz
QtLO6/zQiR+Sdn3yIz/xQ+KJ+nxW9mP9RMMPaOd1fujED0mfVH3yI78+/7Tk
G/OO8+yHPh78nDd/vc/IM4lPvP/CpOvzVyNvWN+qH+vmi6Sd3/mhzSuJP5yX
/Orro5d8kfjFelv11vX1zyNfJO38zg9tXkn84bzkV9/PteSLxC/Wq6q3rq9/
PrD4+1nUJ/5wfvKrr4ceeSXxh/Pcn/3Qs7IrmV+sXZ/80PXveY284XXXJz90
xxto53d+6MQbSbs++f35pBNvJP6or5/OfqybL5J2XueHTryRtOuT359MOvFG
4o/6+unsx/rlhjfQzuv80I8H3kj6kuqTH/mJNxJ/1NdPj7q+Xnmc/50+ofrk
R//1+aElX5gnnGe/ncbPeY/N+GUj8oL1lvYfnXTiAWv7Of/j8iNvb8MD9fmn
Azofyn7kmyeszQf1vGhD50UbOs/ZaHnAmnr3Zz90xwPWrreu5zsbw/w3X3j9
y6q3ruc5Gy0PWO9SPX6PyY9180DHB65PfuSdaXjAup4PbQy6nudszH+O/x8e
sCbP/T0mP/w7HrB2Pfox+bHe8YC165MfOvFA0q5Pfnw9iQcSH9TzoOzHescD
aOd1fujEA0m7Pvk9MOnEA4kP6nlQ9mO94wG08zo/9KmGB6wvqz75kQ9/mFes
nWc/dD2P2Wh5wPqk6u3n8wvzQuWLg5EPPN/n7//e0PnHwcV89vxP87uepyzz
b5cfed28Rjvf/dnvzml9W/O5m9/18/qWfmj2o7t5bU29++Pxqp9vM85nz3+v
uz75ked53+n6eX1LPzTvN0Izn9P8t67nKcv+eLzq59tsHHlVM6/NA663rucj
B/X8zjivzQP183KW/aHr59uM8znNb+e7Px4f9uPPfE7z3+uuR/+P/Fjv5jXa
+e4PXT9vbyPO66Svqt66noccjPM6ze/6+TjZj/XPNPMa7bzOD53mddKnVZ/8
Xpp0mtdpftfPx8l+rHfzGu28zg/dzWvrS6pPfuTXv8+ZtfM6P9Y7HkA7r/ND
1+dven1C9cmP67c+f7MRecV59kMnP+c9OeOjg5FvzCc72n9h0vCF+SXxB/XO
f0p+5Jkvkna++7Pfs5PeFq8k/nCe/Xbkh67P34z8Yk2++3tSfvibL5J2vvuz
H3mr4pU7A384z3478kPDF4lfrMl3f8/KD3/zRuIP57s/+5FnXjkb+MP59tuR
Hxq+SPxiTb37e1Z++MMXiV/Qznd/z8qPdfOF+YV157s/+6ETbyR9TfXJj68n
8Ubij3pec3DQ9fNoDkYeSPozqk9+X5904oHEB/U85eCg63nGQX2e3UarL6s+
+dF/mtdpftfzjuzHuudz0s7r/NDdvLZ2ffLj+qyfT5fnvfPst9P4Oe/DM77Y
jHzg+b6l/Wjms+f/BWn7O/9j8sO/m9do57s/NOcfxyZ9XvN+O8xv57k/dD2P
2VzM5zT/ral3f8fkh/+5Zl6bB1yf/Pj+eN6vhvntPPuh6/Mnm4v5nOa/NXnu
75j88O/mtXnA9cmPvDOa92l+O89+6HoesznM5zS/ne/+jskPf+Zzmv9edz36
w/Jj3fM5aee7P/uhu3lt7frkx+MFH5gnrJ3X+bHu+Z+08+zH41/PKzaH+Zy0
eaPzQ58K8zpp1yc/8tO8TvO7nodkP9a7eY12XueH7ua1teuTH/n1+ZKDcd47
z35bjZ/z5nwx8kCa794/55tDi/mc5r918rtDfqx7Pu8N89v57s9+aM/7NL+d
3/mhmc9p/lu7Pvmhu3mNdn7nh17VvN8V5rfzOj808znNf+tdqk9+6G5emwdc
n/zQnvdpfjuv80Mzn9P8t3Y9+jXTz0M9r1jO5zT/0c53f+j6+/5mnHdpnro+
+aHr+1Gydl7nh67PT/Ta9ej/nHT9fX9Tzy+M8xTted75odM8TfqS6pMfOs3T
NF9Pqd5+9ff/cb512vXW9Xx+nIfo+eevH4rzynpH+5+aNPPH8y3NJ+qd/7T8
yPP8Sdr57s9+5HfzyLr+fn9o0PX38UPtPLKm3v19U374e/502vXJjzzPn07X
3+8PDbr+Pn6onUfW1Lu/b8oP/24eWbs++ZGX5lHS9ff7Q4Ouv48v51mab9bU
u79n5Id/PY/fjNr57u8Z+bFez+c3W+365Ifu5qm165PftybdzVPr+vt89mP9
dJinSVPf+aHr+f5mq59QffL740mneZ3mdz3vPzTo+v6AQzq/3mz1SdUnP67X
NB+Trr8PHxr08VDvPM/Tbh6meeb5nOZTmq9p3qR52c0P16d5kPzS/T3Vd/dr
16f7b/JL91PXp/urte/H6X6X/NL9y36+P6T7he9X/nlHp/ru55l63y+sXc/X
A19bs7+e340/7+hU3/082+948/NcX3+zeuS+cp60euRNhY/H9fr+4nH/+fJ6
1XH/nvJ6kHF//XyQcX99/ee4v74fdtxf3+867q+vXxj3c72n/fX9oeN+nn9P
+z9fXi847q/Pv4/76+czjPvr+xnH/fX9iOP+F8v7C8f99f2A4/4Xyvv5xv31
8wHG/T/U9ev99fnfcX9dP7z4+2FJv7lc36NeL9f3qM+V63vUry3X96i/Uq7v
UdfXI43698v1PerrR/7v9T3q3yvX96hn3H0l698u1/eoXy7X92G9Xvbwkavl
+h11vX5H/R/l+h31b5Xr9/CRT5fr8fCR58v1N+pPl+tv1P9arr/Di/uz1+f8
tDr//+TbFnrGQ+s/N6zP6187aO9He//88+Bft9BHJ+39aO+fz5Pd6nf3Yr/9
vH/++Qh7Fvr6pGv/Sz/vn7+ede9Cb02a/fbz/vnn5aypfm2x337ePz/P2af+
Xb/U3n9x9vXt0+O5T/0v672fv2dd+1/X471P34/lfv4+bO1/Xf0vtffz9+1q
/3ep/2W99/P3CGr/d6v/u3T9Lffzeb71+r9H/S/9vH9mf2HU9fpfau/n86iS
5v3ftb8D6m//Qnv//Osfde3vgB6v5X5eP10f341hP9r75/4HdX1sqP8N9bPc
z+tbav8HdX0s672f8+va/6b6X/p5P7/fWtf+N9XPcj+/T9X+Dw370d4/fzx8
v/b9+PBi/X8BUm4qBQ==
    "], {{}, {}, {}, {}, 
     {RGBColor[0.4388411557637282, 0.5798845944128589, 0.9406455987920972], 
      EdgeForm[None], 
      GraphicsGroupBox[{
        PolygonBox[{{3435, 3345, 3346, 3347, 3436}, {3524, 3164, 3165, 3163, 
         3523}, {3528, 3284, 3285, 3283, 3527}, {3424, 3327, 3328, 3329, 
         3423}, {3520, 3050, 3051, 3049, 3519}, {3434, 3342, 3343, 3344, 
         3433}, {3430, 3336, 3337, 3338, 3429}, {3432, 3339, 3340, 3341, 
         3431}}], 
        PolygonBox[{{3031, 3032, 3033, 3034, 3035, 3036}, {2905, 2906, 2907, 
         2908, 2909, 2910}, {3265, 3266, 3267, 3268, 3269, 3270}, {3157, 3158,
          3159, 3160, 3161, 3162}, {3277, 3278, 3279, 3280, 3281, 3282}, {
         3151, 3152, 3153, 3154, 3155, 3156}, {3271, 3272, 3273, 3274, 3275, 
         3276}, {3037, 3038, 3039, 3040, 3041, 3042}, {3043, 3044, 3045, 3046,
          3047, 3048}}]}]}, 
     {RGBColor[0.5214162391304348, 0.6745625054347826, 0.9468164402173913], 
      EdgeForm[None], GraphicsGroupBox[{PolygonBox[CompressedData["
1:eJwV0MVKBEAAx+FhjcW6evdZdO3aXbvAvunbqFe9KigoKOgLCMbN7u7uwm8P
H/x/DAPDFHQNJgYiIYR8MujKCyFCGul0kuAqN4RrbojrDn7sX/5o15Uc2kcc
U6GrObFPOaNK13JuX3BJjZ7jKNs9DpnVLbw5f+eDZt3Ag/3IE/W6hwwyidJN
E8/OX3ilUU9QlBVCjELGdRufzr/4plXXcWvfcU9SF7Nhb7JFTC/QlxNCP73M
65nUf3l/kjjTupw9d/Y5oEwvpd7Cml5n0Z5ixbtWWWZSjzEcDWGEIUZ1Kdvu
7LBLif4HGeVKSQ==
         "]], PolygonBox[CompressedData["
1:eJwV1VV7VkcQAOCvuLslaCDBEuIuQHCHUr1rkVKHuuOeQCC4a4hAXAmQ4O5S
6vI/qu938V7NM3tmZvfshi1cNn9pi0AgsIQ2POwQCDziMU94yjMSSCSJZFJI
ZQQjGcVoIoliDNHEEEsc8aSRTgaZZDGW850CgQs00cxFLjFObDzZTGAik5jM
FKYyjenM4KScAk5RSBHFlHCaM5RSRjkVVFJFNTXUMtNas5jNHOYyjzqxeho4
SyPngvV2VC+XucJVrhEmZyjDCCeC4cE+5ExiMlOYyjQ604WudKM7PchnBzvZ
xW72MJ0ZwXqZxWzmsICFLGIxb7GET/mMz/mCL/mKD1nKMj7iYz5hPRvYyCY2
k8NKVrGaNaxlHW1pR3s60JFOHOYIRznGcU7wAi1oSSta04ae9KI3fehLPyKJ
YgzRxBBLLlvYSh7b2M5e9rGfAxzkEBEMZwQjGcVo4ogngUSSSCaLsYxjPNlM
IIRQ+jOAgQxiMEMIYyjDCCeFVNJIJ4NM/nJW/uYf/uU/AsG5Oyub2EwOuWxh
K3lsYzv57GAnu9jNHvayj4PWO8RhjnCUY+xmD3vZx34OsI3t5LODneyihlrq
qKeBsySRTAqppJHOWtaxng1sZBNv8CYLWMgiFvMSL/MKr/Iar7OZHHLZwlby
mM0c5jKPF5lPNhOYyCQmM4WpTGM6M5jJLMoop4JKqqgmg0yyGMs4xhNDLHHE
k0AiwwgnguGMYCQDGcRghgTvBYbSyDnOc4EmmrnODW5yi9vc4TgnOEkBpyjk
F3v8K7/xO3/wJ33F+hFCKP0ZQEc60ZkudKUbRRRTwmnOUMooRhNJFGOI5i73
uM8DHvKIxzzhKc/4nud0pwc96UVv+rCcFaxkFatZE8zTw3N+4Ed+4meaaOYi
l7jMFW62Ny9uc4e73KO3WJ/gPOhHCKHBPLErXOUa17nB6XZ6p5QyyqlgCGEM
ZRjhRBBo6y6jBS1pRWuO+sYxjnMi+D5RwH4OBP9LDnGYI1RRTQ21wfeGek5R
SBHFlHCaq1zjOjeC/XOLM5RSRjkVVNLAWRo5F3x3ucDX7ppv+JbvWM4Kuuit
K93oTg96kqO3XLawlTy2EWd28SSQSBLJnKSAUxRSRDFZjGUc48lmQnD/1HSH
u9zjPg9IEUsljXQyyCSEUPozgIEMooJKqqimhlpKgnvMGUopo5zteshnBzvZ
xW7qxOpp4CyNnAuubRZVVFNDLXWcF7tAE81c5BKRRDGGaGKI5W2zfod3eY/3
+YD/AQFXLes=
         "]]}]}, 
     {RGBColor[0.6034772916666665, 0.75876625, 0.9460635416666666], EdgeForm[
      None], GraphicsGroupBox[{
        PolygonBox[{{3474, 1367, 1368, 1366, 3473}, {3526, 3166, 3167, 3168, 
         3525}, {3486, 1799, 1800, 1798, 3485}, {3506, 2512, 2513, 2514, 
         3505}, {3514, 2788, 2789, 2790, 3513}, {3470, 1223, 1224, 1222, 
         3469}, {3494, 2087, 2088, 2086, 3493}, {3510, 2644, 2645, 2646, 
         3509}, {3522, 3052, 3053, 3054, 3521}, {3482, 1655, 1656, 1654, 
         3481}, {3478, 1511, 1512, 1510, 3477}}], PolygonBox[CompressedData["
1:eJwV1mdXVlcWAODXhoKmmzKTYpLp8xNmEnuvICKiCIgCIh1pir2bxPTek+l/
YCY9lth7QQRRQFQsdJAmyjz3w7PWe9+9Tttnn3PvC8k5c7MHhkKhXYSRNzwU
ymclBRRSRAaZZJFNDrkUU8IqVlPKGlboLINMssgmh/aIUKiDO3TSRTdDtAlj
KMMIJ4J0sRVkkEkW2fTQy136uMd9lrKMFFJJYzmNNNFMC620Uc8NbnKL2zTQ
T8j4AxjIIAZzelgodIaznKOM81wYGgpVUMlFqrhEuH4iGM4IHuBBBjE4WDdh
DGUYT/MMz/Ico3ie8mAMKqjkIlU8JPYwj/AojzEyyEe4fNBPyPMABgb59txN
D73cpY+znKOM85RzgWtcp54b3OQWrbTRTgd36OQ2DTTSRDMtVFNDLVeo4yoV
VHKRKi5xmcXmmkAiSSwhmVgWEMdCFhFPKWtYyzrWsyGoM3vWSRfd9NAb1Lcx
CiikiGJKiGE+sSwgjoXBnOxlNTXUcoU6polNZwYzmcXsIK/2po973KefkP9X
sZpS1rCWdQxgIIMYzBDCmEMkUcwlmnm8ymvs4nXe4E3Ws4GNbGIzW0hjOems
IINM3uJt3uFd3uN9PuBDPuJjPuFTssgmh1zyyGcr29jODnbyCp/xOV/wJV/x
dVAv8tFJF9300EszLbTSRjsdTB8ix8xkFrOZQyRRzCWaecTQbI9baKWNdjqC
+0xNFFFMCatYzUY2sZktbGUbE/U1iclMYSrTGGUNz/MCL/Ibfsvv+D1/4I/8
iT8zWpsxjGUc45nATWu7xW0aaKSJOq5yjevUc4Mcc8olj3xWUsAlsctUU0Mt
V3jA2A/yEA/zCI/yGCN5nCd4kqcYyjDCiWA4Iziqr2Mc5wQnOcU8ZyCG+cSy
gDh+LfY0z/AszzGKvda8j1/YzwEOcojDHOEoxzjOD/zIT/zMbvZQyUWquMRl
qqmhlivUcZVrnKOM85RzgQr+bk7/4J/8i3/zHz7kIz7mEz7lM/7iHfZXXuJl
RjOGbWLb2cFOXuFVNrCRTWxmC1spoJAiiilhFW/zDu/yHu/zAd8Y41u+43t+
4EdeE9vF67zBm7zFWLFxjGcCE5nEZKYwlWlMZwYzmcVs5hBJFP+Vo//xDd/y
Hd+zQCyOhSwinsUkkEgSS0hmKSe0OckpTnOGsywTSyGVNJaTTi555LOSAgqD
74jgDJBLHvmsZDnprCCDTLKYyCQmM4WpTGM+sSwgjoUsIpmlLCOFVNJYTSlr
WMs61hPPYhJIJIklzDXXaOYRw3xig3yLzWAms5jNHCKJCtoRHZwrYvicL/iS
r/iavwXzdcYWEc9iEkjkF2Ps5wAHOcRhTnGaM5zlHGVUcYnLVFNDLU0000Ir
bcG3G1eo4yrXuE49N7jJLW7TQCNHOMoxjgd1wEnOU84FKqjkIh3coZMuuumh
l7v0cY/79Ac15m5KZinLSCE1uMPkKJwIhjMiuAuDfMvRHCKJYi7RDBQbxGCG
EMZQxotNYCKTmMwUpgbvfqYzg5nM4iVeZjRjGMs4RurrcZ7gSZ7iV+znAAc5
xGGOcEub2zTQSBPNpJLGctJZQQaZZJFNDrnkUcIqVlPKGtayjvVsYCOb2MwW
trKN7exgJ/mspIBCiiimj3vcp5+QuQ+g0+8uuumhl7uc4SznKOM85bTQShvt
dHCHJJaQzFKWkcJP9v5ndrOHvewL6lLsGtep5wY3OcBBDnGYIxzlGMc5wUlO
cZrd7GEv+4Jzxf7gzKmt+OD7lAQSSeL/UZLtlw==
         "]]}]}, 
     {RGBColor[0.6799817735507245, 0.82190075, 0.9346572192028986], EdgeForm[
      None], GraphicsGroupBox[{
        PolygonBox[{{3480, 1513, 1514, 1515, 3479}, {3462, 935, 936, 934, 
         3461}, {3450, 503, 504, 502, 3449}, {3466, 1079, 1080, 1078, 3465}, {
         3496, 2089, 2090, 2091, 3495}, {3518, 2920, 2921, 2922, 3517}, {3454,
          647, 648, 646, 3453}, {3502, 2374, 2375, 2376, 3501}, {3488, 1801, 
         1802, 1803, 3487}, {3492, 1945, 1946, 1947, 3491}, {3484, 1657, 1658,
          1659, 3483}, {3498, 2230, 2231, 2232, 3497}}], 
        PolygonBox[CompressedData["
1:eJwl1mVb1UkYB+CjiN3dil0IKKgYm99gX24Y2IndgIigYoFdgAjYjd2132LX
7u6OvefaF/c517l+18yceWb+zzkxKam/TaoYiUTSqcw2L8Vsp4RSyljLOtaz
gY1sYiWryCOf1ayhJa1oTRvaEsNmtrCVAgop4kCVSOQghzjMEcrpQ1/6kUx/
BrCVAgopYhvFdKM7PYilJ3HEk0AvepNIEt+iI5Hv0f9vvgIViQr7l5VQShk7
2EljWROa0ozmtKAu9ahPAxrSKMxn7igqEU1lqoTPsmgqU4WqVAvvsmpUpwY1
qcV8WRrpZLCATBZVikSyyWExS1jK5ih1ZisFFFLEF9lXvvGdiLkrhPXMVYOa
1KI2dUgkiT70pR/JLGEpuSxjOStoR3s60JFOdGYhWeH7kk0Oi+lCV7rRnR7E
hvFq3ZFOdKYLXcN5yuKIJ4Fe9A7nIWtGc1rQkla0pg1tiaEd7dlnzP5w7zjI
IQ6HuqpFJgvJYhHZ5LCYJSwll2W84jVveMs73tOWGNrRng50pAex9CSOeBKY
y7xwzqSRTgZ72Ms+9nOAgxRSxDaK2U4Jy1nBSlaRRz4b2cRmtrCVAkopYwc7
2cVuDnGYI5RzlGM0pBGNaUJTmoXxareTXexmD3vD+cs604WudKM7/UimPwMY
yKCwH3e0mO2UUEoZH2Qf+cRnvvCV+s6yAQ1pFJ5PmoT+Ye1yjnKM45wI91tW
i9rUoS71Ql8wV28SSaIPfVmgOWaykCwWkc0Y2VjGMZ4JTKQ5LWhJK1rThic8
5RnPecFLUhjOCEYyitFMIpXJTGEq05jODGYyi9nMYa0arWM9G9jIJp7xnBe8
5BWvWckq8shnNWvopid0pwex9CSOpjSjOS1oSSviSaAXvUkkiblqNI/5pJFO
Bh1kHelEZ7rQlda0oS0xtKM9uSxjOStYySrucJd73OcBD7nIJS5zhav8zXo2
sJFNoT+yhWtc5wY3ucVtHvGYJzzlGc95wUte8Zo3vOU0ZzjLOc5zgd/5gz/5
i8EMYRSjGcNYxjE+1LGqOpJIEn3oyylOc4aznOM8F7jIJS5zhav0I5n+DGAg
g/iBH/mJn/mFXxlq7WGkMJwRjAz3QBZLT+KIJ4GjnpljHOcEJznFBGMmMolU
JjOFXbLd7GFv6L/sJ12WwQIyWUgWU5nGdGYwk1nMZk64X8xjPmlhnLubxSKy
yWExR2XHOM4JTnKKPPJZzRrWsi7MZ0wa6WSwgEyWsJRclrGcFdQ0pha1qUNd
6oV7UsE94RWvecNbTtvzGc5yjvNcIPwJS2UyU5jKNN5Y4y3veB/6IB+JWKMC
FYmiEtH8I/uXa1znBjf5xOfw+89XvvGdW9zmDne5x31q6yl1qEu90GdpwAPZ
Qx7xmCc8Df8zrF1AIUVsozicm2wWs5nDXOaF8WrxmCc85RnPeWfMez7wkU98
pj4NaEgjGtMk3Ct2s4e97GM/2ymhlDJ2sJMDHOQQhzlCebhnaj2DmcxiNnOo
LKtCVapRnRrhebWH8UxgIpNIDXW0h7vc4z4PeMgI2UhGMZoxjA3nJLvODW5y
i9tMlk1hKtOYzgwGM4ShDCOF4aF/O5s14XeAdaxnA/8BYqx5MA==
         "]]}]}, 
     {RGBColor[0.7474334293478261, 0.8670425869565218, 0.9138855163043479], 
      EdgeForm[None], 
      GraphicsGroupBox[{
        PolygonBox[{{3472, 1225, 1226, 1227, 3471}, {3386, 58, 56, 57, 
         3385}, {3468, 1081, 1082, 1083, 3467}, {3458, 791, 792, 790, 3457}, {
         3442, 215, 216, 214, 3441}, {3446, 359, 360, 358, 3445}, {3390, 64, 
         62, 63, 3389}, {3388, 61, 59, 60, 3387}, {3464, 937, 938, 939, 
         3463}, {3476, 1369, 1370, 1371, 3475}}], PolygonBox[CompressedData["
1:eJwV01VjlFcQANBF66VU3ou7lRIh7u7uCVKXP1ajJMSIO3HZhBh1d3c59+G8
7Hwzs3fm3gNXXi9/bWckEilgL6m7IpE00skgkyyKd0ciJZRSRjkVPCj2EA/z
CI+yj0KKQh4llFLGXTnrbLDJFts07olEmmimhVbaWBJbZoUoq6yF/mpVUEkV
1dSE/y2WQSZZZJNDIkkkk0IqaeyWs4e93Mf9PBDqilVRTQ211DHDLHPMs8Ai
Lxjii7zEy7zCq2SrlUMueeRTQBfd9NDLbfp4X84HfMhHfMwn3BGbZoZZ5phn
RSzKKmvcZZ13xW7STge36KSfAQYZYpgR3uBN3uJt3uEGP6r1Ez/zC7/yG7/z
B3/yF3/zD5flJJBIEsmkhP5inXTRTQ+9jIqNMc4Ek0xRSx31NNBIU5ijWeeR
TwGFFPGvWv+Fi+ybHexkVziH326EeXCTdjqYY54FFllimUmmwryZZobZ8J1a
iyyxHOZONOxNrI9+BhhkiGFGwvkYY5yJsCc5a+EdsM4GmzzGfh7nCZ7kKY5z
gpOc4jRneEatizzLJWKIDfvfoS4bbLLFNlfErnKN6zzH81RTQy111NNAKWWU
U0ElVcQRH/ZMAokkkUwKqaSRTgaZZIV3QA655NFIE8200EobT3OAgxziMEc4
yjGOc4KTnAp7c7ZlVoiyyhoLrsIiSyyzQpTTcs5wlnOc5wL5FFBIEcWUhHsg
Z5oZZpljnoN2cIjDHOEox2jVuy3Mm6tc4zoxxBJHPJdJIJEkkkkhlTQ+1fsz
PucLvuQrvuYbvuU7vueHcA/0vkQMscQRz1nOcZ4L4d5wkVFnGGOcCSaZolLv
KqqpoZY6BhlimBFGGaOHXm7TRz8DpJNBJllkk0MueeRTQCFFjDPBJFPcYZoZ
ZpljPuyVReppoJEmmmmhnQ5u0UkX3RRTQilllFMR3onZbbLFNvd4j/8B4ynq
9Q==
         "]]}]}, 
     {RGBColor[0.8047593315217392, 0.8920592971014493, 0.8826384619565217], 
      EdgeForm[None], GraphicsGroupBox[{PolygonBox[CompressedData["
1:eJwl0MsuQ1EUBuCNGNb9XnqhLVqX1qU1Q13HHsEMSQ1ISEhImODRPAGeBBPf
isGX8/85+6yz9y6eXp50ulNKY/SylklpxXOJZRr6DnvyLm229SYbsZ51NvXZ
zP+cEUYpxhoa8ir1WKu3OZT3OYi5eoFheZAh8nqJSXmcCeZibyzIFeZjj3qO
AbmPfmb0OjV5kWr8X9+iFXulSStmkY9vyMVM/Z7vrpR++OVOr8b5vC/EuWKu
vkQ59kWJmv7Iiwt95Y0HvcK091NkKeu3nJl9zgU3+nvcM8fWHNGRr/mQP/ni
Sn+Oe+kxjyxP+h8MniCY
         "]], PolygonBox[CompressedData["
1:eJwV01V3EFcQAOBNAsHdJQmBluLOGz8BlwraosUS3N0thJCEOHEnBKe0UOxv
IC3Q4u7Otw/f2b17z8ycuXsnfnri2ITIIAiGEc1hi3wKKKSIYjLJIpsccsmj
hFLKKKeCSj5FBMFnvvCVwLcIvvP+Pd35gR70ZA972UcS+0mmc1QQxBBLHF2I
J1KuKOpQl2jqUUU1R6jhKLU0pRnNaUFLWtGRTnQmhljiGKD2QAYxmCEMZQEL
SSCRRSxmCUtZxnJWsJJVrGYNa1nHejawkU1sZgtbw/7VTmI/yRwghfo0oCGN
aEwThjvaEYxkFKMZw1G5ajnGcU5wktZi2tCWdrSnQ1jHXgoHSSWNdCqopIpq
jlBDLnkcJp8CCpmn9nwWsJAEEpnJLGYzh9+Zy1jGMZ4J/MhP/MwvTGQSk5nC
VKbxK78xnRksYjFLWMoylrOFrWxjOzvYyTrWs4GNbGIzK1jJKlazhrUEeosg
kijqUJdo6lGfBjSkEbuE7GYPe9lHEo3tNaEpzWhOC/6wd44/+YvzXOAVr3nD
W97xnoP+WSpppHOIjPApVwaZZJFNTjhPYpI5QEoYTyrZ5JBLXjj/5NNeTAc6
0imcQ2KIJY4uxNOVbmxjOzvYGfbPbnrRmz70pR/9KaKYEkopozy8X2rXhPeX
Wo5xnDLKqaCSKqopoJAiiimhlBOc5BSnOcNZbnGbO/zH/9zlHvd5wEMe8Zg0
0jlEBplk8YSnPOM5L3jJBz7yic984St/c5FLXOYKV7nGdW5wk3/4l5bOolU4
r7ShLe34BjqrrrM=
         "]]}]}, 
     {RGBColor[0.8488293641304347, 0.8969532445652174, 0.8414997681159421], 
      EdgeForm[None], 
      GraphicsGroupBox[
       PolygonBox[{{3440, 73, 74, 75, 3439}, {3356, 13, 11, 12, 3355}}]]}, 
     {RGBColor[0.8816960489130435, 0.8848402119565217, 0.7920010434782608], 
      EdgeForm[None], 
      GraphicsGroupBox[{PolygonBox[{{3437, 1, 3348, 3530}}], 
        PolygonBox[{{3354, 10, 8, 9, 3353}, {3352, 7, 5, 6, 3351}, {3350, 4, 
         2, 3, 3349}}]}]}}], GraphicsComplexBox[CompressedData["
1:eJxl2nmQFOUZx3EgeCzpSbrffrv77beHVCRAwJBlV9hlRwHfNaJSUQOLQuKR
gEqJAp6hhLJiURpTBgMELW+yXBW8lQBZKASNglAJCt6CB5qIiuCVEKOUBxkw
z7zZL/MH1K+WnZ15fzyf592qOeq8S9smduvSpcvq6h8H/v76caS7/77q4+J6
J/nui+5celHbwFoerUeM1j0bannr3qFb9/7e59OeH3za890ba3nz8gGbl0/3
eeRNvUfe9L7Pmy4vb7p8/DG1POLAD3jB5/UNwfqGUwbVcmvYvTVc6/NjH33+
6EcDB9fysAMvaInPjzy0Z81DWVMtV+a81TLnRp9XTX21Y+p+n5sOvIErm2t5
RfXlD3jX58bqywnOHlLLD1effs8Wn3944A2f0FLLB8+zw+f+sxb3m3V0pfP5
tvvc58ABqWPdmQcfdbU+JEsfkqUPydKHZOlDsvQhWfqQLH1Ilj4kSx+SpQ/J
0odk6UOy9CFZ+pAsfUiWPiRLH5KlD8nSh2Tpo9N5dvgsfXQ633afpY+D33df
j1ofkqUPydKHZOlDsvQhWfqQLH1Ilj4kSx+SpQ/J0odk6UOy9CFZ+pAsfUiW
PiRLH5KlD8nSh2TpQ7L00ek8O3yWPjqdb7vP0sfX8xLAqwBeBfAqgFcBvArg
VQCvAngVwKsAXgXwKoBXAbwK4FUArwJ4FcCrAF4F8CqAVwG8CuBVAK8CeBXA
qxK8KsGrErwqwasSvCrBqxK8KsGrErwqwasSvCrBqxK8KsGrErwqwasSvCrB
qxK8KsGrErwqwasSvCrBq1Ktj4Pjct+3an1Ilj4kSx+SpQ/J0odk6UOy9CFZ
+pAsfUiWPiRLH5KlD8nSh2TpQ7L0IVn6kCx9SJY+JEsfkqUPydJHp/Ps8Fn6
6HS+7T539iqEVyG8CuFVCK9CeBXCqxBehfAqhFchvArhVQivQngVwqsQXoXw
KoRXIbwK4VUIr0J4FcKrEF6F8CrEfISYjxDzEWI+QsxHiPkIMR8h5iPEfISY
jxDzEWI+QsxHiPkIMR8h5iPEfISYjxDzEWI+QsxHiPkIMR8h5iPEfITYHxH2
R4T9EWF/RNgfEfZHhP0RYX9E2B8R9keE/RFhf0TYHxH2R4T9EWF/RNgfEfZH
hP0RYX9E2B8R9keE/RFhf0TYHxG8UvBKwSsFrxS8UvBKwSsFrxS8UvBKwSsF
rxS8UvBKwSsFrxS8UvBKwSsFrxS8UvBKwSsFrxS8UvBKwSsFrxS8UvBKwSsF
rxS8UvBKwSsFrxS8UvBKwSsFrxS8UvBKwSsFrxS8UvBKwSsFrxS8UvBKwasY
XsXwKoZXMbyK4VUMr2J4FcOrGF7F8CqGVzG8iuFVDK9ieBXDqxhexfAqhlcx
vIrhVQyvYngVw6sYXml4peGVhlcaXml4peGVhlcaXml4peGVhlcaXml4peGV
hlcaXml4peGVhlcaXml4peGVhlcaXml4peGVhlcaXml4peGVhlcaXml4peGV
hlcaXml4peGVhlcaXml4peGVhlcaXml4peGVhlcaXml4peFVAq8SeJXAqwRe
JfAqgVcJvErgVQKvEniVwKsEXiXwKoFXCbxK4FUCrxJ4lcCrBF4l8CqBVwm8
SuBVAq9SeJXCqxRepfAqhVcpvErhVQqvUniVwqsUXqXwKoVXKbxK4VUKr1J4
lcKrFF6l8CqFVym8SuFVivlI4VMKn1L4lMKnFD6l8CmFTyl8SuFTCp9S+JTC
pxQ+pfAphU8pfErhUwqfUviUwqcUPqXwKYVPh55/Z58y+JTBpww+ZfApg08Z
fMrgUwafMviUwacMPmXwKYNPGXzK4FMGnzL4lMGnDD5l8CmDTxk8yuBRBo8M
PDLwyMAjA48MPDLwyMAjA48MPDLwyMAjA48MPDLwyMAjA48MPDLwyMAjA48M
PDLwx+B+ZOCPgT8G/hj4Y+CPgT8G/hj4Y+CPgT8G/hj4Y+CPgT8G/hj4Y+CP
gT8G/hj4Y+CPgT8G/hj4Y+BPDn9y+JPDnxz+5PAnhz85/MnhTw5/cviTw58c
/uTwJ4c/OfzJ4U0Ob3L4ksOXHPefHN7k8CaHNxbeWHhj4Y2FNxbeWHhj4Y2F
NxbeWHhj4Y2FNxbeWHhj4Y2FNxaeWHhi4YnF/cbCF4vfxyy8sfDGwhsLbyy8
sfDGwhsLbyy8sfDGwhsLbyy8sfDEwhMLTyz8sPDDwg8LLyx8KOBDAR8K+FDA
hwI+FPChgA8FfCjgQwEfCvhQwIcCPhTwoYAPBe4nBbwo4EWB+S8w/wXmv4z5
L2P+y5j/Mua/jPkvY/7LmP8y5r+M+S9j/suY/zLmv4z5L2Pey5j3Mu4XZdwv
ypj3Mua9jHkvY95T94efTD/q8ZcqbsHImU1v3ON/3zyja0N76/mpW33451e8
vcXfR3bFp0T936i4a65/e1P38/19fMX0425ctdff51fMPGnppGpu23fvP/ru
8/fLl1uXnXfHlT5vHrFqxu5PW9yRDeu7jFqduac3z+19VfXrg/qc9bO3F/iv
y8+Xrz9w1bJYL87wfoyrP2vgqvP/79/3XpPcuezcipv81z+/8WH1+XrX9/lq
cfX1fzfd/5wbb9zsrY9+PGpai3vqlT8uteP9feCum2/57JZfGPdJ79vev676
/YPufeby5RP9faDx+LHX6k/8/WTljLqm7+017jvx7To/ofl/5+HvI+f0f7Hr
M58Zd9ONhze8foffj91GvXrtwrV+v05evuOyMc7v0z0Tko2nWv/vz7x76/4f
z/cetY07dYfZXXH9Bj7Rr2VF7pacOWTqw481uRPnt1caVua11zdhysVHXLzQ
7+/R+yf9cnE1X/3pzAXBSp/l/9eoceu3vLsmP2Tf/Pt3+65555jmWu7YMGNX
rwFD3OJg5rGHjfb7bf7/snghedK0HXc98OZgt+2ZYS9vOrW6LzbO7T51XJMb
3v+J11ZeYN3EkZOnfVDf7NKmlj09J3qfJX/54LwF1y9udg/fM7TRjPA/X87j
nHGXzN490fvf7+j6Od1+6r2X7z9548SeFw63uP9Z98ryns++WX2+1tvGDn9x
mHXbHzt7/5wu3vcpY9UPdl/S4lp/c/LwL463uB9a17Nx54nzu1bcv/YNCB45
ssB9t/p+3hofTB9TccO73TxhXZ339PrJpvuXx1lX6vHR7XPe8/M6+lezh857
suJ6PZm9elj1+ZYu+VGPqRcM9s9/1nnXPfvyYHf6n/r1/Sqs7oNeM65YsajZ
fXzSkoWtifd2U3Rrn/s/9Ptt6GsN5S/et043/vyTnYt8ln33z/fWPbV0j3Uf
Hj+m/oG0pZY73+cKd0areetBNcSNeWHS6Xvf8e9/xxGvPz6oKNzJo07Z1bWt
4tatqD7Kh/r+zQ1fTFLfqLgp92QjP1joz2PR3OebV84vnOr425j87CZ3w1fr
i9vXFU7v2HbvCXpI7XweGja0/rWXvKfL0nkP3npuk9u+4emZ3/5LUXu9khdu
HzdtcLW/tZseeW7bxuIQL/n8a9aWdk7IWlyvWX0vbZrr99Gx7cnsXw+tc0c1
r9523dX1ru2iRb2a6+vcU/MmXbhvykAXtvWtfP8Y//nLJ9ZNu+HwXv7zl5fN
+vuX/7F1bux7u57d2dDgfts69cW7e9Qd8vnYnY9uz+d0a3R7x204cctw//nO
/wJJWLd1
    "], {{{}, {}}, {{}, 
      {GrayLevel[0], Thickness[Large], Opacity[0.5], Dashing[{Small, Small}], 
       CapForm["Butt"], 
       LineBox[{695, 694, 693, 692, 690, 691, 689, 696}]}, {}, {}}}], InsetBox[
    StyleBox["\<\"6.6 y\"\>",
     StripOnInput->False,
     FontFamily->"Open Sans"], {3.4, 16}]},
  AspectRatio->1,
  BaseStyle->{FontFamily -> "Open Sans", FontSize -> 14},
  DisplayFunction->Identity,
  Frame->True,
  FrameLabel->{{
     FormBox["\"\[Mu]\"", TraditionalForm], None}, {
     FormBox[
     "\"\\!\\(\\*SubscriptBox[\\(R\\), \\(0\\)]\\)\"", TraditionalForm], 
     None}},
  FrameTicks->{{Automatic, Automatic}, {Automatic, Automatic}},
  GridLinesStyle->Directive[
    GrayLevel[0.5, 0.4]],
  Method->{"DefaultBoundaryStyle" -> Automatic},
  PlotLabel->FormBox["\"Hida District, Japan\"", TraditionalForm],
  PlotRange->{All, All},
  PlotRangeClipping->True,
  PlotRangePadding->{Automatic, Automatic},
  Ticks->{Automatic, Automatic}]], "Output",
 CellChangeTimes->{{3.7545003516991158`*^9, 3.7545003574664993`*^9}, 
   3.754515586344702*^9, 3.754516100980629*^9, 3.754524397150588*^9, 
   3.757636316243816*^9, 3.757640136020458*^9, 3.757682928881424*^9, 
   3.770728078948621*^9, {3.7707588466871347`*^9, 3.770758856969388*^9}}]
}, Open  ]]
}, Open  ]],

Cell[CellGroupData[{

Cell["British India", "Subchapter",
 CellChangeTimes->{{3.7468273915970984`*^9, 3.746827400059392*^9}, {
   3.750268989314238*^9, 3.750268989739921*^9}, {3.7502888240865602`*^9, 
   3.750288824208496*^9}, {3.750290942886621*^9, 3.7502909439145517`*^9}, 
   3.770728135341234*^9}],

Cell[BoxData[
 RowBox[{
  RowBox[{"SetOptions", "[", 
   RowBox[{"ListContourPlot", ",", 
    RowBox[{"BaseStyle", "\[Rule]", 
     RowBox[{"{", 
      RowBox[{
       RowBox[{"FontFamily", "\[Rule]", "\"\<Open Sans\>\""}], ",", 
       RowBox[{"FontSize", "\[Rule]", "14"}]}], "}"}]}]}], "]"}], 
  ";"}]], "Input"],

Cell[BoxData[
 RowBox[{
  RowBox[{"colorscheme", "=", "\"\<ThermometerColors\>\""}], ";"}]], "Input",
 CellChangeTimes->{{3.757682905449161*^9, 3.757682922779954*^9}}],

Cell[BoxData[
 RowBox[{
  RowBox[{"datBI", "=", 
   RowBox[{
   "Import", "[", 
    "\"\<British_India_period_local_maxs_R0_mu__25x25-2.dat\>\"", "]"}]}], 
  ";"}]], "Input",
 CellChangeTimes->{{3.74682740533526*^9, 3.746827432464345*^9}, {
   3.750268994375795*^9, 3.750268999516687*^9}, {3.7502882615652113`*^9, 
   3.7502882617095003`*^9}, {3.750290953277731*^9, 3.7502909533316803`*^9}, {
   3.754439097890421*^9, 3.7544390979690866`*^9}, {3.770728005095661*^9, 
   3.7707280094814053`*^9}, 3.770758762637517*^9}],

Cell[BoxData[
 RowBox[{
  RowBox[{"colorvalminmax", "=", 
   RowBox[{"{", 
    RowBox[{"0.2", ",", "14"}], "}"}]}], ";"}]], "Input",
 CellChangeTimes->{{3.754500048421997*^9, 3.754500052626796*^9}, {
  3.7545160889508953`*^9, 3.754516089014381*^9}}],

Cell[CellGroupData[{

Cell[BoxData[
 RowBox[{
  RowBox[{"Show", "[", "\[IndentingNewLine]", 
   RowBox[{
    RowBox[{"ListContourPlot", "[", 
     RowBox[{"datBI", ",", 
      RowBox[{"InterpolationOrder", "\[Rule]", "0"}], ",", 
      RowBox[{"FrameLabel", "\[Rule]", 
       RowBox[{"{", 
        RowBox[{
        "\"\<\!\(\*SubscriptBox[\(R\), \(0\)]\)\>\"", ",", "\"\<\[Mu]\>\""}], 
        "}"}]}], ",", 
      RowBox[{"Ticks", "\[Rule]", 
       RowBox[{"{", 
        RowBox[{
         RowBox[{"{", 
          RowBox[{"{", 
           RowBox[{"5", ",", "12"}], "}"}], "}"}], ",", "Automatic"}], 
        "}"}]}], ",", "\[IndentingNewLine]", 
      RowBox[{"PlotRange", "\[Rule]", "colorvalminmax"}], ",", 
      RowBox[{"Contours", "\[Rule]", "20"}], ",", 
      RowBox[{"ContourStyle", "\[Rule]", "Automatic"}], ",", 
      "\[IndentingNewLine]", 
      RowBox[{"(*", 
       RowBox[{
        RowBox[{
        "PlotLabel", "\[Rule]", 
         "\"\<British India\\nModel Oscillation Periods with time-varying \
\[Alpha] and \[Delta] forcing\\n\>\""}], ","}], "*)"}], "\[IndentingNewLine]", 
      RowBox[{"PlotLabel", "\[Rule]", "\"\<British India\>\""}], ",", 
      "\[IndentingNewLine]", 
      RowBox[{"(*", 
       RowBox[{
        RowBox[{"ColorFunction", "\[Rule]", 
         RowBox[{"ColorData", "[", "colorscheme", "]"}]}], ",", 
        "\[IndentingNewLine]", 
        RowBox[{"PlotLegends", "\[Rule]", 
         RowBox[{"Table", "[", 
          RowBox[{"i", ",", 
           RowBox[{"{", 
            RowBox[{"i", ",", "2", ",", "10"}], "}"}]}], "]"}]}], ","}], 
       "\[IndentingNewLine]", "*)"}], "\[IndentingNewLine]", 
      RowBox[{"(*", 
       RowBox[{
        RowBox[{"PlotLegends", "\[Rule]", 
         RowBox[{"BarLegend", "[", 
          RowBox[{
           RowBox[{"Table", "[", 
            RowBox[{"i", ",", 
             RowBox[{"{", 
              RowBox[{"i", ",", 
               RowBox[{
               "colorvalminmax", "\[LeftDoubleBracket]", "1", 
                "\[RightDoubleBracket]"}], ",", 
               RowBox[{
               "colorvalminmax", "\[LeftDoubleBracket]", "2", 
                "\[RightDoubleBracket]"}], ",", " ", "0.2"}], "}"}]}], "]"}], 
           ",", "\[IndentingNewLine]", 
           RowBox[{"LegendLabel", "\[Rule]", 
            RowBox[{"Text", "[", 
             RowBox[{"Style", "[", 
              RowBox[{"\"\<Period (years)\>\"", ",", 
               RowBox[{"FontFamily", "\[Rule]", "\"\<Open Sans\>\""}], ",", 
               RowBox[{"FontSize", "\[Rule]", "10"}]}], "]"}], "]"}]}]}], 
          "]"}]}], ","}], "*)"}], "\[IndentingNewLine]", 
      RowBox[{"ColorFunction", "\[Rule]", 
       RowBox[{"ColorData", "[", 
        RowBox[{"{", 
         RowBox[{"colorscheme", ",", "colorvalminmax"}], "}"}], "]"}]}], ",", 
      
      RowBox[{"ColorFunctionScaling", "\[Rule]", "False"}], ",", 
      "\[IndentingNewLine]", 
      RowBox[{"ContourLabels", "\[Rule]", "All"}], ",", " ", 
      RowBox[{"ContourStyle", "\[Rule]", 
       RowBox[{"{", 
        RowBox[{"Black", ",", " ", "Thick"}], "}"}]}]}], 
     "\[IndentingNewLine]", "]"}], ",", "\[IndentingNewLine]", 
    RowBox[{"ListContourPlot", "[", 
     RowBox[{"datBI", ",", 
      RowBox[{"InterpolationOrder", "\[Rule]", "1"}], ",", 
      "\[IndentingNewLine]", 
      RowBox[{"Contours", "\[Rule]", "10"}], ",", "\[IndentingNewLine]", 
      RowBox[{"ContourShading", "\[Rule]", "None"}], ",", 
      "\[IndentingNewLine]", 
      RowBox[{"ContourLabels", "\[Rule]", "None"}], ",", 
      "\[IndentingNewLine]", 
      RowBox[{"ContourStyle", "\[Rule]", "None"}]}], "\[IndentingNewLine]", 
     "]"}], ",", "\[IndentingNewLine]", "\[IndentingNewLine]", 
    RowBox[{"ListContourPlot", "[", 
     RowBox[{"datBI", ",", 
      RowBox[{"InterpolationOrder", "\[Rule]", "5"}], ",", 
      "\[IndentingNewLine]", 
      RowBox[{"Contours", "\[Rule]", 
       RowBox[{"{", "5.5", "}"}]}], ",", "\[IndentingNewLine]", 
      RowBox[{"ContourShading", "\[Rule]", "None"}], ",", 
      "\[IndentingNewLine]", 
      RowBox[{"ContourLabels", "\[Rule]", "None"}], ",", 
      "\[IndentingNewLine]", 
      RowBox[{"ContourStyle", "\[Rule]", 
       RowBox[{"{", 
        RowBox[{"Dashed", ",", "Thick"}], "}"}]}]}], "\[IndentingNewLine]", 
     "]"}], ",", "\[IndentingNewLine]", "\[IndentingNewLine]", 
    RowBox[{"Graphics", "[", 
     RowBox[{"Text", "[", 
      RowBox[{
       RowBox[{"Style", "[", 
        RowBox[{"\"\<5.5 y\>\"", ",", 
         RowBox[{"FontFamily", "\[Rule]", "\"\<Open Sans\>\""}]}], "]"}], ",", 
       RowBox[{"{", 
        RowBox[{"3.5", ",", "17"}], "}"}]}], "]"}], "]"}]}], 
   "\[IndentingNewLine]", "]"}], "\[IndentingNewLine]"}]], "Input",
 CellChangeTimes->{{3.7468280825103273`*^9, 3.74682809354563*^9}, {
   3.746828374501904*^9, 3.7468283749068537`*^9}, {3.748906721389063*^9, 
   3.7489068007073517`*^9}, {3.748906880084487*^9, 3.748906959193725*^9}, {
   3.7489070056135063`*^9, 3.748907005996722*^9}, {3.7489070439100943`*^9, 
   3.748907047580764*^9}, {3.7489072621310997`*^9, 3.748907262729175*^9}, {
   3.7502883297199707`*^9, 3.750288367507997*^9}, {3.750288608151589*^9, 
   3.750288753426859*^9}, {3.750289053940331*^9, 3.750289061262413*^9}, {
   3.750347968772563*^9, 3.750347976735278*^9}, {3.7503480259119167`*^9, 
   3.7503480263247538`*^9}, {3.750352461929988*^9, 3.7503524662822857`*^9}, {
   3.750352750025243*^9, 3.750352750477894*^9}, {3.750352798613393*^9, 
   3.75035294504478*^9}, {3.754439115069969*^9, 3.754439120338415*^9}, {
   3.7544434423938*^9, 3.754443497033237*^9}, {3.754500063558332*^9, 
   3.75450008505084*^9}, {3.754500208985888*^9, 3.7545002328167877`*^9}, {
   3.754500267761733*^9, 3.754500287155737*^9}, {3.754515594032317*^9, 
   3.754515719151992*^9}, {3.754515993140263*^9, 3.754515993403501*^9}, {
   3.754524409402822*^9, 3.7545244979750443`*^9}, {3.754524546095426*^9, 
   3.7545245471254663`*^9}, {3.757636213193015*^9, 3.757636228633116*^9}, {
   3.7576362617924767`*^9, 3.757636268128332*^9}, {3.757640139857136*^9, 
   3.757640163835957*^9}, 3.757640238926249*^9, {3.757682899583407*^9, 
   3.7576828995949707`*^9}}],

Cell[BoxData[
 GraphicsBox[{GraphicsComplexBox[CompressedData["
1:eJyVnU2MnWd5hichkHGw8XiSjMd2FiAoAhaU/58KVUbqoqhVCoSxQxIqUdVB
tnCqVrVToJTaC1QseZCqqosskJq2kHHiBKWilViwQW2lbrpsJdSyQFVBhdo0
xVS1Ezc+57vO6XO9vvu42USX3u+573fGx9+5/J4zZ173a7/x0WO3r6ys/MJr
VlZu/P/pCzf+Wz385nNPvuncP7/1sHln4td/6A/f8KG/+dlh/UJYX7vjg2t3
HH3bMP+U1rn+/Pfet/29v3vbMA9vT+vM7/n223Z/++ffHud3a/3Gdp98/u3D
/FNa5/rVs69dPfvGdwzz8K5p/RsTf/GTm1/85BPviPNef+XLX94HX/POYf4b
Wuf6G3GvPfvOYd7r35545cZ/V/L89Rv//WTJv/fdn37+u8ffFee/MK3D1751
6eq3/uldwzx8Veuf+8q/fuYrH3l3nGedP4//+vzLgX/97lteP/2Jfzj1ife/
p12H//MDf//CBy6+p10n77fu+9vfvO91773l9R/f+Ab80Xvbdfix7/zlye+s
vq9dJ+9H33z23775u++75fUTT3z1+BOX+3X4B595+Rv+6+9v18l79ON/fOzj
//j+OP+pad3Xzx5nK3cdflO4/5h9Pfwz0/3lwnQ995vu/uW8VyiPde5H6f4F
u9/7c96eibd1/zKf1/2PeeetKA/2/XC37n++nzLv/TkP/pLur75fmj2f8mDf
T3eJWXd/lwf7/uz7sdd3aZ68Pcpj/Q7d733/Nns+5cG+vyd2f5cHz/53ZXz+
6J5vnLdHeaz7+cPPN16n3/tzHuznI7Ofj76g+ZQHf1bPb36+M3s+5fH94vnM
z2/d82WXx7qf/xK7r8uD/XzbsedT3guzB8KuxfOrn2+75+8uj/XLej7283N6
vu/yYD//d/xjzac8+n84Pd/7+b/ziS6PdftBYvd1efD35RP2i+QrXR6PX/tL
8hX3OW+lyXPfg1s3/nt16zfwEV0P4xvJX8zkuf9h5ZHf+Qbsfu/PefTbLzr/
YN55R5QH72l8w8y89/eg8sjvfMO8W/Mpj77kG4npc94R5cH4RfIXM33e34PK
I99+kdj93h+MvxybOPlGYvq8P/jMdD08G7uS/cVMn/d3THnk2y8Su9/7O6Y8
1q81vmH2vJnr4eQbiT1/LeTx9STfSP5BX5fHeucbsPu6PDj5RmLPp7xfmjj5
RvIP5rs81u0Xid3X5cHJNxJ7PuXx55N8I/kH810e651vwO7r8uDON8yeT3n0
+zzm0eAr7nPekSbPffPzmd2Dz7w5+MnTuh7GL5K/mOv59jLvWeWR3/kG7H7v
z3n021eSf7jPeXA9D9+98IvkL2b6vL8d5ZHf+YZ9xvNmrqfPvmLf8Ho9b1ru
D67nSbsXfpH8xUyf97ejPPLtF68M/uF+7w9mnr6z8pUzwT/c7/09rTx49tf4
SvYXM/3e318pj3z8IvmL1z0P7yiPdftF8g/3e39wPT/avfAL+0Ziz18LeXw9
yTeSf9TzppzHeucbsPu6PDj5RmLPp7wvT5x8I/lHPW/Keax3vgG7r8uDk28k
9nzK48/nR8E3kn/U86acx3rnG7D7ujzYftGx51Me/fiI/cW+4j7nPd3kue/q
zAf3RL+xn1zX9TB+kfzFzLz7b5vdSF+zuJ78zjdg93t/zlud+rblK+eDf7jP
eTDXw/hF8hcz/d7fVeWRb99I/uF+78959O2Sr6wG/3C/864rD8Yvkr+Y6ff+
riqPfPtF8g/3e38w8/z52FfOBv9wv/cHcz2MXyR/MTPv/d07MdeTj18kf4Hd
7/3Rx/Ws2y+Sf7jf+4OZh5NvJPb8tZDH15N8I/kH810e651vwO7r8uDkG4k9
n/LoT76R/IP5Lo/1zjdg93V5cPKNxJ5PefQn30j+wXyXx3rnG7D7ujy48w2z
51Me/fX1qt3RV9znPDjlue/+mR/tXbwexXzyky1dD/N6U/IXM3nuP6o88jvf
gN3v/Tnv4YntK9vBP9znvC3lwbzelPzFzLz3d7/yyP9S4xv2mT2aT3n0rcpX
7Bv2Gfqct6U8GL9I/mKmz/t7WHnk2y+Sf7jf+3Me/faV5B/ud96W8mD8IvmL
mXnv72HlkY9fJH+B3e/93a881u0byT/c7/05D/5s8I3Enk95fD3JN5J/0Nfl
sd75Buy+Lg9OvpHY8ymP/uQbyT+Y7/JY73wDdl+XByffSOz5lEf/D4NvJP9g
vstjvfMN2H1dHvz9xjfMnk959OMjzCdfcZ/ztpo89z0047XBZ94U/GRL1x+Z
GL9I/mJm3v0fVx59exvfgN3v/TmP/vPyleQfN+/3/py3tvCL5C9m+ry/jymP
fPtF4pv3j3n4C/32ldXgHzfv9/6ct7bwi+QvZua9v4eUR779IvHN+3MefWfk
K8k/bt7v/TlvbeEXyV/M9Hl/DymPfPwi+Qt88/5l3kPKY73zDfjm/V3e2sIv
yOvY8ynvkxMn30j+UftyHuunGt+A3XdreWvRNxKf1nzK436UfCP5R+3Leaxf
anwDdt+t5a0dPhl8I/Flzac8+n8YfCP5R+3Leawfb3wDdt+t5a0NftHxCc2n
PPrxEeaTr9y8z/vLee67Y3bj2hf9xn4y96kl3zbN4xf2l+QfzLv/DuXR1/kG
7H7vz3n0bctXzgf/cJ/z4HpetPSL5C9m+ry/l5RHvv3iXPAP93t/zqPPvpL8
w/3Ou648GL9I/mJm3vvj+1XPi0a/SOx+78959J+Vr9g37DP1PGrkel40+kXy
D/d7fy8pj3z8IvmL1z0Pv6Q81jvfgN3v/TkPTr6R2PMpj8dT8o3kH/U8Kuex
3vkG7L4uD06+kfiU5lPeTydOvpH8o5435TzWO9+A3dflwck3El/SfMqjP/lG
8o+T5bwp57He+Qbsvi4P7nzDfFzzKY/+6itr0Vfc57zrTZ77Ls5eH9sX/cZ+
sqPrL0yMX9hfkn8w7/6LyqPPfpHY/d6f8+izr2wH/3Cf8+D6/qF9C79I/mKm
z/u7qDzy7ReJ3e/9OY8++0ryD/c5b0d5MH6R/MXMvPd3UXnkd74Bu9/7cx59
9hX7htfr+432DVzfv7xv8IvkH+73/i4qj3z8IvmL1z0PX1Qe651vwO73/pwH
J99I7PmU9xcTJ99I/sF8l8d65xuw+7o8OPlG4tOaT3lfnTj5RvIP5rs81jvf
gN3X5cGPBd9IfFnzKY/+5BvJP+r7nXMe651vwO7r8uDON8wnNJ/y6K+vV2Vf
cZ/z4GMhz33z85n16Df2k63p+reU17/WF35hf7kgdr77jyqPvs437DP1/GnM
4/yGdfvK+eAf7vP+4HqetL7wi+QvZvq9vyPKI/9c4xv2Gc+nvF+Z2L6S/MN9
zoN3lfOi9YVfJH8x0+f9HVEe+Z1v2Gc8n/Los6+cCf7hPufB9TxpffCL5B/u
9/6OKI98/CL5i9c9Dx9RHuudb8Du9/7ga+X8aD36RuKrmjfXn19fj76R/KOe
N+U81jvfgN3X5cHJNxKf0nzK+8WJk28k/6jnTTmP9c43YPd1efDJ4BuJL2k+
5dGffCP5Rz2Pynmsd74Bu6/LgzvfMB/XfMrj8Vvf77z0F/uK+5wHfyrkue/F
mR+tt35Tz4fW9flAd+v9P+utf5DvfvLredHoF3uDf7jf+3PeK6Z1+8p28A/3
Ow+u50Xr+ryd0TfMzHt/LyqP/M436s/Dj/Mpj75V+cqu4B/uc9515cH159tH
3zDT7/3x/arnRaNfJHa/9+c8+u0rZ4N/uM9515UH2y+Sf7jf++P7U8+Lln6R
/MXrnodfVB7r9gv7S/15+HE+5cHJNxJf03zK4/uVfCP5Rz1vynms2y8Su6/L
g5NvJPZ8yrsycfKN5B/1vCnnsW6/SOy+Lg9OvpHY8ymP/uQbyT/q6185j3X7
RWL3dXlw5xtmz6c8Hr/19aqlv9hX3Oc8OOW575mZH90d/cZ+sjNd/5by+tfo
F51/kOf+rymPPvtFx/X8KefRb19J/uE+5+0oD8Yvkr+Ymff+/lx55NsvErvf
+3MeffaV1eAf7nMeXD+vZ+kryV/M9Hl/zyiP/M43YPd7f857fmL7SvIP9zlv
R3kwfpH8xcy89/e88sjHL5K/wO73/p5XHuv2i8Tu9/6cByffSOz5lMfXk3wj
+Uc9b8p5rHe+Abuvy4OTbyT2fMrj71/yjeQf9bwp57F+qfEN2H1dHvxY8I3E
lzWf8uhPvpH8o5435TzWO9+A3dflwZ1vmD2f8nj81te3lv5iX3Gf83aaPPfN
P+/tnug39pOt6fo3lvOhexZ+YX+5IHa++x9WHn17G9+A3e/9OY/+8/KV5B/u
c96W8mD8IvmLuX7+4jLvI8ojv/MN+4znzfXzEu/R61tLf7F/uM/7g+8s50X3
LPwi+Yu5fv7icn8PKo/8zjdg93t/zqPvjHwl+Yf7nLelPNh+kfzD/d7fryqP
fPwi+YvXPQ8/qDzWO9+A3e/9OQ9OvpHY8ymPryf5RvKPet6U81g/1fgG7L4u
D06+kfi05lMe/ck3kn/U86acx7r9IrH7ujz4ZPCNxJ5PefQn30j+Uc+jch7r
xxvfgN3X5cGdb5hPaD7l0V9f37o7+or7nAcfC3nuu31247o3+o39ZEXX3zYx
fmF/Sf5BvvtfpTz6Ot+A3e/9OY/+bfnK+eAf7nPeivJg/CL5i5k+7+925ZFv
vzgX/MP93p/z6FuVr9wZ/MP9zltRHlw//3n0DTP93t/tyiO/8w37jOdTHn1n
5Stngn+4z3kryoNn/7uS/cVMn/e3S3nk4xfJX2D3e3+3K4/1zjdg93t/zoOT
byT2fMrj60m+kfyj/r6NnMd65xuw+7o8OPlG4lOaT3k/mf37+p7oG8k/6u/b
yHmsX258A3Zflwcn30h8SfMpjz+f5BvJP+jr8ljvfAN2X5cHd75hPq75lEd/
fb1q6S/2Ffc5b6XJc99Mjy7cG/3GfuLrYfzC/pL8I+U9pzzW7ReJ3e/9OQ+2
r9g3vO75lAfjF8lfzJ5PebD9IrH7uzzYvmLf8LrnUx6MXyR/MXs+5cGdb9hn
PJ/yYPvK2eAf7uvy4NnYlewvZs+nPBi/SP4Cu995f6Y81jvfgN3v/TkPTr6R
2PMpj68n+UbyD+a7PNbtF4nd1+XByTcSez7l0Z98I/kH810e6/aLxO7r8uDH
gm8k9nzKoz/5RvIP5rs81u0Xid3X5cGdb5g9n/Lor7+v697hfMbrzDvvQpPn
vgdmfrTR+k09H9rQz29tLPwi+YuZefd/VHn07W18A3a/9+c8+s83vmGu51Eb
Oo/a0HnSRusbZua9v4eUR/65xjfMnk959He+Ya7nURs6j1rmwZ1vmJn3/h5Q
Hvmdb5g9n/LoO9P4hrmeP20MXM+TNuZ/j2/iG4mZ9/4eUh75+EXyF7Pn4QeU
x3rnG7D7vT/nwck3Ens+5fH9Sr6R/KOeN+U81jvfgN3X5cHJNxJ7PuX98sTJ
N5J/1POmnMf6pcY3YPd1efDJ4BuJL2s+5dGffCP5Rz2Pynmsd74Bu6/Lgzvf
MHs+5dHv85jkK+5z3laT5775+cz+6Df2kxVdD+MX9pfkH/X1s/0D1/Oi/a1v
wO73/pxHn30l+Yf7nLeiPBi/SP5iZt77m/9+hg2dF+1vfaN+nvM4n/Los68k
/3Cf8+B6XrR/4RfJX8zMe3+3KY/8zjfsM55PefTZV5J/uM95K8qD8YvkL2bm
vb9V5ZGPXyR/qZ9/uDHMw6vKY73zDdj93p/z4OQbiT2f8vZOnHwj+Uc9b8p5
rJ9qfAN2X5cHJ99IfFrzKY/HV/KN5B/1vCnnsW6/SOy+Lg9OvpHY8ymP/uQb
yT/q6185j/XjjW/A7uvy4M43zCc0n/Lor69XbURfcZ/z4GMhz33z9weNPpP8
xNdfmLi+3jX6hvlW81i3XyR2f5cH21eSf7gv5dX3Uy/9IvmLeVvz5vp+6dEv
Eru/y4PtK8k/3Jfy6s9/Lf0i+Yt5VfPm+n7p/Yvft8V88g/3p7z6/unRV5J/
uM/7cx48G7uS/cXs+ZQH19//NfqG1z2f8uDON2D3d3lw8o3Enk95X584+Uby
j/p+65zHuv0isfu6PDj5RmLPp7w/nTj5RvKP+n7rnMf65cY3YPd1efBjwTcS
X9J8yqM/+Ubyj/p+65zHeucbsPu6PLjzDfNxzac8+uvrVUt/sa+4z3k7TZ77
Hpn50Wb0EfOWrj8ycfINs/Pc/wnl0be38Y36eth+nT/lPPrtK2b7Rz2P2tR5
1KbOizZb3zAz7/05D+58w+x5cz0/2hz8wv7i9S9p3lzPizZb3zDv0jx5jyiP
dftG5x+eT3n0nWl8w1zPnzYHrudFm/O/x/+Hb5jp8/4eUR75nW+YPQ8/ojzW
O98wez7lwck3Ens+5fH1JN9I/lHPm3Ie651vwO7r8uDkG4k9n/Lunzj5RvKP
et6U81jvfAN2X5cHnwy+kfiy5lMe/ck3kn/U86icx3rnG7D7ujy48w3zCc2n
PB6/Po95NPiK+5y31eS5b+5HB6Lf2E/mP0+/qfOhAwu/sL8k/6jnTcv+25VH
X+cbsPu9P+fdOa1vyy86/6iff7jMg7ke7nzDzLz3x/erfl7Q6Bf2F697PuXR
Z1/puH7+4TIP5ue3YPwi+Yu5njct98f3q35e0ObhVzS+YZ/xvLmeHx3Q61+j
b9hn6ucPLfcH188LGv0i+Yf7vT++P1xPPn6R/MXrnof/W3msd74Bu9/7g+vn
F25G30h8VfPmel50IPpG8o/6eUM5j/XHG9+A3dflwck3Ep/SfMp7YeLkG8k/
6ucN5TzWO9+A3dflwck3El/SfMqjP/lG8o/6+Yc5j/XON2D3dXlw5xvm45pP
eTx+6+tbm9FX3Oc8OOW576mZHx2IfmM/2dH1FybGL+wvyT+Yd//TyqPPfpHY
/d6f856beFu+kvzDfc7bUR5cX98a/cVMv/f3lPLIt18kdr/35zz6VuUrdwb/
cJ/zdpQH4xfJX8z0e3/PKY98+0byD/d7f86jz75yNviH+523ozwYv0j+Ymbe
+3tOeeTjF8lfYPd7f88pj3X7hf2Fdfd7f86Dk28kvqb5lMfXk3wj+Uc9b8p5
rJ9ufOPx8nrYcr7Lg5NvJH5c8ynvyYmTbyT/qOdNOY/1zjdg93V58GPBNxJf
1nzKoz/5RvKPet6U81i3XyR2X5cHd75h9nzK4/FbP68w+4r7nLfT5LnvwzM/
Ohj9xn6ypeth/ML+ckHsfPd/THnkd74Bu9/7gzm/OTrxefnKdvAP93l/cD1P
Orjwi+QvZua9v6PKI/9c4xv2Gc+nPP587CurwT/c5zy4vn51cOEXyV/M9Hl/
R5VHfucb9hnPpzz6zshXkn+4z3lwPU86OPhF8g/3e39HlUc+fpH8xeuehz+s
PNbtF4nd7/05D06+kdjzKY/vV/KN5B/1vCnnsW6/SOy+Lg9OvpHY8ymPP+/k
G8k/6nlTzmPdfpHYfV0efDL4RmLPpzz6k28k/6jnUTmP9c43YPd1eXDnG2bP
pzz66+tVB6KvuM95W02e++Z+NPpM8hNfP/ezQwu/SP5iTnl3KI91+8Xe4B/u
9/6cB9tXkn+4v8uD8YvkL2bPpzy48w3Y/V0evCpf2RX8w31dHoxfJH8x79J8
yoM737DPeD7lwfaV5B/u6/Jg/CL5i9nz8Kumvw/1vGjpF8lfYPd7f86DO9+A
3d/lwck3Ens+5cHJN5J/eD7lwZ1vwO7r8uDkG4k9n/L+Y+LkG8k/6nlTzmP9
cuMbsPu6PDj5RuJLmk95cPKN5B8nNZ/y4M43YPd1eXDnG2bPpzy4vl51MPqK
+/6/eV6f/76IQ9FHzDu6/umJ8Qv7S/IP5t3/jPLos18kdr/35zz6O98w1/On
QwPX86JDrW+Ymff+vqY88u0XHXs+5dFnv+i4nj8dGrieFx1qfcPMvPf3NeWR
3/mG2fMpj77kG4nr+dOhget50dJXkr+Ymff+nlUe+Z1vwO73/p5VHuudb5g9
n/LgzjfMnk9535i48w1zPW/KeayfanzDzHyXByffSHxa8ynvTyZOvpH8o543
5TzWO9+A3dflwfaLji9rPuXx96HzDXM9b8p5rB9vfMPMfJcHd75hPqH5lEd/
8pPE9bzp0MDHwrz77DOdjySfsB8lP0h+k57vk690z9+eT8/HKS89v6b57vnS
8+n5L+Wl5zPPp+c3s58P0/NNykvPHykvPR943vfzdH/3vO/PcJpP91/P+/6Z
7qee9/0QTvPpfud536/S/cvzvv/Aab67vzjvWHN/Sfen+b+PVg+/uZwnrx5+
ffn307heP/9ivP58+XmB8fo95f144/X186vG6+v778fr6+c1jNfXz2MYr6/v
Hxuv5+9jur5+fsF4Pe9/Std/rrxfe7y+vv9pvL5+ftB4ff15+/H6+vPy4/U/
Lj//Pl5ff159vP5H5efNx+vrz5OP1/+gvH93vP5RPb59fV2/b/H7MBO/oTy+
R14vj++Rz5XH98h3lcf3yF8uj++R6/tBR/6D8vge+frh//34Hvn3y+N75Nm/
y65k/p3y+B75xfL4Hrn+/MLIV8vje+T6+B7538vje+TfLo/vkV8oj++RP10e
3yN/vzy+R/50eXyP/C/l8X2f7u95fe6Tq/P/n3jrgmd+uP5zw/p8/q6BfT3s
6+e/T+XVCz4ysa+Hff38+Wu39rt7cb3zfP3884L2LPj6xHX/yzxfP//5hb0L
3pqY653n6+efH7em+bXF9c7z9fPzxX3av+eX7Osvzr6+ffp+7tP+l/O+fv79
Xdf+1/X93qc/j+X1/H71uv917X/Jvp7fD1v3f7f2v5z39fw+n7r/e7T/u/X4
W17P5+HXx/+92v8yz9fP4i+MXB//S/b1fD5j3f/GcD3s6/k8k7r//dr/Ms/X
z78/I9f979f3c3k9P09T9785XA/7+nn+AT1+NrX/Te1neT3vF6z7P6DHz3Le
1/N6SN3/Qe1/mefrOQ8w1/0f1H6W1/Pvz7r/Q8P1cHf9/Pvj+7vv3/dp/b7F
+v8ALCP1RA==
    "], {{}, {}, {}, 
     {RGBColor[
      0.37814650462562277`, 0.49986609432082796`, 0.9296642390037643], 
      EdgeForm[None], 
      GraphicsGroupBox[{PolygonBox[{{3648, 3456, 3552, 3652}}], 
        PolygonBox[{{3547, 3447, 3448, 3449, 3546}, {3550, 3453, 3454, 3455, 
         3551}, {3638, 3095, 3096, 3094, 3637}, {3545, 3444, 3445, 3446, 
         3544}, {3642, 3239, 3240, 3238, 3641}, {3646, 3383, 3384, 3382, 
         3645}, {3543, 3441, 3442, 3443, 3542}, {3549, 3450, 3451, 3452, 
         3548}}], 
        PolygonBox[{{3376, 3377, 3378, 3379, 3380, 3381}, {3364, 3365, 3366, 
         3367, 3368, 3369}, {3226, 3227, 3228, 3229, 3230, 3231}, {3370, 3371,
          3372, 3373, 3374, 3375}, {3232, 3233, 3234, 3235, 3236, 
         3237}}]}]}, 
     {RGBColor[0.43561831159420283`, 0.5761893858695651, 0.9404047554347825], 
      EdgeForm[None], GraphicsGroupBox[{PolygonBox[CompressedData["
1:eJwV0dlKlVEYgOEPIadwg0KBgYKBWxMU6lTNMffObDKzTMsh5xw6qq6gvALt
OjSH0ubS1Eaz4QqqK8gOfTp44H8X378WrFUyMN0+lRERRRzgS17EKGOM85lt
eumjny0+MMBNBnnPJ4YYZoSPbNDFNbpZZ5MernODdyQSEXczI+5xhzx9mLms
iIfMckgvm22gkSaWeEwzp2hhhVVSpDnNEwr8n2WfbDLJ10l+5ET85Dul+q3Z
Tq5wlTe85hIdXOYVFWZHct0XwxzTVez5/sdfKvUJHhyMmOE+x/VRUs5L00KJ
/mrPW0wwyQ651n97mD/8IkcfoSw7opwkhfqp2VbO0MYazznLOc7zjJdc4CLt
vOAbU0xzm10WOUkd9Tyi+P/9O2+FJYr0gvVqaqhlnn2A/UpS
         "]], 
        PolygonBox[CompressedData["
1:eJwV12XUFkUYBuCX7u5upVO6y0JQUZQQUCSlW7pFukuUTunulgaRUsKgO6Sk
wWt+XOd8572/mZ3ZZ2Z2N0ujtjXbRI1EIquISfN4kUgLvqElrWhNJEEkEoWo
RCM6MWgk+5rGNKEpzXgWPxJ5zgte8orXxNQmFrGJQ1zicSpuJHKaM5zlT/5i
qzbb2M4OdrKLL1yjPg1oyJd8xZPYkchTnvGcF7xkOStYySpWs4ZXvCYSx/yI
SjTiEo/4JCAhiYhODGISi9jEoa8++tGfAQxkEPHNLQEJSURikpCUZCQnBSlJ
RUYykZksZCUbv5nzUY5xnBOc5Bd2s4e97GM/v/MHpzjNGc4yklGMZgxjGcef
/MXf/MM5zrOeDWxkE5vZwngmMJFJTGYKF7jIJS5zhaukNoc0pCUd6cnAStkq
VrOGtazjIY/4j8c84SnXuM4NbnKL29zhLv9yj/s84AAHOcRhfuUIn1pbtfiM
z6lNHX5Ws0UsZglLWUZObXKRmzzkJR9zrLm5zGM+C1jIPvZzgIMc4jDLWcFK
VrGaNWxmC1vZxnZ28DOLWMwSlrKMtaxjPRvYyCbeNqZ3eJf3eJ9qVKAilahM
FapSitKUoSzlKE9t6lCXemG/UZ+afBLuH7X4jM9pR3s60JFOdOYtilKM4pSg
JI1pQlOa0ZwWTDOH6cxgJrOYzQey6tTgQz7iY/JTgIIUojBFSEwSkpKM5KSg
r7760Z8BDGQQbWhLO9rTgY7c4jZ3uMu/3OMMZ/mTv/ibfzjHeS5wkUtc5gpX
ucZ1bnCTLsbUlW/pRnd6hPUre8BDHvEfj8O4ZQMYyCC+YzCjY9nPjGUc45nA
97IhDGUYwxkR9pO+noZzmue84CXRZTGISSxiEyfUU9Y5jJeufEs3utODnvSi
N33YyS5+YTd72Bv+T1+96E2fUA/6hX0pO8JvHOUYx4kri0d8EpCQRLySvQ7P
JX9HISrROOG3k/zOH5ziNHPs4bnMYz4LWMg0pjODmcxiNsMZwUhGMZoxfKSv
j6nJJ3xKrbAunB33uM8DHvKI92XVwvqlOjX4kBKUpBSlKUNZClOEtyhKMYqT
l3zkpwAFKURa0pGeDGQkE8lJQUpSkZo0vMGb5CQXuclDOcpTgYpUojKZyUJW
spGdHFShKm/zDu/yXljv5nyZK1zlGtcZyjCGM4KRjGI1a1jLOtazge3sYCe7
+IXdLPasXcJSlrGcFUyUTWIyU/iBqcxiNnOYyzzm8zf/cI7zXOAiC1gYngMs
CtdjCUtZxnJWsJJV3OAmt7jNHe6G+dp7wxjOCEYyitGyMYxlHOOZwJd8RSO+
pjFNyE0e8pKP/BQI19XXTW5xmzvcJaMsE5nJQlayUYnKVKEqb/MOBSlEYYrw
FkV5l/fC+qUaH1CdMpSlHOWpQEWKUZwSlKQUpanBh3zEx9Tkk1BPNdvNHvay
j/38KPuJaUxnBjM5IDvIIQ7zK0dYySpWs4a1rCOpNslITgpSkor4JCAhiUhM
EupSjy+oTwMaEiEKUYlGdGKQmjSkJR3pyUBMYhGbOMQlHuuNaQMb2cRmtpBd
loM3eJOc5OI32VGOcZwTnGQr29jODnayK/SrzSY2s4WtbOMYxznBSX7nD/aw
l33sD/eXg6H++ipKMYpTgpLkpwAFKURhipCTXOQmD3nJx3fOysF8zxCGMozu
9KAnvehNn3D+ajOTWcxmDnN55qPkOS94ySte85+1/pgnPOUZz4kQhahEIzox
KKWv0pShLOUoTyfX7kwXuvIt3cgqyxbqQw7e4E0+c8Z9Tm3qUJd6JJYlCeuO
ZCQnBZP1NYUfmMqP/MRYxjGeCUxkEim1SUVq0pCWdKQnAxnJRGay0JNe9KZP
+A6hH+OZEM5FJoVxMIWRjGI0YxjLOL5nCEMZxnBGUIGKVKIyVajKQzV4FOrA
Y57wlH/d63vc5wEPeURTmtGcFnxDy1Anc45GdGIQk1gkJ0W4H6QiNWnC95w2
L3nF61Bvv0UhNnGIS7zw3UUCEpKIxCQhKclCPcxhajhv+IlpTA/niz1wmF85
EvYhR5knm88CFvIzi+jPAAYyKKx7Boe6uUY60pOBjGSinXvUng50pBOdaSNr
G3La04GONJY1oSnNaE4LBpr7IL5jcHjPYwgd6EgnOtOFrrSiNW1oSzva05s+
9KUf/RlAA+9SDfmSr2jE1+E9VdaN7vSgJ724ZkzXucFNbnGbb2hJK1qHedKW
zOaWJewzspGdHFyQXeQSl7nCVe5wN6wv7nGfB6F/Y2pJK1rThrb8D0r7Oy0=

         "]]}]}, 
     {RGBColor[0.5214162391304348, 0.6745625054347826, 0.9468164402173913], 
      EdgeForm[None], GraphicsGroupBox[{PolygonBox[CompressedData["
1:eJwN0LkuhFEYx+G/ZexEZcaSICSWkZAQY0sUKnQK1DokXAeuAL21UqLHLeA6
SGaEeIqn+L3fd07enOG9462j+iTdFBjqSh5bkieeGdRrPHQmiyyxqmeotiU1
fpjWc5y0J6ecMau//V9sSEr08KVXzG87kjvuWdYlzpuTCy4p6in23X3AIWW9
QK8zffRT0QNM2HWSMv16nPfW5INPxnQ9r43JGy/U6VHWfd9gkxFds+O1XW+4
oqqbzHc80C7bFPSfecU9C8zzq/8BrYomBA==
         "]], PolygonBox[CompressedData["

1:eJwV12V4FUcXAOBLSYBACAR3CO7u7u7uWqpIvUgp7u7u7u7u7u5ude/3tUjf
/fHe5ybnOXNmZs/uzo3p3LNxj3dCodA64nDEx1GOcZwTnGRUWCg0mjGMZRzj
yUBGMhFDZrLQi970oS/f0I8hDGUYwxnBSL6lPwMYyCAGsyc8FNrLPvZzgIPs
MKed7GI3e9hLYbEiFKUYxSnBNrYHeexkF7s5xGGOcJRjHCe32nnISz7yU4Cs
ZCM7OchJLpKQlGQkJwUpKUghClOEohRjDnOZx3wWsJBIEhJFIhITzQQmMonJ
TGEqIWLxDrEJI5x/YodC//KK17zhLQtYyCIWs4Slwd9yFrOEpSxjOStYySpW
s4a1zJIzmznMZR7zaWjvGtGYJjSlGevkrGcDG9nE5mAdcqYyjenMYCbjGM8E
JjKJyYxgJKMYzRjGskGNjWxiM1vYygU9cZFLXOYKV0mldmrSkJZ0pGca05nB
zGCdzA76V41+fEt/BjCQMMKJQ1ziEcEgBjOEoQxjOPFJQCQJiSJRkK9GXOIR
QXwScMpcT3OGs5zjPFOYyjSmM4OZbGIzW9jKNrYTRjhxiEs8IihKMYpTgpKU
Ih3pyUBGMhFDfgpQkELB/UYRcpKL3OQhL/m45Rrc5g53ucd95sTVN8xjPgtY
SGY5WchKNrKTg8REk4SkJCM58UlAJAmJIhEP1HjIIx7zhKec43zQF1zkEpc5
wUlOcZoznA362FhNaEozmtOCfeznAAc5xGFa0orWtKEt7ahIJSpThapUozo1
qEktalMn6FO1r3KN69zgJqXFylCWcpSnAu3pQEc60ZkuwT7a02xkJwc5yUVu
8pCXfOSnALPkzGYOc5nHfEYwMngPMJoxjOUOd7nH/WDfeRhcJ2MlJRnJSUHK
4DqLLWQRi1nCUtawlnWsZwMbGWDNAxnEYIYwlGViy1nBSlaxmnGMZwITmcRk
rnGdG9wM+pLbwb6bUy1qU4e61KM+DWhIIxrThFSkJg1pSUd6ilOCkpSiNGXI
QEYyERP0N1moTBWqUo3q1KAghShMEYpSjEgSEkUiEhNNWcpRngpUpBKtaUNb
2tGeDjSlGc1pQUtaBeu3p3WoSz3q04AlLA32m+WsYCVVqUZ1alCTWnwWPxT6
nC/4kq/4mtrxjE9d6lGfBrSlHe3pQEc6UZ4KVKQSlanCGXM9yznOc4GLdFOj
Oz3oySd8yg2xm9ziNne4yzGOc4KTnOI0l7jMFa5yjev0MlZv+tCXb+jHM3N6
zgte8h3f0zhCv9CUZjSnBS1pRWva0JZ2pIvUR2QgI5mI4Suxr+lFb/rQl1tq
3OYOd7nHfX7jd/7gT/7ibx7wkEc85glP+YEf+Ymf+YVf+USNT/mMz/mCL7ln
L+7zgIc84nHQ93JKUZoylKVcUE/OY57wlGc85w53g/G4zwMekldOPvJTgIIU
ojBFKEoxilOCGQm895jFbOYwlxfGesl3fM8P/MgYsbGMYzwTmMgkJjOFqUxj
Oj/J+Zlf+JXf+J32dKAjnehMF1bYi5WsYjVrWMsTnvKM57zgJQc4yCEOc4Sj
7GI3e9jLPvazha1sYzs72Mk61rOBjWxiM3+Y05/8xd/8j/+zSGwxS1jKMpbz
j9i/vOI1b3jLFmeRrWxjOzvYGZzb3QP9GcBABjGYzHo3C1nJRnZy8ErOa97w
Nji/embECs71vh/kEIc5wlF2sTv4HcBe9rE/OO/KiU0Y4cQhLlEkIjHRJCEp
8YggPgmIJCHJSE4KUpKK1OQlH/kpQEEKkZ0c5CRX8DuBPEE9Z7hokpCUZCSn
vFgFKlKJylRhGMMZwUhGMZoxjGUc45nARCYxmSlMZRrTmcFMZjE7OFcxl1Ws
Zg1rWcd6SlIqOEdQhrKUYx7zWcBCFrE4eB94R9ajPg1oSCM+0hMf043u9KAn
meTEkJksZCUbHfVWJzrThXfpSkP3cKPgeUkTmtKM5rSgJa1oTRs604V36cp7
vM8JTnKK08F7grNc4SrXuM4Nbgb55tqV93ifD/iQIXp3KMMYzghGUlVONapT
g5rUIo21pSUd6clARs6JnecCF7nEZda4B9ayjvVsYCN11a5HfRrQkEa84xkU
mzDCiUNcokhEYqJJQlLiEUF8EhBJQl5Zw2ve8JaQ/8XiA3P6kI/4mG505xCH
OcJRjnGcPexlH/s5wEFS6ImUpCI1aUjLf4WaCk0=
         "]]}]}, 
     {RGBColor[0.6034772916666665, 0.75876625, 0.9460635416666666], EdgeForm[
      None], GraphicsGroupBox[{
        PolygonBox[{{3558, 215, 216, 214, 3557}, {3570, 647, 648, 646, 
         3569}, {3584, 1081, 1082, 1083, 3583}, {3588, 1225, 1226, 1227, 
         3587}, {3596, 1513, 1514, 1515, 3595}, {3592, 1369, 1370, 1371, 
         3591}, {3566, 503, 504, 502, 3565}, {3604, 1801, 1802, 1803, 3603}, {
         3600, 1657, 1658, 1659, 3599}, {3562, 359, 360, 358, 3561}}], 
        PolygonBox[CompressedData["
1:eJwl1edaVUcUBuCjxtxH7iHF3itVQJpIBxEQARGwd5M7SqyxdzrSRZo06V2s
eefJj/fPWc+cWfPtWXv/kleeeHJtJBLJ5Gc6f4pEuuimh3f0Ukc9DTTSRDM5
5JJHPgUU0kIrb2mjnQ7e00c/AwwyxDlNnOcCF7nEZY6vj0SKKaGUE5TxnR/r
/296DWtZx9i6SGScj0wwyRS77LGbPexlH/uZVpthljnmWWCL2la2sZ0d7OS0
PaupoZYznGXQmiE+MMwIo5xTO88FLnKJy8yzwCJLLLPCB3sMM8IoY4zzSW2V
z3zhK9+YZIppZphljmPWFHGcYkoo5aRaORVUcoqqkKtaWahTTgWVLLMS9meV
z3wJ+Tnbfg5wkCiiiSGWOOI5RAI11HKGsyEXzrOJzSFvtrKN7RzVUyZZZJND
Lk/VnvGcF7zkFbe4zR3uco/75FmTTwGFIReK2KG2M9wLdrOHvZxytqrwnKmm
hlpmmWOeBRZZItGaJA6TTAqpNNFMC628pS3kZc1BoogmhtgwZ2q9vKePfgYo
oZQTlHGSciqoDP1SxWmqaaeDTrropoc00jlCRsiXTLLIJofckBf5FFDIMYo4
TnGYK71OMMlUmB9miCOeQySEXEgKOVmzxDIrfGKVC2b1Ipe4zBWuMmLmRxlj
nI9McJpqaqjlDGfpZ4BBhvjAMOGlVk4FlZyiigNr5E8U0cQQy1u1NtrpoJMu
3qv10c8AgwyRp5ZPAYUco4hJpphmhlnm+M6P8KJ19jWsZV3Iw2+rfOYLX/nG
Fa5yjevc4CZ/8w+3uM0d7nKP+/zLAx7yKOSh12FGGGWMcV6qveI1b6ijngYa
aaKZFlp5zBOe8oznvGCeBRZZYpkVuunhHb0hR/rC87T3BJNMMc0MnXTRTQ/v
6KWOehpopIlmDvmvBBJJ4jDJpJBKGukcIYMoookhljjiw/eFYkoo5QRlYZ09
MjhKJllk89oze0Md9TTQyK/8xu/8wQY2cs2dvs4NbvInf3HEbGRwlEyyyOYw
yaSQShrp4bulp73sY3+4xxwM59ZTMimkkkY6z3kRnjOvQt+84SGPeMwTnvKM
HHLDvSafAgqJIz7kTQKJJNFCa5gb2mingw162sgmNrOFrWEO1OaYZ4FFlkK+
aplkkU0OuWxjOzvYyS52h/st0wc85BGPecJ/+E9VbA==
         "]]}]}, 
     {RGBColor[0.6799817735507245, 0.82190075, 0.9346572192028986], EdgeForm[
      None], GraphicsGroupBox[{PolygonBox[CompressedData["
1:eJwV0EkuA1Acx/E/YqmJJVZC1TzUWLOWsu4ReoA6By5gnou2pjO5AEklSi18
LD55v29e8havt7hbKLVGRCftvHRE5J2bbPGsn8jZG2R51Pcs2gtkuNMnDNoD
pDjWDbraIrrp4Uv/UrGr1GjqD75bIn5o8q7LzHtnljlu9Q0zdppprvURSbuP
fg7/32fFXmKZB33FlD3BJJf6gnF7lDHO9Rkj9hDDnOpP9nzUPgfUdY1196us
UdXZRMSrc0dv82b/AZWQK0s=
         "]], PolygonBox[CompressedData["
1:eJwV0+V2VUcUAOAbAsHdISFOnBhWgRb/30fgAWAtKO5uUUKcODHixIpbWypI
Bd6kpYp88+Nb9561z95zZs+exJ27v9o1IRKJbCaGpOhIJJkUUllJGulkkEkW
2eTwi5xf+Y3fec0besX66GeAQYbCr8WGuMUwI4yGZ7FhRhhljHFiiWMF8SSQ
SJGcYkoopYxysslhFbnkkU9/lO9gkCFuMcxNsR566QvvMcBlsSsUUUwJpbTS
xg3a6aCTEUYZY5xvuM1VtSq4RiVVVFNAIatZw1rWUUMtddRznYZwQGpFMYFo
JjKJPezla/axnwPEMJkpTGUa06mimhpqqaOegxziMEc4yjHmMZ8FLGQRi1nC
UpaxnFjiWMs61vMJn/JZ6Jc9tNNBJ11000gTzbTQSlvYt5wGGmmimRbucJd7
3OcBDymjPPSbCq5RyUq10kgng0yywnyYoVzyyKeAQrrkdIe5oIde+kLf5UQz
kUnEMJmjjuYYxznBSU6xnwMc5BCHOcLnam1gI1/wJZvCvIjd5g53ucf9cI/o
o58BBhniIpe4zBWKKOY0ZzjLOc5zgRJKKaOcq1SQZ+18CihkNWtC/8QqqaKa
Gmqpo57rNNBIE8200EobN2ing0666OYmPfzBn7zlL/7mH/639jve84GIHkex
2f8tbGUb29kR7rFXhhlhlDHGWSZnObHEsYJ4FrCQRSxmCUtJIJEkkkkhlSlM
ZRrTmcFMZjGbOcxlHvPDOr4pngQSSSKZFFLDPJJGOhmc5RznucBFLpFJFtnk
sIpcfrK3n3nOC17yKsyf2AlOcorTnAn3Q+whj3jME57yLd/xPc/4gR/5l//C
OfCO93xghlozmcVs5jCXj4yttlE=
         "]]}]}, 
     {RGBColor[0.7474334293478261, 0.8670425869565218, 0.9138855163043479], 
      EdgeForm[None], 
      GraphicsGroupBox[{
        PolygonBox[{{3477, 31, 29, 30, 3476}, {3564, 361, 362, 363, 3563}, {
         3560, 217, 218, 219, 3559}, {3469, 19, 17, 18, 3468}, {3473, 25, 23, 
         24, 3472}, {3465, 13, 11, 12, 3464}, {3471, 22, 20, 21, 3470}, {3475,
          28, 26, 27, 3474}, {3467, 16, 14, 15, 3466}, {3479, 34, 32, 33, 
         3478}}], 
        PolygonBox[{{106, 107, 108, 109, 110, 111}, {94, 95, 96, 97, 98, 
         99}, {82, 83, 84, 85, 86, 87}, {220, 221, 222, 223, 224, 225}, {232, 
         233, 234, 235, 236, 237}, {76, 77, 78, 79, 80, 81}, {112, 113, 114, 
         115, 116, 117}, {364, 365, 366, 367, 368, 369}, {238, 239, 240, 241, 
         242, 243}, {100, 101, 102, 103, 104, 105}, {226, 227, 228, 229, 230, 
         231}, {88, 89, 90, 91, 92, 93}}]}]}, 
     {RGBColor[0.7973285450900264, 0.8888165425478959, 0.8866888157874028], 
      EdgeForm[None], 
      GraphicsGroupBox[{PolygonBox[{{3553, 1, 3457, 3649}}], 
        PolygonBox[{{3463, 10, 8, 9, 3462}, {3556, 73, 74, 75, 3555}, {3459, 
         4, 2, 3, 3458}, {3461, 7, 5, 6, 3460}}]}]}}], 
   GraphicsComplexBox[CompressedData["
1:eJxl2ndUVFfXBnAiBBmYgTt37ty5c2fsYkPa0BV1iyVYEw1qjB3F14K9I2h8
NYiARo2VIIoRe1cUY42CRlFj19iFIFFEjTWGl/iN+dbhLJ/hH9ezAIW7Z/8O
eJ46sWO6x1VzcnIqdnZy+vDn/7+50ZbN9rcRfsTyhuEZ64d396/K3aR23aQa
AVX515eRv75cyHOXy8FdLrsEVuXC3U0Ld0/lucPi+h0WP+H51DjrqXEDbVW5
3Yd/4ArPJwK0JwKig6pya8GltXCI56PPKo488w+uyi0+fEE/8nxwe9lP200h
VTliQXH4gjSe94+6tW/Ue55DPnwDE0Kr8h77l9+0lOdA+5ej7RNWlXfY//qy
8zz7fviGo8Kr8r/Pcx/PjVPXNkptEvHx883i2fvDAxKbUY9/3zRV82CZzYNl
Ng+W2TxYZvNgmc2DZTYPltk8WGbzYJnNg2U2D5bZPFhm82CZzYNlNg+W2TxY
ZvNgmc2DZTYPltk8WGbz+Oh57uOZzeOj55vFM5vHv5+32b1qHiyzebDM5sEy
mwfLbB4ss3mwzObBMpsHy2weLLN5sMzmwTKbB8tsHiyzebDM5sEymwfLbB4s
s3mwzObBMpsHy2weHz3PfTyzeXz0fLN4ZvP4/33Rglda8EoLXmnBKy14pQWv
tOCVFrzSglda8EoLXmnBKy14pQWvtOCVFrzSglda8EoLXmnBKy14pQWvtOCV
FrzSglc68EoHXunAKx14pQOvdOCVDrzSgVc68EoHXunAKx14pQOvdOCVDrzS
gVc68EoHXunAKx14pQOvdOCVDrzSgVe6qnn8uy6bPavmwTKbB8tsHiyzebDM
5sEymwfLbB4ss3mwzObBMpsHy2weLLN5sMzmwTKbB8tsHiyzebDM5sEymwfL
bB4ss3mwzObx0fPcxzObx0fPN4vnj70SwCsBvBLAKwG8EsArAbwSwCsBvBLA
KwG8EsArAbwSwCsBvBLAKwG8EsArAbwSwCsBvBLAKwG8EsArAbwSYD8E2A8B
9kOA/RBgPwTYDwH2Q4D9EGA/BNgPAfZDgP0QYD8E2A8B9kOA/RBgPwTYDwH2
Q4D9EGA/BNgPAfZDgP0QYD8EOD/0cH7o4fzQw/mhh/NDD+eHHs4PPZwfejg/
9HB+6OH80MP5oYfzQw/nhx7ODz2cH3o4P/Rwfujh/NDD+aGH80MP54cezg89
nB96OD/04JUIXonglQheieCVCF6J4JUIXonglQheieCVCF6J4JUIXonglQhe
ieCVCF6J4JUIXonglQheieCVCF6J4JUIXonglQheieCVCF6J4JUIXonglQhe
ieCVCF6J4JUIXonglQheieCVCF6J4JUIXonglQheieCVCF6J4JUIXonglQG8
MoBXBvDKAF4ZwCsDeGUArwzglQG8MoBXBvDKAF4ZwCsDeGUArwzglQG8MoBX
BvDKAF4ZwCsDeGUArwzglQG8ksArCbySwCsJvJLAKwm8ksArCbySwCsJvJLA
Kwm8ksArCbySwCsJvJLAKwm8ksArCbySwCsJvJLAKwm8ksArCbySwCsJvJLA
Kwm8ksArCbySwCsJvJLAKwm8ksArCbySwCsJvJLAKwm8ksArCbySwCsJvJLA
Kwm8ksArCbwygldG8MoIXhnBKyN4ZQSvjOCVEbwygldG8MoIXhnBKyN4ZQSv
jOCVEbwygldG8MoIXhnBKyN4ZQSvjOCVEbwyglcyeCWDVzJ4JYNXMnglg1cy
eCWDVzJ4JYNXMnglg1cyeCWDVzJ4JYNXMnglg1cyeCWDVzJ4JYNXMnglg1cy
eCWDVzJ4JYNXMnglg1cyeCWDVzJ4JYNXMnglg1cyeCWDVzJ4JYNXMnglg1cy
eCWDVzJ4JYNXMnglg1cyeCWDVybwygRemcArE3hlAq9M4JUJvDKBVybwygRe
mcArE3hlAq9M4JUJvDKBVybwygRemcArE3hlAq9M4JUJvDKBVybwSgGvFPBK
Aa8U8EoBrxTwSgGvFPBKAa8U8EoBrxTwSgGvFPBKAa8U8EoBrxTwSgGvFPBK
Aa8U8EoBrxTwSgGvFPBKAa8U8EoBrxTwSgGvFPBKAa8U8EoBrxTwSgGvFPBK
Aa8U8EoBrxTwSgGvFPBKAa8U8EoBrxTwSgGvFPDKDF6ZwSszeGUGr8zglRm8
MoNXZvDKDF6ZwSszeGUGr8zglRm8MoNXZvDKDF6ZwSszeGUGr8zglRm8MoNX
ZvDKDF6p4JUKXqnglQpeqeCVCl6p4JUKXqnglQpeqeCVCl6p4JUKXqnglQpe
qeCVCl6p4JUKXqnglQpeqeCVCl6p4JUKXqnglQpeqeCVCl6p4JUKXqnglQpe
qeCVCl6p4JUKXqnglQpeqeCVCl6p4JUKXqnglQpeqeCVCl6p4JUKXlnAKwt4
ZQGvLOCVBbyygFcW8MoCXlnAKwt4ZQGvLOCVBbyygFcW8MoCXlnAKwt4ZQGv
LOCVBbyygFcW8MoCXlnAKyt4ZQWvrOCVFbyygldW8MoKXlnBKyt4ZQWvrOCV
FbyygldW8MoKXlnBKyt4ZQWvrOCVFbyygldW8MoKXlnBK2vVPIaUHn1SK4T3
qzIuL/+5oLGG+gyPf3PHJ4AavLmyvHcM71s5/VNyIWUE78MV9u7QPNT+/sch
R9v1WBRA9WtuTJjfwY36fHk+4lZZAKV1CTZ+3oT3s9b1aNd1BvH+XETXunHL
62votvfkkAHGQHIRVjfba3Gjic/3+HUaw/tz5T/E66ceDaSD2/aI7arxftfS
3PxOExXev5vw8O/Wzd+6kef4SbvWreCfPyQhqfLBYRsdP71805xbvJ9X4H10
w/ZCN2opiZc6W2z0S9O4vBf7HPt6qxdFvascHUKpo9pX7LLxPtj9I5vmb2ug
oUE5/a88LAyiFiRuCCxx7Os10XxSFFcQRm5RTSpXdeP9vS1uJxsU1+P9PbXM
rVH3de60Y7Br1rvRfuQ6MdtyMUFDuifLNr0J96fqPa+2lCbxPtbMhgtvzZ3E
+3K/n4y87HLUjdQbsWfexPI+WvXxK1z/fuRP09z+aKCNd6dt7X6aXJ7oT99u
2f+/Hxq50bOYOstKNLyP9rzf4COj7fNt/zLzm1Vted/L5Os5b1Un3l/LKfdr
YOuooWolPTNDnEPpSpHf1XvevM/2wjc5pFptDaV0nDvwP9+GUq9614q+dHLs
tyW7ftYie04Q3UzyLJgU60ZTC3ulrY4IIzX2UuKSzryPWFARndStF++Ltam3
Z/9VP3dqF5n29fRU3t+rNS1H41MUQoZO3bs1W8v7fS8LpR2fTNDQ+NhqLjVb
BlFMl51J+aN532+Ua+b1yE28T/bgzOOO7aN5n2xG/XoDGz/l/T5Nlk9a2xze
l5vVTBPScCPvMy6tyL2Xvt6d4rNWJPQIDKahp0beNtd3p0tJwWuTLgbTza4v
B2dv0dD5qPLlUfbXV6+3R1rWXKpx6Kd1KTeP6fNPIAVOWHvw20yPqv05Vjr8
pu9wD7q7/dLXruGBdPTa4mlX/+B9u/T+/b9J2mt/PotcF0c+4n27ipj+JT2a
BtPt2HU9SnbzPt4jN9+iU815n00bdbAw4IpH1fPr0K+V/liAOw2i0We7/hVG
vUOD4mSV990a+d+p7/qzB/m8qOu/+5GNLudZErrGe1Q93xr9WperHu406dT5
y6+nhlP/de2+1/zN+4oPxq+seOVn//hX91Y0/I73+5Qzs0b9uDSMlhT4bq1d
3aNq/9R3JcrhPzT0bSvPZzP/CqeL/ysf/OYm7zuezZ/+zYGTGnp9JHlY2RT7
zweG6iG+h3j/0XPn2OOeORq6F9kqL/xtBCWUjH+/dRXvQ75pHhlfKPF+V6et
FwK7lmlJHrO669AMfzpVKfZb9Zlj/8793aXYNdkBlDk9PSnBXUsbH3j4xc0P
oFNBzv/McOP9vIyxGRty0jyq9snZ39nFNcmDIuMa2373CSWDU+6N8UM9HPpv
/hua1aiXY6Owp0vXd/Tm/bEhzx43rPzSg+q6Tjmza1sopff1KHjS0qNq38Kb
Xo2ZqtXRn53vvh69KJCCNtSJdd7F+3/nGi9b16exB02+s93qHhBG+aVDZd8a
HlX7N36NEBo0UEttNvrPO93KRgNq7eqdSI59wTZD9y5ZeSKEsvMm9nz7nPcB
Y1qWX3l7z6Pq+XvvHP2pd75jP3DKg7zZQ+Ij6M6M+BN7l/O+YPGvv30iXrd/
/gv92q5bIyg5Pr/4xFIPh35e5MXaN0cX+dHh1kv6Fj7Q0uXRi7Mb9Qomj+uz
+9TcqbW/bo/7l9wKpuPfbe67aAPvh0UWLx9Vb4aWuue62A4NDKETNX646TWa
9xOXPfzN77scT1oRc9nnQk3e5zu4q1ZFt46BVLhm0eMedXi/LDvBZcPYszpa
t2dQ3yG3A+hn95To51mO/b/BTgtSQyuD7Pu/JreVzPty25eWVVsTyftl5esn
1/z8vZaua1wzaj0Jo+b/3Og5/SjvN5JTv3kvG3uSz6nAVs5OQeTd98O+8T7a
/vFLLr9YoaWxvoW5R/4bTl9t++Tn15N5H3J7ybCA6s91dG+AT1r6XN4fXOLW
psH80WH0afv5K5rd4P1Cocx2MD5MS01dvkw8YIqg1d8Pv1DdzPuUM6OdO19Y
7UVfFxTk/7XFj87d7pD861Tenyxtd76sV6iXQ1/v9z1j5iWoAZTYvJ138lTe
d0tMH+tTI86T1gT38HU3hVLOjbblT2s49t8WJglPLVk2apyj1rmQ7VW1HzXW
3y3+p0xHzTU58dX3htLb8WU95+Xz/mJbv4xqCQu8aOHn0+dErg6kzJedb/8w
xKtqP8YsDK+WOExH/9tffjctJox2XD/nGtWP9x3/GDI/IaW9F01evLZFio+N
ksfWe9za18uhL+h0zf76PB5C02YmFVxJ430654Vn683c6eXQB7zoXzpINy6C
2mbdCV7Y2qtqH3JyjIdtszwpJ6vLpCT7PiTsaLQmOIz38S4vjUq4fNqr6nlf
fxezKizVi857XqlZWBhMv32xecmLZ56U1eCbQZqJIXSmzFtcctLTod/2+vWi
7pGdAqn34GUtNPG8H7ZhVk7j6f0Emj0sLK5PQQAt3X9Pie/k2N+bTQe/udEh
mHr6qwde/OlV9fouHKYdPOiJF93LPLB/ydUw0qR262Zc5MXPk8ljupTM4n2x
pBF3WuaP8CJD9oO2EyeF06D6JYvGRXhVvX5LS0sHCiMFMvkXzh4wgff79H2b
pPQ6FEYrbLZp2W153+yKJCWW2r//wxvTjBpDBLXY6upbdIf3Hd+8nXQ/Uy+Q
i2/raX/XC6a8fxJ/qXTl/bQJT3s+7e2rp5H6af6v1/iR9bylzyov3uf6Zb5z
ekGFQC9n3a90Pcv7di71Wm38vYf9PAgZ6DfqEe/f1XRedNC6wLGvVrf+/jpS
hY3igjP6ptufx5lf7/0V9l0olXf292/eh/fZPGPkpeUdef9r1rgjbxeGCXSj
9u8tuoeE0StLcPPeDXjfrb/O9HnfNnraEuBU6+RfgaRNszSa9Cnvi72OvBj2
/rxAU/dszVt/0EaeLaJ63j3m2OfLOxd9PDM0lKL/CDxZrRnvg726c+PP8aG8
75afmddrrI+eHjYbN6R2cAi1eFUtoOg97+/55+1bEHJFoLL89IiI4hD6qnmH
yY1OCg79scObjJu23gykH170z7U94H24qwnJk6NO6Slr0f1uvX0CadkT4arv
9479OL9o/areRcFUfKJizsn2vD9W4W38Mvdv3n+rSJ0YJLXWU69krTQyP5xW
jpp0a6aB98syAtK7TH+rp0NXn1268TPvy7mu6JCnWR5O+XUHXvH6iffnwg51
irr/RqAJFzcc3jIigtLHrPcf94D3BcuM17++Mpn36xJW0iPTXoHmnty9o8ij
GT1MjK+3aRfvE26MH1kzI11PE5KjnTvMCKbAgy5iZbJjX62zzzGPgt/sv585
DyvpGCfSgfopNr/OAXTrhVJrTYhjn83pl7oVn+0Joow4zfIpZbyP9+7ErIVN
7+spfsD6axvGhtHrO+Ifxlzez9t5Z/brw+m8P/X5670nBtif/89DSh9uUcIp
bmtDoW8S7+9Ny18/qvNkkepQxVf33tpoz4Fmg1e2cey/pU30XH88KIz+als6
+GFTA7kVrTMszvajNn65heuKHfthOzUu91/d8qcXLUTrnPW8XzXi9SeHj/4o
Ullr0VDbxf7zUOkd7x/jHPtW36UFr8xYb6PfIiN7d20tUt6xZUVXfwqlbsal
Hfo25n2sAIsaGRHA+0sZ9+/WreFhoODoPl+9qWmjE1NS6ufecuyXfeU/r2ns
XyE0lWa9G2bjfaQZcX6ufm1536rVmEGaCxYDxfx5YMChliHUvN/Jfv88ER36
SsPvpcaNywuktGdzmo4t4n2rtvMbleuOGGiNbVD7lYGB1KzT9Avmbx37V8WJ
p4b2uR9ME4ddNrc5x/tT08RH6ZXNeB8pf90c3xkzHPtUEcPqXjw0MoIKnu/e
eNHXQH1beK9ucSCC5taJ2fSbM+8v7Uhodbwg20BpfVvGPhoTTDmpNCV5s2Nf
aVbBsfHj7wdQo95Fc7ra31/5PO5Bd/v7o1O/HlarrWOfKahg9jedS4JoZJdY
4at3vG91579T+vQbx/swpdMv7On92kC2Nf6+rh3D6dCHjz/A+1hCn7ZaIVyi
V4VDXZ2WBdG0+CyhYQ3en/lCHtHl5QIDRX4678RI5wjq3tX++dMMDn2hqJSW
qQPDwqks8z9Hwi1GeH1K1DCisvKJlfd/LpzI6fL8vY3eXNK0c0/mfZmKxB11
wv14v2RpYKLQNl6idStPuo/4NoxCbz6rld6K92m+6DbTc+z/JDpydN72s5k2
MpyV63lfcOwHmSaO63izDu97GMv77Wpxl/dlxlXW+eXTQBvlVF98K7kW75Oo
mfm1d76QKK79yL3t94VSysW8yS8v8r7PVLeDh/YsduzHHJt6u/fxBqGU/9+l
F4cv4v2cPXcvrsg+xfssQw//GNjmOyNtj71pMN8Iodwpy2p8MsHo0KcYNFM7
93RCILmN/KzB3tG8j+B8dOWR/E9l6mx41OSXiYH08EDSe6WaY18ka+hp9xlR
IfT5wrUrr8/mfYLS6nP/3FaX9wk2Xuvz2cpuMtWNjjFF3+d9g193fn33xtkA
WvK1xu/yY8d+RLN5x45Lk4Jp5p2RfvW78PvzHV+8OeRGJireX9k6+UwQma5V
y6rxO+839LjyrHJ5L8e+QFydV56RrSJo8Y2ojFXBMg2J6eux8Kn996P9oycc
8OZ9gqLeliYn3/H+wNoTKZfu3jdR/vO5v29P5H2Ciz7K/f5BAfR6gP3HjzGO
/YJGYnPdYLv/BVGf3ww+zPsAb5Wk965/875D/bed+0b8Yn9+a5uemypHUFq1
yRmLj8gO9+0+uY1Sbvfk978husfTpkTz+/Rzz2xpUc5BdC0zMzuvmN/3F+fO
Sbxw2f79lMzXa6eFUdL3BZWfref3/yPTHubfqcnvZw377R8/wUSedu/MfuH0
nx2127UYbnK4jz5942r2IAqjg/FNm19P5ffLa85vq0xd63jfmvrr1W759v07
nZTov2WVQif7HRlYOzGU3u34tmHKQH4f+/3xzAFiE35/mZ8+10PZplBxaXZJ
YX8b7Tv0Yq7nFsf75Xf7rl2cPTKUJo15taVHbcf7xoOj2tlunQqkFb4XUssX
O96XNvli5e3NW0PogpxyMvUlv890mbTxfu7PZlr84E7Ld61DKHprzO4bk8wO
92kp292KArwDKb3azaSnPo73gRM6fnV2vUsIuX65Ynf/WH4/dCbvC+2PQRaH
+6xTD+PPD90UQNvOnc4yfWKhAVuWhbXvGUAPuz3OiTzneN9Va1ZJfcvgYPpy
xMBe14v5fZTXrXYdHt52vK9ZYPwxudWn/H7mydDNbfvZ96mhecJ18QW/X1n3
8rHVebeFUr5fcKZeUhCl/TFUKoqzOPz//uZWsdKBevz+4fQam8v2yCD6PzkN
RJc=
    "], {}], GraphicsComplexBox[CompressedData["
1:eJxd2l2IFlUAxnERhVVn5MyZM2fOnJmCog/Nr11bde0DXgUhAwWFupFCigIz
EbPIok/pohRMTJAiDAyStlLQ2iKlLqQUpAyMSLroomAv3NCSuom03ZXnHd7/
e6H8L1bfnYfzOzdz0yNb1z82dcqUKa+O/zHx9/VPX+ej4fHPEws76sOb3vlg
0/pF3V7nVq1zN/R3+9yVe85d2dv2mvODa85PG+j22WPzzx7b0fbqfbes3jfW
9ultzeltGxd3e9XEf/Bj26f6k1P9993Z7RVm2gpzsu2vL/371aVFg92+d+IL
vd/2iSMXvzxSLun28j2/De3Z3fbnW34Z2XKt7SUTv8D2pd0+Pv7154+2PTD+
dZINy7p9dPyfv/h92wsmfuGVQ92efJ4jbc/ddWjOrjuW9z7fg23fOvGA7F2d
ByY/M7p7qLWHWnuotYdae6i1h1p7qLWHWnuotYdae6i1h1p7qLWHWnuotYda
e6i1h1p7qLWHWnv0PM+RtrVHz/M92Lb2mPy54ZndPdTaQ6091NpDrT3U2kOt
PdTaQ6091NpDrT3U2kOtPdTaQ6091NpDrT3U2kOtPdTaQ609ep7nSNvao+f5
Hmxbe1w/Lwm8SuBVAq8SeJXAqwReJfAqgVcJvErgVQKvEniVwKsEXiXwKoFX
CbxK4FUCrxJ4lcCrBF4l8CqBVwm8SuFVCq9SeJXCqxRepfAqhVcpvErhVQqv
UniVwqsUXqXwKoVXKbxK4VUKr1J4lcKrFF6l8CqFVym8Srt7TB6X4dndPdTa
Q6091NpDrT3U2kOtPdTaQ6091NpDrT3U2kOtPdTaQ6091NpDrT3U2kOtPdTa
Q609ep7nSNvao+f5Hmy71ysDrwy8MvDKwCsDrwy8MvDKwCsDrwy8MvDKwCsD
rwy8MvDKwCsDrwy8MvDKwCsDrwy8MvDKwCuD82FwPgzOh8H5MDgfBufD4HwY
nA+D82FwPgzOh8H5MDgfBufD4HwYnA+D82FwPgzOh8H5MDgfBufD4HwYnA+D
82Fwf2S4PzLcHxnujwz3R4b7I8P9keH+yHB/ZLg/MtwfGe6PDPdHhvsjw/2R
4f7IcH9kuD8y3B8Z7o8M90eG+yPD/ZHh/shwf2TwysIrC68svLLwysIrC68s
vLLwysIrC68svLLwysIrC68svLLwysIrC68svLLwysIrC68svLLwysIrC68s
vLLwysIrC68svLLwysIrC68svLLwysIrC68svLLwysIrC68svLLwysIrC68s
vLLwysIrC69yeJXDqxxe5fAqh1c5vMrhVQ6vcniVw6scXuXwKodXObzK4VUO
r3J4lcOrHF7l8CqHVzm8yuFVDq9yeOXglYNXDl45eOXglYNXDl45eOXglYNX
Dl45eOXglYNXDl45eOXglYNXDl45eOXglYNXDl45eOXglYNXDl45eOXglYNX
Dl45eOXglYNXDl45eOXglYNXDl45eOXglYNXDl45eOXglYNXDl45eOXglYNX
Bbwq4FUBrwp4VcCrAl4V8KqAVwW8KuBVAa8KeFXAqwJeFfCqgFcFvCrgVQGv
CnhVwKsCXhXwqoBXBbzy8MrDKw+vPLzy8MrDKw+vPLzy8MrDKw+vPLzy8MrD
Kw+vPLzy8MrDKw+vPLzy8MrDKw+vPLzy8MrDKw+vPLzy8MrDKw+vPLzy8MrD
Kw+vPLzy8MrDKw+vPLzy8MrDKw+vPLzy8MrDKw+vPLzy8MrDqxJelfCqhFcl
vCrhVQmvSnhVwqsSXpXwqoRXJbwq4VUJr0p4VcKrEl6V8KqEVyW8KuFVCa9K
eFXCqxJeBXgV4FWAVwFeBXgV4FWAVwFeBXgV4FWAVwFeBXgV4FWAVwFeBXgV
4FWAVwFeBXgV4FWAVwFeBXgV4FWAVwFeBXgV4FWAVwFeBXgV4FWAVwFeBXgV
4FWAVwFeBXgV4FWAVwFeBXgV4FWAVwFeBXgV4FUFryp4VcGrCl5V8KqCVxW8
quBVBa8qeFXBqwpeVfCqglcVvKrgVQWvKnhVwasKXlXwqoJXFbyq4FUFryK8
ivAqwqsIryK8ivAqwqsIryK8ivAqwqsIryK8ivAqwqsIryK8ivAqwqsIryK8
ivAqwqsIryK8ivAqwqsIryK8ivAqwqsIryK8ivAqwqsIryK8ivAqwqsIryK8
ivAqwqsIryK8ivAqwqsIryK8ivCqhlc1vKrhVQ2vanhVw6saXtXwqoZXNbyq
4VUNr2p4VcOrGl7V8KqGVzW8quFVDa9qeFXDqxpe1fCqhlcNvGrgVQOvGnjV
wKsGXjXwqoFXDbxq4FUDrxp41cCrBl418KqBVw28auBVA68aeNXAqwZeNfCq
gVdNd4/3bn/9qZ1z2vep3r1x3oGlN8/obJ2189G1h/o75uXRS89ebd93e/PY
3O/G/urr/Hxi4Om7bxvoDP76+B9bfmrff/v4/qnDe7/p67i+gcuvfNi+/zZ2
9osz0w8v7lx96fiazUfb9+OeX/DfJxfe7uvsP3Nt+7L5izvLL/++oX9X+77c
t6999vcbT87srHhxwFzYv7Cz9qGhsbmr2veR3rr46Y7ZgzM7L2wfHfrzUPu+
2OiBHx5e+Vx/58HN/5zc7dr3lTbOmz7r3DPt+03/AzlpTOA=
    "], {{{}, {}}, {{}, 
      {GrayLevel[0], Thickness[Large], Opacity[0.5], Dashing[{Small, Small}], 
       CapForm["Butt"], 
       LineBox[{632, 635, 634, 633, 631, 630, 629, 628, 627, 626, 639, 640, 
        638, 637, 636, 641}]}, {}, {}}}], InsetBox[
    StyleBox["\<\"5.5 y\"\>",
     StripOnInput->False,
     FontFamily->"Open Sans"], {3.5, 17}]},
  AspectRatio->1,
  BaseStyle->{FontFamily -> "Open Sans", FontSize -> 14},
  DisplayFunction->Identity,
  Frame->True,
  FrameLabel->{{
     FormBox["\"\[Mu]\"", TraditionalForm], None}, {
     FormBox[
     "\"\\!\\(\\*SubscriptBox[\\(R\\), \\(0\\)]\\)\"", TraditionalForm], 
     None}},
  FrameTicks->{{Automatic, Automatic}, {Automatic, Automatic}},
  GridLinesStyle->Directive[
    GrayLevel[0.5, 0.4]],
  Method->{"DefaultBoundaryStyle" -> Automatic},
  PlotLabel->FormBox["\"British India\"", TraditionalForm],
  PlotRange->{{3., 7.}, {15.208333333333334`, 26.071428571428573`}},
  PlotRangeClipping->True,
  PlotRangePadding->{
    Scaled[0.02], 
    Scaled[0.02]},
  Ticks->{{{5, 
      FormBox["12", TraditionalForm]}}, Automatic}]], "Output",
 CellChangeTimes->{{3.746828083138359*^9, 3.746828094427512*^9}, {
   3.7468283629030247`*^9, 3.746828375652238*^9}, 3.748906683722677*^9, {
   3.748906745597353*^9, 3.748906801179235*^9}, {3.7489068890258837`*^9, 
   3.748906922932063*^9}, {3.748906954221101*^9, 3.7489069596744823`*^9}, {
   3.748907040051198*^9, 3.748907048167797*^9}, 3.748907263168363*^9, 
   3.750259266464261*^9, 3.7502689555549603`*^9, {3.750288331092966*^9, 
   3.7502883680721807`*^9}, {3.750288665750229*^9, 3.750288754360263*^9}, {
   3.7502890554012423`*^9, 3.750289061693316*^9}, 3.750290975030674*^9, 
   3.7503479775239763`*^9, 3.7503480267334843`*^9, 3.750352467252166*^9, 
   3.7503527509368353`*^9, {3.750352912001048*^9, 3.750352945521213*^9}, {
   3.754439105202363*^9, 3.754439121375834*^9}, {3.75444343670542*^9, 
   3.754443497618622*^9}, 3.754497718181443*^9, 3.7544999872582703`*^9, 
   3.754500090523452*^9, {3.7545002104711113`*^9, 3.75450023376868*^9}, 
   3.754500287995913*^9, {3.75451558603439*^9, 3.754515719774475*^9}, {
   3.7545159886390047`*^9, 3.7545159941573267`*^9}, 3.754516092515912*^9, {
   3.754524396876734*^9, 3.7545244985508842`*^9}, 3.754524547799534*^9, 
   3.757636122759644*^9, {3.7576361996996117`*^9, 3.757636229074561*^9}, {
   3.757636270351899*^9, 3.757636286199163*^9}, {3.7576401357247066`*^9, 
   3.757640164982422*^9}, 3.757640240097859*^9, 3.7576829286619377`*^9, 
   3.7707280309548483`*^9, 3.770758846956127*^9}]
}, Open  ]]
}, Open  ]],

Cell[CellGroupData[{

Cell["Sweden", "Subchapter",
 CellChangeTimes->{{3.7468273915970984`*^9, 3.746827400059392*^9}, {
   3.750268989314238*^9, 3.750268989739921*^9}, {3.7502888240865602`*^9, 
   3.750288824208496*^9}, {3.750290942886621*^9, 3.7502909439145517`*^9}, {
   3.750291888045412*^9, 3.750291888616179*^9}, {3.750292973014865*^9, 
   3.750292973788528*^9}, 3.770728140189295*^9}],

Cell[BoxData[
 RowBox[{
  RowBox[{"datSW", "=", 
   RowBox[{
   "Import", "[", "\"\<Sweden_period_local_maxs_R0_mu__25x25-2.dat\>\"", 
    "]"}]}], ";"}]], "Input",
 CellChangeTimes->{{3.74682740533526*^9, 3.746827432464345*^9}, {
   3.750268994375795*^9, 3.750268999516687*^9}, {3.7502882615652113`*^9, 
   3.7502882617095003`*^9}, {3.750290953277731*^9, 3.7502909533316803`*^9}, {
   3.750291892565267*^9, 3.7502919185309677`*^9}, {3.7502929778179827`*^9, 
   3.750292988415662*^9}, {3.750347362012697*^9, 3.750347364699213*^9}, {
   3.750353185044525*^9, 3.750353188722868*^9}, {3.754437689738467*^9, 
   3.754437689831217*^9}, {3.770728104630533*^9, 3.770728105456914*^9}, 
   3.770758762652837*^9}],

Cell[CellGroupData[{

Cell[BoxData[
 RowBox[{"Show", "[", "\[IndentingNewLine]", 
  RowBox[{
   RowBox[{"ListContourPlot", "[", 
    RowBox[{"datSW", ",", 
     RowBox[{"InterpolationOrder", "\[Rule]", "0"}], ",", 
     RowBox[{"FrameLabel", "\[Rule]", 
      RowBox[{"{", 
       RowBox[{
       "\"\<\!\(\*SubscriptBox[\(R\), \(0\)]\)\>\"", ",", "\"\<\[Mu]\>\""}], 
       "}"}]}], ",", "\[IndentingNewLine]", 
     RowBox[{"ContourLabels", "\[Rule]", "None"}], ",", 
     RowBox[{"PlotRange", "\[Rule]", 
      RowBox[{"{", 
       RowBox[{"All", ",", "All", ",", "colorvalminmax"}], "}"}]}], ",", 
     RowBox[{"Contours", "\[Rule]", "20"}], ",", 
     RowBox[{"ContourStyle", "\[Rule]", "None"}], ",", "\[IndentingNewLine]", 
     
     RowBox[{"(*", 
      RowBox[{
       RowBox[{
       "PlotLabel", "\[Rule]", 
        "\"\<Sweden\\nModel Oscillation Periods with time-varying \[Alpha] \
and \[Delta] forcing\\n\>\""}], ","}], "*)"}], "\[IndentingNewLine]", 
     RowBox[{"PlotLabel", "\[Rule]", "\"\<Sweden\>\""}], ",", 
     "\[IndentingNewLine]", "\[IndentingNewLine]", 
     RowBox[{"PlotLegends", "\[Rule]", 
      RowBox[{"{", 
       RowBox[{"BarLegend", "[", 
        RowBox[{
         RowBox[{"Table", "[", 
          RowBox[{"i", ",", 
           RowBox[{"{", 
            RowBox[{"i", ",", "0", ",", "14", ",", "1"}], "}"}]}], "]"}], ",",
          "\[IndentingNewLine]", 
         RowBox[{"LegendLabel", "\[Rule]", 
          RowBox[{"Text", "[", 
           RowBox[{"Style", "[", 
            RowBox[{"\"\<Period (years)\>\"", ",", 
             RowBox[{"FontFamily", "\[Rule]", "\"\<Open Sans\>\""}], ",", 
             RowBox[{"FontSize", "\[Rule]", "10"}]}], "]"}], "]"}]}]}], "]"}],
        "\[IndentingNewLine]", "}"}]}], ",", "\[IndentingNewLine]", 
     RowBox[{"ColorFunction", "\[Rule]", 
      RowBox[{"ColorData", "[", 
       RowBox[{"{", 
        RowBox[{"colorscheme", ",", "colorvalminmax"}], "}"}], "]"}]}], ",", 
     RowBox[{"ColorFunctionScaling", "\[Rule]", "False"}]}], 
    "\[IndentingNewLine]", "]"}], ",", "\[IndentingNewLine]", 
   "\[IndentingNewLine]", 
   RowBox[{"ListContourPlot", "[", 
    RowBox[{"datSW", ",", 
     RowBox[{"InterpolationOrder", "\[Rule]", "3"}], ",", 
     RowBox[{"Contours", "\[Rule]", 
      RowBox[{"{", "5.2", "}"}]}], ",", 
     RowBox[{"ContourShading", "\[Rule]", "None"}], ",", 
     "\[IndentingNewLine]", 
     RowBox[{"ContourLabels", "\[Rule]", "None"}], ",", "\[IndentingNewLine]", 
     RowBox[{"PlotRange", "\[Rule]", "colorvalminmax"}], ",", 
     "\[IndentingNewLine]", 
     RowBox[{"ContourStyle", "\[Rule]", 
      RowBox[{"{", 
       RowBox[{"Gray", ",", 
        RowBox[{"Dashing", "[", 
         RowBox[{"{", 
          RowBox[{"0.015", ",", "0.01"}], "}"}], "]"}], ",", 
        RowBox[{"AbsoluteThickness", "[", "2.5", "]"}]}], "}"}]}]}], 
    "\[IndentingNewLine]", "]"}], ",", "\[IndentingNewLine]", 
   "\[IndentingNewLine]", 
   RowBox[{"Graphics", "[", 
    RowBox[{"Text", "[", 
     RowBox[{
      RowBox[{"Style", "[", 
       RowBox[{"\"\<5.2 y\>\"", ",", 
        RowBox[{"FontFamily", "\[Rule]", "\"\<Open Sans\>\""}]}], "]"}], ",", 
      
      RowBox[{"{", 
       RowBox[{"3.3", ",", "24.7"}], "}"}]}], "]"}], "]"}], ",", 
   "\[IndentingNewLine]", 
   RowBox[{"Graphics", "[", 
    RowBox[{"Text", "[", 
     RowBox[{
      RowBox[{"Style", "[", 
       RowBox[{"\"\<5.2 y\>\"", ",", 
        RowBox[{"FontFamily", "\[Rule]", "\"\<Open Sans\>\""}]}], "]"}], ",", 
      
      RowBox[{"{", 
       RowBox[{"6.6", ",", "24"}], "}"}]}], "]"}], "]"}]}], 
  "\[IndentingNewLine]", "]"}]], "Input",
 CellChangeTimes->{{3.7502925324339533`*^9, 3.750292545392996*^9}, {
   3.7502930024692383`*^9, 3.7502930854948273`*^9}, {3.750347389994398*^9, 
   3.7503473906891727`*^9}, {3.7503474666392117`*^9, 3.750347479642942*^9}, {
   3.750347524747859*^9, 3.7503476391834507`*^9}, {3.750347690532444*^9, 
   3.750347690954102*^9}, {3.7503477432052402`*^9, 3.7503477441815863`*^9}, 
   3.7503477745608788`*^9, {3.7503531319916687`*^9, 3.750353168945928*^9}, {
   3.754437721018167*^9, 3.754437877394084*^9}, {3.75443819832507*^9, 
   3.75443829713624*^9}, 3.754443654836569*^9, {3.754443916742209*^9, 
   3.75444391922019*^9}, {3.754500147596154*^9, 3.7545001624658422`*^9}, {
   3.75450037036412*^9, 3.7545004466111383`*^9}, {3.754501412140563*^9, 
   3.754501480024783*^9}, 3.754516061549067*^9, {3.754516118809986*^9, 
   3.754516168836178*^9}, {3.7545162020974703`*^9, 3.754516212485091*^9}, {
   3.754516245288196*^9, 3.75451630898878*^9}, {3.7576363331180763`*^9, 
   3.7576363383891783`*^9}, 3.757682899613639*^9}],

Cell[BoxData[
 TemplateBox[{GraphicsBox[{
     GraphicsComplexBox[CompressedData["
1:eJyVnV2MXeV5RgdCw7EzjocBxuMfqUnzU5ILfmJIIEqriSq1Ra1ICBmb30hU
MZGt2FWr2pSkhNoXUbHkiVRVVCFSqtImeMYYKipaKRdcFDVVe9OrqlWjloso
KqgQm1CcigFcc85eZ/dbe56+lBu09O33eb4ZH++95puZ4/f/xm9+bt/FMzMz
/7RlZubt/59ae/u/0dJHjj921fF/v3ppjGubl1644/Vzp7Zcs7Ta8Rcf+OSe
n//ja5ZOdbyv47Vu/gM3/+EHb/4+630ePHfJp+cu2Xvt4Po3zr/936aln/va
qQe/+a/XLs2M/9u8dP9Vz+7acs110/ktz107+9wvZn74Qt1jT183nR8de9/o
2Ic/NuWffP87j5w63vMrHTP/9XsXv37vox8bzHv9mY5/5sKH8+n37p6uXyJ+
e/x9x3YPrj+pda4ffxpeG87D422d2730rY6/9vxPH3x+//Vx/iGtv/HsmfVn
/+36wfxJrXP9V7/9Hw98+9YbBvMnw/p/P3gh8G9vGMyfDOtH7vnnw/fc9PE4
7/X/+tQ/vvqp0x8v1+n77V1/91u73v+Jd7z+yvqFD/CPPlGuw4d+8FcHfzC6
sVwn7+XvPfmf3/u9G9/x+oFHv7v/0bP1OvziAxc+4V+8qVwn7747Htl3x7/c
FOe/1K37+uXxf++J94uN//739wuY+0F1f/iT7vqVH9648sN/uHZwv/C885/Y
sG/z4H7xs7/wrQdu/5vh/cT3m43vT5sH66/ofuP7A5zuJ9xvyP/Myt+v71zY
PWXuD+l+YqbP+3lCeeQ/8/Qvjz70491Lr3afb+4/vh/5/rPxfvp857Ef38+4
f6X7XZqH13W/8v3N/JDm277NS78yu/rqN390/fTzdd2tVx977uYbptd/Rfc7
3x99P6Tf+3Xelo65P6b7qdfpm9E87PtnYvd5P1uUR77v1xV7PuXB3J99v67u
/1UefFb3c9/f0/PCeVuUB/v5UTF93h98sLsefql7Xvj5UT2PvD/nwX6+JHaf
87YoD35BzyM/n9LzzvubUR7s51963rnP+6vyvL6ne3629/v+/s71vl/7eYLP
ksfzAh5fduH+uK9j3x8Tb3y/758H5Lf3z/7+SJ7vZ+R7P3sCc//iet+/0v2I
de6fvl87jz7uN+l+Zma+yoOr+w/s/irv1zpO95/EzFd5rPv+5fuPmfkqD/b9
5mC4H7m/yuPPJ91/EtNf5bHu+1d1P6KvyoNf1P3mhXA/cn+VR/994X6VmD7n
7Sny3Pfk+O/nrM4PZkt/N/P1xcbnFX3easd8PeGvLzbumx3wie56uD2PGH49
wNcL/vrF/d7f6ob5s/r6ZPOAfb35eHc9+Zt0XuLzE3P79ZL7vb9ZnafMDp5X
Pn/xeQ3z3u+q8sjn+ennrfu8H5jryefrl/T1kpnn+cbP+1l9PTir+dnJx31u
9+B57uex9+P9/rXyWE/P3/R8bvtzHowf2Bfc53ny1xu/mJ36gP3Az3f7iPu9
P+eznp7v6Xnffr2X81ivnu+w+6o8OD3fE3s+5X2j4/R8T8/79uu9nMd69XyH
3VflwYfC8z2x51Mefz4vh+d7et63X+/lPNar5zvsvioP9vO8Ys+nPPr99VDy
A/c571SR57718fN3y/R8crm7Hvb6+Y7xE/uKfWOtY85Dq/yLxjfS907z6Kv8
A/Z+vF/njbq+FfnLieAf7nMezPUwvpH8xUy/97euPPKPyy/MD8tvPJ/y6Nsk
X0n+4X7nnVcejG8kfzHT7/2tK498+0XyD/d7fzDz/PnYV5J/uN/7g7kexi/s
L/YP93t/V3bM9eQn/zC73/ujj+tZt1+sB/9wn/cHMw8n30js+TdCHh9P8o3k
H8xXeaxXvgG7r8qDk28k9nzKoz/5RvIP5qs81ivfgN1X5cHJNxJ7PuXRn3wj
+QfzVR7rlW/A7qvy4Mo3zJ5PefS358Wz0Vfc5zw45bnvlrGPbF26KvjIxn7U
Xw9/qPOL5C+w89y/V3nkV74Bu9/7c95dHdtXVoJ/uM95y8qDZzu/SP5iZt77
u0V55D9c+IZ9ZovmUx59I/mKfcM+Q5/zlpUH4xfJX8z0eX93KY98+0XyD/d7
f86j376S/MP9zltWHoxfJH8xM+/93aU88vGL5C+w+72/W5THun0j+Yf7vT/n
wV8JvpHY8ymPjyf5RvIP+qo81ivfgN1X5cHJNxJ7PuXRn3wj+QfzVR7rlW/A
7qvy4OQbiT2f8uh/KfhG8g/mqzzWK9+A3VflwS8UvmH2fMqjHx9hPvmK+5y3
XOS5784xzw185qrgJ8u6fk/H+EXyFzPz7r9DefRtLXwDdr/35zz6T8hXkn9s
3O/9OW9u6hfJX8z0eX+fVx759ovEG/cP8/AX+u0ro+AfG/d7f86bm/pF8hcz
897fncoj336ReOP+nEffUflK8o+N+70/581N/SL5i5k+7+9O5ZGPXyR/gTfu
7/PuVB7rlW/AG/dXeXNTvyCvYs+nvHs7Tr6R/KPty3msHy58A3bfO8ubi76R
+IjmUx73o+QbyT/avpzH+pnCN2D3vbO8uenPt5CX/GPj/pxH/0vBN5J/tH05
j/X9hW/A7ntneXMDv6j4gOZTHv3tz9Nvjb6ycZ/3l/Pcd8n4xnVZ9Bv7ycSn
er6om8cv7C/JP5h3/yXKo6/yDdj93p/z6FuRr5wI/uE+58HteVHvF8lfzPR5
f28pj3z7xfHgH+73/pxHn30l+Yf7nXdeeTB+kfzFzLz3x+erPS8a+kVi93t/
zqP/mHzFvmGfac+jhtyeFw39IvmH+72/t5RHPn6R/MXrnoffUh7rlW/A7vf+
nAcn30js+ZTH6yn5RvKP9jwq57Fe+QbsvioPTr6R+LDmU95PO06+kfyjPW/K
eaxXvgG7r8qDk28kPqP5lEd/8o3kHweb86acx3rlG7D7qjy48g3zfs2nPPpb
X5mLvuI+550v8tx3evz9scui39hPVnX9Wsf4hf0l+Qfz7j+tPPrsF4nd7/05
jz77ykrwD/c5D25/fuiyqV8kfzHT5/2dVh759ovE7vf+nEeffSX5h/uct6o8
GL9I/mJm3vs7rTzyK9+A3e/9OY8++4p9w+vtzxtdNmD8BbZfJP9wv/d3Wnnk
4xfJX7zuefi08livfAN2v/fnPDj5RmLPp7y/7Dj5RvIP5qs81ivfgN1X5cHJ
NxIf0XzK+27HyTeSfzBf5bFe+QbsvioPPhR8I/FZzac8+pNvJP9of94557Fe
+QbsvioPrnzDfEDzKY/+9vtV2Vfc5zx4X8hz3+R8Zj76jf1kubv+o833v+an
fmF/WRM73/17lUdf5Rv2mfb8aZjH+Q3r9pUTwT/c5/3B7XnS/NQvkr+Y6ff+
9iiP/OOFb9hnPJ/yPtOxfSX5h/ucB29qzovmp36R/MVMn/e3R3nkV75hn/F8
yqPPvnI0+If7nAe350nzA79I/uF+72+P8sjHL5K/eN3z8B7lsV75Bux+7w9+
ozk/mo++kXhd82au5+NJvpH8oz1vynmsV74Bu6/Kg5NvJD6s+ZT3qx0n30j+
0Z435TzWK9+A3VflwQeDbyQ+o/mUR3/yjeQf7XlUzmO98g3YfVUeXPmGeb/m
Ux6v3/bnnXt/sa+4z3nwl0Ke+94c+9F86Tft+VDP4/vezOX6+Z/50j/Idz/5
7XnR0C+2Bv9wv/fnvHd16/aVleAf7nce3J4X9X6R/MXMvPf3pvLIr3wDdr/3
5zz6RvKVTcE/3Oe888qD299/H/qGmX7vj89Xe1409IvE7vf+nEe/feVY8A/3
Oe+88mD7RfIP93t/fH7a86LeL5K/eN3z8JvKY91+YX9h3f3en/Pg5BuJ39B8
yuPzlXwj+Ud73pTzWLdfJHZflQcn30js+ZR3ruPkG8k/2vOmnMe6/SKx+6o8
OPlGYs+nPPqTbyT/aL//lfNYt18kdl+VB1e+YfZ8yuP1236/qvcX+4r7nAen
PPdN3i/j8ug39pPV7vqPNt//GvpF5R/kuf9x5dFnv6i4PX/KefTbV5J/uM95
q8qD8YvkL+b2/Yf6vO8oj3z7RWL3e3/Oo8++Mgr+4T7nwe379fS+kvzFTJ/3
94TyyK98A3a/9+e8pzu2ryT/cJ/zVpUH4xfJX8zMe39PK498/CL5C+x+7+9p
5bFuv0jsfu/PeXDyjcSeT3l8PMk3kn+05005j/XKN2D3VXlw8o3Enk95/P1L
vpH8oz1vynmsnyl8A3ZflQcfCr6R+KzmUx79yTeSf7TnTTmP9co3YPdVeXDl
G2bPpzxev+33t3p/sa+4z3mrRZ77bh/70RXRb+wny931H27Oh66Y+oX9ZU3s
fPffpTz6tha+Abvf+3Me/SfkK8k/3Oe8ZeXB+EXyFzN93t+tyiO/8g37jOfN
nN/QP5KvbAr+4T7vD760OS+6YuoXyV/M9Ht/tyuP/Mo32vd/v3wwn/LoOypf
Sf7hPuctKw+2XyT/cL/39wXlkY9fJH/xuufh25XHeuUbsPu9P+fByTcSez7l
8fEk30j+0Z435TzWDxe+AbuvyoOTbyQ+ovmUR3/yjeQf7XlTzmPdfpHYfVUe
fDD4RmLPpzz6k28k/2jPo3Ie6/sL34DdV+XBlW+YD2g+5dHffn/r8ugr7nMe
vC/kue/i8Y3ryug39pMZXX9Rx/iF/SX5B/nuf7fy6Kt8A3a/9+c8+lfkKyeC
f7jPeTPKg/GL5C9m+ry/i5VHvv3iePAP93t/zqNvJF+5NPiH+503ozwYv0j+
Yqbf+7tYeeRXvmGf8XzKo++YfOVo8A/3OW9GefD4f+eyv5jp8/42KY98/CL5
C+x+7+9i5bFe+Qbsfu/PeXDyjcSeT3l8PMk3kn8wX+WxXvkG7L4qD06+kfiw
5lPea+Ovr6+IvpH8o/33LnIe62cL34DdV+XByTcSn9F8yuPPJ/lG8o/23+/J
eaxXvgG7r8qDK98w79d8yqO//X5V7y/2Ffc5b6bIc99Yj9aujH5jP/H1MH5h
f0n+kfKeUh7r9ovE7vf+nAfbV+wbXvd8yoPxi+QvZs+nPNh+kdj9VR5sX7Fv
eN3zKQ/GL5K/mD2f8uDKN+wznk95sH3lWPAP91V58HjsXPYXs+dTHoxfJH+B
3e+8P1ce65VvwO73/pwHJ99I7PmUx8eTfCP5B/NVHuv2i8Tuq/Lg5BuJPZ/y
6E++kfyD+SqPdftFYvdVefCh4BuJPZ/y6E++kfyD+SqPdftFYvdVeXDlG2bP
pzz6238f68rB+YzXmXfeWpHnvtvGfrRQ+k17PrSg399amPpF8hcz8+7/nPLo
21r4Bux+78959J8ofMPcnkct6DxqQedJC6VvmJn3/u5UHvnHC98wez7l0V/5
hrk9j1rQeVSfB1e+YWbe+7tNeeRXvmH2fMqj72jhG+b2/GlhwO150sLk7/EG
vpGYee/vTuWRj18kfzF7Hr5NeaxXvgG73/tzHpx8I7HnUx6fr+QbyT/a86ac
x3rlG7D7qjw4+UZiz6e8X+84+Ubyj/a8KeexfqbwDdh9VR58MPhG4rOaT3n0
J99I/tGeR+U81ivfgN1X5cGVb5g9n/Lo93lM8hX3OW+5yHPf5HxmW/Qb+8mM
rofxC/tL8o/2+2fbBtyeF20rfQN2v/fnPPrsK8k/3Oe8GeXB+EXyFzPz3t/k
32dY0HnRttI32vdzHs6nPPrsK8k/3Oc8uD0v2jb1i+QvZua9v4uUR37lG/YZ
z6c8+uwryT/c57wZ5cH4RfIXM/Pe30h55OMXyV/a9z9cGMzDI+WxXvkG7H7v
z3lw8o3Enk95WztOvpH8oz1vynmsHy58A3ZflQcn30h8RPMpj9dX8o3kH+15
U85j3X6R2H1VHpx8I7HnUx79yTeSf7Tf/8p5rO8vfAN2X5UHV75hPqD5lEd/
+/2qhegr7nMevC/kuW/y80FDn0l+4uvXOm6/3zX0DfM7zWPdfpHY/VUebF9J
/uG+lNf+PHXvF8lfzCuaN7c/Lz30i8Tur/Jg+0ryD/elvPb3v3q/SP5iHmne
3P689Lbpv7fFfPIP96e89uenh76S/MN93p/z4PHYuewvZs+nPLj997+GvuF1
z6c8uPIN2P1VHpx8I7HnU95fdJx8I/lH+/PWOY91+0Vi91V5cPKNxJ5PeX/W
cfKN5B/tz1vnPNbPFr4Bu6/Kgw8F30h8RvMpj/7kG8k/2p+3znmsV74Bu6/K
gyvfMO/XfMqjv/1+Ve8v9hX3OW+1yHPf3WM/Wow+Yl7W9Xs6Tr5hdp7771Ee
fVsL32i/H7ZN5085j377itn+0Z5HLeo8alHnRYulb5iZ9/6cB1e+Yfa8uT0/
Whz4hf3F6w9r3tyeFy2WvmHepHny7lYe6/aNyj88n/LoO1r4hrk9f1occHte
tDj5e/x/+IaZPu/vbuWRX/mG2fPw3cpjvfINs+dTHpx8I7HnUx4fT/KN5B/t
eVPOY73yDdh9VR6cfCOx51PeLR0n30j+0Z435TzWK9+A3VflwQeDbyQ+q/mU
R3/yjeQf7XlUzmO98g3YfVUeXPmG+YDmUx6vX5/H3Bd8xX3OWy7y3Dfxo+3R
b+wnk9+nX9T50PapX9hfkn+05019/8XKo6/yDdj93p/zLu3WV+QXlX+073/Y
58FcD1e+YWbe++Pz1b5f0NAv7C9e93zKo8++UnH7/od9Hszvb8H4RfIXc3ve
1O+Pz1f7fkGLS+8qfMM+43lze360Xd//GvqGfaZ9/6F+f3D7fkFDv0j+4X7v
j88P15OPXyR/8brn4deVx3rlG7D7vT+4ff/Cxegbidc1b27Pi7ZH30j+0b7f
UM5j/f7CN2D3VXlw8o3EhzWf8l7tOPlG8o/2/YZyHuuVb8Duq/Lg5BuJz2g+
5dGffCP5R/v+hzmP9co3YPdVeXDlG+b9mk95vH7b728tRl9xn/PglOe+k2M/
2h79xn6yquvXOsYv7C/JP5h3/ynl0We/SOx+7895T3W8Il9J/uE+560qD26/
vzX0FzP93t9J5ZFvv0jsfu/PefSN5CuXBv9wn/NWlQfjF8lfzPR7f08pj3z7
RvIP93t/zqPPvnIs+If7nbeqPBi/SP5iZt77e0p55OMXyV9g93t/TymPdfuF
/YV193t/zoOTbyR+Q/Mpj48n+Ubyj/a8KeexfqTwjfub74f181UenHwj8f2a
T3mPdZx8I/lHe96U81ivfAN2X5UHHwq+kfis5lMe/ck3kn+05005j3X7RWL3
VXlw5Rtmz6c8Xr/t+xVmX3Gf81aLPPd9duxHO6Lf2E+WdT2MX9hf1sTOd//n
lUd+5Ruw+70/mPObvR2fkK+sBP9wn/cHt+dJO6Z+kfzFzLz3t1d55B8vfMM+
4/mUx5+PfWUU/MN9zoPb71/tmPpF8hczfd7fXuWRX/mGfcbzKY++o/KV5B/u
cx7cniftGPhF8g/3e397lUc+fpH8xeuehz+rPNbtF4nd7/05D06+kdjzKY/P
V/KN5B/teVPOY91+kdh9VR6cfCOx51Mef97JN5J/tOdNOY91+0Vi91V58MHg
G4k9n/LoT76R/KM9j8p5rFe+AbuvyoMr3zB7PuXR336/anv0Ffc5b7nIc9/E
j4Y+k/zE10/8bOfUL5K/mFPeJcpj3X6xNfiH+70/58H2leQf7q/yYPwi+YvZ
8ykPrnwDdn+VB4/kK5uCf7ivyoPxi+Qv5k2aT3lw5Rv2Gc+nPNi+kvzDfVUe
jF8kfzF7Hn539/ehPS/q/SL5C+x+7895cOUbsPurPDj5RmLPpzw4+UbyD8+n
PLjyDdh9VR6cfCOx51PeTzpOvpH8oz1vynmsny18A3ZflQcn30h8RvMpD06+
kfzjoOZTHlz5Buy+Kg+ufMPs+ZQHt9+v2hF9xX3/3zyvT/69iJ3RR8yruv5U
x/iF/SX5B/Puf0J59NkvErvf+3Me/ZVvmNvzp50Dbs+Ldpa+YWbe+3tceeTb
Lyr2fMqjz35RcXv+tHPA7XnRztI3zMx7f48rj/zKN8yeT3n0Jd9I3J4/7Rxw
e17U+0ryFzPz3t+TyiO/8g3Y/d7fk8pjvfINs+dTHlz5htnzKe+ZjivfMLfn
TTmP9cOFb5iZr/Lg5BuJj2g+5f1px8k3kn+05005j/XKN2D3VXmw/aLis5pP
efx9qHzD3J435TzW9xe+YWa+yoMr3zAf0HzKoz/5SeL2vGnngPeFeffZZyof
ST5hP0p+kPwmPe+Tr1TPb8+n53HKS8/XNF89Lz2fnn8pLz3PPJ+eb2Y/D9Pz
JuWl50fKS88Dz/t+nu7vnvf9GU7z6f7red8/0/3U874fwmk+3e887/tVun95
3vcfOM1X9xfn7SvuL+n+NPn6aLT0keY8ebT0gebrp+H6Xbe+funzX7g2Xr+l
+Xm70dIvPfLQI6Pn+uvbn4cbXt++38JIP28/0vspDK9vf/5reP34tvza7nh9
+/4Dw+v5+aV0/Vebn7ceXt/+/NLw+vb9f4bXt78vP7y+/X334fWvNL+/Pry+
/X3z4fUvN78vPry+/X3w4fUvNj9/O7z+Pr0+fb3X/fpqX5+7pv/eZeIPNq/f
Ic837/cy5OPN78cMeXPz+h7yN5q/D0Nuf95zyH/QvP6HfH7pf7/+h/z7zet/
yOOvu85l/t3m9T/kN5vX/5Db308Y8nrz+h9y+/of8o+b1/+Qf6d5/Q/51eb1
P+QvN6//Ib/QvP6H/OXm9T/kHzWv/126f+f1iS+OJv8/cPWUx/43/8nB+uS8
7j1TnuRtHlwP7+muhze+fjZe777J+/lsmfL5jlOer5/8fsFWfTxbp9c7z9dP
3t9tTvNz2m+f5+sn53+Xaf+e79nXnx5/fD2vdtzuv5/39ZPP77z2Pz+93nm+
nn//vN3/vPbfs6/n329t93+59t/P+3r+vZ12/1do/32er+f96tvX75Xaf5/n
68fxa0NuX989+3reP7Hd/8LgetjX834j7f63af99nq+ffH6G3O5/mz6f/fX8
vku7/8XB9bCvn+Rv1+tnUftf1H766/l5vnb/2/X66ed9Pd+vaPe/Q/vv83w9
X6+b2/3v0H766/n6sN3/zsH1cHX95PMz0ud3pPVdWt81Xf8fX54RRw==
      "], {{{}, {
         EdgeForm[], 
         RGBColor[
         0.22923024722343754`, 0.2600709144111035, 0.8655377512294352], 
         GraphicsGroupBox[{
           PolygonBox[{{3394, 65, 63, 64, 3393}}], 
           PolygonBox[{{175, 176, 177, 178, 179, 180}}]}]}, {}, {
         EdgeForm[], 
         RGBColor[
         0.35421407608695654`, 0.4638120217391305, 0.9225514094202898], 
         GraphicsGroupBox[{
           
           PolygonBox[{{3392, 62, 60, 61, 3391}, {3539, 3395, 67, 66, 
            3447}}]}]}, {
         EdgeForm[], 
         RGBColor[
         0.43561831159420283`, 0.5761893858695651, 0.9404047554347825], 
         GraphicsGroupBox[{
           PolygonBox[{{3380, 44, 42, 43, 3379}}], 
           
           PolygonBox[{{145, 146, 147, 148, 149, 150}, {151, 152, 153, 154, 
            155, 156}}]}]}, {
         EdgeForm[], 
         RGBColor[0.5214162391304348, 0.6745625054347826, 0.9468164402173913], 
         GraphicsGroupBox[{
           PolygonBox[{{3378, 41, 39, 40, 3377}}]}]}, {
         EdgeForm[], 
         RGBColor[0.6034772916666665, 0.75876625, 0.9460635416666666], 
         GraphicsGroupBox[{
           PolygonBox[{{3537, 3351, 3445, 3541}}], 
           
           PolygonBox[{{3442, 3345, 3346, 3347, 3441}, {3531, 3134, 3135, 
            3133, 3530}, {3449, 68, 69, 70, 3448}, {3434, 3333, 3334, 3335, 
            3433}, {3440, 3342, 3343, 3344, 3439}, {3443, 3348, 3349, 3350, 
            3444}, {3436, 3336, 3337, 3338, 3435}, {3438, 3339, 3340, 3341, 
            3437}, {3535, 3278, 3279, 3277, 3534}}], 
           
           PolygonBox[{{3253, 3254, 3255, 3256, 3257, 3258}, {3265, 3266, 
            3267, 3268, 3269, 3270}, {3127, 3128, 3129, 3130, 3131, 3132}, {
            3271, 3272, 3273, 3274, 3275, 3276}, {3259, 3260, 3261, 3262, 
            3263, 3264}, {157, 158, 159, 160, 161, 162}}]}]}, {
         EdgeForm[], 
         RGBColor[0.6799817735507245, 0.82190075, 0.9346572192028986], 
         GraphicsGroupBox[{
           
           PolygonBox[{{3430, 3327, 3328, 3329, 3429}, {3523, 2846, 2847, 
            2845, 3522}, {3527, 2990, 2991, 2989, 3526}, {3519, 2702, 2703, 
            2701, 3518}, {3424, 3318, 3319, 3320, 3423}, {3515, 2558, 2559, 
            2557, 3514}, {3422, 3315, 3316, 3317, 3421}, {3420, 3312, 3313, 
            3314, 3419}, {3384, 50, 48, 49, 3383}, {3426, 3321, 3322, 3323, 
            3425}, {3432, 3330, 3331, 3332, 3431}, {3428, 3324, 3325, 3326, 
            3427}, {3471, 974, 975, 973, 3470}}], 
           PolygonBox[CompressedData["
1:eJwV0ldWVEEUBdAiSOhuaCRnRBAwoKjAQBgCA8AxSG5ocs5BQLIozEEU5gS7
PvZ6H+edW3e9eq2D3waGckMIzRSwlQxhmx122WOfs1QI51xwyRXXzMnmWWCR
JZZ5ShjmmUMueeSTYYppsswwywsKKKSIYhLUUEsd9TTQGN9zdhHFJEiSYsK5
k2SYYposSZ0UJZSSpozvsmFGGGWMcX6ZdcNv/nDLHSs6q6yxzgabtMhe0cpr
2mjnDR100sVb3vGeD3TzkU/08JkvfKWXPvqpo54GGmmimQoqqaKaGmo5sNMh
PzjimBP+5oVwzz/+88AjOzq77LEf+xzyU+c03j/nXHAZ70+WZYbZ+B8wTwml
pCnjJeUssMgSy/E7shpzs8qpoJIqquPesiOOOYl7cMoa62ywyRbbjOiMMsY4
E0zyDPvCUAw=
            "]]}]}, {
         EdgeForm[], 
         RGBColor[0.7474334293478261, 0.8670425869565218, 0.9138855163043479], 
         GraphicsGroupBox[{
           
           PolygonBox[{{3414, 3303, 3304, 3305, 3413}, {3418, 3309, 3310, 
            3311, 3417}, {3376, 38, 36, 37, 3375}, {3485, 1408, 1409, 1410, 
            3484}, {3416, 3306, 3307, 3308, 3415}, {3483, 1406, 1407, 1405, 
            3482}, {3388, 56, 54, 55, 3387}, {3511, 2414, 2415, 2413, 3510}, {
            3479, 1262, 1263, 1261, 3478}, {3386, 53, 51, 52, 3385}, {3390, 
            59, 57, 58, 3389}, {3475, 1118, 1119, 1117, 3474}}], 
           PolygonBox[CompressedData["
1:eJwV1GV011UYB/DLSin1vUoJqBiElIHAYHSODoPR29hYd8CQjVCx2/cYnAMK
SncpdnfSHesRn/+Lz/m9+N57n/M8955f+6T0xLSoEEI8cfSKDaE3fejLwzxC
ScsQSimjnCUsZbRsDGMZx3gSeZTH6Mfj9GcAD8WE0JNe9KYPfaltHkId9TTQ
SBNP2fM0s0hiNnN4plUIy6mkihWs5G5n3cO9dOE+7qdMVs4SllLBMk6rcYaz
nOM8FzjKMY5zgpOcYmGLEJJJIZVFpLHW7N7jfT7gQ9ZxWXaFamqopY56Gmik
iatc4yznOM8FLnIp8lX7Epe5QjU1FMmKKaGUMsrJIZc88imgkFn2JDGbOcxl
HumyxWSQSRbZ/GZ2v/MHf/IXf1NgdoUUUUwJpcx31oLInEgmhVR+sOdHfuJn
fuFXHuBButKN7vTgH/7lP/7nKMci69x9N7rTI/Ke6Ml62QY+4mM2solqb7SG
Wuqop4Gt0SFsYzs72MkuhjprGMMZwUhGEUscN3EzzWlBMz1HEU0MscQxUBbP
IAaTwBAa1W7iKte4TrC+pawVrbmFW7mNZ/XwHM+zhhd4kQmyiUxiMlOYym49
7GEv+9jPAabJpjODmTzBk+SRTwGFFFFMBplkkU0Oubyh9pu8xdu8w7vk6SOf
AgopopiXZC/zCq/yGq8z11nzmM8CFpLMV7Kv+YZv+Y7v6c8ABhLPIAaTwBCG
MozhjKA9HbiLjnSiM8c5wUlOcZozpKidyiLSSGcxt8vu4E7a0JZ2XCdE7p8o
oomhgmWR/xPLqaSK7dbvYCe72M0e9rKP/RzgIIc4zGd8zhG+4EsqqWIFK1nF
asaTGHkXTGQSk5nCVKYxnRnM5BM+ZTNb2Mo2RjKK0YxhLOPIcJeZZJFNDrnc
AB+z14c=
            "]]}]}, {
         EdgeForm[], 
         RGBColor[0.8047593315217392, 0.8920592971014493, 0.8826384619565217], 
         GraphicsGroupBox[{
           
           PolygonBox[{{3507, 2270, 2271, 2269, 3506}, {3382, 47, 45, 46, 
            3381}, {3370, 29, 27, 28, 3369}, {3410, 3297, 3298, 3299, 3409}, {
            3412, 3300, 3301, 3302, 3411}, {3491, 1694, 1695, 1693, 3490}, {
            3493, 1696, 1697, 1698, 3492}, {3489, 1552, 1553, 1554, 3488}, {
            3487, 1550, 1551, 1549, 3486}, {3497, 1840, 1841, 1842, 3496}}], 
           PolygonBox[CompressedData["
1:eJwl1GV4l1UUAPC/wFDieRTYiNGINNhB2l2ILSmxUQsaE7YBSkpJKzkWwDZG
DCbdJSB2ItsA2QgJg9Tf+/Dh9+F9znPuOffe897aXePaxRYLhUJtKcmZsFDo
T85yjvNc4DJXuMo1/gu7nnADxShOCcIoya3idbmNetSnAfkUcJRjHOcPTlBI
ESc5xWlutNZNlKI0ZSjLTnaxmz3sZR/L5GSQSRbLyWaV2GpyWMNacjlTxn45
yznOc4FMsSyWk80KVvKXtf7mH/7lIpd4W6wr3ehOD6JII50lLA36I4Pjpe2b
ExRSxMngW+1CijjJKU6zqrj+yWENa8mlnNrlqUA4EVSkeYlQqAUtaUVr2nCR
S1zmCle5RnU5NahJLWpTh0pUpgqRVKUaw1z/cBJIJIkRZOopi+Vks4KVJKiR
SBIjGMko5jKP+SxgIYv4VY3fOMzvHCGPAWVDoYEMYjBDGEoMscQRTz/601BO
IxrThKY0Y4kaS1lGBplkkcxiUkgljXRWyFkZzBGryWENX7jLdaxnAxvZxPdi
P/AjP/Ezv/Cl2H4OcJCvOMRmtrCVbWxnB9H0pBe96UNfRjKKj/iY0YxhLOMY
zwQ+YSKHSzlHjpBHPgU0FmtCU5pxO3dwJ3dxN/dwL/cF69nDRCYxmSlMZTZz
+IzPmcu84N7MdB75FHCUY4wWG8NYxjGeCcxnAQtZRDKLSSGVNNKD+2Np8L7o
qR71aUBDGvGp2DSmM4OZzKKPf6kvMcQSRzztnUUHOtKJznShm16704MooukZ
fMuJIpqe9KI3EWalIpWoTBUiGaan4SSQSBIjqEktalMneDepSxUiqUo1qlOD
CoQTQUUqUTmYI3s7xNd8w7d8x172BXPHfg5wkO3sYCe72M2e4NyttYhkFpNC
avBeiuUG88461rOBjWxiM1vYyjZay2nDgzzEwzzC/TxAc1rQklYMYCCDGMwQ
hhJDLHHE04/+vMO7vMf7fMCHTGcGM5nFbOYwiclMYWowH0yjPR3oSCc604UX
actLtONlXuFVXuN13uBN3uJRHuNxnuBJnuJpnuFZnuN5XuBmM3EL5ShPBcL5
H4OxC1U=
            "]]}]}, {
         EdgeForm[], 
         RGBColor[0.8488293641304347, 0.8969532445652174, 0.8414997681159421], 
         GraphicsGroupBox[{
           PolygonBox[{{3360, 12, 13, 3359}}], 
           
           PolygonBox[{{3406, 3291, 3292, 3293, 3405}, {3503, 2126, 2127, 
            2125, 3502}, {3366, 23, 21, 22, 3365}, {3499, 1982, 1983, 1981, 
            3498}, {3501, 1984, 1985, 1986, 3500}, {3481, 1264, 1265, 1266, 
            3480}, {3408, 3294, 3295, 3296, 3407}, {3402, 3285, 3286, 3287, 
            3401}, {3463, 686, 687, 685, 3462}, {3495, 1838, 1839, 1837, 
            3494}, {3404, 3288, 3289, 3290, 3403}, {3505, 2128, 2129, 2130, 
            3504}, {3509, 2272, 2273, 2274, 3508}, {3400, 3282, 3283, 3284, 
            3399}, {3358, 9, 10, 11, 3357}}], 
           PolygonBox[CompressedData["
1:eJwV13e8zeUfAPCDy532SENRoqLxSzslZCbjXu51N9ce0ZKWaBgVUdnZGdds
KBTtqGzunpRZKXuL3/v7x/t1Xud8zrM+z+d5vufUyxgaO6RsKBTKpAKzy4VC
c5jLPOazgH3RodB+DnCQQxzmKbEhDOVpnuFZepJBL3rTh74UUEgRxZRQSjIp
pJJGOj3oFBMKdaYLscTRlSyxbHLIJY98+tGfAQxkEIOpTg1qUourqM2uiFBo
N1lkk0MuJ8NCoVOc5gxnOccUyZrKNKYzg5n8LXlH+Id/OcoxDnCQQxzmT/5i
D3v5nT/Yx35uNfZtNKIxt3MHBWKFFFFMCaWEW0MEkUQRTQwfmdMsZjOHucwj
S5tscsglj3yOc4KTnOI0Z6ior0pUpgpVqUY5uQijPBUIJ4JhvMBwXuQlXiaS
KKKJoSKVeIVXGcFrjGQUJWqrlD3s5Xf+YBe7ySKbHHLJI58CCimimG5qJZ4E
upNIElvEtrKN7exgJ0utbRnLWcFKVnFWLs5xngtc5FLwKqeX+I/LXAkOk+8n
hBuPRJJIJoVWtKYNbWlHex7kIR6mKY/wKM14jOa0oCWP04VY4uhKN+KpSS2u
ojZXcw2VqUJVqlGdGtRRW9dzA3Wpx408IdaBJ+lIJzozgfeYyCTe5wMacgu3
chuNaEw9buQm6nMzDRjLON7mHd5lPMN4geG8yEu8zCu8ygheYySjaMI93Mt9
3M8DvM4bvMlbjGYMkUQRTQwVqUQvetOHvvSjP6mkkU4PepLBAAYyiME8xRBy
yCWPfAoo5B/+5SjHOM4JDnGYP/mLvznCclawklV8wqf8p+YucyW4rL0vQ9lg
v+1Zba7mGq7lOmaIzeQjZjGbOfzEz2xkE7/wK5/xOav5gi9Zw1rW8RVfs54N
LGIxS8hkKcsoRxjlqUA4EcxlHvNZwMcs5Dc2s4WtbGM7HzKZKUxlGtM5zwUu
cinIC5c5ySlOc4aznON3/mAf+znAQa4QkqcylKUcYVSlGtWpQU1qEU0MFalE
ZaqwQz872cVussimiGJKKGUPe4O8aFOBcCKIJIqP3R0LWcRilpBJGcoG9y5h
lKdC8Lxzl/VnAAMZxGBOu4fOcJZznOcCbYzRlna0D845HWhOC1ryOK1ozXBe
5CVe5hVe5WGa8giP0ozHSCSJZFJIJY10etCTDHrRmzi60o14EujORjbxC7/y
G5sZwWuMZBSv8wZv8w7vMp4JvMdEJvE+H/Ahk5nPgiDfLGQRi1lCJktZxnJW
sJJVfMKnfMbnwfojrZ9mPEZzWvCM2LM8x/MM4wVW8wVfsoa1rOMrvmY9G/iG
bxnEYJ5iCEN5mj70pR/9GcBAvuN7fuBHfuJnGplTY27nDu7kLi6KXeI/LnOF
kM/DiSCSKKKJ4aj4MY5zgpOcYh/7OcBBDnGY/2lzN024h3u5jz/F/uJvjvAP
/5JHPgUUUkQxU5jKNKYzg5ncr68HeJCHeJim3EBd6nEjN1GfNp7xbWlHe56g
A1v0tZVtbGcHOznNGc5yjvNcoLq+alCTWlxFbSpSicpUoSrVuJkGNOQWbuU2
ruYaruU66nA9ZShLOcIoTwU+MvYsZjOHuczjTd5iNGMYyzhaavM4rWgdrJ+2
/MCP/MTPbGQT29jODnayi938wq/8xma2sJV2tOcJOvAkHckimxxyySOfT/iU
z/ic1XxBAYUUUUwJpXzJGtayjq/4mvVs4Bu+5Tu+ZynLWM4KVrKKZHdiCqmk
kU4P5rsTF/AxC1nEYpaQyVKWsZwVDHV3P80zPMtzPB/8LtBXBr3oTR/6cq89
uC+oUx7gQR7iTu4Kzgd304R7uIn63EwDGnILR419jOOc4CSngnlb20IWsZgl
ZDKbOcxlHvNZQLpa70FPMuhF7+AcRNk/nqQjnehMF2KJoyvdiCeB7iSSRDIp
FFFMCaXsYS+taE0b2tKO9sE45tSZLsQSR1dSxdJIpwc9yQjGF4snge4kkhTU
mVgueeRTQCHTxKYzg5nB+WEW7/MBHzKZKUzlXcYzgfeYyCRGM4axjONt3gnO
gzE2s4WtbGM716qJ66jD9dxAXRLlOolkUkglLfj/oc1OdrGbLLKD/RDrSCc6
04VY4uga/L8hngS6839e4yHD
            "]], 
           PolygonBox[{{3362, 18, 14, 15, 16, 17, 3361}}]}]}, {
         EdgeForm[], 
         RGBColor[0.8816960489130435, 0.8848402119565217, 0.7920010434782608], 
         GraphicsGroupBox[{
           PolygonBox[{{3356, 8, 7, 3355}}], 
           
           PolygonBox[{{3533, 3136, 3137, 3138, 3532}, {3469, 832, 833, 834, 
            3468}, {3455, 398, 399, 397, 3454}, {3467, 830, 831, 829, 3466}, {
            3459, 542, 543, 541, 3458}, {3529, 2992, 2993, 2994, 3528}, {3473,
             976, 977, 978, 3472}, {3517, 2560, 2561, 2562, 3516}, {3521, 
            2704, 2705, 2706, 3520}, {3525, 2848, 2849, 2850, 3524}, {3540, 
            3398, 3280, 3281, 3536}, {3513, 2416, 2417, 2418, 3512}}], 
           PolygonBox[CompressedData["
1:eJwV1GV0kGUYBuCPEGkwMegYHRtjLBiMFT3K/uk50jBgo7thAQNGY4JKqkg3
owUUW0mVxjrHllC4vh/Xr/u8z3ne541aL2f2GlI8CIIkStG0bBA0ozktiCSK
WtSmDnWpRwSb+JDNbGEr26hPAxrSiMY04WmqUo3q1KAmb/MO77KGtazjpuZ+
5Cd+5hd+5SSn+JhPOM2nzKOA+SxgIYXMIYdc8shnLhOYyCQmM4Wp/FMiCP7l
Fre5w11a6imaVsTQmljiiCeBNiTSlmUsZwUreZXXWM8GNvIe7/MBY8oEwVjG
MZ4JTCSLbEYwklGMJrNkEAxlGMPJIpsSapXkAUrxIKXpLxvAQAYxmCFMUmsy
U5jKNKaz3Zod7GQXu9nDYzxOFZ7gSZ7iPzP6n3sE6hajOK/L3uBN3mIVq5lm
1tOZwUxmMTs8N1khi1jMEpayl33s5wBFHKQdSbQnmRRSGaXWaMYwlnGM5wIX
+Y7v+YFLDGM4WWQzgpEklHOuJNKWdiTRkEY0pglNaUan8kHQmS50pRsZHNLT
YY5wlGMcD/u2JpkUUkkjndbmGEsc8STQhlaymDAnljjiaU4LIomiJdHsZBe7
2cNe9rGZLWxlG9vZwX4OUMRBDnE47M8eUkkjnQ505IjsKMc4zkec4Buz+5Yz
nOUc54m0h6jwPREd7ocYUkgljXQ60JHPrPmcL/iSr/iaMmZXlnKUpwIVGSgb
xGDCDy6TodTRU13qEUF9GvCKrA996Ud/BoT3sZj7yBxyyCWP3/T0O3/wJ3/x
N7nkkc9c5lHAZbWucJVrXOcGnWSd6UJXupFBd3rQk1705hme5Tme5wVe5CXm
s4CFFLKIxVQyi8o8xMM8wqPhe5ItZRnLWcFK7gPXgcDS
            "]], 
           PolygonBox[{{3354, 6, 2, 3, 4, 5, 3353}}]}]}, {
         EdgeForm[], 
         RGBColor[0.8987467916666667, 0.8513774963768116, 0.7347823460144928], 
         GraphicsGroupBox[{
           
           PolygonBox[{{3477, 1120, 1121, 1122, 3476}, {3465, 688, 689, 690, 
            3464}}], 
           PolygonBox[CompressedData["
1:eJwV0GdXyAEUB+B/Q4WMpNKSiIZU3yKVmQYNIxqveFEoI9rq65CkEBr4EqWB
RJyTLePpxXPui9/5nXvPTa+7VHoxNAiCVCK4FRYEt+mgky662cs+MskimxzO
KJ/lHHWc5wLTshleM8sc8/TQSx936GeABJ0dJJJEMiksyT7wkWU+8ZknsjGe
8oznjK/1ZUkkk0IqO9lPLgfII58C0thFOrvZQwYLvOEt71jkPc20cJkrXKWV
Nq5xnRvcpJ27brrHIPcZ4sHan8L9iXoaaKSJnyFB8IvfrPKHv3TQSRfd9NDL
Cl/4yje+84NTdlRRTQ21nKaQgxRRTAmHOMwRjnKM45QSwzZi2U4c8ZygjHIq
qOQkE0wyxQte8op/bgrMEEIJI5yNRLOJzWxhK+uIIJIo1rOBYR4ywiiPeMx/
jc1SkA==
            "]]}]}, {
         EdgeForm[], 
         RGBColor[0.9057657083333334, 0.804372981884058, 0.6726669800724638], 
         
         GraphicsGroupBox[{
           
           PolygonBox[{{559, 560, 561, 562, 563, 564}, {373, 374, 375, 376, 
            377, 378}, {577, 578, 579, 580, 581, 582}, {469, 470, 471, 472, 
            473, 474}, {493, 494, 495, 496, 497, 498}, {481, 482, 483, 484, 
            485, 486}, {475, 476, 477, 478, 479, 480}, {565, 566, 567, 568, 
            569, 570}, {487, 488, 489, 490, 491, 492}, {571, 572, 573, 574, 
            575, 576}}]}]}, {
         EdgeForm[], 
         RGBColor[0.8961668804347825, 0.7363702880434783, 0.6068098749999999], 
         GraphicsGroupBox[{
           
           PolygonBox[{{3374, 35, 33, 34, 3373}, {3461, 544, 545, 546, 
            3460}}], 
           
           PolygonBox[{{457, 458, 459, 460, 461, 462}, {553, 554, 555, 556, 
            557, 558}, {547, 548, 549, 550, 551, 552}, {220, 221, 222, 223, 
            224, 225}, {445, 446, 447, 448, 449, 450}, {451, 452, 453, 454, 
            455, 456}, {256, 257, 258, 259, 260, 261}, {379, 380, 381, 382, 
            383, 384}, {463, 464, 465, 466, 467, 468}}]}]}, {
         EdgeForm[], 
         RGBColor[0.8788131050724638, 0.6585684438405798, 0.539206625], 
         GraphicsGroupBox[{
           PolygonBox[{{3451, 182, 183, 181, 3450}}], 
           
           PolygonBox[{{367, 368, 369, 370, 371, 372}, {91, 92, 93, 94, 95, 
            96}, {439, 440, 441, 442, 443, 444}, {361, 362, 363, 364, 365, 
            366}, {355, 356, 357, 358, 359, 360}, {427, 428, 429, 430, 431, 
            432}, {433, 434, 435, 436, 437, 438}}]}]}, {
         EdgeForm[], 
         RGBColor[0.8451547735507245, 0.5640382753623185, 0.471613501811594], 
         
         GraphicsGroupBox[{
           
           PolygonBox[{{3372, 32, 30, 31, 3371}, {325, 326, 327, 328, 329}, {
            3453, 263, 264, 262, 3452}}], 
           
           PolygonBox[{{319, 320, 321, 322, 323, 324}, {421, 422, 423, 424, 
            425, 426}, {343, 344, 345, 346, 347, 348}, {349, 350, 351, 352, 
            353, 354}, {415, 416, 417, 418, 419, 420}, {196, 197, 198, 199, 
            200, 201}, {190, 191, 192, 193, 194, 195}, {409, 410, 411, 412, 
            413, 414}, {337, 338, 339, 340, 341, 342}, {244, 245, 246, 247, 
            248, 249}}], 
           
           PolygonBox[{{402, 403, 404, 405, 406, 407, 408}, {330, 331, 332, 
            333, 334, 335, 336}}]}]}, {
         EdgeForm[], 
         RGBColor[0.8061121467391305, 0.4639838695652173, 0.4040237228260869], 
         GraphicsGroupBox[{
           PolygonBox[{{3457, 400, 401, 3456}}], 
           PolygonBox[{{301, 302, 303, 304, 305}}], 
           
           PolygonBox[{{295, 296, 297, 298, 299, 300}, {250, 251, 252, 253, 
            254, 255}, {313, 314, 315, 316, 317, 318}, {208, 209, 210, 211, 
            212, 213}, {202, 203, 204, 205, 206, 207}, {226, 227, 228, 229, 
            230, 231}, {238, 239, 240, 241, 242, 243}, {163, 164, 165, 166, 
            167, 168}, {184, 185, 186, 187, 188, 189}}], 
           PolygonBox[{{306, 307, 308, 309, 310, 311, 312}}]}]}, {
         EdgeForm[], 
         RGBColor[
         0.7508494112318841, 0.3594248713768115, 0.33930460507246374`], 
         GraphicsGroupBox[{
           
           PolygonBox[{{122, 123, 124, 125, 126}, {271, 272, 273, 274, 275}, {
            283, 284, 285, 286, 287}, {104, 105, 106, 107, 108}}], 
           
           PolygonBox[{{232, 233, 234, 235, 236, 237}, {109, 110, 111, 112, 
            113, 114}, {133, 134, 135, 136, 137, 138}, {139, 140, 141, 142, 
            143, 144}}], 
           
           PolygonBox[{{276, 277, 278, 279, 280, 281, 282}, {97, 98, 99, 100, 
            101, 102, 103}, {115, 116, 117, 118, 119, 120, 121}, {288, 289, 
            290, 291, 292, 293, 294}}]}]}, {
         EdgeForm[], 
         RGBColor[0.6920665670289855, 0.2538882807971014, 0.275208481884058], 
         
         GraphicsGroupBox[{
           PolygonBox[{{86, 87, 88, 89, 90}}], 
           
           PolygonBox[{{214, 215, 216, 217, 218, 219}, {265, 266, 267, 268, 
            269, 270}, {80, 81, 82, 83, 84, 85}}], 
           PolygonBox[{{3397, 77, 78, 79, 75, 76, 3396}}]}]}, {
         EdgeForm[], 
         RGBColor[
         0.540849439138053, 0.0923281465003842, 0.17122439083258256`], 
         GraphicsGroupBox[{
           
           PolygonBox[{{3364, 19, 20, 3363}, {71, 72, 73, 74}, {3446, 1, 3352,
             3538}}], 
           PolygonBox[{{3368, 26, 24, 25, 3367}}]}]}}}], 
     GraphicsComplexBox[CompressedData["
1:eJxl2nuMFtUdxnG84bvtvHrmzJmZM2cGELQJKCIr7A3UHi4aqdGIl6KYqmkF
UUNRqEBtCwISI1KoYNOI1LQFFLCFegG8NGChsooKjdS7luAVRaWIdRUvdMH8
3ul+9/1jyZMNb95zzj6f32z29PzxhAvGHN6lS5cV7V8O/vvtq+LvX9n+uraf
l3zfNYvuveaCU2p5pDlzpOnWv5bP3T7w3O1H1tfyMw/2febBqWVuvaFoveHK
U2v5zINv8K8yb+ofbOp/9oBaHqKOHKL+VuYNe75cv+eUgbV8+rZ9p21bUubH
V+1+bFXaUMst895qnnd7mdeNf23t+ANlbjj4gSc11vJD7R+373tlrm//OMFl
TbW8uv3td28t88kHFzi0uZYP7dfaMveZ86fec05s6bh/95T5eyMWnDBCD/IX
H3rV1fZbsuyv5IPL3febMsv+Spb9lCz7KVn2U7Lsp2TZT8myn5JlPyXLfkqW
/ZQs+ylZ9lOy7Kdk2c8O+7G2zLKfkmU/Jct+Hvp/K79T2w/Jsl7Jsl7Jsj7J
sj7Jsj7Jsj7Jsj7Jsj7Jsj7Jsj7Jsj7Jsj7Jsr5vf34C9C+o/XxI7tjHAH0M
/MG3W/BhmTv2M0A/A/QzQD8D9DNAPwP0M0A/A/QzQD8D9DNAPwP0M0A/A/Qz
QD8D9DNAP6voZ7XmoeSOfa2ir9XaeUju2N9q7Twky3lI7tjvKvpdRb+r6HcV
/a6i31X0u4p+V9HvKvpdRb+r6HcV/a6i31X0u4p+V2vncagOK4+pnYdkOQ/J
ch6S5Twky3lIlvOQLOchWc5DspyHZDkPyXIekuU8JMt5SJbzkCznIVnOQ7Kc
h2Q5D8lyHpLlPCTLeXTYz7VllvPosL/3lLmjRwrPCwrPCwpeKXil4JWCVwpe
KXil4JWCVwpeKXil4JWCVwpeKXil4JWCVwpeKXil4JWCVwpeKXil0A+Ffij0
Q6EfCv1Q6IdCPxT6odAPhX4o9EOhHwr9UOiHQj8U+qHQD4V+KPRDoR8K/VDo
h0I/FPqh0A+F+RFifoSYHyHmR4j5EWJ+hJgfIeZHiPkRYn6EmB8h5keI+RFi
foSYHyHmR4j5EWJ+hJgfIeZHiPkRYn6EmB8h5keI+RHCKw2vNLzS8ErDKw2v
NLzS8ErDKw2vNLzS8ErDKw2vNLzS8ErDKw2vNLzS8ErDKw2vNLzS8ErDKw2v
NLzS8ErDKw2vNLzS8ErDKw2vNLzS8ErDKw2vNLzS8ErDKw2vNLzS8ErDKw2v
NLzS8ErDKw2vNLyK4FUEryJ4FcGrCF5F8CqCVxG8iuBVBK8ieBXBqwheRfAq
glcRvIrgVQSvIngVwasIXkXwKoJXEbyK4JWBVwZeGXhl4JWBVwZeGXhl4JWB
VwZeGXhl4JWBVwZeGXhl4JWBVwZeGXhl4JWBVwZeGXhl4JWBVwZeGXhl4JWB
VwZeGXhl4JWBVwZeGXhl4JWBVwZeGXhl4JWBVwZeGXhl4JWBVwZeGXhl4JWB
VwZexfAqhlcxvIrhVQyvYngVw6sYXsXwKoZXMbyK4VUMr2J4FcOrGF7F8CqG
VzG8iuFVDK9ieBXDqxhexfAqgVcJvErgVQKvEniVwKsEXiXwKoFXCbxK4FUC
rxJ4lcCrBF4l8CqBVwm8SuBVAq8SeJXAqwReJfAqgVcJvErgVQKvEniVwKsE
XiXwKoFXCbxK4FUCrxJ4lcCrBF4l8CqBVwm8SuBVAq8SeJXAqwReJfAqgVcJ
vErhVQqvUniVwqsUXqXwKoVXKbxK4VUKr1J4lcKrFF6l8CqFVym8SuFVCq9S
eJXCqxRepfAqhVcpvErhlYVXFl5ZeGXhlYVXFl5ZeGXhlYVXFl5ZeGXhlYVX
Fl5ZeGXhlYVXFl5ZeGXhlYVXFl5ZeGXhlYVXFl5ZeGXhlYVXFl5ZeGXhlYVX
Fl5ZeGXhlYVXFl5ZeGXhlYVXFl5ZeGXhlYVXFl5ZeGXhlYVXFl5l8CqDVxm8
yuBVBq8yeJXBqwxeZfAqg1cZvMrgVQavMniVwasMXmXwKoNXGbzK4FUGrzJ4
lcGrDF5l8MrBKwevHLxy8MrBKwevHLxy8MrBKwevHLxy8MrBKwevHLxy8MrB
KwevHLxy8MrBKwevHLxy8MrBKwevHLxy8MrBKwevHLxy8MrBKwevHLxy8MrB
KwevHLxy8MrBKwevHLxy8MrBKwevHLxy8MrBKwevcniVw6scXuXwKodXObzK
4VUOr3J4lcOrHF7l8CqHVzm8yuFVDq9yeJXDqxxe5fAqh1c5vMrhVQ6vcnhV
wKsCXhXwqoBXBbwq4FUBrwp4VcCrAl4V8KqAVwW8KuBVAa8KeFXAqwJeFfCq
gFcFvCrgVQGvCnhV1M5j7LA7mud0q/i7Rvc87vY3y/tZq+16M/2Der958Zrr
dzRUsJ8VX3lp3ot//LjeH60uf7vnlxX/pDaTdt1X3g97Y8TW9zctLO9X9Vg2
Ysqt68v7VOsuHbX23wPK+1PTxsz85YRVTT664uvHXh5U8cc++92Vk3aX94k2
zBr7TrcXyvtSW2aNn7n/H83+jiN69A0Glfelnh1189ddXy/vdz27NlwxY3/F
33bTpweGdm/0etHNAx6+qLzvlU/U5+8pKn5G98PvaRnZ5M/56Lxd7/Wq+JMr
z9frTU3+zo/6zP6kV3nf6z8X7ug6Oa74I2csymcObvaDr72oR9Px5f2vIWvG
Hdh9YcWfMu6zn528qLyvNOEn237a9/tN/qxlL308ZVzFT9g249Lo6Ba/4IMf
+it6d77PdNXSfQ9ccnGz/+yLjUu2D6zzgyZff/zChvL7h60446Hr2nN12FHP
Pbqpzo++Yv78BQ1NfujseWNem1beJ9s5+9SNs/5c3rdqPX3PlvHtefOtp60c
/UCTn9bvqvMmLSvvXw0/cWf9cbfV+bv3Tjuxsb7Zb5uux82d/3/3sT595Kgn
Xqnzfqc7bPINLf7otsvCrQfK+1evvrC/65in6/yjg2989eNb+vn4n7cMa3uy
PJ/FM2e/N2h557+P9nr/8V7nzmvx36w4q6dq/37bU13r+/2hxZ//u2tu/WBp
+ffToYvT1Y3rlD914rgdb/+2xV93yfBrn3ikfL+Rd34VXN2q/Fu7/rtg8zct
/rTebTOe2qI6/X434YwlZ8/6e4vfO3XX5x+2lr//DRh1zHnJ1eXz8PDl1y1J
+1n/ojE/6j69xb+fLb79Jdv5+XjHxrH7655u9pPz4wfff1H5vNdrxPKTurfn
tmVP712/rcn//NdzN6zuWj7/TX9j7uhHNlr/2NQjPrn43mY/f+GgSSPX2U7P
g/mv7v5r23NN3l6wb+mqveXzZvqXb17v8W7m18x9uVj/eaNvHfbghsuXZJ2e
d77qMqb3kucb/bBVi27aOa+c12/uvmtrt6nOX/XyjO0bejb6d83C4X2GdJ7f
A/eMeufxFxv86A0Lp645qZw/h934xbv963L/8LHJ11ee0+A377ps//I3XKd5
NLHyebr/tYF+bN2A8Qe2lPPtvqXP9Xn0F+V863NCccQrv8/9D45qnbtwYunr
xilTprS9PcD/D8+oS8U=
      "], {{{}, {}}, {{}, {
         Directive[
          Opacity[0.5], 
          CapForm["Butt"], 
          GrayLevel[0.5]], 
         Directive[
          GrayLevel[0], 
          Opacity[0.5], 
          CapForm["Butt"], 
          Dashing[{0.015, 0.01}]], 
         Directive[
          GrayLevel[0], 
          Opacity[0.5], 
          CapForm["Butt"], 
          AbsoluteThickness[2.5]], 
         LineBox[{612, 616, 620, 621, 622, 613}], 
         LineBox[{614, 623, 629, 635, 637, 638, 639, 640, 641, 632, 628, 627, 
          626, 625, 624, 615}], 
         LineBox[{618, 630, 631, 633, 634, 642, 643, 617, 636}], 
         LineBox[{619, 611, 644, 645}], 
         LineBox[{649, 648, 646, 647, 650, 651, 652, 653}], 
         LineBox[{655, 654, 658, 657, 656, 659, 664, 663, 662, 661, 660, 665, 
          668, 667, 666, 669, 672, 671, 670, 673, 676, 675, 674, 677, 679, 
          680, 678, 681}]}, {}, {}}}], 
     InsetBox[
      FormBox[
       StyleBox[
       "\"5.2 y\"", FontFamily -> "Open Sans", StripOnInput -> False], 
       TraditionalForm], {3.3, 24.7}], 
     InsetBox[
      FormBox[
       StyleBox[
       "\"5.2 y\"", FontFamily -> "Open Sans", StripOnInput -> False], 
       TraditionalForm], {6.6, 24}]}, {
    DisplayFunction -> Identity, AspectRatio -> 1, 
     BaseStyle -> {FontFamily -> "Open Sans", FontSize -> 14}, 
     DisplayFunction :> Identity, Frame -> True, FrameLabel -> {{
        FormBox["\"\[Mu]\"", TraditionalForm], None}, {
        FormBox[
        "\"\\!\\(\\*SubscriptBox[\\(R\\), \\(0\\)]\\)\"", TraditionalForm], 
        None}}, FrameTicks -> {{Automatic, Automatic}, {
       Automatic, Automatic}}, GridLinesStyle -> Directive[
       GrayLevel[0.5, 0.4]], Method -> {"DefaultBoundaryStyle" -> Automatic}, 
     PlotLabel -> FormBox["\"Sweden\"", TraditionalForm], 
     PlotRange -> {All, All}, PlotRangeClipping -> True, 
     PlotRangePadding -> {Automatic, Automatic}, 
     Ticks -> {Automatic, Automatic}}],FormBox[
    FormBox[
     TemplateBox[{
       FormBox[
        StyleBox[
         StyleBox[
          PaneBox[
           TagBox[
            GridBox[{{
               StyleBox[
                InterpretationBox[
                 Cell[
                  BoxData[
                   FormBox[
                    StyleBox[
                    "\"Period (years)\"", FontFamily -> "Open Sans", FontSize -> 
                    10, StripOnInput -> False], TextForm]], "InlineText"], 
                 Text[
                  Style[
                  "Period (years)", FontFamily -> "Open Sans", FontSize -> 
                   10]]], {FontFamily -> "Arial"}, Background -> Automatic, 
                StripOnInput -> False]}, {
               GraphicsBox[{{}, {}, 
                 RasterBox[CompressedData["
1:eJwBTQGy/iFib1JlAwAAAA0AAAABAAAAAwAAABidhbDrn9A/awUJ+MKT1D/g
nbJdk5/sP/p6vma5bNg/FqOutfcp4D8PVKApTsjtP2HbL85XXuA/QTzo3gc5
5T/LRWd/QkbuP4RFgrfWWOQ/flNYqaAi6T+7+qW2nh7uP8C4IJ/p2Oc/1FtT
Qe626z/S4VA3ZUjtPw4VVvv8ouo//uncuXTl7D+P/KwYULjrP65CKKY1Qew/
huX+YstM7D9QIzsFekjpPzAzWcm04+w/2ElheVVg6j+RZAQsxV3mPxOeQ+r+
nOw/W3v9AM5G5z83yY/4FSvjPzMQIoU4eus/DogsN1Mo4z9GAWVFPq7fP++j
hN/mi+k/+NABO2h13D/rQGqNXQfZPw22yKAOp+Y/mX8OUTwR0j9bBJyqv7fS
P1P1QEUzBuM/MLNg4bDvwj826f/ylYTKP+pYoVY=
                  "], {{
                    Rational[-15, 2], 
                    Rational[-225, 2]}, {
                    Rational[15, 2], 
                    Rational[225, 2]}}], {Antialiasing -> False, 
                  AbsoluteThickness[0.1], 
                  Directive[
                   Opacity[0.3], 
                   GrayLevel[0]], 
                  LineBox[
                   NCache[{{
                    Rational[15, 2], 
                    Rational[-225, 2]}, {
                    Rational[-15, 2], 
                    Rational[-225, 2]}, {
                    Rational[-15, 2], 
                    Rational[225, 2]}, {
                    Rational[15, 2], 
                    Rational[225, 2]}, {
                    Rational[15, 2], 
                    Rational[-225, 2]}}, {{
                    7.5, -112.5}, {-7.5, -112.5}, {-7.5, 112.5}, {7.5, 
                    112.5}, {7.5, -112.5}}]]}, {
                  CapForm[None], {}}, {Antialiasing -> False, 
                  StyleBox[
                   LineBox[{{7.5, -112.5}, {7.5, 112.49999999999997`}}], 
                   Directive[
                    AbsoluteThickness[0.2], 
                    Opacity[0.3], 
                    GrayLevel[0]], StripOnInput -> False], 
                  StyleBox[
                   StyleBox[{{
                    StyleBox[
                    LineBox[{{{7.5, -77.88461538461539}, 
                    Offset[{4., 0}, {7.5, -77.88461538461539}]}, {{
                    7.5, -43.26923076923077}, 
                    Offset[{4., 0}, {7.5, -43.26923076923077}]}, {{
                    7.5, -8.65384615384615}, 
                    Offset[{4., 0}, {7.5, -8.65384615384615}]}, {{7.5, 
                    25.96153846153845}, 
                    Offset[{4., 0}, {7.5, 25.96153846153845}]}, {{7.5, 
                    60.57692307692308}, 
                    Offset[{4., 0}, {7.5, 60.57692307692308}]}, {{7.5, 
                    95.19230769230768}, 
                    Offset[{4., 0}, {7.5, 95.19230769230768}]}}], 
                    Directive[
                    AbsoluteThickness[0.2], 
                    GrayLevel[0.4]], StripOnInput -> False]}, 
                    StyleBox[
                    StyleBox[{{
                    StyleBox[{
                    InsetBox[
                    FormBox["3", TraditionalForm], 
                    Offset[{7., 0.}, {7.5, -77.88461538461539}], 
                    ImageScaled[{0, 0.5}], Automatic, {1, 0}], 
                    InsetBox[
                    FormBox["5", TraditionalForm], 
                    Offset[{7., 0.}, {7.5, -43.26923076923077}], 
                    ImageScaled[{0, 0.5}], Automatic, {1, 0}], 
                    InsetBox[
                    FormBox["7", TraditionalForm], 
                    Offset[{7., 0.}, {7.5, -8.65384615384615}], 
                    ImageScaled[{0, 0.5}], Automatic, {1, 0}], 
                    InsetBox[
                    FormBox["9", TraditionalForm], 
                    Offset[{7., 0.}, {7.5, 25.96153846153845}], 
                    ImageScaled[{0, 0.5}], Automatic, {1, 0}], 
                    InsetBox[
                    FormBox["11", TraditionalForm], 
                    Offset[{7., 0.}, {7.5, 60.57692307692308}], 
                    ImageScaled[{0, 0.5}], Automatic, {1, 0}], 
                    InsetBox[
                    FormBox["13", TraditionalForm], 
                    Offset[{7., 0.}, {7.5, 95.19230769230768}], 
                    ImageScaled[{0, 0.5}], Automatic, {1, 0}]}, 
                    Directive[
                    AbsoluteThickness[0.2], 
                    GrayLevel[0.4]], {
                    Directive[
                    Opacity[1]]}, StripOnInput -> False]}, {}}, {
                    Directive[
                    Opacity[1]]}, StripOnInput -> False], "GraphicsLabel", 
                    StripOnInput -> False]}, "GraphicsTicks", StripOnInput -> 
                    False], 
                   Directive[
                    AbsoluteThickness[0.2], 
                    Opacity[0.3], 
                    GrayLevel[0]], StripOnInput -> False]}}, PlotRangePadding -> 
                Scaled[0.02], PlotRange -> All, Frame -> True, 
                FrameTicks -> {{False, False}, {True, False}}, FrameStyle -> 
                Opacity[0], FrameTicksStyle -> Opacity[0], 
                ImageSize -> {Automatic, 225}, BaseStyle -> {}]}}, 
             GridBoxAlignment -> {"Columns" -> {{Center}}}, AutoDelete -> 
             False, GridBoxItemSize -> {
              "Columns" -> {{Automatic}}, "Rows" -> {{Automatic}}}, 
             GridBoxSpacings -> {
              "Columns" -> {{Automatic}}, "Rows" -> {{Automatic}}}], "Grid"], 
           Alignment -> Left, AppearanceElements -> None, 
           ImageMargins -> {{5, 5}, {5, 5}}, ImageSizeAction -> 
           "ResizeToFit"], LineIndent -> 0, StripOnInput -> False], {
         FontFamily -> "Arial"}, Background -> Automatic, StripOnInput -> 
         False], TraditionalForm]}, "BarLegend", DisplayFunction -> (#& ), 
      InterpretationFunction :> (RowBox[{"BarLegend", "[", 
         RowBox[{
           RowBox[{"{", 
             RowBox[{
               RowBox[{
                 RowBox[{"Blend", "[", 
                   RowBox[{
                    RowBox[{"{", 
                    RowBox[{
                    RowBox[{"{", 
                    RowBox[{"0.2`", ",", 
                    InterpretationBox[
                    ButtonBox[
                    TooltipBox[
                    GraphicsBox[{{
                    GrayLevel[0], 
                    RectangleBox[{0, 0}]}, {
                    GrayLevel[0], 
                    RectangleBox[{1, -1}]}, {
                    RGBColor[0.163302, 0.119982, 0.79353], 
                    RectangleBox[{0, -1}, {2, 1}]}}, AspectRatio -> 1, Frame -> 
                    True, FrameStyle -> RGBColor[0.108868, 0.079988, 0.52902],
                     FrameTicks -> None, PlotRangePadding -> None, ImageSize -> 
                    Dynamic[{Automatic, 1.35 CurrentValue["FontCapHeight"]/
                    AbsoluteCurrentValue[Magnification]}]], 
                    "RGBColor[0.163302, 0.119982, 0.79353]"], Appearance -> 
                    None, BaseStyle -> {}, BaselinePosition -> Baseline, 
                    DefaultBaseStyle -> {}, ButtonFunction :> 
                    With[{Typeset`box$ = EvaluationBox[]}, 
                    If[
                    Not[
                    AbsoluteCurrentValue["Deployed"]], 
                    SelectionMove[Typeset`box$, All, Expression]; 
                    FrontEnd`Private`$ColorSelectorInitialAlpha = 1; 
                    FrontEnd`Private`$ColorSelectorInitialColor = 
                    RGBColor[0.163302, 0.119982, 0.79353]; 
                    FrontEnd`Private`$ColorSelectorUseMakeBoxes = True; 
                    MathLink`CallFrontEnd[
                    FrontEnd`AttachCell[Typeset`box$, 
                    FrontEndResource["RGBColorValueSelector"], {
                    0, {Left, Bottom}}, {Left, Top}, 
                    "ClosingActions" -> {
                    "SelectionDeparture", "ParentChanged", 
                    "EvaluatorQuit"}]]]], BaseStyle -> Inherited, Evaluator -> 
                    Automatic, Method -> "Preemptive"], 
                    RGBColor[0.163302, 0.119982, 0.79353], Editable -> False, 
                    Selectable -> False]}], "}"}], ",", 
                    RowBox[{"{", 
                    RowBox[{"1.4545454545454546`", ",", 
                    InterpretationBox[
                    ButtonBox[
                    TooltipBox[
                    GraphicsBox[{{
                    GrayLevel[0], 
                    RectangleBox[{0, 0}]}, {
                    GrayLevel[0], 
                    RectangleBox[{1, -1}]}, {
                    RGBColor[0.254221, 0.313173, 0.892833], 
                    RectangleBox[{0, -1}, {2, 1}]}}, AspectRatio -> 1, Frame -> 
                    True, FrameStyle -> 
                    RGBColor[0.16948066666666667`, 0.208782, 0.595222], 
                    FrameTicks -> None, PlotRangePadding -> None, ImageSize -> 
                    Dynamic[{Automatic, 1.35 CurrentValue["FontCapHeight"]/
                    AbsoluteCurrentValue[Magnification]}]], 
                    "RGBColor[0.254221, 0.313173, 0.892833]"], Appearance -> 
                    None, BaseStyle -> {}, BaselinePosition -> Baseline, 
                    DefaultBaseStyle -> {}, ButtonFunction :> 
                    With[{Typeset`box$ = EvaluationBox[]}, 
                    If[
                    Not[
                    AbsoluteCurrentValue["Deployed"]], 
                    SelectionMove[Typeset`box$, All, Expression]; 
                    FrontEnd`Private`$ColorSelectorInitialAlpha = 1; 
                    FrontEnd`Private`$ColorSelectorInitialColor = 
                    RGBColor[0.254221, 0.313173, 0.892833]; 
                    FrontEnd`Private`$ColorSelectorUseMakeBoxes = True; 
                    MathLink`CallFrontEnd[
                    FrontEnd`AttachCell[Typeset`box$, 
                    FrontEndResource["RGBColorValueSelector"], {
                    0, {Left, Bottom}}, {Left, Top}, 
                    "ClosingActions" -> {
                    "SelectionDeparture", "ParentChanged", 
                    "EvaluatorQuit"}]]]], BaseStyle -> Inherited, Evaluator -> 
                    Automatic, Method -> "Preemptive"], 
                    RGBColor[0.254221, 0.313173, 0.892833], Editable -> False,
                     Selectable -> False]}], "}"}], ",", 
                    RowBox[{"{", 
                    RowBox[{"2.7090909090909094`", ",", 
                    InterpretationBox[
                    ButtonBox[
                    TooltipBox[
                    GraphicsBox[{{
                    GrayLevel[0], 
                    RectangleBox[{0, 0}]}, {
                    GrayLevel[0], 
                    RectangleBox[{1, -1}]}, {
                    RGBColor[0.407119, 0.543513, 0.938275], 
                    RectangleBox[{0, -1}, {2, 1}]}}, AspectRatio -> 1, Frame -> 
                    True, FrameStyle -> 
                    RGBColor[0.2714126666666667, 0.36234200000000005`, 
                    0.6255166666666667], FrameTicks -> None, PlotRangePadding -> 
                    None, ImageSize -> 
                    Dynamic[{Automatic, 1.35 CurrentValue["FontCapHeight"]/
                    AbsoluteCurrentValue[Magnification]}]], 
                    "RGBColor[0.407119, 0.543513, 0.938275]"], Appearance -> 
                    None, BaseStyle -> {}, BaselinePosition -> Baseline, 
                    DefaultBaseStyle -> {}, ButtonFunction :> 
                    With[{Typeset`box$ = EvaluationBox[]}, 
                    If[
                    Not[
                    AbsoluteCurrentValue["Deployed"]], 
                    SelectionMove[Typeset`box$, All, Expression]; 
                    FrontEnd`Private`$ColorSelectorInitialAlpha = 1; 
                    FrontEnd`Private`$ColorSelectorInitialColor = 
                    RGBColor[0.407119, 0.543513, 0.938275]; 
                    FrontEnd`Private`$ColorSelectorUseMakeBoxes = True; 
                    MathLink`CallFrontEnd[
                    FrontEnd`AttachCell[Typeset`box$, 
                    FrontEndResource["RGBColorValueSelector"], {
                    0, {Left, Bottom}}, {Left, Top}, 
                    "ClosingActions" -> {
                    "SelectionDeparture", "ParentChanged", 
                    "EvaluatorQuit"}]]]], BaseStyle -> Inherited, Evaluator -> 
                    Automatic, Method -> "Preemptive"], 
                    RGBColor[0.407119, 0.543513, 0.938275], Editable -> False,
                     Selectable -> False]}], "}"}], ",", 
                    RowBox[{"{", 
                    RowBox[{"3.963636363636364`", ",", 
                    InterpretationBox[
                    ButtonBox[
                    TooltipBox[
                    GraphicsBox[{{
                    GrayLevel[0], 
                    RectangleBox[{0, 0}]}, {
                    GrayLevel[0], 
                    RectangleBox[{1, -1}]}, {
                    RGBColor[0.572715, 0.73338, 0.95065], 
                    RectangleBox[{0, -1}, {2, 1}]}}, AspectRatio -> 1, Frame -> 
                    True, FrameStyle -> 
                    RGBColor[0.38181, 0.48892, 0.6337666666666667], 
                    FrameTicks -> None, PlotRangePadding -> None, ImageSize -> 
                    Dynamic[{Automatic, 1.35 CurrentValue["FontCapHeight"]/
                    AbsoluteCurrentValue[Magnification]}]], 
                    "RGBColor[0.572715, 0.73338, 0.95065]"], Appearance -> 
                    None, BaseStyle -> {}, BaselinePosition -> Baseline, 
                    DefaultBaseStyle -> {}, ButtonFunction :> 
                    With[{Typeset`box$ = EvaluationBox[]}, 
                    If[
                    Not[
                    AbsoluteCurrentValue["Deployed"]], 
                    SelectionMove[Typeset`box$, All, Expression]; 
                    FrontEnd`Private`$ColorSelectorInitialAlpha = 1; 
                    FrontEnd`Private`$ColorSelectorInitialColor = 
                    RGBColor[0.572715, 0.73338, 0.95065]; 
                    FrontEnd`Private`$ColorSelectorUseMakeBoxes = True; 
                    MathLink`CallFrontEnd[
                    FrontEnd`AttachCell[Typeset`box$, 
                    FrontEndResource["RGBColorValueSelector"], {
                    0, {Left, Bottom}}, {Left, Top}, 
                    "ClosingActions" -> {
                    "SelectionDeparture", "ParentChanged", 
                    "EvaluatorQuit"}]]]], BaseStyle -> Inherited, Evaluator -> 
                    Automatic, Method -> "Preemptive"], 
                    RGBColor[0.572715, 0.73338, 0.95065], Editable -> False, 
                    Selectable -> False]}], "}"}], ",", 
                    RowBox[{"{", 
                    RowBox[{"5.218181818181819`", ",", 
                    InterpretationBox[
                    ButtonBox[
                    TooltipBox[
                    GraphicsBox[{{
                    GrayLevel[0], 
                    RectangleBox[{0, 0}]}, {
                    GrayLevel[0], 
                    RectangleBox[{1, -1}]}, {
                    RGBColor[0.720374, 0.855234, 0.928635], 
                    RectangleBox[{0, -1}, {2, 1}]}}, AspectRatio -> 1, Frame -> 
                    True, FrameStyle -> 
                    RGBColor[0.4802493333333333, 0.5701560000000001, 0.61909],
                     FrameTicks -> None, PlotRangePadding -> None, ImageSize -> 
                    Dynamic[{Automatic, 1.35 CurrentValue["FontCapHeight"]/
                    AbsoluteCurrentValue[Magnification]}]], 
                    "RGBColor[0.720374, 0.855234, 0.928635]"], Appearance -> 
                    None, BaseStyle -> {}, BaselinePosition -> Baseline, 
                    DefaultBaseStyle -> {}, ButtonFunction :> 
                    With[{Typeset`box$ = EvaluationBox[]}, 
                    If[
                    Not[
                    AbsoluteCurrentValue["Deployed"]], 
                    SelectionMove[Typeset`box$, All, Expression]; 
                    FrontEnd`Private`$ColorSelectorInitialAlpha = 1; 
                    FrontEnd`Private`$ColorSelectorInitialColor = 
                    RGBColor[0.720374, 0.855234, 0.928635]; 
                    FrontEnd`Private`$ColorSelectorUseMakeBoxes = True; 
                    MathLink`CallFrontEnd[
                    FrontEnd`AttachCell[Typeset`box$, 
                    FrontEndResource["RGBColorValueSelector"], {
                    0, {Left, Bottom}}, {Left, Top}, 
                    "ClosingActions" -> {
                    "SelectionDeparture", "ParentChanged", 
                    "EvaluatorQuit"}]]]], BaseStyle -> Inherited, Evaluator -> 
                    Automatic, Method -> "Preemptive"], 
                    RGBColor[0.720374, 0.855234, 0.928635], Editable -> False,
                     Selectable -> False]}], "}"}], ",", 
                    RowBox[{"{", 
                    RowBox[{"6.4727272727272736`", ",", 
                    InterpretationBox[
                    ButtonBox[
                    TooltipBox[
                    GraphicsBox[{{
                    GrayLevel[0], 
                    RectangleBox[{0, 0}]}, {
                    GrayLevel[0], 
                    RectangleBox[{1, -1}]}, {
                    RGBColor[0.831017, 0.903518, 0.868326], 
                    RectangleBox[{0, -1}, {2, 1}]}}, AspectRatio -> 1, Frame -> 
                    True, FrameStyle -> 
                    RGBColor[0.5540113333333334, 0.6023453333333334, 
                    0.5788840000000001], FrameTicks -> None, PlotRangePadding -> 
                    None, ImageSize -> 
                    Dynamic[{Automatic, 1.35 CurrentValue["FontCapHeight"]/
                    AbsoluteCurrentValue[Magnification]}]], 
                    "RGBColor[0.831017, 0.903518, 0.868326]"], Appearance -> 
                    None, BaseStyle -> {}, BaselinePosition -> Baseline, 
                    DefaultBaseStyle -> {}, ButtonFunction :> 
                    With[{Typeset`box$ = EvaluationBox[]}, 
                    If[
                    Not[
                    AbsoluteCurrentValue["Deployed"]], 
                    SelectionMove[Typeset`box$, All, Expression]; 
                    FrontEnd`Private`$ColorSelectorInitialAlpha = 1; 
                    FrontEnd`Private`$ColorSelectorInitialColor = 
                    RGBColor[0.831017, 0.903518, 0.868326]; 
                    FrontEnd`Private`$ColorSelectorUseMakeBoxes = True; 
                    MathLink`CallFrontEnd[
                    FrontEnd`AttachCell[Typeset`box$, 
                    FrontEndResource["RGBColorValueSelector"], {
                    0, {Left, Bottom}}, {Left, Top}, 
                    "ClosingActions" -> {
                    "SelectionDeparture", "ParentChanged", 
                    "EvaluatorQuit"}]]]], BaseStyle -> Inherited, Evaluator -> 
                    Automatic, Method -> "Preemptive"], 
                    RGBColor[0.831017, 0.903518, 0.868326], Editable -> False,
                     Selectable -> False]}], "}"}], ",", 
                    RowBox[{"{", 
                    RowBox[{"7.7272727272727275`", ",", 
                    InterpretationBox[
                    ButtonBox[
                    TooltipBox[
                    GraphicsBox[{{
                    GrayLevel[0], 
                    RectangleBox[{0, 0}]}, {
                    GrayLevel[0], 
                    RectangleBox[{1, -1}]}, {
                    RGBColor[0.894452, 0.880139, 0.77279], 
                    RectangleBox[{0, -1}, {2, 1}]}}, AspectRatio -> 1, Frame -> 
                    True, FrameStyle -> 
                    RGBColor[0.5963013333333333, 0.5867593333333334, 
                    0.5151933333333334], FrameTicks -> None, PlotRangePadding -> 
                    None, ImageSize -> 
                    Dynamic[{Automatic, 1.35 CurrentValue["FontCapHeight"]/
                    AbsoluteCurrentValue[Magnification]}]], 
                    "RGBColor[0.894452, 0.880139, 0.77279]"], Appearance -> 
                    None, BaseStyle -> {}, BaselinePosition -> Baseline, 
                    DefaultBaseStyle -> {}, ButtonFunction :> 
                    With[{Typeset`box$ = EvaluationBox[]}, 
                    If[
                    Not[
                    AbsoluteCurrentValue["Deployed"]], 
                    SelectionMove[Typeset`box$, All, Expression]; 
                    FrontEnd`Private`$ColorSelectorInitialAlpha = 1; 
                    FrontEnd`Private`$ColorSelectorInitialColor = 
                    RGBColor[0.894452, 0.880139, 0.77279]; 
                    FrontEnd`Private`$ColorSelectorUseMakeBoxes = True; 
                    MathLink`CallFrontEnd[
                    FrontEnd`AttachCell[Typeset`box$, 
                    FrontEndResource["RGBColorValueSelector"], {
                    0, {Left, Bottom}}, {Left, Top}, 
                    "ClosingActions" -> {
                    "SelectionDeparture", "ParentChanged", 
                    "EvaluatorQuit"}]]]], BaseStyle -> Inherited, Evaluator -> 
                    Automatic, Method -> "Preemptive"], 
                    RGBColor[0.894452, 0.880139, 0.77279], Editable -> False, 
                    Selectable -> False]}], "}"}], ",", 
                    RowBox[{"{", 
                    RowBox[{"8.981818181818182`", ",", 
                    InterpretationBox[
                    ButtonBox[
                    TooltipBox[
                    GraphicsBox[{{
                    GrayLevel[0], 
                    RectangleBox[{0, 0}]}, {
                    GrayLevel[0], 
                    RectangleBox[{1, -1}]}, {
                    RGBColor[0.907999, 0.789417, 0.652903], 
                    RectangleBox[{0, -1}, {2, 1}]}}, AspectRatio -> 1, Frame -> 
                    True, FrameStyle -> 
                    RGBColor[0.6053326666666667, 0.526278, 
                    0.4352686666666667], FrameTicks -> None, PlotRangePadding -> 
                    None, ImageSize -> 
                    Dynamic[{Automatic, 1.35 CurrentValue["FontCapHeight"]/
                    AbsoluteCurrentValue[Magnification]}]], 
                    "RGBColor[0.907999, 0.789417, 0.652903]"], Appearance -> 
                    None, BaseStyle -> {}, BaselinePosition -> Baseline, 
                    DefaultBaseStyle -> {}, ButtonFunction :> 
                    With[{Typeset`box$ = EvaluationBox[]}, 
                    If[
                    Not[
                    AbsoluteCurrentValue["Deployed"]], 
                    SelectionMove[Typeset`box$, All, Expression]; 
                    FrontEnd`Private`$ColorSelectorInitialAlpha = 1; 
                    FrontEnd`Private`$ColorSelectorInitialColor = 
                    RGBColor[0.907999, 0.789417, 0.652903]; 
                    FrontEnd`Private`$ColorSelectorUseMakeBoxes = True; 
                    MathLink`CallFrontEnd[
                    FrontEnd`AttachCell[Typeset`box$, 
                    FrontEndResource["RGBColorValueSelector"], {
                    0, {Left, Bottom}}, {Left, Top}, 
                    "ClosingActions" -> {
                    "SelectionDeparture", "ParentChanged", 
                    "EvaluatorQuit"}]]]], BaseStyle -> Inherited, Evaluator -> 
                    Automatic, Method -> "Preemptive"], 
                    RGBColor[0.907999, 0.789417, 0.652903], Editable -> False,
                     Selectable -> False]}], "}"}], ",", 
                    RowBox[{"{", 
                    RowBox[{"10.236363636363636`", ",", 
                    InterpretationBox[
                    ButtonBox[
                    TooltipBox[
                    GraphicsBox[{{
                    GrayLevel[0], 
                    RectangleBox[{0, 0}]}, {
                    GrayLevel[0], 
                    RectangleBox[{1, -1}]}, {
                    RGBColor[0.874505, 0.639254, 0.522424], 
                    RectangleBox[{0, -1}, {2, 1}]}}, AspectRatio -> 1, Frame -> 
                    True, FrameStyle -> 
                    RGBColor[0.5830033333333333, 0.42616933333333334`, 
                    0.3482826666666667], FrameTicks -> None, PlotRangePadding -> 
                    None, ImageSize -> 
                    Dynamic[{Automatic, 1.35 CurrentValue["FontCapHeight"]/
                    AbsoluteCurrentValue[Magnification]}]], 
                    "RGBColor[0.874505, 0.639254, 0.522424]"], Appearance -> 
                    None, BaseStyle -> {}, BaselinePosition -> Baseline, 
                    DefaultBaseStyle -> {}, ButtonFunction :> 
                    With[{Typeset`box$ = EvaluationBox[]}, 
                    If[
                    Not[
                    AbsoluteCurrentValue["Deployed"]], 
                    SelectionMove[Typeset`box$, All, Expression]; 
                    FrontEnd`Private`$ColorSelectorInitialAlpha = 1; 
                    FrontEnd`Private`$ColorSelectorInitialColor = 
                    RGBColor[0.874505, 0.639254, 0.522424]; 
                    FrontEnd`Private`$ColorSelectorUseMakeBoxes = True; 
                    MathLink`CallFrontEnd[
                    FrontEnd`AttachCell[Typeset`box$, 
                    FrontEndResource["RGBColorValueSelector"], {
                    0, {Left, Bottom}}, {Left, Top}, 
                    "ClosingActions" -> {
                    "SelectionDeparture", "ParentChanged", 
                    "EvaluatorQuit"}]]]], BaseStyle -> Inherited, Evaluator -> 
                    Automatic, Method -> "Preemptive"], 
                    RGBColor[0.874505, 0.639254, 0.522424], Editable -> False,
                     Selectable -> False]}], "}"}], ",", 
                    RowBox[{"{", 
                    RowBox[{"11.49090909090909`", ",", 
                    InterpretationBox[
                    ButtonBox[
                    TooltipBox[
                    GraphicsBox[{{
                    GrayLevel[0], 
                    RectangleBox[{0, 0}]}, {
                    GrayLevel[0], 
                    RectangleBox[{1, -1}]}, {
                    RGBColor[0.79915, 0.446142, 0.391971], 
                    RectangleBox[{0, -1}, {2, 1}]}}, AspectRatio -> 1, Frame -> 
                    True, FrameStyle -> 
                    RGBColor[0.5327666666666667, 0.297428, 
                    0.26131400000000005`], FrameTicks -> None, 
                    PlotRangePadding -> None, ImageSize -> 
                    Dynamic[{Automatic, 1.35 CurrentValue["FontCapHeight"]/
                    AbsoluteCurrentValue[Magnification]}]], 
                    "RGBColor[0.79915, 0.446142, 0.391971]"], Appearance -> 
                    None, BaseStyle -> {}, BaselinePosition -> Baseline, 
                    DefaultBaseStyle -> {}, ButtonFunction :> 
                    With[{Typeset`box$ = EvaluationBox[]}, 
                    If[
                    Not[
                    AbsoluteCurrentValue["Deployed"]], 
                    SelectionMove[Typeset`box$, All, Expression]; 
                    FrontEnd`Private`$ColorSelectorInitialAlpha = 1; 
                    FrontEnd`Private`$ColorSelectorInitialColor = 
                    RGBColor[0.79915, 0.446142, 0.391971]; 
                    FrontEnd`Private`$ColorSelectorUseMakeBoxes = True; 
                    MathLink`CallFrontEnd[
                    FrontEnd`AttachCell[Typeset`box$, 
                    FrontEndResource["RGBColorValueSelector"], {
                    0, {Left, Bottom}}, {Left, Top}, 
                    "ClosingActions" -> {
                    "SelectionDeparture", "ParentChanged", 
                    "EvaluatorQuit"}]]]], BaseStyle -> Inherited, Evaluator -> 
                    Automatic, Method -> "Preemptive"], 
                    RGBColor[0.79915, 0.446142, 0.391971], Editable -> False, 
                    Selectable -> False]}], "}"}], ",", 
                    RowBox[{"{", 
                    RowBox[{"12.745454545454546`", ",", 
                    InterpretationBox[
                    ButtonBox[
                    TooltipBox[
                    GraphicsBox[{{
                    GrayLevel[0], 
                    RectangleBox[{0, 0}]}, {
                    GrayLevel[0], 
                    RectangleBox[{1, -1}]}, {
                    RGBColor[0.685695, 0.242449, 0.268261], 
                    RectangleBox[{0, -1}, {2, 1}]}}, AspectRatio -> 1, Frame -> 
                    True, FrameStyle -> 
                    RGBColor[0.45713000000000004`, 0.16163266666666667`, 
                    0.1788406666666667], FrameTicks -> None, PlotRangePadding -> 
                    None, ImageSize -> 
                    Dynamic[{Automatic, 1.35 CurrentValue["FontCapHeight"]/
                    AbsoluteCurrentValue[Magnification]}]], 
                    "RGBColor[0.685695, 0.242449, 0.268261]"], Appearance -> 
                    None, BaseStyle -> {}, BaselinePosition -> Baseline, 
                    DefaultBaseStyle -> {}, ButtonFunction :> 
                    With[{Typeset`box$ = EvaluationBox[]}, 
                    If[
                    Not[
                    AbsoluteCurrentValue["Deployed"]], 
                    SelectionMove[Typeset`box$, All, Expression]; 
                    FrontEnd`Private`$ColorSelectorInitialAlpha = 1; 
                    FrontEnd`Private`$ColorSelectorInitialColor = 
                    RGBColor[0.685695, 0.242449, 0.268261]; 
                    FrontEnd`Private`$ColorSelectorUseMakeBoxes = True; 
                    MathLink`CallFrontEnd[
                    FrontEnd`AttachCell[Typeset`box$, 
                    FrontEndResource["RGBColorValueSelector"], {
                    0, {Left, Bottom}}, {Left, Top}, 
                    "ClosingActions" -> {
                    "SelectionDeparture", "ParentChanged", 
                    "EvaluatorQuit"}]]]], BaseStyle -> Inherited, Evaluator -> 
                    Automatic, Method -> "Preemptive"], 
                    RGBColor[0.685695, 0.242449, 0.268261], Editable -> False,
                     Selectable -> False]}], "}"}], ",", 
                    RowBox[{"{", 
                    RowBox[{"14.`", ",", 
                    InterpretationBox[
                    ButtonBox[
                    TooltipBox[
                    GraphicsBox[{{
                    GrayLevel[0], 
                    RectangleBox[{0, 0}]}, {
                    GrayLevel[0], 
                    RectangleBox[{1, -1}]}, {
                    RGBColor[0.534081, 0.0853132, 0.16669], 
                    RectangleBox[{0, -1}, {2, 1}]}}, AspectRatio -> 1, Frame -> 
                    True, FrameStyle -> 
                    RGBColor[0.35605400000000004`, 0.05687546666666667, 
                    0.11112666666666668`], FrameTicks -> None, 
                    PlotRangePadding -> None, ImageSize -> 
                    Dynamic[{Automatic, 1.35 CurrentValue["FontCapHeight"]/
                    AbsoluteCurrentValue[Magnification]}]], 
                    "RGBColor[0.534081, 0.0853132, 0.16669]"], Appearance -> 
                    None, BaseStyle -> {}, BaselinePosition -> Baseline, 
                    DefaultBaseStyle -> {}, ButtonFunction :> 
                    With[{Typeset`box$ = EvaluationBox[]}, 
                    If[
                    Not[
                    AbsoluteCurrentValue["Deployed"]], 
                    SelectionMove[Typeset`box$, All, Expression]; 
                    FrontEnd`Private`$ColorSelectorInitialAlpha = 1; 
                    FrontEnd`Private`$ColorSelectorInitialColor = 
                    RGBColor[0.534081, 0.0853132, 0.16669]; 
                    FrontEnd`Private`$ColorSelectorUseMakeBoxes = True; 
                    MathLink`CallFrontEnd[
                    FrontEnd`AttachCell[Typeset`box$, 
                    FrontEndResource["RGBColorValueSelector"], {
                    0, {Left, Bottom}}, {Left, Top}, 
                    "ClosingActions" -> {
                    "SelectionDeparture", "ParentChanged", 
                    "EvaluatorQuit"}]]]], BaseStyle -> Inherited, Evaluator -> 
                    Automatic, Method -> "Preemptive"], 
                    RGBColor[0.534081, 0.0853132, 0.16669], Editable -> False,
                     Selectable -> False]}], "}"}]}], "}"}], ",", "#1"}], 
                   "]"}], "&"}], ",", 
               RowBox[{"{", 
                 RowBox[{"1.109710653222237`", ",", "13.94399386234113`"}], 
                 "}"}]}], "}"}], ",", 
           RowBox[{"{", 
             
             RowBox[{"0", ",", "1", ",", "2", ",", "3", ",", "4", ",", "5", 
               ",", "6", ",", "7", ",", "8", ",", "9", ",", "10", ",", "11", 
               ",", "12", ",", "13", ",", "14"}], "}"}], ",", 
           RowBox[{"LabelStyle", "\[Rule]", 
             RowBox[{"{", "}"}]}], ",", 
           RowBox[{"LegendLabel", "\[Rule]", 
             InterpretationBox[
              Cell[
               BoxData[
                FormBox[
                 StyleBox[
                 "\"Period (years)\"", FontFamily -> "Open Sans", FontSize -> 
                  10, StripOnInput -> False], TextForm]], "InlineText"], 
              Text[
               Style[
               "Period (years)", FontFamily -> "Open Sans", FontSize -> 
                10]]]}], ",", 
           RowBox[{"LegendLayout", "\[Rule]", "\"Column\""}], ",", 
           RowBox[{"Charting`TickAnnotations", "\[Rule]", "None"}], ",", 
           RowBox[{"Charting`TickSide", "\[Rule]", "Right"}], ",", 
           RowBox[{"ColorFunctionScaling", "\[Rule]", "False"}]}], "]"}]& )], 
     TraditionalForm], TraditionalForm]},
  "Legended",
  DisplayFunction->(GridBox[{{
      TagBox[
       ItemBox[
        PaneBox[
         TagBox[#, "SkipImageSizeLevel"], Alignment -> {Center, Baseline}, 
         BaselinePosition -> Baseline], DefaultBaseStyle -> "Labeled"], 
       "SkipImageSizeLevel"], 
      ItemBox[#2, DefaultBaseStyle -> "LabeledLabel"]}}, 
    GridBoxAlignment -> {"Columns" -> {{Center}}, "Rows" -> {{Center}}}, 
    AutoDelete -> False, GridBoxItemSize -> Automatic, 
    BaselinePosition -> {1, 1}]& ),
  Editable->True,
  InterpretationFunction->(RowBox[{"Legended", "[", 
     RowBox[{#, ",", 
       RowBox[{"Placed", "[", 
         RowBox[{#2, ",", "After"}], "]"}]}], "]"}]& )]], "Output",
 CellChangeTimes->{{3.750347629945719*^9, 3.750347639830256*^9}, 
   3.7503476916504297`*^9, {3.750353169970211*^9, 3.7503531916569767`*^9}, 
   3.754437693865122*^9, {3.754437727871365*^9, 3.754437760414913*^9}, {
   3.7544377918846397`*^9, 3.754437878091305*^9}, {3.7544382892756844`*^9, 
   3.754438297953229*^9}, 3.7544436555528927`*^9, 3.754443920033765*^9, 
   3.754499988952389*^9, 3.7545001637104483`*^9, {3.754500392958609*^9, 
   3.754500447581937*^9}, {3.754501465548799*^9, 3.7545014806995573`*^9}, 
   3.7545155867675943`*^9, 3.754516063837929*^9, {3.754516106770013*^9, 
   3.7545161695024776`*^9}, 3.75451621357467*^9, {3.75451624921798*^9, 
   3.754516309733789*^9}, 3.7545243975093718`*^9, {3.7576363262601547`*^9, 
   3.757636339954397*^9}, 3.7576401364074917`*^9, 3.7576829291817217`*^9, 
   3.770728111974695*^9, 3.770758847210802*^9}]
}, Open  ]]
}, Open  ]]
}, Open  ]]
},
WindowSize->{1220, 862},
WindowMargins->{{Automatic, 183}, {Automatic, 0}},
FrontEndVersion->"11.0 for Mac OS X x86 (32-bit, 64-bit Kernel) (September \
21, 2016)",
StyleDefinitions->"Default.nb"
]
(* End of Notebook Content *)

(* Internal cache information *)
(*CellTagsOutline
CellTagsIndex->{}
*)
(*CellTagsIndex
CellTagsIndex->{}
*)
(*NotebookFileOutline
Notebook[{
Cell[CellGroupData[{
Cell[580, 22, 93, 1, 114, "Title"],
Cell[676, 25, 773, 14, 227, "Text"],
Cell[1452, 41, 193, 4, 39, "Input"],
Cell[CellGroupData[{
Cell[1670, 49, 343, 5, 79, "Subchapter"],
Cell[2016, 56, 657, 12, 39, "Input"],
Cell[CellGroupData[{
Cell[2698, 72, 4046, 89, 560, "Input"],
Cell[6747, 163, 24820, 423, 502, "Output"]
}, Open  ]]
}, Open  ]],
Cell[CellGroupData[{
Cell[31616, 592, 279, 4, 79, "Subchapter"],
Cell[31898, 598, 315, 9, 39, "Input"],
Cell[32216, 609, 167, 3, 39, "Input"],
Cell[32386, 614, 517, 11, 39, "Input"],
Cell[32906, 627, 249, 6, 39, "Input"],
Cell[CellGroupData[{
Cell[33180, 637, 6119, 130, 794, "Input"],
Cell[39302, 769, 33391, 565, 502, "Output"]
}, Open  ]]
}, Open  ]],
Cell[CellGroupData[{
Cell[72742, 1340, 368, 5, 79, "Subchapter"],
Cell[73113, 1347, 703, 13, 39, "Input"],
Cell[CellGroupData[{
Cell[73841, 1364, 4601, 101, 560, "Input"],
Cell[78445, 1467, 67094, 1245, 504, "Output"]
}, Open  ]]
}, Open  ]]
}, Open  ]]
}
]
*)
