# Supplementary material for: Emergence of oscillations in a simple epidemic model with demographic data
Source: R Soc Open Sci. 2020 Jan 29;7(1):191187. doi: 10.1098/rsos.191187 (PMC7029885; doi:10.1098/rsos.191187)
Supplement: Figure 6.nb [file rsos191187supp15.nb]

(* Content-type: application/vnd.wolfram.mathematica *)

(*** Wolfram Notebook File ***)
(* http://www.wolfram.com/nb *)

(* CreatedBy='Mathematica 11.0' *)

(*CacheID: 234*)
(* Internal cache information:
NotebookFileLineBreakTest
NotebookFileLineBreakTest
NotebookDataPosition[       158,          7]
NotebookDataLength[    371174,       6493]
NotebookOptionsPosition[    369299,       6432]
NotebookOutlinePosition[    369660,       6448]
CellTagsIndexPosition[    369617,       6445]
WindowFrame->Normal*)

(* Beginning of Notebook Content *)
Notebook[{

Cell[CellGroupData[{
Cell["Figure 6", "Title",
 CellChangeTimes->{{3.7707282964429483`*^9, 3.770728298050356*^9}}],

Cell["\<\
Copyright (c) 2019 Raj Saha (rsaha@bates.edu) and Meredith Greer \
(mgreer@bates.edu)

Permission is hereby granted, free of charge, to any person obtaining a copy
of this software and associated documentation files (the \"Software\"), to deal
in the Software without restriction, including without limitation the rights
to use, copy, modify, merge, publish, distribute, sub-license, and/or sell
copies of the Software, and to permit persons to whom the Software is
furnished to do so, subject to the following conditions : The above copyright \
notice and this permission notice shall be included in all copies or \
substantial portions of the Software.\
\>", "Text",
 CellChangeTimes->{{3.77066930474422*^9, 3.7706693611956053`*^9}},
 FontColor->GrayLevel[0.5]],

Cell[BoxData[
 RowBox[{
  RowBox[{"SetDirectory", "[", 
   RowBox[{"NotebookDirectory", "[", "]"}], "]"}], ";"}]], "Input",
 CellChangeTimes->{{3.7706695941669073`*^9, 3.7706695971808147`*^9}}],

Cell[CellGroupData[{

Cell["Japan Hida", "Section",
 CellChangeTimes->{{3.755298937523385*^9, 3.755298950450819*^9}, {
  3.77072838772025*^9, 3.770728390925785*^9}}],

Cell[BoxData[
 RowBox[{
  RowBox[{
   RowBox[{"betaperiodpower", "=", 
    RowBox[{
    "Import", "[", "\"\<Japan_Hida_beta_period_power.dat\>\"", "]"}]}], ";"}],
   "\[IndentingNewLine]"}]], "Input",
 CellChangeTimes->{{3.75484623399546*^9, 3.754846262794455*^9}, {
   3.754846312683367*^9, 3.754846313736032*^9}, {3.755186476330782*^9, 
   3.755186482776081*^9}, {3.7552127876575108`*^9, 3.755212789232078*^9}, {
   3.755262401675795*^9, 3.755262419832431*^9}, {3.755269420193347*^9, 
   3.7552694331566267`*^9}, {3.755270829786549*^9, 3.755270835484223*^9}, 
   3.75527094810376*^9, {3.755271550332405*^9, 3.755271572220044*^9}, {
   3.7552907633760433`*^9, 3.7552907735328627`*^9}, 3.755295998395409*^9, {
   3.755298365630589*^9, 3.755298366542485*^9}, {3.7552995078859386`*^9, 
   3.755299511972796*^9}, {3.7552997669998493`*^9, 3.7552997801515217`*^9}, {
   3.755437302667883*^9, 3.755437314752943*^9}, {3.769208862809119*^9, 
   3.7692088630875807`*^9}, {3.770728234049037*^9, 3.770728242637764*^9}, {
   3.770728302422221*^9, 3.770728303089981*^9}, 3.770758755318718*^9}],

Cell[BoxData[
 RowBox[{
  RowBox[{"betaperiodsig", "=", 
   RowBox[{"Import", "[", "\"\<Japan_Hida_beta_period_95sig.dat\>\"", "]"}]}],
   ";"}]], "Input",
 CellChangeTimes->{{3.755437325466474*^9, 3.75543733633596*^9}, {
   3.7692088694895573`*^9, 3.769208870400324*^9}, {3.770728336162982*^9, 
   3.770728342824808*^9}, 3.770758755325903*^9}],

Cell[BoxData[{
 RowBox[{
  RowBox[{"maxz", "=", "320"}], ";"}], "\[IndentingNewLine]", 
 RowBox[{
  RowBox[{"minx", "=", "0.01136"}], ";"}], "\[IndentingNewLine]", 
 RowBox[{
  RowBox[{"maxx", "=", "0.02097"}], ";"}]}], "Input",
 CellChangeTimes->{{3.755437347170641*^9, 3.755437347314809*^9}, {
  3.755437383199031*^9, 3.755437383972599*^9}, {3.769208890123021*^9, 
  3.769208935606097*^9}}],

Cell[BoxData[
 RowBox[{
  RowBox[{"SetOptions", "[", 
   RowBox[{"ListDensityPlot", ",", 
    RowBox[{"BaseStyle", "\[Rule]", 
     RowBox[{"{", 
      RowBox[{
       RowBox[{"FontFamily", "\[Rule]", "\"\<Open Sans\>\""}], ",", 
       RowBox[{"FontSize", "\[Rule]", "14"}]}], "}"}]}]}], "]"}], 
  ";"}]], "Input",
 CellChangeTimes->{
  3.755296241400895*^9, 3.755437412638548*^9, {3.7576366798022623`*^9, 
   3.757636691066403*^9}}],

Cell[CellGroupData[{

Cell[BoxData[{
 RowBox[{
  RowBox[{"betaperiodsigINTP", "=", 
   RowBox[{"Interpolation", "[", "betaperiodsig", "]"}]}], 
  ";"}], "\[IndentingNewLine]", 
 RowBox[{
  RowBox[{"betaperiodpowerINTP", "=", 
   RowBox[{"Interpolation", "[", "betaperiodpower", "]"}]}], 
  ";"}], "\[IndentingNewLine]", 
 RowBox[{
  RowBox[{
   RowBox[{
    RowBox[{"diffINTP", "[", 
     RowBox[{"x_", ",", "y_"}], "]"}], "=", 
    RowBox[{
     RowBox[{"betaperiodsigINTP", "[", 
      RowBox[{"x", ",", "y"}], "]"}], "-", 
     RowBox[{"betaperiodpowerINTP", "[", 
      RowBox[{"x", ",", "y"}], "]"}]}]}], ";"}], 
  "\[IndentingNewLine]"}], "\[IndentingNewLine]", 
 RowBox[{
  RowBox[{
   RowBox[{"r1", "=", 
    RowBox[{"RegionPlot", "[", "\[IndentingNewLine]", 
     RowBox[{
      RowBox[{
       RowBox[{"diffINTP", "[", 
        RowBox[{"x", ",", "y"}], "]"}], ">", "0"}], ",", 
      RowBox[{"{", 
       RowBox[{"x", ",", "minx", ",", "maxx"}], "}"}], ",", 
      RowBox[{"{", 
       RowBox[{"y", ",", "2.5", ",", "15"}], "}"}], ",", 
      "\[IndentingNewLine]", "\[IndentingNewLine]", 
      RowBox[{"PlotStyle", "\[Rule]", 
       RowBox[{"Directive", "[", 
        RowBox[{"White", ",", 
         RowBox[{"Opacity", "[", "0.5", "]"}]}], "]"}]}], ",", 
      "\[IndentingNewLine]", 
      RowBox[{"Mesh", "\[Rule]", "None"}], ",", "\[IndentingNewLine]", 
      RowBox[{"BoundaryStyle", "\[Rule]", "Black"}], ",", 
      "\[IndentingNewLine]", 
      RowBox[{"PlotRange", "\[Rule]", 
       RowBox[{"{", 
        RowBox[{
         RowBox[{"{", 
          RowBox[{"minx", ",", "maxx"}], "}"}], ",", 
         RowBox[{"{", 
          RowBox[{"2.5", ",", "15"}], "}"}], ",", 
         RowBox[{"{", 
          RowBox[{"0", ",", "10"}], "}"}]}], "}"}]}]}], "\[IndentingNewLine]",
      "]"}]}], ";"}], "\[IndentingNewLine]"}], "\[IndentingNewLine]", 
 RowBox[{
  RowBox[{"r2", "=", 
   RowBox[{"ListDensityPlot", "[", "\[IndentingNewLine]", 
    RowBox[{
    "betaperiodpower", ",", "\[IndentingNewLine]", "\[IndentingNewLine]", 
     RowBox[{"InterpolationOrder", "\[Rule]", "0"}], ",", 
     "\[IndentingNewLine]", 
     RowBox[{"(*", 
      RowBox[{
       RowBox[{"ColorFunctionScaling", "\[Rule]", "False"}], ",", 
       "\[IndentingNewLine]", 
       RowBox[{"ColorFunction", "\[Rule]", 
        RowBox[{"ColorData", "[", 
         RowBox[{"{", 
          RowBox[{"\"\<CMYKColors\>\"", ",", 
           RowBox[{"{", 
            RowBox[{"0", ",", "maxz"}], "}"}]}], "}"}], "]"}]}], ","}], 
      "*)"}], "\[IndentingNewLine]", 
     RowBox[{"ColorFunction", "\[Rule]", "\"\<CMYKColors\>\""}], ",", 
     "\[IndentingNewLine]", "\[IndentingNewLine]", 
     RowBox[{"PlotRange", "\[Rule]", 
      RowBox[{"{", 
       RowBox[{
        RowBox[{"{", 
         RowBox[{"minx", ",", "maxx"}], "}"}], ",", 
        RowBox[{"{", 
         RowBox[{"2.5", ",", "15"}], "}"}], ",", 
        RowBox[{"{", 
         RowBox[{"0", ",", "maxz"}], "}"}]}], "}"}]}]}], 
    "\[IndentingNewLine]", "]"}]}], ";"}], "\[IndentingNewLine]", 
 RowBox[{
  RowBox[{"r3", " ", "=", " ", 
   RowBox[{"ParametricPlot", "[", "\[IndentingNewLine]", 
    RowBox[{
     RowBox[{"{", 
      RowBox[{"u", ",", " ", "v"}], "}"}], ",", "\[IndentingNewLine]", 
     RowBox[{"{", 
      RowBox[{"u", ",", " ", "minx", ",", " ", "maxx"}], "}"}], ",", 
     RowBox[{"{", 
      RowBox[{"v", ",", "5.2", ",", "7.9"}], "}"}], ",", 
     "\[IndentingNewLine]", 
     RowBox[{"PlotStyle", "\[Rule]", 
      RowBox[{"{", 
       RowBox[{"Gray", ",", " ", 
        RowBox[{"Opacity", "[", "0.1", "]"}]}], "}"}]}]}], 
    "\[IndentingNewLine]", "]"}]}], ";"}], "\[IndentingNewLine]", 
 RowBox[{
  RowBox[{
   RowBox[{"r4", " ", "=", " ", 
    RowBox[{"ParametricPlot", "[", "\[IndentingNewLine]", 
     RowBox[{
      RowBox[{"{", 
       RowBox[{"u", ",", " ", "6.6"}], "}"}], ",", "\[IndentingNewLine]", 
      RowBox[{"{", 
       RowBox[{"u", ",", " ", "minx", ",", " ", "maxx"}], "}"}], ",", 
      "\[IndentingNewLine]", 
      RowBox[{"PlotStyle", "\[Rule]", 
       RowBox[{"{", 
        RowBox[{"Black", ",", " ", "Thin", ",", " ", "Dashed"}], "}"}]}]}], 
     "\[IndentingNewLine]", "]"}]}], ";"}], 
  "\[IndentingNewLine]"}], "\[IndentingNewLine]", 
 RowBox[{
  RowBox[{
   RowBox[{"r5", " ", "=", " ", 
    RowBox[{"ParametricPlot", "[", "\[IndentingNewLine]", 
     RowBox[{
      RowBox[{"{", 
       RowBox[{"0.0148", ",", " ", "v"}], "}"}], ",", "\[IndentingNewLine]", 
      RowBox[{"{", 
       RowBox[{"v", ",", "2.5", ",", "15"}], "}"}], ",", 
      "\[IndentingNewLine]", 
      RowBox[{"PlotStyle", "\[Rule]", 
       RowBox[{"{", 
        RowBox[{"Black", ",", " ", "Thin", ",", " ", "Dashed"}], "}"}]}]}], 
     "\[IndentingNewLine]", "]"}]}], ";"}], 
  "\[IndentingNewLine]"}], "\[IndentingNewLine]", 
 RowBox[{"Show", "[", 
  RowBox[{
  "r2", ",", "r1", ",", "r3", ",", "r4", ",", "r5", ",", 
   "\[IndentingNewLine]", "\[IndentingNewLine]", 
   RowBox[{"FrameLabel", "\[Rule]", 
    RowBox[{"{", 
     RowBox[{"\"\<\[Beta]\>\"", ",", "\"\<Period (years)\>\""}], "}"}]}], ",",
    "\[IndentingNewLine]", 
   RowBox[{"(*", 
    RowBox[{
     RowBox[{
     "PlotLabel", "\[Rule]", " ", 
      "\"\<Hida District, Japan\\nGlobal Wavelet Power of simulations\\nfor \
different \[Beta]\\n\>\""}], ","}], "*)"}], "\[IndentingNewLine]", 
   RowBox[{"PlotLabel", "\[Rule]", " ", "\"\<Hida District, Japan\>\""}], ",",
    "\[IndentingNewLine]", 
   RowBox[{"ImageSize", "\[Rule]", "400"}]}], "\[IndentingNewLine]", 
  "\[IndentingNewLine]", "]"}]}], "Input",
 CellChangeTimes->{{3.755297826558351*^9, 3.755297863795327*^9}, {
   3.7552980290741167`*^9, 3.755298145127371*^9}, {3.755298256743335*^9, 
   3.755298284500389*^9}, {3.755298484094777*^9, 3.7552985460262337`*^9}, {
   3.75529858372473*^9, 3.7552986508566236`*^9}, {3.755298688195733*^9, 
   3.7552987579481688`*^9}, {3.755299318267488*^9, 3.755299347993195*^9}, {
   3.755299901050071*^9, 3.7553000194074574`*^9}, {3.755300061812059*^9, 
   3.755300070889185*^9}, {3.755300163595336*^9, 3.755300254955962*^9}, 
   3.755434515512472*^9, {3.7554374016014233`*^9, 3.7554374142324142`*^9}, {
   3.755437623753901*^9, 3.755437637441041*^9}, {3.757636699075142*^9, 
   3.757636703800991*^9}, {3.75763739273343*^9, 3.7576375431078367`*^9}, {
   3.757637575346439*^9, 3.7576376299594812`*^9}, {3.757637936893156*^9, 
   3.757637946298967*^9}}],

Cell[BoxData[
 TemplateBox[{
  "InterpolatingFunction","dmval",
   "\"Input value \\!\\(\\*RowBox[{\\\"{\\\", \
RowBox[{\\\"0.011360506295263159`\\\", \\\",\\\", \
\\\"2.500658552631579`\\\"}], \\\"}\\\"}]\\) lies outside the range of data \
in the interpolating function. Extrapolation will be used.\"",2,253,69,
   30356702816936866810,"Local"},
  "MessageTemplate"]], "Message", "MSG",
 CellChangeTimes->{3.769208955087103*^9, 3.770383385365354*^9, 
  3.770728359558182*^9, 3.770758868295133*^9}],

Cell[BoxData[
 TemplateBox[{
  "InterpolatingFunction","dmval",
   "\"Input value \\!\\(\\*RowBox[{\\\"{\\\", \
RowBox[{\\\"0.011360506295263159`\\\", \\\",\\\", \
\\\"2.500658552631579`\\\"}], \\\"}\\\"}]\\) lies outside the range of data \
in the interpolating function. Extrapolation will be used.\"",2,253,70,
   30356702816936866810,"Local"},
  "MessageTemplate"]], "Message", "MSG",
 CellChangeTimes->{3.769208955087103*^9, 3.770383385365354*^9, 
  3.770728359558182*^9, 3.770758868369421*^9}],

Cell[BoxData[
 TemplateBox[{
  "InterpolatingFunction","dmval",
   "\"Input value \\!\\(\\*RowBox[{\\\"{\\\", \
RowBox[{\\\"0.011360000505789475`\\\", \\\",\\\", \
\\\"2.500000657894737`\\\"}], \\\"}\\\"}]\\) lies outside the range of data \
in the interpolating function. Extrapolation will be used.\"",2,253,71,
   30356702816936866810,"Local"},
  "MessageTemplate"]], "Message", "MSG",
 CellChangeTimes->{3.769208955087103*^9, 3.770383385365354*^9, 
  3.770728359558182*^9, 3.7707588686053762`*^9}],

Cell[BoxData[
 TemplateBox[{
  "General","stop",
   "\"Further output of \\!\\(\\*StyleBox[RowBox[{\\\"InterpolatingFunction\\\
\", \\\"::\\\", \\\"dmval\\\"}], \\\"MessageName\\\"]\\) will be suppressed \
during this calculation.\"",2,253,72,30356702816936866810,"Local"},
  "MessageTemplate"]], "Message", "MSG",
 CellChangeTimes->{3.769208955087103*^9, 3.770383385365354*^9, 
  3.770728359558182*^9, 3.770758868626103*^9}],

Cell[BoxData[
 GraphicsBox[{GraphicsComplexBox[CompressedData["
1:eJyNnXecldXZtY2a2EBFGTzHcyxTHEGwxEQFG9uCvRdQUbEhIDg0NfYCqCAw
dDXCgC3GhgpiN5pYo4IxlhTFqLHEBDBGY+z64XOe9cze1/7ub3/vP+9v/Z69
11ozw33P5cmZmfpThh8xcNVVVlll14ZVVvnh/7/RZYMOS++c0Pv5t//Ubf+D
V3c/G77+xaPOm9B7Rvmfl/2g3/3Dj06Zt8GE3l3WfWXdA1bqa1/8ts/iO8b3
brl8zLk/6LsP+U+3L/ce3/vOSz5/7Ae9xqP/7Nj8tyt7L/7mp3/3dc8/z/u4
75gfJ59/OrOm53U89oInn/uJeV/P18x127E3u1ub1ozu8/mU8R9kuuPY7W7Y
euZa0XNpPW8ZVTvfut1BbZPL60T31UfPLxn8fqaX9+vxTuf7O0T35a/n7/Ws
PV80tvmdxqHrRvd1Xs9HbVh7Xvr74NVKm6wf3VcfPf/R8x9mevhza5x7ygad
ovvyb8mfS7/RdsXbe3bZILrP58obecC2fa7ptmHy+Zitl3lf/87R8/DfR2c3
4cV/ZbpX9vWvM+/r+UUnrKh9PbOvf5fovs7r+furv+99/UvR/fDfR8lN7fau
9/UvR/fDfz9lN+kPy72vfyW6H/77qbiXTn/L+/pXo/vhv5+qGzv5be/rv2l0
X/7l7Ou9eXSeOvz3UB/dnz3gde/fz+b4ejdE96WHw2949vVuNO9Tv5B9vZui
++G/n3a9Y/b13iK6v2bw76sJ/x6ao/vSO8FvTvb17mrep+6Qfb27Rfctv9rX
u3t0n/qDnT6aPaXT+Pzr3SO6r+dnHLHZXF/rPPUVe36S7fNe2Lfcv9Y+5/eD
p+4N/Z7ONfe7dGr/s9+hk0I/5c3BPud+l2Y++9FPmt8/pFPfX1J+0pPy7xf8
/mJ9P+F9y08fH7+/SPP7D/NTfnq+MP9+xO9f/H7F/JSfnuv7F7/fWd/flJfy
03N+v9P3R34/ZH7KT3pp/v2R3y8t3YL7lp/yR+D7Kb+/Wt+vU36ab37/lU59
f6ef8l7Iz7+2yweZ7onv1/r+bX0/Vx77yV9+W+X7Qt/fyQP8/s989pO/zh/x
0L+9+S5F/EBeYD77hfui5NZ58t/efJcj3iBfMJ/95N8hP/9Jny+8+a5EfGLx
iPLYL9wXFff55E+9+a5GPGPxi/LYL9wXVbew5z+8+Y75xuId3We/cJ5j/knx
FftQf/jv2sdj8RJ5ivnst97W/wp0c+PaW/2gU3xFrXz209dT+sn3av4jEjxm
8R77yV+65/4bbtU+zzG/WXyofPYL90+jeyKf550M3rN4UvnsJ3/pUUPe9ebZ
5kNq5bOfPj/SO4x4J9OzDZ5M8Sr7hfus2b25Y2mr9v0Q82eKb9lP/tLDHu60
Vfs8x7ya4mH2C/dZN3ffg7XXK8SL5FHyJPmVr3eMuePrTItHpefmvEgetXhS
eew3YmzNT+df+b72nLxoaeazn7TOS6f4kVr32Y9+Y3M9yeBHS+t+yk/a4keL
J3nf8lP+QoMfLZ7U/ZSfnlv8aPGk7qf89DzFj9LMS/lJW/xo6eG4b/kpf4TB
jxZPKi/ld+PwzzNNXnzB4Enm0U95uv/jhf/x9kVdxKMWT+o++40N9k+dm/Nw
7Tl5McWTus9+6q/zY8/8ypvvEubf5kndZ79w/5TcAcd/4813Gfvb5kndZz/5
63710dX2aZ/vSsSj5Enms58+/+LRLe/6tzff1YhHyZPMZz/5r8jPd5+2+j7t
853mSeazXzjPMS+SJ+nPPtTbnrfYm+eYF8mTzGe//b76MtDb7vy9N88xL1o8
qTz2C/dPvTtz91X3aZ/nmBfJk8xnv3D/NLiLRn3gzXPMixZPKo/9wv3T6D5Z
UJtnixfJk8xnP/WXHn3E8948x7xo8aTy2E/+0oOalmfa4kWLJ5XHfuE+a3Zb
v/2Rtx9iXrR4UnnsJ3/prq+85PFE94hvmcc+4f7q5r57+J1XdnhrfO9lxuu1
lhY/M5/9TtpylVd/8LdeH2a+zkv3vmn17H8f7AUe7mnwLXma//si/XbPtXiW
fGzxrfLpN+380E/+5FeLb5nPfvSTtnjW0rxv+enjS/GsNPMsP73eq+cWz1pa
eewnvxX5eWmLZy2+XY771Hq9V9riWYtvF+I+dTk/Lz0iwbPSzGM/+klbPGvp
Fty3/KRHGjxr8e0buG/5zZz67ck/6OL1YfCxxbfKo5/+Pen8Dl1r/uJX8rHF
t8pnv92DfVHn1v3nN9lz8qvFt8xnP/nPzc9/dsaG3nyXIj62+FZ57Bfui5K7
6rM1vfkuR3xMvmU++8lf9/fZfj1vvisRH5Nvmc9+4b6ouA1fW82b72rExxbf
Kp/9wn1RdZvtuo4332m+ZT77hfMc8yv5lv7sQ/31yx9nX2+LX8m3zGe/S59d
K9D/OGvjTFv8avGt8thPedKla7/Mnlv8Sr5lPvvJX/r2YJ5jfiXfMp/9iv2Z
6/p8ni1+tfhWeewX7rMm1/eZFd48x/xq8a3y2E/+0tf95X/Zc4tfLb5VHvvp
8yPdf8hPvf0Q86zFu8pjP/lLL/7NZye3z3PMr+Rb5rNfuM+6ub2v75C9/83i
R2ryK98/9/V1HQM/afGixaPSzGO/0SNDv2P2qj1vS/CjNPPZ75tcy0/PLX60
tPLYj37KawU/UpMndT/lJ01eJI/qOfNTfsonf1KTJ5Wf8pMmL5JH+Zz3LT/p
4Ql+pC7jvuWnjy/Fj9TKS/np+UiDHy2tvJTfe9vW/v2KF8mjFk/qPv2kl+Tn
m+eumele4MVeBk8yn/3kr/tf9epUmz/w4twET+o++8lf9z/cdFNvvkuYf5sn
dZ/9wv2zkmdb67z5Lkc8Sp5kPvuF+6Lstrt1Y2++KxGPWjxZ5KOf+uv8419v
5M13Ffsm5knms5/8l+XnX/2gkzffaZ5kPvuF8xzzInmS/uxD3eep5Re1z3PM
i+RJ5rPfeTPLgV4wcT1vnmNetHhSeewX7p969/P/dPbmOeZFiyeVx37h/mlw
jYs+uah9nmNeJE8yn/3C/dPoOuXzbPGixZPKYz/1lw7nOeZF8iTz2U/+0q2T
fpTpOQYvWjypPPbT50d62Aa1fIsXLZ5UHvupv3Q4z90jvmUe+6iv9ANrrp39
PMdy4/Va6/Vc8TPz2e/1/OdFdJ7+zNd5af68ycPTu1zX5+0Jva/OeVm6F3i5
p8G/5G3elxbPkpfJu8yj3yuDQ7+H8ufiW/IyeZf57Ec/aYtvLd5tw33L75Fc
T0rwrTTzUn7Syw2+tXQr7lt+yl+Y4Ftp5qX89PUhz6a08lJ+0i0G31qa9y0/
5b9u8K3Fu8pL+en5iATfSjMv5XfvHzbONHl2SYJ3lUc/ab3+O6tz50z3BM+m
eFf57Cd/+d2R7wvxLHmZvMt89tPnS+fLV23szXcp4mWLd5XPfuG+KLmOd3b2
5rsc8bLFu8pjv3BflN3mt3fw5rsS8TJ5l/nsp3nW+W2qnb35rka8TN5lPvvJ
X6//rjG95M13mneZz37hPMc8S96lP/tQH75pJ2+eY54l7zKf/fb8asNA3/rM
Vpm2eJa8y3z2C/dPvdv0wA7ePMc8S95lPvvp36P01JfX8uY55lnyLvPZL9w/
je6yfJ4tnrV4V3nsp3+P0js3fvHL9nmOeZa8y3z2U3/pbwf2yfRsg2fJu8xn
v3CfNbu/zD4g0xbfkn+Zz37yl+48o7c3zzHPkneZz37ylybPnnPVZveX9r2q
9wb568Ozc00+tfQ5OC9dvD8YPEqepB/z/zsg9PvqjvpMkxctzXz2OzvXOq/n
Fj9aWvfZj37S5EVLMy/lJ23xo6V53/LT52uhwY/UzEv56XmKH6WZl/KTtvjR
0rxv+UkvNfjR4skW3Lf8pFP8KM28lN9ao0qZJi++kOBJ5dFPunh/cq7Fi+RR
8iTz2S/cP3Vuk2sqmSYvthk8yXz2078n8egBu2/hzXcp4lGLJ5XHfuH+KbmD
+9R7812OeJQ8yXz2C/dF2R2wecmb70rEo+RJ5rOf/HX/xF3X9+a7GvEoeZL5
7Cd/3f96V3++0zzJfPYL5znmRfIk/dmH+o31Omba4kXyJPPZb/GAdQO94M3a
c4sXyZPMZz/lSZ9385aZtniRPMl89pO/9KMfb+7Nc8yL5Enms5/8pe/JtcWL
5Enms1+4z5owzzEvkieZz37nQP/0sy6ZtnjR4knlsZ/2jXS3fJ4tXrR4Unns
p/7Sf7jju/va57l7xLfMYx/1lb677/Z7jzn/quL1XL5+a72+K35mPvv1/UlT
5j8kP09/5h+Vn5cmT/98TNeXl81f+f08fz+xtMXP5F+d3xn6+pxfycfkW/oz
v3O/mtZ5PRe/ko/Jt8xnP/pJp3hWmvkpvx1yneJZat1P+em5xbOW1v2Un7TF
sxbf8r7lp/wUz0ozL+UnneJZat63/JT/RoJnqZWX8pMmv6b0Uty3/K7ttGWm
ya+LE3yr+/ST1vnPVumeafEr+Zh8y3z2C/dFnZvy9OaZJr/ONfiW+ewnf92/
8JNtvfkuRXxMvmU++4X7ouQm/W1rb77LmP+Yb5nPfuG+KLvRVzd6893Orym+
LX4fF/qF+6Li9j+1yZvvdn5N8a3y2S/cF1X3739s4c13mm+Zz37hPMf8Sr6l
P/tQ3zrkp948x/xKvmU++62+9aaBHlLaxZvnmF8tvlUe+4X7p9699u2embb4
1eJb5bFfuH8a3D/X7enNc8yvFt8qj/3kL/12Ps8Wv1p8qzz2C/dZk9v00lW9
eY75lXzLfPbT51/6tHEf/vEHbfEr+Zb57Kf+0ud99Hnmb/EseZf57Cd/6XCe
Y34l3zKf/eRPLX795LyffvRY54m978p//0TLWdtnumeCV8WbH+f3dV5++vk4
i0fJk/Jn/icH1/x0f/FlP8t0W4IfpZnPfv/JtfykLX60tPLYj37SrQY/WjzJ
+5afdIofpZmX8pNeZPCjpXnf8pNO8aM081J+0hY/Wpr3LT/NQ4ofpZmX8pNO
8SP1G7hv+e27/daZJi+meFL36aePR+efOLM5073Aiyme1H320zzr/mOfblGb
P/Biiid1n/2K/ZCfH3rLzt58lzD/Nk8qn/3kr/Pjf7GzN9/liEfJk8xnP/nr
/cLHddjWm+9KxKMWTyqP/cJ9UXGfTOjpzXc14lGLJ5XHfuG+qLrrp/fw5jvN
k8xnv3CeY14kT9Kffag/Om5rb55jXiRPMp/9vvxy60C/eUTfTFu8SJ5kPvuF
+6fe7dpvZ2+eY160eFJ57Kf9ID0gmOeYFy2eVB77hfun0S0+Z8dMW7xInmQ+
+4X7rAnzHPMieZL57Cd/6SNP6OHth5gXLZ5UHvuF+6zZnZrPs8WLFk8qj/0+
CfZZV/fqpft589w94lvmsU+4v7q5j67e6sKu+00sXr/l67V8PZf8zHz2e+mz
HTJ/vb5Mf+brvPTohb3Wnn6B/n2s7u4auXOmLV6OeBc8zvt357rgWfAx+ZZ5
9OvbJ/Sbnz+fA35tM/iW+exHP+WneJZaeSk/5ad4llr3U37SKZ6lbsV9y0/5
KZ6l1v2Un56neJZaeSk/Pbd41tK6n/KTTvGsNPNSftIjDJ619FLct/w2fnkX
bz90jviYfMs8+knr/I7v/TTT4mfyscW3us9+8pdfj3xfkF/bDL5lPvvJX+ff
Pq6PN9/t/JriW91nv3BflNw6nfb15ruM7y823+o++6m/7j87xp/vCubf5tvi
98+hX7gvKq5+wUHefFcx/zbfKo/9wn1Rdccv29+b7zTfMp/9wnmO+ZV8S3/2
oX7koG7ePMf8Sr5lPvud/exuge52xoHePMf8Sr5lPvuF+6fevXHP0d48x/xq
8a3y2C/cPw3uD4ft7c1zzK/kW+azX7h/Gl3vFXtk2uJXi2+Vx353B/usyb03
aH9vnmN+tfi2+PlB9JO/9HPLv13rBz3b4FfyLfPZL9xnze7zzTt5+yHmWfIu
89lP/tKv/HINb55jfiXfMp/9wn3Wze3x1NCmyoLJvZ/Lf37uvJ8PunrBRZN7
X5O/3/iyV48//29dJvfeMH9/xI6vHHPiOvdMKn7f2kMb7rdnz/0n9b4759n+
2+/TPPDv7XxMXib/8vVqvh+D73/mz/s9d2KfLK+Xwb/U7MO+Q4fslWnx9LBc
i3fJ0+Rh5rHfL3YN/ZQ3x+BfauazH/303OJfaual/KTJu5ZmXspP2uJfS/O+
5aePb6HBvxYP637KT9riX4uHed/ykybvWpp5KT/p1xP8S837lp8+f+TdlFZe
yq/jp3t489054mmLh3WfftI6f/pxu3n7oi7iaYuHdZ/9wv1T5+aO7p1p8S55
mjzMfPaTv86//PQe3nyXIp62eFj32S/cFyV35MKe3nyXI54mDzOf/cJ9sZLf
v+jjzXcl4mnyMPPZL9wXFTfz+e28+a5GPG3xcPHfB+gX7ouqe+HDXt58p3mY
+ewXznPMu+Rh+rMP9ZW3HOzNc8y75GHms9/3PXoG+p2bT8+0xbsWDyuP/cL9
U++uWPtgb55j3rV4WHnsJ//i5xNb+nvzHPMueZj57Bfun0Y3/NTac4t3LR4u
fv4Q/YYG+6zJvX/Ydt48x7xLHmY++6m/9Ff5PFu8a/Gw8tgv3GfNrun2IzNt
8a7Fw8pjP/lL/2JcD2+eu0d8zjz2OSP3kz74zw2LXqybZL7ebL0eLf5nPvsd
8P6+mb/O05/5B+bnpYe8fFDG9+Jh8jH5ljzN/z7odnLoJy1+JR9bfKv77Hf4
z0K/x86r6TaDZ6mZz37S8tsq1ymelWYe+9FPujXBs9S8b/lJWzxr6Um4b/np
87UowbPSzEv5Sad4lnoh7tNPv39OeniCZ6lLuE8tv665tnjW0spL+RXPEzwr
zbyUn+Zb/Eo+Jt8yj37SOn/YSzX/XuBXi2+Zz37h/qlzz9+wd23+wK8pvtV9
9iv2g14vD+a7FPEx+Zb57Bfun5I7+MA+3nyXIz4m3zKf/cJ9UXavtRzuzXcl
4mOLb4v3Z6NfuC8qbuf/7O3NdzXiY/It89kv3BdVd+4M5813mm+Zz37hPMf8
Sr6lP/tE/a7Z35vnmF/Jt8xnv4+/3DfQR7x1mTfPMb9afKs89gv3T7277tTB
mR5p8Cv5lvnsF+6fBtcy/TBvnmN+Jd8yn/3UX/qYvx6TaYtfybfMZ7+tgn3W
5MY8daQ3zzG/km+Zz37qL/3hURtmeo7BrxbfFr//Gf3Cfdbstjlyq0xbPEve
ZT776fMjHc5zzK/kW+azn/yLv299zNHZ69e9wJ8WT5Jf+fo3/d7Ptd7/TB61
eFJ59Htwq5rWefmLH8mj5Enmsx/9lJ/iR2nmp/ykU/xIzfuWn7TFj5ZuxX3L
Tx9fih+lmZfy03PyInmUz5WX8pO2+NHSZdy3/KTfMPjR5Enct/z08aX4UZp5
Kb8p9/bNNHkxxZPKo5/y9PswntnnqEz3BC+meFJ57Kc83d/509p+ingxwZO6
z37y1/kdtunnzXcp4lHyJPPZL9wXK3n4vcO9+S5HPEqeZD776fOv13v7vH+8
N9+ViEctnlQe+4X7YiX/lo715rsa8Sh5kvnsF+6Lquu5/ARvvtM8yXz2C+c5
5kXyJP3Zh3r2hD7ePMe8SJ5kPvuNeLZfoD99+TBvnmNeJE8yn/3C/VPvJv1m
gDfPMS+SJ5nPfuH+aXBn3t/Hm+eYF8mTzGe/cP80usO7N2Xa4kXyJPPZT/2l
n5+/szfPMS9aPKk89pO/9IB8nmcbvEieZD77hfus2d24dJi3H2JetHhSeewn
f+nHjz3Hm+fuEd8yj33C/dXN7bfFgcvPendS8X5lvl7L13PJz8xnv2dePTbz
1/up6c/8p/Pz0s8+OiB7v0gvg2epydN8v8nNh52YafGxtN7/bPGx+JZ57PfX
+pqf7g/6+8mZnmPwLDXz2U9a52/KdYpnpZnHfvRTHvk1pXXf8hMf/yrXFs9a
WnnsJz/9vRI9X2jwrMW3ymM/+YmPpcmvlmYe+9FPOsWz1Lxv+UkvNXjW0i24
b/lJjzR41uLbN3Df8nvv6KMyLX4lH1t8qzz6Sev8n+491NsXdREfk2+Zz36a
B/H4nfm+IL+m+FZ57Bfuiy6Y71LEx+Rb5rNfuH9KrtPF/nyX8f0l5lvms58+
P7o/vP9gb74rmH+bb3Wf/cJ9UXHH9D7Tm+8q5t/mW91nv3BfVF2Pa07z5jvN
t8xnv3CeY34l39KffaibLtgj0xa/km+Zz363zhwU6Ds6Dsu0xa8W3yqP/ZQn
veNG/TJt8Sv5lvnsJ3/p63KesPiVfMt89pO/9KU3bJtpi18tvlUe+/0q2GdN
mOeYX8m3zGc/+UtP/03XTFv8avGt8thPnx/pTy7fy9sPMc+Sd5nPfto30heM
2sGb55hfybfMZ7+bg33WzZ20X+390OTPngZPkl/5fmr6nZJr8SN51OJJ3aff
glLod3L+XK/PkkfJk8xnP/rpucWPFk8qL+Wn563gR2rxJPNSfnpOflyR4End
T/np60P+pBZPMj/lp+cpfqTW/ZSfPj7yYkrrfspPOsWP1Lxv+UmTF1N6Ke5b
flt9dkqmxYvkUfIk8+gnrb8H8ptu/TMt/iSPWjypPPaTv+6/duiptfkDL841
eJL57Cd/3Z/61vnefJciHiVPMp/95K/za2401JvvcsSjFk/qPvuF+6LsDvvj
aG++KxGPkieZz37hvqi43QcM8ea7GvGoxZPKY79wX1Tdn/cY6s13mieZz37h
PMe8SJ6kP/tQDxy2mzfPMS+SJ5nPfh9+eXKgz2g62ZvnmBctnlQe+4X7p97t
N2KUN88xL1o8qTz2C/dPg1v7i8O9eY55kTzJfPYL90+jO32jXTJt8aLFk8pj
P/lLD1y7jzfPMS+SJ5nPfvKXvuDqYd5+iHmRPMl89iv4JNd/XveKTFu8SJ6M
eBX9Tg32WVf3p+OP8+a5e8S3zGMf/fsv/p7JqNHZz/ctN16v5eu55Gfms5/L
f35Q5+nPfJ2X5s8fbupGLBz33uTi5/2uvrkl070M3qUmb8tP96XFs+Rl8i79
2aeyfujXvbmmLb6lZj77SctP2uJbi3eVx3702yzXkwy+tXhX9y0/nZdebvAt
NfPYT1q8vEmuFxp8a/Gu8thPfjqv5xbfUjOP/eSn91dItyT4Vpp57Ec/5ZNn
U1p5KT89H5HgW2rdT/mtNmtkpsmzSxK8qzz66d+rXv/te9s5me4Jnk3xrvLZ
T/7y2/+GX2SaPJviXeWxnz5fOj/xR0O8+S5FvEzeZT77hfun5Gb9/AxvvssR
L1u8q/vsF+6Lstv/lYHefFciXrZ4V/fZL9w/FffAJQO9+a5GvEzeZT77hfun
6jqvGOnNd5p3mc9+4TzHPEvepT/7UF/wzMnePMc8S95lPvs9OuD4QA8dcKE3
zzHPWryrPPYL90+92/X5Id48xzxr8W7x/mb0C/dPg7u0yxBvnmOetXi3+P0e
6Bfun0Z34sIrMm3xrMW7ymM/zZP0tIsHe/Mc86zFu8pjP/lL/++A2r6YbfAs
eZf57Bfus2Y34sHavyeLb8m/zGc/9Zd+ct9LvHmOeZa8y3z2U39p8uzSnc57
sd+BrcXvt5Amn/YyeJPn38y1eJE8avGk5bfrGqHfG/lz8uIcgyeZz37003OL
Hy2t+yk/afKixZPMs/x0/2+5Jj+uMHiS+ewnP93X12ch+DHFk7rPfvLTfeWT
F8mjes589pOf7ktb/Ghp3i8ZftJLDX60eLIF9y0/fXwjDH6kZl7K77P7fpFp
8uILBk8yj37Sxe+n6DIq0+JF8ih5kvnsp49H51ebf2ami7+XBx61eLL4+T30
U3+d/+a7y7z5LkU8Sp5kPvuF+6LkXl1yjjff5YhHyZPMZ79wX5Td6P1HevNd
iXiUPMl89gv3RcXddIs/39WIRy2eLP6+CPqF+6Lq1rz2XG++0zzJfPYL5znm
RfIk/dmHevUHT8i0xYvkSeaz3397DAt043XXZNriRfIk89lPedLXNl7uzXPM
i+RJ5rOf/KXn//xSb55jXiRPMp/9wv3T6CZ3nZ5pixctnlQe+70Z7LMmN33Q
od48x7xInmQ++8lfuuv3tXm2eJE8yXz2C/dZs5u7x7xMW7xInmQ++8lfetD2
N3vz3D3iW+axj/ykL7136PG/u7i1eD2Xr99ar++Kn5nPfg/fe1Hmr/P0Z/5D
+Xlp8vQvtx3zr60Wtha/T25+62WZtniX+tr8vrT8xK/kY/It/Zh//HeXBX6t
rZdn2uJZauaz3zW51nl9PCmelWYe+9FP+ZPAsxbfMi/lJ70cPGvxLfNTfspf
CJ61+Jb5KT89J79afMv8lJ90imepy7hv+Snf4llLKy/lp+cpnpVmXsrv8qOv
yLT4lXxMvmUe/aR1/upJF2Va/Eo+tvhW99lPH4/Ob53vC/Er+Zh8y3z2U3+d
3+beSd58lyI+Jt8yn/3C/VNynQeN9ea7HPEx+Zb57Bfui7Jre/xCb74rER+T
b5nPfvr8iI9bl0z25rsa8bHFt8pjv3BfVN03e17izXeab5nPfuE8x/xKvqU/
+1D/sZM/zzG/km+Zz349vrog1AsmefMc86vFt8pjv3D/1LtPL7zem+eYX8m3
zGe/cP80uIHHnO3Nc8yv5Fvms1+4fxrdb+a2ZdriV4tvi/dfoF+4z5rc2W+M
8uY55lfyLfPZT58f6f75PFv8avFt8fcE0S/cZ83uo3/VPj6LZy3eVR77yV+6
8cBTvXmO+ZV8y3z20+dHmvzabafxP/muNKX3nfnvn+i75cRMW7xK3tT5naH1
83HkUfIk/Zl/0WdXZVrnj86fixfJo+RJ5rMf/fTc4kdq5qf8pMmLlmZeyk96
ucGPluZ9y096ocGPFk/yPrV4VJq8aGnmsR/99PWx+NHSup/yk7b40eLJFty3
/JSf4kdp5qX8Xv98bKbFi+RR8iTz6Ke84vdTrDoh0+JF8qjFk8pjP/nr/Lwe
V2ZavEgeJU8yn/308ej8SYOu8ea7FPEoeZL57Bfui5I7cpWp3nyXIx4lTzKf
/dS/+PsiO4z35rsS8Sh5kvnsF+6LintsxQRvvqsRj1o8Wfx9EfQL90XVnT17
jjffaZ5kPvuF8xzzInmS/uxDfdxqF2fa4kXyJPPZb+CzoX5v2a8zbfEieZL5
7Kd/j9Jz/3SNN88xL5Inmc9+8peefs4kb55jXrR4UnnsF+6fRrei822ZtniR
PMl89lN/6WMOvdqb55gXyZPMZz/1l27d88RMW7xo8aTy2C/cZ81u63FjvP0Q
8yJ5kvnsp8+PdDjP3SO+ZR77HB3sr27u4U9PnTnooCnF67d8vZav55Kfmc9+
P7tpSuav32dBf+bvkJ+X3nCzmQ1/vET/PlZ3G+S6Z4KXi98XBx7n/c65Fs+S
j8m3zKPfYctnBH7ybzN4lpr57Ec/5ad4Vpp5KT89b03wLLXup/z09U3xLLXy
Un7S5GFq8i3vW37SFs9amvctP33+yK+WZl7KT9riWUvzvuUnPdLgWYtvl+K+
5Ve5Zrq3HzpHfEy+ZR79wn3T2d16bk3r/bzkY/It89lP/vJ78rhJtfnL+ZV8
bPGt8thP/jr/45dnePNdivjY4lvdZz/N29z8/P6bTPHmuxzxMfmW+eynr8e6
+vnAO2Z4812J+NjiW+Wzn/pPyc/P63iFN99VzL/Nt8X7OdBPn/+P8vOzrp3k
zXeab5nPfuE8x/xKvqU/+1D/9fgbvXmO+ZV8y3z2m9fjikAf3PykN88xv1p8
qzz2C/dPvbtj23u9eY75lXzLfPYL90+DGznzJm+eY34l3zKf/cL90+iWXLUo
0xa/km+Zz37hPmty6/S8yJvnmF8tvlUe+8lfelSl9vWZY/Ar+Zb57Bfus2bX
sePTmbZ41uJd5bGf/KU32Xy+N88xv5Jvmc9+8pd++cFTNp3/+tTi5+der57c
74vfTi3ebzxj6XHPtU6eWrw/YuPF/XbZ4ripxe9b2/TOI+c/0jy1+Ht8/T+f
s/vNH7TzMXmZ/MvXq/l+DL7/mT/v13/57Cyvp8G/1OzDvn/s0hb4vZxr8a7F
09LMY78R784J/OTfZvAvNfPZj37SFv9aPMz7lp90q8G/1MxL+Umn+FeaeZbf
R/l5fb1T/EutPPajn7TFv5bmfWq9/0K6JcG/0sxjP/q9lGvybkorL+Wn5yMN
/rW07qf8bt/xBm++O0c8TR5mHv2kdf7PH83LNHm3V4KHdZ/99O9J51fccX1t
/nLeJU+Th5nPfupf/D7mK+Z6812KeJo8zHz2U3/dv/L+2d58lyOetnhY99lP
/rq/uH6eN9+ViKfJw8xnv3BfVNxVP7/Om+9qxNPkYeazX7gvqm78XjO8+U7z
MPPZL5znmHfJw/RnH+qTD6l9PSzeJQ8zn/3+/OWsQB+924PePMe8a/Fw8fs0
0E950kdNuN2b55h3LR4u+B/9wv3T4OYsfNib55h3ycPMZ79w/zS6b1b5baYt
3rV4WHnsF+6zJsxzzLsWDyuP/eQvffPtozNt8a7Fw8pjv3CfNbvj83m2eNfi
YeWxn+ZV+i89h3nz3D3ic+axj/69FO8f2XyfD37ScWrx+jNfb+br0eR/5rPf
Mc8dlvnrPP2Zr/PSsxbU+F78Sj4m35Kn+d8H+6wR+kmLXy0+lmY++1274ojA
r/+rNT0nwbPSzGc/aflJd0jwLLXy2I9+++Z6coJnqZWX8pNeAZ79yOBb5qX8
pFM8K838lJ8+PvIr+ZjPdd/y0309bzF41tK6z370k7Z41uJb3rf8pIcneFaa
eSm/l4YdmmnxK/mYfMs8+knr/N53HZxp8Sv52OJb3We/fYP9U+cuyfeF+JV8
bPGt8thPX2+dH9t2lDffpYiPybfMZ79w/5Tcz7oe5c13OeJji2+Vz37hvii7
Aw862pvvSsTHFt8qn/3CfVFx62zTz5vvasTH5Fvms1+4L6qu9fODvPlO8y3z
2S+c55hfybf0Zx/qPpsf7M1zzK/kW+ZH/d49ItB9Hx3izXPMr+Rb5rNfuH/q
3a3/OSXTFr+Sb5nPfuH+aXAXLKt9PZYY/GrxrfLYT/7SHzwyMNMWv1p8qzz2
k7/0Tuuf4s1zzK8W3xa//xn99PWW3uWJ/t48x/xKvmU++4X7rNnVbT7cm+eY
Z8m7zGe/fYN91tWtO30/b55jfiXfMp/99g32WTfXPLb2+jX50+JJ8itf/6af
dPH+Z/CoxZO8L/2XwaGfnreBF+cYPMl89qOftMWPlp6D+5afdIofpZmX8pNe
nuBH6sm4b/lJW/xo6RW4b/lJl8CPKZ7kfctPOsWP0sxP+Umn+JGa9y0/afJi
SvO+5bfPo30zTV5M8aTu009a59cZcmSmxYvkUfIk89kv3Bd1btC4o2vzB160
eJL57FfMc37+wM+P9ea7FPGoxZO6z37y1/kxZx3nzXc54lHyJPPZL9wXZbfe
Gv29+a5EPEqeZD77hftiJf/udrQ339WIR8mTzGe/cF9U3fk39ffmO82TzGe/
cJ5jXiRP0p99qB8qHVibB4MXyZPMZ7/G548L9MIdDvfmOeZFiyeVx37F/Or1
4rkHZdriRYsnlcd+4f5pcD+56AhvnmNetHiy4Gn0k790y2m1j8/iRfIk89kv
3GdNmOeYFy2eVB77yV963IS9vf0Q8yJ5kvnsF+6zZjcsn2eLFy2eVB77hfus
K+a5e8S3zGMf+Ulfv+9xq74+emrx+i1fr7VezxU/M5/96n53bOav8/Rnvs5L
H9p8QvZ+EYtnqcnTfL/J6t/3z7TePy2t9z9bfEytPPYb/F7Nr/j9HONrz8mv
lmY++0nrvDT5NaV1n/3oJ01+TWnet/ykya8pzfuWn3SKZ6l53/KTJr+mNO9b
ftLDEzxLzfuWn/TSBM9St+C+5Sc9MsGz1G/gvuX3+OJjM01+TfGt8ugnrd+f
3NB0rLcv6jD/Nt8qj/3C/VPnrq8cU5s/8GuKb5XPfvLX708+7fAB3ny382uK
b5XHfvLX/frfneTNdxnzb/Ot7rNfuC/KrvGJk7z5rmD+bb7VffYL98VKXs/z
ya/LE3yr++wX7ouq+/SLE735TvMt89kvnOeYX8m39Gcf6os77e/Nc8yv5Fvm
s98/vukX6HVfqeVZ/GrxrfLYL9w/9e5HBx7nzXPMrxbfKo/95C/993UP9uY5
5leLb5XHfuH+aXSXb3Z4pi1+tfhWeewnf+kPv9jPm+eYXy2+VR77yV+6es7p
3n6I+dXiW+WxX8E7uV71oQsybfGsxbvKY79wn3V1J114pjfPMb+Sb5nPfvKX
fvf8k7L3Q/cEf/YyeJL8yvdT009af5+PPGrxZC/cl9+BJ9W07uv5HPCixZPM
Zz/6SXdI8CN1G+5bftKTE/xI3RH3LT/pFQl+pG7Fffoty89Lp/iRejnurzD8
pFP8SM37lp90ih+ped/yk07xI/Vw3Lf8pMmLKb0U9y0/zTd5cUmCJ3WfftI6
P/mtEzNNXuyV4Enls5/8dX783qdkmrw4N8GTus9+4b7o4ra78gRvvtt5McWT
us9+8tf50vRjvfkuY/5tnlQ++8lf5w958lhvviuYf5sndZ/9wn1RcQtPPsGb
7yrm3+ZJ5bFfuC+q7rvP+3rzneZJ5rNfOM8xL5In6c8+1A/s3t+b55gXyZPM
Z7/vtz060L8ZMcyb55gXLZ5UHvuF+6ferfrFIG+eY160eFJ57BfunwZ34Nxj
Mr3E4EWLJ5XHfuH+aXQfv177eli8aPGk8thP/tI97j3Om+eYFy2eVB77yV96
zd0P9eY55kWLJ5XHfsW+yfV3HQd58xzzosWTymO/kH+6uk5rHezNc/eIb5nH
PiHvdHP3tbRkP9+3zHi91no9V/zMfPbTzw/q92/Qn/k6T62f53vif6e9f/J/
23l5x+tqmrxsafL27/4X3pe/+NbiZfKu7rPPlW+EfpvcXtMpvpVmPvtJy086
xbfUymM/+kmn+Ja6A+5bfk/mmnxLXibvKi/lp+cpvqVWfspPOsW31LxPrfdX
SJNnU7qE+9Q6L02eTWnet/ykhyf4lpr3Lb/ve9Q0eXZxgneVRz9p/X6Mw/P5
Js+meFd57PdEsH/q3Jn5viDPpnhXeexX7If8/Gdvn+LNdzvPtiV4V/nsF+6f
lbz+twHefLfzbIp3dZ/9wn1RdutdPMCb7wrm3+Zd3We/cF9U3Dkj+3vzXcW+
sXm3eH8G+mlf6OfxPrhpoDffad5lPvuF8xzzLHmX/uxD3XWnY2vzYPAseZf5
7LdvlxMCveLr0715jnnW4l3lsV8xv7kee/OpmbZ41uJd5bFfuH9W/vfA1v48
xzxr8a7y2E/+0otmHZ9pi2ct3lUe+8lf+rlhw7x5jnnW4l3lsZ/8pQ/eamSm
LZ61eFd57Bfus2bnjhifaYtvLf5VHvvJX3q1QdO9eY55lrzLfPaTP7V49PpR
Q0a/sOW04vVhafEkeZW8qfN6/feGXIsXyaPkSfozf6N+oZ+ekxfbDJ5kPvvR
T5q8mNK8b/lJtxr8aGnet/z08S03+NHiSd1P+el5ih+lmZfykyYvkkf5nPct
P+UPT/AjtfJTfnqe4kdq5aX8pFP8SM37lt+5uw3KNHnxhQRPKo9+0jo/5Ogz
vH3Rzos9EzypfPYL90+du2VU7XnEiwmeVD77FfOcn++4y2BvvkuYf5sndZ/9
wn1Rcqt3P92b7zLm3+ZJ3We/cF+UXVOvgd58VyIeJU8yn/3CfVFxy8YN9Oa7
GvGoxZO6z37hvqi6k74c7M13mieZz37hPMe8SJ6kP/tQdzxtqDfPMS+SJ5nP
fu9+c1qg9/vlWd48x7xo8aTy2C/cP/Vuu8NHevMc86LFk8pjv3D/NLimR4d7
8xzzosWTymO/cP80uhcOOyXTFi9aPKk89rsh2GdN7oB3BnjzHPOixZPKYz/1
L94P/Z9jM23xosWTymO/cJ81uw9vGZ1pixctnlQe++nzU/x97E9HevPcPeJb
5rGP+kp3G3/EzpfuMc18/dZ6fVf8zHz2m3rP0Mxf5+nP/Cn5+eL9yODpiz86
80c79J9W/D65a9ZrybTFz+TfS/L70vITv5KPLb6VP/O/fTn0u3BWTc9J8Kw0
89lP/eWn5x0SPEutPPajn/ImGzxraeWl/KRXGDxr8W0r7lt+0imelWZeyk+6
ZPCspXnf8tPnz+JZi291P+Wn5ymelWZeyk+a/JrSvG/5zZpcmz/y6+IE3+o+
/fTxFL//bf0RmSa/9krwre6zn/J0ftrskZmO+DXBt8Xvx0A/9df56sNnefNd
wvzbfKv77Bfun5L78hfDvPkuY/5tvlUe+4X7ouym/PcMb74rER+Tb5nPfuG+
qLgHrh3uzXc14mOLb5XHfvJflp/f7tBh3nyn+Zb57BfOc8yv5Fv6sw911xOG
ePMc8yv5lvns99q7wwL91Y5jvHmO+ZV8y3z2C/dPvTv+u2HePMf8avGt8tgv
3D8Nru8hta/3EoNfybfMZ79w/zS6Xh0GZ9riV/It89lPnx/pcJ5jfrX4Vnns
p/7F74c+aIA3zzG/km+Zz37hPmt2H3x9ojfPMc+Sd5nPfuE+6+o6X3q4N88x
v5Jvmc9+lwT7rFvErxPnj5oyt3Va7/n575848YyatniVvKnzvaDFi+RRiyfp
J73TIaHfgPy5+JE8Sp5kPvvRT88tfrR4UnkpPz1P8aM081J+0il+pJ6M+5af
8lP8SK28lJ+0xY+W5n3LT9riR4sned/yk07xozTzUn7Fc4MfLc37lt+DbSMz
LV4kj1o8qTz6Sev8ms+e6e2LuohHLZ7UffYbEOyfOrfRDcNq85fzInnU4knd
Zz/11/m/bXi+N9+liEctntR99lN/nd/zKX++yxGPWjyp++yn/jp/8N0jvPmu
YP5jnmQ++4X7ouL+dMd53ny38+KyBE8qj/3CfVF1dV+f7813mieZz37hPMe8
SJ6kP/tQX330IG+eY14kTzKf/TZ+/qxAd33iQm+eY14kTzKf/cL9U+8W3l77
eCxetHhSeewX7p8GV/fm2d48x7xInmQ++8lf+qtnavNs8SJ5kvnsF+6zJvfI
egO9eY55kTzJfPaTv3TpltO8/RDzInmS+ewX7rNm1+wu9fZDzIsWTyqP/U4M
9llXt/5np3rz3D3iW+axT7i/urm6u0/ve+St9uu1fD2X/Mx89jvo1rMyf70/
mf7M13np3T44Z5M1n9C/j9XdrrlO8bKek8d5X1r8Sj4m3zKPfps9H/rpucWz
1MxnP/pJWzxr8W0b7lt++vyneFaaeSk/aYtnLd2K+/TT+4OVn+JZaeaxH/2k
UzxLzfuWn3SKZ6l53/KTTvFsxLe4b/np85fiWWrdT/lNuOssbz90jviYfMs8
+oX7prM7d8zoTItfyccW3+o++8m/+Pm/fF+IX8nHFt/qPvvt8kHot94WI735
LkV8bPFt8fOD6Kevh87vcuQob77LER9bfKt89pO/zj90hj/flYiPybfMZ79w
X1Tchw8O9ea7GvEx+Zb57Bfui6rb4qtR3nyn+Zb57BfOc8yv5Fv6sw/1q2PO
8+Y55lfyLfPZb6dvRwZ66YCrvHmO+dXiW+WxX7h/6t2D/cZ78xzzq8W3ymO/
cP80uHHDLsv0EoNfLb5VHvuF+6fRnZHPs8WvFt8qj/3Uv/j5w2CeY361+FZ5
7Cd/6QmrnOHNc8yvFt8WPz+IfuE+W8nXs4Z68xzzrMW7ymM/ff6lw3mO+ZV8
G+Wjn/ylx06ZcvvipdN7/z7/+bnjpkx+d6Mnp/eenr/f+M0Txx9915TpvTvn
74/47SGXP7v38dN7n5m/vjxy3Ut6vdF1eu+7c5794tsL7hj5WTsfk5fJv3y9
mu/H4Puf+fN+u+9eyyM/W5p92HfjU0I/afGuxdPUus9+/fqEfvJP8a8089mP
ftIW/1p6Du5bfpVcp/hXmnkpP2ny7zKDh5mX8lN+in+lmZ/yk07xLzXvU+v9
zdIp/qUu4T61/KSXGvxr6Rbct/ykybuWZl7K77bHfuHNd+eIpy0e1n366eut
34+x027nZVq8S54mDzOf/ZSn8++dVPMX75KnycPMZz/56+f1ht90kTffpYin
ycPMZ79wX5Tc2HnnevNdjniaPMx89pO//j7IOVtc6M13JeJp8jDz2S/cFxX3
48Vne/NdjXiaPMx89gv3RdXtc+g53nyneZj57BfOc8y75GH6sw+1u+AX3jzH
vEseZj77nf/ueYFeY9m4TFu8a/Gw8tgv3D/17uerj/PmOeZd8jDz2U/+xfPv
fJ6IeZc8zHz2C/dPo+uaz7PFuxYPK4/95C/dNna8N88x75KHmc9+8pfe/7jh
mbZ4lzzMfPYr9k2uT/vrpExbvGvxsPLYT/Mqfe9b47157h7xOfPYR32lX33t
/FHN600vft8FX2+2Xo8W/zOf/da+/qLMX+fpz3ydlz76y0szvicPW3xLnuZ/
H3z15iWB39e5Fr9afEyt++z3j9+GfjsNrWnyq6WZz37SOq+Pp6PBs5YuXl8f
+v/2kya/Wpp5KT/p5QbPWpr3LT/pFM9KMy/lJ01+JR/zOe9bftLk15Qu477l
J53iWWret/ykLZ619FLct/w038XfwwYfW3yr+/ST1v1Dv7g40+RXi2+Zz37y
1/lNvrigNn/g17kJvtV99pO/7l/57RhvvkuYf5tvdZ/9wv1Tcg3LL/bmuxzx
MfmW+eyn/rp/1duXefNdifiYfMt89gv3RcWd/5Y/39WIj8m3zGe/cF9U3Ziv
x3nzneZb5rNfOM8xv5Jv6c8+1M23TvDmOeZX8i3z2a93l18E+pTx0715/r/w
q8G3xe+HRr9w/9S7d+6Z5s1zzK8W3yqP/cL90+A2mXylN88xv1p8qzz2C/dP
o3P5PFv8avGt8thP81o8D+Y55leLb5XHfvKXPmXRWZm2+JV8y3z20+en+Pvd
25ybaYtnybvMZz/1L95PMmywN88xv5Jvmc9+6i/9l2PHZa9fixfJo+RJ8itf
/6aftHiRPEqeZD79Xt419NNzvT5LHiVPMp/96PfnXHdI8KM081N+ej45wY/U
ykv5/TXXKxL8SK28lJ90ih+pl+O+5ad88mJK637KT7olwY/UvG/5SZMXU3o4
7lt++viGJ/iRWvdTfjNOvCLT5MUUTyqPfsrT78N44t6aJi+meFL57BfuizrX
sb72XLxIHiVPMp/95F/wZ7/x3nyXIh61eFL57Bfui5Kr9rrcm+92XrR4kvns
F+6LlX6zr/Tmu4L5t3lS+ewX7ouKO/DTCd58VzH/Nk8WeegX7ouq63f4eG++
0zzJfPYL5znmRfIk/dmHuunM0d48x7xInmQ+++347cWB3rPzZG+eY160eFJ5
7Bfun3q384kXZNriRYsnlcd+4f5pcEdvNibTSyxeBE8yn/3070X63nyeLV60
eFJ57Kf+0l8MG+7Nc8yL5Enms5/8i5/3u+Fqb55jXiRPMp/9wn3W7L4d9Utv
nmNeJE8yn/3CfdbV/ead87157h7xLfPY56/B/urmPvqmtfXLs6cXr9/y9Vrr
9dzi/SLIZ7/fX3NF5q/3U9Of+c/m56V3ObP2fhGLZ6nJ02/i/Sb3v1bTen/z
A7kWv1p8TK089lvjwdBv8GZXZdriWWrms5/6y0/a4lmLb5XHfvSTtniWmnkp
P318KZ6VZl7KT88tnrW08lJ+0imelWZeyk/5KZ6l1v2Un55bPGtp5aX8pC2e
tfiW9y2/U7a9PNPk1xcMvmUe/aR1/qMhY7x9URfxscW3yme/cP/UuX89kM8z
+LUtwbfKZz/5i48fXDDZm+9SxMfkW+azn/x1/qTLJ3rzXY742OJb3We/cF+U
3b19J3vzXYn4mHzLfPaT/6T8/Bqr+fNdjfjY4lvlsZ/mQT8/ePYtE735TvMt
89kvnOeYX8m39Gcf6rt/ebk3zzG/km+Zz37nvHtFoM+Yd6U3zzG/WnyrPPYL
90+9m7j2BG+eY34l3zKf/cL90+Beu+dCb55jfiXfMp/9wv3T6Ia31L4fW/xq
8a3y2C/cZ02utfkyb55jfrX4VnnsJ3/pGYMv8fZDzK8W3yqP/QreyfX+z47L
tMWz5F3ms98DwT7rinmO+ZV8y3z2U3/pWYfX3g8tXiSPkifJr3w/tfx0X1p/
n488avEk7yv/vz+raZ3X8zngxTaDJ5nPfvSTTvEjdRvuW37SFj9auiPuW35X
59riR4snlWf56f3B0il+lGYe+9FP+RY/Wlr3U37SFj9aPMn7lp90ih+lmZfy
kyYvpjTvW35XXjIp0+TFxQmeLH6/HPykdf7ULcZ7+6IO82/zpO6zX7h/6tyl
h07MNHlxboIndZ/95K/7rf+Y6M13Oy+meFL32U/+Oj+g80RvvsuYf5snlc9+
8tf5D/td4c13JeJR8iTz2U/+U/LzF2x4hTff1YhHLZ5UPvuF+6LqJvxqrDff
aZ5kPvuF8xzzInmS/uxD/dL0sd48x7xInmQ++13bZVygG3eb5c1zzIvkSeaz
X7h/6t3VD1ztzXPMixZPKo/9wv3T4PZztXlbYvCixZPKY79w/zS6d7tNzbTF
ixZPKo/95C+99O3p3jzHvGjxZPH3S9BP/tLjj77Bm+eYF8mTzGe/Yt/kercO
t3jzHPMieZL57BfyT1d3yuJ53jx3j/iWeewT8k43t+kmE7Of77Ner+XrueRn
5rPf5fnPD+o8/Zk/Lj8vzZ8/PGvJtJGX/W968fN++/y9pnuCdy3+JW/LT8+l
9ff5LF4m7yqPfZrvrmndH7n2jEyn+Faa+ex3dq7lp+cpvqVWHvvRT3kW31pa
eSk/afIteVm8y7yUn/ItvrW08lN+0im+lWZeyk86xbfUvG/5SS9N8C11C+5b
fvr8pfiWWnkpvxunTMk0eTbFu7pPP+Xp/CZvT840eTbFu7rPfsrT+f4f1PzJ
syneLd6vjH7qr/P77+Hvi3aebUvwrvLZL9w/JXfDSf58t/Nsind1n/3CfVF2
8zaY5M13JeJl8i7z2S/cFxU3o3mqN9/ViJct3lU++4X7ouoGHz7dm+807zKf
/cJ5jnmWvEt/9qHeaeJl3jzHPEveZT77/embiYE+4Pe1ebB41uLd4ucH0S/c
Pz/8vujp3jzHPGvxrvLYT/7SP/rDDG+eY561eFd57Bfun0bX9t6sTFs8a/Gu
8tgv3GdN7vujrvDmOeZZi3eVx37yl36qelWmLZ61eFd57Bfus2Z3ZT7PFt9a
/Ks89tPnv+DtYy7x5jnmWfIu89lP/anFs0fsf/X3/+o2o/j9FtLk054Gb/L8
kbkWP5JHyZP0p9/9W4V+ei5eJI+SJ5nPfvTT844GP1o8qfspP2nyoqWZl/JT
/nKDHy2t+yk/PU/xozTzUn56nuJHat1P+UmTF1Oa9y0/5Vv8aGndT/lJW/xo
8eRS3Lf8hrxV0+JF8qjFk7pPP308Ov/z2TMyLV4kj1o8Wfz9P/RTns5/vO61
tfnLeZE8avGk7rNfMc/5+ZNn+/NdinjU4kndZ79wX5Scm3+NN9/liEctntR9
9gv3RdktWjLNm+9KxKPkSeazX7gvKm6tna/z5rsa8Sh5kvnsp8+P/v7eO7fM
8uY7zZPMZ79wnmNeJE/Sn32oN3lwhjfPMS+SJ5nPfqPenRHoXw1s8+Y55kWL
J5XHfuH+qXcPr3+9N88xL5Inmc9+4f5pcG+e1OrNc8yL5Enms1+4fxrdffNm
Z9riRYsnlcd+Rwb7rAnzHPOixZPKYz99/qVPWOvOTFu8SJ5kPvuF+6zZbfKr
hZm2eJE8yXz2k790OM/dI75lHvvIT/qQ3a58Zt5eM8zXb/n6bsTPyGe/Pa+8
NvPX+5Ppz3ydlyZP//Tp6yYfdcKM4vfJLeg3O9MW71Jvl9+Xll/x/gvwscW3
us/8W24J/Rb2qOk5Bs9SM5/9pOWnj6dDgmelmcd+9FPeZINnLa08y29Kfl56
hcGzFt+24v5k6I/y89IWz1p8uxz3V0Dfn5/Xx5fiWWnmsZ/89Psl9LzF4FlL
K4/96CdNfrU081J+0hbPWpr3Lb89P/5lpsWv5GOLb3WfftI6f2ffmr/4lXxs
8a3us5/8dX5Cvi8ifjX4lvnsp6+3zr/+2WxvvksRH5Nvmc9+4f4pud5ftXnz
XY74mHzLfPYL90XZdZ1wjTfflYiPybfMZ79wX1TcpQdc6813NeJj8i3z2S/c
F1X3yDfXevOd5lvms184zzG/km/pzz7Uey6Y5s1zzK/kW+azX8vzswN98mp3
ePMc8yv5lvnsF+6fevfxb2Z78xzzq8W3ymO/cP+s7JvP8xKDXy2+VR77hfun
0fXof0OmLX4l3zKf/eQv/dLYid48x/xq8a3y2E/+0n3/ONOb55hfLb5VHvuF
+6zZNQfzHPOsxbvKY79wn3V1A/e62ZvnmF/Jt8xnv58G+6xdi19X3Xxe5bGp
M3rflf/+ifX3qGmLV8mbPN8p1+JF8ih5kv70+1N96Cd/8SN5lDzJfPajn/It
frR4UnkpP2nyI3lUPMm8lJ80+ZE8Sp6cgvuWnzT58X6DJ5mf8pMmP5YTPHk/
7tNP96VT/CjNfPajn3SKH6lbcN/yK54n+JGa9y2//qu0ZZq8mOJJ5dFP81C8
37hTTYsXyaPkSeazX6dgX9S5k3erPRcvkkctnizef4F++nh0fvuzbvXmuxTx
qMWTxevN6Kf+On/JPjd7812OeNTiSd1nP/XX+Tf3avPmu4J9E/Mk89lP/nq/
8KwTbvTmuxrxKHmS+ewnf71f+Jpbf+3Nd5onmc9+4TzHvEiepD/7UD/75k3e
PMe8SJ5kPvvdds9NgR7X+itvnmNetHhSeewX7p96t+sZt2Xa4kWLJ4u/H4J+
4f5pcGtd8itvnmNetHiy+P3J6Cf/4v3GdbWvh8WLFk8qj/3CfdaEeY55kTzJ
fPaTv/SUay/y9kPMi+RJ5rNfuM+a3ZmHTPD2Q8yLFk8qj/3CfdbVnfqHsd48
d4/4lnnsE+6vbm6t02b/fdTtmt/49Vrr9VzxM/PZ7/uLb8j8dZ7+zNf54vdX
PHrTbVs+pX8/q7sVubb4lpo8zvvyF79afCxNf/qd3hb6yb/N4Flq5rMf/aTJ
r5ZmXspPmvya0rxPPSk/L01+TelW3KfW+4Olya8pvRz3qRfm5/X1J7+m+FZ5
7Ec/PU/xLLXyU37SKZ6N+Bb3LT/p4QbPWpr3Lb+Gw27ONPnV4lvm0U9a5y9Y
XPMXv5KPybfMZ79wX9S5616dV5u/nF/Jxxbf6j77FfOcn1/78nnefJciPrb4
VvfZL9wXJdewUZs332V8f4n5lvnsJ3/9/rb/fHejN9/t/DopwbfKZz/56/3B
88+83pvvdn5dluBb5bOf/PV67yG/nufNd5pvmc9+4TzH/Eq+pT/7UE/80w21
eTD4lXzLfPY7893rA/1293u9eY751eLb4vdPoF8xv7n+V5cHMm3xq8W3ymO/
cP80uE3XXeDNc8yv5Fvms5/8pb9+6c5MW/xq8a3y2C/cZ03uiM/v8uY55lfy
LfPZT19v6S3zebb4lXzLfPYL91mzW23G7Zm2eJa8y3z2k3/xfoy9r/bmOeZX
8i3z2U/+xc8bHvHkxLV7zOrtHhr43b4reXTGTx//9vovZvb+6tdP/XG/lXr0
jx4evtPTM3tfk7//ePI7972zZNrM3uvl75dYY8E9R5524szeI/LXmx+ZeufT
X201s/j7fC+PuHWnaZ/r6716xM/kYb5+zfdn8P3Q/Pm/HqOeLZ81YFbvwQcv
XuOHj2fBFbV8i48t/lY/9l/Ss6b183yLcy0etnhbmnnsd2w59FPenAQfSzOf
/ein5x0SfEytvJSfnk8GD5O3ycvKS/lJrwAPk7fJy5Nw3/J7Mdfk44UGLzM/
5afnJYOPLV5WfspPOsXH0sxL+enrszTBx9TKS/np+cgEH1MrL+V3T/1N3nx3
jnibvMw8+knr/Oljb/T2RV3E2xYv6z77hfunzu0wrOYf8bDBy8xnP32+9PN8
V7x1szffJcy/zcvKYz/11/mm027y5rudh9dN8LLus5/66/yQh/35bufhKQle
Vj77hfui4i6/7HZvvqsRb5OXmc9+4b6ouu7f3ujNd5qXmc9+4TzHPExepj/7
UL+22qJMtxg8TF5mPvvN6jI30POe+22mLR62eFl57Kc86YanFnrzHPOwxcvK
Yz/9eyz+/vf1d2R6icHDFi8rj/3C/dPozp5Ue27xMHmZ+ewnf+lwnmMeJi8z
n/30+ZFuOni8N88xD1u8rDz2k7/0uh/O8uY55mGLl5XHfiH/dMU8d4/4nXns
I7/i9fmJd3/Xp9PM4vVpvh5tvV5dvJ8E+ez36Dm3Z/46T3/mP5Kfl97D1Xhf
/Eo+Jt+Sp/nfC3cuCv3m51r8Sj62+Fb57HfFzNBv4gvzM23xLDXz2U9aftIW
z1p8qzz2o590a4JnpZmX8pNebvCspSfjvuUnvcjgWYtvV+C+5Sed4llp5qX8
pIcbPGtp3rf8NA8Wz1p8q/spP2nyq6WZl/LbcOTtmSa/pvhW9+knrb9nsvHu
t2Za/Eo+Jt8yn/3kr/OD8n0hfiUfW3xb/L1B9JO/7r9xwgJvvksRH1t8q/vs
F+6fkjv5ntu8+S5HfGzxre6zn/zFxxuffZc33xXMf8y3zGe/cF9UXK9pt3rz
XcX823yrPPYL90XVrXbbAm++03zLfPYL5znmV/It/dmHesdvFnjzHPMr+Zb5
7PfiN78K9ONHPeLNc8yv5Fvms1+4f+rdsBG/9eY55lfyLfPZL9w/DW79bR/w
5jnmV4tvlcd+4f5pdN32fTDTFr+Sb5nPfvr8SD+5xSJvnmN+tfhWeeyn/tLH
9qrtO4tfybfMZz/5S+/Ro/bxWTxr8a7y2E+fH+l+2z7izXPMr+Rb5rOf+ktf
td2C7PVs8SJ5lDxJfuXr4fSTFi+SR8mTzKdfl/VDPz0nL7YZPMl89qPfxFyT
F1Na91N+0uTFlOZ9y0+avJjSvE+t9z/r40vxI7Xy2E9+9+XnpVP8SL0I96n1
/gxpix8tXcJ9ap2XJi9amnkpv+J5gh+ped/ye+O3NU1eXJLgSeXRT19vnd/+
y/mZJi+meFL57Bfuizo3r/vdtfnLeZE8Sp5kPvsV85yf/+8D93vzXYp4lDzJ
fPaTv/h3lW/v9ua7HPGoxZPKY79wX5TdNtst8ua7EvGoxZPKZ79wX1Tc3Tcv
9Oa7GvGoxZO6z37hvqi6i75b5M13mieZz37hPMe8SJ6kP/tQ/+W3s715jnmR
PMl89hvy7vxA7/X2fd48x7xInmQ++4X7p94N3uT2TFu8aPGk8tgv3D8NbuGT
13vzHPMieZL57Cd/6VU/bsu0xYvkSeaz31XBPmtye133a2+eY160eFJ57Kd/
79IjZ9zt7YeYF8mTzGe/cJ81uw8vvTHTFi+SJ5nPfhODfdbVLXrkOm+eu0d8
yzz2kZ903zvu2Lh8rv16LV/PJT8zn/0uaLk389d5+jP//Py89ML7au8fsXiW
mjzN958MuTP0kxa/WnxMrfvs12FS6PfyikWZnmPwLDXz2U9aftIdEjwrzTz2
o5/05ATPUnfEfctPegV49iODb5mX8pMmv5KP9Zz5KT9p8iv5mM/vw3366f7g
XLckeJZa99mPfnqe4tmIb/P7KT9pi2ctzfuW38N/rP37Fb+Sjy2+VR799PEU
rzcvujfT5NeeBt8yn/2Up/O7P7kg0+TXtgTfKp/91F/nR23wqDffpYiPybfM
Z79w/5Tcjw+435vvcsTH5Fvms1+4L8rutmUPefNdifjY4lvlsV+4L1aef/BR
b76rER+Tb5nPfvLX+59POOpBb77TfMt89gvnOeZX8i392Ye66aP53jzH/Eq+
ZT77DX0+1NsMu8eb55hfLb4t/n42+oX7p95d+PwD3jzH/GrxrfLYL9w/DW7b
I+/M9BKDXy2+VR77hfun0V1yx02ZtviVfMt89pO/9HVHPeTNc8yv5Fvms58+
/9IfBzwR8yv5lvnsF+6zZvfB00968xzzrMW7ymO/cJ91dSdt/LY3zzG/km+Z
z37hPuvm9u1ae380+dPiSfIr318tP71/Yb9cixfJoxZPKo/9dlwj9JN/G3hx
jsGTzGc/+kmn+JF6Du5bftIpfqTugPv00/uDpZcn+JF6Mu63Quv9wdLkxZRe
gfvLofX+YH39S+BHiyeZx37y2yg/r+ctBj9aPKl89qOfdIofpZmX8pMeafCj
pXnf8qvUP5pp8SJ51OJJ3aeftM6fPPwhb1/URTxq8aTus99+wf6pc2cue6Q2
fzkvkkctntR99tPXW+fH7evPdwnzH/Mk89lP/efm5/f4y33efJcx/zZPKo/9
5F+8/2H5Qm++K5h/myeVx37hvqi4XX/vz3c7Ly5L8GTx/gf0C/dF1Y247RFv
vtM8yXz2C+c55kXyJP3Zh3rsB3dkerjBi+RJ5rPfc98sDHTDWo958xzzInmS
+eynz3fx84Dn3OvNc8yLFk8qj/3C/dPg/vbOA948x7xo8WTx/mb0C/dPo9vu
9NsybfEieZL57Bfusya36Pd3evMc86LFk8pjP/lL35TPs8WL5Enms1+4z5pd
88Z3Z9riRYsnlcd+6l+8/+GWx7157h7xLfPYR37S6738+I7L/zazeL8vX6/l
67nkZ+az306nP5r56zz9ma/z0n23qv08Inm2l8G35Gn+PGPzzY8FftLiV4uP
pZnPfs+MCf3abqg9J79amvnsJ138vZRck19TWvfZj37S5FfyMZ/zvuW3Za7J
r+RjPld+ym+LXJNnFxp8y/yUn/JL4NmNEnyr/JSf9PAEz0ozP+UnvTTBs9Qt
uG/5Sad4lvoN3Lf8+nzycKbJrym+1X366euh8x9u8UCmxa/kY/It89lPeTr/
q3xfiF/Jxxbf6j77qb/Oh/Pdzq9zDb5lPvuF+6fk3m561Jvvdn5dN8G3yme/
cF+U3ba/ftCb7wr2jc23yme/cF9U3JF/edCb72rEx+Rb5rNfuC+q7p/f+fOd
5lvms184zzG/km/pzz7Ugzf05znmV/It89lv4LsPB/riW17ItMWvFt8WvI9+
4f6pd9c0/s6b55hfLb5VHvvJX/q/I5705jnmV4tvlcd+4f5Z2af+7kxb/Grx
rfLYrznYZ02Y55hfybfMZz/5Sz+Sz7PFr+Rb5rNfuM+a3W9OfCnTFs9avKs8
9lN/6dsqL3vzHPMr+Zb57Cd/6dU3r/2+DfJnT4Mnya/8fR30k9bf6yOPWjzJ
+9KPf/dEpnVez+eAFy2eZD770U+6Q4Ifqdtw3/L7ca4nG/xoaeWl/KRXGPxI
zbyUn/Qigx+pmZfykyYvWpp5KT99/lL8SK37KT89T/EjtfJSftIWP1p6Ke5b
fmfvWZs38SJ51OJJ3aeftM5/+f5TmRYvkkctniz+fiD6yb94fXfj32VavEge
tXhS99lPXw+d3/Sbp7z5LmH+Y55kPvuF+6LkPhz5hDffZcy/zZPKY79wX5Td
/FMe8+a7EvEoeZL57Bfui4rbfvkT3nxXIx61eLJ4PzP6hfui6hYf9YQ332me
ZD77hfMc8yJ5kv7sQ311h0e9eY55kTzJfPY74/knAj10+2e8eY550eJJ5bFf
uH/q3V0vvejNc8yLFk8qj/3C/dPgeq1W+3ovMXjR4knlsV+4fxrd75cuyrTF
ixZPKo/95C895fMF3jzHvEieZD77yV96t2CeY14kTzKf/cJ91uyeueNP3jzH
vGjxpPLY78fBPuvqRty6wJvn7hHfMo99fhzsr25u9CePHPF4n1nF67d8vdZ6
PVf8zHz2++yEpzN/nac/8/+bn5c+ad7vs9//ZvEsNXmavz/uvdnPBn7S4lmL
j8m3us9+758X+t0yqfY8xbPSzGe/93MtP2mLZy1d/L0V9KOfdIpnpZmX8tPH
l+JZauVZfnp/sHSKZ6lX4P5yw0/a4llL8z613k+hj6/F4FmLb5XHfvTTc/Kr
pZmX8tPzFM9S637K75Vpz2Wa/JriW92nn7TO//r65zMtfiUfk2+Zz37y1/nR
e75Qmz/wq8W3zGe/Yj/k5188+nlvvksRH1t8q/vsF+6flfcf+7033+WIj8m3
zGe/cF+U3TGbPOXNdyXiY/It89lP/vr9yrt/v9ib72rExxbfKo/99O9V76dY
etvT3nyn+Zb57BfOc8yv5Fv6sw/1f1Z/ONPDDX4l3zKf/ebc83ygT/jDK948
x/xKvmU+++nrKV2+6HlvnmN+tfhWeewX7p8G90EwzzG/WnyrPPYL90+jO+ea
2sdn8avFt8pjv/eCfdbkuix40pvnmF/Jt8xnP/lLn/nk/Exb/Eq+ZT77hfus
2a22yhOZtnjW4l3lsZ/8pcN5jvmVfMt89tPnh9riR/IqeZI8SD/yYcR38LP4
jJp82GrwF+9bPCaesvgtxUf0Kxu8w/vkFYtf6JfiEfpZfGHdT/EC/VLf/3k/
9f084ofE92fe75j4fsv7k4zvn/Tj91N+P6Qfv5+lvh/z+xO/f/E8v9/w+5Hl
Z31/oR+/H/D7Bf2437n/6cd9be1z3rf2M/24T619y/vW/kztZ97n6wd8fYH7
nH68P3S/paf+c68ri99vKa19az3XfrXOa59a57U/rfPal9Z57VfrvPahdV77
0zqv/33FOq/9Zp3XPrPOa39Z57WvrPPaT9Z57SPrvPaPdV77yjqv/WSd1z6x
zpf1erRxvng/tHG+4Gnj/PB8H1jnX8jn3zq/Yz7v1nnNt3Ve82yd1zxb5zWv
1vnlmF+e1/NX/vrc213PWznvx/z9/H1Wzq+lNb+W1vxaWvNrac2vpTW/lhYP
WVrza2nxjqXFN5bW/Fq6eL3G0AX/GFrza2nNr6nz+bW05tfS4gtLiy8srfmV
Fh/8/z4XH1ha82tpff+3tL7fW1rf3y2t+bW05tfSml9La34tvYzznOs3umzQ
YemdE3qvkv3f6u6DnT6aPaXT+FxvE+lpU9Z9dYe3bL3OTzbx/GJ9/4Xd9x5z
/lWm3vbTXhd23W9iodlvj6eGNlUWTC40z/9uyH6LXqybZOqWt/suP+tdW7/X
d6DnH+vpS0Yf/7uLW0295t5jZg46aEqh2fflB0/ZdP7rUwvN88efsN8HP+k4
1dR/v/+kVV8fbesDPxnk+ce653on7nzpHtNM/ebgc/oeeWu7Zl/9/SFpnl/9
5otGNa833dQj3hrX+uXZtn5o40mef6xX7Tsj+/ullm6edl32+9yl2ZfPZy2+
Ift9Ppbepfnh7Oc3LH38yb/L/vc6S4+4+IGMly2t77fqF+ptinnV81Bv4/4P
z+PuIA==
    "], {
     {GrayLevel[0.8], EdgeForm[None], 
      GraphicsGroupBox[{
        PolygonBox[{{8583, 8, 7, 8582}, {8760, 8580, 8704, 8764}, {8701, 8574,
          8575, 8700}}], PolygonBox[CompressedData["
1:eJwV1mV8VlUAB+AjXdto2MYoBZSSSUmJAVJSGzAaQQVEHDBCabBIuxsQFQGR
HDCQUFQwUJEWle6w84vP+fD8zvnf99wT955771ttyKiM7HwhhGcpSHbREEYx
mjHkcKVaCPcygvu4zBBt7+Ju7mEo5+Jx7mQwZ+laOIRudCeDTH5xfCT3k83P
XGIowxjORe6urG+GMozh9CoXQha96UNf3tf2ZuPfQmuWywONM4g7GcwQEqqH
0E/ZnwEkyteRXDGEFFKpLScoE0miJKU4o88BsV8GcZobtF2bFsI6cmkoL1G+
x1KWsZwajmeaZw96UlN+z/ktzLUZzVki788fwgEOcojD/OB4l3gd6cYRTpBF
b/pwnPXG2cBG8tjEwTL64TDfc4QZySHM5CEe5hF+cn53MsjkR6qZ40ntT3Ga
6nIdpmo/jenUlf/TdjJTmMq/jPFbDmMZx3gKJ4VQhKIUozjHtO1BT3pxlGR9
ZiVaG31Ikc8Y/yznOM8FUh3P08cmNlNJ/s35oxgd58Cv/EEOYxnH7/zFeCbw
AH/yDw8ykUn8TSfj30FnutCV5sb5KO5x92ww+eTFCSG8zTu8yxJ6VLIuepFF
bxpo212ZQSbp8p5iIXzHXvaxnyf1X1bfpbHU8IT8NBXUbZ9QnqfkeZhSKIEh
w1z5cUqpuyShJPPlORRX9ygH3YfZ8iM6f5THmMVszjt+V3zuuIcL1EsJoT7X
04B03kgN4U0WsJBFjDDYfYzkfrKpYn0z9fsQD1NVTregG2hIIxqz24S/5hu+
ZQ8rLOADVrKK1TxrPoYPHsdgS4Vn4lq1LU0ZylKOHC+0sYxjPBNIM3aa3ypT
JZbyeHOawAM8yETaui+30472dOD7uBe4g84c5nk8YsHSgybhOfltGqs3pBGL
5c9N9gu+5Ct2c8IiTnKK05xhmbY3OaclrVgqf3JVCJ/yGTvZRf64/5Qfs4MC
cpKyJKUoTRnqOX5Uv8c4Hu+hvFe5j/0c4CCvGqem8a6hBq/Ir3Odei2u5bV4
nZ1fzeapztWUlt+K70C/NyCdRfLLXK2uCJqEl1Te5Ub1JjTlHflFqqp7pYcq
vCAv5Hr1etRngVzOWOWpQEWSaechaE8HOtKJXGtezwY2ksebzq+rn9rU4Q35
A25Tb8OtrJBP0Zd+9Ockq4uEsIa1rCOXchZ01sN2jvOUlxtRwQIqkkxj+TPl
TnbxOV9wRPsf+JGfOEpxx0uQQCJJFHb+nAKeZeZRRE5xPJVKpFE59mmODWkU
91zcZ8zX/nGe4Eme4iqbNB/5KUBBpjo+jenMYCYXzOcil7jMFb7SZxOaxvvH
l3wYvzuuWx+y2CzP9nKZw1zmMZ8m5j3JDZ7MFJrGb4dyGtOZwUyGeqkNYzj3
MoIlhXwfWcoylpOt7ShGM4Yckn0fU0ilEmkUNE4NZU1qUUguw6Pm9BizKCtP
VE5iMlOYyhV/gH7mF37lN4pqe1F5icsUi8+V8hjHOcFJ8nspF6AghShMM8eb
04KWtOJb16slreLzzjesi+8W17IznVgrL3X+MpbzPito7J40oSk30ozt2g50
ziAGsC2+N6hNnbj/2cEaOvi9I+1ZHb8J9nQJEkgkiVrWl2us9Wzg2rif43eA
+vH55FO+phnNacFuDtE+jkNHDrLAh2whi3iLxWyNz5o59KcvW+SNZKhn0p0N
8iZ6qveiB3nyerqqd6MLufIqbldvR1tWyknmvcV6trKNkvJ25Ud8zA4+YZ+2
t8Z3Am3YG/e4b80WtrKN7Wx0LfLYxGY+pK+Pbz/6M4CB7HJ+A9Lju5GdHKBt
nCPt2M93tOZmbmEP/wNk5ovX
         "]], PolygonBox[CompressedData["
1:eJwl3HW8FUUbAGCku0u6u1O6W0RAlO7ulhKluxsERLobpLu7u7u763v29/3x
eO7lPe/M7OzM7Oze40nesF2VtiFDhAgRM0yIEGG93vLLbe5wl3vc5wEPecRj
nvCUNN+FCJGWdKQnAxk5JHaYIxzlGMd5w1ve8Z4PfGR8qBAhJjCRSUxmCpmU
lZksZCUb2RkpNorRjGEs47iirKtc4zo3uMmvcn6jOjWoSS0GyxnCUIYxnBGc
kHOSU5zmDGdJJic5KUhJKlJzTuw8F7jIJS4Hx6lP3/OBj3ziM1/4yjdCyP+O
kLzw60te8Zo3vA3ep00hQnsfIQlFaGrLqUNd6lGfBvxMZapQlV+oxhjFjGUc
45nAxOBVWycyiclMYSqjGM0YxjIuOFf8Kecv+tCXfvRnAAMZxGCGMJRhDGcE
IxnFaC5wkUtc5gpX6U4PetKLP+hNc8fQgpa0ojVtuCZ2nRvcDMYxt3nEY57w
lGc8p6ScUpSmDGUpxzPH9pwXvOQVrykvVoEfqchPVCIHOclFbvKQl8IUoSjF
KE4J9ihrL/vYzwEO8oNYPvJTgIIUYoPYRjaxmS1sZRvb2cFOdrE7mLeO7S73
uM8DHhJKWaEJQ1jCEZ6pxtU0/mY6M5jJ78ZWN7rTg570YgxjGcd4JjCRfuru
zwAGMojB/EHvYLzwF33oG6wFwRzjJKc4zRkucTmYx1zlGtdZwlKWsZwVrAza
qaxudKcHPelFbMcWh7jEIz7fB8evrWEJR3giEJEnynrKM57zgpd84COf+MwX
vnKDm9ziNne4SyRlRSYKUYlGdLaKbWM7O9jJLv5jAxvZxGa2cI/7POAhj3hM
K2W1pg1taUd7Xom95g1vecd7drOHvexjPwdIoC8SkojEJCEp88Tms4CFLGIx
ZdRRlnKUpwI/kpJUpCYNaUnHKjmrWcNa1rGeYmLFKUFJSlGaqvxCNX7lN6rT
gY50ojNd6EpFfqISP1OZKsQjPt+TgIQkoglNaUZzWtCSxCQhKclITgqyko3s
5CAnuahHfRrQkEY05h/HNot/mc0c5hJBn0YkEpGJQlQOih3iMEc4yjFqKKsm
tYK1nTrUJT0ZyEgmMpOF3OQhLz+Qj/zEICaxiE0c4lKAghSiMEUoymttesNb
3vGeD8Haau1oSzva04GOwfUonP+Edz0iJKEITRjCEo7wRCAicYlHfL4nAQmJ
TgxiEovYxOGe8u/zgIc84jF1xepRnwY0pBHt6UBHOtGZLjSmCU1pRnNasJd9
7OcABznEE3U85RnPecFLPvCRT3zmC1/5UU5FfqISP1OZLGQlG9nJQU6qU4Oa
1KI2dahCVX6hGr/yG+lITwYykonMvFL3a97wlne8J5FYYpKQlGQkJwUpSUVq
0pCWwxzhKMc4zglOcorTnOEs57jKNa5zg5vcCnJsHk9yitOc4Sw3tOkmt7jN
He5yhrOc4zwXuEhq0pCWdKQnAxnJRGaykJVsTFX3NP5mOjOYSV6xH8hHfgpQ
kOzkICe5yE0e/pEzi3+ZzRzmMpJRjGYMYxnHeCYwkUlMZgrzmM8CFrKIxSxh
KctYzgpWcp4LXOQSl7lCacpQlnKUpwJ96Ud/BjCQQXTld7rRnR70pBd/0Js/
+Ys+DGYIQxnGcEbQkla0pg1taUdRilGcEpSkFPkpQEEKUZgi5CI3eYJzwQ/k
Y4e1Zie72M0e9nKEoxzjOCc4yT72c4CDHOIwF7jIJS5zhauc4jRnOMs5zgfr
uvubFKQkFalJQ1rSkZ4MZCQTK1jJKlazhrUsV9YKVgbXOFazhrWsYz3/sYGN
bGIzW9jKNrbzgpe8CtZe3vCWaOqIToww/78ni0VsIhCRSEQmClHJSS5yk4e8
/EBCEpGYJCQlGY/U8ZgnPOUZz4Prg1hc4hGf70nANbHr3OAmt7jNHe5yj/s8
4GFwXTGXClOEohSjOH8pqw996Ud/BjCcEYxkFKMZw6/8RnVqUJNa/ExlqlCV
X6hGQxrRmCY0pRm1qUNd6lGfBizU1kUsZglLWUZ5sQr8SEV+ohLnrGXnucBF
LnGZQxzmCEc5xnEyy8lCVrKRnRwUpghFKUZxSlCSUpSmDGUpRw960os/6M2f
TGYKU5nG30xnLOMYzwQmMomBDGIwQxjKMOYwl3nMZ0HQN3SmC135nW50ZwYz
+YdZ/MtsmtOClrSiNW1oSzva04GOdArOTXAvRwta0orWJDVWkpGcFKQkFSUo
SSlKU4ay1LfXb0BDGtGYJhSnBCUpRWnK0Jo2BA892tGeDjSlGc1pQUtaUZBC
FKYIRSlGTWpRmzrUpR7ZyE4OcpKL3OQhb3CfRz7yU4DIRCEq0YhODH6hWvDc
gt+oTg3KUi64H6UCP1IxuGe3V5sS3M8xjb+ZzljGMZ4JTGQSc5gb7PeZzwIW
MoOZ/MMs/mU2nelCV36nG92D+2B1V+JnKlOFqnwU+8RnvvCVbzwN7rF5Hjzr
4CWvgntSOeEITwQiEokQfEdIQhGaMAxhKMMYzghGslDKIhazhKUs4xSnOcNZ
znGeIxzlGMc5wUlmM4e5zGM+C5jODGbyD7P4l33s5wAHOcRhOtGZLnTld7ox
iclMYSrT+Jsd7GQXu9nDXjaxmS1sZRvbWcs61vMfG9hIfH3xPQlISCISk4Sk
JCM5KUhJTGIF983EIS7xgr51bkYwklGMDp4hkUEsI5nITBayBvNKrB3t6UBH
OpFKLDVpSEs60rNcW1ewklWsZg0N5TSiMU1oSjPu84CHPOIxT+hBT3rxB735
k7/oQ1/60Z8BLLZ2LGEpy1jOClayitWsYS3rWM9/bGAjm9jMFrayje3sYCe7
2M0e9rKP/VziMle4yjWuc4zjnOAkpzjNXOYxnwUsZBHfEZJQhCYMYQlHeCIQ
kUhEDu4TXJPe8o73fOAjUcSiEo3oxCAmsYhNHOISj/h8TwISkojEJOEABznE
YY5wlAfqeMgjHvOEp1zhKte4HtwncJNb3OYOd7nHfT7xmS985VvwsFr5z7w+
5wUvecVryomVpwI/UpGfmBns9ZnFv8xmDuMYzwQmMonJwTkxVk5wklOc5gxn
Ocd5LnCRS9zkFre5w13ucZkrXOUa17nBClayitWsYW3wfIBDHOYIRznGQAYx
mCEMZRiLgjHNEpayjOXBWm9PM5kpTGUafzOdGcwMnl0wi3+ZzRzmMo/5LKCR
vmhME5rSjOa0oCWtaE0b2tKO9nSgI53ozBSmMo2/mc4MutCV3+lGd3rQk178
QW/+5C/60Jd+9GcAAxnEYIYwlGEMZwQjGcVoxjCWT9agz3zhK9+Ca04o+4Xg
mRdlKUd5KgTPxsQXBNcZFrGYJcF1OoLrNNWpQU1qUZs61KUe9WlAYYpQlGIU
pwTNaUFLWtGaNjSkEY1pQlOa8TOVqUJVfqEaOchJLnKTh7z8QD7yU4CCFKI8
FfiRivxEJUpSitKUoSzleMd7PvCRT3xmTUTjl3Ws5z82sICFLGIxS1jKUIYx
nBGMZBSZlJWZLGQlG9lZJracFaxkFavZyCY2s4WtbGM7O9jJLnazh1CEJgxh
CUf44DWSVyIQkUhEZqLYJCYzhalMC3K0KQIRiURkogR94V73C1/5Rgj/9h13
uMs97vOAh+xjPwc4yCEO84KXvOI1b3jLIx7zhKc84zk72MkudrOHvVzjOje4
yS1us5Z1rOc/NrCRTWxmC1vZxnYucJFLXOYKVznFac5wlnOc5whHOcZxTnCS
2MQhLvGIz/ckICGJSEwSkhKVaEQnBjGJRUhCEZowhCUcaUhLOtKTgYx84Svf
COH8fUdIkvk9OSlISSpS8yd/0Ye+9KM/nehMF7ryO90Yw1jGMZ4JTORvdUxn
BjP5h1nsZR/7OcBBDgXjP4rxTxayko3s/CJWjV/5jerUoCa1qE0d6lKP+jSg
IY1oTBOa0ozmtKAlrfhBHfnITwEKUoifxCrxM5WpQlVa04a2tKM9HUgU3fkj
CUlJRnJSkJJUpCYNaYlODGISi9jEITRhCEs4whOBdKQnAxnJRGZykZs85OUH
8tFNm7rTg5704g++RjMWCOE93xGSUGQhK9nITg5y8t57P/CRT3zmC3HF4hGf
70lAQiISichEISrR+Ffds5nDXOYxn450ojNd6MrvFKcEJSlFacrwgIc84jFP
eMoznvOCl7ziNW94yzve84GPnOM8F7jIJS4H88PaF5JQhCYMYbkldps73OUe
9znMEY5yjOOc4BOf+RL0Od8IoZwrXq9yjevc4CajGcNYxjGeCfRnAAMZxGCG
0Js/+Ys+9KUf0YhODGISi9gUpBCFKUJRilGWcpSnAj9SkQxkJBOZyUJW8pA3
mDfkIz8FSEVq0pCWdKQnAhGJRGSiEJVsZCcHOclF7qB95l4RilKM4pRgmDVl
OCMYyShG050e9KQXf9A7WEP1dTKSk4KUpGIEIxnFaMYwluzkICe5yE0eClGY
IhSlGMXJyw/kIz8FKEhq0pCWdKQnAyUoSSlKU4aylKM8FfiRivxERjKRmSxk
JRuV+JnKVKEqv1CNX/mN6tSgJokjW5NISjKSk4KUpCI1aUhLOtKTgYxkIjNZ
GKes8UwI9gZMYjLNaE4LWtKK1nSiM13oyu90ow1taUd7OtCRWtSmDnWpR30a
0JBGNKYJTTmrTec4zwUucokpYlOZxt9MZwYf+MgnPvOFryxmCUtZxnJWMJd5
zGcBC1nEJS4H85irXOM66/mPDWxkE5vZxW72sJd97Gclq1jNGtayjmMc5wQn
OcVptrCVbWxnBzs5E/QF5zjPBS5yg5vc4jZ3uEsOcyknuchNHvJyT+w+D3jI
Ix7zhKc84zkveMkrXvOGt7zjPTP5h1n8y2zm8I0Qzs93hCQUoQlDWMIRnghE
JBKRiUJUohGdGMQkFrGJQ1ziEZ/vSUBCEjHAWjCQQQxmCEODvZnYCU5yitOc
YSvb2M4OdrKL8UxgIpOYHIw1uvI73ehOD3ryD7P4l9nMYS5TmcbfTGcGM2lP
BzrSic50YSSjGM0YxgZzkcY0oSnNaE4LWtKK1rShLe0YzBCGMozhjKAv/egf
9BUDGUQv/qA3f/IXfYI267sZzOQfZvEvs5nDXOYxnwVMYjJTmMq0YG9IUWUV
ozglKEkploutYCWrWM0aohg/UYlGdGIQM5iXYotYzBKWsizYW4slICGJSEwS
YhGbOMQlHvGDuaju1axhLetYT34KUJBCFKYIpSlDWcpRngp85gtf+UYIc+s7
0pCWdKQnAxlJRnJSkJJUpOat3He85wMf+cRzXvCSV7zmTTDm5SQkEYlJQlJ2
i+1hL/vYzwEOcojDHOEox4gtJw5xiUd8vicq0YhODGISi/BEICKRiEwU6iqr
HvVpQEMa8SMV+YlK/ExlqlCVX6jGr/zGPOazgIUsYjHVqUFNalGbOixhKcuC
scQKVpKVbGQnBznJRUhtDUVowhCWcPwntoGNbGIzW5gW0vhlOjOYyT80tsdt
QlOa0ZwW1KUe9WlAQxoF9wn20ElJRnJSkJL4fE8CEpKIxLyJakzwjvd84CPP
eM4LXvKK1zzgIY94zBOekkpZqUlDWtKRPtjbi33mC1/5Rgj/fsXrVa5xnRvc
5CexSvxMZapQlV+oxq/8RnVqkIGMZCIzWcjKLWXd5g53ucd9znGeC1zkEpfp
R38GMJBBDOY7ZYUkFKEJQ1iykZ0c5CQXuSlIIQpThKIUIw95+YF85KcAZSlH
eSrwIxUpTglKUorSlGGINg1lGMMZwUhiisUiNnGC+yjiUZNa1KYOdakXlGss
lqI0ZShLOXawk13BHGcPe/mV36hODWpSi4Y0ojFNaEozalMnmK/Uoz4NKE8F
fqRicD9MJZrTgpa0ojVtaEs72tOBjnTiZypTharB/TzV6EwXuvI73ehOD3rS
iz/ozZ8sZBGLWcJSljGWcYxnAhOZxHBGMJJRjGZMsD7p0yhEJRrRicFysRWs
ZBWrWcMmNrOFrWxjOwMZxGCGMJRh/EUf+tKP/gxgLetYH6wtbGAj+9jPAQ5y
iMNBnxgr3ehOD3rSiw50pBOd6UJX2ocSoyOd6EwX+tKP/gxgIIPoxR/05k/+
ok/w2c7w5iJ3ucd9HvCjWEV+ohI/U5muwWdS6UZ3etCTWMQmDnGJR3yKBp+J
pDglKEkpWgaf9aQ1bWhLO6pQlV+oxq/8RvXgs4PUpBa1qcNSa/Gy4O9srGAl
q1jNGtayjvX8xyz+ZTZzmMu84G+vYawjhCEs4QjPd+oISShCE4awRCEq0YhO
DGISjvDB5yKJSCQiU5d61KcBDWlEY5rQlGY0p0Vwrpzj3vzJX/ShL1nEspKN
7OQgJ/kpQEEKUZgiTJPzN9OZwUz+YQITmcRkpjCVUYxmDGMZx3ha0Zo2tKVd
MAZpQlOa0ZwWtGQPe9nHfg5wkBOc5BSnOcNZ6lGfBjSkEY05xGGOcJRjHGcW
/zKbOcxlHtvYzg52sovdPDemX/CSV7zmDQ95xGOe8JRnwee79F1u8pCXH8hH
OtKTgYxkIjNv5bzjPR/4yKfgM3HqXsZyVrCSVcxnAQtZxGKWsIGNbGIzW9jK
atawlnWs5z+q21vUoCa1qE0dTllTTnOGs5zjPGnlpCM9GchIJtLEECMd6clA
Rn4gH/kpQEEKkYOc5CI3echLT3X34g968yd/0YWu/B48q6Q7PYLnmnIyk4Ws
ZCM7O63Ru9jNHvayj3Zy2tOBjnSic/D8VU5yUpCSVKQmDGEJR3giEJHCFKEo
xShOCdrSjvZ0oCOdaE4LWtKK1rShIY1oTBOa0oz92nqAgxziMEeC/ZNYZapQ
lV+oRme60JXf6UZ3egR9Si/+oDd/UpJSlKYMZSlHeSrwIxX5iUrUpg51qUd9
GnBUm45xnBOc5BSnOcNZznGeCzzmCU95xnNe8JJXvA72rrzlXbBvcm4q8hOV
+JnKlKYMZSlHeSpQlGIUpwQlKcVdZd3jPg94yKNgHypWlV+oxq/8Rn4KUJBC
FKYIE+VMYjJTmMo0/mY6M5jJP8xiKMMYzghGMore/Mlf9KEv/fiX2cxhLvOY
zwIWsojFLGEpF7nEZa5wlWt0ozs96Ekv/uA6N7jJLW5zh450ojNd6MrvjGYM
YxnHeCbQnwEMZBCDGUJya0EKUpKK1MHawK/Gym9UpwY1qcU3fRrC63eEJBSh
OWKtOcoxjnOCkzziMU94yjOe8473fOAjn/jMC17yite84S2htCk0YQhLOMJz
Qewil7jMFa4G+1zH1oCGNKIxTfgi9pVvhJD/HSG55vfr3OAmt7jNHe5yj/s8
4CER5EQkEpGJQlTykZ8CFKQQhclJLnKTh7z8QGaykJVsZCdHcI3V1mY0pwUt
aUVCsUQkJglJSUYRilKM4pSgJKUoTRnKUo7yRCM6MYhJLGITh7jEIz7fkyA4
Tuc4MlGISjSiB+uiNrWhbbBW054OwVpinJzlHOe5wEU+8JFPfOYLX5nCVKbx
N9OZwVzmMZ8FLGQRM/mHWcHfnpjNHFayitWsYS3rGMRghjCUYQynD33pR38G
MJDFLGEpy1jOCkYwklGMZgxjGcd4JgRrDpOYzHr+YwMb2cRm7nGfBzzkEY+5
wU1ucZs7wVrIJS5zhatc4zrHOM4JTnKK0xzgIIc4zBGO8oSnPOM5L3jJK17z
hre84z1b2Mo2trODnexiN3vYyz72B+cztPPJN0IE+2lCBp/XNVYGMZghDGUY
i8QWs4SlLGM5p8ROc4aznON8cJ3lAAc5xOFg7eELX4P1iRAx1UtI5vh9LvOY
zwIWMpkpTGUafzM92C/IiUgkIhOFqMwQm8k/zOJfZgfrn1howhCWcITngthF
LnGZK1zlHe/5wEc+8TkoL5bymMNc5jGfacr6m+lBG5jJP4xiNGMYyzjGc01Z
17nBTW5xmzvc5R73ecDDoP9ZzBKWsozlvOAlr3jNG97yiMc84SnPeM4v2lqN
X/mN6tRgndh6/mMDG9nETnaxmz3sZR+ZHUMWspKN7OQgLelITwYykonKVKEq
v1CNX0lOClKSitSkISe5yE0e8vIDRShKMYpTgpLEIS7xiM/3JOA3qlODmtSi
NnWoSz3q04CGDGEowxjOCEay2TFvYSvb2M4OJohNZBKTmcJUohGdGMQkFrFJ
SCISk4SkJKMFLWlFa9rQlhXqWMkqVrOGtTQSa0wTmtKM5rSjPR3oSCc6k4/8
FKAghSgc9IlzX4va1KEu9fiJSvxMZapQldVy1rCWdaznP5ayjOVBm1nJKs5x
PphnXOQSl5nPAhayiMUsYQMb2RT0OVvYyh72so/9HOBgcJ61KQEJSURiknBF
7CrXuM4NbnKL29zhLve4TxQ5UYlGdGIQk2diz3nBS17xmje85R3v+cBHPvGZ
L3zlGyGU8x0hCUVowhCWcIQnAhGJRGS2ydvODnayi93BOBKLTRziEo/4PBB7
yCMe84SnlBUrR3kq8CMVOSF2klOc5gxnmcW/zGYOc5kXjDE5zWhOC1rSivo0
oCGNaEwTWtOGtrSjPR0oSCEKU4SiFCM1aUhLOtKTgeKUoCSlKE0Z8pCXH8hH
fgowkUlMZgpTg7WZv5nODGbyD7PoSCc604Wu/E5SkpGcFKQkFRnJRGaykJVs
dKM7PehJL/6gN3/yF33oSz/6M4CBDGIwQzikrw9zhKMc4zijxcYwlnGMZwJD
GcZwRjCSUcG5lvMjFfmJSvxMKUpTJhgblKN8MBflLGQRi1nCUvayj/0c4GDQ
Rrazg53sYjd7eMwTnvKM57xgI5vYzBa2so3DHOEoxzjOCU5yitOc4SzngrER
29ggAxnJRGZeir3iNW94yzsSiSUmCUlJRnJSkJJUpCYNadnFbvawl33s56uy
vhHCz98RklCEJgxhCUd4IhCRSEQmClGJRnRiEJNYxCYOWchKNrKTg5y8V+cH
PvKJz3whrlg84vM9CUjIAQ5yiMMc4Si5yE0e8vID+RjJKEYzhrGMozRlKEs5
ylOBd/aL7/nARz7xmR/FKvITlfiZynTld7rRnR70pC71qE8DGtKI6tSgJrWo
TR2qUJVfqMav/EZ7OtCRTnSmC734g978yV/0Cfo6gb4jHvH5ngQMFhvCUIYx
nBH0pR/9GcBABjGXecxnAQtZxEpWsZo1rGUdi1nCUpaxnBXkpwAFKURhirCe
/9jARjaxmS1sZRvb2cFOjnGcE5zkFKeDNsfRZgYxmCEMZRjDGcFIRjGaSEQm
ClGJRnTuKes+D3jIIx4TQywmsYhNHOJyQ+wmt7jNHe7yhKc84zkveMkHPvKJ
z3zhK5e4zBWuco3rxFNHfL4nAQlJRDGKU4KSlKI0iUlCUpKRnBQsM5eWs4KV
rGI1a1jLOtbzHxuC64CcVKQmDWlJR3oykJFMZCYLWclGdnKQk1y8cgyvecNb
3vE+GAtiBSlEYYpQlNzkIS8/kI/8hCEs4QhPBCLyTVkhvH5HSEIRmjP+/Szn
OM8FLjJGbCzjGM8EJtKGtrSjPR3oSDOa04KWtKI1DWhIIxrThKZ0ojNd6Mrv
dGMSk5nCVKbxN93pQU968Qe9+ZO/6ENf+tGfU5wOjo+znOM805nBTP5hFv9y
hKMc4zgnOEktalOHutSjPgtZxGKWsDQYOyxnBStZxWrWsJZ1rOc/NrCRTWxm
C1vZxnb2sZ8DHOQQh5nNHOYyj/ksYAc72cVu9rCXC1zkEpe5wlWucZ0b3OQW
t4O2xdc2NrKJzWwhWVxzhBSkJBWpSUBCEpGYJCQlDWlJR3oykJF36njPBz7y
ic884jFPeMozngd9L6cOdalHfRrwQuwlr3jNG97ys1hlqlCVX6jGr/xGdWpQ
k1pkIjNZyEo2svOUZzwP6uIlr7jJLW5zh7vcIwc5yUVu8pCXH8hHfgpQkEIU
pghFKUZxSvDFMXzlGyH8/h0hKU8FfqQiP1GJkpSiNGUoSznexNMfvOM9H/hI
eLEIRCQSkYlCVKIRnRjEJBY96Ekv/qA3f9KZLnTld7rRnb/oQ1/60Z8BNKcF
LWlFa9owlnGMZwITmcRwRjCSUYxmDAMZxGCGMJRhzGEu85jPAhZylnOc5wIX
ucRlrnCVa1znBvd5wEMe8ZgnNKQRjWlCU5rRlna0pwMd6cRWtrGdHexkF7vZ
w172sZ8DxCYOcYlHfL7nOCc4ySlOc4aDHOIwRzjKseDYneMFLGQRi1nCUpax
nBWsZBXT+JvpzGAm/xCC7whJKEITJhhD6vjEZ77wlW+EFQsXjC8iEJFItKI1
bWhLO9oTn+9JQEISkZiYxCI2cYhLPCIThahEIzoxyEBGMpGZLGQlG9nJQU5y
kZs85OUH8pGfAhSnBCUpRWnKUJZylKcCP1KRn6jEz1SmClX5hWr8ym9UpwY1
qUVt6lCXeqQiNWlISzrSU58GNKQRjWlCQQpRmCIUpRhJSEoykpOClLwO1gLe
8o73fAjGqlhHOtGZLnRlNWtYyzrW8x+jGM0YxjKO8QxhKMMYzghG0o/+DGAg
gxjM73SjOz3oSS82sJFNbGYLW5nFv8xmDnOZxwQmMonJTGEqMxzbTP5hFv8y
O5iLYtvZwU52sZtnPOcFL3kV9Bl/0Js/+Ys+9OUQhznCUY5xnBOc5BSnOcNZ
znGeC1zkEpe5wlWucZ0b3OQBD3nEY57wlD3sZR/7OcBBbnGbO9zlHvdpaQ/X
ita0oS3tmKwvpjCVafzN9GBOy/nMF77yLV7wP+87N/xBb/7kL/qQiMQkIWmw
PyA5+SlAQQpRmCKkIz0ZyEgmMpOL3OQhLz+QjyxkJRvZyUFOUpCSVKQmDWkp
SjGKU4KSlKI0ZShLOcpTgfZ0oCOd6EwXqlCVX6jGr/xGdWpQk1rUpg51qUd9
GtCQRjSmCU1pRnNa0JJWtKYNbWlHpO+tcUQhKtGITlex3+lGd3rQkx+pyE9U
4mcqE0ZOWMIRnghEpK9YP/ozgIEM4hKXucJVrnGd8UxgIpOYzBQGM4ShDGM4
I5jKNP5mOjOYyTzms4CFLGIxS1jKMpazgpVsZRvb2cFOdrGK1axhLetYzz/M
4l9mM4e57GYPe9nHfg5wjOOc4CSnOM0NbnKL29zhLve4zwMe8ojHPOEpz3jO
C17yite84S3veM8ZznKO81zgIiMZxWjGMJZxfOAjn/jMF77yjRDO53eEJBSh
iUFMYhGbOMQN3uf9IQlF6GB8EDboE7H9HOAghzjMMIYzgpGMYjRZyUZ2cpCT
XCQmCUlJRnJSUICCFKIwRShKGcpSjvJU4EeKUZwSlKQUpclNHvLyA/nIT0pS
kZo0pCUd6clARjKRmSxU5Ccq8TOVqRLME30RnghEJBKRaSLWlGY0pwUtaUVr
2tCWdrSnHvVpQEMa0ZgBDGQQgxnCUOIRn+9JQEISUZVfqMav/EZ1alCTWtSm
DnUZw1jGMZ4JTGQ6M5jJP8ziXx7xmCc85RnPWcgiFrOEpSxjNnOYyzzms4BJ
TGYKU5nG36xlHev5jw1sZAc72cVu9rCX5axgJatYzRqOcJRjHOcEJ9nEZraw
lW1s5477pbvc4z4PeBg8BxA7zRnOco7zXOM6N7jJLW7zgpe84jVveMs73vOB
j3ziM1/4yjdCJDDfCEkoQhOGsIQjPHe87y73uM8DHnKBi1ziMle4SgQ5EYlE
ZKIQlWhEJwYxiUVsGrvGN6EpzWhOC4pSjOKUoCSlSCgnEYlJQlKSMTGxc8xk
pjCVabSmDW1pR3s68DfTmcFM/mEWd7nHfR7wkEcUTaI9FKcEJSlFacpQlnKU
pwIv5bziNW94yzuGMozhjGAkoxjNGMYyjvFMoD8DGMggBjOEi1ziMle4yjVO
c4aznOM8F/iX2cxhLvOYT2/+5C/60Jd+dKM7PehJL/7gR8dWkZ+oxM9U5rrY
DW5yi9vcoSOd6EwXuvI7RznGcU5wklNUUVZVfqEav/Ib+SlAQQpRmCKkICWp
SE0a0pKIxCQhKclITnRiEJNYxCYOTdXdjOa0oCWtqEktalOHutQLxkoifcps
5jCXedQXa0BDGtGYJsRVRzzi8z0JSEhEIhGZKEQlGo/lPOEpz3jOi6B+sXrU
pwENaUQucpOHvPxAPrKQlWxkJwc5SUd6MpCRTGQmNGEISzjCE4Hq1KAmtahN
Hd5r0wc+8onPfOEr3wjhPd8RklDM10cLWMgiFrOE/d57gIMc4jBH2MwWtrKN
7ezgB3M+H/kpQEEKkYOc5CI3echLbepQl3rUpwEzmMk/zOJfZlOeCvxIRX6i
EiUpRWnKUJZyFKYIRSlGcUrQkEbBOkcTmtKM5rSgJa1oTRvGMo7xTAjWNSbR
mS505Xe60Z0e9KQXf9CbP/mLPvSlH/0ZwEAGBX8vYghDGRbUG0O9jA8+E8JE
JvGr2G9UpwY1qcVkpjCVafzNdNrSjvZ0oCOd2Omc7WI3e9jLPn4Wq0wVqvIL
1ZjDXOYxnwUsDMphF7vZw172sZktbGUb29nBfR7wkEc85gnrWM9/bGAjm9jP
AQ5yiMMc4SjHOM4JTnKKRSxmCUtZxnKe8oznvOAlr4if0PwnAQlJRGKSkJRk
JCcFKVkhZyWrWM0a1vKRT3zmC1/5Rgg53xGSUIQmDGEJR3giEJFIRCYKUYlG
dGKQgYxkIjNZyMprdbzhLe94zwdiisUiNnGISzyWmtvLWM4KVrKK1axhLetY
z39sYCOb2MwWtpItrPWLHOQkF7mD70wO43rH2eC7RjnPBXayi93sYS/7uMgl
LnOFq1wjj7Ly8gP5yE8BilOCkpSiNGXYLGcLW9nGdnawnwMc5BCHOcJRjnGc
E5wMPnvIa97wlne85wMx1RGL2MQhLvGIz/ckICGJSEwSkpKM5KQgZfBdb3xH
SEIRmjBkICOZgu9cJQtZGc0YxjKO8UwIvvNOmz7xmS985RupxFKThrSkIz2R
g+/IIyrRiE4MJjKJyUxhKtNYzRrWso71/EdTmtGcFrSkFfVpQEMa0Zgm1KQW
talDXerRkU50pgtd+Z097GUf+znAwaANjm09/7GBjWwKvp9VrA1taUd7OlCQ
QhSmCEUpRtngO/UoTwV+pCI/UYmfqUwVqjKUYQxnBCMZxTa2s4Od7GI3G9jI
Jjazha30ZwADGcRghtCbP/mLPvSlH0tZxnJWsJJV/EI1fuU3qlODbnSnBz3p
xR+EJRzhiUBEIgX1uZb0oS/96M+A4DO2kfQ3hzjMEY7yuznfje70oCe96EBH
OtGZLnSlFa1pQ1va0Z5+9GcAAxnEYE5wklOc5gxnOcd5LnCRS1zmD3rzJ3/R
h74c4jBHOMoxjlODmtSiNnWoS71gj0gDGtKIxkzjb6Yzg5n8wx72si/YI3GA
g2xjOzvYyS52M4GJTGIyU5jKKEYzhrGMYzxXuMo1rnODmzShKc1oTgtaMoSh
DGM4IxhJHtfyvMG+jHzkpwDZyE4OcpKL3GQgI5nITBayBvcOyrrNHe5yj/vE
F/ueBCQkEYl5I/aWd7znAx/5xGe+8JVvhPD+yEQhKtGITgweiD/kEY95wtPg
GI3REYxkFKMZQ1g54QhPBCISiVSuealJQ1rSkZ5nynrOC17yitckkZOUZCQn
BSmDckhNGtKSjvQUpBCFKUJRilGWcpSnQnCfRkWKU4KSlKI0ZfiFavzKb1Sn
BjGJRWziBPctxAva5hqfgpSkIjVp+EmsUrCPozJVqBqcd8ecnRzkJBe5GS5n
BCMZxWjGBHsYsa98I4R++Y6QwXx1zzCYIQxlGMPpQ1/60Z8BDGQEIxnFaMYw
lle85g1veRfcuzCTf5jFv8xmDlOYyjT+ZjozGMd4JjCRSUxmJatYzRrWso71
/McGNrKJzWxhK9vYzg52cozjnOAkpzjNGc5yjvNc4CKXuMwVrnKN69zgJre4
zR3usovd7GEv+9jPYpawlGUsZwX3uM8DHvKIxzzhKc94zgtecoCDHOIwRzjK
XOYF938sYCGL+MBHPvGZL3wlb1JrCfnITwEK8i1J8GXnxgchCUVoClGYIhSl
GMV5Zzy95wMf+cTnYGyK5SAnuchNHjKSicxkISvZSEoykpOClKSiBCUpRWnK
UJY2tKUd7elARzrRmS505Xe6EYawhCM8EYhIJX6mMlWoyi9U41d+ozo1qEkt
alOHutSjPg1oSCMa04Sm/Mlf9KEv/ehPOcpTgR+pyE80ozktaEkrWtOdHvSk
F3/QmwEMZBCDGcLQ4OdkfmYowxjOCKaLzWAm/zCLf5nEZKYwlWn8zQ52sovd
7GEvYxjLOMYzgYnMZg5zmcd8FrCcFaxkFatZQ0htCkVowhCWcBwWO8JRjnGc
E7zlHe/5wEc+8ZkvfOUbIZTxHWmtfelITwYykonz3nOBi1ziMle4yjWuc4Ob
3OI2d7jLPe7zgIc84jFPeMozFrKIxSxhKcs4ySlOc4aznOM5L3jJK17zhk1s
Zgtb2cZ21rKO9fzHBjYyjOGMYCSjGE0CfZGQRCQmCUmJSjSiE4OYxCITmclC
VrKRnR/IR34KUJBC5CAnuchNHvKSjOSkICWpSE1hilCUYhSnBCUpRWnKUJZy
9LQu9eIPevMnf5EmOMekIz0ZyMjPVKYKVfmFaoQnAhGJRGSiEJs4xCUe8fme
hjSiMU1oSjOa04KWtKI1bahNHepSj/o0oDwV+JGK/EQlfuU3qlODmtSiL/3o
zwAGMoiRjGI0YxjLuKBPneM0pCUd6ckQzIXk+ok+9KUfX0nr2p+O9GQgI5nI
TBayko3s5GC2NX0Oc5nHfBawkEUsZknwPIJlTNWmafzNdGYwk6Fiw4J9CiMY
yahgD6OOXOQO9rrk5QfiEJd4wR6V70lAEYpSjOKUoCRdjImu/E43utODdrSn
Ax3pRGda0JJWtKYNbemvTQMYyCAGM4Te/Mlf9KEv/VjLOtbzHxvYyPLgGRMr
WcVq1tCN7vSgJ734g5+oxM9UpgpVqUktalOHutTjF6rxK79RnRrsYCe72M0e
9tKUZjSnBS1pxSY2s4WtbGM7SYyVpCQjOSlISUGxQhSmCEUpRlnKUZ4K/EhF
kjs3KUhJKlKTho5inehMF7ryOwnFEpE42MOTlGS0FmtDW9rRng4c4SjHOM4J
TlKcEpSkFKUpQ30a0JBGNKYJ+dSRnwIUpBCFg7HnmL8nAQlJRGI+GtOf+MwX
vvKNC8q6yCUuc4WrhJDzHSEJRWjCcFPOLW5zh7vcC9YnsShEJRrRicFrsTe8
5R3v+UBYsXCEJwIRicQpdZ/mDGc5x3n2sZ8DHOQQh3nEY57wlGc85wUvecVr
3vCWO9zlHvd5wEPGa9MEJjKJyUzhPg94yCMe84SnPOM5L3jJq+C64RhSkyZY
u0hHei6LXeEq17jODY5zgpOc4jRnWMVq1rCWdaxnK9vYzg52sov/2MBGNrGZ
LRzkEIc5wlGOsZs97GUf+zlATG2NRWziEJd4nBU7x/lgzHCRS/zDLP5lNnOY
SwRjMSKRiEwUogbPF/T1dW5wk1vcJpRYaMIQlnCEJxrRiUFMYhE7WHvl5OWH
YC6QnwLMU/d8FrCQRSxmCUtZxnJWsJL/AfN4ItE=
         "]], 
        PolygonBox[CompressedData["
1:eJwV0ds2FGAUwPGdw9LCCsOMMQYjPU1OY5zSZQ9QF8o55FC9TE7jmJDHqBxC
oryEn4vfWvtqr+/77/ZXbwqvSyKikQoylRHNZGmhlTZynNZHnHHOby645Oph
rjZzxR+u+csNraV2kKOdp3TwjK5kRDc99JKnjwI7jyN22eMr+3zjgNVUxBrr
bFBkky2mEhHTzPCeWeaYp7Ytoo4E9TSQJMV1uTdzwy3/+M8dY00R40wwyRTT
zLBQFrHIEst85BOfSdVpS5omMjSTZUDwQYYY5gUjvORLS8QKq6yxzgZFRnMR
b3nHGONMMMn+I4044JAjvnNMIu3PNJAkRSNpZqs0Yp4PLLDIEs+zEZ100U0P
veQp1ujOFtvssMse+SduSYF+BhhkiB+ZiJ/84oRTzjjnHsT7W24=
         "]], 
        PolygonBox[{{8705, 1, 2, 3, 4, 5, 6, 8581, 8761}}], 
        PolygonBox[{{8728, 3480, 3481, 3482, 3483, 3484, 3485, 3486, 3487, 
         3488, 3489, 3490, 3491, 8727}, {8716, 1692, 1693, 1694, 1695, 1696, 
         1697, 1698, 1699, 1700, 1701, 1702, 1703, 8715}, {8740, 5268, 5269, 
         5270, 5271, 5272, 5273, 5274, 5275, 5276, 5277, 5278, 5279, 8739}}], 
        PolygonBox[{{8763, 8643, 7069, 7056, 7057, 7058, 7059, 7060, 7061, 
         7062, 7063, 7064, 7065, 7066, 7067, 7068, 8751}}]}]}, {}, {}, {}, {}},
    VertexColors->CompressedData["
1:eJzs2lk01V/8N3CRlBBRZEhJEiWpTNGnZMoQSYQMRSFDkSQhaUDIWJJZs6RE
QiEzZcp4ODjz93tGJaVB6vFf63ku/xddtPbv4rk6a72u9tp7n89+v886a4+d
sjvOz8fHZ6DExycw/+lxr3+TtB0RFKMUC/ffw2DdoVaDEikeoHKp/Tdn7ZrH
4XYS4dzGGwx4636EWGXD/V+9b2Bx4CUtMux5aUa+akmH9HrrC/mnOH/tnTW3
Fl+8RYEGua67X+5RQTncObTfkf3XXmpU4iOznAahV90cXKlk8DhYYnB+M+uv
faHgCXJJOB34I3emx0qSQHVzT/n+Fcy/9lUhLzS/shigv/W9mkvkGHTrjOEV
37G/drW9n/5I6OGgvE3EW8SZCJ9Wi+XIfGH8tY81DfZsDWPCQPidt/XYKBxy
ffwzcJb+134j7fnqqSQW5Cnd3DbSSwSBuXN/rq34ey97Z5zgeZUNRbpVTmWn
x6Fq5yfLw7tpf+2k0rhnlx05oH9j60vhRyQIWjNo+C6K+teOJa3e/lWYC6Lv
/J0M9CnAn/Cp/+N7yl+7TXlcs1olF3QLjjj3VlJhzw6d8i2r/96zk8BCdw8P
mtfvSKVE0+H89MNklavkv/aMikXfmW084A+2K9E/jsEEVoKL0Uh/7R77dvWD
xCT0fVij77qeCXOFz9yIZn/vv1gxL45smwRybJmmYM789zDDwmq14N/7A3aA
kZv4JLyZNvmoE88GolCNyDfXv3dvlVuyZzt58OK0ffYvNQ58Cudmt9D+3r1O
HyrYspEHIhJ2/PVbOGD+UPEc/Tz5r7147udIkhEXRipjTEqn2KC9SepM1wrK
X3se5bnlwstsaMbkDuneZ0F11JRX7cDfu8pKkd6nRfPzZO2twhurcChacvY1
W5D6186qKRsICadB57Zho5cbaLDnUtSaum/kv/Zv/Y99M/3GQJBTRMoUGoMA
2fiAAeWxv/aSU9MxZ571QGnvnlGB893wft9Rl+b+7r/2x9IRd9KlG2DnoTpv
ZaN6aHatvZ4o9vavvTKyJ94hvAlERptv7hdrhNPri7ZVhzX+tTMDY/Z9/j0I
lryL2+uiBiHcM05F797gX/u+u97VfrZ02NqbbXHmOw3O3yj9JRZA+Wvn22J3
8LktB2pKDnYs2MWGkDLmx7mI/907ZT2UVtMIMO6os2hBNQ5bNVxXZBF4/9wz
lTk6BrJEkL+9J1OhFgON/qq9hirovHuN8oXA5HG4aF5/4+F9BiQuv+zk4sFF
5ncYMSVBq8mwd/FFeQdPOhgreS30ushB5sxvsYwncRRwWdr7yPUlFYpt0+XK
jrGR+ZOVAdlRgjQQGVLyt5siw9fA8zkeOixkHignZDx5gg4PqiTi1uiQgEtJ
C8xWZiLz4vGB5MN1DIhqOEyafT8Gpc2OGtGyODKPeiCTXfYJg2G6a7lWCBHG
9o/PRW7CkHkVSCYlzeHwTkRy+zJJIpzkW7j0jzMDmefftPWG30xI/D57xJU0
CkYST1h2qXRkbhSfv+7REAskx7PCRCzHoPhC5D3KEA2Zv8xL9l7SwIaLR+Wn
JwfG4fcOb9oXEXQ+YPBsaO4OB1LkTnyrcibDqheNzLidVGT+PHJn6JVILqwp
tV7MW02FrzERSxqcKMj81pc9cyR1Htjfml2Zqk8H7vvDjvdyyMh8ic7s7blm
HtC2lTM9D2KwbyfhogGLhMyXH5ZdvWT5JDxZtE5bXY0JPnbpXltN0fnYVnlW
0eZJuEN9WDbQyIJf5t97Hkqic/OflRbjszz4Nk4iaUlx4OopvwbBNHTeJi/x
zJDOhdheyqWGrRyIatIQPFhORua6YSmeqZFs6GjVlN1UyIImzokr4sMUZJ6q
nTutYYdBViJr4DqZAe+ofJKkr+i8YOveQxRBCniSzqw/30gGA+PQ9K27SMg8
USiDpyVEBMKZroqVuaOAJR/PkH8zisy3PC4ScdIfg+HsYNtLg0RIFCkXm/tM
RObJn5Z18CVS4dbi7SslgQpGudbsPyFkZP7WTy6AeJEJcuaKGtY4DoeOiZWF
ilOReRXTYiC7nAszhor+m7ZxINvagzhIJCNzgv2or4LyEIxthq3rhzHQur9U
4bQ375+73dj3rTWBwzDcNfWq3hYHlaIRX+0H6Lxb7cuyGSYBRGTDsnwqcfgS
L57bOITO93UqV/9gjUJtTwkzsQ8DfbMFjSd3oHPjr5vF+5eMQ/uAg9af+fms
lmXj4HGdi8xnf8xG/56fx4GWYoY/GHTYnxDtWEjgIPNfTmuzwmrn86njj0up
D2gwZuGUeoIfnUuX2dwVoFKg3Vk+0taSCjW2GU/C5NnIvJucpc6ToIFzy43H
KVQyDGRn6WZvZiFzCb3O5qtadHiWaLU29yYJ1r5edk/HmonMu98u3fnoEAO2
1yVo1MSNw/46Pot8PxyZe0Y5f1cPwUAq7cJyzUIiVB2eUb6ahCHz7XsZ3V8d
cMh1n+0GGyLc+fHFsnuMgcwHQi46WCkwwev0nz+35nPZw5G1BUZG6HynZcbd
kXdMEDZeWkVtH4VKbZnNQq/pyPyPzPWJCx4saL158XDIFSJI7qX1PDdA56vV
w7+qyLKB/frC9vA3Y2DwoOPs6xwaMtcMvnR8iwIHzJ5mHN9YPwFPGzp9eVVU
ZF7pEV+w14gLQ9hn9XuPKND5bvJHTwYFmQ888teRc+OByM0QfAmZDqr7ZwSO
HCcjc+1g4XRXqUmQ9Y3t89Zlwi4rc7W9e0jI/GffTVd7yUlwUagxX3+WDROl
CWbBDuicTbxoF3aaB8Vns8SebObAo9v1ypd3kZG5RpyfY/0IFxbJXO9dpsWB
uDrTZvE36Pxp/fbkO8NcsHR916M47xKUTcyRWnReIUU+bnOGBy8WEcZuzu9b
pnn5hfUG6HzMpj2tc9UkYGuJopb72LBpp7K14P/8nonIvRjK+ylTPJDR0Nr9
7DgODllxRYbX0Xk0f3iUXjcXtvOueYsvosEqD8nilwKUf+5XV6ovV5phQ/IP
l68bNSZAf8NEgDaJ+p/z5mPJ32/VMuGwNrbjadcocPQpNkda6H/to2J3xa8f
HYKSLjPeGx4Grxqqe1bN39d/7afWKhWdTh6GH/tufG47gkPC87aL/iXo/M+i
4V/9XAJ0DKlxnlfgEGssa54wiM7XFAv6+Myf07n2HlVDEga610I7T+xC56rb
r3EohDFY+Axb8WaGAYpqEw3NWVxknlggtPv0YhI4rsgM2P6bDoolQ687WBxk
vt80b/L4PTLcHczMsG+mgUTv8wC5leh8xs5mdFErBWTdaDrx/lQIyq3/ck6L
jcx5lXO3NMhU0F06O5SjQIEnBLJGhT0LmQt1bHJyI9BgTazDJUl5MtQZT4ZL
pjORec6lEO/UCjrsdz73YMOTCZAyoMYFM3FkHh7TK+CQxoDbSwsP2suNw7ml
3oF3DND50eV8KS/jMXDPLRPwySJCRsbdj28iMGQuZWzZ252Pw0Lx2UnediJ0
LhT+KHyPgcz/DLu/3STOgk+BOlORc6OgbT21jHKJjszXyL//8u0uG1iPhqxX
3BuHxy8E8D/rach8c0d/yVsDLrzuMEm6m0sBAv3Kvv13KMjc7ouh+M1kHowZ
ZT8TvDx/3w1WXmFqkJH58thV9icMJ2HT+mfByttYoCTQhPmzJ5C5aOzMjaGP
PDiu+ijjy0YOjK3Jft3/iITMnw4TIlh9XPAWqOwzmu+Vnc9/+jQ2kJG5PoV3
rWCUA7yD/GLh99iQwqxxVDaiIHNheW/fx+JcOOi5RySvkw30uTulK9XR+emf
DGHexvl87dgbUb2FA5Z64qWm58nI/N4JXIgnPQm7nxtdmzvEBssIrb5WCxIy
V8Xjt92l8oC84ndZwmIcust37L9YjM7bD/f0w10u6ORvbowKo0JEnMjdBdso
yLwywmbC/wMbdogcyjz/aRx8w3YeHfpNReYnPX9ZCk0zQVF4rCSmcxSCmN9t
5u7Qkfltb4vAwxsIsOF2jtfDDBxGS4VMjDt4/9x/vIwsUbw+AqytS7v6A3HY
F3VESvIeOs9I+PF77x4iHP9Eedb2BIOIX+2EmVXo3D+rLG+d6jiEPrSzjutn
wK74u3eHo7nIXP3tlzoTQxLsPsnhq8XocOos4av6CAeZLwjfLM2rJMO07S1X
h1IaPFHfHpoghM6tot4u1xikQJ3h6cuJzlTQMlm3MFmFjcx3VSlvqeBQwUFR
M+/jMgoMO8li9y1ZyHwQnEfs5/uyicAlCfn5vlxZtn9Ydr4vo/JswU/5x+fn
38wC3VKH0QlYeTBbsuYXjswt6yo1/EwZYFHldXTbfN+x7ypUDjyHzuP8Ptu2
zTLAQSxZXt91DNYJmr1nsDFkvr2q01KZgIG2zOEMiUgijDeZXcsHdC6ZLRmp
uZQJ8tZ8k2vFiOBxt53uZstA5oJTI5dsi1igs8Z8fMU0EVirRTt/CNCR+RE/
YeLjAA7YV7meNeAjg7XOwupKHyoy9wjt9f28jAetRda/UiZosJ9v37jHazIy
f7ukqWn5ikkgnPH8UWPAhDrRCzVNQELmJpt+tZ2Z5UH44j+iv1dyYJNjxF2J
dHTO9/yI8eV9XMiPOlQwMsOGDp5WwOByCjKX2u+Qc5TBgr49YeqrNVnAdtlp
+1uaisz1e/fnL13PhFBWbE5/Gg73hDTXKYmg80t0aRHeShb4UENUBs4wQXQw
vLdYGp3fezetfvgJB+Iov9c4X2KDi8L2BFsHCjJvNyNMx3/mQYrVpgDyRg7I
qr8hHrxHQuayL9pOLv7KA5mfdmLTYTicfs3OTb2Mzt++32HhdJILm57Mij/+
TgETtQMSY/4UZK6Z8iakRYYN61s2rlWtGYNoZ0MBbi4NmZvnbNUXGMLhTdYj
r8NriSA2k+vZfZ7xz92wYFMo9TMDxk4dEN0bMAaaB+tXvpvC/nO+1Vh00MKR
DnKGUnZ2B0mwzd09v1qT+de+JXRVIallABb1eXvbOWAweTz9xUdlHjJv+WUe
MnJ9EMyCdJ635GFwtjDUwMECnX/u3rtzrc8Q+Ppsidz4CYP2l19VnUPQOTkx
9UCR2zCwS/LcByxwmF4Pqqp30XlIxS35sAACqPLWGgWX4iBi59eXMYTO1zLr
n090j0DJqZBVlrY47KaXaITcQOcxUNp4xIUIiy94eGoWYHBdPbiuQQKd8x/f
WZwxPQZl9XrHyWwGlEwb6LuncpF52tpvbvE3JiCkxWid03YGKPQutlkjjs7H
l3JvP1tBhhDWhouvA+hwLniHjuk1DjKXnLYhF38kw9yWlt+zJ2mw4hLhyedR
NjJvaxR9IjlDgeuLE3gXt1HBxMyaUy6CzmU6TK5fO0SD4ItSZLs0MjTK9Taf
/85E5tdE6tcs4GfAfi4pNEFxAoTircODSnBkXirpIfZGFodVwW07+Y8TQaP7
KPH1UgyZa1H1y7sdWKBgcs91awgRZo6ZziwyoSPzlW+Yh/I8OVCpK7HKjUAC
/X117dXBVGR+8k1Ejv9PLqh/3pRXnEmDEJ/7VeL9ZGTel5xXLsTkgZqVx4aL
G3FwF0ghr8gnIXOFe+e/a2hPQuSqG/6MOBbYSstd+jI3gcxrZHS4OSsmQf8b
/XfxcTZcaepRemBLQubx5ZoszXmfoMqvjfVhwzvleLeqA+jcISPgvojeJKxL
e+kWdpYFnXeGG5/OTCDzoT4n5mAHD8y0/ep+n8ZA5bRh3ewECZlPEmil5sZc
GDg4ebikhAJD+3/mdaZRkHneSOK73jwWxJ2UydjOI4J00PYLc4voyHyJUZfz
sUMYhKe5H3z6mggNbV9eh97HkDm7TmlOfI4KDkbcpIOzZBg1fhzAt4uFzD2U
LxsscCdDaNKF2+Ur6WBPcGDct+Ig84u/JzseTPRDUGJflOkCDPQFIuIW/+D+
c78pGmLTmDkAXa2ndh8xwSDi8dXNGvI8ZJ65OVftjd8gLOk0nT6YjsE2oaND
AcbonKtq/8LLcQh2br6TsYCNwZvuF3c3BaHz4Oiy6i0Hh+GcT0BonikOnVYf
K2cL0Pm1DOGzEQcJ4LtbuYx2DwdB0znC/Q/ofM3CIF7tmRE4ULKuvDlsPt8v
MFip8ASd+3lO3bS+PQpZFT/d+2cwWKM55S5rg85lBKmmeBERisWr6b7RGJzv
d+/bM8tF5lFBcZ87H41BwAr9LdIiGFxbtfgj7RE6D0m7/Jo8Og7cz56L1l9h
wOnnT/kLzdH54/TD1ZcvkWBiUUxuQDsdtLvs7r9s4iDzbNYFj9pPZFA6Fqha
6UsDhog+V3aUjcx/JXmve5hLBbPolRdu+lOAZq53+Pd8z0Dl22+0WTcW0uH6
DbH34l0TUHRt5ongNxyZv+88XPt2GIPMupuJOyKJEGPpvYoHGDJPf1h6fymX
CX4b3p5tfTsKY7ri/gvm143K2Q027l3JbDhmufbo1phxYPin57jr0JD5bPrK
h1/fcGCDv7JQXB4Z2JeIL56uoiLzpMPb1t+4wIXk3YNm/HJUsJaKK3/pQkHm
zOUDXIVqLpSGW87FvqUCN0Mg+5MsOj/k+V7vaSoXFhLSdqqbUcE1/RE8NkHn
GfnB65PGOBAcJlhze5wMHVX13Zo/0fnZUYNGjUds6DFbZ6r2ZBzW1E5ecFOi
IXO1yPJPR3qY8MpIzWZP2yjYyujPxLyiI/Nzhubf7dwxMNzVerfhMRHMTIa/
NOZiyDxW0OhTRRoNTjDFA0nOZGiRX2Em1sFE5iqlhieSSWQw8BG8KxtFg5nZ
57eycTYyz3m6YHl+9DhE2z6O21nCAKY0r17gOPef+wNp4YrBlFFQizmUqPwT
g/yRrMdnDvD+cz5WfEqrtpsAXN2ZDWKNOHy6yexZQPp757chLhBM6wcto6+9
KxkMmNjdV3iBzf3nHljX6xGjPgBLf1NOJShgILJD1LdAiIfMdZPSomwJA5Aw
xOmUdcUgbNug+GlVdI5dzK5beHMQSnde0r5chEFBlGOcsRU6r3O6XLfYZQhM
jrufOMzBQPXEkZzxIHS+MS9i4TOlYVAd/hbYth2Hxsbncq2Z6NzjrMSIOHMY
uInT3z0icbh/Vvj47lp07sQ3gE2VEWBN/KHPhW04XNjz1PgmDZ3LXDVz3js8
Aunv7RtTrHC4oXM0oDcBnWvlPufuP0KEkzpeA835GLQ83H/zrAQ6F0xxdCRf
H4e5VbaXnj5kgNtJ0qp3R7nIfB02kOzuQIYLCR+vfF5Dh5LUwoLAgxxk/se3
Y/W1s1S4Y7atVieHAtFTQVlxj1jIXFiq9oDaJzroxjvNVMAExOxs1zGuwZH5
mvyJZdHhOKRYHM71MSIC1bKGKd/AQOaJxqcThCtZ8KYj7IGB1BhYn3kjMvuZ
hsyxhwu6e304IPXNkn81jwTTa/88TwigInPr9hEZ4mUuzHwh6GWoU+Gn067a
UwcpyLzzoBhm+p0Le7ivGzJTaGBBh8qAQTIy7+prrEr/xQWbXL8VjXk0KHXR
2fqiF51L/1myoOomF6TifrAMbKggmNBCKtxDQeYOVL3zTVc4sOD2ykQnDTKU
vL164/kBKjLXDTrAt4zGAk25uGma+xh4MTb6anXSkLmcTqS610scmvkVC9Zu
JkLMQ7lkvXQGMk91o9voqDPgyvCh67sGx+FB2fKDMYk4Mk9ZaWe9KoMKxZfS
XnPPUWDXNZGy6BQWMicOP121TZ8MEU3Bw55GdEj7eP9Yui8HmQfNGtv/bBmD
iE5W7to/DBDeGNpTmc9F5qWZB1pd140CyDnENanh4M/XrkU5w0PmlTkhU29P
9UOQ4IdDEQQG1MTqivykcf+5W7r6bvusOACJjKX3LVZhoNBa7RQoyEPm+JvE
jb6sATD+2XjbyxMDv/xQqWfq6DxKPSJismUQWj5+J0VXYFDzYsmKG4fQ+SW/
HGXTJ0Owl7i9k7gYhxNnmZRVl9B5g+jL/O6kYXDY8lJL4wgOXiq2axVK0HnI
Yon39icIEKF8cX3fExwcGNVjeoPoPNCvbl+12whYbD5zXTYGhw/d7VbVZeg8
7CUxqTlhFG72qD7z+oXBRNr73KUH0Tlzpc57a+kxSHHe+arSCoPV0u6bHwxx
kTn/DreIVS4ToDSiX7PVkgGXHZfmWq9B59n5txe3D5DhBaNLFLtOA8fFwkek
PrGR+aLZCuPe1TTwVXubZtxPBp/bgobh61jIvNv9mIlkLQM+DvY5mHaPATl2
z64IORyZF5CxhQFeTHDje6tN583fdxc71yFhBjLfNC4gk1fOhrG68NajdeMQ
ETsTfUWGhsznaj5Y2ftwYahjTLDwCwW8Yl1dSIEUZD4ZaG7y5TgP+IKMFek/
6BCdb/ux6ggZmceKuA9S5t+NlO5PpDs1GKjdsIyJbCEh8z56mZ0JiQeHxs13
/ZiezyGKsbr5Zej8h2+A5JXM+fe2Wt1QNZcBM+PDxptVyMi8T9x33VQxFxSS
50SHUqmg6NxkeV2Ngsy90uwETWhsuDVHTgwVmwD3UK13oR+pyHzHmXLJLwZM
MHlfrLjh1yj0TbxSu72RgczJgtjFxysY8JvP8Y7sr3EgqCjM7sjFkfmIgZ9u
7ncKNJzvZkRoUmH/sXNeL4XZyDz+9Cf15rEJEF9rr3hHggHuuBvp6jcOMnfe
J0O13UeEXp7Coe2PMNAVDXoRKM1D5tFv46RP/SQAy55Evl+KQz+sIOz98O/9
SJ+K33rCMLz70P7j6jkcvlSx0vVr/oO+TLt8s8kw0DWLzp/bg4MndrvPLu/v
ffj4mnUZL/vh1jc7CfXPDBCNbpI0mOL+c28n/XaIOj8AMjfXBOvrY2D0vUr4
1EoeMq9JlyC7HxkEvuuL7jxNwiBix7jW5T3oPHaFVMCA0xD4xK34g7Ex+HL6
jcTdIHS+qBueP/YZhk1bCp9d2Y8Dn6VC0bL76Px7zcKa0QsEEOLvb3lTjoPq
0gZR2xF0fkm6Kajr7QhIcjg51x1woFvHt5LT0HnszaWJ+ouJMJqfwKfQgsH6
twv5cXV0fie19ZWi/Rh83WAI5VsxKL28OfBqExeZFyS+CjtAHAdm0bXpz5cZ
YP/uQ1KkOTo/N3bUkf8rCYx/+5r+SaKDxJ4Im7vZHGRuTxtIOxBJASXOuSvD
jVTI3TZ0NNePjczvXZksWpBNg2PjIopeB8kw9IxFzW9kInP+ricd2qvn5yOf
dbmy4hj8HB0Z0u7FkPlwuMII4xUT9MPEnrzuGYUNC5kV7zvoyLzW7Ktn3lIO
qJQ6iQmdnwCPywkFp95RkbkmvUGus4ULe8ufJFmzqbDBcNnvWREKMt/05McO
0fc8eBC+dco/DAPhwJ6vPmMkZK70y+Fy8/pJqFY4frq2iAm6GQkZp+TR+ctQ
6aIiw0lg4Z1NxxxY8H75AdklnAlkXqG9q4WlMAkXLs9y64KZoESvfy22mYTM
vxAZGsYPefDi+tF3wh8YoJTsVz4sRUbmScXt1i6qXGhLXu/KDaHAEPbuQlEp
BZn7L/p6VuoWCzYt9XG4NkEE8tLDylfE6Mg8SCKrXn8nBtFG4oMDbCKkpY0J
v67GkHnlflel4lwqUPeVcVP9KZCl4Dc3G8dC5qte2nObd5JgMrWW643T4dmu
17/ujXCQ+SYdkzlnZSJcrSul5lVhEHjf/pzYOh4y1/gQGu7ygACBy44S3Zpw
6JZ+K3iMgs753wgul4J+8FBoW3azlQH4Q12xN6Pc/+//10+WrZjT/9oPOh0X
YjOWYKDrEidsN/fvXUFEWUC+ZwBEwpXEqpww+BxWXfhchYfMh168rTvTNQj2
s2X8Jq8wIJCP3Z11QOcWxer2jrwhyBkdfq66FoeYhLDd95PQeW70UZVoFQJo
aaQMO2bg4JGyertcBzoXSj00JZQ7Asm+k98CTuAwHrupd00eOs86/Gi/pg4R
rFa4h+15joFcCk9VSQGdB4rdYYrXjoF+uDp3pQAG73/4HLhSxEXmCwenpn10
JiC+hL9lqQsDJsyDxGLV0bn+AtchQh8JPpfe6DEposNr1WMq4o85yBwvdPS9
zyWDt2qBfFogDTYo9t2yG2cjc8Ye10fhrlSwVzt1rLFqPv/gkBn4moXMtZJ3
85db0CFsamnSopMkSAubrbigz0Tm+wn39nBKMEhI0XN/lkgEsRLJ09ZHMWTO
a9g8s02NBW5/vGt2biSCx2D21RA/OjIvcTJ1lfTlwEqluvoNkyRYV9PqtC+A
iszvx4fv3CrHg9Xf1h/NEaDDj9msG3zPyMh8n9Vu808LJqEkNV2+pw0Hh6lP
U3t8SMhcbb3u6hmVSZgJSHOR/MSC/POxVneU0bktuPc1LJ0E97G2vecfsSHu
+4KVJb7oPCQgXSxIZhIyorNzo+zYMFknnXduHzovWb0s6LbyJKzbokdKz2bC
s1nl2+zV6PzO66lDjdo8sDtzYszPjQ6psirdj1PIyDxDNnLX1UUcMEiUhBKv
Cahp/BV+pYeKzg2FlpgW4ZBnmkdasp0I+2+Fr1AsYiDzdYs/Emmj8+/9a/Gc
rlVkcO1bsE8xlYnMR5oenF8YSoaZbyW3js3SwC/vSHqyPgeZR5SffvZabQwe
766KW2GMwZdN09T4Xi4y99etKM7fPgIFmUYXuuZ70OXj98Zn6nj/3CfSck1T
G4ah4s3FGZ1TOGxqvys19fK/5xmUErumhcMQZ1Ir07oRB8n8ttfSaX/vX681
1/8+MwBt39a82q6LgbzowjbPFf/eKywzRQ2cBuFO9+zU1UQMljd8SmPvRueW
12oOG3kNwQ5vc6HaSQw2mTkvzDuDzp237Dnnmj4MzvrN8XpuOARPHbZQf4rO
1c76AcYkQBH3fv6pShxGIu1vtQ2h89HYP/5L7o0C5ju2LXcKg8ffI4p9LdE5
dTL7uprzGJArz+ss3IKBv9GmL3kNXGS+v9BtjdXsOLwxu9xVd5YBUQMrRwJ3
ofOo930KKUkkoC4zKZZsooN8uf8dTj0HmUeqEko+ZJFhpPqmPa2XBuaVCUL+
q9G5r09NDLOAAj6CWU9u36ZC1i3FiHs2bGT+uMFsb9UyGsStrdfZwiBDu7GZ
ruMWFjK/byD09BGZDhoOnQOPXSZAW/OennkrjsxDKj89U1XCgU/TNf7gMSL8
Sl1F+SyIIfPlhaoPSJdZ8G5u/WNePRGCb0Ylb1tNR+YlhHtipaUc2K++JHZR
DBkslgqZsDZQkbmsMdy4YDs/vz88HFctp8NnnwhP5xAyMrfiOXJ6FCchOb7l
klMUE6SYjZ+WbCQhc8zq8wERyUmoqWwsED3Hhi/7zmptdETnV6ytFz4b5wHN
5K5YhBoHXjxSylvehs73v7gxUT7Lg1PFDfctV3BAyPwqNzANnQ8vT48lb5kE
zUb5xHvlLIg7VXj6myg630FxeapSPr9Oo8dHtn5nAPl8uFGTEBmZtx5Ty819
yAExQbYv9wwZHB4VN01rUJG5k1zElOJZJkhgT54R8VFY0J9m3z9HR+a22xX8
nfLocHHXhxjt/gmwzzshWvwDR+bBIi98DWUpYKugbnBGlwZpr2LbIqrZyNz7
VLXOYYVxsBCvLT1IYID3yU81Ble4yPzB1dLNH2gjkPxdyG7OFAdfdtzT8Vge
MncUvL6t32EANp8OFw3fjEHoFxZ1ZNm/94kRlT1f9Ach0EPv9bFLGKQGSVSq
7UTn+jMh9a17h4Dfji/oHRUDqa1hsmcC0PmVhgKudeAw7H60jpFpi4PnKjHi
2gfo/OLC9N6BMgK840ZDZhsOZdsG6pJp6LxAbTV78MgoJA+UiRpK4EC7mqnX
fRSda3SeYasLjkEUHhfYbI9Br+NzEecxLjI/9Ed0RC9vHAoJhR4r8hmgMF6i
W+GCzi9Nqjd8304Cr560AX82HUKdnEzaiRxknlr1tVnrPBmqsisW5HyjQc2G
ranLdNG5sq+ShkEGBTyKuurvPqSC2Wph/ztObGROXxEuf3g1DcygfFt/PxlK
fZOeEtaxkLnpig1ruhYzQEzdyt9CcgJqPWS2bH6II/Max3zdK044yHnecju4
nwh1S0w9ekcZyJytFHmqo5YFzZfGf+xeOwa7Ps6+3s+lIfPvKSpVVhMcKH54
QGslhQyPzD9WBH+nIHPuISmLmZM8iF034OgpzAArkxd/djiSkfnEsJPtz3WT
8OlFyL2uTCaEsHv19NaQkHlYpg1fs/QkuPhEFkk6skFm6485DUt0XrHKwuYY
3ySkt3hapHxlQ13aFo3Ea+j8tETJ2Y0Sk6CmdefW0GU2TDxfpjztgs6H65UH
76tPwvrs6dtPWpkQfE+B//cydL5TKfrmVgMehKa14Han6VA6R3tYep2MzE3a
LY57CHGg+62EtrTPBAg9rRYp7qYic4sfLJZ/AQ4/k6g9FduJ0Oo7UZt8l4HM
iVKm9R8JNPCKunAqRY4M3S6be4vSmMi8xWfL4fshZFi9bpWnwBwNuI9ik+7u
5CBzo2de/HdVxiDGa6sNboJB5T6RF/0fuMi8cvr+bP3GEbCXbZkozMIhQJB4
6Fgj75/7IqaZoWXp8HyveK261gcHDp5nYP7iv+ceVpEj3pQhCHnpSmiWx0Hf
sk7maMLf+7jUkxZK/gDUqX2UdTLHoKXUVqBa4d+78KuEYq2bg2B7JUo2owiD
cZOI3dZW6Hxy55Gf5Y+GoO2g8SuWEA6fR5ewc6LRucQaBxlq1zA80IjNqT+D
Q3rM0CuzKnSu9aFwboPACGRXVCu2FuOQLVR9+2o3Og+7WPSecnwUeuXUgnRF
cfBTUad8dUPnp/T8xTofEcHqTlXj+0gMSqKO2nj/4CJzW/i67uzoGGzds/X3
4hkGaPbXTZlkoXPB/l2epWoTkKnjIlXuwQD7S87k2C3o3OLoqCmRRYJN4Qrt
uRl0SEn6YC1YwEHm5/v5NX7rUUD7MsWwcTkNjtG4g7EFbGT+pP6Ic6scDZ6H
if8gDZHh7dKYh+PrWci8yDfzASWUAUXq6k39VuOQ/zP0FvkAjswHwO7zjY1M
kI57K7hRgAgZfcICL3UZyPyocoTNm242nO2wCvrCmV/nzKnMDQtoyNzn5IHL
FAoX+D64jPWa0kBxqLxIcpKMzBl79ihfWjQJq7SlnF/ScGi0qvC67UZC5vdM
VHuOiE/Cd2di0554NljtdXn90xWdr5Hbu3bPFR581eo8Kb2ZA89nfBUWa5CR
eWHRssHsQB5oyHl8rpr3vh5HcfHd6Nz/7ddtmkKTYEQnGQW1sUH259GHJmdJ
yPxOH5zTFJsEVzP35OLlTDgd4al4aD867+hPwrMquZAwcvvsrioqqGfreL5U
oCDzG3Ly4Xc/sqD7i9nKxWfHwLa9jOLSQEPmq60JEyeDMLi8RLBfo4gIL3ad
TC5OxpB50CJlsYwGKjzomk77tIcCXwsqJxr8Wcj8ySrtJtMDJMgZenV+dJwO
DZnLT1D6OMj82olvuRqEUTDPe74iZBQDZ0NlR4GdPGT+QTpm67Hfw+B34fbJ
W1dxsEgO2RHZgM4L1uiHmhoMwJqwPYqV6zBw2WXo2iP8711RpfDZZeoATJdp
7SR6YPA2onXMXQ2d3wkVs3+XNggy9fw+ZYUYMPlr9QiW6PyTuxol1ngIvibb
hkvQMAgPV2nNDEDn5QtyG5i8IZDn2Wm4rcXh9mLX8bdJ6NzVMiZa8vowFIUa
0budceC6ibd5P0HnGY/HUh6uIcBJzkePrWk4vE98KPynDZ2n6JVde9pNgAsT
nQorGnE4FXmndhEJnVesuSQm/mUE9tY9WNsKODwwvf6yIQad5x/7SnxTQITr
FUrKHpcweNFevuXTLBeZq1kLRcwsmQDnjQXmO08xINFubFWfHjpv4RYYkO+R
IcttqXdTEw3eLBK1fr2Cg8yf5G5xqnhOBRlljvL3QxQwEYxdKBjOQuYeh7mu
IWw6LDDf+4rPYgISD6kvK6vDkbmcplf6UnUctOzpeQruRHCfCzFb9IeBzD9u
dPyQvYMFbuYbH58wIELrDqVfBUfpyPw3uz+idJQNvwt2DwjxTcD4Rzna2AwV
mT9y+qr74gsHrph9r3kvSgEVaRXxNVQKMj+gqvLodT4XzD9l+bH853O995OD
ZG10buUu5S413wcX7TdMv1ZJBUVBHSfz1ehcSXt2HxG48LW6vmvwLgW2V0Ts
085E53qExPh4FQ7IbRYUiqZPwNs979dnP6Mi86N3k+pyTVgQPCnjae1IBM89
rEtDB+nIPLv0sufVWgxsa3d0PbtGhC3ciipXewyZ++WdaIobpMEXXtDNwtVk
aO3TqDa5yUTmQ0q9RUL8FDAPrpHTPESDvnELoSudbGSesbqJT+j4ONwy3yQV
WcUAl8vtJ8oCuMi84Vva82F8BIa1p3O2meCQFsHKyLrGQ+Z3L9g31FYMQ3lB
lmH0SRyMk50KLpX/e1f5nGz+8cQQeCcs+1r1EYNTN+Ml1oT899w8xOTJTM4g
dEZvO3DqPgZf5EuqWq3/3m8neQm1yg4A3Gu97SmNgVN/Dzd4ITqPjxjRMH4+
ACLtfuPu+zGwOkj0G1yDzq9+Cm6v3DcIxuIbrvVew+DEufgN3w3R+a5fK9fZ
kQbhA9U4bnh+7nYCd6uHMzpv1l3kuvLkEHzxGu2hfMJgt2SvTXUIOv91hX9U
nz0EU7I+bwTW4JDDThUUS0LnNRrtFFbAMJxtXLvqjC0OFXH6Y2IP0HnBrZ6Z
d5IEaAv9ahuahEMRbXosqQWdFwrMhMbKjYBE3b3+z/k4zI1kmxFb0XliNBa4
gzMKW1IMn/H1YXDPM+6c0A50bndzIlstbBwmrXTpv54xIDp99/kSby4y/3Bn
WnbiKBlM39cXW0vS4YNVEvW4BQeZG7PZVTvs5/vliJBsUxMFIkZH775qZCHz
RT17f0k70WFhlhtzuS0JttWeMbffwkTmqzw2FphbYXC6dipzRScRpFYp8V0p
wZD5JbNHxOujOMStdfB7qUiERrM1XaahDGRe+3OvM1uBBTPVxT43pYjw21U5
STiUjsyTliVIT42zoCr/420LxzEQiZH5eKeXhsyvjZeoBm9hQ1/D4o17yWNw
4mPhKs/r6Px+u/Xo0BwL+A5eDGckjkGMRxqu+BKdS/2QUz1hyoKxQBnNvMNE
yDz9lrBxvo+j8oC8PcKHJ3GwtDLkJckQ4VTMHzLhBAOZb8jqe10th4HZSM2u
wnXz+7Zd74Ly/PuGysWy4wIih2kgefCi0YQ8GRIdPJsb0pnIXLpm0dq3oRQ4
lr3J/+47Kpj/3DXVepqNzBcd1ird+GgCdqV8dvimyoBG5baVEou5yHx00YYL
TBUimJWqF0W8wiCZ4Di1W4mHzIttztcYxxMgtUWU8KQKB90PGVJjRHR+lXbK
zXzpMHgc9/mtvgmHMzI69+zT0XnNfaUXR6wHwPcAV/DPRgz8XqewRcX+vcvW
WTLLOAOw2/NcyU4vDK7GJsut3oTORdqLZ1hJg3B6Z4Mhlo9Bv3zRVo4FOo8+
7Bu3edMQxNWu8pYfxUAjSGrJdx90fiG1RmP52yF4ff61SIw4DgY7JdpErqLz
vap8n2MthyH8g0Zh114cjM5n3onNR+ddyvniwuRhGPTQ1goIx2EkqH9XzWt0
Hri859iBQgKMhiw9fKVhfv4ouUoEkNG5gJTTHn3hUVitch3n7cCBas9T77iA
zoMuvk8X3DoGiTqDkRZ7MOjZuik9uZuLzPVu+cf165Lg8aZViZVMOlAONvJS
RznIPM12nY5SAgU46cVng15QYeTHgxcNHmxkzsoyVw1upYH3wKXYnZvIsHZk
0buZAiYyV9sqNWTynQElVgmbEz3HgFC13yCXhyFz06YfPwPn+7JvY29k/Xxf
vjsjcu3IfF9G5QctjT/rOrOAwF6XNnmeCCG6+1tXGNGRuVVfJL7Vhg0/Qko3
5K0Yh5UjwX2LT9GQ+Z6LiRcU2thg2DvzZz1pHPxIT8yrhNC5i631tvdP2JAY
mzO4s2wc6GP7RY0U0bmeYo5J13x/t1B64DE4399V3xSpqr5E58uknEST+phQ
bd4TLNs6CgYHopYKvaQjczF16elgYRw8LsTE0k8SYeV98dP+Mhgyv349Q9Kb
TodAkssky34Cpokd6UebcGQuePNLYWgeFVJ2+Gjk+1HgXVqHkUscC5n7FKyR
GvEhQ5utzcWFS+lAmPh8lGXMQea34/dbnRYdBzmzTPAiMeD6y0onw3guMreO
uk9xERgFM5oH46cuDn5n9ml8juQh8x9fLMOKOMNQ5NwkUBaFA6VXcoJXi87z
TtX5XckfgjXJeu1xC3Fw8zt4ciLq3zuVaJ1Z2zoIvxN+i3RVYNA9x/Z+eei/
57I17OkTNoMgZeGqyIybz9XCyfdE4O+97q1XZ2bmALQzonOtTDBwD1eQU5H/
984WsDBsNBqExd6E3D1XMLDCzko+MEDnJ89djOafGoQTEjxFp2YMAumaAm9c
0TkW9NvuZdYQqORPdh/nx+HNdkGx5kh0XpcSvnev9jBMKnzjm92Jw2SjZVdk
Njo/vaWuvqFjGArC3i3fGYzDnWnb9RdfofMTT0zVnvsQYM+krOTzEhwCyvUD
SgbR+YI/j5ZaeYxAc9HRh96XcAi88bFQvwydF5BVhaO/j4KF/ejxVZ0YdCgk
Hx7RROenHH52hXuMg3ber40xNQxo3DB4XfEUF5kvflfy9ulRMvx692tZrCQd
FOPCaAkWHGSeGyphNZFEhccy+xbbXaRAVqiy7YmbLGTeuiM9J5JLB6W4hhl7
0wn4rkjfoFCLI3M9oiHBQR+HYhmzJZlORLDi7YuUm2Ygc4cdpfyamixYvDX4
uMU2IujFJOVZnaAj86yBNQeJmWzQTt6VVpM8Dk2qFRqnNGnI3Givqx+/Pwe0
+WYcJ36QwFN0bfORk1Rknp1zxmuuhAO1juc+PIgiw0AiNeb2RnT+9cHDQJY7
B97TkjNTO0hQQJ9O8QtF58LyMYGvT7Nhod/JsJ/W49Ar8FFF2Y6GzIfDLoWK
cpigG7zSUq5+FPa2P/MZK6Qjc1bChvs5rRgEUFd+O3GZCJpnOLbm1hgyv7Ig
EKs5SIfrKU5BdU4k+PXHdG/ENiYyv7538PwERoHVWWU6SSZUWHZXefihDBuZ
f+hbJTB6mQRRn4kUzzY63FdlXPjRyEHmixU/hJyZI8KHT4n7tA5j0OJ6837b
BBeZb9i/o26t7gjI4jdu70rHwaf+vt9YLQ+ZDxKp6zzDh6EnEs9bcgiHnovL
Nwc8QufCyjoruw8MAeWE4rFpHIPgkJULFE6jc/1vHxjdfQPwu0T4kJQLBquX
5ft5bfj33tp7Y+Z54iDETacrnPmf/w+4+zY9s0Dnea8CJIX3DQGz7MGCGjoG
exU/c4MD0fnJHz2pLXNDsHLcoGvbBhxIWUuYTSno/G3bsq5Xd4dhcQzhoKEX
Du8cnNRMn6Nzr4uc4QVAgL69pZ4uuTgE69T7Nnahcz0TWacn0wSQdW8XfliG
w8nnPuFe/eh8ofh4UvOKUZDXDHrTpYkDdUppqWoYOv8G93uTuomw0HHq0aIA
DJRUmP6xPC4y95eq91fwnQAHUr/id2MGXFFL2c6QQ+fRhWeDuIIU8I+1oaTY
0iBMQiEtpIONzON6684HH6HBxE3nX+0JZOitUm1YNc1E5nId7ozeLgbcL4/p
kH4+Bi+yVD0vi+HI/Mtw6NZRWSaonWvTO7+YCLHbZ66ozZ8nKtd+btMS+ocF
MkOcoILkMUhxPpFRXU5D5nYbK0cNnDmw30x6I/sFCeQzqlwlI6jIfPuNi2/b
VnCh1PqjxLANBQRakr1UGijIXEZ61PKaERea1j422viYAud+NVxLykDnzteO
B0X1ciDYy4xyrYUMGz6luexYREXmIWq7bE43sUG77pDdd8I4YL4Ba2nCNGT+
c9WFXTJ/mCDSXtLSQR4FCTujVbdT6Mg8dvEg/XkBBobeTW6yqfP9PcmoYOAk
hswDrtdWfflOg8xflokn5kggqfFjdf95JjK3Wnzix7ZACvzYYN7VPkCF7oA7
jVHn2Mj88LqMtzdyJiDHfYy+WoMBCk0Bwa+WcpF5htjmSz2GRNi+bSre9ikG
KvuEBUXleMj8gJrs6exiAujbEgQ/NuMg+YJ3W5OKzhexbxoEbxwGr/VkLWMd
HFqtdfvEstD5jFRRg5zCEGzfoB6aOoDBJ52kBLkT/97dqrMk/M8NwsAtB9+C
TAzsnrZx7pv+93zuTevFFxsG4eeLlGjrcAzcM5VLY3T+3tekRXubCA3CpfU/
wCMQg/YnRledt/57Jxh0S3E/DIKY0G0WqwqDkgSMPeCIzsurHooH5A1BxojQ
YqWFOMQkRLo/jkLne8Lt+q97DAPP57JonCUOJwwDWFfuovMCzTP348QJcFIz
KGhvIg5ai14Gf2xG52dEDBODKwiQVPr8ZlI7DqI6v5lidHRe/lxVcu72CCyR
d8/R88EhoDrJ7EQ+OleJkruu1T8KzIHbY8VjGLzr+FCcYYDO91Osvgu8GINr
7+19/whhoPFni+Dv+1xkvmN6O/lPNAm0tDdsftROB7XqF/KkJg4yNxZQ6lxQ
SoGen6uNROKpoPHanXXYhI3MTX/hzU9F6NCQp5o/PEICCtZZfv0kE5kzyTX+
BTcwWP9gi2ZhJhEm5AiLmGEYMg8gXUu90M+EjbZdJs0to+Diqb3VuoKOzKUG
9poJZbPhqZaz9LKb45DlGPi4fDMNmQNzmafJfM89jtnMSs33XML3Mb3A+Z6L
yjfXWej1RHGh5NT+A5fWUsGofvrIucMUZB7N90iDkMEFO9FOuShrKkhrlH6N
NkLnp78FPzZfyIX2p+uKWZsoYC/PqL/Vh84XvHWAA6NsOP/7rpLfn3GQmD2k
s/kbFZkHvO1krJxkghtffNeO5lEwPJRVsCufjsyfGGiTq70xuJDduf3ZfSJ4
LbVs1JnvB6g89db7vqA8GrRUmz21sCWDWLwF4Ws9E5lDcHj9SwEKVGi+vbH1
IA2azl/8sfU9G5nX4N5dD0fH4f5Iss2uKwxgPjBkvzDnIvOfoy82LC0aBQuh
28MXP2NADzqzXtiKh8zdq8QNpg8QQJS8c9nBezi0mLlscfmAzp39vS0+fhyC
wtAcXF4JBz1pebt1N9D5+zOSvRv+DEKuvrZ0UgcGUcJP7/h5oHNn0UDnqpgB
EOGv1cs3xODZvrJrW2T+v/8/l5nY6ie6fxB+2vQK+cZh4DI4vfj9rn/v12Ik
3V6oDIFU9HsrGcL8eb0Pz+F5o/NF9Y0gzjcM9+6syFyqioOp0kbrbanovGW2
I0imcxj2KkmYS5/BwS4wpu/TK3Tu/FBf1+0yAcLMTI2iK3FIaTc2rR1F5yJf
5HX0bUeg4GvR4PU4HKLiFp0yr0TnF0XueOwzH4WyOnaiq+z8OokhxcY+6HwX
11zmdyER5MN8Qz9EYzDIO6yaMMtF5mciFm+3ez4OR1+toC/NZEDjG+HDAg7o
/NbZW2JbXMjgdsCx0kCODq9vna18YMNB5kurMpJ6TlDB7eyXqtKnFIgUcP0j
U8FC5qZVetHQSoe6E4ZJZgkTMDrj61g/iiPz193SnWY7cFAyevjxpAsR1GTV
b4t8YyDzibfN7Dh3FjzbKSE2FkOEjdPGijGGdGQeJDv1fvVyDihMd2n/SpsA
L2/5F1+aqMj89EqDTxpKXPgkoZOU5UOBm+eSH3RUUJD5JnZFgMszLmzOrDtz
tIAKMfTUw6Xr0Tn/3YK2X8VcGB/08f6VSgWPiLELkWro/E7exArqQi7UTVI/
ymlQgE/oycDcB3T+/I3P+LJqNqQcmVwW1zYOQi66r/slach8zRY3A82HTAh6
1azWMjgKv3pIg71DdGTe7l3La/jDAPEfHQ9FHcbAlqYV2YtjyDyQuetk6GYa
zKj3S1EayBC2W6R+RpqFzC8t0NWOzyADuzurRnWYBkbKwYLpShxkTv1mH3Nq
zTjc0SHpfRliQGWqz8Tey1xkXpS0b+PllaOQWlQqeV5zPjdu+SrDPcdD5tX0
PWZPlhDgcZfLstp4HLw2r28pbELnt+b+nD3TMQQLn103+SqJgwAv99XANXRO
/L1w8OfXQdhR1yS7uRWDUVOt20/d/r3vIZa7bI8aBLHVT4QV72BQoNR8+6PZ
f8/PZi6fuWAzCAt9ro58jMNg+nFNoTj8vd/KIvEZnhwEg2XpC9vSMEje+WrF
euN/7yoBaY9emQ5Bhck2dxINg8zd5cv4A9H5VbNjUVPrhkGn/ujSXfP5N+f4
JQeB2+g8xDyYEvZlGA4/a1aduoRDFTvzdHY9OreZOBnz+wUB+FIi6xa242C3
QdKknYbO2y50/XyaNwL0spdXXhzH4dw96RU5uei813tWtqBiFF6QFRcCG4Nb
/H4rtEzRudbyFzpSO8fgfJvHdJ8BBmJtUSPH33OR+cnCm0lYzAS0O+/VuqLH
AOUWbH2HJDrXSPw14E8hQ6KhL5t2gQaU4gJHZYyNzE2PtXucWUKD1durdhVw
yXD+mmm28XYWMr/Hr3Wj4gQDTlVza+d8x2H5fr0zvm44Mr8WuvB9WT0Oe7e5
PPTZSITe9ju2WgkMZP5TcDD3WzsLPuc0zQpvH4Ngox5qCZWGzLlm7002OXAg
Jb264FkRCWaHvK6tiaYi832MfeFTNlzY9Wh54+cmCvzIm7u3OZaCzL+//Brx
6TUX7gdxdg90UOGtscixQWl0HmZ+03+qiAtHq/MvRJyjwnuTLK7jNnSuFg83
KiY4ELphJpwxP5++OplqL/2OzslhT8OkTrHhxpjpk22W46BVsi8h5SANmeu1
u2odMWDCq+ywP66/RiG8bdNlMTUGMve2BKFNFxlQkyBtTzEch+3jt36fscSR
OWnd/mqpYio4825RBlwpsDNerFrvIguZm+bH6uWqksGKs/PBXkc6rIvdWnn8
HAeZYxMx0unnx6DlkOyM+FoMWiXztepecZH5UmJp0aW7IxBnzi5L8sSh6xrx
nHQOD5nTv/cviR4chptRCf2JoTjkBwnPVFej88SHxA23Kodgkei+uYWiOKiW
ODTCZXT+W3PJSMfvQVCxOhN7sgOD0vQ9TU4e6Hw8/rFmI2kAvk2l1g67z+f8
q0bMkY3/3mN+V9aqvBiEgsruI/pPMXjxeXNO5wF0XnlAiZETPwTfP6Ubhf/C
YJJ4o+xlODpXWaRf5HNkGJb0zw7yW+BQdFZz7nUROr8sUXpj3UYCxFqLGNve
xKGwdVVwdgc6d86ffOO6fAR+TdaXLbw3P3+Gf/DXIvQ4oQDBQbdR6MtnCjuL
4zDdYndh81F0vrtL+0up6hhMyj67/dsYA+cr6myND1xk7nrv88ljVROwjtZD
blzLACnTbaLf+NF5vgWuulmeAjc6jFtVtGkQpx657tsrNjJP8qkOcjtCg8LZ
BUuJCWSIpbSYbpxmIvMDd/2HF71hwF6Gr4Va7xhc4b+zy0oeR+b2BZI7fwsy
gRohmcQvToTgZvNTfvYMZL4xrJEW8o0FX+xXX1ePGQOtvdzs/BoaMjfqMGDH
nuSAiMnOjd+mSZCnEbtoyI+KzLsdfl2btObC512bOibrKXBV/gmmEU9B5tea
JQ64PeKC5THXZpd4Kjz/IOrmvhmdX+1PX7wpmAsnNmSJmi2mwvgxb9ay4+j8
bcSuJPubHHgVL9DnZ0OGypWdAZv3UJF56NLptCABNuT0hN60vTUGqYk6o5bP
acj8ScGNwJFXOGDF/Ka7NhHBIivYwCaVgcxvm5XF35mig8osfZWC4QS8Gbeg
q1TjyFzu8P206g1U0CbHCad+p0D1nzmnUgYLmZsmfxC2v0ECdkHjvTeNdFj7
U+jX03oOMn/+vsWq6TMRtj8QSJ06gsGmk8bqylQuMn9350hIp90I7BK3PX8i
FofURd0nz7/kIfPlj90I4TXDUH7yaGaOPw4nL3ql3q5A54S8QmPv6iGYmXLR
ExPDYX/p5NP2y+hceMtWvmSZIYi2TBVh9GGw3SvKc9fxf+/hN2xc1jYPQqk1
b+9wOQaP7e5c0z703/Pa9i+fNj0ahIhDScLJjzEYWsZ5idv8vXcHRBEWrBqA
RW8VzWpXYnD8hKGEwsJ/7536ewhKxAGomLoRqeyGgb1flu4PVXS+aO3Cgc6H
g3CjKva53/z+PDRcGTpog85PXFt36P35IVhwRbjt0QwGohaNHRXn0PkffdU3
KvbD8OU7w/aHKQ7/h707/4by/+PHj0plS5KyS4uSbEkqeUgoIkQIocgWJW0S
kgohJEuFkjWyFaUiqWzZWjCYGbPPdY2ZQYuQwsfnnO8/8Pqe03m+f/j8NOfc
fppzned1f97v88v82H8lR/0ROqf8Tcgx3T8AVuNzXh9ycUg5cDb5+id03pjV
fNuuYhACB3ZYN7rj4Dn37GfVXXRuqCTtfb6BBAIz35o0zmGguY5ulfmDj8xJ
uj3EXRkUuC5XMzaizYZbRnsya8TRuZnYV/c96nTgtzOjg9cz4ZDrT2esjIvM
JYMT3/RfZoKj1omOy6dp4Bce/6WZyEHmqafKjj9msuFS8gXWizgyJB3+mp8x
gyFzolpJiu1aDvRKWl0PWESCazdbL6XuZiNzn8hvu8Xnd5OjRedUcToZnjem
WObN7yZUnrZ84t42Lx5s0pD7UUegwsGjVzRUzzKQOef+8pWYNh/mstXqft+g
Q2z5KFupiI7MVQywzB1hfEjNrDvrspoBvvslVZceReemn0uW66nx4S7919yD
EDosIlu/batE53lGHZ/9dvEg191OqW87FQ5d/32m6z4DmYex3wo1xg+DuEnk
wvAOErjjH3+Zr2Yh86L2qWDaFhw2HVd7vcqdBKv1NS98+ctG5pLsrzUNfiyg
cZbrkLZSYS4yJmHrfE6h8h0Cjvup1XSI+zw0uTKaAZ0VGzvqjbnIvFSh02v7
Nwp4vt5wZ2IJG5yWynB8v/OQ+ZqXYXZ6GSRwyFXvEY/B4LQ2GYzn+Mg8T8H6
b4T6IBDSG8Os7+FwSsslbcP7EWQupfzw8M26fnhEeSYtEDTf8xlGIx016Lw+
t8X/Qw8B0sL5+xpX4dDWk/D7Yxw6F6ZcK4g3JcDq1+GRUkwMFq4+b3U3CJ2L
FH28t2moBxSerbR8LYABZ/aLWuMU/5/73+ktgjm3e0EkvOK27F4Mhg52hCyQ
H0HmF/afU7c81AfORp0Lpm5i8CDmz9xdQOf7zzqf5ikQQP+RftWVXgysXN67
S/mgc4r/y6tfJwlAHnG7t2A9DrNjV2rzktG5c8TWd98m+iE5Yl3qYDQONz5e
D1jRiM4VnfVa1x8fhLjuzUbpUTicjaorKKxC55vs/yS13yOBxp+6P+evY1Bj
EnBBeZaPzBfc3TIn9oACQmU6Sue3sKFysfIuEEXny26sXrrXhA6/dlIjvy9h
QkXxRYkl97nIfIFe9uXYHCZc3m/PV7SjwYyr/6knjRxkfnOLWf7lpRiI33j8
67opGXSUOvbso2HI3K5IaKHVbg4sTflzZPFfIjQmSxTab2Ij87E5kWBzUS5I
ZE/0Xcong2nC4azEEiYyf7NpYsmeIzwYKPrZ9LeCCqOtJ10lIhjI3Gfh1+Ch
5XzYLxO/VXg/HbY+MfATb6Yj87sPXctfmfIh62Pc8K3y+Z3x7PGcayo6D1mz
IiKOwgM3+aHoW3QaJOk6qW6fQueOppOlFgwurBi0XvdZjAJj29wdbb4xkPm9
8gn5BOVhGBNkttmtIkHwaqGr+edYyPxWeJV34WsM4imeta9iSSCcrqyf5Ygh
88TTB5wr5pggueJAnvl3KmR1P5PMOcdB5k+dVyVrn6BDZBup4TKVAYP+UrZp
kVxk/vKn00mbuxS4I9hGENRmg8dzur+4OB+ZH2ppOXH9PAmy9Tovp6ZhkBtQ
MRG7dASZP324y29SZxBqTb0e/knHQSaiubvzLTqXLbx248JAPzgXnOvOv4jD
+6610xav0bkRK1XcQbAfMImYquiNOPAtr7cF30bnKurjtULhBNC8vS300iQG
PhJSN1RC/71vuuqvarqVAIPCtoRaMgbeiXlptgH/e37w2dsG5xUE6M7/bDn9
GQMV/9Nie7z/u4vbPKPenumBZTolTYViGLw/4OCDz+8XVL7PRUe0rKQXIu/w
vv84gMGfx47MNOURZO6gUPps5bE+aP0VpeSfjEGxwGo1PxN0Xtri+3jxWgJo
HH21+C0BA9OwGY9dvuj8ep+WOHOSAFcNdlQuXY8DY3UNqTAZnZPfNo9+/dUP
imWrzgRH41D21HP90Ft0/u3VRxsn30HwE1J6ZR6JQ6Wy3tUFleg87xhF3K+c
BPcbQx6/vYxBW9n+reOTfGQuVjF7sLyJAr/SzTdbK7Chw/aUi+wcD5mf+5V/
VNidDt+irCb/4gwQulEysu06F5m7Leh9ZP2aCeb3wp9v2U6DspmxWI9SDjLP
vHLtnPE6DNIUTiw0kSbDqetjKjc7MGS+c8rv6H1LDih71eQbTBKhJmCj3y8l
NjI/7LOh68ViLmi1p3dE5JAhROWV4IMyJjIPMLM1XGjOg1ONWec1j1NhefmS
XztTGMjcU1rW9wuXBy+q3ySvmKZBbklyyhSPjsxr1fOJm0T40EY46V9kQIe2
j1rRrzvReYt2hWpaOg+qRUbecm1ooL8RFx81ZiDz+o5Tri/m9+WZhc9nQ08M
weHZ6e7V5kxknmN9OiSkjgPrth72PttNBLFjhq8Wt7KQ+f3rTUPKXhjo7lj8
1bmYBFmBvNKu+xgyP/F18cDPeiZcF2493K5HA+qwypzdYw4yN7Vk4LQ9dLh+
Vm/6xFImDOhwNQ/f5yLzpFrX7bZJFOiOnboRoscGk3UV+3Ul+cg80LN+VWoq
CfJEPGdKY+d7fr5pt7fACDJfuVZS+8SJQXgrUzu59goOg4Z66rmV6PzD3lW/
T4kMwAxNQGRRPA6/N/mNtHxA58TIW+rHDfph9c2WqveGOJw2jGWwstC5+/VX
OVnVBHgYd/I6XxSH5V8kf1dEo/OE0kNLD4j0gtyVig775RgQYwIG7QT/ve87
kbNc/mkvnPWVxysOYuBzedxgVgWdszIe9EYf74MHkedPjs3v91l9p8vlJuhc
uuryYzVlArw4Stx4qA8DN1ndRVd80Pn+cM1HZt8JQMqz+XpfFYcJnt8h7yR0
3nXMuqf0Wz+UlCQy46NwaPZaGsloQOfbtB655vsNwmyFllF1BA75ny+syKpA
54mDqZzZ1yQQ6PC6+uI8Bo0/T8tW/OQj81WkShucQoGG7nPyxZJsoOgu6Byc
4CFzo0uLqm6eokMUaUbCq5cB6WsCvXdd5CLzZa9WLTdtZYIIfvFg5GYaLFa2
VXXI5SDz+0KetKyNGJyfMBT2FSNDxzSze2MbhswVtqpUNQIH4nf466/7Q4Qg
/sI2fzU2MtfSSGJ08YdBccO1atNgMnw/92mu8wMTmTt89ZNtUuKBQZ/mlkvN
FODbVoq41DKQ+VKBk+HESh64FSeauF+nwe8Qw943G9A5PeRlo1UDD2gbLnzX
e0SD+5S1r51Wo3OzNBFStTEPNl5asmbSigo+z5vIMenoPCY4AxJXcuHVysnD
b2rIMNNQ+fNZLhOZ/93P3axox4FS/8OBlHEiSD3bncuQZSPzK4JS7nrLMMg0
GNbV20mG18JhewdIGDLvUudKjqQzYWuw9o0pJxr0vf1VltzCQeZKlNGfmUCH
l2Z19gpiTDD4yBhTyeYi86/6e6ss3lJAp8t17KkSGw40xBp1CPCRefifVp9+
EgnkyHE9yr7zPf+yRO6RYXQOP8Dbo2YQqJbR35a54SC80izuY8YIMpcrC1oe
ZTYAxCHx1oaHOJh75QjPdqPz/dPuNXhQP3T2y1uF2OIwvdI7RKIInQd0VSSf
phPgiGJURasCDpqGmcnHE/69T10tZ7XEE0CVto6C/8VgQ3GS+WjY/55HHRG5
NeRIgKbde6mfhud3h376tNSZ/+5vDXZu+zPbA0qyP56oi2MgtfuboMYc/5/7
sxOtPh/zekFZftvDAAsM1Kt9t5krjSDz+LSqVCO7PjjusS0z/SYGk/I8bR9A
53/rVijdFyPA9Huj7Ve6MWDly2z7fRydKzhpav2kESDw2bqxe/PvS10297tl
Ajp/tWb1CTu8H8b0qm/JReAQcWdcROENOhf7fNUVTg6CrfLKxPhwHOYuBs60
laPzol+nD5G6SaD9UNaQFYiB1Vix2OkRPjIf/eysHChIhVXbtbQPCbLBo4KQ
M8vjIXNhp8c/rKLp0LxnYe5IPQNO7uuffubLReZ1au4j5b1MeFV8heijTIMr
JuUHxtI5yHzznbQh300YSBwvMJ4UIcPps5lv4lsxZG4ZEZ55YQsHnDu4g28F
SRAQ37OydBsbmQuMSTi9aR2G15hb77QOGQ6p9BbUMZnInH7Z1v0JhwvJIu/z
b66iwDs/DukTl4HM3dw3dNn48SApZ9eEHI8KXxR3mImdQudGWKLDeR8evGjO
fVTDpIJGyX5N9ml0vuET62oLmQsXRPIeJS6gwB+ay6plv9B5g0CDiUrJMDx2
C7OJmyUBMcn6qvwsE5ln7XozmzCCgzgTK+xfTYKKPSuoF33ZyLxaeiHtXBcb
CrIln76pIkPAL6en7RI4Mn/w54jO1lgmYP27qEYnaPDHKJgx9YWDzN3d741k
ONNhfEVVbvAoA9Y3Xr51OY6LzD8SvkWJKlJh+JvECfFfLFgSrlJ6kMlD5vyp
l6c0TchQsNzz2JMdGExXbF2k/pGPzMnuXdqrJIkQ8jx4j/1WHA5sCVP5fmkE
mZ9Xd61RujIAeerFe77V4GCz9Gnb6CA6H7izr7rrbj+kLfvyYIcnDqeNHuZv
rUDno2uxZMVZAnTueaTuoIbDdd0NOb0p6FzYK1rF/m8PvPjuE6sthkE64yOt
dJb/zz2U5/naJrcXxHp9Eq/ux6CIt4DVpTiCzAXCE3ojbfpg+swT/FscBgJF
WluWAzoPldD4GyxOgJpH+tA9v9+tPloJqnqh8zcbi3gvcAK8H65nyijjUGab
9u5OIjo/nE4+cmCqH5iGteJHruEwbvF+x+FGdL7yfvEKgzuDsF/9ee7HABw0
29936D9C5x8kY/JsRMlAw5c5ixzCINTVquEkkY/M5c2FPpTYUIHtEjF8m8KC
Z5mPLLx6eMi8b8Ykl1pGB5krJ595xzNg/LbEtKE5F5mff5dJ7ppgQv7FNwP5
AjQIX7Pod8RlDjL3wQhtLkYYdF6PD9Flk2DH8Ht5m1oMmU/PHtq2WJ0D3LHA
1BkhEoR/fGHtZMBG5mqkv6e7nwzDqKXM+aULyOCTY+rc+YeJzIsv2VvNlHPB
+9rWC/yaIcjAF7cfVUTnz+5dO5ukyoNh6wnbrF4KKNVU0lOrGcj8C+FMYP4y
HigsWnt5xU0KfBZNmw5qQecr61tChv244MmWXkYwHoKDsslcmjMTmQPBLMXG
bBj4V20F2h1JQO5tIss6sJB5+L7uD5QsHAa8Zda56JPApSDVT6GYjcyPUwIn
nOY/O2PXBp37RQa7Ans1ew0cmXeK5YnvSWfC9+yPaXecaeCwa82kdCsHmR/y
b/1ec4sOaX8P3PSqZEDod7dfde5cZP7DdWXc3nwq3KZY6Qa/YsH7K4cCV7/i
IfMdyS6JBxrIUJp9WiNBCANoVTi6Jo+PzH+stdn4N5gIg4tfzlgswSE5sWj8
ousIMt/tQv5a/mwAxO/LLcdbcTj2WOXnSyY6H1c8GBTzoh+sGtjbNp7EYRsu
6zhQjc7DLO5dslraD+TnwlpnNuMwubBcbzz13ztloeGgQQYB/oqYJigK4iAz
RborF/G/539Tdu6NsSRA04zsgBkbg7LmMYW6U//du1xjA9ibesFtyirhpwIG
Ikkjc3aL/73feV3zctvXXlj/5tsMyQWDfp604z41dN6l9fDbgxt9sDHs4tHB
bAxe3vWRcbZA56TX536f2k8ALWWzX1EsDOQsei4dPoXOlbVTp2w39YNpWerE
9u04nCszvrrkHjpvPJ27P2rvALBWOt8UeohD/uDkYHY3Ov9GEI+YWkiEqDWe
eXsNcKgpDgoIjkDnC0/a67ilkuF+BuGthAwGmh/2lvyo5CNzv9yDn3/wqCC0
++aYxx0WKOxpHtB9yEPmJyabJL8JMmCBvcuTk+sZUJ8g739sAReZ+970PffI
hAXaPypvpoZS4eqxdtN6Yw4y5+sRblVdxiCTl/Uy9AEJdHOeRJXEYsh8m187
VcyGA01Hfx3I+UWE3j9080h5NjI31t3Rxasahr+XNdmPRMmwO+6WpfckE5mv
cUjRGE/lwgrRrt0RsUMwtzg59rEeOle3+3KG850LbgLaRpJqFLiPN+4jMhjI
3C9oZd2W91xw4K/dTiQMwUHXGJHfokxkrpRbYxYgyYXamLfrFcvIwKlMnlYq
ROdBocqsWzMcoBvzRLdSiFC0aPcA7zYLmTdS0q6YB+FgVi//RWsfCU75+/wM
6GAjcw/PXdu0S9hgASML1vwgwwYRCQO2Oo7MN7Xqr7rczAQFbQ+Q20ID/emH
hi8ecZC5aqVJGolKh/DTtHaqNQMOM+ZuqytxkTm1LqHTcAMN1C9mkle6sCBA
Zzl37yUeMq87skLtvPUQsOwlxX69Z0P04HMx+fN8ZP4+jfH1YD8R2if7L/cT
MWjasu2Vxa4RZE59t1dTeWwA0jSWK5ZV45Bx61fW1150PrTAj3Krqx8axz48
yj2Lw2HbjlfbX6LzzmMiLr9F+8Egcd2qIA0c1m36ZnThDjrXvtUdsGGsBxTt
ggWcF2PgvWxHhPpf/v/z/8+rpRwKB9J74UVp3PrHphhgRcv1vsiP/HNXWXQ/
1nR/H0g8WeK0PwaDit7jxKe70XmBaf2C2wsJoGEnmRHfgYFDk/yDkGPoXPW6
JJPRTQBxmVCJXytxILvdHSbHovOdvHHlay/6QSB9cnbDSRx0wjOf91ej82lv
LVoTbQDU+nNWiL3GYXr5zy2Og+j8obyc9/KvRMg6xLDYPITBxwtN98cM0blF
VA/D6OwQbI+L9dV4xoaUrxqPDfz5yLz9zYpW7WAajMrVmFgLseCvqqHAOuAh
c0xw9EpJ7PzeWv10ojKGDtRsI4l994eR+XTadc76BhYkfJ5dzLhHAUGPr2uE
6Tgyl4oxP5xIw8AIfy22JIwEaZZJRVI7MGTua7WntK2IAxfdrTO4fUSQHGy8
uaafhcwPzInKE5nDQFv/wnzHMTLcNN976loHE5lPEY5rDZRwoVBll8Gv8iF4
aFwxOaaCzmNSSA52PC4IJz7981eeApx3fi2xHAYyX+ea0jxQyAWRMqfDu4uH
ABt/WHpsHROZZyaPMh6ODsM62ts++7NkEDxWFrPrPTqvK9iYe2OYAz/6Jjq7
3hChJgEYKvksZG5b3FSlcRGHTMFx/ey9JJCSwa1qPrCReTg/Z+4HnQ3i18TO
dySQYdbeMGV4FkPmnvIaMgOKLIhpLZFnv6ZCn+jxh7uPcpD5um/vhEJsGMBf
SuUFfKTD/U/SBy60DCNzDVbXll/xNFB5JOMYy2CCnNqK3XLqPGReuTm0zpE/
BLk1lkVe4WzIzXiks3YvH5mfLaN+MZ8/34/1zggzSzEILtk95iA7gsyD2nwE
32kOwgpKFtsvEwfrcvFznxrRecnWg5Xfmf2geOYehXwZh++dC8VC69G5Tk1I
6ox4PxzZkjChvgUH/qDe3oE7/96dcKLG2ggC6BEdbzMnMSh4am7pFPq/5/UZ
npWHFQlASWxoKurFoPymQ8IGn//uknFnZAtX9MF2m1r3kRAMbinF/6ne+u+d
9PnEqti+Pgj/4+23+zUG7d1mGted0Tl2Ou9DUC4BAvupWZSFOLwYvvdS5Ao6
X5/xszb1Yj/cfUfNF3DAIU9PwotVjM4/FMVTVQIGYNzsVdX2chz+Cpud/tGH
zpstQnviegeBLnF5Qas1Dh3yBopliej8kcGXhOZeErzSW1i5NwAD1gOrnlQe
H5nbY8u7PsdRwPPlxTymPhteMR9y+cvRuQU29OngAjrkKGU2PLFnQnDzHC26
g4vMBe3wJYXrmbDzefS7jR00WBPy44O80jAyFwvwU35hwwaJ0A6vkDtDcPfK
mYadwTgyN7LmJ951wUHNbGPcmDUJRnT0l/0eZCNz4c3EiB7JYUjr71PLmCXC
4W0G/nZXWcjcIWmO3q/HBacT6VsPD5OhbyFeU3+Diczr2U1fdg9zIUbkwbsr
qykQ9nW60o7LQOZ3b9sNsZbzYJ/7CZ50KgU+hf88rdmEzsNPXu+cbubC5NqM
yN1DQ8D+vr/22RImMs928RSVEufCDcrKHZFFZIhRTioQeIzOZ5M3ef6UGoYG
3VsaG4VIIPhtjhB+hYXMQxxWVPY34jCVkB06u5EEu4xP21rHs5E5v/T22lB7
DHwMnqqueUuCxckL7/4owpB5okT69Mf7LMDkUxofDVKgYLWnbeBfHJn3uGNh
LX0M8HnyRGtyEx32Hf+zkuE2jMytxnFxxm8apJ0wqSO5M0HkyMadvK9cZO6l
nantPJ9HPsyH6o912dD1xf71iAQfmSueqRTNryLBur4jzrZhGPyduKjwbQKd
P15WeUTq1CBsXygcZHEZB8MPjVnsshFknibT+Edguh/eRJgsmr6Gw0iB2KHH
jei81efoLlHJfpB+33SQvwWHtqCDUoZp6Py+y6KDySF9kEhUTSWkY2DbXZ36
yuzfO9/0TZqBGQEIx5NCDzEx2HlE1/5VEDr/4WDhn7mmHzjuOpmeejgsSa1Y
eDsTnXt2aQ6riQyA641WjHtzPpeZu0+/+oDOs0T+KEqsHwS2bkxlbRYOH73v
HiIj9AEtTvmCOiLUC8vf9sMxmM4ae6plis5VRViNFd1kCIWbg3v/sGH2scvU
72w+Mi/Kvz+8OY0Kt0+kG61rZMFXp+Nx/W94yNyoM+vsplt0KDHmKi6tmu/x
DsfvbvLgIvOzKqMuKvN9ueXWA9+UfTRgJa8xP/+Sg8yXCYy6mXayIe2s6TPG
MzKMh3sWv1iGI/Mzi121Wt7i0GhmbHFsEwmi87FA1QQ2Mi+OFjVrdB8G5/hx
UvxVEth17v2racRC5vuxrA9nIrjQ+ZMb5eQ1BOZHHM9p72Mic9LynBlFVR4M
XhGwI36lwOXlzCmhGgYyH73n1rDNjAd39r9dOuFOBWiTa15yG52fV5LCWoV5
kOt59+iLExRQiY4TNfmEzj+ee3jjxBEu+NXVSn/YMARu5Zb9Rj5MZK6vnyd7
6+QwPHgcVS2eSYKjdc9xta0sZH7GgbBBy5AD7Ye7zU79JYLtorRsHXU2Mhfo
9Wn07cdgyRf76sMRJGgV8ArWNcaQucfFsZ4ZTTYQNbyEgruHYCTJzyt9vq+h
8luyr3VMvZngI+p3s/46DXSSPR+LjHCQef3d2N+b/enwQGVnxTsiA77xaCvP
XuYi8wOdb22GtKnQ+7OsD/gsGDLe9VNqiIfMjdyjg0VWkiHYb6nIS+v5XVbm
c9ytn4/MOxsnrd8WDoKsTgI76TgOmT+TxLyyRpD5zvgIapHoAEgfSnl/MR4H
4aK1G4Sa0LmGXgVJbVk/RBXrl9+d3+/ul3UxybR/7wrB54pLvQjgZsPadWMU
gzCrMf2rZ//3/G95p6/rzz5QOaCwXr8ZA0uVF/Ka7v/d39+95L6svg9eSG90
p1Zh8DbjHVTY/3tPrS6YeJZDgPteT9KGFuDg5xCzNCYSnZcWSBIT4vshqf/k
xj8uOOxSnsmNfILOG+tVNM1uDEA23HbfWosD09KiXpaEzp9RqFa7yYPQo5E1
4mKJw0tB7WaIR+fSnBtZ9gkkkPx25gkjHgPViHciZULovNlvsqakZgis5Ia2
KaWzwdQ4qaXQgY/Mu36cfC5qQgP9FuuMFTtY0KN8otLPi4fM/wbY1kUuYoBo
+5anumsY8HLJxsfpAlxk7tKx/vyMGAuS6m7/3DdIhQ3JQuNWARxk3nTMNbNY
DYOJxm0hyhJkeHClThZrw5D5WdX41kULOLAk0tB65XIS2G1d/qfOkY3MpRdY
bnmfPAx+v6PeYj0kkFd55DixgoXMOczph/rlXKg5eiL9QfUQXNZ49HOJEhOZ
C1RdPmB7gAdTQxLxDhepYBP1wfVnPAOZL7T00tS7yAP16MiJfStowD+3/5Se
Bzo3ri5ztjHjgQ4J3+PmQYVuxhHjsRR0bvB54tzUay64NglvetM+BDH4iw5N
KSYy3+kUIoWRhsGq3LGAZE+GUXgRe/QrOp+NUHod9IkDIk+ijXa1EkHdvZR+
vpaFzK+cLnBb7ItDokp4+hkLEiilvxGw+MxG5nkGix66tLLBr8d1X0MdGX45
xu65sQJH5i6Td1LEqUywOTI2IiZDA02PZRHsWxxk3rnvavWXT3QIP2OYMOzJ
gN77n4ub1bnIvFjA4/auBioIhI69Pl/Ogr/LcdmcKh4yd6hTI9wNJMNYu3Fy
7wYMpNxcxHrq+Mg8+QldJrpvEHQ0LaydrXFweHn15dHEEWTurjGpFyQ3AHkt
3T+xZByqtdNsP7egc7teK9qEeD+oPZOI2rgFhy6F+hnCHXT+WV8+ZlCSABay
uVuWfcbAYtKzvNXr33u5DEhnzhCgdU9ltaoaDqv1jKTrUtB5AY28JGuiH6wf
vBJ5HY2D24OhtQsa0bnj1Mqnh1cMwqrNF1Iy8nGQa6lefPojOo+3pyh5JxNB
6Jh1dds0Bpu8wti4HTqfdUzDHh0mg/T75peLdTBwWtv+W/QDH5k7rDxwxi2V
ApcMpPYV6bIhceWoF18CnZ9ecFNVo5oGcxaJSzueMUGG3vwmUoSHzC175cDs
LAPWXS++wnpAhxNregQOlg4j8ylNtX1HvFgg4PO2KX03FQKtPGaOqXGQ+QEr
2+1egRjozmWKCxSQYGtVMp5+B0PmR2p2t4TrcIB9OrPwgAAJLJuUjsbOny9U
nidw8vzDimEouhOwqXkxGfYrgrrHbyYyz34fP7GnkwvwPfNEOz4EL9UvyFou
QOerhN9dvx/Ag8L1uaf3jFPBz7788oeTDGROiGGya/N5sPkAt3ZdIA24ER26
BF10rlkm0ZwSzQODE7thYhMN8iqIfnR7dK73sWy1jQwPVunlHHueTwGZTw78
1rfo/LP6wWYjay6I7Tnl5CQ1BEIeGOFFMBOZbwCbpnaLYejvHuTZuZOAf6bn
2m5bFjIPfBqS4jqKQ7nOvuLE1SQ4zhdUJfiwkfkn2VzpzXYYHD4luWHfBxIc
ibssWvcYQ+Ynd41PGFuyIPHD7k29AfP3WgJnRe9ODjLfcGBPt50aA3Zc/KEv
9psOcfJ1nDn2MDKfuHrTaESWBpY2gZ+f+bFgVXXX6Lf5XEDlbbbNS6xfkiG7
+1a93iIM1pqITS0o4CPzDaUJmamCRHhK+ybQsgMHRZ8Hc1cjR5C57Klq68Wb
B+DOjzIdoQwc/BRoByY/onOXnDCZluX9YO6zSTdZE4czulEbU9L+vY/ipQuL
DhHgwSXTbhMOBgLGCwTNg//3vOqHA9+f0AemjlxCymsMkoKWGlU6/3dvmi3/
63GTANezL5K8/mIwNfVLpTQMnV9Z6BqxL7Ifgi1dVoU64pD5ycpVvQSdOy5T
zFt8ZQBkDpg04zU4nHMy9uUOovO6vJaIma5BaBo5p1xpi8OBGyOCdUnofLSt
yNfQmQSmG6iUO48w4C9sPPdGCp3HzbZ9kNIcggKDuhT2ZzbQ9OUovyP5yHxh
7fTnKxep0HvokRetkwV/rmCzpBYeMm/RHfjtsp4ObwpFo/ZsZkL45TyTxiou
MuetzT3vSGMAON+4FqRIh/NRnQNpDsPIvAW3NDJ7yQLHpFvtYQUU2Bm/SiqN
jSNz3YD1tvFFGDiJRrjMJJHANWZFn5kPhsx9pXgbCO4cmLwQojU8RgTLXxNW
OsvYyDyvp/87oXMYnB0W/UzcSYaKEsteRyoTmS84uL6hmssFHzOtDeNyFPAw
aYlfNsxA5irh3fliN3nwrc+5GdenQe6bvrkAa3QuKXf+qms3DygSLeJ739EA
o/6MdFyCznOflm5dXs8DSVv7P2+zaRC1nnPithw6v3zv4q8dR3ngXrFkcKCB
CsmLd7euvoTOC+713V73jAuO79oc8LoheCTo0PhRlonM15j/voBVDEMnOzrC
cAkZLuu2zqz5jc7rgsZtGPO5pHrueTtrPpf02eY9avO5hMr/Xo3drVY1vzOP
dBhcTyAB/91GszZ3DJlvfcNMxXNYoPe9rmlBLwWi02LMhKZxZM5aOnm2IIAB
r3nHPVVL6NBgPygi83QYme8Qnm54tY8GQQpODw7rsuAhU5T83Z2HzG94asVV
TpBhNLvryJVhNrS+7N19IoWPzBtcHGqPqxPhtKW+f6EaDgor9i4rOzOCzKuq
HvjGGw3AB1vb81o5OOy/olD/pAudY3LXozH5ftB9LvNqvy4Oko9Xe4dnoPPV
susT70v2g9PY8UVrNHEITonf75T2712sOejMKtEB2DijIbg3HodKPWcu9gGd
l3h+0nm6cRBupJ1dJ3cfhyGve1dq36PzrpNu7/ySifDgkW1ByzQGAl72wZgd
Ok/9Pr2wV5UM55T2ud7dh4FMXYyDcA8fmW9e1N/5dAEF+uWPLVgYwoZEG9eW
9l3ovPhBbfNydRq0MF4G3TzMghDnj5jxBR4yv0yl13am0SF07TLNqSIGVMTQ
v2w8wkXmaq/8JDKt5vdWxcTG0fn+nFA8UnxljoPMfQTCVxfP9y+habr2N2EK
PP6sLUl5hCPzgxGftizBMKjPse4XCyVB1COh5k49DJmXGdDNAtM4EL9KhJBI
JoKO/TrZYDYLmcdRklPIP4ZhoyurPCSMDPoZT0XTG5jInKTkln1ClAearF63
daEUCC12MHjczkDmE1V1vfqlPBB9au6qcGm+J14wqXfTQOee/pr+VpM8GJd8
kT0jRYfgGFwyjkpH5mVGfC+bUR48/L1fW0yQDk0fbl6P4KDzpF6bv9qZPOBO
uuOq9jQYb+MlHwIGMj/GGvLfP8eFsz/cu1r2USA33nt7HQGdJ6mPt6+Znt/v
Uh8TSmPI8NemPcHuJROZm6YP64RWcqCfoLSz9SsRcq8Mj7t9ZiHzb1P+Km7f
MBiH2+l250ggv5Z3t1EDQ+bvP9ga/SSwwGTtyi/qQRRYKf10XXcXjswjo/gb
Nt1jgIjx0pvcM3RQM9TWjUkcRubyBIswH38aeMkHF7uJzPe05cchzJSHzB9U
6pw+pD4EHS+mZVO+skFP1o6lFsVH5s7yj7eaHiKCstXdT6MrcbhI09ZYc2IE
mS8UObhAy3EAvunNVtILcYi2PjC58Ss6j05Y2kLX6IdVO3bVxBrM++/zX5/f
+/d+y+gB97knAWzvOrJPjWDAMq6I/R7yv+e2rOnE48Q+kAt72yRcj8HA4KhZ
8JH/7oJ+/jLvrvZD2jsxq7dOOOg8SDPtKfn3vnbQX1Tm6gDse27kXfIch6jt
dJeDRHT+uiZzaEXzIBgSlt4ocMBhPMw7Le42Oj8/dbvEXocEvFfBM6RnGKyz
mFGYVkLnYYwiqSudZPj4/Ohpw79sSKrznynJ4SPzpCcL5ONrKfAp02lcVZUN
O4t+Su9agM4vYLI38mJpkB0WtvISxgSBKOXeFxo8ZB6/auXwrQk6tCyd/Dqq
y4AA1R399mJcZO716tnf6QImGFKP+PpY0iDF4psj+zUHmX+T2vSl3ZsNlxmj
VcFBQ1BSffcbywNH5uYVa+2UN+FwfVD/0icPEiRqmA3eEMCQufXWO2ucv3LA
8F327S0tREjo/rVP+zkLmXNltwsVruHC7A/plOUf53fK8y7BfRlMZH5JN7i5
RpMHE0nFVoqLqHBFjNZ+oZiBzIs2LTc36ObB9dDml38baVBFKMu+tASda7Oa
MhIV+eD7sOrAEQ86TPQskfV7RUfmvVsjvsit4sPoQ8Lo5UN0WNwpc6b3LTq/
t1okZtM7HnzfnvyGV0QDFe7Q0YiVDGSuJWS3+akaDzJp+k4KwxR4njYVfq4C
nRsNv8olqHEhykjcJKyHDBtvv/35LYWJzGsDN77qJ3Ogh7Iy4fh7IjQoDcoK
lbOQeePxVebqUvO7hR47IOdHgvuTVib+Uhgy78tKiWP9ZMHbPuXsvwYUOCvq
/dmzFkfmC1+vV8x6yoDiRZUGmAMdMld9KLC5NIzMXdSzAooiaHD0z90d9j+Y
QDx2qz9Zj4fMt3/6MbXCdgh+KO2X7XjHhuy191fsP8dH5kK/Z6MTzxNhE350
2V5hHLIZAtFLXEaQuf1sVMGHUwNQ2rduK78CB6+Ao809BHT+wS75wcE9/fDc
yeq7iDEOzRGXCjJy0Ln+0t2Psuv6wVMmacviIBw+qG3I/FTz771CIoyv0zgA
y4K9KdfacPATDW5LY6LzfSt1W9myRGgsWKw+pYmDjP/XBNIFdC48NRardYsE
bqLKFsviMVj7YONRGSF0Hs5ReRKlOwQ+2+PHRrrZoO62bk96BB+ZS4umGeht
pkLpj8/nPoyyIEo6oYpI4SFzwz8vCZZtNNgFdzVf3WNC+Pxdz/7NReY3Pk7r
WgEDbB4/7E0n0wG7efSwWs8wMncsKW2X5DFhQY5Rk4EoDQK3xyVmXOcg8wv9
RxWWV7IhySypJxYnQ55lxmqnDTgyx0Z1BD/74SDUfexe534S6MRe1GLPn3dU
/mj7r4lAkWEQT5xL6P1JhPcCa8X6YljIvNaemy7gwAVWzYzbM8Uh2Cxtn8QK
YCJzc5q24XkHHgSf29REyKLC9sYDSoSrDGSeZ8AY+/qdB0dCmoeXLaEDBC8b
/cuiI/MPtxpb3Y34UDcqq0/JpcO6H1YJT++ic+1F4e6Genx4fuW7XH4iHS5s
Y57syEPnqVwvv3ODPGCVf9se0E8DmdC938xn0PnUmnx1yZ08wMxvyZ3XpcKl
yOFf67IZyDwtV+eS8nYuBHZ9/LFphAwi0i4jzdeYyNx1kVmSP8aB4yfTTo40
EOGGg7TWrUIWMg8rVru3aSUO+feLsxf5kiB7d4TrCkkMmcclaSdKjLPA/e0n
ctX8fg9MFTUxnt/vqNzr1Nrc0mcMkGnMHc23p8P7rkSjsNBhZJ5gvn7qWjQN
ItI06xL5TDhMJtLqtXnIXJp0dnXf8SF4N7W1+MIrNlRorFE+foqPzDPk3571
SyLCetpkmMEfDNqxXtHth0aQec2atusp1wZA4VPw+9QXOJgv0O5pIaJzplvp
q7sO/aC30sho7T4c2oOsTIwf/Xv/tPJYtWYUAcLy7lkI/cYg9JmONS/0f8+3
Xfx8/vW3PmjKv5Br1IQBVcD/cMXR/+5HT4WMCFT3wwgxIZfsj0PxBlv1LdX/
3m13PDj77tUA3JA+5He1HYfZK+tGJdnoPPVEhYStLBHKrhFLdmrh0Oahlidy
EZ3rJi9TkcwggYTeOUwxBoMXZwiPDszxkbl54a3fwRZDEPvlS+2bJjZofjjv
734BnR99p7lG5zAVSnQbTBXJLPAP8VEr+sJD5ucoCk67ODQIjSXFfDrLBN3d
rz+207jInBYaXPzgJAOEKlSO/y6mQ69/pLdd1TAytzLxPtahwIKm7LGkj/VU
cNmVRRB35yBz51IpQS8uG46S5zTTw8kgd1Tqs8cUhsz3N661qc/FYcUVb5W7
eiRQ7fSi2eWzkXnI5udnlHYNww7N1eYlZiSoGOdV0d1YyDwsLSQm+AYXMqrP
qrcGD8FA2IiCtTETmSc+efvS6xIPPp95/6NgFQ1+B6+uEz7KQOYUbpdAtBQf
VLl1zw9a0ME4+dNx/yY6Ms84tJJ61JkPEma7Qj/00iGIvMS5LRKd25hcuJFh
xgfDY0It5pV0uBdzg37lNjq30FJTVqTzYKtLgXUNRoOQVSllBb/QuXp2e6Sh
AQ+WOPN5mzZTIWL0+6rJHAYyj262eP9cnQvvXz8vsx4gQ2JIS87FJCYy11vs
JKH7iQMBCwu6bFuJ0JB9z7OgloXM6wzT952f32+dZz+usAkmgXPN6g9y6zBk
LrXatDRlgAXRrmHn9wRQ4Gvu3vZbnTgyd717x0IumwHZFZ2JgafowP6Qt0c/
fhiZY4/VfDIu0ODRzV6P59NMGL3qyVD4v78DIvKJ0pvWO92HoKoo2CC6jg2f
r+oQe0/zkbniOkP9nkwijK1wfb10EgOZ29fJxjYj6LyfOVucMgAdbKUwrzoc
fPeWa+4dQuc2T+xz1bz6weA7VzTSCofa2+bYggJ0vtD32E3dUAKEzb0JkJrA
4OXqdZt9L/4////rAcY5O69d7IeFDPfv0/Y4qPmsC6EX/3s/5r5t0DdqALIt
OHb+z3Fwac/et4WIzm2vSxk/7xuE8qDVaXusccg6f/qRdSI6L1acUY06SgJc
P8t090MMKh+K3F25HJ0HnNdaf1p1CJyn6dOSBDbIt0T/yovmI/P4GS/vO+ZU
+HT8oWYWgwUvZW+MGhF4yHzjvfMCzWM06Mj48occwATOTc21FCIXnb95F3f6
GgMyE1+b1yTQob2fd+ZezjAyb/pzrWSPMQt2MEvtieFUKCtKNLxjwkHmB9nx
MkHyGEzKjgZtXkeGNaL+VI+vGDI3Op/Z49SDQ8IS/YM2qiR46fmEzbjMRuY/
P9tmv/IfhmAJ6eV/75Cgnry05LUeC5nLdm3UXfyCC4T73wmn3g+B1kJ/YrAM
E5mLpelv8smZ34+RydaxHjRYZGCQo7qDgcxPvvnFj9HmA0Fgc8uuG3S4njb8
JqKIjsz32C0IvhPIh+uhEzvkZ+hgkvWgIz8AnQfst1LVsubDruADtcENdFA7
rV06chOdV+08KStF4sFMsId4AZEGDV2ZWaV/0HmSX1TPq/U8qFip8MaEToED
h8Y0AqoYyHzfPW9FWMwFuVqzxzXZZHCGV0qLypnI3MjhmIpHNgcK65cWlg8S
QcPmRZwRlYXMi1UDT2z+iEFueJBvWDRp/l7rWmN5AEPm3BP5M20FLAjO262Q
3UoBuV0ex8rHcWSuvHB7w8JgBgwkCj5rzKPDwS0Dh8hlw8hcOO7xs3gXGnTN
7vw0J88C+qL3LDVbHjLPDhxTStwz36uxYktoY8Po4cKpwVA+MmfoGfZ/TCbC
oV/2N7KmMYgZacZb7UaQ+W2xHvE/dwZgY+LI1ex6HEyp+S2sIXRubBqS8CWg
H6YOXyu1scFB8WZyQGjhv3eDlGhXLJ0A1P3MrXMCOMTd2TgmEvG/51MXnxad
FSKAnIDWxQ/tGCiZPO0RPfbffcHF6iKyRj8EpeBfbhjg4PU7dLDm3r931dR7
KhLbByBicH/uqfs4GHg7MKATnQtvDb3xJ3wQqtgSQqXncLh/205+22N0Pn7s
xVspSRJsLzko9ugdBqrsy0GnN6HzC1N/VNpxMlytd1qt+I0N8ep4knQ6H5m/
/H171GEDFXoZbiEj31hAiPSZOE7jIXP1188tesZoEJV7V7gzgAlNU9Wcr0Qu
Mm8yiEwcTWNAxU/y/bELdLimpSkzmDyMzGtT27Q3eLDgt4i06EYzKqz67CGR
r85B5s8UirJ4+zE4OryIv/4rCU6fUdVWrsSQee3C1jDGAg78XrY6pXn+/SuN
qRSSdGQjc6sD9Qf3ZQ7DqyWnBONpJNjk+qPtsjgLmatULbZsZXPhSN0hTrkU
BQITdc9bjzCQ+d0dKTpWjTwIPNHN0SmkQWDm5OQRGXTeoP5011orPqz1HeUe
qadDi6Re5VQ8HZnTPrFrDcP5ELCD1OyuwIAsb0L1Yld0jvl9u5BgzQczHYkl
m97S4buEVf7tm+j8UGAfS7aDB73b3v58/5oGL6/nHE0XZSDziRILGYPFPPAm
Oe274EsB77Mfd3ztRudTq3aSNHuGofmw3Nw2MzJIKbe3UQeZyDxvLjwz4jAH
Nix/lmPxkwhE3YOZl2TYyPwBKfDB8+sYnFWRPq+fRYKt68vM8qIwZK6xrCEg
xp0FjgausvvNqZCRUURW2sxB5gfWVKzq1mXA3tJIkQAeHdafrP42RR5G5oJr
4V6XNg3WZOluT7BmQeLLwcUTwTxk3iZdRLktMQSOV7XymBQ2OD96uo8Rx0fm
x7/RL30+T4RvQ7eo64RxKJURU/15ZASZr76/eXhJ4gB83Jl/qOoVDsbV5QnH
yejcLtMrJsK/HwKmtO9/PYjDbslZ4vZCdH6vVqqwZZwAGa2B71hrcfhatbNA
Ivnfe2LGuqNxs/1gfKzuXMENHHwmes9df4fOdWfrEtO2D0JlTfPBiDs4LEz0
71nSgM7t6nruuvYSgZO6iL+BjIG5iqzRdkN03qqQI7mjgTzvksfvCGHQuQK2
qOXxkfml9l+GsIoKPy3q83MnWfDZ59zFNWweMvcRjjBxnaLBZZWs7CeeTHgW
Peep1MtF5nQr6qK8Cgb0xAcVBTnTQensEkLh5WFk3kuQqb51nQVuLz3dXgpS
QePWsU3F4hxk/kn4crb+RQx2bcXeyuSSwGXmbeCGBAyZD24cq723nQPL5t7t
kpklwi1xx/EPW9jIXMtCXUGjZRhi3X8lOGuRob47yXYlm4nMKW+ipAqX8SDd
cZuk3E3KfE5yDge2MJC5UHSR4ACdB2dML3hs4tBAN/O0L3ecjsy9VjTV8735
EHzfbVPfCB1mJaLETUPQ+fXNurPnYvlQhpelNM33aOdTW2kDNujcOYwd1reP
D7Xv8m++r57/3t5Gn02S0Xm48+PVxdU80N+dQPiZQANMVvDkuCoDma/dLavO
H+ACwVVedMXMEHAqPYmeU+jc8W4pTy5tGKh72e/0SCRYdaa9fLskC5n/KEhf
8EmQAzL0d2k3lpMgN8x2TYUTG5mzVX52xGlgkHBOeI/9IjIUvfyuoNSMIfMj
aXNeE2IseP5s/1OHQSqsOMoMOhTAQeawO71LZH63ewqJrL5nzIAHO7I3e67k
IvPpyrTGh3+psO/E1v1hN1nw4arzjsK7PGSe+8GFZd9JBl6RTo7NXza8d5u9
XZvDR+ZsV+D5HiTC7Iu1HwpX4SBQOvzXyWcEmb8VaDDpCBuAs3oJfOdqHBQS
g6IVBtG5rZvVXmHPfqgyPnHA6QAO/pspb07m/3sPiVqktjaVAE++2POz5zDQ
OCko5hD+v+cP2nNYdwQJYGIqrX6mHYPMMQcnuud/94uH9x0UHyGA6r2vF8TX
4IAFH9fNvPXvPVJVpP/lr3548Vl3wCd6/vkHS+kMvEXnY09kjg9tGQSpg2vn
ujJxeKToK7LqHTo36ohysf5KhB8j3GLJIQxabix7SzZE595dq8dqOshgx3TY
njGfYxrvl6YMz+cYKk8LU657sIsKX245MUNxFiyrK52rGuQh83vNt+2fraID
P15JJnQXE4RXS14Lr+Mic11C7x4hMgPaFttMpajSIZB7nfTHaRiZd5y7bib4
kgXun30dfxVQ4NlM4Zs2No7MjbS9faJLMdhlw92ddIsEtNY1qzW9MGQ+9D2Z
o3SGA4nnhhYfHCZCfPVJkR8CbGR+5122zvnJYWj59VNMI5oMN5oGnR++ZiLz
47FXbRS28aD8tMqWSiUqGFADCqUfMZB5opDZGkUhPgw3eFekbaTD1Bfzc429
dGRuM1izaudlPiQsPRXhIseAAisIW+qGzjPIJWU2yXyoDKGfCDFhgI06tXvh
fnQ+y2GV7DXig5jicenHuXRoE7VP7byLznP8Fpebze+Sx4WxcOAwDexDdNuM
jBjI3O7hx8PJeVywcF1jWvtoCDbPnMjQV2Mic1vRaS8tu2EodalObAggwYvd
GZMUCxYyjyn6lRNdikPzqwOikjokcHi2RKomi43M6d/Ho8c/skFt5EODeC0Z
it7jpleX48i88rDggnf/939325Ya3TGgwQLZK0OpTzjIfFng7Rbd+ffNX+KB
d/A9Bkh+Sj+01ZaLzNXPH46XSabCttK0PT7vWRD1Ke1z8FseMleN69D1jiJD
r2UXeakSBk6PT7vde85H5ipati+t5ImwdMVkvbMmDlmKJY8DLowg8/sflrU5
eQyAV0ePsnEJDo1BS7ZgPei83jI2c+pAPySWCkpO7sXBJVZ6NvshOle6lORa
K90PoklaJgVaODAcdbSU0/+9D6Z6s/MVBsDys5tXbQoOIz8Wcne1onNOoZHl
k2ODoLk9vrAjCgcFgWj1zip0fnj/wuUh4iSoD6F+7XiPwY+sW39N1NH5+8s7
2TXSQyAxk0DcRGZDLUVZZzyGj8xzZO1PFWRS4c+xvPv3Glhw1QNf1VjPQ+aD
VAGXjTZ04IxJteT9ZkBqTo4DO5mLzJeLr1m8VpEJ3KM8GZM+GhyQC8vqWDeM
zL2Y28q0p1ggMmC1ebcOBSpCiIfFanBkflApskuLhcGdh3nRtaEksFxXN2Co
jyHzQytCLQvLODDYftq/s4cIi/7wjFK+spC5SPvqAz83cCEstFj/7xcyLGp8
0F1zm4nMJ6xk9D458iA8N2zNzkIqlDKs1kReYSBzCtFR95MCHyZe+xlQj9JB
PeLP0LrXdGS+Yb3Vy/F4Pmiz5EobdzAgq/zoajcrdK4p26ublsIHAe0Vu6ZN
GXCgdvrIO3N0fnxJW8UqLT74q+Ml7tF0UMwcaOEVo3MhD/uS5Zd4IH0vQ1Vw
FQ36pwNuOB9lIPM9BUe0ZQO4ALfqrvaaDIFAobEhyYmJzNtqXisSJYZh7ylt
oukfIpwLduxeeI2FzN2+CHsEOeKgXuwjd8aGBDc8yVkGQ2xkzqs/EfQmkA2v
EzZFKngMQbCSvGv9ERyZv5EJ0qX7M2Gzb86G8is0qN22Z8NTDgeZx716fHfs
CB2uHVwR1c+f70XdD4sDY7nI3Gy5a+z4Oirs3js+efM7C8qclTq+0HjI/C/t
KvnSVjJE7ok7vdUYA/zu8+mPXXxk/ibf+ZAmYxDii4tca/fh4LEn1e9Y3Agy
vxBikqZuOACxL51YNtk4LHmgbG/Qhc7JdE67pWY/xNsMRojtwKHswDv36Xv/
3l+qUUIH/QhgpWy3J+gbBkWdF9dFnPvf86bc9O8u1D6gXYtqJr7BQOHvzNAx
l//uoU/vGhu69cOzUuFrPyxwoEtzk6vz/r1fsMzU/+o9AEm6Er/2PsGh1/T3
+W+96Lz68Ffsz7tBkLX3MF84f/8UpywvvpqKzhsqHyoJXSBB5KfaApc0DIjj
cYGeS9G533ljQfH4IRAel/AQfcwGdUGB22LH+chcxrNl0licBlrEbb1vLrKA
uWOwB0vkIfPEAOKYZiYdArVphLUFDEjTM9lm4cRF5nHrn3tN+DJBrLk3w/cq
Dc7pVV/cwuUgc62ozmEXIzawnATE3zwbghdHkp6XR+DIvM/ISqdCCQcJSppZ
uhcJFN0D3j1egiFzCf0/oQ0sDlz2zHsV+5YIPz5yJweLWMj8dDhpxNWWCzVF
LnOpq4Zg8Ea95JJTTGR+ODMkIvoMD7Tb1EW4i2lwUbrBnu7NQOaRQ64rcM35
Hsd6/Gjm6vzujXLcofCYjszphokLz9/mQ7LalHCdOQPkf6Sa0c3QOWGa0mZ4
kw9dRUvPHNJngO/Xw+lSB9H5vT9aUQayfLgQgJk+d6TD8xcx8S/foPOa6RH+
Kkce+Njs93bPo4I2rtytF8VA5pvmrr5W1eHC+2hrBTkmGUzW84JG45jIXH3G
2n1JOwe87y510PxIBMLFpN2ldSxkHjDHmN0rggNB2DfyVwAJ1r0zEr69GkPm
6s3OI4rybJiqGPlj+mMI3P8wh//cxZH5iT2BQd+VmWBGk3Ic+UID6Q/CUxmq
w8hcczFRsE6JDo75BwuVtjIh70uA4a/nXGS+Ik19JamdAm8SonKSZNlwZm04
Q22Gh8y7Ayzzjo6RYHLQre+sOwYvulnl25h8ZL5tgW/m9ieD4E9O+aniicNC
gbjHpfN7HJUTWZo3UmQGwLmNZXU5CYej3K8Z0i3ofLYlvzBQtB98Vh513KGB
Q+Dx7FjXO+ic/uOHR2BZP0wVvhM+44vDe9E1tiNP/72L9gVYEl4MQMJgdOap
jzh4NnlJXmOh89NPH9TJaROB6IltlF+PQydXL5d6Gp2f3fPotzWfBO0XPbBP
Hhj0HuSs1WDxkblOR+wmSVEKKBd81Gg4xYb3B09cu7QDnd9fuuAIzY4G0feE
llhsYEHmaPGZyfk+hMqV3NQjCVQ6vKoI72VbMyDEwve2phIXmefUVl2xKmHC
OQnV/qvmNLhk/eRZYi0Hmb/evQMrjGRDpI31hh6jIfj26O0I6QCOzLXeBrfc
tMOhSqjfepsdCR5Sd5AW09nI3Mh/3FlKdBj0PErCuONEaDNoTTGPYSFz2q0H
vZmn588X40igpNUQxKxheCjbM5H5/sKPLXLXeLBuo1fD0v/T3L1/Q7WwARxH
nByRaxGSV1IpuUVInigpRLkrolSiXE7J7UiiklzqFHJKJSVEcknHnTLklFuY
cZkxd3uumCJJyusf2D/MWq+1359mrc8Pe681a+9nnu9ae+3ZQoU2mjvR05WO
mc/840my28GHb7ddt/xzhwbbCcHx7x7TMPNfWq2uFzP4sGco+FrTbjq4lrHD
yPuxc5d2l5aXMXyI9y6036NMh00cWlKmL3a+1ng6OXlxX36S9Zkaso4GRX94
GLoMY+f9J8itNw14ML9iy9s/pCnQkWfqlV9Ax8yDw58W+H3nwHN8+76T10hg
sXqke7aGgZm7aSVErE1iw9UX2uVd9BGwrv5yn/+FiZnfJipO1b5H4PpfyfSF
RCLsUkoVDXZEMPMI+Z+dDwlM2Op+mYQLIUOy3ZS3XDcLM09rmzlTTqPD11DL
0T41Grw6zxdcdeVg5k0heibJk1TAld1z1znLgPRNj16vJHIx86JD07urE8kQ
4P6v8n3zMVDXUikcUuRj5gbJd73C3hDBzfufVY1RCKwo9nBc+xU73+AnmRUZ
Mww7Bhx0LSJZ0LKx78Kh4nHMPLTSVDrw8yBUFeRo9CawILZ81c7fmrFzfmOX
1GWEAIoXzPSeabAA34WkeKUtve9L/tQerU0A8bPinfsGEZh6/+vilcD/Pzdg
zCkEPMGDyFTJgGwhAjXm0PDQSXh/ffTCS7fZQVCWZv3pk8SC3SFrFjxalt7P
ZPW8v606DIpHM0/657HgoXEJadN77Nxf89sy7t8jIH9Wy1B9BgH6+aMvcpyw
8y5mYRDHhwS0T4clO/WQxc8byNsWPmb+wEb364kkMpyK/SFwXJyrzj79EvmK
2LkZX953220qxJ8eV3AjMYAt7m+9sIGHmesVTqfS1tFhuWvLfaooHeQ8VHKG
eBzMfHXW5Rg1GgPa69SGjZSo8N3Id/ZgGhszn3uxfKawagxm0sPLrSkkqBLN
r+3QYmHmXtTAmMIYFjSRNMhvbIiQiO8obXs7hplrHozKqdThgJSJZ4nneiK4
xpflxYQyMfNl6nldTle5QGoh7KOGjsLOznP/7LNmYObZtkY/pNJ40Fd8Ootm
SYX66Hd6YfZ0zFwyp+T6L1M+fIq2b9e+QwPRbR7ZK/JomPkyhXzL6CT+4h5l
SO3WpcNftab7+lyxc4J5umdFAB+c1xxO9+PR4LjIf4LiL2Dnywh2UZRRHgwb
uq6xpFJBZEf335RZ7Dw+WDCsKsWDOU//rh/nyYA7Y8H8/JGOmWtnbZtLxHGA
O7FNJWMrCVJuyGQmIQzMPPHOSP3oHjYUE840F34fgcY/i6xMtMcwc6UwdeXT
txDo3HC3zfseEYy6nEWdohHMPHhFR7ftYyY4cQVuaZ/IYFr8jPZlloWZTxZo
b4qroEPC/e5vUu40UFHL+B4Yw8HMbX+vF1h3UkHD6LOleBYD9Da3Br2f4WLm
8w+4sS0HyfDahnRm3eExqCx13ZOgzcfMr5NPDs2lEmEwnRyQcxOBv7KVz0eJ
jWPmZZ3VuSkuw6B9PG3z1WQWmE+cC8+oxs73CdZPNvUNAnt1V2zKRRZE4W8r
ba/FztOvRmhQ2gnwZdfjADFFFihlTLh7XsfOu/AdpBCrIbjr1/pV+yELNHc3
HHreJbxneahs+Rw5DGnlhwe8oljACA4PU3shvB8zCrhHnB2BtDbFBsFHBCL6
bqY3GAjvE2+Pl31vIoHOGuLALjEEMv2d/uY+4QvtSZPdlA9sMnBUZapspMeg
6cTdR41TPKFd9ekW6uZWKjxPPFXR85gBNR4yRuM/uUL7wk6xyOWudLgjasTc
3EYDuQ4tk4JWjtAutS8stlqaCdpVq2r/HabAM5O0uqvBbKHdsdCMMkMcg/un
HeuyskmQOSjbkbaMJbSrzxaoD2SzwGq9aMRWMyLgVhFXS5WMCe1aJkE4dXMO
UIvEJOwXu6w/d9Iy9xhTaE9m1avG3eJCWq9Zd9GVUdjEdMgr2MEQ2uOKjOzP
pfNgjFxCzQcqRM/slZQ9QBfaF5hfZCP0+WB3vERROYkGCsujq24V0oT2j7ld
27ae5wNFke1tJ0mHyX8PtsqeEt5b5cWIqgf4sHE3R97xDQ0C165L/JUuvDeJ
71w5X8+DaLk6XFYuFZoOp8Q8V6UL7XGOkqSOUS74qB7rspIgw/6CpCSDaeFd
r2F9w7m7HKCYrpaUGyGCY31eU5ccU2i/urpLSkOaDROpv6t2yhDBKuzmhwLn
MaF9m0q43YQfAtMrRPOLi4hgmqWba/8QEdpFjhylJZxnwk0RGcs9WhRQvvOl
5akaW2hfvc1ebzKVDlFPW5ofXqHB92PKkbxsjtAuc1r+XGMFFeIK5t3iXzNg
r4nut0creEL7CasNL+U2kiEu2W6X04kx0C9xXlZiwBfaOwQygkMhRLCwPTdr
moPAyZ33rNSlx4X2FW9PnNQ3HQZd5leBWubi71oQTyemSXjfGhybqdIwCBJ+
tbjtISwQ61bUZL0W3qPwLbPOrwhw/0OVjJcUCyaiOHrkK+g+o+5cVDyOh0wL
h29rWxHYPf398Brf/50Pt2Zf7A/Fg2p8xkJkJgKnYP8qcdtx8H/Wv1XZhQjr
4tc9cXqGwHr3dstSpXFQcsr64YIbhZz0oajNGWPQ4udDrHHmo3rfgGToFSMq
WFfbUa85MOFu88E/H4fxUL2zLlvycjYN3qp1PZ1+ttjPsUci+z25qF5mU3pG
RYEBkdeOefjSqeDvWmoZo8dBdXGJ09TSWCaIXdp5N1mRApv0eqqcVrFRfU1E
pcFXzhhYGH7UPXqJBN07SKzXswiq6+4RLMibs0DbWDpQ+ggRBBorc1Wmx1Cd
1IrvMYxmw0Ds/ZZmZATcfYvnQn8wUT3jTrnG53QOPNLKMh7uJcKyn1EL11eh
e8WHvakB17iQb1bjXRE+CjU7BQ5euxmoTim78SrJkwcWGYbVUkUU+EMTv+tD
PB3VkXSN7V+l+CDz4Zy3pQUNxFIF/ZMfaajuXHUDp/uGD2Z5Pkd639DB2mRH
lb4Guj9IB3sz63HAbTD5i5bAhJipwls616ionvn6t1n2+3EQO+9SanEKATJS
ylrJoKC6/wGrfpCfgL5Pmha+G9jw88mrY0Q7dJ/nJFb6GE8ANbnCQCJ38TrL
tHfUkED359wQm2NyE9AwZTu5I4ULxOV10t980T1QJ1v1Yuc4VIa7PZjX5YEg
lv+gjYHuJ8Pd8/Q3j4O0vItYsz4P9heui2LGUFH9xc+54XQbPgy/SbQt+8wF
061KF7pW0VD9Ea3cQTyJCzhEzd2sgAO18Z9PNg6gu85q6d6X+YvX+X+yn2Ss
YUH+7xfruRJ0VOfUVQxExDKg03jQpnojA6yvxGs2faOi+rf+4qB7Z0kgwcun
3FtOghDVlJABbRKql4ZNJV541QNlvdYjy2K64eOB40dx/d2oXqwcd/+u8lvY
6d4UqG3TDDjfxptpK1tQ/c2lnhSP2FaQHsFlOa18B+Eb8o1ro9+hOjs08cCX
X3hwGL+8vSkeD7EBN3TMn+FR/cDTwNqzh5hg2PvA/sIsA2IyyuZXhtBQXUTf
xbX8EA/qSl3/FbXiQkQFe/JnHA3EA4+nGEUTIHahMVhhBoEaFe0tgVFL35VL
3YlL3X1L3XFL3WVL3VlL3U1L3UFL3TVL3SlL3R1L3RFL3QVLvecv9T4v7H6O
Nv9xJ27NZjeywcsUMXnZNQI8C5qzTxsT1Q33yuDtPZmgtkvJxcWVAsZ+fo9r
DdioTnoRZtTYPQR8s5mNK9+xQJDF7hGljKO6j6xplZ7tIDAN8mOirFkQgOT0
uTxCd7EGCQUl6Af/te9ls9rHgFVotrJhhI/qmbRSl1bxQbhh26jSvpkFio/f
1yvfGUd1f8dLw4E0AkRU+w7h1Flg4dCkcjwV3fdH2JbM5OKhM8H4cFjB4n2m
XlrTfhDdVeu4U6ed8aBk77uOfQOBHqlbz6QB3X82tF+u3IiHucrbCQdjEfC7
p12WuAPdj8iEHqlJHABpsUbzx7sQeHWg4rq+CrpfvKcw8+fiecXPXBueXDzv
VHHdEzlA98aOacHWIjzEuadL3SpGgCDLq2Y5o7tTZXOTlyIBup/22s/1IqAZ
FCZtfRLdE7yl0kc9CIDbtYfSw0GgxTRrTuEPdJ+/bbHnuv2i/1wzZDuGQGnb
pHp9KLobpHcH60z2w9rD4SJeyxfng6z5Jd15Pqo3ZPu/cl9LAHJaE+75AAIv
U9xSdU6Po/r8y87Ao1N40HRQ32DahoC95hu1bcfQvfyLGz+IgIe9HlzC7ToE
MkJ+t3rlhe6HmHNpJ0YW50BsM+63BgSGhidsw73R3SSq92KdAA+4p5F5VjgE
KCJB7mW+6I62H85GVTy/IEYAVRH9qNYPCGjYVPSvOI7uwv5vl7DvpxL2Ocz/
1fxE+37Qjv9fgRZu2A==
     "]], GraphicsComplexBox[CompressedData["
1:eJxlm3k4lN0bx4UUZsYuEYZB1vbQ8jonWtCiVBRZEiJSktIqS8YyGIylVdKq
pIVWRaUSibShVFKUVJQ26vWb33Wd+zxd3vef9/pc5zHz3N9zzr1Oej5rnP0k
JSQkhFISEv//v+K0f8Lf2/HRvGFzl0hISGMFXT+PYXPjKXP+CGbMcEmgzH5W
bBHmlUiZdem5Wl5AEmX5bOl/74cKKMuFm7f93pxMWXbhovumsSmUh47den5J
cirl2CHOTnazhQx/97Nrqv2L326yCl2UxvCjZLOhjX/xzTzdXI90hs+WqFi+
/ovz7g6p8c9gWNjct+LDXxzZ/bl3jYjhkMFv0noYjvIY3mC8KZMy6FczujHX
006W6gUMegGDXsCgFzDoBQx6AYNewKAXZaIXZaIXZaIXZaIXZaIXZaIXZaIX
ZaIXZaIXMOgFDHrNsfdrL43jUHuBwV5gsBcY7AWGz/M7HZHNfqtEPw8Y9uNQ
qc2V0jhV+nxrpfTLIONhlPUfV0lqVQ2nvLxFaFQVNILygY8ujpvYutQ+YLAP
GJ7v2sqxEj3l0velTPaHMtkfymR/KJP9oUz2hzLZH8pkfyiT/aFM3h8Y3h8Y
3l8xprsyyFif7gcw7Acw2EeZ2EeZ2EeZ2EeZ2EeZ2EeZ2EeZ2EeZ2EeZ2AcM
9gGDfWMSHrnZbeLR+wkM5wcY7AcG+4HBfsrEfsrEfsrEfsrEfsrEfsrEfsrE
fsrEfsrEfmCwHxjsn596oVOzyoDeD2DQAxj8FTD4K2DQCxj0Aga9gEEvykQv
ykQvykQvykQvykQvykQvykQvykQvykQvYNALGPRam7l7+xdNI6oXMOgFDHoB
g17AoBcw6AUMegGDXpSJXpSJXpSJXpSJXpSJXpSJXpSJXpSJXpSJXsCgFzDo
JdyzTbEqaCTNJ4BBP2DQDxj0Awb9gEE/YNAPGPQDBv0oE/0oE/0oE/0oE/0o
E/0oE/0oE/0oE/0oE/2AQb+Bep3O8z6YV2pM9QIGvYBBL2DQCxj0Aga9gEEv
YNCLMtGLMtGLMtGLMtGLMtGLMtGLMtGLMtGLMtELGPQCBr3qjtpN2MQ2pXoB
g17AoBcw6AUMegGDXsCgFzDoRZnoRZnoRZnoRZnoRZnoRZnoRZnoRZnoRZno
BQx6AYNeXYVGt+d7mlG9gEEvYNALGPQCBr2AQS9g0AuY5kPAkA8BQz4EDPkQ
MORDwJAPAUM+BAz5EDDkQ8CQDxGm+RBh0EuxWHaJcZE51QsY9AIGvYBBL2DQ
C5jmV4RpfkWY5lfAkF8BQ34FDPkVMORXwJBfAUN+BQz5FTDkV8CQXxGm+RVh
0Mvicuf7/n4Lqhcw6AUMegGDXsCgFzDoBQx6AYNelIlelIlelIlelIlelIle
lIlelIlelIlelIlewKAXsOKYBYE7KvkohaeytShPBnM4mxacehDPcOeBSc+b
EhBrau5N9lt5zKqq1JN7k0hZLk7ji993wX94ZkHmYEuRIpbud7+bkiyk69Kf
1lw1VE5juDnmTGnWX3wv+/BCrXSGr5zY1ZH7FxeUJUcZZDC862GUxvG/OL49
vMhCxPDGvsCZZxmW9FfwbLbMpAx60Pf3xU0Z/cn0/YfaBty4PjSVsUfR/vGP
oULKkG9U3NCbK3qqRvV89WtEiPFoLv1+YFiX+P9/O/To51Em9tO/J/ZTJvZT
JvZTJvYDw3kY+P1cmda0p3X61D74frCfrpPzDevw95h1m1ekZ0DPAzDcF/h7
OA+wDn/vrXy8JG6dIT1vwKxjXbLWH5Po83AfB/79Dg3BLM+bRvTvgeH+A8Pz
B3TWNE5UNaZcbuAcxPYzYfbLdOKfNyWmzP6M1UgtlTGnrGPVxxW5MvcF7g98
H9wXWKf9GPJ+A/szcN7AHw28P7TfQPwHrIP/oEz8B2XiPygT/0GZ+A/KxH9Q
JueFMvEfwOD/6P0g5wMY7Is9727ydqIKPf+0P0H0gXofzv/A/gM9v8QeysQe
ysQeysSeged9YD9h4Hmn9Tl5HupVON+0Pif7Q+tZ8vzAenXgeaX1GzkPtF4h
65BPAkO+RPUi+QC1h8Q74Uj31mq5eHTK5Dub/2UIruj1jis+JUTmttGL305k
40R3x0Uvp6UgFwv+/bypSpTjr0e8mfhIDydu0w8+Y52Mjt1x38A25OEU9TVP
fVKZz0sZHFP9SyUBdU4sHWspksNC61mfJ8Tx0aMZKuoSO9Tx9C3fT3LTxPnx
WnuVtyW6ON44bsyh2lQUYcPXqjITf36wpbf91WSUM31VYd5WfSy4Xr9nsVES
uug4F22q4eHEFE6EZrGAMtjz00VlhfEaI/o+wPD9xq/arwYFMPk3vC+cv2I0
JtZ4tBq9X3Q/iL+G8ww80J9L1ravtdukQb9P2blxUpEe05+zfVYo+qKpRded
PXM9PG9q0fUd7WEX80q16bpwlV8U20+Hsn1blZPdJRPKAZ2FLZpyZpTjvwjD
vriZUz7yM2xw1QkLyuB/gAfuz5fZ348+rRtGedyS0uq4dZqU1/pGf56oyryf
9YrGuKeKzPssCSzVKFpuSjliTW5B3Fnm/bLDo6d6SlnQ/RrYPwY94XzR80cY
+qMQj+G+AoO/gPyBxkfC1H+QfIKuE6brJL+g64RhHfIbGo8Iw30Ge+G8COqv
Hb2Wl0jvF8Qr8P/AoIfgdFtqZ0ES3R9Bbm9MzGgB5elfVklIdDP3dXrL9p6s
8DSG69LfWfT+xWVHnldsT2f41OU6d6kMhvfdr/jCZzje0dN+w23m/oM9cL7h
vMJ9gfWB5xvOs90qubwLapn0PN9YrqoltYRhsCfgSqazZwyX2kNZ8PpiAovx
FxUxneMez/vLf0xaN5U9m/EfoB/4B9CP+gvyfgPjOfQzYF3D43tPfxnDkA8A
Q/wHhvgPDPG/zszF6Mh7Pnp+tiqg6oMs9U8D5y2gP8Rv4Ir36zfPHs/sJ8Rz
ut4QH/L6wl/rJB7S9Tt7fTZNZfYf4iNdP3/aRfH6X+skXtL1wxWOR2cw5wPi
J10XNdjYVP21TuIpMMQ/OE8QT+n9Jv4eGOLrwPMH8w9gmH8AD5x/gH+A9YHx
ZuB8A84b6A0MetN1ojcwxKOB8R7iI/1+Eq+BIV4DQ7wGpvU5ySeovyBM/QWJ
j+Af4PvheWB4Ht4Xnod8itY/hCGfrJCfm65tKkTB8+w3iZ4q0HgJ/g/ifcP8
MQ/m64i5teDcSO1EVFljM/RtONM/h8+fLuXKCgxmzjfUU7Bf4B9gv2B/wB9D
vgL3HfaHrpP9g3UaL8l+0fsL9Q+pn+Dv4f7QzyP7DZ8H+oP9cH+pHsR+0APy
N/A3kH8AQzyEeArPg3+B56m/Ic9DvIXnwf/A89QfkechHsPz4J/geWB4HuI1
3Cc4T6Af5E/AcL5AT7hfEI8G6gfxEuLjQL3gfoC/HGgv3BdYH2gf3B9YB3tg
Hfw5MNxPeB72Q6Nj3yTFGfH/mYdzw9OH3umXo/WmgcxCntIIeXrejfxLtZQC
mPty48u5r2NUVHCFY0rqZRNmvgv5z3r2rLP8X0rY/0fjvFM1/P/WN/0yZecN
mPrGxr5myx8Fpr6xbUzOmmXO1Defhv029WIx9Q1/9EZB+nVdWq/t2LjG1Wa6
Lv2+gfWOj6jQuMxNj9Zrgp4Jp7vbubjgqOzXPdVMvVP5qKOhbwFT7/w7amT/
jblJ/5lP9kRaLztXpI9fDPVifXRK+E/985w1Yr95HI/qeSpNbz8rhof7TmTs
vjk7Hs2NZTsdmCqLTT813Ky7K0TznMIOrXDg4N99MktaZqch19gn1ldGc7DT
es4Ohao0dExHL3HXJzb2ffLVstcpHR0Jv2im/puNj/h8/nbyfjpS2uv4zKqc
jfXzzz8cvDwDuallLxw8h4PbAqOMux5moOz4uT6rcth4yySXET1OKShl0+Jz
K72VsNm6A56rzBPQTNuoUytHqGIDtT2Nui9FyLIwPCX6gA4+P0xNa+pEIXK+
uqttXy4X/8xXbPp0Tog+zdzufETIxVsuX+h3cElE65b6BBxYzcNDtsQqpSxK
QPM+Fw75eMcAJziZ2ZXliuuVOfNt+tTk8c0LkQ2Sv+JR1ckvL6205fH1FK2E
dQ8T0F4bpxcX5FhYrkO0+UpxEgo7GarOui2HDb/YyfiqCdC3xCW8bg15/NCz
649erQAlO68MTT3JwmZbVUSNrQL0e9i2ZnU/RWy5s0UvsF2AKu3yVzhcVsSj
pNwm6CqL0M1WzuCRf1i4ISf2i/RhEdrvl/XzehALK5v+87SBl4lGL1sX6nSE
Rf239N1ai+/3WDhkrpL/NWkh2h2qdOPkcUU8Rnb8hFAFpv9lp6OqHpPIR2ez
jNQVw9Vx6rhAnRN7+AhvyRd4DNHAKzeqhFYe4KN3O4KkzV5o4BsPtJ1fb2X6
ZRbvzi/1KOCjOUoTM33ua+Jqt7NXXQv5qL46t7TbSwuz/SdZd13mo3nbrU6Y
79bGT47U6+eWivOvUeqydU3aWKpazq25io96zZZIGovvywaVyz3dmpkodqEo
apujDrVndULUWIVn2jjGe+ztsvvi79dpCFKM0MMcDaHUxl9C9NvXQ6F5NRff
Vh70oD8hDdm0VObHOnHxtUhW2ktWOtpa7xGyVo6LXTJDKj3M0tFk+dFNATJc
bHw90vzDnnQU/35UiIQhF09uaFhtlp+OXucqHnpjJI5PZQe6bHQzkPH8K97V
elxcZ+ej1G+agXoflXuf0OHiDsmWHr/MDHRtTWjtlF5drHNfuDLrRgZSt1b6
WfVcF99U0xHevyf216c607yq9bFWkPuG3NoUZBnyi73aSg+nLuhdtExsj9Gr
9a/+0TTAGq/m3zZZwfTfsg4+fVnRzEeOj69+iHY1xA+XFo4bei0eSVemTU1b
aoitBG4/fU7EI9OFkq5m+Yb4muH7rvse/+2XPc9QDehwlqP+9YznsJhiBznq
D30Wz7b4PoyNH77qn3VyONPf6lGOfZ7Z+Vd/y2Dim98XmH7xhacl5zNeMv2u
lKyKJFt/Jl+Bei8xP+zsO/F9B39XcWGQzNEwFu1P2axf2fwjmUXzI7mx3w7b
OjP557KTCd9xhBL1f+n8UIuSt4o47sOUDROn/NWv0mUJN7sx/MRGafrJjL/y
1ffWGwIPM/lqU8eMw2VnmXxVXSV1enAF83udldvdXZ9nM/0v6IdlRX46FvxW
h+ZnlradnI+FTP7qXOvaaL+DyVdz0srjm9y5OGNVf+uvSqY/pqo8fe70uUw/
S5U3ZmlhJdPPAvvnND8bGfmAidePOnYH5Mzl0f1cItm2bp+mIXZ3nr23S8j0
p3wtNvVN2SNEb34//Ha9j40bxpm5NI5NQW8EF5+5+CnhIk2FQzoTEtA73cii
owIVvFbO60TWVRGKjczb8eehDl7UzfvRM0KIppoFWN07xMWpw4cbC7kpyDEz
eX7bcT2sW/Bsyif1ZKRRyY017dXH7BPtzxWd4tG1e9wJLpNkcaiqzaRHzQK0
csYEqXZZDtbt0gjlugqRp8lvzpx+Dg4++DD5+jxx/Tr2h/VuCWW8aarppVer
k1HXOrV37jLKOEPgHpe1IxmpD3M+O+urEs1/7AvLTBcHK+Mfb5SX7vVNQB3b
j66a56OKh6c3O993T0BPXtmafLNTwdohqd/7jMXn+YL+sru/VPGeyXNyolck
oC8/yqZ5HVPF8l6FEuMEfHRPfXe9Zao6ZgX61iZGiNBup/16vda6WK1Rdd+5
rFSEh3Qu2NDKxdFbU7aqHktGxYY/u84u18fN7RPcnfYlot3u09OKTHk4aFfo
qIxjiSjn4q2YyxY8XObu6me1PAk9StjRUhjNw3raOrt7NgiQZWC3bE0kD7em
B81qU4tHKfvWPGcvN8KDGotiDaPjkfOlel1XTyPsaVVUKPLno619O79mC42x
tmu4/HVvsX8dWVLdYM30z2blbdnoNEUWL5Jy3V26gslnIB8+4j/ts74bj953
z74lAadOq+FzntFGyJTpt3FV2+J2ejAMn3+x2lN631Ej7HXpwZJWLaafVxb7
c/ns7QxD/gL9usEvnMcXif3bnNr1BQkmBjhUYLrM6iEfDU3qOL+91AAXCcML
l6oy/T3JW+YJC18x8wVvk5rHlReY+UJhcVhf6xvx59vnOmRlGeIoE+M57d18
JDqR5OLeZohds28e997AR1LZVved49h4xs1S1LCZjyI3LV9h+puFv6i6Scv4
Mv3CS2FPro1dxEcuXtt1Tl9RwsOXjRv7Wqxv8EQZbl2zIpZ/u6AoL5+PXsS8
V1wbPByXJAVs6jrDR0eKajZGjBuBPRxjbceJ/cV2m1WOCZK6+I7i8lWFYn/v
fagBpW3n4Z6H54b224rta7b7vXIfD2+sHnNnu1kiEr3PWXn6JQ9Pu+nQl/+I
j8rNPjrGNRrgBWa7bd7sj0fm6d3FIU2G+PXCPWFOwUx/xCRJGKomZkHfWNa6
JhNsKJybbSlmf7bLKZscEzy/PmB/dwDTD5FKfte52Y+Pvgx1/X1yvBm28l00
qGyl+Dx1ZewPbDXFhZOa+Qs9mX7JZNk/pqpL+GhchElYYqY53nd9Xu6LZeL4
YdS3ZK2ROd79wzJknhPTT5Gv36opPVO8n36s4oV/LHBUgv4DLfF9fu3Q38H3
tcDzOKNtPsxg+p3Dc2OH7ha/75qyWsstixXwNLemkq3i90lXzBv1eJIiXjle
Zfzz+czvMcP+SR15IEdcL467UcI6OAzv8Y+N7T/CR9deb9xirauJvT6bB/OL
+eh3/uZc/v4RtF6otB8iUNA3woF42xSDVeL4WYEtx340xld7rs7aEcRHo+Kj
S2+OM8GzAvwCLcS8trAkdykyxaGWUl0tgWJ7oiblHt9pil1NDHpbfcT7uUc2
vGCnGbYzrbuQ5cVHE2a5pIpazXBM8ZrjrxbzUfTHh+t6b5njx/+saN4o1se7
YMjUNnsL3OLBc9LpEJ8vnZjP5p9kaT0XaLX3zseDsvh405i4VrlkVCH3Z2b/
aSX8PGdDV7UO01+Ffmtil+HZWSxlfKLepdr7ITOvcNRLS1n0h5lPwOf3nrHb
FTvdiPZDU2L768Z9Zea/bpq5roelWLTf6vzISzttM4f2VztFB2vONrFp/Tgm
80nIGi6HzjMP2e5b87mITeeZIWEJTdkWHDrP3N7sJDWrl03nmU0Z9fblN1k0
ft5/JfzZEsKi/eLeRdumuBex6DzzdlTI4vUGSjS+BpyX+jnmoCJ9XpDS4r/C
SAdXJOxRfFzF9A/6a+9E/itmI+lHPc7juFi9ynOvqdj/BJwwHuFTx6X5iGTi
wtXWeUz/eX3Gxp4Cf6bfPGbLHoUSRy6+kXdAofI+M++F/HNqy0jRZ74ezvtH
5tpTsb+LsA/sPqinj2Wc686V3GPmszMy0J+rYt6BvGMnP9HHDinRT/eKeYzA
IUZuPY/uj2Zein/EBgPsnNi27M15Zh5gero/Yn4C07+G+t7J/qhMuxoL/yxf
cDEzKQHtOqXE7f7Kwt2xh1PH+yQi06k/eq5HcDD/wb7fiy8kIsf0w4m78pl+
95usl3v3f5HDPE/+u40HkpCUr+dYl7tyOPtgB06wF6ARceapS1Xk8bh/tSqF
b5nfAwzbVrZA8EqA1m7R7Ln+jYO9u9JONz4Uos8yhe0jPDl4aH730yFKachK
UuvQii0c/Iav2mHgnYYkb06vqVfg4PX1/8woiEtDX1XvLl/Vysb2w8IXZrxN
Q+6RiotmDOHgzs71a72U0tHjKRvMsvTE+cG2oHWdIeJ83fjl8o4nbLw+x3vU
26R0dDG+/az9FTYOeHuJdaI7HS2Qv7a84D0bB87d8mGfZgZaYoGybfQ5uOmU
SuGP4AxkH9xyT9megw99t6713ZdB38flSMFrjqwItQuUiuOV2dj0rRQ3ZJsI
GU/unnJlNQv7jnOI1pPJRGb6Dj+jsln4fLvVtzOzM9HO28FTrlxk4a5zQ1Vm
r8hEF170/ZgmPt8T5faUcm+moHvOtpM1ZyjhjR2PPHsqU9Drad+efbdVwla6
93RGHk9F+7//mdzUpIhfb+u+8UdOiNpWXtq1bb8ijq7RVxi6n+nv/5P45pzP
GrH/9indrx+oRvOf50PZB6ILVHHZfMu7GX7/7f97j/RfOWqyOi5v9i+6foKZ
B1SZ8FVlrzDzgEq1d/dPK2cia4/O4ycX6+DSqvC6fbMy0Yhv3LFlSjpYo/nP
moLQTCQZFaVe8lobK9Vq3ZgtPv9NiW3BXS/E9dYP39f5XkL0s/xyZm0+Fwd8
mFXbuUmI5m/cW33uMBcX7+/5cKJDiNZbZMc7hnFxxY3p3f2+aUhQvbfReinT
78uS3iW5dggXr5tpH7X1RRqS2fNGYa643vrksGfJUad05Jy9wfqkPPN7irbX
OVlDxPWZpJ1S1aqAdNRk+Mj7igoXx6+0GqXRko7cAhy1nc2Z31vIvQiWXMvl
4n8jlQW+rem03ixePXzBYbcM9G7sN9NZiszvMVQ6TQTOH3XxC2+jl6IN4vru
948ZSuL30885lmNUl4EKtvy0f/9Ql/q3J9ylkR+TdfG7PW7WYXIiNG8ydnA4
oYtnLg2s91QQob01W5t3HNXFk615g44tF6HXjqwX2EUXn9SYtb3dVoT8+TkO
Dpt08WFrh5zzYn8yM4q/U2408/uO89UCS2k9cb5dc6ZyanEKOtk1MbjLVg9/
WLoztSoiFXWtvhV8upuLtY5vax00MRXpZH8ququgh5/cPVb0cWkCOui3NSz8
lgE+3pr+VulMAnLuehA2OJP5/fbul0Epo+8YUP/AGf70YtZhHq6urzhoFyHO
X2OyhLrJPDzaTvRYojoJKS/zOnHpEA+nzligyvYVIDeNF7JXE3k43+FxeRFb
gH6a70JRB3l4/bMTw63c+Cj2326rlh8j6fkVOMvXaGwciZWznxqGLWTmO56L
In0mvuOjU2Pbho34KotXp6i8DSqJR3fV3sf01Mvi8qIZkxXjmP4fxHuXn17T
prjJ4v6NQ3aVtsRT/xn0cpbo8xrm34uohRxfnfE8AamW3nK99VEev609eEBc
nSIvwfFQBT6L5strVpZYb7HlYNZOzW3vnZh5kLuCw8Md7Yloe8QLmaPf5Wm9
JzvV41DrYg7eXJ7gHq6Shgotyr1XbeLQ+g/8UVea8MW7o2kIy4dOmtLAzIeg
Hza/zzvznGE6GqT5PMRJm0P7i89eahzO/8DGXfyrt2RL0tHgyNTE4aeZ+dCZ
hbE63Y/Y+MWVrl9h5hmoeHO1dd9EDu0/Lho3eGuxIwf7N1knZ1/OoM9DP1Ki
6KWSYBkbZ9fHqAX2MvOi35fQmVAsQryseTcK81l4kWaJTou3CJ23D/8ZtZ2F
XYqd2K7lIhQ3pm1Kn7ieNy06xqp6I0LZY8b7rtrJwl76i/rvf/3vvClgZMfh
6CVKWI+jNay8ORm1rVfM0U5Vwo0y+e6qgr/yHzKPim6bU955XAkv3mJeb2CV
ikYcTV3LkVPCuxw/nry5MhWdzXipe/qrIq59tmvmEXE+rvM9P9l2GPN7lXk7
pRyO1+jicUMDp2y8w8yfoP/w6kOr/u4dOlhh/pySK0OYeWiwRf+BCSdFqLz4
Q/LBTzr09xK9uGZqhbou7S8/OeXjPPMAFycnJb4P/5mK0jN9Bllf4OLMAA9r
1mlmvgXzroOZRSZHK7k42H8B/8wRIRoVNKrxYjYXp6QYTjpWxcy/ZjfeMvUz
SkPq/wgac3zE/vbX3KCGaeJ8ZVKQ6UpPsf/iDsvuzU1DjwxO9xycycWF2t/z
aksFSNVgu5z2GB6ev+++88xIZh4G86YvAVcDFCcz87Fg68G5BpI8LB3r8Kry
DjMvW1r5ybkogJmXQT0C84AW43l7En2ZeVmiZURztiszLxvvdPOK/cwkJNFf
oCawlMfdjS3tdakCdHTXhjFZc+RxhCPPefJ4IdqfNOiFuqYiVvm3sKsQJ6D1
nCqOfL8ybr0capMo9l8hNekNWRYquG5CdMX5x2koeoVOwmWx/38q4vjarhXH
16nSC8776+FVUb86gv4V39e++IByVx5291p8vTIkGe2YPcHI9bo+Dr51XFOx
Mx4t0pZ6ue+DAf4x7fbvot8JSMJ0M+/oHAOsdaal5tyEBCRT19yxN1Uc31N+
fYqMEqIz6WFbJ7A4uNnjw7r6l8lomdnyCDUJffw/6cyCbA==
    "], {{
      {GrayLevel[1], AbsoluteThickness[1.6], Opacity[0.5], EdgeForm[None], 
       GraphicsGroupBox[{PolygonBox[CompressedData["
1:eJxNmgn4V8MXxmfmRqS/ipQiSirJ3kIbEmUvLYRCUZKUEIkiaSdkCaEo+y4h
a5stW0RaFaVU1lYk/c/Hee9zf8/T6Z07d5l5Z86cec98fzW69W3XJ4UQZmQh
2L9waAzhL0Pq/g5eV8msssqlzObZMzsZ7m12u5V3NqxiNt/KpQ2rmu0TvLyL
2b7CXc2qCcuY7SfczWx/YVmz6sL/mdUQ7m52gLCcWU1hebMDhRX4tvVhF7M6
Vh5s+K9h3eDXe5pVNDvS6reJ03b1l2cOLtH3ekL6vtSeXxC97/UNd6jvtdTm
HmYNrT5G73sjwxS970cbZtH7foxhqeh9b8wYRu97E8Yw+veaMoZmtYPbHup3
A6sL0cepmWGZ6P3tbHaa2elmj1pdZbNKZuXMGljd8WbLrfyd2RCzx8z2Mati
VsHsaLt/ktn3Vl5hNtRspdkPZsPMfjJbYzbCbLVZU3v2FLNTg5ebqX2wufoB
Hmt2hvA4szOF9KeNsIXZpWbtzTrwnn1/t+hj39HsRPXtbGErs3OErc06CU82
O1dI384r0cfzhfSxqn27pdrror7SxwuE9PFCIX28yJ4/k3k3m8K8MY/MgVk7
u9/drEfwcs6hpfr9itkjZhPNeuoenHqJDzwuF8KjtxAeVwjh0UcIj75C5vxK
ITz6CeFxlRAei62fi/BDs/Vm68xGma01u9juX2t2XfDyJWYDhPC6vgS/gULm
aqzuUXeD6uA3yOwy8RsshN9NQvjV1NjRxs2qg+st4gm/W8UNTjfq23x3mOrg
V8u+cY3hSLNRwcv9zUYL4TWmBL/bhPC7XQiHbqwz1mD0Njpqbu4owe8Zs/vM
xpuNE0/43S2E3z1CON0rHKL3hojfeOFQs/uFcH1ACL86rDPDB812Ss5vgtlD
Jbg+LITrI0K4ThTCdZIQrneKB2N5lxAOk8WT+1OE3H9cCNcnhHB9UgjXp4Rw
fVoI10fVJj7yrDjD9TkhXH81jr+YHWT2c3R+L5i9WILrS0K4viyE62P69h0a
P/wFX5kq/vC+L3qcJba+pnfg+roQrm8I4TpdCNc3hXB9SwjXt4VwfUeIX7wr
hOt7Qrj+YW3/blbX7Lfo/GaazSrBdbYQrnOEcF2g57j/rZD7H4rnq2YfCaeZ
fSyE61whXD8RwvVTIVw/E8L1fbVJrPpCnOE6TwjXL4Vw/UoI103GayN7kNmG
6Py+NvumBNcP9G36/bnapI2F4kT7G8y+M1tutljvwHWJEK5LhXBdJpyr9+aK
63IhXFcI4fq9kPZ/EMJ1pRCuq4Rw/VEI163Gawv7kdnm6PzWmP1Ugut50TUT
WmmROMFhveYPrj8Luf+LEK6/CuH6mxCuvwvh+ocQrmvVJj6yUZzhukkI181C
uG4RwnWrEK5/CuH6l/X9T2m+dfo2/ca/JgVf09OErCX0HroP/YfeQ/eh/9B6
6CX0U675uM41H9e55uM613xc55qP61zzcZ1rPq5zzcd1rvm4Rn/V0jVaqbau
0Ux1dH1bdM33j5VbGu4pHXOiYcXo2mWBdAf9XBZd86Hz7oqu+dBe46LrMHTe
3dE1HzrvnuiaD513b3TNh85jLNBoaMt3o+tRdNv46BoOrXO/2eVmvcweNLvC
rDdx0ayvWR+zH81Wmc02O8FsD7MmodCptIE2R8+i1U+y+3tF12G5BkJDoA3R
hegwtODxwTVieb5r2MjsZGlDdAw6EY2InkEXosHQiyukDdFhP0gbosPWSCOi
w5qqbXRYrhG5zjUi17lG5DrXiFzTrza6JteAF3lHq+jalvfoH5oK3UX/Ouo6
14tc53qR61wvcp3rxU6h0Itc723fbht8LOhfZ40d/eui61wvdgmFXuR6X3v3
ouDvXyrN2C24fjxAemu/6BoUvYguQPuge7hGX3UXBzTPpeo3OuqyUOjFXqHQ
i5eHQi/2DoVG7CP+l+lbuQYaEwpNyTu55uN+devX1cE5LJJORFetk15EV12s
Z68Nhe7MdeiVajvXoP1CoSMH6BqNc6v6hQa5MRR6cVAo9OJg8blZ1/T3Fo1Z
T72Xa09woPgM0Tu5ZqVttN3w4NzQerWkseCGjkJX5dpxlHjQx1xfDFXb6A/2
spdDoS95J9coL6kv6Kg7QqG37hS3cbrOteO4UOjFe9Rf3sv1NXh7KPTl3aHQ
fA+HQjuiq9CKaMYR4oN2mhAKvfhQKDRorknvU9u5Js79Y6La4Fn0zDPqF9rp
sVDoxcmh0ItTQqEXHw+FRnxSPHgv14bgpFBoyidCoVknhkIv0vYv0ojPiw96
6YVQaMQXxYM+5jr0abWd6+zx+u5UzV++x69Sv9BL00KhEV8LhUZ8PRQa8Y1Q
6MI3Q7Evvqr5Z9+fEwodOT0U2m52KDQi+ul36cIZ4oNWmhkKXTgrFFoz155v
q+1cd74jPh+o7VyffRkKXYhmIj6yTnqEQiN+HApd+EkodOGnodCXud78UG3A
6XM9l2tE9NNG6b/54oA++VocFug617ILQqEp54nPF/ruJLU9VWO2UO/QNhpp
USj039JQ6L9lodB/34VC/y0Pheb7PhQ6MteVS/TdXCOuUHvoNnTQFmm+1eKD
5lsjPmt1vUDPrg2Fjsx15Uq1/b76vjAUWnB9KHTY1lBovt9Cofl+F58NuobP
Rl3nOm9TKLRjriXBX0KhCzeGQnfSNud6aD0kTUf77zBpP/TD37p/uPRspVBo
x1xLblHb7Mnb9MyX0lbUfYNOjn6uhrZDQ6H30HY0Sl314BqKOrQdGoo6tB0a
ijq0HRqKOrQd+Rx1aDvOyqhD23FWRh1aj3M/6tBD6Cx0F/oInUXdt4ZlpfO6
oINK6KFy0kOfGJ5rdrpwP+3XaIwK0kDbpMHQOBh6Eo2DVZTuwvaSVsEqqR2w
ssrHR9de6C70TBVprQsNTymhFcD2ur+Pnjk1uuZAb5wmvXGWlberzF59gWEL
abjW0fUN2qar+HEWc370+WYez4iuAy6yctvo50bsk3wLDXOJsKbKbaLvr+yt
T6jMHnRx9PfzvRZkX+J+bdU9Gf0dzjzOErKHXa9rzgfaCYn/A3VNTt1eOMPq
pxq+El2L0yc4oTtuNOwQPXc7RMhavob+qq579DWQ52/gf+fe0fMi1sbz0XM8
xugGtU3Oi+8foXHD98kv8H/Om4+S771oeHYs8of68v+XDV+KRS7RQGuhg749
X99gDdXV+oBfda0Pco0aWh/kGqyR6YZvxOLsA2S9vGX4ZvTzZtYKZ82sl9cN
X9P7m8RrhtYWz7K+Po6eb5BrsG44n62ntcLaIXcgL8GPG2l94G/kCO8YnhM9
z2Fdcq5dW2uROtYja4h8rKl8pK38rbz8FV/tFD0naal1cIrK+DJrAP9nHZwh
v2XNkSccq7VILtRcfoHPt9N6JfdjvX6K38jnfhXih58ZXimf+0OIH7I+8Ht8
nnWGvmd9fG7YT+P4hdlV8r9pZq9qzg6VvxFv68s3iI/NNFZlxK+TOOYxiD4f
Lj/8W353vnzvf4adzY4IHleIa8wPcYL1z5wQw4gpjB+xgnNt+s46JhbsL06c
h+ZrlDXMnGwVD3zyLI0Va3VJ9DyHHKe/YU+zvax8bfRclv6A5LZHWvm66Hkt
5QHR89qjNIZ8h9jF/StUz33y3/rBeXfX+LXXONdVvxhn1szM6G3wfdY2a5w1
PyN6n+hPO80pMYU13l99zs/L0BSzovePPpSzTbF7ct/Fz8nDd4+e5/K7SBPF
8FWq/0f3qB+hMrkmRl5Mrskz7B+rS/gWXIZH/91lmMZglvowR+3OFs5RW+Tg
/GZzjD1zq8pD9T45OfluTK4zZ4bwX2DbEf2a9tCgrHc0Nn7/oJ6hHj/n94LR
mt98bTBuI8V9hIy2GgfPocgTyY1+EBfqh6mv9HO2xopYwbfJMbsG/95IjdtE
lXn3megxl/nl7OSm6PH12ejxvZ7quHdY8LU1KHrcLqN64uct0c878t/DKLcI
/rsY9xoGH/9hJcaTsSSOMa63qp69n3rOFf6NvtfC+Wb1gz60EufWWhdjoq+N
RzTHfOe/3DP6mLWWr+AjIzWmjbVGOANiHXC+xrkbZ25jDe+Ifga3Ut9srHXH
WRJrjmd4nrO5O3VdRd8Yq3cfEnfGpHRyP3hQ/VqnvrH/cxZAf3e3tXBJ8v3j
8ej7NP6wMLquOiT4GRpl9ghwgeqr6R5na5wZfq3+nGDfbJH5b2uj1Bb+wP1v
9My3aoP95zh79nizyVZuaXhS5jqiuWHTzN893XBJ8v25q+HQ5HvpmVbfxuwF
K59ieHLme/sRdv/UzOMp7S9WH9pa3dLke3sHw6Mz119NDBtn/jtqZas/JvP9
qaFhg8x/g61k9Y0y38PaW3lD8v0Kv/tOvsf54jKNzw5dM07MMWdenHfx7HL5
Jxp7nubuq+jXe+tZypX1DPf+kZ+ukK8yT8zv8/Jb5rebYgtrkhhL3XrV4w87
J8+9R6ue+SF+UEfOyvpjnyMGs0bZ/9prbpnjqlp3y8V7u+a1qnxhqbjz/SV5
u/IP/B29xx5MjGRdoEWID/gdezYxib1rbvR9kr3u/ej640Ozj7Quhuuacmfj
1DrzvZS9gvNW9hz2KPYP9g7iI3GT2LhB5ZmKpUn1xO9/1B80zDaVM7tfKvle
SWwih0Rz8h55Mu+CXPNtyptUz3u8v1njSH3+20qmbxKbg2L6arXbVO3y3Nfq
/w7N0TirH5B8z3/McHJyrdTMxmBz8rE/WP2YLx/AP9bKiG9omx1qF//ZrmeY
r5/VFvXV9Dz1azQ+q8UfTmvEcYvaIjayBxOrf7T6xsl14krWWnIdepX1s1/y
Oe1r5SuT684DrPxz8ri8ijWYXNuSY3AWRn6B/5bWuRjx4EjFBNZBafk2z/D8
hFBcT9A3dta7Y6ytfZNrqBMNX06uS3oYXmz33o76/SS6lkDbcc2QHaZ66uC9
Vdz/EneeP86+82JyH+ygZ3LfKSV/WIMGSR4DN8sfmOvmhrcn1393Wl+uS64f
TzB8KbmOYA0+HD2GEIc2Khb9xl6fXGuThxFHOSf9IPpexT5FXkKeApkD9RzP
oKHYA4gr6F/iMXkhuntS9ByX303If9C55C7kaOQ6T6mtOlqjE7U26+j7zB2/
j5A/oIvZw/nthL31PZXZ2/nNBW3dSIbGJk8inyGvIU/it2DyInIhfpd5Xfcv
UT9ok99xpqqP5D3kSuRP6PH31Bbvk1uRbzHWaEr0JL8HkcsxTuz/+AL6hN+b
2GfICdEjz8nP0aTPan4fsrF/2KyHlfezuds/83k6zLBd8jxmvmGrzN8/yPDM
5LlLLSufnjz2jDe8Pzmnvwy7JM8PnjB8Knm+8qRhp+T7OQc9XbUndmMNJY/D
NQxvSJ6TXGfPDMg8btYzbJs8l3rf8Dmzy6LHsKi4s8OwYXLuxCg0LTEBbY6G
I8ag2Z+Orj3X2rPrkuvYowy3J9c0Y62tC9T/ZoxB5j5/YfL9mH1tEO2bHWv1
ldEDyXOgEVbupfrTrDzHygehi5KvDdbFLoalM/edHoYjkvtVTyuvTp6bds08
phBPetJW5nlvL8Peme+Z31r9guS6r7vVXZq5X+7Cukw+52WtbrfMfZAx3k3j
PIq4Yna4lasaHpo896Hvo9X/YYYjuWf1Zewbu2buv/R3d/V5nuEXyfdecpRu
mecpaLSLMtdp26z8d3J/LJt8jPh+3+TxlFj6uZU/S77f3mc4N3nuxxgP1/Of
WvmT5HvvGMZb/b8cDaZ5vMDKXTI/b2iU3Cfwh2R1MfN4gO+8IP8pZXVZ5mvo
X6urn1yrXpj5HkD839nKO2W+Rq9hTDI/j2gAx+Sa4ivDL5PrkYPt/h7Jc3ue
LZ/8eXiU1dhWzHxemdODeC/5Wr/XcFLyHPhpw0XJc+JqjHdyTVjH3q2Q/Mzi
j+Q6D413hNVXTB7/+li5Wub6+lDDPZOfQUwxXJj8nGK01e+TfF/eZFgl+VnG
gay/zGNZLdZs5rFsvZXLJc818Z3bNP4HGLbLPEZPsPJd8qWDif2Za3vanKZ2
8bUJegZOzaWZ61m5X+b5DnNbN/fPzPcYYl5tw/Myj4N1qMs8VuKPw+WTjySP
a8S0moYdMo/7i5OPL2P7aHI/w8f6G46SfgbR05Q7JtcraJWzksdE4uG5yWMZ
cYx5PiTzuW6TPE4Roxin6pmPFWN/eObj/0HydcWaOjn5/sfeR1y8Xt88I3mc
JcbiO7Xlb6clj7nE2wMNT02+b9UkriTfL/GLupn7xof4WvKcjHhMXCOmfYzv
JM/tiIUDFQ/fsrq3k8fIdw3fSx478aNWyX2JdbZWa+0Nw+nJ9+GZhrOS7y17
k6OYPRA9dqIbiJ8DDV9Lfr52lNXXz3yfPif5PsEesSf8Mt97m1hdhcz/lnYL
Y5hcr5XPXKuh055PPqaM50eGLZJr6q2GfybPe/GpGvIrtNvg5DEHTXdTcl13
td2/JnPt/kzy2E3cHgu/zM+zBhsOyvxsnrXyitYLGrB/5jrw7ORaDZ32uJVf
TX6uhP5lvbHWrjW8KrnGmZo8/rIWbrD6GzPPJf4PDY9Q6w==
          "]], 
         PolygonBox[CompressedData["
1:eJwtlmXQUEUYhe/dpTEQpQSBD5BQBGkQpTulUzolpbtlVFJAARUEgZGQkE4J
QaQVxUCxfjiOjo6OLYI+Zw4/zszz7u7du/HGZvQZ0XZ4SJLkBMqEtmBsRqXh
QWmSzIpJ8hb2KPgSOgZfRlPgLWgS/dPQObgFepW+tagvXBIdhC+iSfAmtA5e
j1rChdA++DyaCG9AXeH6zPc6vBE1hpuirXB5dIT+99BkeDP6FL6K+sCt0Zrg
NejfavsZ/gU1hnPpn8zVAHsE/DKagb0feyR8AQ2E+2vP8FE0G7syusF5VMQu
Sl+T4LnqoK/gbLQtgyNajD0ONYV7oi/hLPQvhQP6AjsT9hI4RdewA/bzcIK+
xs6B/QKcCfXFXoR9Df6PId9g34b9InZm9Ca2LrBS4j1Vo+8R9BpcAFWF29Gf
P/UZFNV60VS4A9oJdwi+i2aoAuOroLVwXrSHvk6oaOo7q0VfPbQeLoY+p+86
mg//yxqq09c++N9N0NvwcTQaHoMW0L8BeyD8me4Uuw12Hrgh+ivYB+V787Qm
+Cf0jHwLTWT8GOx68Bn9E66oM4IXoqbwj2guvBp1g/9AY+Fy6Ff4t+C96ky2
wVvRQ6x9MPZueBdqk3iNe+EuKAN+HFVRsET7wk1whuYO3mtn9C18N/3L4Zza
H/afwXvRGk7Cp4L/pRgrydjm2LlT76mgzhd7GPwSygHfRIt1n4z/Hv4h2Pfu
QDUYnx+7YOo7vwFn130nPpON8Kbg2NAdqm8231xOPaYuXIS24qnvNC92bewh
8ApUBrul9gTXR43g79As+BU0E+6ICsNdUFnGt8a+B26AKmPnwc6X2qfGYpfF
rs6/58jf4L/Rw/B12trRXwx7h3wbTQ6OAfl+R+xKwXeuu9aZLFMu4JuzcG/5
GDwK1YVPoUXyvWjugaZE5yzlKn0j35JPyZfkYxPg0bS9C59O7Uvjo1k+laH1
Ra+9WuK9jMN+J/WeqmPfoRjEzqoYg4vTthPehdpGx7xiXXtsAZeKPlv5wIXg
nKRcpJz5e3DMKFaek0/B3dCB1DngCbgUYw7Ch1D36Byh3KC2rtE5RblkP4rR
Z6yzVQ56Gn5UOQX+BM2J9jn52hXsc/B02s6nztHz4fto603/VexL8EzaLqbO
yfKtnsG5QD72fnANUe1QzdDaSwavRXtoBT8Q7SvyMeW6PrSVTZzzUuUHtD11
jiwA50O3wytREbgx46swfhX24eCao1rzlHw2OOcr109AJ4JrmGqXctKH8Afo
jdQ5sa18kfGNUuekf7BbYW9LnePqYN+L3T31GhpF5xjlFs1RNziGFbvjlTOU
W6Jzm2KiteIJVUg954rgmqda1w8VhmvTv05no/9F51zlWrV9RP8V3Qk8I3Us
Fo7eu2LyQHBNVS1VTWuos0VzE9fUWsExrtgepzUpf2KvSb3no8E1VrVVNb+m
/CPa93TnNRXb2I+l9pka2Hdi14SzoexwF7QvdQ0T38+Yvanb2kfXQNU+xcRQ
xVrwWR2Xj8PPovL8qxb2EPh08FqPpa51TzLHydQ1T7FaIro2KGZHKZdF537F
5HTsB4NjVTmhDDw1eG79Yxh8JtzyDc0ZXQNV+3QmI+ERuhPFGpomf0WVE7cp
dyoHKfcoh/ZjfGnsTvAR1Ae7d3Qu0BnJlzOCc5l8OmdwDCr25PMTg2NMsaWa
MxgeFF1LdOYrg2u4and/dBd9ueKts0e9FH8oS+octDTYp+RLveSz9PWIzhU1
1BYc84p1vXHkmy2ic7F89Cz9k4Jrn950BYPn1FzNFZPwkmBWzSwU/AbS20c1
YUfwGetsVdOGMveQ6NqlO5QvD0CHU/v09mCfkC+oBi0I9gHdvWJuGN8Oj649
uoPO0W8wvb3kY5mjc65yrd5cfeGqwbVa/+iEXQJ7N7wHZY1uE+sN1zH6zaa3
msbkjr5T3aVq+kB4ACqX+I04JfjNqLei7nwVPO+W/w5IXfsWBvuOauCs4DvU
3XVNXbtVo1SbVMOVa5cH5wLl3GbKNcFv325oPrw6eG79Y2p0DVbt1Ru8WvAd
627lAz2Uz4K/VY2dC38cnDu0h/HBbxi9XfRmbRK9Rq1Nb27l9kPBuVQ5/n9F
LFuM
          "]]}]}, {}, {}, {}, {}}, 
     {GrayLevel[0], AbsoluteThickness[1.6], LineBox[CompressedData["
1:eJwl0ss+VWEYwOHlvPd2Ps1TxMTPoUQxLlERiuTUJrZJLkCjToxq7BaEUZcg
N1A0yDHiDlBJPV8Nnv3/3rXWYP3etSuSMz3P0qIo+kA64Xzqp1xTWqPTWqvz
HnjNGsussMRHVunMiKJFfc8pJ9RxzGNuuv9JPxPjAgu8oN2929xiyNyh9TrC
W+dh/UEDX7nj2l26uMdP136xSbd5VF9qXH/TyBlXOCfBK/fH9Gp4lidhAa41
6R+uMW6e1HU2+MIbCphj0v0pnoaan1PDhLmEUg7NKZ0m5VymrXpEuXNb2Kvm
hnciyTvzuM5SwX1zGulsmXv0ovZqBplsm/v0kj7QLLLZMT/USu3XHGLsmge0
Sh+FXZFgzzyol8N3C+9FHt/MQ1qtwzpCPs3mfUbDPpkI+9EWPQh7dU6GHTkX
6nX9TpFzMTec4/5j1dZfRiklFFNEIQXkk0cuCeLEyCGbLDL/f8J//+W/RLpE
5Q==
       "]], LineBox[CompressedData["
1:eJwt1EdwTVEcwOGHtdGT6KJLgohegkSi986GsSQS6UU3w+i9joXeZszovURZ
6C0rLOz0IBVL35mx+N7vf868ue/OuTeJXZA1NbNOJBJp6qM+ieaF2kszNEnD
F3rrQ+2nqUxmPrmsI61eJJLOCObWjUT2s4+V1s/0Ode4wXVW2X+hL7nJbW6x
2v4rfc0dSrnLGvtvtIx7POA+D8lzXwl8ch+f+cJXvvGdcn7wk19UUEkV1dRQ
y2/+8JePlFHKWQ6wlhzmMYkUPvjdvjrKfbR1j234Yh5Ja3Mmi4mzXsESsqyz
wqxbtRl9zH3pRW+SaGo/UadqD52iPbWJdtfJGq+TNEEba5xO1K46QbtpI+2i
47WTjtPO2lDXa54W608dS0dzrhZpIT/MY+hgztECTdB8Ldf2Gks28eGZk01O
uHa4FtusYxhoHkR/plsP0GjdoPnhvaCQ7dYFobRik/XM8H6w3LyCEpaxlN3h
/EkxpzKU4QwLz8T+Llqy0bpId7KDg+EsacElLnOCLb5Xq0N0MMn0CM+UzeZi
nc0p5nCVEp6ylyMc4jB7eM87znCak8ziCm85zjGOMoOLNKeGaqqYRj+/HaWV
VPCL0bSz30C/842vpLPIfgYLw7tofYG0cKbhb1WfsJjzpIYzsp+ij8ngHMOI
Cmeqj8I1w/mQHM4tnLNGa3NiOPD/f8k/N7iFtg==
       "]], 
      LineBox[{637, 617, 902, 524, 903, 618, 650, 649, 666, 652, 670, 668, 
       669, 651, 525, 553, 637}]}}], GraphicsComplexBox[CompressedData["
1:eJxF1j1I1HEYwPGjtoaDsDfTKwKDA4mGCOEPUUccJG0hHBEtSpOICBGIBZFE
od1VV4Ld5NCgHXRC4ODg1A2CtXQNvUEZDUVBSyAEvfyHz/N/4MeP7/gZHngO
DY+fu7Qtl8t9+v/Sf/TM+5Gvp2+dfLGRzq5TN5q/yxvN29Hz+Z5iq2sm+ulE
sqM+NRv9vHP+++XPd6LfDky+rJytRf9szC8nz+5Gb/97Yb1WvRddWx5Nrpfu
R3cPTzUnfmX9uGu2d2SpHn203agOXXwQvXrlyZ/yzofR5eLq+EA761dv1j8W
J+eieQ8P1vsG67vDq3k1r+bVvJpX82pezat5Na/m1byaV/Nea1eutit7wqt5
Na/m1byaV/NqXs2reTWv5tW8mlfzvi4VOqXC3vBqXs2reTWv5tW8mlfzal7N
q3k1r+bVvEfWNvvXNjOv5tW8mlfzal7Nq3k1r+bVvJpX82pezXszWZxOFveF
V/NqXs2reTWv5tW8mlfzal7Nq3k1r+b9sDL2bmWsO7yaV/NqXs2reTWv5tW8
mlfzal7Nq3k17/Fj6ewPr+bVvJpX82pezat5Na/m1byaV/NqXs1bbW3NtLYy
r+bVvJpX82pezat5Na/m1byaV/NqXs37pT9d6J7wal7Nq3k1r+bVvJpX82pe
zat5Na/m1bwn0nWe7g2v5tW8mlfzal7Nq3k1r+bVvJpX82pezTvXlx4ghfBq
Xs2reTWv5tW8mlfzal7Nq3k1r+bVvD8W8t8W8gfCq3k1r+bVvJpX82pezat5
Na/m1byaV/OW0/Ojk3k1r+bVvJpX82pezat5Na/m1byaV/Nq3sajdA6GV/Nq
Xs2reTWv5tW8mlfzal7Nq3k1r/4HiJpoMg==
    "], {{
      {GrayLevel[0.5], AbsoluteThickness[1.6], Opacity[0.1], EdgeForm[None], 
       GraphicsGroupBox[
        TagBox[PolygonBox[CompressedData["
1:eJwBIQPe/CFib1JiAgAAAMQAAAAEAAAAAQIREAIDEhEDBBMSCwwbGgwNHBsF
BhUUBgcWFQQFFBMJChkYCgsaGQgJGBcNDh0cFhcmJRARIB8REiEgMjNCQRUW
JSQODx4dExQjIhITIiEXGCcmFBUkIwcIFxYYGSgnGRopKCAhMC8cHSwrHR4t
LBscKyofIC8uJSY1NCEiMTAjJDMyJCU0MyYnNjUoKTg3LzA/PikqOTgqKzo5
GhsqKSwtPDsrLDs6Li8+PTAxQD8xMkFAJyg3NjM0Q0IiIzIxNDVEQ1ZXZmU5
OklINjdGRTc4R0ZAQVBPODlIRz9AT046O0pJPT5NTD4/Tk07PEtKQUJRUElK
WVhDRFNSREVUU0VGVVRCQ1JRRkdWVUhJWFdHSFdWSktaWUxNXFtNTl1cT1Bf
XtDR4N9UVWRjUVJhYFJTYmFbXGtqU1RjYllaaWhVVmVkV1hnZlhZaGdcXWxr
XV5tbGRldHNfYG9uYGFwb1BRYF9eX25tYWJxcGJjcnFlZnV0Zmd2dWNkc3I1
NkVEZ2h3dmhpeHdqa3p5b3B/fmxtfHttbn18dXaFhG5vfn10dYSDcHGAf3Jz
goFzdIOCcXKBgHZ3hoV/gI+OeXqJiHp7iol7fIuKd3iHhnx9jIt+f46NfX6N
jICBkI+BgpGQgoOSkYOEk5KEhZSTiYqZmIqLmpmGh5aViImYl4uMm5qOj56d
j5CfnoyNnJuNjp2chYaVlJCRoJ+Sk6Khl5inppOUo6KUlaSjlZalpJiZqKeR
kqGgmZqpqJqbqqmbnKuqnJ2sq2tse3qdnq2sn6CvrqOks7KgobCvoaKxsKqr
urmio7Kxqaq5uKSltLOnqLe2qKm4t6usu7qsrby7s7TDwq6vvr2vsL++np+u
ra2uvbywscC/sbLBwLW2xcS2t8bFsrPCwaantrVOT15dt7jHxrm6yci9vs3M
vr/Ozbu8y8q8vczLv8DPzsLD0tHExdTTwMHQz8HC0dC6u8rJxcbV1MfI19bL
zNvayMnY18nK2djKy9rZzM3c28bH1tXNzt3czs/e3c/Q3964ucjH0dLh4IBH
XJA=
          "]],
         Annotation[#, "Charting`Private`Tag$4128#1"]& ]]}, {}, {}, {}, {}}, 
     {RGBColor[0.368417, 0.506779, 0.709798], 
      LineBox[{2, 1, 16, 31, 46, 61, 76, 91, 106, 121, 136, 151, 166, 181, 
       196, 211, 212, 213, 214, 215, 216, 217, 218, 219, 220, 221, 222, 223, 
       224, 225, 210, 195, 180, 165, 150, 135, 120, 105, 90, 75, 60, 45, 30, 
       15, 14, 13, 12, 11, 10, 9, 8, 7, 6, 5, 4, 3, 2}]}}], {{}, {}, 
    TagBox[
     {GrayLevel[0], Thickness[Tiny], Opacity[1.], Dashing[{Small, Small}], 
      FaceForm[Opacity[0.3]], LineBox[CompressedData["
1:eJxTTMoPSmViYGAwAWIQne1xJ/mlc7t9GhhIOXT13zKPKUXwV167wX1+GYIf
sj7Tk02oAyEvrL5UqQzBt3O+5+ZxA8F32KtZt9+pE85/c2jhZellCD6r8Lp9
JwW74Pw4vS3vG6oR/MSrz+xk7yH4F4+tVeb27IbzXzsvVLu3BsF36+nL38XX
A+fzygv4vahA8Ott93n9vo3gxy5juBvv3gvn19yy2Xp2A4LvOmvpagXhPji/
eski86O1CH601ZmHfg8R/BVSXYpavv1wvukxx+V82xH8bf8mqb7hmQDnd9j7
H6p0QvANjim+qyxB8CuMPu6pW4rgfzvcFbbmFoLvOduq3odnIpx/efqWIlEn
BP9vpTbn4zIE/8/CHXrKKxB8w/f88j13EXzrptp56fyT4Pynv54fcHdA8I/N
kFkXUIrg19Ska51ZhuBntNYUFtxB8DWvLHdv55sM53dzXDiwyB7BV046xPK8
BMGfwHj6+txlCL7JsbmltXcQ/IqC3G2JglPg/IkJwW07nBD8B6XMihYVCD7L
xZNeWqsQ/BOCveKKtxH8w+VS6x0EpsL5k5X3Xb3kiOBv/ud8uzYWwb988+QD
jUoEHwAFYlNj
       "]]},
     Annotation[#, "Charting`Private`Tag$4155#1"]& ]}, {{}, {}, 
    TagBox[
     {GrayLevel[0], Thickness[Tiny], Opacity[1.], Dashing[{Small, Small}], 
      FaceForm[Opacity[0.3]], LineBox[CompressedData["
1:eJxTTMoPSmViYGAwAWIQvWbtjfgy/z57BjBgcYDx3eYHKtr/RvB77RY71X1j
hfN13AQeOIhzwPmdalfOvhTmgvOzb+1PmcHGA+cnhJeGdSvzIdRfc/Ax4hOA
818/XS11UF4Qzhe4v2pvkI4QnD/F5WrHdTVhOH9hX0pjnZkInM/rKr9IwkQU
zrd+mjt9q44YnP85U3FXiZU4nM8VzcCqbiYB568ycKn97SYJ5/N8kD51KUgK
zj8nLW8/10cazpfUaX/YGS0D5x9eIbUmM0IWzv/GKbwkO0sO4b+Q+QUF5fJw
vkLbaiMTSwU4n//KTmfHgwi+3o27L9wdFBH8i94/zu9B8IttcuReOivB+c9j
F934fRDBX/Cxa+V8L2U436pq75MjFxB8lp2sWx77qsD5QlkMsyZfRfADLgqI
2Iaowvn5utk/0i8g+Jd/l39WDleD89MaZjXdvILg25XnayjEqsP5ripRSQl3
EHy9Y31sSpEacH70rdKDJQ8Q/B1LigQOxmnC+ZEPFcvmPUfwbwtJu/3N1UKk
z1+aq0JfI/gtIa9V7Iu1EfGbcshY6ROCvzHz8Zq2PB04/++DbTY1XxH8Sr4F
CdnFunC+DXvAhq07EXxIftFzAAAMEXra
       "]]},
     Annotation[#, "Charting`Private`Tag$4179#1"]& ]}},
  AspectRatio->1,
  BaseStyle->{FontFamily -> "Open Sans", FontSize -> 14},
  DisplayFunction->Identity,
  Frame->True,
  FrameLabel->{
    FormBox["\"\[Beta]\"", TraditionalForm], 
    FormBox["\"Period (years)\"", TraditionalForm]},
  FrameTicks->{{Automatic, Automatic}, {Automatic, Automatic}},
  GridLinesStyle->Directive[
    GrayLevel[0.5, 0.4]],
  ImageSize->400,
  Method->{
   "DefaultBoundaryStyle" -> Automatic, "DefaultColorFunction" -> 
    "M10DefaultDensityGradient"},
  PlotLabel->FormBox["\"Hida District, Japan\"", TraditionalForm],
  PlotRange->{{0.01136, 0.02097}, {2.5, 15}},
  PlotRangeClipping->True,
  PlotRangePadding->{Automatic, Automatic},
  Ticks->{Automatic, Automatic}]], "Output",
 CellChangeTimes->{3.770728360438196*^9, 3.770758869220138*^9}]
}, Open  ]]
}, Open  ]],

Cell[CellGroupData[{

Cell["British India", "Section",
 CellChangeTimes->{{3.755298937523385*^9, 3.7552989476190767`*^9}}],

Cell[BoxData[
 RowBox[{
  RowBox[{"betaperiodpower", "=", 
   RowBox[{
   "Import", "[", "\"\<British_India_beta_period_power.dat\>\"", "]"}]}], 
  ";"}]], "Input",
 CellChangeTimes->{{3.75484623399546*^9, 3.754846262794455*^9}, {
   3.754846312683367*^9, 3.754846313736032*^9}, {3.755186476330782*^9, 
   3.755186482776081*^9}, {3.7552127876575108`*^9, 3.755212789232078*^9}, {
   3.755262401675795*^9, 3.755262419832431*^9}, {3.755269420193347*^9, 
   3.7552694331566267`*^9}, {3.755270829786549*^9, 3.755270835484223*^9}, 
   3.75527094810376*^9, {3.755271550332405*^9, 3.755271572220044*^9}, {
   3.7552907633760433`*^9, 3.7552907735328627`*^9}, 3.755295998395409*^9, {
   3.755298365630589*^9, 3.755298366542485*^9}, {3.755298957942505*^9, 
   3.755299021228256*^9}, {3.7552990972346163`*^9, 3.7552991146021833`*^9}, {
   3.7552991562951736`*^9, 3.755299172578743*^9}, 3.7552994466081133`*^9, {
   3.755299501168922*^9, 3.755299537134348*^9}, {3.7552995720280123`*^9, 
   3.7552995876095963`*^9}, {3.755299625705434*^9, 3.755299630191492*^9}, {
   3.755299660857839*^9, 3.755299683757861*^9}, {3.755299750377097*^9, 
   3.755299782503613*^9}, {3.75530026985397*^9, 3.755300277121973*^9}, {
   3.755300746217867*^9, 3.755300791960087*^9}, {3.755436883755005*^9, 
   3.755436902741087*^9}, {3.7692093571075983`*^9, 3.769209357488689*^9}, {
   3.770728527897655*^9, 3.770728534446945*^9}, 3.770758755360745*^9}],

Cell[BoxData[
 RowBox[{
  RowBox[{"betaperiodpower", "=", 
   RowBox[{"betaperiodpower", "/.", 
    RowBox[{
     RowBox[{"{", 
      RowBox[{"x_", ",", "y_", ",", "z_"}], "}"}], "\[Rule]", 
     RowBox[{"{", 
      RowBox[{
       FractionBox["x", 
        SuperscriptBox["10", 
         RowBox[{"-", "7"}]]], ",", "y", ",", 
       FractionBox["z", 
        SuperscriptBox["10", "11"]]}], "}"}]}]}]}], ";"}]], "Input",
 CellChangeTimes->{{3.7554369161107883`*^9, 3.755436928098318*^9}}],

Cell[BoxData[
 RowBox[{
  RowBox[{"betaperiodsig", "=", 
   RowBox[{
   "Import", "[", "\"\<British_India_beta_period_95sig.dat\>\"", "]"}]}], 
  ";"}]], "Input",
 CellChangeTimes->{{3.7554369342752953`*^9, 3.755436954368905*^9}, {
   3.7692093819593687`*^9, 3.769209382352853*^9}, {3.7707285399038267`*^9, 
   3.770728545975184*^9}, 3.770758755370658*^9}],

Cell[BoxData[
 RowBox[{
  RowBox[{"betaperiodsig", "=", 
   RowBox[{"betaperiodsig", "/.", 
    RowBox[{
     RowBox[{"{", 
      RowBox[{"x_", ",", "y_", ",", "z_"}], "}"}], "\[Rule]", 
     RowBox[{"{", 
      RowBox[{
       FractionBox["x", 
        SuperscriptBox["10", 
         RowBox[{"-", "7"}]]], ",", "y", ",", 
       FractionBox["z", 
        SuperscriptBox["10", "11"]]}], "}"}]}]}]}], ";"}]], "Input",
 CellChangeTimes->{{3.755436961240896*^9, 3.7554369634647512`*^9}}],

Cell[BoxData[{
 RowBox[{
  RowBox[{"maxz", "=", "20"}], ";"}], "\[IndentingNewLine]", 
 RowBox[{
  RowBox[{"minx", "=", "1.69"}], ";"}], "\[IndentingNewLine]", 
 RowBox[{
  RowBox[{"maxx", "=", "2.4"}], ";"}]}], "Input",
 CellChangeTimes->{{3.755300343188282*^9, 3.755300343283928*^9}, {
   3.755300406628244*^9, 3.755300406698411*^9}, 3.755300452507156*^9, {
   3.755436987882229*^9, 3.755437005670414*^9}, {3.769209411976246*^9, 
   3.769209417127076*^9}, {3.7707285535843687`*^9, 3.770728555445503*^9}}],

Cell[CellGroupData[{

Cell[BoxData[{
 RowBox[{
  RowBox[{"betaperiodsigINTP", "=", 
   RowBox[{"Interpolation", "[", "betaperiodsig", "]"}]}], 
  ";"}], "\[IndentingNewLine]", 
 RowBox[{
  RowBox[{"betaperiodpowerINTP", "=", 
   RowBox[{"Interpolation", "[", "betaperiodpower", "]"}]}], 
  ";"}], "\[IndentingNewLine]", 
 RowBox[{
  RowBox[{
   RowBox[{
    RowBox[{"diffINTP", "[", 
     RowBox[{"x_", ",", "y_"}], "]"}], "=", 
    RowBox[{
     RowBox[{"betaperiodsigINTP", "[", 
      RowBox[{"x", ",", "y"}], "]"}], "-", 
     RowBox[{"betaperiodpowerINTP", "[", 
      RowBox[{"x", ",", "y"}], "]"}]}]}], ";"}], 
  "\[IndentingNewLine]"}], "\[IndentingNewLine]", 
 RowBox[{
  RowBox[{
   RowBox[{"r1", "=", 
    RowBox[{"RegionPlot", "[", "\[IndentingNewLine]", 
     RowBox[{
      RowBox[{
       RowBox[{"diffINTP", "[", 
        RowBox[{"x", ",", "y"}], "]"}], ">", "0"}], ",", 
      RowBox[{"{", 
       RowBox[{"x", ",", "minx", ",", "maxx"}], "}"}], ",", 
      RowBox[{"{", 
       RowBox[{"y", ",", "2.5", ",", "15"}], "}"}], ",", 
      "\[IndentingNewLine]", "\[IndentingNewLine]", 
      RowBox[{"PlotStyle", "\[Rule]", 
       RowBox[{"Directive", "[", 
        RowBox[{"White", ",", 
         RowBox[{"Opacity", "[", "0.5", "]"}]}], "]"}]}], ",", 
      "\[IndentingNewLine]", 
      RowBox[{"Mesh", "\[Rule]", "None"}], ",", "\[IndentingNewLine]", 
      RowBox[{"BoundaryStyle", "\[Rule]", "Black"}], ",", 
      "\[IndentingNewLine]", 
      RowBox[{"PlotRange", "\[Rule]", 
       RowBox[{"{", 
        RowBox[{
         RowBox[{"{", 
          RowBox[{"minx", ",", "maxx"}], "}"}], ",", 
         RowBox[{"{", 
          RowBox[{"3", ",", "15"}], "}"}], ",", 
         RowBox[{"{", 
          RowBox[{"0", ",", "maxz"}], "}"}]}], "}"}]}]}], 
     "\[IndentingNewLine]", "]"}]}], ";"}], 
  "\[IndentingNewLine]"}], "\[IndentingNewLine]", 
 RowBox[{
  RowBox[{
   RowBox[{"r2", "=", 
    RowBox[{"ListDensityPlot", "[", "\[IndentingNewLine]", 
     RowBox[{
     "betaperiodpower", ",", "\[IndentingNewLine]", "\[IndentingNewLine]", 
      RowBox[{"InterpolationOrder", "\[Rule]", "0"}], ",", 
      "\[IndentingNewLine]", 
      RowBox[{"(*", 
       RowBox[{
        RowBox[{"ColorFunctionScaling", "\[Rule]", "False"}], ",", 
        "\[IndentingNewLine]", 
        RowBox[{"ColorFunction", "\[Rule]", 
         RowBox[{"ColorData", "[", 
          RowBox[{"{", 
           RowBox[{"\"\<CMYKColors\>\"", ",", 
            RowBox[{"{", 
             RowBox[{"0", ",", "15"}], "}"}]}], "}"}], "]"}]}], ","}], "*)"}],
       "\[IndentingNewLine]", "\[IndentingNewLine]", 
      RowBox[{"ColorFunction", "\[Rule]", "\"\<CMYKColors\>\""}], ",", 
      "\[IndentingNewLine]", "\[IndentingNewLine]", 
      RowBox[{"PlotRange", "\[Rule]", 
       RowBox[{"{", 
        RowBox[{
         RowBox[{"{", 
          RowBox[{"minx", ",", "maxx"}], "}"}], ",", 
         RowBox[{"{", 
          RowBox[{"3", ",", "15"}], "}"}], ",", 
         RowBox[{"{", 
          RowBox[{"0", ",", "maxz"}], "}"}]}], "}"}]}]}], 
     "\[IndentingNewLine]", "]"}]}], ";"}], 
  "\[IndentingNewLine]"}], "\[IndentingNewLine]", 
 RowBox[{
  RowBox[{"r3", " ", "=", " ", 
   RowBox[{"ParametricPlot", "[", "\[IndentingNewLine]", 
    RowBox[{
     RowBox[{"{", 
      RowBox[{"u", ",", " ", "v"}], "}"}], ",", "\[IndentingNewLine]", 
     RowBox[{"{", 
      RowBox[{"u", ",", " ", "minx", ",", " ", "maxx"}], "}"}], ",", 
     RowBox[{"{", 
      RowBox[{"v", ",", "3", ",", "6.6"}], "}"}], ",", "\[IndentingNewLine]", 
     
     RowBox[{"PlotStyle", "\[Rule]", 
      RowBox[{"{", 
       RowBox[{"Gray", ",", " ", 
        RowBox[{"Opacity", "[", "0.1", "]"}]}], "}"}]}]}], 
    "\[IndentingNewLine]", "]"}]}], ";"}], "\[IndentingNewLine]", 
 RowBox[{
  RowBox[{
   RowBox[{"r4", " ", "=", " ", 
    RowBox[{"ParametricPlot", "[", "\[IndentingNewLine]", 
     RowBox[{
      RowBox[{"{", 
       RowBox[{"u", ",", " ", "5.5"}], "}"}], ",", "\[IndentingNewLine]", 
      RowBox[{"{", 
       RowBox[{"u", ",", " ", "minx", ",", " ", "maxx"}], "}"}], ",", 
      "\[IndentingNewLine]", 
      RowBox[{"PlotStyle", "\[Rule]", 
       RowBox[{"{", 
        RowBox[{"Black", ",", " ", "Thin", ",", " ", "Dashed"}], "}"}]}]}], 
     "\[IndentingNewLine]", "]"}]}], ";"}], 
  "\[IndentingNewLine]"}], "\[IndentingNewLine]", 
 RowBox[{
  RowBox[{
   RowBox[{"r5", " ", "=", " ", 
    RowBox[{"ParametricPlot", "[", "\[IndentingNewLine]", 
     RowBox[{
      RowBox[{"{", 
       RowBox[{"2.16", ",", " ", "v"}], "}"}], ",", "\[IndentingNewLine]", 
      RowBox[{"{", 
       RowBox[{"v", ",", "2.5", ",", "15"}], "}"}], ",", 
      "\[IndentingNewLine]", 
      RowBox[{"PlotStyle", "\[Rule]", 
       RowBox[{"{", 
        RowBox[{"Black", ",", " ", "Thin", ",", " ", "Dashed"}], "}"}]}]}], 
     "\[IndentingNewLine]", "]"}]}], ";"}], 
  "\[IndentingNewLine]"}], "\[IndentingNewLine]", 
 RowBox[{"Show", "[", 
  RowBox[{
  "r2", ",", "r1", ",", "r3", ",", "r4", ",", " ", "r5", ",", 
   "\[IndentingNewLine]", "\[IndentingNewLine]", 
   RowBox[{"FrameLabel", "\[Rule]", 
    RowBox[{"{", 
     RowBox[{
     "\"\<\[Beta] (\[Times]\!\(\*SuperscriptBox[\(10\), \(-7\)]\))\>\"", ",", 
      "\"\<Period (years)\>\""}], "}"}]}], ",", "\[IndentingNewLine]", 
   RowBox[{"(*", 
    RowBox[{
     RowBox[{
     "PlotLabel", "\[Rule]", " ", 
      "\"\<British India\\nGlobal Wavelet Power of simulations\\nfor \
different \[Beta]\\n\>\""}], ","}], "*)"}], "\[IndentingNewLine]", 
   RowBox[{"PlotLabel", "\[Rule]", " ", "\"\<British India\>\""}], ",", 
   "\[IndentingNewLine]", 
   RowBox[{"ImageSize", "\[Rule]", "400"}]}], "\[IndentingNewLine]", 
  "\[IndentingNewLine]", "]"}]}], "Input",
 CellChangeTimes->{{3.755297826558351*^9, 3.755297863795327*^9}, {
   3.7552980290741167`*^9, 3.755298145127371*^9}, {3.755298256743335*^9, 
   3.755298284500389*^9}, {3.755298484094777*^9, 3.7552985460262337`*^9}, {
   3.75529858372473*^9, 3.7552986508566236`*^9}, {3.755298688195733*^9, 
   3.7552987579481688`*^9}, {3.755299318267488*^9, 3.755299347993195*^9}, {
   3.755299901050071*^9, 3.7553000194074574`*^9}, {3.755300061812059*^9, 
   3.755300070889185*^9}, {3.755300316575265*^9, 3.7553003166882477`*^9}, {
   3.755300364333186*^9, 3.7553003696998568`*^9}, {3.7553004761899157`*^9, 
   3.7553004855162*^9}, {3.755434535063747*^9, 3.75543454337467*^9}, {
   3.755437052224474*^9, 3.7554370857166452`*^9}, {3.7554371336309958`*^9, 
   3.755437133758561*^9}, {3.7554376749012814`*^9, 3.755437681196892*^9}, 
   3.755437807284844*^9, {3.757636746439213*^9, 3.757636751320744*^9}, {
   3.757638203457118*^9, 3.757638204146668*^9}, {3.757638299014801*^9, 
   3.757638369263892*^9}, 3.7576384256411877`*^9}],

Cell[BoxData[
 TemplateBox[{
  "InterpolatingFunction","dmval",
   "\"Input value \\!\\(\\*RowBox[{\\\"{\\\", RowBox[{\\\"1.6900374057894736`\
\\\", \\\",\\\", \\\"2.500658552631579`\\\"}], \\\"}\\\"}]\\) lies outside \
the range of data in the interpolating function. Extrapolation will be \
used.\"",2,269,73,30356702816936866810,"Local"},
  "MessageTemplate"]], "Message", "MSG",
 CellChangeTimes->{3.769209434703796*^9, 3.770383388314934*^9, 
  3.77072856494128*^9, 3.7707588696796417`*^9}],

Cell[BoxData[
 TemplateBox[{
  "InterpolatingFunction","dmval",
   "\"Input value \\!\\(\\*RowBox[{\\\"{\\\", RowBox[{\\\"1.6900374057894736`\
\\\", \\\",\\\", \\\"2.500658552631579`\\\"}], \\\"}\\\"}]\\) lies outside \
the range of data in the interpolating function. Extrapolation will be \
used.\"",2,269,74,30356702816936866810,"Local"},
  "MessageTemplate"]], "Message", "MSG",
 CellChangeTimes->{3.769209434703796*^9, 3.770383388314934*^9, 
  3.77072856494128*^9, 3.7707588697373133`*^9}],

Cell[BoxData[
 TemplateBox[{
  "InterpolatingFunction","dmval",
   "\"Input value \\!\\(\\*RowBox[{\\\"{\\\", \
RowBox[{\\\"1.690000037368421`\\\", \\\",\\\", \\\"2.500000657894737`\\\"}], \
\\\"}\\\"}]\\) lies outside the range of data in the interpolating function. \
Extrapolation will be used.\"",2,269,75,30356702816936866810,"Local"},
  "MessageTemplate"]], "Message", "MSG",
 CellChangeTimes->{3.769209434703796*^9, 3.770383388314934*^9, 
  3.77072856494128*^9, 3.770758869878861*^9}],

Cell[BoxData[
 TemplateBox[{
  "General","stop",
   "\"Further output of \\!\\(\\*StyleBox[RowBox[{\\\"InterpolatingFunction\\\
\", \\\"::\\\", \\\"dmval\\\"}], \\\"MessageName\\\"]\\) will be suppressed \
during this calculation.\"",2,269,76,30356702816936866810,"Local"},
  "MessageTemplate"]], "Message", "MSG",
 CellChangeTimes->{3.769209434703796*^9, 3.770383388314934*^9, 
  3.77072856494128*^9, 3.770758869968534*^9}],

Cell[BoxData[
 GraphicsBox[{GraphicsComplexBox[CompressedData["
1:eJyVnXm43mV1rgNYBBJEBSXhw7AZDhI+/AAJQsCWiNgCaqUiBUQtxKIoOdkJ
ODDYMohGTQiWQYYk4AAOQUEJIAlqWwmVIQFPbIWCeJChhSbaAypQE6HXIe/z
29+6l8+1zuk/vZ7r/a37eXd21m/fovtjxxmj7zxx43Hjxt04Mm7c//3/E3bf
btMPnLruoMXHXj3967tsNp1505Zf9sm9vvS6izdP51u2PAHn5+/1tsXnTxqf
5tdNiefj2/mao/f4xTY3T0jzPJ/U8tJP7vqLnU9+mZ3XufLER07aZOJrXp7m
X4JzPT/rzpeeNuOVr0jzyqM4/9niTz988KtfmeYHLT+I89mH7/mWS6dsneb7
ONef76r1ez9y+Nu3SfPufP/7rvo/f3nuq+z5NJxfteWxZ95256vtvM73Ct//
iXae5xu+/5PsvM7j979Xnsfv//bp/Ikpf/h8w/d/sp3Xefz+j5Tn758y/Pdj
Rzuv89+Gvx872Xmdx+//zmme5w813soXv/+7pHN9/Tzf78Xv//+w8zqP3/9d
y/PXNd7CF7//u5Xn4o1/8fs/JZ0/1/KW7Tx+//tp3p2vffH7v0c6/445V174
qrkPX3ydf38yL8bzynp/8n1avX/Zf1XLen5Ry3qf8v3L9y37eT/ylrSs9y/f
x8zsr3g65/tcufp5UPH09en97n4eMGu+4v1ty/x5wayfF+wnbzF46tfPD/fz
hj+fNM/73dCy5sXXzxv+fOLPI/bzfuTp69HPJ/68YmZ/xdO5fp7x51/185K8
N4Envn7+8eeh+/k4DfOOF98XE9PP1+rnccVT1s9X/rx1P38573hfDfvdSz+f
q5/35C0Cb1HY7+3Tz/vKD3g/8uJ+T8b+58z+iveFsN8jeN/4rHnyFoN34jbD
+70j9n/H0ld4P/JGw/tizD+UnZ9ovuLF/d45+YvLmq94+vkpv6EPVf5U8XQu
H6IfMbO/4sX93jX5VOVnFe+y9v2Rb9G/Kp+reDqXvzmfc/5H3tfBu2jr4f3u
Y/9zZj/vF98//S7LBytfZB/vV/F4PnWj3yy/7Unvl/TD1+H5PVqWL9If6X/k
s3/nlrdsz4u/wPgeM/t5P+X57fltWna+5/xPfbwfefrzutH4HjP7Kp76JxW+
p8y+ivdf4zZk+SX9kf7HPvKU9byy/M75o87Zz/vtDp74zveY2c/7kac/v5XG
95xPar7i6Vy+5/xRmX3kTQZP51ca32NmP+9HnvLCwveU2ed4en6P8L7Ivuey
5nm/xAvvix72P/sf+8jbA7x+2G/ve8xdX8GL+519z2XNV7y9W5bf0R/pf+wj
bw/w4n5n32NmP+9H3syw39n3mNlX8eJ+Z99jZl/F05/fKuN7zv80X/F0vn/h
e8rsq3hxv7Pvuay+ive37fuzyPie88nunycWPPXLL+mP9D/2kfdj8NaOG97v
PvY/+x/7eb/4/ul3eY3xQ5fVx/tVPJ7/y9rjL3l6l/XWL+mH38PzyvJL54/y
P/LZ/+OW9fytLdP35hv/Yz/vR96DLTvfY2Z/xdO58z1m9lU8fX2V7ymzr+It
bJm+6PyPfeR9Dzxl+Z3zR2bN837LWpY/iu98j5n9vB95ys73nE9y3vGU5Xv0
R+d/KzEv3mngfb/lyveU2c/7kRffFxOTP9L/2FfxlCvfU2Z/xbs67Hcv+SP9
j33k3QrerWG/s+8xs5/3Iy/ud/Y9ZvZVvNGw3yPJH+l/7CPve+DF/c6+x8x+
3o+8s385/L7IvsfMvooX9zv7HjP7Kp7+/JzvOf/TfMVTdr7n/G8V5h0v7nf2
PWb2Vbz1LTvfY2ZfxVO/fI/+SP9jX7rfryLvXb8c3u9+8kf6H/t5v/j+6Xff
f+eHLquP96t4PJ9+/6rRHY/PPun88K14/m0tyxfpj/Q/8tl/AHiHt7zA+B4z
+3k/8fT8YS0733P+p3nejzydLzW+x8y+iqdc+Z4y+yrelJbpi87/2EeesnxV
f5/ki84f6X/q4/3OBk99o4XvKbOf9yNP5873XFZfxVOW39Ef6X/sq3jKVxnf
Y2Z/xYvvC+97yuyreHG/s++5rPmKt1N4X/SSP9L/2Efe4eAdHvbb+x6z5nk/
8uJ+Z99zmfOOt2vL8jv6I/2PfeQdDt7i+4b3O/seM/t5P/LW3Te839n3mNlX
8fT1ON9jZl/FOzzst/c9ZfZVPOX9jO+5zHnHi/udfY+ZfRXvpJYXGt9jZl/F
07n8jv5I/2Mfed8Fb859w/vdT/5I/2M/7xffP/0urzV+yMx+3q/i8fyh2w44
/IiF3i/phw/i+Z+1LL+jP9L/yGf/T8BT3wL4nvM/9vN+4mn+Fy0733P+1/3z
TtyPvAdarnxPmX0VT/30uyprvuLd0rL8jv5I/2MfeQ+Cp375Jf3R+Z/6eb9N
VmzIel59zveY2c/7kadc+Z4y+yqe+ivfY1YfedeBp/2ofI9Z87wfefF9kX3P
Zc1XPJ1PML7HzD7H0/PvXDH8vuhh/7P/sY/3i++fXvfnV/kes+Z5P/Lifnvf
Y+Y88w3teb2/5Xf0R/of+3i/B8GL+519j5n9vB95nwnvi+x7zOyreHG/ve8p
s6/i6c+v8j1mzVc8nTvfc1nzFS/ud/Y9ZvZVPPmE8z3nk5qvePr65Hf0R/of
+8j74IrIi/vdx/5n/2M/7xffP/0uOz90WfO8X8Xj+RnXf22Xs37q/ZJ++GE8
P7Nl+R390fmf5tlPnvoWwPec/7Hf8TR/RMvO95jZz/uRp3Pne8zsq3gnt1z5
njL7Kt78luV39Ef6H/vIU5Y/ql++R390/qc+3u8u8NRX+Z4y+3k/8pSd77k8
G/OOpyy/oz/S/9hH3jngaT+c7zGzn/cjL74vsu85/9N8xYv7PSn5o/M/zVe8
kfC+6CV/pP+xn7wPg/fhsN/e95TZz/uRF/d7cvJH+h/7Kt4L123I8jv6I/2P
/eTp75OeX37d8H5n32NmP+9H3oRvD+939j1m9lU8fT3O95jZV/E+HPY7+57z
P81XPGXne8zsq3hxv7PvMbOv4h3UsvM9ZvZVPPXL7+iP9D/2kbfttyNv9Lrh
/e5j/7P/sZ/3i++ffvf9d37osuZ5v4rH8+ev2OaFb73i99Yv6Yfr8Pz6licY
33P+p3n2v2Thhtx93kg7p+85/2Mf70feEy0733P+1/0+fsH7XcvO95jZV/HU
P7HwPWX2Vbx/bll+R3+k/7GPPGXNK8vv6I/O/zTP+41fGHniV76nzH7ejzxl
53suj2Le8fT3V35Hf6T/sY+8x8ET3/keM/t5P/Li+yL7nvM/zVc8nTvfc/6n
+Yp3ZdjvXvJH+h/7yFsH3u/CfnvfY9Y870de3O/sey5z3vFuDvs9kvyR/sc+
8taB973Lh/c7+x4z+3k/8uaG/c6+x8y+ihf3O/seM/sqnv78Kt9TZl/FU3a+
5zLnHS/ud/Y9ZvZVvCUtO99jZl/F05+f/I7+SP9jH3lHgPeOhcP73U/+SP9j
P+8X3z/9Ljs/ZGY/71fxeL7w0+f868/e9nvrl/TDeXh+fsvyO/qj87/u9+vB
W9yy5sV3vsfMft6PvLNbdr7HzL6Kpz8v53vM7Kt4yvQ7l9lX8d7f8ih80fkf
+8ibB56y/M75I7P6eb8LwNP3h37nMvt5P/J0vsr4nsuar3jK8jvnj8rsI+9Q
8HTufI+Z/bwfecqLjO85/+M8s57Xn5/zPed/muf9yLsn7Hcv+SP9j33kzQdv
Xthv73vK7Of9yIv7nX3PZc473v8M+z2S/JH+xz7y5oH3008N73f2PWb2837k
bTN3eL+z7zGzr+LF/c6+x8y+ive5livfU2ZfxdP3w/mey5qveHG/s+8xs6/i
ffa8Ddn5HjP7Kp7O5Xf0R/of+8gbB97MTw3vdz/5I/2P/bxffP/0u+z80GXN
834Vj+c7nPKrpeM/4/2Sfrg9nlfuPl/J+KPOyWf/5JY132vZ+R4z+3k/8ia1
7HyPmX0VT+eV7ymzr+IpV77HzHnHe2rOhkxfHDX+xz7ylOWPyvI7+iP9j/28
31Hg6fvvfI+Z/bwfecrO95jZV/GU5XfOH5k573j6+irfU2Z/xYvvi4nY/+x/
7Kt424f3hfc9ZfZXvEVzhve7l/yR/sc+8uL7otflyveU2c/7kRf32/seM+cd
74I5w/s9kvyR/sc+8uL7YgT7nX2Pmf28H3mXhv3OvsfMvooX9zv7HjP7Kt52
LTvfY2ZfxVOufE+ZfRUv7nf2PZc1X/G2OnVDdr7nfFLzFU9/fvI7+iP9j33k
7Xpq5L09vC/6yR/pf+zn/XrgKTs/dFnzvF/F4/m17z1uwQG36f2f/ZJ+uATP
a16fd0R/pP+Rz/6rWta8+uYb32NmP+9H3rKW1xrfc/6nvoqn88r3us+jR1/F
09dX+R5z93mjBe+6lumLs4z/sY+8JeApP9D8jv5I/2M/7/e/Wtbz6p9T+J4y
+3k/8nS+svA9ZvVVPGXney6vwrx4XwZP51ca33P+x3nHi+8L73vK7Kt4+vNz
vuey+ireyWG/e8kf6X/sI28JeNeG/fa+x6w+3o+8uN/e95jV53g3tecnh/0e
Sf5I/2Mf76e+Se3534T9zr7HzH7ej7yt3zf8vsi+x8y+iqevx/keM/sqnv78
VhW+p8y+iqdz53suq6/ixf3OvsfMvoo34z3D+519j5l9FU/n8jv6I/2PfeT9
x3siL+53P/kj/Y/9vN8S8PTnt8b4ocvd/97z/5PH84MOu+OkDz1f+6XyNDx/
QMvd58/DH53/icf+aeApO99jZj/vR95Iy873nP+pr+Lp3PkeM/sqnr4+53vO
/zRf8d7V8ih80fkf+8hTn57XufyO/kj/Yz/v996WNS/+qPE9ZvbzfuQp0xdd
Zl/FU5bfOX9k5rzyO8HTeeV7yuzn/cjT93uR8T2X1ed48se439n3nP+pj/cj
7/Cw373kj87/NE/eNPD2D/udfc/5n/p4P/Lifo/53k2F/6mv4v3+0OH9Hkn+
SP9jP3nxfTEy/WVhv7PvMbOf9yPvqvC+yL7HzL6Kp6/H+R4z+yretLDf2fec
/2m+4unc+Z7zP/VVvLjf2feY2Vfxjm3ff+d7zifVV/F0Lr+jP9L/2EfeVuDF
/e4nf6T/sZ/3mwaezp0fMrOf96t4PF8xdd83Xzbt+eR/i40f3oXnlel3lf9p
nv3LwRP/fON7LnPe8W5peY3xPed/mq94d7bsfI+ZfRVP2fme8z/OO97iluV3
9Ef6H/vIuws8ncv3nD/K/9jP+/0CPPXNLnxPmf28H3nKq4zvuTyKecdTv/zO
+SOz+si7GTydX2V8j5n9vB95yvS9xYX/cZ5Z88oTjO85/+P8ImQ9f2fY717y
R/of+3i/u8C7M+x39j3nf5x3vLjf2feY2ed4+v31G8N+jyR/pP+xj/e7E7yX
h/3OvsfMft6PvJ33Hd7v7HvM7Kt4cb+z7zGzr+Ld0fJK43vO/zRf8fT9qHxP
mX0VL+539j2XNV/xVuyzIS80vud8UvMVT/3dP9+E79H/2Efe34P3wX2G97uf
/JH+x37eL75/+t35WuOHzOzn/Soez48f+fJrfvSR7JPOD4/F88e0LL9z/sis
efYfCZ74zveY2c/7kXdEy873mNlX8XRe+Z4y+yqevh/O91zWfMXrt9x9vhF8
j/7HPvKOBU/98jv6o/M/zfN+J4InPv3OZfbzfuTp61llfM9lzVc8ncvv6I/O
/zRP3iTwdF75njL7eT/y4vtiovVH+h/nHS/u96Tkj87/NF/x/izsd8/6I881
T94x4B0T9tv7njL7eT/y4n5PTv7o/I/zjnffDsP7PZL8kf7HfvLi+2IE+519
j5n9vB95395xeL+z7zGzr+LF/c6+x8y+ind0y873mNlX8XTufI+ZfRUv7nf2
PWb2Vby92vff+R4z+yqezuV39Ef6H/vIGwUv7nc/+SP9j/283zHg6dz5ITP7
eb+Kx/Pfj9/qud9e7/2Sfvgknv+PluV3zh+VyWf/GvDU53yPmf28H3lPtOx8
z/mf5iuezp3vMbOv4ilXvqfMvoo3bsKGLL+jP9L/2Eeesp7X1ye/c/6ozH7e
rz8h8tTnfI+Z/bwfefr75XzP+aTmK57O5Xf0R+d/midvLXjiV76nzH7ej7z4
vsi+5zLnHS/ut/c9ZfZVvH8K+91L/uj8T/PkPQle3G/ve8ya5/3Ii/udfc9l
zVe8BWG/R5I/0v/YR96T4L0uvC+y7zGzn/dLvPC+yL7HzL6KF/c7+x5z6it4
ys73nP9x3vH0/Xe+x8y+ihf3O/seM/sq3sItNmTne84nNV/xdN59Xid8j/7H
PvK+vkXk/fUWw/vdT/5I/2M/7xffP/3uz8/5ITP7eb+Kx/Nznj1z9S5rvF/S
D0/H82e0rN8voj86/9M8+89rWc+rb57xPWb2837i6Xn1O99z/qd53o88nVe+
133+EvoqnnLle8ycd7xDW5bf0R/pf+wj73TwlOV39Efnf5rn/WaCJ77zPWb2
837kKTvfcz7Jecc7rWX5nfNHZfaRdwR42o/K95TZz/uRp/5Fxvdc1rzj6Xmd
O99z/qd53o+8t4T3RS/5I/2PfeSdDt7pYb+z7zn/0zzvR17cb+97yuyreG8J
+z2S/JH+xz7yTgcv7nf2PWb2837kXR/2O/seM/sqXtxv73vK7Kt42j/ney5r
vuLp3Pme8z/NV7y439n3mNlX8S5u2fme80nNVzx9ffI7+iP9j33k3Qte3O9+
8kf6H/t5v9PBU3Z+yMx+3q/i8fzljz7xzSN3fcH6Jf1ws/b8ImT5Hv3R+Z94
7H/hkQ1Zv68k/gL4nvM/9vN+yvr9of9qfc73nP+pn/cj76Xt/MbC95TZV/GU
K99jXop5x9u25VnwRed/7CPvpeApy++cPzKrj/fbt2X9+5L0/al8T5n9vB95
yiuN77nMecfbvOVpze/oj/Q/9pG38pHI0/mVxveY2c/7kbdZ2O+J2H/vf1dh
3vHifmffc/7HeeYt2/OXPzL8vuhh/7P/sY/3i++fXvf3q/I9ZvXxfuTF/fa+
x8x5Zv3+0C8fGd7vkeSP9D/28X7K+v2hHz8yvN/Z95jZz/uRtyy8L7LvMbOv
4sX9zr7HzL6Kp/1bZXzP+Z/mK57O9ze+x8y+ihf3O/seM/sq3tzgK9n3mNlX
8fT3dXzzO/oj/Y995P3RY5H3zceG97uP/c/+x37eL75/+tjv7Icuq4/3q3g8
//I9R80994QXrF/SDy/H85e1LL9z/kj/E5/9c8ETn7433/gf+3k/8j7TsvM9
ZvZXvEtbrnxPmX0VT/2V7zGrr+Kd2PIofHGW8T/2kXcZeMryO/oj/Y/9vN/N
4Ilf+Z4y+3k/8rQPzvdc1nzF07l8j/7o/E995M0FT+eV7ymzn/cjL74vvO8x
X4l5x4v7PSn5o/M/zVe8g8N+95I/0v/YT95l4F0a9tv7njL7eT/y4n5PTv7o
/I/zjjc57PdI8kf6H/vJuwy8uN/Z95jZz/uRF98X2feY2Vfx4n5n32NmX8X7
QsvO95z/ab7i6ftT+Z4y+ype3O/sey6rr+Kd3LLzPWb2VTz9+cn36I/0P/aR
t+e9kRf3u5/8kf7Hft7vMvCUnR8ys5/3q3g833X5D0/4ziLvl/TD3fC8svzO
+aMy+ezfATzxzze+x8x+3o+8kZad7zGzr+LpfKnxPWb2VTzlyveU2VfxprVM
Xxw1/sc+8pTlj1Nalt85f2Tufh8f9/sEeOpzvsfMft6PPOVVxvecT3Le8dQv
v6M/Ov/TPHnvBk98+p3L7Of9yIvvi+x7Lmu+4sX99r6nzL6Kd0rY717yR/of
+8jbDbzdwn5731NmP+9HXtzv7Hsuc97x/mXZ8H6PJH+k/7GPvPi+GJn+wWXD
+519j5n9vB95B4T9zr7HzL6KF/c7+x4z+yqe8krje8zsq3jK+xnfY2ZfxYv7
nX2PmX0V76ft+7PQ+B4z+yqezuV39Ef6H/vIO2lZ5P3VLcP73U/+SP9jP+8X
3z/9Lq81fuiy5nm/isfz267Z840P3+f9kn54C55f3rL8zvkjs+bZfwt4ys73
mNnP+5Gn7HzP+R/nHU+58r3u85fQV/GWtVz5HnP3+/YF746W5Xf0R/of+8i7
BTxl+R390fmf+nm/H4AnfuV7yuzn/cjT1+d8z2XNVzydy++cPyqzj7zvg6dz
53vM7Of9yIvvC+97yuyreHG/ve8xa77iHRT2u4f99/6nefJuAS/ut/c9Zs3z
fuTF/fa+x8x5x5sf9nsk+SP9j33kLQPvnLDf2feY2c/7kfejrw7vd/Y9ZvZV
vLjf3ve6z2NCX8X7bsuV7zFrvuLp3Pmey5qveHG/s+8xs6/iHdyy8z3nk5qv
eOqX39Ef6X/sI29b8OJ+97H/2f/Yz/vdAp6y80OXNc/7VTyef/vQP583d/Nx
051f0g+vxvPXtEy/q/xP8+z/Onjqq3yPWfO8H3nqq3yPWfMVT+fO91zWfMVT
dr7n/I/zjveZlumLo8b/2Efe1eApy++cPzJrnvf7EnjiO99jZj/vR57+fjnf
cz6p+Yqnc/kd/dH5n+bJ+zx4One+x8x+3o+8+L7IvsfMvooX9zv7nvM/zVe8
W8J+97D/2f/YR97V4F0d9tv7HnN3n4IX9zv7nsucd7wvhf0eSf5I/2MfeVeD
d3DY7+x7zOzn/ciL74vse8zsq3hxv7PvMbOv4ik733P+x3nHU3a+x8y+ihf3
O/seM/sq3msO25Cd7zGzr+KpX35Hf6T/sY+8HQ6LvJcfNrzffex/9j/2837x
/dPvsvNDlzXP+1U8np/yg/Oem/zaMf+jX9IPZ+J5Zfkd/dH5n+bZ/1HwxHe+
5/yP8473kZad7zn/03zFO7nlyveU2Vfx1F/5HrPmK56+P/RF53/sI28meMry
O+ePzJrn/c4DT3zne8zs5/3IU3a+53yS846nLL+jPzr/47zyGeDp3PkeM/t5
P/Li+yL7nvM/zjte3O/se87/OO94Hw/73cP+Z/9jH3kzwZsZ9tv7HrPmeT/y
4n5732PWfMX7m7DfI8kf6X/sI28meLd9f3i/s+8xs5/3I+/9Yb+z7zGzr+LF
/fa+p8y+iqdc+R4z5x1P2fmey5x3vLjf2feY2VfxftKy8z1m9lU8ncvv6I/0
P/aR9yx4k8N+97H/2f/Yz/vNBE/Z+aHLmuf9Kh7Pp0699cSbD/F+ST/k88pb
Nb9z/sjseLu3rOd1vsD4HjP7eT9lPb9Hy873mNnH+5Gnc+d7zOyreMqTCt9T
Zl/Fe3XL9EXnf+wjbyp4yvI754/Mmuf9/hQ88SvfU2Y/70eesvM9lznveMrd
5xsZ32PmvPIe4Om88r3u9+HRx/uRp7yo8D1mzjPreeXK95g5v8jw3hDeFz3s
v/c/zZM3Fbx9wn5n33NZ87wfeXG/s+85/9N8xTumZfkd/ZH+xz7ypoL33rDf
2feY2c/7kfeNsN/Z95jZV/HifnvfU2ZfxdP3p/I9Zs1XPOXK95g573hxv7Pv
uaz5ivfDfTZk53vOJzVf8XQuv6M/0v/YR9694F0Q9ruP/c/+x37ebyp4ys4P
XdY871fxeL7xkqdWv31G7ZfK678Rn1fW5ys5f6T/aZ79zzSe5sVfAN9z/sd+
3k9Z88+17HzP+Z/meT/ydF75njL7Kp4y/a7KnHe8jdr3h77o/I995Cnrf7+p
LL9z/sisPt5vypLIE7/yPWX2837k/b5l53sua77i6Vx+5/yRWfPk/Rw8nVe+
p8x+3o+8+L6YiP33/qf5irc+vC+87zFz3vGeCe+LXvJH+h/7yFsP3vqw39n3
nP9pnvcjL+639z1l9lW8J1uW39Ef6X/sI289ePr76nyPmf28H3n/HvY7+x4z
+ype3O/se8zsq3jKle8ps6/iKTvfc5nzjhf3O/seM/sq3mktO99zPqn5iqd+
+R39kf7HPvLWgLc47Hcf+5/9j/2833rwlJ0fuqx53q/i8fyuHXab/vhZev9n
v6QfrsDzyvq8I+eP9L/u3/cJ3u0ta178+fA953/s5/3I+8eW1xrfc/6n/oqn
88r3lNlX8ZQnFr7HzHnH0/eHvjjL+B/7yFsBnrI+78j5I7Pmeb9/blnPiz/H
+B4z+3k/8pSd7zmfnI15x1OW39Efnf9xXvl68HR+pfE9ZvbzfuTF94X3PWX2
Vby43973mBdjnjw9f2HY7x723/uf5nm/FeCtCPvtfY9ZfbwfeXG/ve8xr8G8
4/192O+R5I/0P/aRtwK8E8J+Z99jZj/vR97S8L7IvsfMvoqnr6fyPWX2VTzl
ewrfY+Y8sz4/Ke539j2XV2L+HsNTdr7HzL6K9/2w39n3mNlX8eJ+T0n+SP9j
H3nvHIm8A8J+97H/2f/Yz/utAE95jfFDl9XH+1U8nl90yfu+9YnF3i/ph/Pw
vLL80vkj/U889l/QsubFd77HzH7ej7zPt+x8z/mf+iqezivfU2ZfxVOm31WZ
8443s+VR+KLzP/aRNw88Zfmd80f6n/p4v/kta158+p3L7Of9yFOf8z2XNV/x
dC6/c/7IrHnyTgdP/Mr3lNnP+5EX3xfe95ivxLzjKdP3Kv9bhHnH+0jY7x72
3/uf5smbB968sN/e95jVx/uRF/fb+x7zWsw73hfDfo8kf6T/sY+8eeDF/c6+
x8x+3o+8/wzvi+x7zOyrePp6Kt9TZl/F+1zL9D36I/1P8xVP55XvMau/4sX9
zr7n8v6Yd7zHLt6Qne85n9R8xdO5/I7+SP9jH3kLwds+7Hcf+5/9j/283zzw
lJ0fuqw+3q/i8fyo8Zdst82t2ScXGz88Es8ry++cP9L/NM/+41ru/n3yLZ9v
fI+Z/bwfee9peY3xPed/mq94Oq98T5l9FU+58j1mzjveX7ZMXxw1/sc+8pTl
j8ryPeeP9D/18X6j4Ik/2/ie8z/OO56y8z3nk3Mw73jK3b/fyPieMvvImwGe
zul3LrOf9yMvvi+87zFz3vGUtyp8j5nzzN1/Xx/2u4f99/6ned7vSPCODPvt
fY+5++/7C17cb+97zJxn1ufHvz7s90jyR/of+3g/5e7z67cY3u/se8zs5/3I
+07Y7+x7zOyreHG/s+8xs6/iKa80vuf8j/OOp0y/c5l9FS/ud/Y9lznveMe3
vND4nvNJzVc8nXf/fk3je8rsI2/PCZE3P+x3H/uf/Y/9vN+R4CmvNX7osuZ5
v4rH823PuXvutfd7v6Qf9vC8svzO+SP9T/Ps375lzYvvfI+Z/bwfebu17HzP
+Z/mK57OK99TZl/FU658j5nzjve7szfkUfjiLON/7CNPWc8ry++cPzKrn/fb
Gzz9faLfucx+3o885ZXG91zmvOOpX37n/JFZfeRtA574le8ps5/3Iy++L7zv
MXPe8XrhfTHmd5X/cd7xfn328H73sP/e/zRPXnxf9Lpc+R6z5nk/8uJ+j/nd
TYX/cd7xtgz7PZL8kf7HfvJ64MX9zr7HzH7ej7xTw35n32NmX8WL++19T5l9
Fa8X9tv7HrPmK55y5XvMnHe8uN/Z91zmvOO9umXne84nNV/xdN59/jz8kf7H
PvLeCt4VYb/72P/sf+zn/eL7p99l54cua573q3g8f/yZjX578DPeL+mHj+H5
R1uW7zl/pP9pnv0PgSf+AuN7zOzn/ZT1/MMtO99z/qd53o88nVe+130ePfoq
nvKkwveYOe94+v7QF0eN/7GPPGX5o7L8jv5I/2M/7/dr8PT3tfI9ZfbzfuTp
fKXxPZc1X/GU5XfOH5XZR94/gaf+yveU2c/7kRffF973mDnveHG/ve8xa77i
jX92+H3Rw/57/9M8efH90+ty5XvMmuf9yIv77X2PmfOO92TL8jv6I/2PfeQ9
Ct5mzw7vd/Y9ZvbzfuTt++zwfmffY2ZfxYv7nX2PmX0VL+639z1l9lU85cr3
mDnveHG/s++5rPmKd3fLzvecT3b/fXvBU7/8jv5I/2MfeTs/G3lxv/vY/+x/
7Of94vun32Xnhy5rnvereDz/2sz9Zzyw9UbWL+mH1+J5Zfmd80dl8tn/DfDE
XwDfc/7Hft5PWfPfbNn5nvM/zfN+5Om88j1l9lU8ZfpdlTnveOofhS/OMv7H
PvKuBW9Jy/I7+iP9j/28303gqc/5HjP7eT/ylJ3vMbOv4qlffkd/pP+xj7xv
g6fzyveU2c/7kae8yPiey5xn1vNxv73vKbOP9yPvrvC+6GH/vf9pnrxrwVsS
9tv7HrPmeT/y4n5732PWfMVb0bL8jv5I/2MfedeC99mw39n3mNnP+5H3bNjv
7HvM7Kt4cb+z7zGzr+ItCfvtfU+ZfRVP2fmey5x3vLjf2feY2VfxzmnZ+R4z
+yqe+uV39Ef6H/vIWwfepLDffex/9j/2837Xgqfs/NBlzfN+FY/nH3tk1r1z
9s4+6fzwVDyvLL9z/sisefZ/FDzxF8D3nP+xn/dT1vxpLTvfc/6ned6PPJ1X
vqfMvoqnXPkeM+cdT1l+R3+k/7HP8eSPp7Qsv6M/Ov9TH+93GXg6r3xPmf28
H3nKzvdc5rzjKcvv6I/O/zivfAJ4Oq98T5n9vB958X0xEfvv/Y/zjhf32/se
M+cdb+/wvuglf6T/sY+8U8E7Nex39j3nf5rn/ciL++19T5l9Fe+oluV39Ef6
H/vIOxW8L4T9zr7HzH7ej7xlYb+z7zGzr+LF/c6+x8y+indK2G/ve8rsq3g6
d77nsuYrXtzv7HvM7Kt4+7XsfI+ZfRVP5/I7+iP9j33kbQveZ8N+97H/2f/Y
z/udCp6y80OXNc/7VTyeH3LMNW/c/B3eL+mHB+J5Zf33684fmTXP/je0rOfF
XwDfc/7Hft5PWfPqd77n/E/zvB95Oq98T5l9FU+58j1mzjveAS3T92YZ/2Mf
ecqaF19+R390/sd59b8bPPVVvqfMft6PPGXney5z3vGU5XfOH5k5r7w1eDqv
fE+Z/bwfefF94X2PmfOOp1z5HjPnHe+w8L7oYf+9/2mevAPBOzDst/c9Zs3z
fuTF/fa+x8x5x9u7Zfkd/ZH+xz7yDgRv27Df2feY2c/7kXdm2O/se8zsq3hx
v7PvMbOv4h0Q9jv7nvM/zVc8nVe+p8y+ihf3O/uey5x3vF2P3pCd7zmf1HzF
03n37980vqfMPvL+8+jIu+zo4f3uY/+z/7Gf94vvn36XnR+6rHner+LxfNN7
HvzGF2d6v6QfvgTPK8vvnD/S/zTP/o1b1vwmLdP3nP+xn/cjb92qDdn5nvM/
zVc8nVe+p8y+iqc8sfA9Zs473s9bv/zO+SPP1Ueevh96Xlm/305/dP6nft7v
dy3refXPKXxPmf28H3k6X2V8z2X1VTxl+Z3zR+aVmO8+j3RV5Om88j1l9vN+
5MX3hfc9Zs473kvC+8L7HjPnHW+zsN897L/3P82Ttwl4ypXvMWue9yMv7rf3
PWbOO96EsN8jyR/pf+wjbxPwLgv7nX2Pmf28H3l/fM/w+yL7HjP7Kp6+Hud7
zOyreMrO95z/cd7xlCvfU2ZfxYv7nX3PZc1XvA+17HzP+aTmK5765Xf0R/of
+8j7JHhxv/vY/+x/7Of9NgFPX5/zQ5c1z/tVPJ7f8eZXbrv/57xf0g/vxvPK
8jv6I/2PfPbf27LmxXe+x8x+3o+8H7XsfM/5n+Yrns4r31NmX8VTnmh8z2XO
O96dLdMXR43/sY88ZfmjsnyP/kj/Yz/v9xB4K1t2vsfMft6PPGXne8zsq3jq
7z5f3vgjs/rIuw48nVe+130ePfp5P/Li+8L7HrPmK57yVsb3XOY8s57/Udjv
XvJH+h/7eL+7wbs77Lf3PWbN837kxf32vsfMeWb9/vrisN8jyR/pf+zj/ZT1
++tfDfudfY+Z/bwfeS+E/c6+x8y+ihf32/ueMvsq3l1hv73vMWu+4un74XzP
Zc1XvLjf2feY2VfxdjhkQ3a+x8y+iqd++R39kf7HPvKOOyTyTjtkeL/7yR/p
f+zn/eL7p99l54fM7Of9Kh7PL1126Hn3fs37Jf3wIjyvLN9z/kj/0zz7LwBP
fOd7zOzn/cg7q2Xne87/NF/xLmy58j1l9lU89Ve+x6z5ivf5lkfhi7OM/7GP
vAvB07n8kv5I/2M/73dVy3pe/Mr3lNnP+5Gnr8f5nsvqq3g6l9/RH53/qY+8
48ET3/keM/t5P/Li+8L7njL7Kl7c7zG/q/yP8443N+x3D/vv/U/z5F0E3oVh
v73vMWue9yMv7veY391U+B/nHe/0sN8jyR/pf+wn7yLwXhv2O/seM/t5P/L+
Ibwvsu8xs6/i6etxvsfMvoqnPz/ne8zsq3jKzveY2Vfx4n5n32NmX8V7WcvO
95jZV/HUL7+jP9L/2Efex8GL+93H/mf/Yz/vdxF4Ond+6LLmeb+Kx/MT9zzr
qQ/c7v2SfvgePK8sv3P+yKx59h8B3nEtO99jZj/vR95bW3a+x8y+iqdz53vM
7Kt4ys73nP9x3vGObll+R3+k/7GPPH0/5I86l+85f5T/sZ/3Oxc88Z3vMbOf
9yNPX4/zPeeT6qt4OpffOX9UZh95h4On88r3lNnP+5EX3xfe95g573hxv73v
MXPe8f407Hcv+SP9j33kHQfecWG/ve8ps5/3Iy/ud/Y9lznveO8K+z2S/JH+
xz7yjgNvatjv7HvM7Of9yIvvi+x7zOyreHG/s+8xs6/iHRf22/ueMvsqXtzv
7Hsuc97x4n5n32NmX8VbMdiQne8xs6/iqV9+R3+k/7GPvHeAd8lgeL/7yR/p
f+zn/eL7p99l54fM7Of9Kh7PX3vNTe97/hHvl/TDnfG8svyO/kj/I5/924O3
U8vO95jZz/uRt23Lzvec/2m+4qm/8j1l9lU8Zed7LnPe8Sa3LL+jP9L/2Efe
zuApy++cPyqzn/cjT3m28T1m9lc85ZXG95xPct7xlOV39Efnf5xXXn915Om8
8j1l9vN+5CkvKnyPmfPMej7ud/Y9lzm/yPDeF/a7h/3P/sc+8nYCb+ew3973
mDXP+5EX99v7HjPnHW+vsN8jyR/pf+wjb2fw3hT2O/seM/t5P/IOCfudfY+Z
fRUv7rf3PWX2Vbydwn5732PWfMVTdr7nMucdL+539j1m9lW8M9r7zvkeM/sq
ns7ld/RH+h/7yHsteH8U9ruP/c/+x37ebyfwdO780GXN834Vj+dPbrf27kvG
bWz9kn64Bs+vbbn7/Hn4Hv2PfPY/CZ76nO8xs5/3I+/Rlp3vMbOv4um88j1l
9lU85cr3mDnveP/WMv1utPA/zZOnLH9UrnyPWX2836a9yBN/TuF7zJx3PP39
cr7nsvoqns7ld84fmTVP3uPgiV/5njL7eT/y4vtiIvbf+x/nHU9f3wTjey5r
3vH0/O1hv3vJH53/aZ73WwPemrDf3veU2c/7kRf32/seM+cd7x/Dfo8kf6T/
sY+8NeDdFvY7+x4z+3k/8uL7IvseM/sqnr4e53vM7Kt4a8J+e99TZl/FU97P
+J7LnHe8uN/Z95jZV/Geadn5nvNJzVc8ncvv6I/0P/aRt7wXeR/rDe93P/kj
/Y/9vF98//S77PyQmf28X8Xj+Xc/v9O0103e2Pol/XBpe34RsvyO/uj8Tzz2
3wSe+M73mNnP+5F3fcvO95z/ab7i6bzyve7z6NFX8ZQr32PmvON9q+VR+OIs
43/sI28peDe0LL9z/sisft7vDvDU53yPmf28H3nKzvecT87BvOMpy++cPyqz
j7xLwbux5cr3lNnP+5G3NOx39j2XNV/xlCfA9yr/4zyz5s8L+93D/mf/Yz/v
txS8G8J+e99j1jzvR17cb+97zJqveIvCfo8kf6T/sY+8peAdEvY7+x4z+3k/
8uL7IvseM/sqXtxv73vK7Kt4N4T99r7HrPmKF/fb+x6z5ite3O/sey6rr+J9
s2Xne84nNV/x1C+/oz/S/9hH3n3gxf3uY/+z/7Gf91sKnrLzQ5c1z/tVPJ6f
u+mxX11xYPbJRcYPz8DzZ7Ysv3P+yKx59s8GT33O95jZz/uJN789f2rLa43v
Of9TH+9Hns4r31NmX8VTrnyPmfOO96mW5Xv0R/of+8g7Azxl+R390fmf+ni/
r4AnPv3OZfbzfuTp75fzPZc1X/GU5Xf0R/of+8j7OHjqv9L4HjP7eT/y4vvC
+54y+ype3O9JeN94/1NfxdsrvC96yR/pf+wn7wzwzgz7nX3P+Z/6eD/y4n57
31Nmn+Pp94feEPZ7JPkj/Y99vJ+yfn9oRtjv7HvM7Of9yNvtpcP7nX2PmX0V
L+539j1m9lU8fX9WGd9z/qf5iqdz53vM7Kt4cb+z7zGzr+JNC/udfY+ZfRVP
5/I7+iP9j33k/R14cb/72P/sf+zn/c4AT3mN8UOX1cf7VTyeH/qJC7Z+z7He
L+mHB+N5Zfkd/dH5n3js3w888el7843/sZ/3I2+flp3vOf9Tf8XTeeV73efR
o6/iKVe+x8x5xzuw5VH44izjf+wjT1nPK8vvnD8ya573ext44jvfY2Y/70fe
m1t2vsfMvoqnc/kd/ZH+xz7yXg+e+JXvKbOf9yMvvi+y77l8JeYdL+539j3n
f4sw73ibhP3uJX90/qd58g4G7+Cw39n3nP+pj/cjL+73mN/dZPyPfY6n+c3D
fo8kf6T/sZ/3U9b86jOH9zv7HjP7eT/y4vsi+x4z+ype3O/se8zsq3gHh/3O
vuf8j/OOp0y/c5l9FS/ud/Y9lznveNu27HzP+aT6Kp7O5Xf0R/of+8ibC17c
7z72P/sf+3m/g8FTdn7osvp4v4rH8y2evv3sX38s++Ri44d8Xll+5/yR2fE2
AW/zls83vsfMft6PvBee2pDXGN9z/qf5iqfzyveU2Vfx9PVVvses+Yq3ccuj
8EXnf+wjb3PwdK7fb3f+yKx+3u9lLet58ecY32NmP+9HnvIq43vOJ2dj3vH0
5yW/c/6ozD7yHnsq8nROv3OZ/bwfeXG/ve8xc97xlCcUvsfMeWY93wv73cP+
e//TPO+3OXjK9Lsqa573Iy/u95jfVf7HecfT3yf5Hf2R/pf8Fbz4vhiZ/r+f
Gt7v7HvM7Of9yLswvC+y7zGzr+Lp66l8T5l9FU9/fvS7Kmu+4ilXvsfMeceL
+519z2XNV7xV7fuz0Pie80nNVzydd5+XZHyv+/cjoY+8rzwVea94ani/+9j/
7H/s5/3i+6ffna81fuiy5nm/isfz+z+4/pefu7j2S+XVeF65+/cVwffof+Sx
/17wxHe+x8x+3o+8u1t2vuf8T/MVT+fO95jZV/GUne85/+O8493VsvyO/kj/
Yx95yvJHZfme80f5H/t5v6fAE7/yPWX2837k/aRl53suq6/i6Vx+R390/qc+
8u4BT+eV7ymzn/cjL74vvO8xa77iKU+A7zn/Y5/jaf6BsN+95I/0P/bzfqvB
Wx322/ses+Z5P/Lifmffc5nzjvcPYb9Hkj/S/9hH3mrwfhn2O/seM/t5P/Le
ddLwfmffY2ZfxYv7nX2PmX0Vb3XYb+97yuyreMrO91zmvOPF/c6+x8y+ivfJ
lp3vOZ/UfMVTv/yO/kj/Yx95Z4J3btjvfvJH+h/7eb/V4Ck7P2RmP+9X8Xh+
xUOvP26nG7xf0g/5vHL3+fPG95gdbxF4l7fsfI+Z/bwfeZe27HzP+Z/mK576
K9/rPo8efRVPufI9Zs473t+1PApfnGX8j33kXQGe/vzkl84fmdXP+y1tWc+L
73yPmf28H3n6epzvOZ9UX8VTlt/RH53/rcS8eGeBp3Pne8zs5/3IU76y8D1l
9jmeno/7PQnvG+9/nL/S8OJ+97D/3v80X/EuD/vtfY+Z844X99v7HrPmHU//
/PIvwn6PJH+k/7GP91PWP7+cFfY7+x4z+3k/8i4M74vse8zsq3j686t8Tzn5
cMFTrnyPmfOOp/wG43suc97x4n5n32NmX8V7oWXne8zsq3jql9/RH+l/7CNv
q59H3tNhv/vY/+x/7Of9LgdPX5/zQ5c1z/tVPJ5/6MgP3bHs3tovld+P55Xl
d/RH+h957D8JvBktO99jZj/vR57One8xs6/i6bzyPWX2VTzlyveYOe94x7Qs
v6M/0v/YR94M8JTld84fdc5+3u+jLWtef37O95jZz/uRp0xfdJl9FU/98jvn
j8yaJ29v8HRe+Z4y+3k/8uL7YiL23/sf5x1PeYLxPZc5z6znjw377X1PmX28
3wzwZoT9zr7nsuZ5P/Lifo/53U3G/9hX8fYI+z2S/JH+x37yZoB3Ztjv7HvM
7Of9yLs/vC+y7zGzr+LF/fa+1/3zT/RVPP15Vb7HrPmKp+x8z2XOO17c7+x7
zOyreDe17HyPmX0VT/3yO/oj/Y995P07eOPCfveTP9L/2M/7zQBP2fkhM/t5
v4rH8/6dV+37F7/0fkk/3B3PK8vv6I/0P/LZPxU88Z3vMbOf9yNvz5ad7zn/
03zFm9Jy5XvK7Kt46q98j1nzFW+HlumLzv/YR97u4Klfvkd/pP+xn/fbD7yu
r/A9ZfbzfuQprzS+5/JszDuesvyO/uj8bxXmxeuBp/PK95TZz/uRF98X3veY
Oe94yhPge87/2Od4mp8Y9ruH/c/+x37eb3fwpoT99r7HrHnej7y43973mDnv
eJuF/R5J/kj/Yx95u4O3/o7h/c6+x8x+3o+8K8J+Z99jZl/F09fjfI+ZfRVv
Sthv73vK7Kt4Ot/P+J7Lmq94cb+z7zGzr+Jd3b4/zveY2VfxdC6/oz/S/9hH
3ibgzQ773cf+Z/9jP++3O3jKzg9d1jzvV/F4/l9/8tMvP7HFJtYv6YdP4/lf
tyy/c/7IrHn2/xY89TnfY2Y/70feupad7zGzr+Lp3PkeM/sqnr6+SYXvKbOv
4v1by/I7+iP9j33k/Ro89csv6Y/W/9o876e/T3pefZXvKbOf9yNP2fmey6OY
dzz1y++cPzKrj7xV4Om88j1l9vN+5MX3hfc9Zs1XPJ3T7yr/07zjdZ+/dNDw
fveSP9L/2M/7xfdFr8uV7ymzn/cjL+539j2XOe94j7Ysv6M/0v/YR96vwfub
sN/Z95jZz/uRd394X2TfY2ZfxYv7nX2POflwwXuqZed7zv80X/H0/XlD4XvK
7Kt4cb+z77msvor37pad7zmf1HzFU3/3++rG95TZR96D4J0V3hd97H/2P/bz
fk+Dp+z80GXN834Vj+e33jjh5Wfvton1S/rhcjyvLL+jPzr/0zz7bwZP/AXG
95jZz/sp6/mlLTvfc/6ned6PPJ0732NmX8VTpt+5zL6Kd13L8jv6I/2PfeQp
63+/qSzfoz86/1Mf7/cz8MSvfE+Z/bwfecrO91yejXnHU5bf0R+d/63CvHg3
g6f9c77HzH7ej7z4vsi+5/xP8xUv7vek5I/O/zjveJeG90Uv+SP9j/3kLQdv
edhv73vMmuf9yIv7nX3PZc4z678//2jL8jv6I/2PfbxffF+MTJ8X9jv7HjP7
eT/yJt80vN/Z95jZV/H09TjfY2ZfxVsW9jv7HjP7Kp7One8xs6/ixf3OvsfM
vor38pad7zGzr+KpX35Hf6T/sY+8peCdv3R4v/vJH+l/7Of94vun32Xnhy5r
nvereDynT/6/+iAzfdT5GXn0K+db5Dl/cvOVD5E3y/gN553vMNO36BvKjkcf
YdY8/YJ+wHn+fGd2PPfz2/lC9fOYvOrnK+ern5ecv6n4+cd5/TzkzzPy+POI
mTz+fGF28+7nB+f5/nc/D8jbz7zfOc/3MzPn+b5l5jzfx3yfup8H7v3oeNX7
0b1ft7jvK7P/eIt1B3WfF9Jy93kf5lzvM/e83l/u+e7z0szz3edfmOf1PnLP
d583Zp7vPk/CPN993oN5vvu8BvN89/kL5vnu8xLM893nH5jnu88rMM9r/93z
3edFmee7zwMwz3e/r2+e7z5vyTzf/f68eb77fXfzfPd5Reb57vfPzfPd74ub
58fr97/N893n9ZjnuV98Xuf7vPh/m0xf0vbL5c3bfrn8ybZfLv+m7ZfLy/X5
iSbLF1ye3fbL5Z+3/XL5pLZfLq9u++Wy9svlK9p+uaz9cln75bL2y+Un2n65
fGPbL5f189bl2W2/XNZ+uTyn7ZfL+jxcl7VfLmu/XNbnybqsn3cuL2j75TL3
rdvP3bfb9AOnrjto3Iv/t9n0qSEPpi981dyHL75u7JzPLwrngzS/z0a/WX7b
k2PPk9cP54PEW732+Eue3mV99zx5t4bzQeK96f5VozsePzZP3lvD+SDxHrrt
gMOPWDj2PHkPhPNB4p12/dd2OeunY8+Td3I4HyTe81ds88K3XvH77nny1oXz
QeJd/ulz/vVnbxubJ29+OB8k3g6n/Grp+M+MPU9eL5wPEu/a9x634IDbxp4n
L54PEu9PDrvjpA89757fbPq0cM6+wfTbp+775sumPd89T95d4XyQeH818uXX
/OgjY/PkHRPOB4m3bvxWz/32+rHnyXsynA8S7+xnz1y9y5qx58k7PZwPEm+r
R5/45pG7vtA9T95Lw/kg8b50z1Fzzz1hbJ68y8L5IPF2Xf7DE76zaOx58qaE
80Hi/fCaPd/48H1jz5N3SzgfJN71h/75vLmbj5uu58m7JpwPEm/OD857bvJr
x+bJmxnOB4k3deqtJ958yNjz5MXzQeJttOSp1W+f4Z7fbPr6bwyfs28w/c4d
dpv++Fljz5O3IpwPEu/CS973rU8sHnuevHnhfJB4R42/ZLttbh17nrwjw/kg
8bY95+65194/9jx5vXA+SLzHn9notwc/M/Y8eY+F80HifW3m/jMe2Hqj7nny
rg3ng8T72COz7p2z99g8eaeG80HivfmYa964+TvGnifvwHA+SLxN73nwG1+c
OfY8eS8J54PEu+PNr9x2/8+NPU/e3eF8kHhfWHboefd+bex58i4K54PE++s9
z3rqA7ePPU/eceF8kHj699nrefJ2DueDxNO/j13Pk7c2nA8ST//+Tz1P3tJw
Pki8c9rn7+t58s4M54PE+7P2+al6nryDw/kg8fT5V3qevM3D+SDx7mufX6Dn
yftJOB8knn7/TM+TF88Hiaff5/rDz4/9vtof7ht0//thPU/e7uF8kHjPtX9+
r+fJezqcDxJP/zxNz5O3PJwPEo/zfF7/eVznMQ+6/7yg85gH0/8ba0PTFw==

    "], {
     {GrayLevel[0.8], EdgeForm[None], 
      GraphicsGroupBox[{
        PolygonBox[{{8177, 1, 8065, 8369}, {8368, 8064, 8176, 8372}}], 
        PolygonBox[CompressedData["
1:eJwt1gmUT1UcB/CbtaxlLWtky95g7DOMYWQYOxFCtmQp+66sJUtJlCxlT1IR
2heFNioVJVESJcs5spQsfe6pc3yO+33v/3/vvt+9v/efUr2HthuSKYSwkKzM
vzWEJ4uEsID5PCEvpH7REBpQj6fkxfxifJQjPCMv47FiIcxmFkvl3mzOF8Jr
bKKXvIIaxUOoSQLPy12596YQ+tCbLnLp+LnrfY4ESsmF4lyymQv1KCgXiXMx
PsoRbpFLxLlkNxdmUVyuSqUcIVSmIlXkcvzg2gc5QFk5B02yhJBKCjfIc/nj
lhBOcoI58p8lQ+ioZp3ozDl5veNTS4QwjSm8IE8ivXAILWnBRHkcKwuFsIoV
jJWz8WzmEJawmKxypngfC3SOs1wnX3WfdOOWtOCKPCN+92bfZTHT5VH8UzCE
y1xipDyM9sYdaMeD8hBeLBDCBtYzWF4T62JtDnKA1XIPclrDXOSgu5wv7hcb
ZwHzuUmeFeunRqmk8Kjcj7vzh9CNrvSVB5LZ/bKQifvkKfF51egcZ3lYzhNr
bx1OcoLccsVY5xvUmSncLifwtXX9hr3cIT+lNv4FjxAsR1ggLKK0sdOhVNz7
8hxMK9h6waOF2fKzVDAuR3kWy89Q1vg2yvC0/CS2e9AuoWjsIfkxbjTOQ15m
yU+gHMFjBUsUHo+fM4mmDjYjjdmxD9hiElvZRp9YO/qaXD/6000eykvqtpGX
eUDuT3cP0oN7GCDfT1bns5GdQfI897btghhsgzBXnomyBW0QlDTMkB8lt3FO
cvGIPJ3s/78vtFuYJrdwzQ897Eds5045kfG+OIFx1JLbkV9hCpCPtnJGnKMi
DWIgreROvOX827xJR7kZRV27GEVoKqcw3ARHMIzGchKfmeznfEpDuR63GZeh
NHXj/jFv2ynE9592C1PkFx2fbqPMYCYb5HccT6AGNXmbtY7/aFMd4jDr5OWO
V3WdylRhmbwyfsc4gRqskJdSyfh2KrJEfo9aJFKbd/mAOtSlHu/zIfVpQEO2
k9e9T3mQ05zhxvis1LKQidSmjFySORZuLvO4NdaTXy3iMY5TLL4zXHP1dd4B
rOWyXNjxhs4nkczN8jXHWyleBq0z/ddQ+WPP2RgLWUSB+F6K99AYxzjOkvjO
iJ/TMAtZFH9v5EXxHs4nkczTcZ/GZ9MXpznD47HO8Tk03Fzm8Zy8Mj6vdUik
NqvkjVQyx8pU5CX5sP/70o/+HOIiV0z/Ktf4S84Z+1Itm5FGLrl8XHO1PMRh
KsTrx/2iWWYwk8pyfcraY+UoTwO5Bt9qrn3sp6Zcm4n6YhKTqSNXo4rzValG
dTk7S23QZSznejmZ3a69hy9oJHeOe1WvvMt73CVn5ry1ucBFsshpFNc/JShJ
czmdHcY72UVLuQkj9dQoRpMqt6egaxeiMB3k1gzWt0MYShv5ZzUcwH0M5Cd+
4B560osD/Ehv7qUPB3kh7m3rUJ8GrIt9SSPjJJJZH9eTJsaNSWGDvIXWxq3I
4DX5Ve40TqM5r8T+jT1lXIe6rJFfpplxKk3ZGPsg9qNxLRJZJW+jnXEb2rJV
3kESyXGefMRbVKM6d/Amn5BK03gvPmYXjUmJz8NOPiON5nHufMpmWrpfC9LZ
JO+O717S4zk+54vYl2TEWrCHr2hD2zh3vmQ/XejK3ezjWzrRmbv4hq9pTwc6
spfn4zOZQzWq85z8Pd3oTg++4xfuZxCDOcKvDGEoD3CU4zzIMIZzjAv849qX
ucR5+Q9GM4axnOAU4xjPBE7GfWYP5vbbmYe89JTPOD6RSUzmNL8zgpGM4jcu
sdJ7bxUr+Fve5PuvxxqYR3vOGk+NveXH/AIXmSZv5g3nqlA17il5Mq2cz6A1
D8nD6eiHtxOdGSGP5orxVa4xRp4Ze98fC8tYziPyeFb78V7DWibI/wK9VJvA

         "]], PolygonBox[CompressedData["
1:eJwl3WW4VkW7AGC6u7uRkpYGKWlp6e7uBpHu7u7u7u5uERCQ7hIQKYHvXuf8
uC/2tZ89M2tyzZo3SNm4Q5X2oUKECPEuTIgQ4fw7nBGMZBSjGUP30CFC9KAn
vehNH17yir95zRve8onP/McXvvKN0vFChChDWcrxM+UprfwylKUcP1OeCmIV
qURlqlCV+fJawEIWsZglrGYNa1nHejYwmSlMZRrTmcFGNrGZLWxlG0tZxnJW
sJJVVHBNFalEZapQlV/F+vIb/ejPAIYzgpGMYjRjGMs4xjOBiUxiIIMYzBCG
MozHPOEpz3jOC35RdjWqU4Oa1KIghfiRwhShKNnITg5y8gO5SENaviMd6clA
MpKTgpSkIjUdld2JznShK91oTRva0o72dCCBNAlJRGKSkJRYxCYOcYlHfKIQ
lWhEJwYxgzFKeCIQkUhEpjktaEkrWtOGhjSiMU1oSjNqU4e61KM+DfjHtb7j
X97zgY9kFMvE92QmC1kJQUhCEZowhCU3echLPvJTIBgnkvTlN/rRnwHcUMZN
/uIWt7nDdnawk13sZk8wj0KaL5SlHD9TnmIU5ydKUJJSJCAhiUhMEpISi9jE
IS7xiE8UohKN6MQgJslITgpSkorUFKQQP1KYIhQlN3nISz7yU4BsZCcHOfmB
XHTXFj3oSS9604eTnOI0ZzjLOR7zhKc84zkvOM8FLnKJ37lMGmWk5TvSkZ4M
ZCQT35OZLGTlD2mucJVr/Ml17uqDe9znAQ95xF2xe9znAQ95RHWLbA1qUova
1GGvNPvYzwEOcojDHOEoxzjOCU5yitOc4SznOM8FLnKJ37lMU5rRnBa0pFUw
T11TG9rSjvZ0oKVrakVr2tCWdtSlHvVpQEMaMTGCdYvJTGEq03gpr1f8zWve
8Jbm1u4WtKQVrWnDDbGb/MUtbnOHf4J7E//yng98JJy+CU8EIhKJyIQgJKEI
TRjC0lGoE53pQle68Ye2uMJVrvEn14P7gLptYzs72MkumkrTLKgHLYL2ohU/
RTPfKEkpSlOGSlSmClX5hWoUVOdC/EhhilCUaGLRiUFMYhGb+1GNJx7yiMc8
oaxYOX6mPBWoSApSkorUpCEtP1KYIhSlGMXJSz7yUyC4PgoxXV/OYCazmM0c
5jKP+SxgIYt46pqe8ZwXvOQVi8WWsJRlLGcF3ysjM1nISjayk4Oc/EAucpOH
70hHejKQkUz8rYzXvOEt//COf3nPBz7yic/8xxe+8o0Q8ggZlKMP8pCXfOSn
AIvFlrCUZSxnBbvZw172sZ8DnOUc57nARS5Rl3rUpwENacRc5jGfBSxkEcc5
wUlOcZozxDNG4wf3VRKSiMTBuBXbxnZ2sJNdrGQVq1nDWtYRh7hBfsQnAQmJ
QEQiEZkoRGU9G9jIJjazhVCEJgxhCUd4qlODmtSiNnVoTBOa0ozmtOAvfXGL
29zhLvdIom5JSUZyUpCSSEQmClGJRnRiEJNYxCYOcYN9ijncje70oCe96E0f
fqUvv9GPYHPcgY50ojNd6M8ABjKIwQxhLvOYzwIWsihYJ5nEZKYwlWkMZRjD
GcFIRjGaMYxlHOOZwHRmMJNZzGYOf3KdG9zkL26xmz3BfYZ97OcABznEYY5w
lGMsZglLWcZyVnCcE5zkFKc5w+9c5g+ucJVrnOUc57nARS6xklWsZg1rWcd6
NrCRTWxmC7e5w13ucZ8HPOcFL3nF37wmlT5OTRrS8h3p+Cr2jRB+DkkoQpOe
DMH+jkx8T+Zg3+dvP/KJz/zHFxrThKY0ozktCCNNWMIRnghEpJi1ozg/UYKS
lOKhNI94zBOe8ows0mQlG9nJQU7q04CGNKIxTchPAQpSiB8pTBGKBuVTnJ8o
QU1qUZs61KUeJSkV7CspQ1nKUYWq/EI1qlODH8hFbvKQl3z8THkqUJFKVGai
uT2JyUxhKtOCdVCXNKAhjWhMEwYyiMEMYSjD+NE9ozBFKEoxilOdGtSkFrWp
Q17ykZ8CFKQQZSnHz5SnAhWD/Ut418V0ZjCTWYxnAhOZxGSm8JM0JShJKUpT
Jri/6eMVrGQVq1nDZrawlW1sZwffSZOO9GQgI5loTBOa0ozmtGA0YxjLOMYz
IbifkpksZCUb2RnKMIYzgpGMoi71qE8DGtKISlSmClX5hWokIjFJSEoyktOf
AQxkEIMZwh/hrAtc5Rp/cp1s6pydHOTkB3IFz/ViC1jIIhazhKUsYzkrWMkq
ZjKL2cxhLvNYzRrWso71bGA7O9jJLnazh41sYjNb2Mo2DnOEoxzjOCe4wU3+
4ha3ucNkpjCVaUxnBic5xWnOcJZzPOYJT3nGc17wklf8zWve8Ja97GM/BzjI
Ic5zgYtc4ncu8w/v+Jf3fOBjcNBj7IYkFKEJQ1g+iX3mP77wlW+EEwtPBCIS
icj01sd9+JW+/EY/2tOBjnSiM12C8SGvQQxmCEMZxnBGMJJRjGYM34U1L0hP
BjKSibFi4xjPBCYyKWhH1/SM57zgJa/4m9e84S3/8I77POAhj3jME/7lPR/4
GLQLn/le2ZnJQlaykZ0UpCQVqUlDWn6kMEUoSjGKk4Oc/EAucpOHvOQjPwUo
SCEiEJFIRCYKUYlDXOIRnwQkJBGJSUJSkpGcaEQnBjGJRWy66ptudKcHPenF
f+r8ha98I4TfhSQCEYlEZKIQlaP+5hjHOcFJTrGfAxzkEIc5wkUu8TuX+YMr
zGYOc5nHfBaQQhkpSUVq0pCWlrSiNW1oSzviEJd4xCcBCflLXre4zR3uco+d
7GI3e9jLPtayjvVsYCObgvkjr9CEISzhCE80ohODmMQiNpul2cJWtrGdHVzl
Gn9ynRvcZCGLWMwSlrKM5axgJatYzRpOc4aznOM8F6ip62pRmzrUpR5RxKIS
jejEICYNaURjmtCUZlSyR6lMFaryC9Wobe2uQ13qUZ8GwX1NLB3pyUBGMgX7
U8/kt7jNHe5yLziHEotLPOKTgITB/kjsGc95wUteBedQYimDfR+pSUPaYD8o
9po3vOUf3gXnYmIlKEkpSlOGvOQjPwUoSCEGSzOEoQxjOCNoSCMa04SmNAvO
v6QpTBGKUoziwb5Y7Bp/cp0b3AzOm8QyB/s+spKN7OQgJz+Qi9zkCfa/0jzg
IY94zBNGMorRjGEs4/iX93zgI5/4HJyPyCt0sG8lLOEIH+y/jYlNbGYLW9nG
ZKYwlWlMZwarWcNa1rGeDexlH/s5wEEOcZgjHOUYxznBWMYxnglMZBLb2cFO
drGbPfynDl/4yrfg3Me1h2SpH5exnBWsZBUzmcVs5jCXeSSSJjFJSEoykhON
6MQgJrGIzXxpFrCQRSxmSbAsikUkEpGJQtRgfri2alSnBjWpRQUqUonKVKEq
talDXepRnwbEMvdiE4e4xCM+U8WmMZ0ZzGQWPelFb/rwK31JI01aviMd6clA
MpIH6yspSUVqSlOGspTjZ8qTgIQkIjFJSEpGMgX3STKThazkJg95yUd+CvBb
GPsF+jOAgQwKXqcQy04OcvIDuahAxWAdojJVqBrkQz/6M4CBDKI5LWhJK1rT
hra0oz0d6EgnfqEa1akRrJvUojNd6Eo3utOD2tShLvWoTwMGM4ShDGM4I+hJ
L3rTh1/pG1y/vulHfwYwkEEUEyvOT5SgJKWCfLRRL3rTJ3hdgb5clOYSv3M5
OL/mCrOZw1zmMZ8FHOUYxznBSU4xnglMZBKTmUJb2tGeDsG5Kp3oTBe60o3u
9KA5LWhJK1rThoLqUIgfKUwRinJa7AxnOcd5LrCfAxzkEIc5EpSrzl3oSje6
04O2tKM9HYLXq+jEL+5J1ahODWpSi+XyWsFKVrGaNWxmC1vZxnZ2sJNd7GYP
e9nHWtaxng1sZFMwz+Mbr1ShKr9QjfaegTvQkU50pgtd6UZ3etCTXgyPaBwx
klGMZgxjGcd4JjCRSXSkE53pQle6MZNZzGYOc5nHZKYwlWlMZ0ZQnjYaxWjG
MJZx/CrWl9/oR38G0J0e9KQXvelDejKQkUx8T2YO2hsd4jBHgn0kx4LnWmVM
YCKTmMyU4HUDadrQlna0pwNnpTnHeS5wkUvB86pYUpKRnBSkJBWpSUNaviMd
x6U5wUlOcZozwXO4WDOa04KWtKI+DWhIIxrThPwUoCCF+JHC7Ixk/LCbPexl
HzGiuN8Qi9jEIS5rxdaxng1sZBPxxOKTgIQkIjGDtdEQhjKM4YwgvVgGMpKJ
78lMEpKSjOSkICW71XkPe9nHfg4E/SR2hKMc4zgnqKlutahNHepSjx/IRW7y
kJd8ZCEr2chODnJShar8QjWqU4Pl6ryClaxiNWv4Waw8FahIJSpTklKUpgxl
KUcRilKM4vxECbaq2za2s4Od7GI9G9jIpmAfzxZWsorVrGEt65jtmuYwl3nM
ZwHZyE4OcvIDuVjIIhazhKUsozNd6Eo3utODghTiRwpThKIUozg/UYKSlKI5
LWhJK1rThtKUoSzlgnakPD3pRW/68Ct9Gc8EJjKJyUwJxqO228RmtgTtyLZg
3THmutCVbnSnB1OlmcZ0ZjCTWeQmD3nJR34KMJghDGUYwxnBSEYxmjGMZRy/
0Y/+DGAgg4hkjEYmClGJRnQqiFWkEpWpQlXa0o72dKAjnXiojx/xmCc85Vnw
vKfOMYlFbOIQlzCEJRzhiUBEIhGZKEQlGtG5La873OUe93nA71wOztW4wlWu
Bc+30sQnAQlJROJg/rjWalSnBjWpxVdpvhHC34QkFKF543dv+Yd3/Mt7GkrT
iMY0oSnNqE0d6lKP+jTggzQf+cTn4ByBL8E8UcYa1rKO9WxgPgtYyCIWs4Tn
0rzgJa/4m9csFVsWrAesYCWrgnVGX+YiN3nISz6ykJVsZCcHOclPAQpSiB8p
zFV1uMafXOcGN/mb17zhLf/wLhhvxnQ/+jOAgQzivtiDYLzwiMc8IUdk5fMD
uchNHvKSj/wUoCCF+EuaW9zmDne5F8x/scIUoSjFKM5psTOc5RznucB+DnCQ
QxzmCP/xJRgXfCOEPELyHelITwYykomj/uYYxznBSU6RQiwlqUhNGtLyr9j7
YFzwkU985inPeM4LXvKK76XJTBayko3sJCIxSUhKMpIzmjGMZRzjmcB0ZjCT
WcxmDj9RgpKUojRl2KzsLWxlG9vZQVmxcvxMeSpQkerUoCa1qE0d6lKP+jSg
IY1oTwc60onOdKExTWhKM5rTgolMYjJTmMo0KlGZKlTlF6rR05jrRW/6BPsz
+jJXbB7zWcBCFrGYJSxlGctZQVe60Z0eQb70YijDGM4IRjKKlaxiNWtYyzr6
M4CBDGIwQ1jPBjayKWh3tvCHOXyFq1zjT64H66hYXOIRnwQkJAIRiURkohCV
45zgJKc4zRmKmNtFKUZxfqIEz8Ve8JJX/M3roL/Fygf3BypSicrMZBazmcNc
5jGfBSxkEYtZwmSmMJVpTGcGS1nGclawklW8UfZb/uEd//KehzziMU94yjPC
SBOWcIQnAhH5IPaRT3zmP77wlW+RgwNA85xQhOas353jPBe4yCX+5Do3uMlf
3OI2d7jLPe7zgN+5HPQnV7jKNaIRnRjEJBaxg3Gj7DXBPpd1rGcD29nBTnYF
+1H20J0e9KQXvelDRzrRmS50pRsDGRTsixnCUIZxUNmHOMwRjnKMrWxjOzvY
yS5CETpob8ISjvDsZg972cd+DjBWGeMYzwQmMonWtKEt7WhPB+rTgIY0ojFN
2MgmNrOFrWyjJKUoTRnKUo6mNKM5LWhJK4YzgpGMYjRjqEJVfqEa1alBTWpR
mzrUpR6/0pff6Ed/BnDDXL3JX9wK9jHc4TFPeMqz4L7OC85zgYtc4ncuB7+X
1wUuconfucyfnoGvc4ObwftFuMVvUV0H/RnAQAYF75cSe8RjnvCUZxSLYf7z
EyUoSSlKU4aylONnylOQQvxIYYpQlApUpBKVqUJVBit7CEMZxnBG0JNe9KYP
v9KXkYxiNGMYyzia04KWtKI1bWhoTW9EY5rQlGY0FGtEY5rQlGb8rs6X+YMr
XOUabcXa0Z4OdKQTtalDXepRnwaMZwITmcRkpvCLOlejOjWoSS0a0ojGNKEp
zUhGclKQklSkJgEJSURikpCUjGTiezKThaz8E936yL+85wMf6SnWi9704Vf6
sp8DHOQQhzlCW9rRng50pBO5yUNe8pGfAsHfa+t2tKcDHelEOLHwRCAikYhM
bepQl3rUpwHNaUFLWtGaNkQhKtGITgxiko3s5CAnP5CLT+r8mf/4wle+EUIs
JKEITRjCkoa0fEc60pOBoxzjOCc4ySmm6uNpTGcGM5nFUY5xnBOc5BRpSMt3
pCM9GchIJr4nM1nISjKSk4KUpCI12chODnLyA7koSCF+pDBFKEpu8pCXfOSn
ALGITRziEo/4FKM4P1GCkpQiAQlJROLg/Wck5SKXgvnEZf7gSjCfzaU+/Erf
YD2iH/0ZwEAGMZghwfv4pDnDWc5xngtB+4rNYCazmM0chjIsOP9jBCMZFcxj
aa7xJ9e5wc1gHREbw1jGMZ4J7Bc7wEEOcZgjRCEq0YhODGIG9bPmXuEq14L1
l+vB/kZsEYtZwlKWsZwVrGQVq1kTrA9Uozo1qEkt1rKO9WxgI5vYyS52s4e9
7GM2c5jLPOazgM1sYSvb2M4OQhCSUIQmDGGpQEUqUZkqVOUfdXvHv7wP9k98
DO5r3OQvbnGbO9zlHvd5wEMeBfdjeZWhLOX4mfI8FnvCU57xnBeEEwtPBCIS
ich8EvvMf3zhK994ySv+5jVveBvc5/VxK1rTJljfaReMN3P4DGc5x3kucJVr
/Ml1bnCT7taOHsE6Si9604eOdKIzXehKN36lL7/Rj/4M4Lay73CXe9znQTAu
xcYxnglMZBLDGcFIRjGaMQxkEIMZwlCGMZNZzGYOc5nHfBawkEUsZgmrWcNa
1rGeDRzmCEc5xnFOcJJTnOYMZznHUpaxnBWsZBXnucBFLvE7l7nBTf7iVtAu
3OEPrnCVa/zJdTayic1sYSvb2Ms+9nOAgxxiMlOYyjSmMyNoF/ekOcHzH/OC
91exgJf2WK/4m9fBuQ9vucs97vOAhzwijWfgtHxHOtKTIXg+FtvBTnaxmz0c
5ghHOcZxTnCSU5zmDGc5x172sZ8DHORQcH3G4mve8Da43/Mu2CcoOyGJSEwS
kgbnMdK841/e84GPQf7mxj72cyDY93OIT2Kf+Y8vfOUbyeSVPDjPICWpSB2c
ixCSUIQmDGGJQlSiEZ0YxCQWsYlDXOIRn3CEJwIRiURkLqrbJX7nMn9whe36
cgc72cVu9tCUZjSnBS1pFYxvadaxng1sZBMLWcRilrCUZcH9nWlMZwYzmcVs
5jCXecxnAY+V8YSnPOM5L7jLPe7zgIc84iWv+JvXvOEtWchKNrKTg5zBuqCM
CUxkEpOZwmCGMJRhDGcE93nAQx4F18cT/uIWt7nDXe4xklGMZgxjGUdnutCV
bsE6SA+Ws4KVrGI1a/iNfvRnAAMZxGa2sJVtQf+xI2hnc28a05nBTGYF739U
51zkJg95yUcRilKM4vxECb5aQ78Rws8hCUVowhCWcIQnAhH54G8/8onP/McX
koglJRnJSUFKIhGZKEQlGtGpTwMa0ojGNCEGMYlFbOIQl/wUoCCF+JHCQf8r
+y3/8I5/eR98DkEsPglISCISU5JSlKYMZSlHejKQkUx8T+ZgPMrrBS95xd+8
popYVX6hGtWpQU1qUZs61KUeqUhNGtLyHen4mfJUoCKVqMx/YbQrX/kWfD4w
rP7hJ0pQklKUpgzt6UBHOtGZLvyRzLznKtf4k+vc4CZ/cYvb3OEu97jPAx7y
iMc84SnPeM4LTnKK05zhLOc4zwUuconfuUyFhOpJJSpThaqUpgxlKcfPlKd3
fPsFfqUvv9GPKLGNJ6IRnRjEZC3rWM8GNrKJf5T9jn95zwc+slNsF7vZw172
cZRjHOcEJznFfg5wkEMc5gib2cJWtrGdHbxUxiv+5jVveMsnPvMfX/jKNw5z
hKMc4zgnCJFc/xOK0IQhLFGISjSiE4OYDJdmBCMZxWjGMF3bzWAms5jNHEYz
hrGMYzwTGMowhjOCkYxiIpOYzBSmMi3IT53nMJd5zGcBq5W9hrWsYz0b2Ms+
9nOAgxxiOzuC/mEXu9nDWMYxnglMZBIb2cRmtrCVbUxmClOZFtSfGcxnAQtZ
xGKWsJRlLGcFK1nFTGYxmznMZV6QXt0WsZglLGUZy1nBSlYF9WcNpznDWc5x
ngv8Rj/6M4CBDKInvehNH36lL79QjerUoCa1GMwQhjKM4YygGMX5iRKUpBQJ
SEgiEpOEpFSgIpWoTBWqkozkpCAlqUhNZ7rQlW50pwfNaUFLWtGaNsG8imNc
c5JTnOYMiUhMEpKSjOS0laYd7elARzoRRywu8YhPAhIy11icx3wWsJBFNJSm
EY1pQlOaEU2a6MQgJrGITX9pBjCQQQxmCGmkSct3pCM9GchGdnKQkx/IxX98
4SvfCCHvkPzl51vc5g53uce/vOcDH/nEZyJIE5FIRCYKUbkqdo0/uc4NbnKR
S/zOZf7gSjBe1WEJS1nGclaQUSwT35OZLGTlb17zhrf8wzvu84CHPOIxTyhN
GcpSjp8pT0EK8SOFKUJRnvKM57zgJa/ITR7yko/8FGA8E5jIJCYzhalMYzoz
mMksRjKK0YxhLOOC/kmgf8hNHvKSj/wUoCCF+JHCFKEoxSjOT5TgE5/5jy98
5RvxrBHxSUBCEpGYMIQlHOGJQERSkZo0pOU70pGFrGQjOznISXoykJFMfE9m
kpCUZCQnBSnpndQ6wq/05Tf6EUksMlGISjSi8wO5yE0e8pKPpjSjOS1oSStK
UorSlKEs5YhBTGIRmzjEpSOd6EwXutKNIhSlGMX5iRLkpwAFKcSPFKY1bWhL
O9rTgfo0oCGNaEyToN3tLcITgYhEIjLZyE4OcvIDuWitL9vQlna0pwMd6URn
utCVbpSkFKUpQ1nK8St9+Y1+9GcA9WlAQxrRmCbUpBa1qUNd6tGUZjSnBS1p
xWGOcJRjHOcEe9nHfg5wkEPEUrfYxCEu8YhPbvKQl3zkpwBRiEo0ohODmJyU
1ylOc4aznCOjWCa+JzNZyEoykpOClKQiNQlISCISk4SkpCEt35GO9GTgrLXv
HOe5wEUuUVMf16I2dahLPX6mPBWoSCUqc8O13uQvbnGbO/zBFa5yjT+5zl3u
cZ8HPORR0L/y6stv9KM/Azhojh3iMEc4yjGOc4KTnOI0Z+guTQ960iuYt/Th
rNg5znOBi1zisbKf8JRnPOcFaewF0/Id6UhPBsIRnghEJBKReSnNK/7mNW94
SwhtHZJQhCYMYflH7B3/8p4PfCSBvBKSiMQkISnJSE4KUpKK1MQiNnGISzzi
U0Wdq/IL1ahODX5X58v8wRWuco3d7GEv+9jPAdazgY1sYjNbWMwSlrKM5axg
OjOYySxmM4e5zGM+C1jIIj7wkU985j++8JVvhHDNIQlFaN743Vv+4R3/8j7o
V213gYtc4ncuM1FsEpOZwlSmMZRhDGcEIxnFQx4F44InPOUZt7nDXe5xnweM
ZgxjGcd4JvCcF7zkFX/zmpWsYjVrWMs6+jOAgQxiMEPYyja2s4Od7KKKulXl
F6pRnRrBPDOHr3ODm8E+iVvsZg972cd+DjAwlvIYzBCGMoyxjGM8E5jIJP7g
Cle5xp9c5wY3+Ytb3OYOd7nHfR7wkEf8aM9UmCIUpRjFySKWlWxkJwc5+YFc
5CYPeclHEYpSjOL8RAnyU4CCFArKozAxiEksYhOHuDzmCU95xnNeEI/4JCAh
iUhMKlKThrR8RzrSk4GMZOJ7MpOEpCQjOSlIyUte8TevecNbznOBi1zidy7z
ic/8xxe+8o3t7GAnu9jNHlpq01a0pg1tacdhsSMc5RjHOUEYwhKO8EQgIh9i
mqd84jP/8YWfKEFJSlGaMnzlGyGkDUkoQlOSUpSmDGUpx2rWsJZ1rGcD81nA
QhaxmCX8wzv+5X1wfXxkOCMYyShGM4alLGM5K1jJKk5yitOc4SznmMwUpjKN
6cxgJrOYzRzmMo+97GM/BzjIIX6lL7/Rj/4MoCOd6EwXutKN7vSgJ73oTZ9g
/JjbSUlGclKQklSkDu5XpOU70gX7Z+IH9xMSkojEhCEs4QhPBCKSngzBvoNM
fE9mvhor3wjh55CEIjRZyEo2spODnMF9zN9+5BOf+Y8vxBCLGeybiE0c4rJb
bA972cd+DlCdGtSkFrWpE3xegw50pBOd6UIkeUUmClGJRnQaizWhKc1oTgvW
s4GNbGIzW9jKNrazg53soi71qE+D4HmYRpQ1xsvxM+WpQMVgXoiVoCSlKE0Z
jnOCk5ziNGeCz6Xo46r8QjWqU4Oa1KI2dahLPeLF1b8kICGJSEx9sQY0pBGN
aUJr2tCWdrSnAz9TngpUpBKVaUozmtMiWEdoFcwP13qO81zgIpdIouykJCM5
KUjJQ7FHPOYJT3nGQQ4F6xBHOMox0kuTgYxk4nsyk4rUpCEt35GO36W5zB9c
4SrX+JPr3OAmf3GL57zgJa/4m9fc5g53ucd9HlBJX1amClX5hWpUpwY1qUVt
6lCXetSnAQ1pRCX32spUoSq/UI3vSEd6MpCRTNSlHvVpQEMa8T2ZyUJWspGd
vOQjPwUoSCF+pDBFKEoxipODnPxALnKTh+rUCJ4DqEVt6jCRSUxmClOZxmjG
MJZxjGcCLWlFa9oE51C0oz0d6EgnOtOFoQxjOCMYySi60o3u9KAnvYLzJQYE
+xcGMZghNKYJTWlGc1rQmz78Sl9+ox+xYluPgvMw4hKP+MH5i1g5fqY8FahI
ClKSitSkIS1zmcd8FrCQRdzmDne5x30eEMnYjUwUohKN6MF4FrvMH1zhKtdY
zwY2sonNbGEr29jODnayi5XG7ipWs4a1rOMnsRKUpBSlKUMMZcckFrGJQ1zC
EJZwhCcCEZkuzQxmMovZzGExS1jKMpazgoc84jFPeMoznvOCl7zib17zgY98
4jP/8YWvfCOEawhJKELzxu/e8g/v+Jf3HOQQhznCUY4RTh+HD84FiUgkIrPS
XF3FatawlnUkIjFJSEoykpODnPxALnKThzjEJR7xSUBCviMd6clARjLRlW50
pwc96UVv+vArffmNfqQgJalITRrS0p8BDGQQgxlCNKITg5jEIjahCE0YwhKO
8PxIYYpQlGIUpyWtaE0b2tKOCEQkEpGJQtSgXsZcN7rTg570Iq9YPvJTgIIU
4nsyk4WsZCM77elARzrRmS5BOs/ShfiRwhShaHC+IXaO81zgIpf4k+vc4CZ/
cYuhDGM4IxjJKEIYEyEJRWjCEDY4DxUbw1jGMZ4JTGcGM5nFbOYwl3nMZwEL
WcR6NrCRTWxmC4tZwlKWsZwV/M5l/uAKV7nGRCYxmSlMZRq72cNe9rGfA9zm
Dne5x30e8JBHPOYJT3nGVraxnR3sZBfHOcFJTnGaMzznBS95xd+85iCHOMwR
jnKMN7zlH97xL+9pGdZ4ozVtaEs7fra3K08FKlKJygxkEIMZwlCG0Tqx9LSl
He3pQEc60ZkudKUb3elBT3rRmz78Sl9+ox/9GcBABjGYIQxlGJOZwlSmMZ0Z
zGcBC1nEYpbwB1e4yjX+5DonOcVpznCWc2xkE5vZwla2sZ0d7GQXu9nDTGYx
mznMZR572cd+DnCQQyxlGctZwUpWcZ4LXOQSv3OZwxzhKMc4zgnGMo7xTGAi
kxjOCEYyitGM4QY3+Ytb3OYOGZNYL/mezGQhK2lIy3ekIz0Z+IVqVKcGNalF
MpKTgpSkIjX/KOMd//KeD3zkJa/4m9e84S2f+Mx/fOEr31jNGtayjvVsoLYy
6lCXetSnARWoSCUqU4WqxLFWxiUe8UlAwmA/La8nPOUZz3lBNmmyk4Oc/EAu
cpOHvOQjPwUoRnF+ogQlKUVpylCWcvxMeQpSiB8pTBGK0pBGNKYJTWlGc1rQ
kla0pg1taUd7OtCRToxnAhOZxGSmsJwVrGQVq1kT9J+2SEkqUpOGtMwWm8Nc
5jGfBXSmC13pRnd68JRnPOcFL3nFVKYxnRnMZBb/8p4PfOQTnxnMEIYyjOGM
oCe96E0ffqUvm9nCVraxnR38xS1uc4e73OM3+tGfAQxkEFe5xp9c5wY3Wcs6
1rOBjWxiIYtYzBKWsoz7POAhj3jME+obWw1oSCMa04QfkxoHFKEoxShOWcrx
M+WpQEUiEJFIRCYKUYlGdGIQk1jEJhShCUNYwhGeOMQlHvFJQEJSkJJUpCYN
aUlEYpKQlGQk53syk4WsZCM7P1GCkpSiNGWC82lt8YWvfCOE34UMzqHjGQ98
4COf+EwlscrBeS1V+YVqVKcGNalFberwHelITwYykom85CM/BShIIepSj/o0
oCGNgvNm1/aaN7zlH94F81OsCU1pRnNaEEIsJKEITRjCEoWoRCM6MYhJOMIT
gYhEIjKnw7g/cZZznOdC8L0oXOJ3LvMHVzjKMY5zgpOc4irX+JPr3OAm+znA
QQ5xmCP8p62/8JVvhLAGhAye+8VucZs73OUe93nAQx7xmCfB95jYW3SjOz3o
SS9+DWe+8hv96M8AkpCUZCQnBSlJRWrSkDb4Hj3SBenkNYCBDGIwQ4Lv1xPL
QEYy8T2Z+YFc5CYPeclHFrKSjezkICdFKEoxivMTJYhHfBKQkEQkDr7fUJ1f
84a3wffvh/n//4tiLetYzwY2sin4nn3XGpowhCUc4SlLuWBfRnkqUJF/pXnP
Bz7yic9UEqtMFaryC9WoSz3q04CGNKIxTWhKM5rTgurUoCa1qE0ddipjF7vZ
w172Bd/XI9Yn6E/68hv9WC62gpWsYjVrGMwQhjKM4YxgJKMYzRjGMo6FLGIx
S1jKMsYzgYlMYjJTmM0c5jKP+SxgM1vYyja2s4OpTGM6M5jJrGB+mXuX+J3L
/MGVYL7q45jEIjZxiEtJSlGaMpSlHMe1xQlOcorTnOENb/mHd0G/8p6HPOIx
T3jKM57zgpe84m9ec5BDHOYIRznGVraxnR1B/7GLD3zkE5/5jy+MZgxjGcd4
JnCbO9zlHvd5wO9cDt7XyRWuco0E2ighiUhMEpISi9jEIS7xiB/cX6W5zg1u
8he3iGatiR6ccxOTWMQOzjtjaA+e84KXvAo+ByLNOc5zgYtcomVk+yRa04a2
tAs+9yqv0IQhLOEITwQiBuffRCYKUZkrr3nMZwELWRTMH33cjOa0oCWtaE0b
2tKO9nSgPg1oSCMa04SfKU8FKlKJynSkE53pQle6EYawwfeYEp4IRKQ7PehJ
L3rTh+mudQYzmcVs5gTzXKwWtalDXeoRichEISrRiM5iaZawlGXBPGcFu9nD
XvaxnwPBeiRNVX6hGtWpwXqxDWxkE5vZwlCGMZwRjGQUX/kWNsT//ac+IQlF
aFb63SpWs4a1rKO7Z9Qe9KQXvekTvC/EmDvDWc5xngvs5wAHOcRhjpDMvS85
KUhJKlKTkUx8T2aykDX4fkhjJV1w7k4GMpIpOEcXu8afXOcGN/mLW9zmDne5
F3z+Mq5+pzNd6Eo3utODnvSiN334lb78Rj/6M4CBDGIwQxjKMJrSjOa0oCWt
mMksZjOHuczjqWt6xnNeBJ+34VXwvVli4xjPBCYyida0oS3taE8HhjOCkYxi
NGOYzBSmMi04D2UGF5Vxid+5zB9c4TRnOMs5znOBoxzjOCc4ySl2JzI+2cs+
9nOAucxjPgtYyCK2so3t7GAnuzjOCU5yitOc4SznOM8FLnKJ6cxgJrOYzRwO
cojDHOEox6ipzrWoTR3qUo/1YhvYyCY2s4XFLGEpy1jOiqB+6nyAgxziMEfY
ya6gPdjDXvaxUppVrGYNa1nHfbEHPOQRj3kSfP+RPW43utODnvSiJa1oTRva
0i7Y51ujv/CVb4SIaR4H55LqlpVsZCcHOfmBXOQmD3nJR34KUJBC/Ejh4HUt
cywzWchKNrIHr6uJXQjGEZeC1wO4HJQjlpMfyEVu8gSve4ld4SrX+JPrnOQU
pznDWc5xmCMc5RjHOcFd7nGfBzzkEXvZx34OcJBDQf2UnY/8FKAghZhszZrC
VKYxnRlsZwc72RW87sseVrOGtaxjPRsYyzjGMyF4Hw+T2MgmNrOFrWxjKctY
zgpWsor5LGAhi1jMEoYzgpGMYjRjgn+NoTGMZRzjmRDMK3XewU52sZs93OAm
f3GL29xhPgtYyCIWs4Q0xmLaYN0lXfB9cGRgtdga1rIumD9s4GfKU4GKVKIy
JSlFacpQlnIUoSjFKM5PlKA+DWhIIxrThI1sYjNb2Mo2/uEd//KeD3wknGsN
TwQiEonIwTwTe8JTnvGcFyxlGctZwUpWEUKakIQiNGEISyxiE4e4xCN+sH5L
84q/ec0b3hJFLCrRiE4MYpKAhCQiMUlISmN92YSmNKM5LWhJK1rThra0oz0d
6EgnOtMlWEcTmlfB6wyc4zwXuMglfucyf3CFoxzjOCeC931yKngfp7xSkorU
pCEt35OZLGQlG9nJQU5+IBe5ycN3pCM9GchIJvKSj/wUoCCFgnoouwtd6UZ3
ejCYIQxlGMMZwW/0oz8DGMggfqEa1alBTWrRk17B55Dow6/0pTZ1qEs96tOA
5rSgJa2C9w3Thra0oz0d6EgnGtKIxjShKc0YyShGM4axjAveF6vOiUlCUpKR
nB8pTBGKUozihCI0YQhLOMLzn7y+8JVvCYMvMDaO+dvPr3nD2+D9nbwLrtu9
pAMd6URnugTnL4ldL81pQUtaBef19nC72M0e9rKPmmK1gvNj6lCXevyk7BKU
pBSlKcO/yn7PBz7yic9UkaYqv1CN6tQgjjRxiUd8EpCQaEQnBjGJRWwSWesT
B+/7ICnJSB48j4hFJBKRiUJU/lL2LW5zh7vc4yrX+JPr3OAm93nAQx7xmCfB
PNIWxzjOCU5yKtgPix3gIIc4zBF2sovd7GEv+/hBnXORmzzkJV9wXm+NWMd6
NrCRTcF+WSxrcL5OdnKQkyIUpRjFg/6gBD9TngpUpBKVKUkpSlOGspQjFalJ
Q1q+Ix1/arvr3OBm0I7cCua5WIbg9RAy8T2Zg9dhxC7zB1e4yjW60o3u9KAn
vehNH36lL7/Rj9vc4S73gn0VD4Jxri1e84a3/MM7+osNYCCDGMwQ6lKP+jSg
IY0YyjCGM4KRjGKzvtnCVraxnR0kUbekJCM5KUjJQ2ke8ZgnPOUZU6WZxnRm
MJNZzGYOc5nHfBZQVppy/Ex5KlCRhWKLWMwSlrKMtaxjPRvYyCbGM4GJTGIy
U1jOClayitWsIYY6xCQWsYN5SNxgvCi7MlWoyi9UC9YjsbCEIzwRiBi8/iP2
gpe8CvqJ17zhLf/wLlgXeE91alCTWtSmDh/4yCc+B+sdX4J1QRnxSUBCEpGY
SEQmClGJRvTgdTBpvhHCzyEJRejgdTV76fd84COf+Mz/AO6lmrE=
         
         "]]}]}, {}, {}, {}, {}},
    VertexColors->CompressedData["
1:eJzE3fk3lO//wHEhlbW3kC17kS1rKstLiEoUURIllRZLUqkkiiwJaaFQypLs
a0hKSlJCZQuDuWffh2SN+M7nD/j+4Kfrpznn8dOc+77u63o955yZUfU953qS
n4+P75UKH58A77XjufPB2Pt0+K2je8pieBD+Haa8ZVLJMJjXOBuSyoB+ybsT
ocM4EPKRtpOQWLrb7x/gvEliAvURebwmYhgMFk5naG0lLdmfHsvcczmIBTMD
cQ/6lmFw5GfIBOMUccmuXpV7uRDYUDLQ4xGSS4CH67Hfpx4RluxTL1pwO6fZ
sHeVBNU1iQReldZ7YvqwJXvjxeUXQos5ULHCNGd4hAJ/u7JOb129dA9MUxk0
ludCwoUnUZJedNiX3TpJN8Ev2S8O5apQJLgQlrOOLzCRCet1pR9rH126e5L8
Nlbj2FBUX2i1zIgF591vnAl+gy3Z1/8JVhZ6zIBEoRBxFosO/rEqb7vWEZfs
XslT0xFlvPXllGId5kmCtis+GfZShCW7higV37t3AIJCtaoNRvqBOq/kdXax
f8neL1m5715hG+zbamMk5f0VLqnmNtg3fl2yF64Nz3iw9gOYuzee0rB5D5+8
3yUkijct2V85vpRctqEZrB2eDce+/gBK/kNV3uofl+zYcafNM9+/ATbe+TQu
vg2s5vSOWdPbluzv9x44ul+vG9KbVNXeP++CLZskxPu/di3ZK+ts6RoJ/SBf
Z9ihIN0Px0mi6vvN+pfskRHXXileHQGrZScUn60cgVmmyn9VO4eX7A24eOsG
FRIYda/arfuDCDon1BbvfMaW7EWrbbVrhehAbPNf8SSUBgPPxvrLhYlLdt8w
La+vHmwI6lZzNuJnAeN4ylYXUcKSXXREXGVCgQvrkyXCK7YxAVufO5FojV+y
s8TNTERucOCdy+G+3r0UaE66f4zfGluyq8xfJUVvY8H3YwIqtrx9jUS8lVWZ
SVyy93dnpAer0CEoq8D/ohAOxC5r/P4OlCV72fVqJe/3ZPBXfjFe8WgERvTb
/kphtCX7/XaRTxIJBMDVhlnUVRNhoeDfqfRjzP/XV2n2G5qtooD9BqbBHckR
2PBcd2Ewn7Zk/3CqMeJtARW8xL9YGCXjQFTGpvXuCSoyL5hLcWWvo8PE/CMj
7xU4kDy0arplOwWZXxNRX+YdwYDT6ScEi2txcOVs3ci4GhmZx89l/gxsZkLa
nk9qE/3D8Njgkz1FmITMbe5c0HqEY8Hx/SPFpTgM+vkz59fPEZD51bH3lwPI
vH2spcXccC8JyMzeLQ4sDJkrvlu7SvcLB7Cp9rAePyrMS7j9vUHEI/PLtwSM
cs24UFs6c0w4kgFWV19ctP07gsxZ2nPOt9I4oMR6oHZXlwX3k1LyfyphyNxr
J3b/+2YWWCdphn3R5vWKkJTryngCMg8fevDZgEEFwSdnFQQCqcC2fXRe8h86
Zxduq12VRgD3oJSfinsJ0C6qmW0/hEfmlTTGmsurcDCVbtB54tkgPE482HKq
cRCZy+RcHb3I6AOLF5VB9oF9EGhFvfjwXh8y9x1ymlLjzbkeCoMBpU2/wJBy
xn4v6RcyV/38NiIucgjuu5364aMwBMQcn9vhxkPIXFo7KWhwFQbihOoBw3Q8
ENdovezaOILMRfOPFi8fIUBZZ5nAwVTe/H2zYXemNIbMS+iS000mZBBc137y
0jAJBgerbpO8Ccg8w+SDyyNx3tz688XtjrtUuHK/cHFwAZ1D7xF9q0dMONoi
8MPqFQP81K2cFNvR+a9L69eo7OHA52/j9m/0WSD+MaHwqxeGzHczXjhbWnPh
utLj4QY7Buydz7gSQB5B5iphtPGNohzIMg8rke8iwcczFnUJ7zFkLriavmp/
ORP8hTe0aNcNwzPq5yNmiiRkznFgmc88psG+8w1n/cxw4DGR9+9IIQWZmzRe
D+V3JYP+na83+73w0Hb5S+JPEzoyH/Y7gju9hQC+ZQJHcqVIYGc/cepzNnPJ
/qXceHhPGBW0q13MZ7NwsD54Z0FjPHXJnmkzwJWk0qAXk+lLUMCBvsiq27sD
KchcqeepitEeBrw+/Z+Ely8OLPqPeus4k5H5yycXvF/GMeHeR/3myIvD8I7W
0nzCioTM/X5NDb94xALPlqfbRN0w6JioWD1iRUTmvXY0UukDNiRP2OdpOxJh
5zzsKLIlIPPW4bgOvwMccCVJHy/4TIYvo2da+gIxZP7ht0PXlykO7An253sZ
TYOKLYLVQ5F4ZF5i7KUorcoFt76bNey1TNi3SvlEnDE6dzzhYeWlwwGtwvQv
ZZtYoPTRp13qCobMn/n5dQ0fYkLFleKs/FgGMMcsuhypBGTeY5nDz06kgHXO
p1qRjRSIwFH+u8xG5yFFXW5nFvBQ+3z0iP8tPFg7eKWvVxpB5rl/C6fPwACo
5XlVhXf0w67JhsBv3H5kHh198Gfk7gEwPqJp1tzfD2VtQvUCf9G5nWKsSFzF
CKgt37O53GoEKl68PiZ1ahiZsxNMir8+J4Jsi5qC534i2MXXup+8gSHznz5b
knvyKSAvFxy8fjsF9kRGHqjmEJD5cUuWo/cVGmyRvsJvNE4F6wvyhlQBIjIn
Bs4c19JlwBcLyuaHcXTo/y9noVQWnXsdP/S2pZkJTQM7tff3MqBi2dw3xXoC
Mq84Zu3sX8WGK+ue7DE1ZoFrpFxc9xCGzGvrL1lsWeTA2lOztRf/MQHK10zf
uI1H5mGzPx5cl+CCMfmwYJY8Hea5DgYPHdE5P+ayNhtjgw5H3K3ShgT5ZvYO
F0cxZJ5Vc5Zf9C0ThKarLRLbh6GC5ui3/T8SMg/g5/Zp/qVBRP9i4C4pHLw5
klqf501B5o2s9UWlyyhgfqBmTFVlBILnaRuqSmjI3CBxq16WMhF0O7j3DfiJ
EBF76Y4Ym7FkF/pYI3d0CwMK0rn2Ittx0LlfKw+OkpfsTPGxX7KOTAge6dJu
EB8GzsifpykhJGRO9vXNX+vCAqllggS/ZDykz6aOGMQQkbkX7lKWrSEbKjNs
Lr6KJcAPbefiDy8IyFyyrTnsNYMN36prjfN8SHC6z2QwhIIh8ycTFfIbYzhw
9kQvrcKHAlUTMR99tqFzvl5nBdtxDuRE6Q0JnqbBpFteURDvHEHlARv4Vu8x
4cIp4tqaslQG/DUsv9fIj84ngy1J8V0cMHl5Yvt3bRZo91188WIAnVeUxvn6
z/Pmj2Ofrj98x4SPoc8T6o0JyHzDGKnKWZgOyRsp+yeu0sCQJNqIEyYi809P
Np/mnCDC4zxp3B/e/KpLUJB/cBRD5itTGwxnawZhgi/S+8ruQbhHPH6ZemYQ
mYdImSsZ/+yFd+dtDTfv64Wsid99rEu9yDxunnTreNAA7LnZds3uXz/c2SQ/
dkBpAJn3vPV6OBKDgW6Yzea0HRhsvn4l4GflCDIfliqM4rwkww1QdOtyIsOH
v9Htq54SkLlmXvaFSHcafLk3wd/8kwr7ajvvWfDmLFSuEqcm83IXAwic5OWC
uXSgzFmLyMij89u95RtD4piwVkX+RVQBA/w69PIGugjo/I5z1eYeFozdfHqi
9hkT6mM3/sDs0PmFL8vurtvEgStqAx/vb2LB+NY3AhMXMWS+7cjzFEEZLqTZ
joexfZmgeVhrMWsvHpkz07eGL2dzgJsRWEXcTgPLc6n3ctPQ+cEtqYbKBWyQ
iBjovhPPew7Lbvbl6RGQuc/xHynmYUxICnL79Nt7GHa4yXdM7CIh8yvnAk2S
umkwL79uuYUaDiby553qr1GQuYroi5vH/5EhuMHk+7DmCOh3XZZdXkFD5iy1
xoOPrIig8O1lVMAwAbpuilyr6WYs2ddsGTqSvYUJAnOVoVWjQ+B0bd/lq1Gk
JfsyH/JfNQMWqNXbnegWxkNa/revq/KJyLxIvlhh3yILfD9nu/5TI0DuClml
O78IyPybkNjZmHdsOLlsREv4OxEq7vC9WyuDzptuFjvbOXPA+rKM5VAxGVpL
Xpa2hWLI/IeJ6mP/7xwQeZvSpPSAChVM5lbtbjwytx9zbf2kzgWfj59uxabR
Yb1r3K0iFXSedfWR2521XCgK+dL8wIMJ37bT8I2O6DwgkT5Uu50DyTWs6RW8
c39QOanz0kkMmU95nvGQGGfCwpvdAzXTDGhub3PwfkFA5smblPeF91FBbHXN
lyeHqUC/I6ioP4/O3QvfZ2/8SIDaf1dENoYRYJ9xb5ebEIbMTURDDGfDhiBH
0fIvV2YI+Fs7xf8ZDCHzQrmOu16+g5DyTCw/YHIAqnzXC9tLDyLzlKBPZdqe
I6DZNnUuiDkMe8JnLrwxG0bm9KOJT/Y6EqHKYFRxapEAb5r4rse5YMhcPvWn
V0ssBfTGBcZd1SkQakuf02ETkLlfoK3r1QAa3FCIO69Go8Lv3C/C7gJEZH7g
83/KO2h00Na6fDvSgQ4n09n/nZRG582lCTbyhkz43Frue+Q0A1q0/EQrpgnI
/EmSjZF2GgsidiS5Zp1ngnvi4c+HjqLzkC83vS31OTAcjDmm8861xrv8LWWX
MGSecffNHYF1XMgwqnt9w5gJsSeNfuEs8ci8r3ZD7JpuDoROkSouFVJhmGue
EfgNnX8smdp9Yhcb4hTOFo/UEuB0wLJ9NUkEZF7ytOs/YRoDjENVbj/0GwLq
6uiLn76QkPlHjwu6lrI0+DdWJ8E4iQP7lwqlpWJUZN7UfPPWN3UyZGxvjdau
wEOJVIRGtgcdmZelNjuFehJgpj073YxNhIOk0Fb+OOaSfQ9BvwdnyYCy3sC/
trtxEIL/GBjjSV6y/9Vpx6/ZywRbvGmFv/QweJk8qVQ7R0LmV90lcp33sODU
6yK+PdfwUH/Na3DyNhGZlwVP3X2rwQZ/CwHPqkACbFtrrmdVRUDmzrJp1FAC
G1zjmgrO7yCB+PzodDwXQ+bcjccKj8VxIKDGtX/ZaQrsjb2zYtQMnSuBWHbU
PAcu+dTV5+bToDlGqbHxAh6ZX76Gr7qzkQumZx7MJY8wAAt0TRdWQuf7fjRS
k+5zwKsy9lWJLgu4JusKldQwZP6m5V42ZLPAvvW11uBVJlxtgc3PePsdKl9s
0bN7akKHde5zanuzaeAhlmWAiRKRufag+KsVbmRI6tB/PTNHgltfqemrzhGQ
eevFiI8NuwmgdKTk6IvlBFjHZD+ouo1H5sZrV7i1dWDQFqD7uOkOBgZakRnl
fOg8vt7vs8dRIrgeu7g2ag0RbPIJX6O9MGTuuXvH3RWiFKgauzcaVk6G5Bad
UHY3AZm/+1xqNTFKhcfPhT84XaDCF0/OspP/0DmnLVyj7jwdvl/YFrN+kAZZ
h/Ik2iSIyDxSPX/kSyUDOLkTWQQBBvTM7jMWU0bnG3SE7bkFTPh5dUuq7wcG
KNb9OJfyiYDMt3p/vXBmPRsi/k1tWjnEhP1JUZ4Waujcy51l/DyaAxvqXyko
6rGgZ4eWTrI+hsytH1wIbjLgwsyp6O7aUgaMrbnzp1EEj8xl9pkEYVkcaK6S
LTlVQ4FDe/0C1yhhyDyvLPMfHscCpULP1TCEQfC51hPDfwnIPMlFc+d//gyg
r36RZZmGg+7u6Qf3jcnI/Kat8OB8KhU0IuI9Zh7ioE+DUqLD2y9R+UsfN4eZ
5yTQlJfgCjhjwJRZzuJrpCPzgk5q290RDF4T/ojsjiRBhfDr8BN05pL9w+7i
bXdzKOB4/0Kk1MIQ7LfJ0FtpQFuy2xuruMjY0ID/afHptgM4EMgwmvqPQ0Hm
x+KOb3neSYeAbT4RMa2DwCl0E5B5TUbmYpNSVf+tZUL8ccOfjnVDkK9THHT8
GQmZm1zX0EywZcFtzxZstwceMhdsJqruE5H55LLoy5U72EA7bZ8SXk4At6CN
QifvEZC5v1hdnrIWB46Mv4ox1SfDGYHR7S3PMWS+fPPiHxyFA58cmneZK9Lg
9WntydJcPDLfGPb0UCiv66P4HlUo43ld363TYa2EzlVt8vo7znCgXfO/jiHe
HCKZpfJytR2GzEeGou4PObHAWcNdjW7OhIT3sq+NIgjInEwbGD/lSgf98abn
y9/RYIPgzyFHcSIyfxP/+dwCb5/es5ku6RFNge5WEJH9TUDmd04LGdMOUuD6
RiHBN9NkcHZ1GhploPNoy9FNMS5UmBHCMdh4Cny0KPzbN4nOz63aqhJjTof4
/ddyGl7SIDNQ77qJGBGZVzdmRruoM4Fdp7OocoQBZfJHk+7xOhqV648SFHK3
siCzoXKaoMuE+c6q7O5YdH6EOuhbLcuGFe+ODKR1McHYUrC4QBOd4+d8Qxc6
2HB3nULsKSMWBB70NcC1YMh8btWPTZ8vckA1Z9lYAm/fXu1Cc+BsQ+fXHMtw
J/7jwqHnijO2UUzIWWnu7nUYj8wXo02H3KS5cKu1st/Zig5SZbY4M0DnfiL0
m7+NOGBS4bA44EKGO5PxQ0MPMWQubJdPm7zJgpV+VNkPWhgYdQ42X3MjInOh
R7/NBawYQD3qbBy7Gwc5eljYcU8yMr+3Y6Lo7TMqWHcQMkPu4eCs1w3OfX8q
Mu+s/hcziZGgpGCDhLsUBkP573z8E+nI/EDmStnjuwjwy0PbOZyPBPGWUqeD
HjKX7Fu8av/zFqeAlp2Eke2qEdh1OPrbcA5tyf5wfvMP7ncqOF+U6F95Awdj
JXnLlttTkXmV2gmtFz6853/hB3X76CDoBwXFfhGjIPNY58QPx98wwFNMKuSO
whBMlTfOm4+SkPmCn/2edWNMyLwkmC2qMQIJwWIDJ8lEZI5Fl0oWUVgQI9Dx
6+soBt8+8ycr8OZqVL5S4WTWrT42hMa/OOGrynv+5oeFU/9iyDz2xi44U8uB
JztOpHP5qdDQ5v5JVxCdX9NNZUpv5oL3TIrhBSEGmF2+5UKbHUHmp2WsH8Jf
Dnie4lPTVGaBaEeSukoaHpkfOhsTpXKHDftP2TY+0mTBNYK/2K8pDJm/eLBR
+6AGEyZs9hwh8bqD9muMpcrrDlQ+bpj1yuYPDfQo51bdOkGDl9J9pz6uIiJz
7O713XCZBorEjVOav6kQP/olqV8AnSd50+1v1dEhc/vVxjUKdNDS3KSutAad
W66O9G+8y4RUakh5SRkDVhhuPrT3OwGZz3TXc3AKbGiMlro+2sMETQOt2r0b
0HmU60Xat39s2Noz185vyII/t3Y7rsrCkPmPg490TwZzIC3n+tNiXieqpkvJ
PrBC58d3CRVN/+DA/YDIP4PaLKjrurDWZgiPzLULH1a+EuZCCE72eno5E7IK
Th87GIDOc5M8JoKNudBOLSdcy2SAhSw2zBRE5wH7Qt24LA7EtGw2dd9OA5rl
7L2eNHSecnz7+lcrONAmc+/QmWYSzPhsPHDhE4bMHVzfbwy9yoLlt9Y0f12L
QZfp80MTXkRk3lFZ9MvjBAO2UFI9xxNwELu35YvXVjIy12T9KN86SYXQ/06l
3A3BwaeWFLEpLSoyz88KSp84SoZX2hX0als81HhLrRPQpiPzxz7a/GYUAm99
JROiHYjA8uYvmZBjLtmpjswoKoUGQ3rNxAwFHDh/kdoQGEhZsj96kZpywJwB
83WGaSvscXDi0qWDlV5kZJ7idX3Q3ZsJ5olKz47pDYMOt0ht0JeEzMcdcx8R
PFkQWsXArtXgwUrqls65a0RkLvz0+nSqHhsWGcqlXpEEOC1xYGtAIQGZv5Bt
6N5EZMOqQx9/dTmQYHmrTcg7DobMZ/fcGfGP48CloPQr6qcpsEUy8xvJDJ3L
rV91fsUiB8RvXP2+opYGJJz2prNBeGTuPNpx/aImF0YiipvfsBmQbBAackgd
nd8dmZCZzODAIar/YqAuC0qy3lYrKWDIvOmZI/9pXTZw/xm4byMw4bKIZZC1
MgGZ/9716pQWMKH47Xq37yEMyGfljVb8RufLmGffmQzRoda4tN3Ekg5eH1P4
R6SIyDxENogzNEaHTR8XZ/330aFQ31t3UBqdtx5RdzHYxgT9zSoHlM4xQB3D
Cr7/ISBzy/yEIq8XLGgUSQqghzPhpvvE72EPdD468PREdzcb4qRMl1kYsaCi
50nKYhOGzLdlz3nIenBg5Xn+CR99Fti0V8v+dEXnvtV1h04WcyCy9s7+Pzos
MBwz3RQohs4rUiuCd41xQGrqsPnvjSzwJ14/IFWAR+aKa/bewItywfc5d4D+
nAlD3N5PfX7o3GL7uOGAERfGnd0TbzxjwJdGuk6AEDrniugew41yYOzHt0jX
QzTYPPa0JCYZnfd8Zciuk+SA3r6NW19RSHD5xqpTC68xZF7+jRDfHcuC6z3K
lZeNMHhuFG+es5eIzCNHG+NpvP36gYty0pEsHIQQxdtObSIj8y1jyp2Uv1RQ
vqnEjArGwQFWR3KCBhWZLzDpV097k0G7ed0zx5146NarCprXoSPznKKYbG0c
AUYEZg6c30+ENjb56qAqc8meV92dYvqUCbbfc/fVPx6Gc08Tyrp0SEt2Wsw5
d+0IFrRPTz7SU8XAOmVU3c6DiMztqvxs+ezZ4CsXNSRXQQBv9rNwmXsEZE4p
Vp3tIrGh/V76IzMnEgT1/towxsKQucXRX3f++HBAa85a+wyDDIfX2YRs80Xn
E6TV/RJtHHh0uPCjTwgVBiS2qN8cwSPzfSsv2SwKc8HjNFty4yINtlg8uyHj
js5lzEfMpw258I1M0g1/wYDZsuCRwpXoXE3329o1CxwoW7PjtdlyFuj8Omd+
JhGdC0c9XpPxjw1fMn5aCxqywGn9yg6jLAyZ94W0xi8cZIHl6D75c7ZMSLsg
shK7SkDmvp83UOkEBpxtKJq9rceAnLVaV6/KEZG5T0z3vqE/dIggzv8w3U8H
ahLfpwVpdB7SvmbWOYIBDNwTh8VuOnRa3+x6rIjOH6m6vj6TzZvvK3ZQ2hsY
YBxvEtfSSkDmYWXLzVIYLIgJ/XHnfjkTlHdaLWsxR+elZwSMFrvYsF/wtYEN
r6O7W77vr/iAIXMboRk7GyMO7CQ0Ol3bxIKnqn/L3EPQ+eWuM1be/hzY/DJN
66ceC/jSo/8026Bzv9shZxMKOBBhJZezUpcFazj6Ep0S6Bz6qMvt+biQ/DJS
aN8UEwIOhy92x+KReUTAcXqdNhe4705JP+ljQMK94BOrFdC5m2vH4sVJDliP
WyYkXKOBoHxab3EUOt87tYuYK8Jb57ovVh37QYKUhNW2Sk0YMk/Rv2X031kW
fMqb11s3jof6FgfPPQFEZP7C5VVKozkD8iwkvWvtcRB2R7jxoBcZmSc+e7Py
ZyUVQrX5fJkJOIiSiLse7k1F5nd2hZphAmToOL0iqZaBB6OQX2Ne5+nIXJQj
/ns1by6LO7ijkdRKhOpj/fyTQcwl+48E7saBbywQD0r5bP0WA5P4h/V9wsQl
u15NuOyDRDb8MDMZnrMgAt1GUfr9bgIyf15XcClxNQfaNF+dT8RIYBs7sL/u
DYbMj/iZGl783/+Upd23KThGAQPhFcri29B5VGn04+CfHLiltg936RkVMt7d
0CB34pG5l/FUWv4iBzKrTtr31NNAZvOrE3KB6Bw8o6xiTLkQcFZw0yI/A7wz
sq7KzY0g81t3N1n8UeZC82JPSroyEx6qVXmd2oxH5nNOoZF5XzkgZ9L55D8d
FpxRK90QSkfnLw+uf4d/x4Yni9E/8by5eo2jzNed3Rgyf37WonYLjQltxo5F
BaMMkJhqEv1XSEDmH9oYXz7uZ8CP8wEb/EvocPBW/bl78kRkHv5CK39HJB2u
r2sa/EClQcPt6sRzq9H5rsf3a8W0GJC248bgx2g6WPr0ka/JonPTuuXXu0OZ
sDIDP7/xCQOM8n8Pjg0QkPng4ma7/Y0sCOo0a7twlwmHYpsvmTmjc+7ySr2F
N2zgN4p2meQ9d1LcBb3yXgyZx26Kb0iV44Aif2SQsQEL7DN6z5Bi0flpz8gd
vz04kJ+1LdtTnwUEgdyTiq7o3O/kqx+EPA7suuM/qs7r6LNZF7cPSqJztvGV
qzUCXJhvHxoSwjPhopqdhkIEHpkzBjYuuBtxISUjBj+bw4DPNqk761eg81VN
Jtk2BA480QU3VT4aPPBo9T9Tis6vj/lq6Q6yIS9qyjJAjwTCmkGBd6cwZG7g
4OG1X50Fv3Nqw0p/jUAusSirs4qIzEuljsVtYNDhouxrrbF3gyBX9HnubC4Z
mX9VGNw040kF0X8O1zIrcfD0r9UXtWwqMtc9e85LtJIER5U44TGAQQO/RPCd
Sjoy9xvdtGl6EwEMJr/tLVQigU0Z6fSZAuaSfah9OnvBmQnM6Pp/DtLDMBp5
YcHkHGnJTiX8EsRtZ4Fks939ey544OKji30eEpG5vAQnoJiPDWFpWgVV6wkg
GuT026CPgMwb1zRz8LlsqM4c3ZgcRoSyE9nnXIzQ+RYZX0kXYQ70rH/AFmwn
QYPFlMaDDxgyt8M/1+0I4jklR2vVWgoIzRPs513ReUax89zgdw6sXPfGpzWV
Cisrft606sIj87KplAsrlbjwasHFL+wCHUYSPDs7dNG57/G9tDhFLqT1Xu34
vJkJLGn1j9KAztN8n5F6IzhQob0wCHosKK38XnXHCEPmCuL3LMJN2OAaZdS0
jdfTAWLtwp0KBGQ+xl0zW5fOhGT8qxzpWgaM5j2lin1D5+F/2NcV2Qy43Zkq
rGTKgJKrobbK0kRkHjsZEv7JlMl7PXG7158BjHjzO1WTBGSOe/s7d+sWXm84
dZzv1WHCj2VbBwLj0LnL2rhaz1g27Fp/QFFUgwUCPgMu2AyGzCtytYOfa3Cg
dd3xlYRNLBjVtW6suI7OPU7KOr1O5MC9MX+rfl4nusqW/fq7AZ2Lz5Jc63o4
YBci97dRm7cv/TTeKdCHR+Y5qn/uCfJzYf9WIdPrTCaUJFhb+0Wh85nNJfXA
O9cUb4vfV+Wt8ydvlGXqt6HzT6ph0tI6XGg6VKZk1kyHlu1l+w3+Q+ddx0/V
aL3iQOVrsyPRcxRQbp92eCmEIXP5KKbw9G02uH9PsvlsRoQ+PrUxDycCMu88
n6kY/IEJm8QzkzJ7h4E7vvnUE1ESMk99u11oNIYO62wd5r8QBkE9U//wmzEy
Mq9JDixSXUWF5nUpOpo7hmD3roTZRIyKzCWtAIKvk+CUdP8dkSAMtPwU7W8P
0JF546pTmStX887/kx1lKXYkKDpEPRzFu69LdY22m4bfV1LAoJFdab9mBOr8
6A91XtKW7LqjyrXYCyp4iJ/M3nYXBzYJ8fNf/ajIPKJ1o2j5OA1kfTbHzMvg
4MTDMr3LxynIfDnRJOOVNAOCiN/dvwrhYE3pZbt118nIXNFydUzWLANuTXwa
7YgZgmcnjfI+viYh8/WKY9seM5jQJTNXuVZuBF4f+/xNgElE5ulB0gui3SxY
Fq4Ql92Ggf6d1VMFAgh97ergsRE2qMR4SatYkoBxyTZ4328MmZc0OEpnfeNA
7X6iLvEaFfK32BzbjMMj8/42h707tnChtnp53PswXifutR96OTOCzFftJ1o1
jHJgUjbMZ3IjC950xVksK8Qj8/673ZeZi2wofqA2P27AgpQVZ9x3PMGQ+Q3P
9LGSEDbcUdaoC5RmQbtHVM6OZQRkXikp+bL0Bhty8xXLepRZ4OTcZ71nDkPm
yaJKZV3TbPDUfO2zyZAF3s9zNgjkonOXvhMBv5I4QHNsw3/ndaJk7bcikQ3o
fGX5/dWwyIEO9pdA+39MYBt8fH7uNh6ZB4VJJpEluVCVH22ocIUJnoWYdvJB
dP72t8QBdWUuWJtOfpRfz4Rxgo/x5S3ofAPn6BUarxN9H+28eL+TAQXCM8Vi
suh8aP+v/PfmvH3bza9GbCMDep62HWVxRpC5p3REsuAfDoy0nGXnBNCgwNdw
V28cHplzyecMtntwwE73p0JzOxkCfoSUtftjyHzI6nDYZ102OI59udp4nQA3
596vMC8iIHP/zLvZ7AtMYDR6dB7cPwxTj6oVT+wlIXMF64Y/xnvpIHsgQe/u
5CBMjbV2H1WgIPNsY7vdm9gUsM67537w6hAUNxisn5uiIvNpLb2Z+TASGEsE
LdsejEE8TfngORwdnadniSWqEaD31Qg+TZ8Euh2H9k5WMZfseX8/WdydIIDh
SCqfkykRPPnjNlPElu5v9NbGPMgiAcQrOOnuw+DCIrsB956OzBM0O8OrBSmQ
sK/qR5n8CJw+9zrOs4iGzK/KStYpuFGhtcVr6993OHAJC/h1IZ+KzNsn4uPU
z9HghIHl5Wh7HMwYa8L0Vwoyl53qVmgro0MTdCkLdQ/C9fjfGeQfZGR+rk1f
M5afCT8Klf58ejgEPZ/vlchUkpB571vTXVHRLPiqvHC0XweDTu81FWOuRGRe
0EeZS+SyoSfmzPWkYBIY+bOWqWEYMv9JZpqSaBwgtt3Ue65FA5mdKXLHn+GR
eUib9furG7lAUBwvXIlnAF7QXG+LEjr/UGZU40vmwNypUyK7tVnQ364H9AZ0
3nRlZnrgMAcqzsyy7PRZgJl3ilfsxZC5XX729kI3Drz9pfMwjOd6XrLHS93R
ee1RkJ+p5F233nX2H3VYMHJy+tyfFeg8TecnvViIC/P+eXO/25gg6Ox2OzUU
j8ztLsjaFqhwISGdGt0pzwSDw1/eZ5qg8+2rn1YZGnLh3qCGal0RA4y+VZ98
JozOT1yvGz62lQvkPdz6zRcY8EpS5GTv5AgyL/VdNMqx4oJ46bbksm0MWBlE
u/CDhs6DmephQUpc+P3AoItxiQ7E9BnKpA4emUeLEVpdMA4USCvmHvtLhbKz
WQqnytF5iGta1AY7DiifCxiLTyBDSFMUlX0TQ+Y9Pg3j6zew4a/0mpboYAJs
t/z8t7eCgMw1Y14L/4pgwkYzW3b5yWE4G+CWP7+DhMzHF9RPRfnTodF9jbA7
axBC73w74rKcgswb3LwL62Sp0HkoPVNs4xAMqh0xutpDReaqO6+TDMpIMOZY
gpe1wWCtoqHVx2o6Mu/80Z4yf4wANpSitbtIRHhsP9Eue5O5ZJ+mTtlqjVEg
9oFvj17IELw/O6RA+0Ndst/oJrSldVHhYfKc9ppIHOzbpqz9xxad39LsEAhI
pMFL1TP/uOY4cHOzm1pfTUHmiQVq7zrM6WCd9OXyvflBqKEp3rqujc7zvZ9q
1U/R4UZeqfnrrkFw7JcP7HxERuZ3xZse7GpkwBW/WldZtSGwWzA+gLFIyPzi
T3uhoEEmXAn/LzJzcRjim6IDpKaJyLyn4YDIKRk21OhQxKVdCBDljHsW10RA
5r4r8roDnThgyb5fJVdIBq0eoTe1lzFk7l3wJsNKkgvtPaLCITp0CBNUMGna
gUfmA+n3H0pJcSGK39FPPJgJ0q4zNglu6LzJNC4rN4YDrdnnpcX0eF3mcL0L
08WQ+Sd+CcECEQ5cjAs8mmnAgtDLleXX76Pz5TcDDmRLc4CvNPD3Pp7n6Tm8
109A5+4fnA5XRHFAC58gp867bpRhvyn3Teg8wvlfgvIiBwJystcqLjDBnNBa
8P42HplLV2ri38pxAWv+d61mFxMUf+Zr69mjc2phxN7/fW528vjVZyJ4Btzq
nt25VQmd+74YMZndxIXOSx8c/lUxIHEi9utrMXR+WGmrLtGUCzqnVOY4CQwQ
b6aG1y2MIPN/j5uTRDdzQblmcm6rEAPGHSpU52bReZmev2DpDAeqcWb5pndp
8Om3mPDQNTwy/1p949O6UA5QRSQGVDdR4Ga94rHR3RgyD2T82yfhx4bVs1vM
5cYIgLs4Fah2noDMPR7Xj7t9YoLs4pfkK4PDwMzhblASJiHz2TXHyhWr6PAy
6MP3rp+DYK3s0+vUSUbmIPpUNfMIFUT6RKTFinHwaSfhtEsWFZmPuVyzEGWS
QPE0K09dFANuCinEJ4aOzCmZ1xpTnxGg7FZ/m3YGETQ2xDeW7WMu2VP6XK4N
mDIhWWCnghBrCBp69VpHbpGW7MtrzlLfxjDhSKTTLYfzw+Cs6b1PxBqdG2yS
7E/9wAS+zNqpwd5hOPjAhXJNFJ3v/fl45vMMEy4PLERnGo3ATHmHzegQEZkf
8F578IkRC2ayM2ReSeHhijc36n4uOv8q/+ZQeRoLRGbDlVRcMdi63KOlG9B5
RKbeoUoHNvSq9p8OqyZAo/vtbr+7BGT+sMhYplyVA3HlEYMLsmQwTON7hHuJ
IXNuTUIii8mBLL6k35rmNBj5c8Vk5jEemWs7rJe138CFLd4vIt5OMMDgww3T
QxvQ+d/8lPmbjzhwKCbmXdz//leurNB9YR2GzLW2HRSLrGFDo538ASVjFsSO
Lu63HUTnHbFp5jNSbEiRk97z8zsTDtRX6lpvJCBzWvPR5XuC2DA6/XC5niQL
DL0lhtUF0Lku1b6dtpoD55wSjC/yul5m24iTUjKGzMuso1dkNnCgyr/XK0yH
Bf8t3uf2L+KRucCzkh2ElVwIYb9qn21gQleJncrfYHReKumiyZLlgpDqEL/t
Xiawtd4/274TnauGlSzjV+aC7WBX6fx6JkyQA7q+bUHn8h8MdpA1uNDOl/ld
foEBUa90EnAb0bliHoe/mNf1ppqqhOOJDJhRb7htuziCzJ+KLtsvuoYLkpdf
rzlsQAdFmws4UTs8Mi9eFmQgnMeBMClOx5nPFEhf7f7hhCyGzA3LOgr6HrFh
5ICF4ZX9RHi+a4ovBgjIPGX10WDpcd5cfece7rDmCAxtNr5VTSQic6aZaMSN
ATq8Vyu8/ah5EHpHCZFPysnIPLWQnLXmGhVei33zr8zCQfJ5xa/q8VRk7q0p
JZMmSIYI3eiCIDoejI19BX4E09G5xuHx728I8Elec9XAVSLQg/pP7DRnLtlP
ZH926XjCgsHvWwwPHMHATGziz5utxCU77lzztqRaFjzcZbn/3T0MpGa661er
oPMOcorB9AcWbDsT5BRbwHv+X8T6VEih89jPoWu7O1mgfFKt1fAjBgYnXzjh
V6BzXS1hz82/WZDsZ+r2S4gAKgdF+dIpBGRu62Gh9MGeDebHHAYyKgmg9J+B
3YEUdG6/ulG6ro8NRbuicleqkeC9hs8N778YMtdvWfSHxxx4DZUn7j2jwLZr
F6SPrkfnXM2HL3arcYH6gDUdmUQHyyG3+jZ1PDK379t75tcqLqTO3fe7VMME
vE+70e0gdD7xb+KhrAIH+s8VaGrxOsjOTE07OwZD5ooiivv6BdkQ6bSzo6+Z
CWP+B/eqGhCQeXVqp5zBHRZ00tK/hZ5hAn/U1ZKVJ9D5E43tGS812bDrve+r
qmEmzPiwTzqoovPWn6Oltis5EKfqXv6Kdx+zTJ8JuqRiyPxF4cCloSYOiGnl
aezndTT5WpH/2mk8Mu+/eJjgLMyFeJeETMcqJrzSOYodCkTnvmk3JFTluGBy
KOBprxMTegUNPr52QOdNAonkz+u4QP5mnemmz4TWU30jLHN03vbbvVlQnQuJ
Ev3CHcJMuNK+b+aJPjqniM5NWppw4c3st93iaQx4TDc/SuRH52+9erdd43V0
foXORz5jOnBpx7TUbNH5XpMHzuefccB7zSW2XR0FQgkRcxfWYcic+YVoLnuH
DWKF5ndXbCOC+feyqi17CMj8q+Jv9mfefv3e9FCS+fIRuHhWVN9ogojMzbPn
ToU00SHTJPp3XvsgDNor+Kg1k5G5oqO8QdVJXke7rZs5m4+DDN271e2Pqchc
9NME22icBB/aDdLbBDEQkbgWJRFJR+YnGbELx8sJEJYy+/NUHBEKLBxibeyY
S/bM+QHJ6momjJw7tjKmcRg08/sCQ2RJS3Zapubi319MqNh6oun63DCwSgye
G8wSkXl9SbdkD4cJJdvZaqYqIxB2fmzlESo6bxdka86tZMHOwUndyKARiDaa
z13dgc5XfX9XWgEseH++w4u9Ew926V2bbqeh8yMPxB03VrNgR95E9UwCBiXB
xZ3n1dG5TvjGlQM32bzzfv/y+5pEiDotti7YnYDMXw2bHlbw5YCzgugzMw4Z
cibJpAkfDJmTQwTucVdzwdQ+uDpAnQ5juffc4nj3E5WfCHYUevofFy6pcLe3
3mCCR71MQ4cnOpc5n49VO3BAuYPigNNnQeK/gbYrvOuGyosO6B83iWJDkUDl
7ykVFjQFDya++IvO3c1blesM2RC2LHxWh8KEZhLnwbwiAZkneH636f/EBt2d
Oe3FRizQtTpsG9aBIfOQ1sD65PMcCHkj/DtHjwUq50LMMy3R+cacpBp1fi5I
Ku5TL2Iw4Zj1gsHaKDwy7wz6JEZS5MLlj2pTXiZMIOT1uOtboXNNo+t2Qv/7
3Ymwi2fXEhkw+fHVEW9ldG55l53cpcMFf/lgY5XvDLAeGW+2kUXnA7nT+ncM
uNAWwPdduZwBxV5DG+1F0Xm84+20RAsu+NQFT/7WY8BZSkb5VvYIMg/C9lly
pjnws7exIzuBBlZljwjnr+OR+Xj5/ZEfxznQcEoS6x8ng+BA5bE1RzFkrkG/
PPt3Kxti/sx2yj8mQI+rzcv/nhKQ+f6IqW8iN5nA3T4vcPLMMJjkCMnJ2JGQ
eQ7rSFGMDx1252c5OI0OAmfq2GqCGAWZvw62w76LUOFM1yU+V+shiH4iZnV1
hIrMaau/G3uWkeBKU372n+0YdPp/3ZZTTUfmvtERlzhXCUB0Np0f/kyEoirp
Socg5tJ9MKbtWi4NdFLDJtONcbBz+tlrvWzKkj2Z0v44ZBUdiLY1K5rFcZD2
+Kr7Gxd0/jGBPiF4nA4V5kQnP+4gYF4aHK4IOm+t6ilOaqdD3Co7/R1fBsH9
oap/dT0ZmVvTXn5a686A5zdN6/eex4EXx3DdTXt0nn2xaUuNLhMe+puaFuKG
wPWS/N/GRBIyXzx4p6XgCAtCns0duvcJDyN2IrrFl4nIfO0tJ8mMOjb8K+t3
TWggwn91i5cyed2ByrfaVJXvaOed+2crnIiRVIjW2FfVPYBH5uEHjypsNubN
aW3Gn4SfMkBhRbb9jeXoXHLrDrwznddBh8ktutosUHLM3320Bp1fjNrJrjLg
wIE3v37HbmKBYHzFwZwLGDLfPfo5q2cFB072yrPrDFgQYCAUX5qKzv3FPGWy
vDhAvHXBBPRZEJR4sUJ0Lzon/aK10mY4IPS15fp2LRakTHUI3E7HI/PMtZe/
0eS4cNjHLOH+TiZ41ZkZ/O93HlB5zjm950W8LlvvaV2+u4wBgk9T3KdE0PnA
ez93g21cKP353Px9IAOWb3pt8PXPCDIvBe/cU7xO3PdCl1R/hAG/pBMHtLjo
fNSr7sshnlfu3BzboMuAoQ35Ri/Y6JwtOz5ivZYLrw8KgdhuOnBCnxZsMMcj
86BHRfciv3Ngc+2NzscPqLCRnj6x2IXOZ7/lW/OLcEA/KP3Rnk4SvN6cvP5H
E4bMA88GHdRo4p0fgk2exDwMhq4kVNyUISLzznnrLxcnGKBx+PwrletD8PLY
sKfpOxIyj9w1wc/XQQMHWZ1/6Ro4EClr1eu5QUHmwrOrrqSGU+CLixPujs0w
qPWE+F1yoiFz7ufvtzUtSPA+w+NucAUGoUrhz8+KMpD50WmpgWjeHJ13tAn/
3pQEMie0l1XXMZfs/udjpyt8SUAozxfSisXglWeyoi2XvmS/9yGGNmJDhreq
Ek3qV/DArVj+MtEanU+6mBO3KlFgutp+opA9DOPWIhoP0mjI/GRQznFtMSp8
tJrdQbAcAtkx27cBw1RkfmLftbEfMjT4LFpbEOCHAxVFuetfxdF5TdpMDeEi
HcwIdTrjtEEo87nUJbBARuZ7uvj8GVJMKJE4XllcPQQ91YoWkE1C5jfkomzl
u1iwt6/479svvH3gjRU5Q5CIzP8LvtvZs5MDgsmrvSfSyZBhNSn/ORxD5ok1
6g8UZbhgIxtjsMaWDsfxf8zuWeKRebLczYuqvDntdEjN2WOHmdBvtVj2bQ9C
32RkbNLOgRP1xZELvK5/8PbCO0MyOn+10DShlcqB4P0lNum6LFj8kbg4rowh
8w9Y77WQPg7g5kQkqnjvsyrBcUalG4/MX85LBW8X48KuvjR+lywmaHQ8Wzdy
Ep2vHqxb9mMjF+Dyn5n3QwwgP87W8V6Hzi/1zXSaWnKh6FHCabtDDHjp6eO3
jtdlqHwkxZyw0YwLWwJ9L6wSY0Capa/rs2l0Psf1LM834oK45eSr0N90iJ0b
mNBZhkfmAeo/TdI1uLCp9Pidx5l0yDAhzNKV0Dn59+9HT+c44LaWaKabTQNB
5TVBuZfQeV5kzYld+Ryo2NCW+6ODAncSXtawpDFkrnfHcZL6iQ39FkIVnjQi
5Pfc2DQjRkDm4i6tQaNeLMiu13cqf4cHn3IdieNXicj8bHH7TZcIBuQ3L1Y+
qsXBQN21z/NqZGSuz12WZ87r1Cj7TTebXXEQapeR50umIPOq+7+uqf0jg6wx
a9V+rRHwCOC/ZlZBQ+aSVcpHXL8SQdMsLv79FgIojvn1FfsxkHnBQ9MnTp8x
2Jex/YX0ExJ8t0gJvzTHXLLLTGHz0nUYeP4Y+rm+jAQuXV4u/itYS/Y/rUwr
pzVEWLvmj9b31UQwsl37omGSgcz3VAw5LA8hwaNVBhcPXMHAVLJ+my+Rjszj
NZYZv2ggQ9hLd+2TWSNwJHpr5hSRhszPbmm1KDKjQrNYzOL23zhYuSFDNeIt
FZkzdpOLTnXyut4+W0RWAweKHsKjDZEUZC7nWeMZWsCAN1oVn8/+w4F64UFi
6QIJmZ+VVuc632ZBeNcF+QAzDNyP7edoORGR+ZMrhHVW8hxY/88p6hofGcjX
K5REKzBk/k1coS1tGRdE7mTsKGmhwd+cp26Lp/HI3FbcXidClQs9Pv6PNaSZ
UBIoXxBuhM6Zjw8anpvlALP2T3axBgt28oubGT5G56vV/yjENnPA6wJhB+iw
wMp+/ZeX4+hc+GD7FjHeXN0S8mtbjRwL5FbvXiHzEJ3PaBpuq5ThQkFHtorn
ESZ86/2dRXdC59Ofw+/uNubCvYxjKjeeMOCpTLLHnuXo/G0I58p9Ey4ctP/3
zvgfHWZjdM0V/o0g88I1N1/ya3LB2LvB372IDnaCmfs75fDI3CpcYTCL160L
RxuFG3jdOnX74IphJXTeJ7UgpyXHhftVa4LL3OmgOpz4QNkMnQfwm8pkj3NA
d8ttJduzNLhYMvXlZTw6PyTu/YWRxgGp9OhpnUwKnCQNrvm1AUPml3Piylrq
2BAWvjgn95YIRTFKl/0VCch8lYO6yTtHFmA+/YdXXMWDdeDPztgEIjIv7dRp
YJ9hgPFusb8uD3GARR7KSjYhI/OvnUkv3M1ooC19frzEEwd/NbsHQiYpyPzL
Awv9/xhkmN/eLHVzzwhYZp7f9ek9DZnfknSUxBqIsO8hLb1mJwHOFccfsTzP
QOZhK7pO9DVjsOKyFoP/GQl2X5HJOPmPuWTfd7GhKXWAAHvlJ0dd3Ilw2yO4
SlZ96f5MPmnF+z0koHFW1TY+waCoRcDSZ5GOzGdsv6TPZZCh++n0rp0DI/Bk
B2loxzwNmau6ZJ3/xVvX2XX/dnFPDcHbVqtbkaNUZD62rT4oZTcN3qqzPN7s
x0EoeSvfZSoFmR+d+3QhrocOhaUx4cdbBuGuWe/F8GoyMu9NatkqfJ4JF5oE
SBHOw+Bf3GOHuZCQecrmLdfOyLPh9EiKjMwhAkzs2JsS/5aAzCsNbNeXX+FA
mfTmY4/MKLBh/T2Kwk4Mma9+fEpuQJsLKX990758oEOTmKdd+X94ZG716IHj
OTEuBJVJ6ck/ZYKN90L5mZPovICGyb8v5MB/N2NzFnndurp3PatdHEPmRSZ2
u3/Gc4BuFuY9qcuCV3i+Feba6DxD3Ujxf987eCnz8Nv/vnewuuTFXZ8aPDI/
oM/cnbGW1x1jHR76HkxYSFlOeuyIzi3J6gcKt3Jhj3uzgytv/ghaSR1VnhxB
5qItZRUkNS5YvHJR1bxHByxdZTBWDY/MhYXucfZKcyH4z8kaAys67GM6ONoA
Ok9T4xcc591HiWN3Sx2c6SA3cu1L+VZ0/rJqvj9BigtF7RtCw7fSYdwi9jDJ
Gp0nyv2yyprigPNGmf6cKBqUqsS0b76Bzs8m9bytK+PAwjnR/DQGBdxOPNqf
J4oh8+6/cQn+A2x4siy3/rc2CUqTvp45Po3OqTG2902jWNDxSsbQeiMGxpqD
zhZuRGTe+qRcJKCCATcCrIy+CQ+B0DeHw13TJGS+wfzopFACDeQIWeHtFjjQ
v+dYIFBDQeYBIcYD6jt4Hd9Ai7uZPwwh4kNf/a/QkLk1Vt3lvo4EzXD+2/Je
DJ76ypbnajCQeei5PHlBFQIYTF3me2xIAuO4nAfjr5hL9qiUXYIfuskws+C6
yAkZgRsa23V3/qAt2ZO4O9oc+Hi96Cfhoug+BP8SFJtP06jI/HFrhKXGShrM
y339U++PA+lOv9db5NF56sq3h04L0eGQWavpkAQOaEVjjbJuFGT+bca9frMs
A+bb5EP4RHDwquyXxEQYGZnn8htlvN/ChNXxf+woo0Ngk1nofzSKhMz9ajX9
zBJZ4FndYL3NEgNpIxO6zW4iMr+V+j3Oh8IG65MHtrq7kmCtOu3pNiaGzKt0
gtUPkTnwTSO5bFGSBrqx9NtYPh6Ze7q6vPu0gQtfbq+W8P3NO9+iPxatXY/O
S0qkW5fXc0Du3bHcJF637ok75LiGH0PmnbK2flVKHAizeblTzIAFWLHbzuwo
dP7R5Ld9ozoHsCC557RNLDjep64eGIHOZcRUS8wrOSBSZfuplXfdtLLf+qWs
ROeu3ctuFfG6TPgaA+d8kgmfwqnPovfhkfmBdaH2a4ELDXwylFt7GLBG+dnC
AdoIMg8+VqX/339cOHJ90xZrDTqkbD++xmonHpnfjxq3a+TnwsdIty/17TTY
vTJiZbIfOk94PLxdXZgLqfUpzfRZGoSHfJekH0Dn8wN5EffFueBxXufuMmk6
dJbZlcQ4ofP/tMaj5Gc5QImceNV1jwYSlAf7J8LQ+fh4vt7ORg5sIqS/OalN
BVtsGytoGp1vadS7Kf2XDds0iMV30kjw18YtLbgbQ+YzjpMZjg0sCHLzjDPN
xEA2davHAQUiMt9202dCjI8JxLqx6KyUIUjLzXEzqyYhc4s3exJEuDQ4eIaR
UiiLg4K3WLjUKQoyb7xusS/6DQXOWQlNk7uG4JDXrfgr62jIfLDoNiv/IQkY
GjtjlQ5hcDr1ll9iKx2Z+25xHKQ+JkDSwPt8uRwisCeGQkbdmUv2lg1jU6Mb
acAc6ZO5dRQHbrcld5AWKUv2jDdy+01W0sGPm7R8M68TD/RtcK9yRecdvrFy
tF46rMitPUf+NAiZc+kXzlaRkbnGqpAPMzcYcFZvmbFYAw4GFS6mVqug8z/u
rR/zbZjAPIWvvs03DLGLBXt/XSUh82HjZ9FmpixYiA78qqCMB8Fw0/jZ50Rk
XrC7WXNiLxu0tl+Un2kmQPL5llntOAIyf5D44RH3DAdSDrSULAhRYG+862YP
DwyZVxAvRe1X5cKht9sH0+Po4EXrruvldSsqzygWeuW1ggv9PW7PbT8zoWxv
f3HPRXRufs9SXFGPA9zOnjfZvE7kN/P89CwUQ+av/ZhnW4vZ0AHMAT9jFlzy
eJR4mIjOj125N7ezhw2Db6sfbDFiARX36MnTJnQegnNa//c2BwZVN9eydVlA
Sg1rtN2Izn2SpUP1eR3tpvO94dFpJjyWrUlrdMEjc68XUe1yW7kg23exAS/L
AM6WY4Mxf0aQ+f3c5EOPeN1qUVoy/e0bDdZ+WHcS+1/PIvKxJ6dPv/zDgazZ
GYHYYBoEHU4tCI9F55PRq0M3/ePAqjShzuYiGmDPjy/sC0HnG3sc+ZsEuTBs
9mJivp8GfBYGg86+6FzwwHPBM+McIKyiRbNP0+AabUOw0m10bmK83D7+DQfe
+XTsDl9DhTVhvg5HFtG59sMuP+8ZNhzh7yESUkjAv9pw3K0XQ+Y9fO7PLT+y
YNnnIIZkIQbbH0rqnpUiIvNk63HHISkmWBl55aVWD8FOv5UJu7NJyLx777l/
+VJ02LHev6xWGAcRpvQdizspyDyh/rhz0gQFmMJXI7afHYIbTlnukWNUZD5o
OrCf1UsClRcFDTuVMMhS4Ds0+5COzM9v7RE2oBJgqu3fDi97Iny8EjVmIMdc
susUbkgY3U2H6pVFw3LTg3BAsG9VtRJlyR79LbizUpQBVfOpJXk8j6kZzMFu
kZG5fMH5k7h0BnQPR+zFk3EQpVggZyuCzquCbf+1qDPBmZgW8KJ9CIYOvb5+
/iEJmbd7/B9xd/ZO9ff2AdxMMlfGiiSkMpYKdYdIolLyNWSICqU0mCqSIZkT
KkkoKXOhwRRSSSXJzGbP+7NnUzLT4/cHPAeO1uF+XftgXWuta73v98ne4hqF
rSzgF0z7FcwYgqifdP0xPnRukRmjJvWADfLvqm3IR4ngJ3wj4Mo+MjJ/2h7G
VS7gwMkA3N7k2KXvtVQKP99GQuZXsi+Fj5VxQejXCo49iwbqLdJNp8WIyNz4
45DSJhiGEe9rKho2TKgpP0AwoOOReZrd78SSYS7sC47Zv7CZDVF7j+z6XERA
5n63iVfOMTjQ/Nfa+ZkeG2x6e2r6XhGRuZmkD83RmQOxx8KVXPjZIGBo+/nF
ShIyz45eL7S3jgMln14tspd6dOoYpf55FxGZB5x1wuAOFwRedErxbmMDKybV
K24LOh9s4s3wkxsG6/vblU47saBv82OmmA0BmdfdLzq3yWAYfu2okQubYIBe
/L9PyjzoPJFdM+a+1BOva7+T4BTTIcSp8jTrMjpfsMtwDR/hwo+oiX0q/9GB
n2/zGau76Py1Raxr8DQXyHWr2rlJdJAvnEizDUXnRqt/JO5Y2rfOwjg+5lKv
t/zyXWn/FXReT99pVYhxIVdSanTDBjrEPN57ae4pOmdJNlIUM7lAKPAufZVP
A4rdz5/HNxKReZZg9kvBDg6MzZynpspQoMysvv7OP3RuzJJ8R0lgwy6HFt00
EyJQXDvtHliTkTkj7p3lTC8Tmm+KrTS3HYQqfJxuw1JPQ+Vvdn/O3TFAB+qe
MMMuZRzEmFwzjAuiIXPGEM/P7k80EAmXc5NtGoRGvP5BkKUj8z0n80hN7ykg
LL54PGQ3Eeoljn77r4SBzKN8VROedpIg9H6KgddJMrw7NVLSrMFatpvJrA5k
pjGgRS9GoW5wAFwPVQn30KjL9mMeQur5wISvIlm399vi4IHlWf85R3Qus7/5
bVcjE6rVutPc1Adh/rOy2ysmBZlTDYPXCQML9D1HP16ZHQS1nD+3JkPRub7u
AwdNEguszcOYTFE8BNTYZ1qNkZF5wWtbuYcv2MBDIjkRLxMhVyfYb0YHnX/G
JRlUveNAVs4p82dVZMhcOLgyfR0JmX+0LBjcW8cF+s7tZhPrMHh90Fi1fo6A
zIdjZcxZxsMAc7lVKz2ZkKtwZYv3CB6Z7/Kfar3D5kJhNKt6tRYbmHoHx3le
E5B5T9jdondTHHjq/0VPd6lHn3iVGaqYR0TmVi6bY/qyOOAJ/NY9BmyYyb4m
3jqMzj/tiE7ZQOeA39S90eKldc5HhZSzXqPzjA+XpEVeceHsgrJ+3xY2HDgW
TDkjis7T2mWP260dhtfT/B937WLBWu51+1wgIHONmjfSffrDIPLPKPj5OAO0
185f+cSDzusCbz5UExwGWZHgu144OuR+ufHv2il0zsqbDh+fXeqtWRNNsk/o
8Pww3y3xYHSetWfS3oF3aZ3xfj6qn+mgFBded8cXnd8MLyzvXurRiiUWd2vL
6PCR3b5j7BI6tzD6MvMXx4W2XHp6AwGDeyfee+ZWofN4n5427fNcUGprjFm3
kgZBkgs/phyIyHxXeIxZRxIHKOlW/0KADDFdXVO3DpKQ+cnPao1sFTbopp14
saoND9VSN7Zvf0tG5u8EjhYr2DBhMKZyQt8TB952hf77DlORubUNibq4kw4V
721b/Z1x8L14xczwBA2ZjwZfGK+QpcF8+kZhk9khkPZysPbJoiNzP3sbXw8l
CiycbZx17CWC/vWx5m3qTGTO6I0yJJiTIMb5m7GIMAWmO/YofM5gLdvHRX7f
kgthAH7HpOk3bAC2Eh9fj5qjLtsLt1a/O6XGhCdj1MNXlXGQk3XON+QSOi85
su0tNY8Js/45Gz/8xUGmoe69J3zoPPpEWY6sGgvcdswNb/05CBevvhHcmk5B
5gy/Dz5dP1gQKx1zUIY+BMXFFTcK+NF5YoCagNVjNuhH6K+0dSHCjalPM3uN
ych8qnLdi3WvOaC+Lnof6RkZnne5Z/SpkZD5BcXC8LxKLvRGnE5snaFB3WEW
ebcwEZmvKZA2/9///LrR3Uji25jgcG+2JJaDR+YEL6kjj5bmRtJH/D57LgvS
LqqnB0URkHl+wK/Rs9ZcWLuVrPpVmw2T58I27HYjIvMXVkI7nv3jQGiFh9xf
XTbsTZC5E5GFzl8flvr73wEuDDT2/R1aWmcsc+jkFw903kDN1ouc4sJuP43/
ajezYcLF3Eosi4DMqbvSJ+Q2DsOPzXF/rEVZ0Pd8fo+fNjrvGdoS8dlwGI6N
zPJkizLh5bTXQOA0Hpk/vG/x/uuaYfjyaleRmCkDJpiGrfv3EpC51T/jki1S
w1D5o739y3oG+Nhpft5ojc6/75vReCc9DKnezAO6mgxofs+cIFqi88jEn2ZV
S+9k9Oiq1pBmOtR5BoRX+aDzv66OU5G/uIDFZ6eUpmGQWrjt83QHOq9PKlee
2MaFwy3JK8+ZUiGxHyqcM4nIPOPmrrF5CQ54aAdMHjAjwSrusxvsryRknmOR
YnLVlwUcR6nsD6ZDwIky3HHOkYLMT5X+23DUiwFfPz5XOzQ8AMnth53erKQh
80XTPxw+AwyaFZzb82dwkDK2wkyhEUPm6rMK2+2mKbA/v8s5aZEAG0fFuuyu
M5B5+xTmcW2cBPaj7ZXNO8mgGTLXFivJQubPf5zucjcmwj3LTvziPiosBmcL
vvRhL9vjblO6VIABxnwTU65zAxD0X+x/mAZt2X7QrvP10AgDJE3eK+h/HQBu
feivd0+oyPxd2xYn40tMqL0S6s3OxoHtq8Z0ZR103mZSsPr3JBPaR2L3yUcM
QtLebXVbaynI/HGzrO/ECxbsOIH7p1A4BGW7WmwvbETnn0Ndt1hHsmFsVcIR
381EGI2W/6phT0bmF6jadzMec+DezoIEK3cy+EAX54IxCZk/PG/hLZPGhWKR
/tvRyTQ4Nzjyn/QWIjI3H3/5yHhpzp8Nj7LZl8aAum+k9tYNBGQukf3eM2Zp
rj6Qu6HJ/CwL6hUVXQhH0bmP0InK61+5cOrJjY8btrCBrnrrmxQHnb8WtSje
EMeFYy9fCv7Zyobvgdoy00v3HZUnX3qvHdnMBY6bCM/mpXV22iR2lHEJyLx1
Ky6MsHIYhKMiNV6/ZEFm7KuPHr7ofHg6mbN92zAcGg0xrP/ChLM3dCQbVqNz
ZmVNTMH2YZDzt7lVs8CAFNFrdznzeGS+xnRQO3D9MOhOybfKBDHA+5/wW/oW
AjLvXZBSWK84DJ87d91PcmEAvnn1P9kd6Lzg6dQZl1XD8FtVzHSvPgOOtMjd
PmOOzlO6/tienOCC0ulg994AOqxxJfQuRKPz7yXB8zkvuKDKqaFy22gQNNvg
k7iGiMxbhSK8Ln/jgHWi6uSRSTJs/Mo/NC1CQuZ3Rxiyhs5s0JbFqf+qWMqP
W51KiqFkZG4pGWdQdYYJDoYRnfuScNAzorNaexcVmWd1hhm+lKVDR5FS3Y2z
OCisieNhSWDIvP2mgyl/ERUuxyY569Tjwd514lTuKB2Zly+uE0k/QwbFyOh9
m16R4Lz6y3mpt0xkbjKrs/uCLxG2Dqbl24tSIYUkPx6wn43MEz+eSjLMG4Kn
364ew2fRoO/VnQpVZ86y/ZT8bNV8BR2a2dfm/23DQdF7mfUK92nL9o8ZX7N3
OzPgq9TU27SxAcAPvt/6TQadP1tr0P5hggE3XyRme/0aAMH9r6KjHlGRueWq
vv2et5iwuh+zkarBQZB9sPGODeh8/WaR+R+GLBAXc37+hDMICsGcAfFoCjLn
/0wTbV6ap7V9efl8ZvBL5wriXkVkZN55tdR2H3DgWn6tb+4zElRstvrU/pCE
zEd3+J69u58LzF8Pg8kJVKgzvx10LYKIzF3KQyxv/eXC/k6xy79u0EHg67fp
tEgCMr+5ufmPrMEwGNIWRoeeMOFMu7DHL0F0vusTf5uw1DC4CPSORySwgN2v
ltThhs6Ngv4O8AkMg+yJKufZQRacf3+v1CEMnW96L70mU3ypd7AOa0w/ZoGD
81/xhdPonKh9yG/TpmFoLV6le2qeCenJFsqGm9F56uQoTwMMA3HqyPwqKyaI
i1ptKqXhkXlV8K4RXqVhCFK9/GnBgwH+aZV92w0IyLw9vyj6l9AwkFs99qfT
6BAiZRA77orO9xZdt5Kc58IHEQsmOY8OI3rNPRUB6PzsgYoLjgwuPB1ae9Fv
y9I7+bFN9Hw2Ou80XddSXM2Fox3vF3Yt9Y1X5FOXM3iIyFw29Orz5hVc0BRb
wzT5TgEJj6CbW5rQee4Vx3xvPBvGM6njh0hE+DHli/9vmoTMiywfbiHIseA/
CzmV/KpBMLjB51uRTUHmQQbyTk3tdNg8u9Zm70YcEJMaj2FhNHT+61JvtxkN
/NaLmxYWDcGV5Osz26/TkfkRL93qhRoyeD7/fqDpIAlKkm9YjFxmIvNxGt8E
+SIR1q7bHN3PTwXbmX0eWvvYyHzvnT3+zluHoPvl1MbC3zRw9eJ3jg7nIPMm
SQVPWZsBeL3ugmepPB288O9fynhzl+1G6TFcgxgMKhwO25dk4uA13w6PkHBs
2d502z8oWZUOD5spn7Q9cZCo65KWJ4jOjxF8h+U+0IHRXGLkpIUDh+MrNHcn
0ZD5KwuzXyf8GBA6H1Egwh6A1LXGz0sE0Dl5n7mw+V4maDjV+IxZ46CgbSF6
qzMVmQ9p7/RNMmWBmaYc+fXiIERuLav8dp2CzHnvlrreCGED5aCXUvcaIgzf
iTg27EpG5rnao9MD5RwoE9AwySogwxHzl2HDqiRkPuGzoqXnCRcEDQJS58tp
0Kmo+n2nMhGZDzp45D4RW+plL01WiK9gQIV62JNCOwIyVzyRthO/axiqii1W
VwYxwdJN6vnGKTwybzNQ+W9Yaxje3RlV3tLNhMRSc70YRQIyD1FNzmToDkOW
1aP0FyVMSLZcO+u4Ep0X8fW+F1zat6d6Bk1WMkzgiqxUaPuLR+aeiZWRNSuG
4Q5x93ufKTrgR459+PIfAZlPTt8PrSJyoe0a787ueQyeq9U1JZWh81g9pzWy
TVyov5rx7rkpBsyzl4dPjaDzYx/7NIRTubDHR0RzdQINfuJWB+/cSkTmW0Vo
rrqmXBDu9A3+eosK99fMHtC5jc6bU/4m1NZx4Oc+pS2XW8mQk/WB/leWhMz9
lI+bRr1lwzsRV/eiu0R4u9qmU2EDGZlvfYgv0FZnwT8D60/l7YPwQOusoVsq
BZnbm9T9OC/CgOQ4wuwGSRw8XTOjdOcYDZlPrzp5xzaSBhP8721Ndg3BpCwf
V+ggHZm/E+GNt8GRYeqyTonPRhL0OKeVxTsykfk9j9ebh/4jQmTb4aRtylTQ
y86qNDvGRuYOyXce3kschJRNu02fymMw/Sp59PPSHInKD+Uv/ido0w97gyVU
fePp8LF8x9rH77nI/I/96s8GJr2wZeiDudZeOohGu0dkZy3fCxiNc+aZVGgN
VD6RNoCHjicrNnXN05ftVVMdxftsaGBWsvFL2aMhaGzzGmJcQeej36RyJPkw
sEkqCMfsBiFPl5EgjGHIvGD778SPHzH4ZLBPXvM2DnC3E0al7NC5+1kezcBC
OmRIXzp7WQ8HpDMLIjFZNGSuvoZJLmQywD58bWXjhwGI91V4KpBHReb7rwd9
VDRnwdnVE89seIdAon7I4+o1CjKvEj27Sf0VG6bX+ppORhLBKvBM2mUNMjKX
laJH3aJw4NOXwr8aNhS4a9qMWXOIyPzoVxZ3VzUXVg/Eu+uJYbDGWOT9al50
7jEYZHyFdxjwE7uprZ/pwMMMKrfxJSDzuFEhVUG1Yfju6NkomcEAvYJH9qoq
6Pztc2VdRZVhsPmtdkz5FgNIjTVf/DTRuesfB3bhAhceaDStel1KhxRCfZ/t
ZXR++I0cff93LnzIIkw/v4qB3dFXA1J4dH7AvEPbwJsLn2xuli0uUGFLrNSE
kwsRme8VISacn+KAZz1O60sSBdYq6Si796DzorC3k9RIDujxJJAKNpOBnqos
dcaehMxjP4s41/9kw6uVj06saCTCwUBR1T8iZGTe8aFW/iaJBR/WHxK5vhIP
q2N2Vy2OovPpryYR5y8xIZdpdcIkBwc3FFrkJrWpyDz1QsY7jWg68KY2PWbv
xUFm2tOFB9U0ZH7TL5I8uG1pLpPtGwtpH4LvE4IHA5f6Byrf77HGQSuPDIpb
eF1Fz5LAs+m6bmE0E5mXNDY1VWwiwlCC9vtqZyoEdXv7vL7GRuaT1Esmz1cM
gp/y6NaWYxhkHZLePD7AQea+0beuH3nWBy+FrvwkfaSD+8yOo0+IXGT+xoXr
qpfUAzZltU4/FjDAv1j/1usGOl9998hb4t8ucDU5HDbrjcGOhlUy4trL973d
tc05OWTYoXw6eO85EjwY2v3+8h3msp30L3KvwhkKCLzLuTEfRYS1JqX3znAY
yPyxxL1V0gpU6NDLlYn8RADnkt9HxjzQeYCY5c4KFhWG6XY77h3EQ9lvbdWI
ejoyfxKwagL3jwb2OPM6/IlBKGouPlZHx5B5pvmA5kM7OrhJkIJ17XBgR3O+
sECkIXPY6W0dNMcAlsroeNnAAFAaIg9Up1GRuWGwneBsHgsepq5sln8+BPum
SpQXN1GQ+e0EHjd/JQ5seiZGUnEhwZsW8fioWhIyj35+UzNIkwv4/d3Rx3So
cNFJYOXZXCIyDyvZ7f2khQsjaaXb43yX7r2Kj/Q9EgGZH16Rt1j2lwuj/gQW
J5QOzjn3FPUi0flw3por/tNcEOsOPf8hiQ5SzEAHt1B07igvOKDczYWLZYV3
Z95iENiF8ct/Refp5X+UYvy5YHCww+2cAg02DrXV6x4jInNFLb9PjT85IHH6
WXmkAAXEhNbEGQmQkPlPxz+7aH/YIKYXHq4vttRXNWK9OGR0Hh4itMAnwIag
8g8iBc54+C2dmyPQQUbmsZcVw1p+MMF/y5R/865BKPhW2A1ECjI3zDnwbcKd
AUbylJyIkQH4bm03YSdBQ+ZOLodMJp9goKl754dsKg5KXLsE//phyFwxMQ6T
C6HC6MXnoCNPgOPXUkmH5RjIXGz7I43ALWTYRI9vUJ0gQV1s8aEGMhOZe2SR
xQ/9JkAqQRzTy6OCKR8xpKSQjcxzJXjgSTsOnGP4zq5dOr+OR8cTSRwOMm8R
8lXbndQHgzuUd6vU0GFzasGRrEEuMo/kya1xDeuBWNtmxZkpDP6GXfLxDEHn
uWKWrs6kLhjXPEG44IFB/J8CHw0tdH79v2NURl4nrPSrdilm00DKyNGYxOUs
2/n69z/5SCPCm0uuXxqCKHDxoAGxjsxatntY/U38W0ECn9543y1RZHg+2Roe
YIrOif5CIU0RZMhfUXS/PIkEJhMqpaxsJjLfmpn/5rUfBVwHmhLVwpb274X7
kyiMgcxX3PSIGY+gQsmjqh3nhQig4vFZrUQSnZ/CZ+c9EsLA66x5+PuDgzCT
GbM+iowhcx7K3Z3SrXSY/EI3H1XDgc5EIiRH0JD5GK+3mE310j360+H5VmEQ
eBxTJreOUpA5x7Sa6R3Chje6GyzL1hBhn/Pqd7xuZGQet3D6VsN3Dog1mGRk
zZLhpqiSRpwwCZk3F7hGtqZxIeJ13ENmCg3CXcZv79ciIvMmEdkbn/BcCJX6
3k8YxUAgK2qxvIKAzE0+mfG9xLgg7SImtnoDHaInvwHPM3Qe+7U663sjF4wa
Xhyo3Y3BH9PB08rj6JzRxb6JW8r5Dz7KM4Y7qbD24R3hT0+IyHy4YFp5zoID
EzppmZKvSTBlUfNY6R4JmU9ft7PuE2VD+/H8jaOBeLBvcVu14wcZmZsxHvIU
3WKCED+9P7YGB7gdDy5OqVCR+c7jgqvilnJEynTh7+elHPl+kz6gu5QjqJyn
55io/CQNpp2nO695D8KRnj1BtiMYMs/jb7boYVHgT8Pn6AsriSA0MEn9FM1A
5jWS86TX30hw8nZ4k44PGTKbFssf6LCQuclD+QeR0QQ4UHOcT+ErFRLXPwv+
3MRG5iIfrunoUnFQ38f/6ZwXBlndio+rMQ4yH7DdcUerrw9qJabN8B/oEB+Y
8lt0qbei8liDjHoytQek/urdEVtPh327ZUxFE9E5T6dac6xbN9jNSk+FJGPQ
+WVuG8cUnf+zLJ1V3dYFGvvXFqutx+BkvETUiDA656sTlFkNneCx7qvk/WYa
0F/ukqgb4Czb9R9R3vbM4qFCefbLXgEaqFmTS6WG2cv279KvVrU6E8FNcvX2
CiUq8J3njZw4gs53P3ulPmtAgs/+D6wwBQrc/eIOZvksZH66zcKiQ5MM366s
7DefIoHPh5Da31QmMl9LPpLw3JsCekGubuURRLhq50jxYzGQueiDH1HX/1Bh
pHlHY+1uPIhftZmqeE9H5l4RV9edXOob6VZ5D+wCcCC10ehx41YMmSvXeb+R
X8OEF0md/30SxMFuC3xaXhgVmY/v/b2mdAUbLju43rW4jIf3puxD7q1kZG63
wVH3QhwHBCrSpCsNydCuneNAtiUh87IiVbaPLxeKdf87bilIg8MkBXu2IxGZ
e2Z4jXl3cGFj3lVT13wMdLXgTV8rAZnnPGs8Mj3EhXkJ4hkhDgbUFJ8x9zfo
fMZ01+k/5Vygix1Q3DNBg5eOwlfWrCAic5GWwNJPPFxISJo9mlRCgQrDo5dl
W9E5obzrt9cQG6puTO+3IBBBj6ja6zxDQubTpi8rjlqwIN34WjW/4BD8bqn8
mRBMQebrfPY2P3dhgEw24ZbU2ADUhWhvL5OmIfOwHNGAF1YYvBAdePSsAwfa
5U7N9q8wZC4t7LxRQYoK9xYcz5d2EmCidfg01ZuBzLtTN1SsYZJgYMtvFtuM
DLEvdIVYsixkTj68PrsFR4BLH2UWp7KoIOrDI5eUz0bmlQU/M2S9BsGqJeeD
+BYM+mhrstvrOchcMFPnQ2ZYP/xZ6W3tFUCH4EvuIvwFXGSuIoPbbh3eC0JO
W/f1OtDh0Ef2dZdCdJ5LT2xtEe8BQ5UfCcNtGGzMqi3V90LnRU2PpwY5XfBM
ZbG48DQGDPfNVIet6Jy3o2puXrQLzCd14b40Bq8a/j27yovOr3ZrbN3v1AnH
E/ayDdtpUPSJd+ENgbNs19w4EtedNAi0xF3u0vIY5KqyJNzLl+9VWkmx4YF4
4ItxUAwBGuT9vL6dRx6dC927OVCoRQT92l/0Lnsq1PPR3b4FspE5SfB57gY9
EsgVU8QPrKOA9Q5c782XLGQ+6ChdbxtBhvo0WTWTZBKoP3c9b5nDRObmxwfS
OvSo0A7ZesQHBOg8tv1mky0DmefMnbNVOYFB5dghX7U6HNTPfGAVLvUPVL5p
7U5qzV0G/M3loe3FDwD3NnOnPJOKzLXaDNst81lAOOiz0urFEByYZPgS1CjI
3HH0LDt1PwcmV7TE7yslwedTs7mRqSRk/sYtR+WbOReGv4XZnYijQvp135Lj
kURk/u77tzKvL1xYq/eivHPpfjUN7Q4+zSAg84UdxafzOrlQpu39g1qCQVfJ
hk17vqNzPw/hw0OZXDDPCVivW0CD6xNVPWGqRGR+0nU4ppbIAdkzNF8Rcwr8
lVPR+W8EnWfQjWXiMtiwb/fxb79PEKHGq/7x3B4yMo806nga3rKUG/W2jqYG
g/DPNMJ0NYWCzHWbTu7iPqBDy6+SUxt34SDH/2TMZBENmcv550gq7aZBFb6c
ZFA3BMeq/FY0RNCR+e8s5XsNGBk8NezDfq8hQbXWnYX4I0xknuJU0L79LRE6
L/DPebymQGbY9C2aCBuZyykKrL3xbgj65drDj6TTIKZd0GeVPQeZ7xfrWOQp
GIDSz282DIxgMDXav1/LmovM+Quqc8uP94EToQKmntNh8+2wsVe/0bligIOA
b08PlLrtjKqWp4PGsYPPrOPQeXz7Swb3VTccOx240Xcp1/DB9zI97NC5ZJbX
3TetXSDsIvaq2xED3TPCzcbq6PznHWeXLKUu2No8cqFCDoP4hz+yHwugc47T
E5EXdztBstowZSeVBtkZ4CnC4izbhebW/67pG4BvlIvtOwYwyNh5EnqNuMv2
N8/W3DuFDYJF7rM9H0ZpsOpy1MTt+xxkrvIdy7g9g4d/dNGILgEaSMSmVV4f
ZiPz0CCBoT3ZRND0lPDO+0GBwsuvtcYV0fmUacyL9/xkUDlQTTq8kQxVnn9O
zPGykHlj/lCdxC8KmD/n7AhRI8KhF+nh1pkMZL5Ltp48+ZcGb02NMt96D4Jg
/noN76U8QeUNhQdHz+1lwNXo969y5gZALKBdJkCThsyvPPV8veDBgphdl+1j
DIbg85u1lEp3CjKPrMZZbpfkgPi5Ur93ZiQ4pZ1h/+YrCZlvF9Ja4a3ChVUT
4brNq6lwjMT7dH8hEZnHkmd1dSu5YCy26s3RaRp4PR35ViWMzj1t5ESeNHNh
4unx04ddMTA3ve/8k0ZA5gnx5glpEVxg/DG3ItvTYK1x6oNje4nIPMX3n4r3
Vw6c2ikR93CEDClPZvN2riQhc/7JKN5wfzYc2nmbh8ZPhLyHj9ZRzpKR+d+F
w7f/xTLhiBHv0fgWHAg9bXT8pkBF5rkaQW+bd9Ohddu3tT+ccCD7Y7g14Q8N
metfO6h6p44KN18wOn9m4eG6f1rsATIdmW+g24QGnSBD18x9J8smEhhdGLxT
+5GJzDMOkE95byOCg939bel2VFD8N7Xw9CobmR/ff+r9wvdBCFAhPaTPL52r
iaXOxmwOMt/d76UTMt4PfOt3WN/YRwfxtg3zplFcZG6op1NzdLwXDuxlSKtH
0CHkxJtH+g3ovLSv6eThJz0wukU8vYqfDpOK8SNXbqJzo58VUncyusGhMD73
Zx4GWpwnCiM26HzvXeWq2V9d0GZsPr3CGYO99QusAXV03uChlx9q0AW0S8pZ
11UwuEihaautQOcrLsocSXzfCXjZXZHUcRqUlbi3PR7jLNufronJlfMcgLpJ
ISe6BB08nAL/qXtwl+36PfXZntGDsOFefIP5WgyMFFV+/feGg8wdK6eKEhrw
kDBh+jR9PQ3c3p65+Y4Hndt8ddgil0mEJM3xnpR2CnRs+OmzYz0bmWP91pj5
ajIQ2NkeRZJkGG4OaZmZYCJz4aK+3d9pFDjKHDSelSTCD9am1aWxDGQ+7Zf1
tlwYgw9Ks8n1BwbBvZxXoYiEIfO020FCj4ABXZc48fpLPbqc2fIqVoOGzM+9
EFr/9xgLTi4cIowqDcGlzI/z389TkHmq5tH6xWk2OD28+8JDlgTWglGbe4dI
yPwHb0/Tfyu5MCiqaXn2FwWytDaKXmkkIvM3+9pkeLO4QL6kYD5WTIPnzfM1
JhvQ+R52X5d3HRcI6U8eDa/HoMlD0N97joDM/fJh52l/LlwLkayalaeBupCQ
mMMxIjLPSeD3aarmwNDlJx35TWSY/5N131iRhM6pka6Op5b6R+uZNOtfBKAm
re5dCCAjc9uNWuefXmdCSpzq+jOvcVDF3qWqpU5F5sUexoZ7NtOhhE+z5LM7
DirZE0kXeTBkLqUxgkstoELV6j+xXxvxYPiosO/DGB2Zf+hLLlLdRwYf4zWm
D3EkeNcw8flmBxOZz3hd/VW3lgixRmtLT56hwvev+R61t9jI/CjXfORi1SBI
fPhTukkQA/3QgsMzeRx0LrR9KGKsH6yvDJQzlno0f+jE1btLPRqVZ8jyfixZ
6IXDo7vKjt+mw+k5xSbnj+j8SuQIU6K8Bz54D1yeF6UDz7YaUYNIdO4X0nfl
9utumHW+RswtwYBYmuIRZofOlY8I+40xumAPfiFplxcGOSe1HDO2oPPQfxMG
jw91QeONh+VOmzHY7PvpXpU4OvfdKFHm39YJnVIFhUfmaHBVudFx4i9n2d6z
jp/QeBgHi04fZb7nYzDvn8aqWsNdtotuo1/cfGEI+qxJGsQ3NOB7O3lN9TwH
mQt6Htu/u5YArzcrDf0oo8Jw6JWTd8vZyLxes9mqexMJjg95273WogC5wWKD
x2sWMn8lULjFu4wMn2wORVY6kuBeebpc1w0mMs8+a7jZ5BIVUuYfGjqrE6A9
Va/+zDoGMn/zIj8i7BYGMg3xlXVZOJD5uAVjR2HIvPH6wR0X7jNgTtWPV3dw
AE7FfKC+pFKR+fU3pK0vI1lQannNWd5vCFbHC72qNKMg8yKP9o5wMQ7k3ri2
9ugeEhyTS4g4+52EzIWGHczyJLggu1mQs2+AAsfH71f9riMi8+NhOo8bMrjA
+9OxYOdTGmTr+PN1qKFzhSf/SrBqLnwQEB/MlcQgQjxQxZkHnV+zN73Qdp4L
56+l/LdFnAYJuBgVKwd0/jIs6/L5Gg5Mbjte1PGZDG6rIhMjFEjInHoqwt7O
lw2Lr/s2KY8QYKyk+sHKC2RkrrrbNjAkkQn260e3e7ThYJvPk1s/ZKnIHJve
kJxhQYfQlt3E2ydwMFC6U9yBRUPmY3wjyqK/qCByU5p+4QYefELt3Uc66cj8
rf7j9r8XydDEV2/N95wEJo/yzctLmcj8juZnmzxbIoS2veax20IF1/RoUxtn
NjJf33bWJ3D9EKjiY/i7e2nAwypbQYniIPP2CzIj9xwG4DzOP0RwNR3cei+W
NntxkbmlP8uLe6APVPuHDufl0uHVWN6/q7/Q+UGtvuvd4z2w18mKum0jHTwZ
+ntfJ6Pzi7cq3Z9g3fBiMvt4TCMGEq1/aptc0HmsoHbHB+luiOEJVzO6goHD
C5mg/wzQedE5MxFz7y7IEs5suG2AQeam5t5pGXSeoAIXU/GdkKJJ4wVeDILE
OEUCM5xlu8cbxxvR24bguWd/k9pvGhDFMp+ohy/fj1Lzha9sJ4Bf9cHiAhYV
MpXtno/j2MicmjxX41pLhMuBhzSkCynw2/aZgoQAOmfev8AfvoIM70IY/VfW
kuG7Nj3z0gITmbfumsElpVDg9gZzg/aTRLBk5tpUf2cgc/8HV8i8e2gwecNF
ccvbIeA7RJSqvklH5jx/RFJObqBDV+zpg088cVBvITVyTwhD5goX1x7skGPC
y6nKl/+J4uCoWt5D6xtUZO7sJm4dSGCBnm36DwkRPLRW4XwaxsnIfP0qkmCO
GQe6d/HlOBeSYNYhiRSQTkLmyVQPuypNLpQdgqCtulQ4cHLRaF0uEZmTXf90
4gq58OKp11R6Pw3uEU2PLUij8xOlW8rPNnBBTJl+1UQPg0/ssAypvwRkzjlU
Wt4byAUrFXF+Y20ahL3vCjc5RETmzwbjJo98WbpX2UoZbxhkCLunmhMtTkLm
9af0L0uEsqGDodA9tZYIFlKJpm7OZGSutuZ7z3wBEzKjL7TYLOKgKyZD0GiR
gswFLql1hF+gQ3aRvpLSARzE/xix2vuDhsxz1z6t3cZPAyO90VsX1uHhs8mR
hNhiOjIPiBep+lFKhi/H/ET8nEjQNfbM4nAoE5lf/r3dNymZCHfTV/Ga4ynw
ZOLslKUGG5kf3ll5yTRvCDJErob2Z9HgwiDLQtmZg8y7Ija//N4zALl7t+jK
4DCgyyVbXzXmInP69vX3q/L6oCNMMudsEx3G9J8RSUR0vmFzcOsRs14IDXKK
891HB6uqk9e+PkHnsTWBp9+q98Dhxzm+Cn0YTH6N0hn2Rudlb5z+rDftBr8X
sWdeRmHArm0LcjBB5wcnu6zcY7rAbkREaWovBiHs2ytJ8uj84Y+5u4dGOoGw
XrTojDAG0Quf4vXmOct2nxnFkfkDBPgyxH00S6KCl7aw0c9u9rL9er1uZms6
EUa+6df19VBA5dqkuJsqOk9v0qgjFZPg/okZ6dQEMthnD8YIHGAh8/KsT4Nu
U2QoFrnuIctHAsO/X4KvmzGRuUq170mPU1RwnLReo2ZKgNV1b/cwNRnIPC2n
/L8hUQxogcPmwmaD8MnQe9sOAobMNTLlXSa/0GEwaw1XTQMHTc96RY7G0JC5
R9jfgPhUJvi66n5K68PB7KZbr1Okqci8NPystuHupfeg8cEPCR0CUMcfGC1m
kZE57fk9DeVYDnjmHtgnv50MVZ/WWeocISFztpZ3wuYjXGjeonD6VxkVxAIr
vdoCich8NmpuG26pt05ISe4V2I6BeeWZNYoTBGT+cX9WfMk3LgR5hs3yXlqa
0/Y7Wx0noHOeCm2e+hguXO6rf4edoUH91d5NebuIyHw8OHZupoMD6y9EfXy/
hgKJ9A391xfReXo944x8EhvU7WJ85vYSQd2Gle95kIzMe0bkhrM/MKFgcV/C
jMogSDx/7HyVQ0HmX8SjN/x3hw5n5578+7wHB6snTj1Rek9D5u+snXOPqNFA
cU7xVjlpCC7ta5QZvEdH5g/5jxPX9JLB4eBjKV9NEtiOVV0bcGEi89ruqeTo
WiI4azlLUQooYPJ5w/0RfjYyN/28IGMigAepD3KPmi/T4BB/7sEcYw4y5xdr
De3fhQNl3cac6FcY1HOaL2Wt5SLz0IGk139n++DCjgz5c2V0GPB1iFL4jc6H
W9y7pqN6od+8fn2KIx329utLQxE651jeKut17YFGq5fdHhwMet1M1p+9gs5F
bx3hF/HrhsdBi33+aRgYnlfYE7ofnTdK4sUHnndBfvIe6W3WGLAU5u4XrUfn
xjJh6e58XeDiLyhzTgKDN5wblPZ/nGW7ptyDEKNbRHDbdKHGfIQCh2qTJOP0
2cv2etWw98KnSSDBMFccJJLhQd1Mdlg4C5kXlT5NO3WJDFd+Ct069owEo2ze
k2klTGTeu2mceG7pvdYrq99te4AIuSuYMcZVDGRe9TLwwQgvDUYP+soWK+Ph
lmuDdHgJHZmLtLifmnuMwRdpBvtnKg6mN++fCr+IIXMrvJDOLwsGaJHHBSam
B8D+quPTclUaMg/YlHLdcZIJw50+aba3BuFPoVReei0FmdetaiQvRLDh6Y6r
wr81iZB68dqvq/ZkZI6/dunm/RoOVGl/1XH9QoYbr3QtjiuQkPnd7IZtckFc
OHLkrpqYDg0MS288nbQmInN2VqlvZBsXXDquMpOSMIj4ib2S6yYgc74o2emm
Li78ZqnyNVVikPt4MXXwKzqPOS1pvP8hFzIsctgnsmgQePdz7FV1IjKXurJP
YvUQB5z5s74tGi7lrFNk9ck/6Nwjt4yslc6GyEzLTAVbIgizKtc5mJGReaYO
6aNBIxPqA2Tkjm4ahClFPxEjFgWZr/c4V54YQ4crcc82SuzFgR+b5Fy91KNR
+SP3xFKBjTR4rt2pJUQdgqOR09GDqXRkXrT75W+efjJkB2QcVlUnQf3p41mO
zkxkflTX4+CfJiL8FKsNk8qlQN+GFgX5RRYyH3Clropamoci3/ZLFJ6hga+J
14aVBhxkntnlzNrnhgNNGvs5PRuD1G8CU31SXGQ+7mL53yv1frjnk+6+mEmH
jIsiSk6f0PloobhJ/MtemP5wfEf+GTpIFVSP/XuNzoeeXDWmhvcA6+MzGjaN
QdD9gM1DIeh8e6huo1d8N6gMGJ/JXDpHnhdbKGCNzm/wz61wrO8CBw0N36Tj
GBwtxioiNqLz24eK7r+V7YJP3i4M6hoMxtP2uJfyL9+l1fxrhURIcO09gS19
mAKU+wdv/vzKWra/3vY4xJJOApt/s1+kLcgwdi9a0UEenSvemWiuYpGh1JYm
qihNgv/65MPP2zCRuc65B42uolSYDuCZ5sMT4IuN2pUTfgxk3nzt2ckkFxr8
cst2U7g5BPgXTRRxbzoylxG/0GxPwWDQdXW+0DUcfBu/HkU3xJB54Xuxtpgk
BhTJ4CtECQPwWjr/4y8WFZmLht0+ztZngfsRwiUFbBBMHn2XOHOHgszbvgYb
/6xgg7CTKHdfPBESntal/NxIRuYpUsXnLQc5kPsox9NpOwUYSjUrYIKIzFv1
vz7ecJ8LX/JO7bG9T4MkryLln5roPPLeuFPxABdqqyqP4XoxKB93kDhZS0Dm
69KfyNUOcaF+5OCxFBYGSUajN0lv0Lm+idzE7Wdc4GOZkc59pMGc95SwlCIR
mY/rijkaEDkwSKpuPWBKgTO+jZLcEXQeOr2i3D6ZDf1q8b+umBLB677KGQ0r
MjKfTHY1oZUx4VlDq5+RyCCcONMhtnGGgsyzDdm7bc/RIeK3zpCZFQ7Ghpiq
dT9pyPzkfbO80UUqEFRsOqQ34YF18a7r7zI6Mjciz7lPVZAhIv9Al9VxEvSt
X2DvCWEi85CObzHFeURwnqX26X2hQDCBMVIqy0bm++OPyp4aGwKBezyx6tdp
UHUl0CPJlIPMscI7W5zNcJBbeUHVphiDARHfkzkKXGR+LM+rz0SpH8yOaE6v
yqWDGdO9YbwZnf/2TbSUKOyFFn+HEYOzdPh662bOwXJ0fqLBWk4nrgeS1/sQ
7OYxsGeZ9OVeR+dK3co7+R91g9HzOOu5PAx8ssxLhGzReajywfoD7V0gOzNo
o+6MwWTZn3imOjqPuN9u5q3VBUrHo203rsOg8oLny3PCy/ej0eU++TtIsFKM
tZ4tRwFZ2wH/8TzWsv3z0IaXxfJkePKj8Z2/KBlUN//xjhpjInNHVckIvaX1
tW8/r3V0kAi5do+uBW9G5/Za9Stfa1BBg6+NsKmQABeemP7JOsFA5mWOi2V/
LtIg2XLsgbLLEDQcw1IFHenIPKBZ4/XXEQxO84juvBOAg/7bPWbbt2HIfJL5
Ymw8iwF9cnx7QvoHIH2qxPkHnorMT3nle5y0ZIGQtlzqF6EhaHlboJsfREHm
Vt+PXbnZwoZoi7zk5LdEUN0vm60tQUbmg9Prz7cNc8Dz+O6VZy5TQGBu92I/
gYjMN68zlPUo4EKNtpVQRRcNBg9lQ84qdJ46ymm7QuZCAF5r0UuYDgKH1r2n
FRGQuf4O/gL6khtraM1vE6WDnETDpeFCdK6498ZGbj4Xzj3gr8ttpcGbly17
7GSJyHzgXUrjVhwHWo0roqp1KXBC9atw4F907kPdd2tTKBt2+SgNbVpHBI4T
w+KAMxmZd98KdVxIZIIMO/IO/MJBY6uagJMsFZm33s2QHN1FB2dJtSJ5Zxxk
YSskDCZoyJx1gflh3UcqmDk/V4lNx8NYbblTNZ6OzPFn6m8n+pMhk2N89kge
CUS6NrYblTKROeWvA98dbyL8rK3+fl+MCl3n5OX/WLCRuUSq25RGwhCU3jMv
T3pJg5SrOmmVpzjIPLjD4ZvEnwFIG1u1K7oNg1s465i7+lxkXufoFcgl98Hc
se7nstV04HdzOl3Qh85XupbmtSf1QgRf2Kj2STpcAquodSXonM/+QHhEaA+8
6X6jUDCFwcsfNx7uCkHnyaUHtCIzuiH5tHrnj6UefTDFf8uwDTr/vIpaH9bf
BSGL3zPjXDFwNZkwL9RE5/LfuraOGHXBu6N2uJ0bMXhkS9BOFl2+4x/v07GR
IcGDiNp3RFMKOFSHd9U0sJbtjXLGixP/SJAa9Cv1iwYZjM9z/4wIoPPKNyfq
zyySQTIrTqZhhgi2TsaPJ0yYyNwwNlTYSZQKQj8oN1biCSCeIa7k5MdA5qM1
vnc7rGigpxbDGsoZgr4v+jb3AunIvKpbc5PBTwwWtxs9E4zAQdrtF7rqVhgy
XyWntM8rnAEHs6Quq1MHYOAuQbnrLxWZu33OO8TcyYLWp5brw4YHYcdjS3H5
KAoyZ+cn2/o1s6H7tYepXzkRvFX9BUCKjMzH8C5xzeMciC4Scgi5SQHKhh0V
N3BEZO4rnXR6uIwLNz5Fl1uzaJAtSt3qI4bO54rE1vLQuDAp3DQ+J0uHibL/
9MLzCci8vamhxJnChf/UHVo5YnR4EBexYq4AnW8akiTL5HJhNpWi41RNg0vz
aZpNa4nIXFH9tF77Tw5MjGbefitAgbf3mEmbBUjIfPR7xMdEdzZEbS5NV24h
wGiI5OjXIDIyXyw29mxwZ8KDTY8f7IzCwY3IB/rH91CR+ZiDgHrZHAafzbrv
GF3CQeaj9VeHl+YsVK5otOrYsyAqlLx42NyuSADMIOPkJXkGMr/XSou7vp4M
NVn0xnh+MkROmHwa5zCR+e0NOS4t64iQJlckp3yaChR+cXlmOBuZr8tolRgV
GYKp6irB0yQaOCUt1LyM5yDz/W8+zq6IHYA4xnih2CIG6nUZXTvtuci813N4
MPdRH3CmUg69rqeDiLOYzRQenf/4uzWR5t4LL3RYZocO0cFz6sWdM3novKBl
13STew9cmD4Xt4aLwbGYR2c/XUHnK/KBfza+G16t4xb+zsYg8rv4+ZPW6Hzn
7erxjr4uKE4PbrFe6tFcV3J3rCY6nw7j+Xd3fxeY1x6+2qSOwUO51bqeYsv3
czpd5yyLiRC5x2pAq44CnFVv6iul2Mt2rasUs5SXJLCnZhysSCHDOZGU077W
LGRuH25E+1NEhpvJk9M/TpJAsnuPXfxNJjJ3qX7+3KqeAh9MVJUfGhAh+/VP
1sGXDGSe8vnspWfTVIjjPyx5SRcPLgwh7TeVdGQu7L89rzB+6V7uTuySfIQD
P73YxsUbGDLH7dE6tno/A56+CxdKnxkAi4Gut6JqNGSumNUcbiHDgh9h9Bbj
V4NgFtiUfDuPgsyJ13hWJVew4Y1WYV9THBFqOALRYmpkZO5SL7vbjcWBVuFo
vWZPCtju3Hq5jkpE5gY7xB5sKeTCA87W00d7abC3QOVggww6N/wv1YlN4sKt
E35WmgJ02NhU7C5QQkDmIaL+V0KW5qDqyKSTa0YwWAwQbzlaic59nP/tlEpZ
ykMpQ8/H0TTo9pmc8dAmInPKnb1kyyoOmAiSH336QIY7Rz0shpRIyPxodN6r
b0ZsOBPR+d1pBwHyn24Q93tMRuZGMRq8+VuZ8D5VeaPDNhz4qLwXdvalIvN3
KqMZ9FoM9vQO2VrcwcEpETX13BMYMi8PPLOzfSsVyjj3NjNyCBA6L7v1uR0D
mT8buHHq7y8S3KxbodfgQYYn1W1ZhVosZN66r2HYdekdcrT/qnrmLRU+4gYi
jd+xkbl8ydiZ/NilfD1CtXBXxEDg4qEmnkoOMldxolG6FAdAbrv0ZJI2HWbf
ezumBHGRucaklOVu+z44ZrlRbXM+fWkOYVd8+43Ox6PWfDTQ6gXxgBiPhJ10
sIstSDF4hM5r3vf92ry7Bx6Z/V5HwWOg6RZv5H8enUe5b1xlfaUbdvFeUPpw
H4P7TQ8vlFigc63Pl6g+rV1w/rjmQLUjBqQ3i97b1NF5K/+wsL9ZF3jSrXln
N2EQOvDw3ezK5fszN681UVJE2NU9/p5wlQpzipf3/BfPXravKSZY6q8lgczV
I5UqhhRw2klb9+c9C5nr/hyssthMhr+nhNpqJknQVdawEERlInMjvbrcxiMU
2Pprlc62R0Q4kjPrwr/AQOayNsfbS5KpIL//Vm/ICB4SWfucfwmi829yHWrj
Ohgw3J0qtv7DwZseVfdrTRgyH16MOc+dpUObhtlKvtU4ePuf0BdRVxoyr6jz
GOgjMoG2yjV668lB0Bz8slmxjYLMpSxbcu6msUFI8EQh5RARFG4PDo2akZG5
qZ1HgEcfB17e+0KJ0KCAiEaUS9w0EZmPTTzC9DO4oDpxY5NPDg0Ip7YN+W1C
5xtKvUjb+7kwnXNNjd2GgWchLiqgnoDMt3+fS1f83+/I+Y/JfniFgeVkMWvf
N3QeXapcOxfIhSGFG9Xl2jSo/Pe6Z/XS/ULlPFuZv+4+5kCAikTtFncyrDY+
kBRsTELmG8a/k/uk2KAdvJGfnoQH6YHfsbu/kJH5WIqUsssMAzIa7g+o9Q5A
vxz1W9x9KjKfrBQJcI7EwHY86JRUFg4uJNWYhSx9RuUkzU6tqyMUoLrZ8VgI
E+HCiake3QgGMjeyCqgXSiXBq6SiYbMiMiitV+pxcGEhc/xPxd4uYwJUaDMG
POhUIBYbzuX0s5E5ljtqvF1tEDpurmfPWWKwfmYu+WEHB5k71n9vrPnYD4Va
/IYbHOggWnhU7UEqF5mz6ksv3ZXrg6xKfan+ZDp8nyEv7G9G56Vh2G2XyR74
pNJdck2NDl8+nIt2uYvOtbcHduhI9ECGUPCl1b8wsGq/vMfSC50rd3VWrTza
Dc3BkjVqcRiQ+zK5WwCde/CZ6t+s6ILK6ZnbekcwiJYnvjDdgM4fN1TcWqfb
BYcfBanuUcbgx+3EQ7dElu+PvP8r9qrAw+mZBwl+ajQ46Mpf2y/AWbZnBDnf
Lw4gwhZx47m5eQowD+14kW3MRuYuSh5mCndJsG0i4X5dKRlsdq9j5LmykHkL
w8vI/BMZyBcffRoFEjw8HzR38TwTmZOb7hRLqVDh6DZHPuo7Asjxxa647cJA
5kIF7a6mv2jAKf4eEl46CJcmKobOiNOReePRKLe0t3SYkIlNldqGg5iA2a+r
02jIXPaV2mPz10wY7vMyuSO6lLchVvp/pyjIXEvQMOrAZTZ8XzA5HLA0p5X0
H1279gwZmZ+bHeLUNXLgl9bJqWf9ZBj0LzyXJENC5v+O2LqW3eSCWrFkueMh
GpzamWUTaUpE5kV/7059+cEF2qAkuTsUg4SDerOkAQIyD3D+ar/hCxeyEmtM
99pjcDFHhzTKQOecpvEXa+25oDJADlvXQIVDLrpDLpeIyLwvwU3z4wUOOG/2
jgv8R4LQIyekg31JyHz9eTU8nsiCcLPNly+K4qGi+zh2Z4yMzNfsoSt9+cIA
3rNRj6q+D8Ben8dJ8/VUZA5BZcP1J5Z69NTQOaFaHNhfOfFPOx9D5jp+SsPX
WiggITk+e1aLCIsrGoRO5zCQucqex85Z/iQ4nH9YaF0nGbb+DI7yCmIh8x66
8ZUzvAR4hB3SOMFLA5sx5/c8HDYyVzccPCE0goOJufjHmW4Y9DXcULWjcJB5
VP8t0Y9J/YBJXRTYeYEO1tKSP4afcZH5i8vFTbHDvfBaYmZFUzgdZjXkfl2v
R+eWGQcG77b2QNzFIn3FNXTQ1KkfPn8HncskrnQxpnZDT4H+RH7DUq7leTEO
u6Dz24sfkmbVuyExyahvxXUMdKvnGt13ovNbfASewIQuED+jTOveh0Hr9Mod
fQro3ExoKl1GrAsOruM6zUljcLr4vGMB7/Kddvv+9yCPIQg2OjIeVUMDy5bx
nyr+nGX7Xx92v1cZAUwkryiEv6GC//DG3Iy3bGTePJgaVM9DgmSVl73vHCgw
cepkQ8xPFjL3TQ2qTThIBs19hi/Ot5OAczv9mMIPJjJ/Xxb1OesbBcIw4TaP
zUSQHzleGJnNQOZdqdrZ/Qk0eF6sjBPUGIKgJqOVT03pyPxGm0vwtVg62CfX
Kpzcg4PttwM8d7+jIfNL6r80Ve8yIReT7e7vwIHMniL9W6upyNzt/ZqpKyfY
4Hbb8NuPHAJ0P5Lc3X+LjMw1os5jhoUccPtjaLIpkQyeIUa8l7eSkLm1hEFg
0SkuHOnUfPeJTQUJURO1y6eIyBxf0/m6t5YLW818e8KUMHj1ZntwxjwBmXcm
Gc0eLuUC9SXVeJxKg4Xruq56EkRkfqs3khSowwVRsfmfHpZUOOc5tqkiA523
b9xvEgscaFAd59XNIwEf2Vw67iEJmdd8peFJFSwQ0rwVuOnDEMRv/1qorkBB
5uduHqUxlnqh6g+R02f7BoCkFfoxdJCKzFVzSGqSezCILnlxMpaOA66aqdzR
KgyZX6gsPWTfQAHRzoK+fH0iPGM9ir7+goHMKS4aM41LPZr6NTF5rIMMl96c
qrVc6tGoPGFbvt/LFQSYX0HeWbRABU55At6byUbmjMPH48omcJD6L+6U3EkM
dOZbSuJIHGR+M1y0uT6uHx6nTPUsXqRDd92/JL3nXGRu9U9KcobYC7qBHIUv
1+ngkfIph16Lzs8szuLxlT2QF6BhKihGh3NRW+prI9G5quklFf+P3RByo8Gr
vwIDx4YNIZX26Fw8SJHXeL4LOvfkFR49h0Gse/ygqQ46Xx2cdjDQpQsuLyYf
0dbBoC73h1ytFDqfz65Rje/vhBUGbRpn/tFA7AhdXGqas2wX0lc6np48CNZ7
1J7VyWFwc42TxMby/9/1LV9qHibhYYfqqMADSRo4NjpdkJ9kL9tNvmwIxRcS
QSrFXqHnAwWG9/TktUkv391kvobYipKhv0ioJUyJDCaL9BNt88xle1nE1sMq
RRT4EmTFaLIgQoLrk1TGO8ay/dKL3X/9b9EA+4Y/+sh4CP6vtjv/h2r/4wBe
KkuJcklSuLZkKZRs5S2kUJYWRSTLjXJRuhF1U/ZKcUNZokSRuspSWlzSokuK
DGLGjDlz5syMMzOULIX4zvcP+Pwwj8f16/OH+WXO5/1+veZx5hwDYdXUKWeu
2J5c1lr3M5kLBzWoLoSox5UnWW71ryXEdgHl+aDfpQGwUq17m9pKg7+s+9b+
o8wW269/WBA9z5kPUsNHnmhF9sOrFaPKIOor4rr6l/Hi8BwBSHiWJvTtYYHX
6XKnARtMbLfFfA4/3yaEZUst5XddY8M1N7WBqT+ZYrtVZstMZYEQGhfEBSdU
EhA6sWXrIXXxPTeuJqfjghB0jzWckz1GgO7DG7ZgJr57ZuYNJMkJIfN+DjB7
cWBnNM8frhPfBcnHR/NXCOBRQCE11guDgsPXbT3rMLG9rMWJWZBNwtRqD8bY
JTp4z//d0tcUF9tdcwKWYVd5kKLeWqBKp8LgmL5UCYcttndb5Ms+cRDNQd7M
3bpeGgzbBBgEiPaGuJ5lO/lkwWccQtsohs6rmKCSTk9Ry+KJ7awvAQo/MjF4
cyUm5FspCzZ3Nuq3eZFie35DxJtfPPth1Wf9/Kc0Npxr28U8+IkvtqsNUO1a
NvaB4qhlwXMbDszptddraBWI7XNU7sCVp73w2XzcbYM3FyQd9jScyhaK7dcq
x45EDH+G8B7fAybnuRAU7RZm0SC+HyswTDet7IZrqZuuyCziwv23B9ss48X3
xH/DA+j3u6B217lQspwDC2dWyOS7i+9Hda1mnnV3QkyQrFOSKPeGB33BNPXE
93ss+zVf1nRCXptc3PhKDkwct1i4R0p8Z4fPz9e6RYEAwTr37SQBWzUlv60R
CuDDLdd9yaJz9NXAMHiT6Bz9PEDUkaJzRC2p/xGZPQA9CukjUXQaSB5ScpCX
R7vj7l7h88skcK6zhx+fpYPxdEieniWO9AL//B3R4Xz43puS2T2XCQc/RY4M
BLOQrlVVHH0PBPCgt3N/ZDEGWTrMr8HXMaSP3XlL2z4uADcZec6uyzj4VNru
SOpmIr3+jwUnou4L4ZGU2W06g4CJjsIQyyVoD7umQV2/YhAunrgRr+DDA/ei
d6O8Df1I/6OvWIOQH4TY26vmhKWRoGOolKPvh3Zv/PCaapoAyp/ds5lryofj
e88dOfaciXSdb8fUJXMGIE0yUo7P50FoskZdxyoW0n2ujI2frRB9PzszbGO9
cWg5dSjPURFDurYsp7/LrRfCo/SqjRk9wJlS8zk604P0HoVK97/utYC7pZ2p
om8znPy1+IVjfTPS7ymfyctUbgTrvfXB2nYN8Mb3n4tpci+RXuNSqjBX9zXY
brtJT37aCGqhfVW+Wq+QzgzcufF723tgDn8sSEltAZtJI39bXgvSG9w8/XYb
USD35a+aDbc6wGKdvFxPcwfSK2vtedoXe2BFrckHVaUeCMRltXab9yA97uzp
mpUxDLCZG7TypjQDfpAaS6u205H+gpZq+0IDB1OKjLNhOwsMgjRnLjUxkV6+
xF7/iaRo/7SESt2I4kLvzS89D0W5FuUBsXo+zfsFEE7RdDWV4MNAYIalhyyG
dFmGnMaI6iDoXJE/88iKBKZO8UiabT/S+XLmGxadE8I/Hge6u9wIeH35qr+E
LRPpGlMxeIIVH9r852nYi84PzkosrMxnIb2Hkpd7TIMH4YVloX9I0mBxtPbX
NiCQXvFntZpvAxtC1e8MP7rOAMbalglFJhfpV1sXvZG/iAHtSeym2moWTJf9
DM71J/+zHjTbvWa2e8ps947Z7hGz3QtmO+fPdm6f7Rw+27l6tnPybOfe2c6x
s51Lxc2fqHkrs7rHxFyGAEdd0viSAgN0bxlOU+9ykU4/fJAWYiHaYxXzDhYr
4uDgOBLcVEQi/d+H6+k7YjmgX+1h/aOQBjrHtpfVp3KQbpxmaVSo/v/79gav
Gkuw4GzyyUuLBQNIl3z1WMXPYgDKcgcdF22hwcfdeiXgx0Y6X7N+33UbFqi+
L43/nY5Bx/lFpx9TBpD+i0XfwSILEuZNVkZVDfXBztPu0THxONIrsl/vjPLG
4HtrUa65gAX78Kh3Eikk0ndgaztpm0X7pCtswt6ZBpH9r8KSvNlIL/vIaUln
MOEp9m2RcxwOjxY+PRPEI5He6HzfKv02AS5XT8QpTvfBbrs8I2ljLtI986WX
Bzph8Hm/vuuZOTikblYMCc8ikW7h82SprxwBeg7ypvYyDHA6kPCefpuL9JxD
+hLmBAYZgVewhG0s4PtKPBhRIZHOcSHjOQQX+oxes/JUaeD6r6JuWBiB9Nvl
SUX6NAwY8757Ht/NghYBO4b6K4n0kmpKhlkBCfZtxe7PcugQUXCxosMAR7qs
UO7rkhgMUvZtrcffsaDav0diNJxEevvFwTW97/kgF57RZCvaKxtSs551i/IE
yg8PrVs3vg4D49H3bvfUcLCrwEOOlJFI72sdL5p2JYFMePZzmxIdhuJOTG+I
wJFeLxOcL70Eg+TfPlRkOOBQ7sU5EN9IIl275bxJmzQBxvWCSsdfGFB7mJdl
UMpF+nhu4eI0TQy6ahj919biovPq5TZaRSK9ZOLNpvQRDEwY2XN2mrHAWyJl
I7EY7R/bWzOm/DGwI8qVnXAW5DiOtC4/j/Zxzpi93hdRbsoM6DSK7IOGo32q
3G8cpBP5p+uzb2JQkdjTop/HAm3d1PoKdxLpGd0ep3vNSLgyb7uqJL8PXnQZ
vWMk4kj31T4w3PZctE9XrJbpjWEBL7wnaLs1ifSgoiaPDzf4QG2zMPE8yATz
xSPfnluykP7bQPJ04EMMYjN+fApOYUHZpm3Jdg4k0vOnehWqq0lgRPhLJ9XT
YfXd7rDI5TjSAxLOnhSKrnOWq9kUvUnUf6qUKreJrnOkU5NaThdzwSA7djR3
PQ22j998alREIN1vXLE3YSUGJX4v+xvMcFgWpD+3upZEeujx5PFHAThgD+9K
6iUzocb7ykr7QR7Sy7LMbuwU9Tn3vC13lG7g0LYp48zJSRLpy8aYU0q1TPBu
7/ukI+rxHh0+HqFSfKTHSnUEdb9mglS03oDETRycTy3L++0niXT3P168zO7F
wG3F6JDHXhZc2H+sarkW2qMiSlbM1xDNgbHoOTkmOKxPuZ05XIP2+Ayn+Y0U
Nnyf3jUjjGTAOe0thtvbuUgPsHChcnIwuNzbcFflNgsEI32RQ3tJpL/V/TI2
tIYLJKN7WaIfDfZcUNiKzxBIP27ZudCYg8FYy8+tPo4seHUq/ouxaM6j3OCe
7sUhZx5US5fTVcap4Dm/W6ZajUB6whHNS0UUDM5kZ6wP9GHBE/+hB02rSaTb
KSieHMjkwb8mySp1fVTwdXkq1U2wkc77nLCx3140J72braWlcPjesVnlTQ6J
9GHpT+eUT/GAYTa2pZlDBUNmfmzCJBvpJe+DOv2smfCXI4UxbcuG6ejCBaUh
fKRfSMI7NYAH1hIj476TVIjal7qPs5pAelqj/+WNxXQoaj6xi3FD1OcfplRp
eguQ7r984ulUFRea+DFTM0aivlmroKaSTSD9lbxKwLIdVHi0Kizg7+VcCGTU
lioEC5FulZUsXJ/MgSpP1z0P8mjwSMLs0Kk4DtK/7VF8s37TZzCg/2Ovb8OF
hYl+5wtvCJFexns5aZ/HhtaT6nszqQzoKJDR6ZziIl0x3e0xc7QTfDe5/jkR
zAGzhl8UFq8VIt2m60XTzZssMFMPirY5isE1umXt8ZQBpMfu28XmFVNg0e/P
DtznE7DEar81JsrtKJfodShoJETz65jv24YoHMKd1jPrWCTa6xYoKAIFDq16
J5/dRAC31EKujipAumku/rh7ggFV6hNvbeYToO3M+nvJIB/pJ7pWGzp4UWD3
JRv+xnYCyl/P/VnTL0C6ntbQha7LfUCkWfgtXc6BW5qknF8l2gVeBdJ30ykg
/2xjhjmbgMIcCJAm0S45qfbpeQ8VmvHwdjMqB3LMfeCzlRDpMuEKbmm1FGAs
s4hnDxNQ8cDvY/5XAdKLlJJvKQdQoW5M0osrx4VDXidndA8JkX5ES64i4iMF
KEvK7rlNEnBC/eX+kVEB0rtXzet/6UqDaa9GhZY7HJiKyCSfKgmRfkkDwq8y
KJChR8yFuRyIkhWUz/8hQPqhmv2nE43oUBLQ+0r7EwFM2bwC3Ti0X38/me4y
RIF+tYXlv0lxIPHn64smU2gP+bFiaGpbP7ylC3MnMDYErpWy+tDFR7q1wp9Z
fhKdcCBigcJROQ7UCE7j7TMCpOspXztldY4JB3XCntsP4eDy4rL8BVM+0pNc
yrMfL+uE18EHeGwlDgxnbvb7e54Q6Uu1I15ISmMQU9vPX+qKA57tdPbDOxLp
57Pb7YL1O0F1d+JOrVUcqA4LKD0q6uMod0+sDLljhsEiWVKNryzKLTupEcPF
JNJn+32Is/2+htl+nuRsP+9itv+P81/dL/Rf/f4j7uf/D+VFPIU=
     "]], 
   GraphicsComplexBox[CompressedData["
1:eJxlm3lYjOv/x2emJLRMMy2zVFpIokWkJD0f2UKynnRInMiSLctxrFH2I+U4
yZKllOxLtkg51hCSUCLLiZS1JOHMNH3nd13zvp/flb9cr+u+n+f53K97eT7P
p2EfMXtEpEggEMTqCQT/92/vG4cX92qt4oKthoQKBPrU+sAVxZB0nh+sK8sJ
81Mz3jmtdsyMRzxHDmqpWjKrkbFbJ9uUDS01jL+18eqZksrzpQ+Dnx7q0cR4
/d2IJTnFPHcszTWu9BIQOGHAzWcz4nj+kv3gaH0hz6HOL5YtVQoZ5217N0R/
Ks8OrRps4k/zvHaR8JNUKGL84a3RxZQhPA8fI0tw3MHz2QLH8MNveLbq6e7W
taseY/i76162J7xPK+YPDH9g+APDHxj+wPAHhj8w/IHhDwx/YPgDwx8Y/sDw
B4Y/MPyB4Q8Mf2D4A8NfUGBkVe4aE+YPDH9g+APDHxj+wPAHhj8w/IHhDwx/
YPgDwx8Y/sDwB4Y/MPyB4Q8Mf2D4ijyxcKtxpRnzBYYvMPyA4QcMP2D4AcMP
GH7A8AOGHzD8gBF/Rq7/hdw15ixeMOIFIz4w4gMjHjDiASMeMOIBI55XN/Vf
THe2Ys8H4/lgPB+M54PxfDCeD8bzwXi+w6MCkbJAznyAEQ8Y8wdGfGDEB8b8
gREvGPGCES8Y8YIR72//bnIqmG7N4gVjf4IRPxjxgxE/GPGDET8Y8YMRPxjx
gxE/GPsTjP0Jxv4EY3+CsT/B2J9gnG9g+Er9GDJokXFbtl/B8AeGPzD8geEP
DH9g+APDHxj+wPAHhj8w/IHhDwx/YPgDwx8Y/sDwB4Y/MPzVLjXxTiq1Y/7A
8AeGPzD8geEPDH9g+APDHxj+wPAHhj8w/IHhDwx/YPgDwx8Y/sDwB4Y/MPyJ
V36+Od3ZgfkDwx8Y/sDwB4Y/MPyB4Q8Mf2D4A8MfGP7A8AeGPzD8geEPDH9g
+APDHxj+wPDnsf7hmD6LHJk/MPyB4Q8Mf2D4A8MfGP7A8AeGPzD8geEPDH9g
+APDHxj+wPAHhj8w/IHhDwx/wxKzPygK2jF/YPgDwx8Y/sDwB4Y/MPyB4Q8M
f2D4A8MfGP7A8AeGPzD8geEPDH9g+APDHxj+orfsiKlTODF/YPgDwx8Y/sDw
B4Y/MPyB4Q8Mf2D4A8MfGP7A8AeGPzD8geEPDH9g+APDHxj+NqUsExdM78D8
geEPDH9g+APDHxj+wPAHhj8w/IHhDwx/YPgDwx8Y/sDwB4Y/MPyB4Q8Mf2D4
O5E2YW9arjPzB4Y/MPyB4Q8Mf2D4A8MfGP7A8AeGPzD8geEPDH9g+APDHxj+
wPAHhj8w/IHhr2h/n26LjF2YPzD8geEPDH9g+APDHxj+wPAHhj8w/IHhDwx/
YPgDwx8Y/sDwB4Y/MPyB4Q/M8r+jTvnDwjvx+Z+OWf6nY5b/6Zjlfzpm+Z+O
Wf6nY5b/6Zjlfzpm+Z+OWf6nY5b/6Zjlfzpm+Z+OWf6nY5b/6Zjlfzpm+Z+O
Wf6nY5b/6Zjlf6dbhTof78znfzpm+Z+OWf6nY5b/6Zjlfzpm+Z+OWf6nY5b/
6Zjlfzpm+Z+OWf6nY5b/6Zjlfzpm+Z+OWf6nY5b/6Zjlfzpm+Z+OWf6nY/hz
zfnwtqnJlfkDwx8Y/sDwB4Y/MPyB4Q8Mf2D4A8MfGP7A8AeGPzD8geEPDH9g
+APDHxj+wG/iOvavMdIjI789V40r25DPj9d/vl6n5vof2tKie5KYBE9ULvX2
jYzRvurs2I6VXlLWDv7z5evIS72FhP62eyWZL+aJGGd6Zw+6HqJi/WfJCt89
rOG5IEdyW+9C40987Yr9kKRSC2o3bvRhzzVNrB2MdvQX3auK7rNIxtrBeF7A
06NJdQolGw8Y4wFjPeB6jA/tGM+Kqnnn0nJt2P3BWG/oDx/gVRLbBVMu8Yz5
AGO+wFjfuD/aMX+4vnk9tvn8od6H8YKx/tAf40U71hvasd6azy/qd/DXfD7R
jvkBox31N7SDsZ8xHxgP6l8YDxjxoN6D+WleP4JfjAeM/QPWhHf2NbPTo84B
cb9UehlTVNa7uc7H1VyI69rCND8zysit+rVilJDA6rmyUwP+beSSegypG/Zc
SiEW4/5ecKSJcaF9Q8AJFX99atGDYpmlmjvNeaxydrcgg94v9qZG8Iz71Q1u
2F9aZMXuB0Z/yYiyHsft5Sw+z9Dc22vmKtjzwI9rcj1bLdN+r0yKq/EytyG/
CTdFf93iGesL48V6QryYD8THvn901+N8xf703CyU+gQ2cg/7SS0FKyzZeMDo
j/lFf4wH5z3uN395VkSsh4pdj/7NfYFxPe6P63F/XA+f6I/5R/8R4XvGhV9V
Ml9gtON5YNwPDP9Yn83vh/WJ+Wv+9wPsJ6wXrCdw83o9+mN86A9Gf/gCY32B
0R/7Ef3B6N98v8If4sP4wdivYUupjeNH/rzA+xcclnjlq3OYgMB437J23fVY
H7gejOvBuJ61667H+tic0nG6dJSGxY/7oR33A3+zzW6fZipg5wXu37wd460d
VusVmCAknOdgzP+oy6oWRU/4djDac7q0LBndQcTawWjH/fB+AOP9UDL/Y2+n
JUKaERy4KKnUlJyiy7b4fOV9Ij8Bz9GvmLPbTUjzu0ZNWLRRwuLB/fH85sz+
XmjcumCRr4g9D+8/9Aejf1R3ZVy/o3z/XZ/sotY/4Bn7CfOH+cL76NpI95Gj
F2s4xAv/aAdjf4lV5+VXHQRsfPDR/LzBfKI/9jf6ox3+wPCH8wb3w3rBfOA8
SP1Fv8LLXMQY7y/sX5z3zRn7Fe9HtON9DMbzsV/BWJ+4H+JfW1/0vEGk5g4l
96kaZqtg98d48P4FI19F/Jh/MM6/5vkD5gPvJ8wHxo/+YPTH+Yn+yB/QH4z+
OK/QH+sF8WN+wbge8wWGL8w/2jH/YMw/zj/kV9i/YOxfnEeYT5drvo4v8jXs
/YLzB+0Bp/4RthwoINauux7zi+uxXnE92nE92vH9gfhauX7pGJUmJLzfMb8s
/92l+fH5I98Ov/CH/Ajzj/gwP2DMD+LF/CBe1l/H6I/4WX/d/Zqf32DMN+YD
92t+foOxHtAf+TzGj3wSjPUOH/hexP3gB/dDvoHzFvux+X7FfCNfx/PgF8/D
+LE+4bP5eNEOf83Hh/XYIt/0ZN4Efjz99T8u09Pw75MnfxldOHuBz1dMBny3
qY3k59NwzNmqXYP57wmsr9P6Mcm7E/nfX9jK3KrU+/jfVzT0fiVVKcUsv9yz
1qZ/oruEBoxbZuIi4vfHPAOzpadW8wzfY081pI+YJyFP2fAz6/9fPkOTb3ym
zvz+eXJFv9JOw+czfu+Hy45t4PfPnVLXbRuy+PwmwsYl64Djz78f+Or9oM2F
I+Z08Ua5xZBpvH9WbzOsHr79moJ9b4zePdJ7aKKCjVcZ0uH2m3wFy7/JX/54
g5T//gtpfFIxYZc1XdrarU1yJz3qJfa2zRKYUKbjwmfd89Vc4skxl6z3mlHH
Sx3SD40VUnyBSD9koRktjM++GKmn4Y4ndDdaMt+cip1Pnq5eruHejBuUVtwg
peCOj18cOdXErbv4IcBUI6UJfxoOfdJRQAYXIl9fsDanwk0lkmJ1IzdNNu+g
9w9LCrRZ8U4dr+HmNvjvlBRb0terNS56zgJqE//toPcxS5Kumhh5S6Hm4t5v
nz2yu5wGLZiy50imkHKuqDWHPiuJMzo2rrRWSNUfBh4rL1fSmo9tn7U6pOZ6
rTS6I8yQkPiAe0pfaSP3rcWy272/Smh+XsbCVYpGLm/fAWVqiJT+axM1z2G9
kNqdqGzxZrKYYp/fCx7eTUh5DvpL0v+RkJ2y/NwtDxF5zulTZNZbTIVW7h/e
zhCR+WqTnovvi+l2y9tn22rzjRS7SXMu/iWmie1Gtn6h5QfXPk6UbxLTy5VF
1S9LVdy916/TRuyR0jS3xLySoSouU5SSb3begi4VbW0/aYh2P37de65cYElb
j76Z62ah5hoMxss8ulrQQceDlfFT1dzONJeuvgMt6IrsN89D3o1chwvh7Vss
tKBnVRknH0ZruMwePV1+yZbQhy2+8nxrAe0oOGbtcUVC9t02/vt3ZhPnF+kj
E2uvbwgU/efUR8VtUtu7vXPQ5pNDZv4eqGWHwnG/tLono8aZpoHF7Ru5isjv
G3pNlZGBu7J+klRAJYG9erYNldEqx7Un8z2F9L10aKFlo4yNp52yg0m0WkGe
y3P9vgxXcS0CLzq7eCgp5a/AXTHLte93u4q3qXtlNMksOLRvhYoz8vcc7/9C
QdF91u54bsLnw9hva06X+95LkFH7sQGueff4+st1s26u04cJaf3Zii+Ptiuo
TUjeF8NYIfWWJnolJiqpV80uQUp7EUUVHA33d1FS97+7LlBMFtFRw2DhhTQF
XVox0TlnpYjW5d7pO0m7X2LGdPJPzBJR3cLKL/22KWjYvBiH73dEJOZCbocc
UVBtgEnTu5Z6dG3truG3Pinod4s+xVfFWo49Jej5Q8HqJel+EtM7dSZk13fy
ky1q9U/1kMNBF7cd7WxGPgvOdnkZ+3N9pHf1P1W3u0vY/h5b+yIwcY+YTPpe
M+o/8Od6yZn3O1z7FYppRJnxveqLfPt3vdsRbtH8+Z8Q57NjQQHPyI+iBh2R
Rbe0YPnPm74xn1eMNKfwa1+8i1f8nP+Z29oOu+ZkTjOK3f1SJPz3lKQ7nZ14
ma+nuacmrZ7Vj88HP999mJHan88HS354yFN9+HywyT30UHQrvt6iCTMKGubP
/x4JfsqNFopU3+XMZ1LToT7zuyqpf4l8YE0Enx/h/D/7IcIr8YCSEo5/O5zm
wtdflji/qp8TpeLWvIpPWhYvpdEhq0P6hKu4J3PXpF6JNKdM0cD6MeebuE5P
y9I275PSuX6/jPd1VXOyUfaSlxdkNGSYWeKf37TrxXew4MZxU1rneNVlqkCP
3BMHmwRNNCUf37r2dZ/UnN+OLqey55vRiI0b6rLt1Vzv7X/Q0AgLemJnNbOt
vpp7ddfoVZuX5lSlzs5OWaLm9LekOXldNidvz4gziweouWHbUtX7Mi3IrWbQ
vIFNjdyMageH60FWVCc23p2jje/KX0aD5idb0ZsavdM1d5q4GdTL7vp4Ga3r
ekuVcFLN3fk31TtxonZ9T24pvd2g5o7NvSFUhSloSlzJxWcrVNxJ79Xtx+jZ
UMyEPOe2B1ScY3BajjCW/33TouP/dUou4es1TmPuX/oQztcPfhtAD51SLai+
xXrqY6zhXM/bh8gnyPjfRww/ZvLyuPb7fGv71M5n+O9185JJL/W/8LxC38E9
YBdfj/CbLPnoJ+PrDfpu+/z2b1VzxS9s88oXSGnqFKvQcz34etCZxf2X9fBt
5PrXnTk0JcCSzHvev5Xo08h1k8V7vLtmSUFeIQ9n/sf3F3TY7GKi5R5V54Lq
JZbkb3JkfPI+vv7rtarXtsMHmrgFvxhOCZ5tSb2ObJmXfbCJ252yp9gy3pIm
BVkv+tyOry+Fue1Ictby0PMXMr/FychzTGjVyyPa/V+UVR+9UkJviybH1hs0
cjFWdhkVYyUUWV25e/gAFbct4FLotNeWdMckt/ysRyNXVykcevqGOT0KCmiT
K9RwUdMi5MNSzalzUMMrA1Uj53ipXeslWt8uoxf3jtnfxM36N2RVoNyCDLef
POGv3W9PvEX7vi2V09bxb8c+8Gzk4vv5Rx6bq83HDTK2Pjqv/Z45qD6609Ca
5NeLxSuvq7jgG/WfV2cpWT0vJXvmXWG5GWWsmemTKtZw4QaD88rHSck5TpK2
r6+K697583uPhVb0tGWEebtAFWfbyd9neWsFBd+xTAz9TXueONwM8+9lzc6X
bU5142KSlFSxre3dob/y9amdFSlZqw/z9alWtm19GrXnaWiGabJtoQm9Gb3E
oIucrz+jXprl/N+S+mEmrJ41s4XF+pvTJLSxRWipUxifzyZf0R86oF7FHTyc
0c1lnjY/cyl+pm7g2y/7ZzT079TIjXrtvPDUOHOy3Xb06U7Xn+tVd0btf7Vh
nTlFPZ51VuX1c32qdKFbsdMdS8q5Nii1abia60CtlhsqZOTm67gl2FfN9Sgp
z/SOlrH94lOe/+16pHa9zL18mgz4ehXqV++/j5/tOFpOdobXcg4mq7nH7xU9
lm+UU4GhuCJ8F98f44/KirsYG6xg3+PVU2jSLJGMCs41BiXo899n+tHZzwde
5f0njT/6qksk7x/fxy4GB2t+0VjTIf81hiuTVZykc8dp759as/y9rJdBT5cS
MU3416TFmD/487/ydXCwQ4yG6z4woM+eu1Ja8LxLvp4DX/95oih3qHUSkGzl
/ekJ56Xk5DJIb+RGvp62jauNrdByuw9dWqk6WtKsDZ0O93Dl6yWbr8oaQjsJ
qN2bAedmdLOkw/ZFL84t5/OFok9fWlu78fkx6jcRS9u6uExVkHPojTttzX6u
nzW+iP32KF7G6ll1BRZp2WeUrB5VvOfz0XITvj6WeD22ILOdkvXP2dvWwLK/
mGYFXu/19KSQzn4/WB+bYUK9imtOtd4jpKjJtbl3j5rS6xWtQt068fWvi0W/
5/1pLaRB027enLPMnMpOfJ5zsb2QDD1L6zw2Semlw59Dfc7w30OIp0FZamuW
aUxPpQOfPdB+7+wde9P0yAYT6l+4IL6uSUitil+lp+8wYfE62A0cfdpKTB5p
cUm/txBRUqVrv5cPTOiPCi+X11YiivntD8GNZFOa1nnB36FDRTRr+5Z7seli
Vj8r27+8Z5Q2n819PNdC8ExEh3ZWx8s4Mel/KVH+N4qvT98R5X87GczXz85V
BZT27MB/r2E+FFZfLpfniGnPUydnXzsNZ7Lwd5sTwyW0aWrOybWWGu6zw/sv
tV8ktEa6Rx44XcPZdbD46jFYQg7L2i67u07DzfihuRFbY06K78ou+trvheWF
l4fUL7Vg82ll46dXUm1Ge8KHP/J61sRFPX5l4yGV0FrZCPkCbfvde+r1696Y
UZjp0x8jteur/oWVpn2xOR2w2ZN+SssGo73a/55owb6/xtsvtUzta0lONYUl
jXIhW49zr2RJO2nnLzr05ua8eHManX/zr11thTTm4JsUib72e69H33/yAvj6
3pkVm6ZUauM/N2vKgRubrCjwfdz5xlUa7sjK9P3ZTVb0xazP0X32Gs7aqmyp
j3b/OxT2Xh+jza+uvHUKnH9QRg15m+vv2wjo+9tjRSH7rKji7dcD7+ubuP4t
G0/u7CqndS+nl41TNXGSoJpqu85yCj/d5cKazny90DfrZuZUByF9ctn+fGyk
FY01mnvCwVlI1o7Bbu9ayehmv/wDYb5CytiY8JvJejklh4bX1Q7j64nID3dm
j1w3bqE2f/b1j8up5f/+0PAsJLnnE74/6meit/XjPm1WUvRHt8F/z9Tujxbu
lS8HK+mhytHd76KQJm/9vDnO0ppWPN1qvOC+kDxLfvyxUG5Nt9xHCdcZiej7
rHOK68v5v3f2WGOW7p2soNPdLy/N/FVEGWUP8z6fUNDkP8pCO/8por4j2qZP
SVCw9Ts71tPbdK+CnqYLG6IPiuhE1tnx/kkKWuS8zCfvqYjsK+yFF3L4/N29
qptJar2C2huHbZbViOjW0o/K60UKerx98dVRnnp04tXR40Ha7+dRQ2ZMzloi
ogXhWyRtysSU1s9uUfVmESXU5l8ufyAmRW1W6NaxKm5Kx6FD61PMqeKfdLHj
S77+kqxcc1W+Us2ZuCVF+c80p1kv2p6rTuDrq6h/nho30Xn1FSnttS3/9R/H
xp/qr3GdDXOPmGvfT/FrbCxb8/XYur5T7ve05v//Q+G743F/2fH/H6FfXoB+
3SI+/0Z9du/hyy2mW8tI4ldS1E6j4qo6dh0pb6X1XT77zK7PKs5pi3G/I1F8
vfb0lHNPNxjIaf6YIcazN/D12+LeYbu2iRu5hAF9bc8sk7P8Iui9WVW0r4KN
r/r1f6fK02X0KG4HqWV8vbedj41t2G4h2X4a9XfAcyWr78w1iEnd38aa5gfv
pfXVQrq0L6FEVaekSYO+P+/wg68HPizqW9XBWUQnbUqdFQ5KirF0ORvbX0jJ
Zwf+9tZEQq72s/xGxqi4mBBTkdPfEvo4c47ThlwV5xHpano7X0JW1Y+yW+c3
cR4Z1jNNNBLa7H3feUc/EQ267b144UMFFRSGHXi2QMO9iyibPVEiJ9uIdrsN
5mu4L65X9Zb0ktOHS9Whq8QCahA9iZbGat83TpWrZ8wVUpFhemZxjZgeiudJ
D3NCCrQP+mdOuZz8HPXsuGzt+/ZyZyNnpTWpw45VHenD/72vaJ5NSMMgfr/t
Xt9kXl/UxOH+La918tsdJKJgl9ztH3eKyfBBcF2XyVp/T2pKVdrv3/Cit9Yl
ERouWrMxWdJGQf8DVTCUFQ==
    "], {{
      {GrayLevel[1], AbsoluteThickness[1.6], Opacity[0.5], EdgeForm[None], 
       GraphicsGroupBox[{PolygonBox[CompressedData["
1:eJxNmnn8j8UWx5+Zh1at9iX7vv/s2fc9pCylyJZIyE2KKJRW2S5JpFRui1JJ
rlJpu4qUpG57iUqIFtfSes/b+Tyvrz/O68zMM2fmfM4z22eep9yQsb3HxCRJ
2uVLktR0EZNgQlmxxMvsUVLZ5CyTs02Kqyy/SUmTE0xONCklfZJJUbWB/Tkq
O9mktPQpJmWkTzUpZ1LA5DST8tKnm5RQP/RRQWVnmFQyOVM+lVUb2FfUc55V
kb8FTapKFzKpblJYWGtI429NaXDnCQ++15PG9zryCdx1palXS3bE5kDwvpuZ
1JcdWPcG96+JSUP5De5G0uCeYXVGBPe3geyoty845nNNmgo/7+Tb4HFpbFJb
/ePfGdFxtjBZbnWuN7nGZGRwX1uZbLV0W9PdTVoLA23UiY6NZ4Wjx6KdyS1W
/4rgcToUPC7tiU90nB1MOgozvt9mdUYHx3en6auC+34weBzbmLxm6bEmLS09
y/S44L50UhvE6U0ruzK4z9uC99PDpOdxff5g5buD220PjulCk4+C1+1rMkS6
n8mfVv6HSX9Lfxy87kCTz4LXGax6WT9NopddZfKu1dlicq1Jw+h2o0yus/wA
0yNMrkg8fQljMPo4A+MjVmeKyUTwWHlLkxImTU3ONfncyhubbmTyiaXfMpvV
Js+ZjJFf4PiXPZtuMtnkBpPhVna9yaTE05eb3GRypclok8kqw7cp8m+kyY3y
nXrTVBeMt5tcYzLBpCb+m+ywfmbIj7G8eytrZ1LGZKrao63paoN6LexZc5Od
Ztssepu3mVS3dDWTr/D/uJjl1/hlHN+h/q81+ad8BdPdx2FdKL/pc7bKwDpH
mrbnCTM+LlAb2NwvnPRzl8lE3qHJUvnIs1kqo79FieO/2eQ+k5kmt5rcq7Jb
TBZL82yJntPWPfIR+3MMdymToZZ+wORO9f8C48NkhcnDwgOOZ+XT/XpO2VzG
gLDNN3lUmjg9pBhh/5jKwP24NDF7Qhq/nhQ2cDwlvVh+zFUfq1QG7meEDZ9W
qg3sn9ZznjFelwnfGukHTZ6XXm6yVhp//y0N7peEB99flsb3F+UTuNdLU2+d
7B5R23fpvb0iO7C+IQz4+Kr8Bvdr0k/Jl1mK3QbZUe9N2YH7P9K8k9dlt0qx
Z3wxRt8WfnA3tPFd1qQca4Zw4u/nJhsTn9/vqoz3v1U4wfe+NPF4R/HCfpvK
iM0H0mDdLo3vHwkn+P4rjb/vqR/6+FhlxOZT4QTfh2oD+0/0nGdfyF/wfSm9
yeQr6c0mX0vj7w5pcH8nPPj+vTS+75JP4P5WmnrfyI7Y/Kx40f9u2YH1R2HA
xz3yG9x7pcH9i+zw9wfZUW+/7MD9k8ln6mOf7Gh3p/rHv1/VBlgL2Ls8bPqI
ySHhxN/8wdvC38Mqo42jwgm+36SJx/8UL+x/Vxmx+UMarH9K4/vfwgk+Dml7
5e8R9UMfIXgZscln6QPC95fawD4Gf04MTgjuL3E6MbgG60nB9UGTk4Nr/D0l
uAb3GcHx4PuZwTW+nxbcJ3CfHlxT79TgdsSmRPB40f9Zwe3AWiQ4BnwsGNxv
cBcKrhP58pVid3ZwO+oVs3QaHHdxafooHNyOdhmnzEvWoc3SzKtzgmMGa5ng
OPG3ttoqoXlMGe+/fHCc4KsgTTxKqw3sK6qM2FSSBmtlaXyvKpzgqyZdWOtF
AfVRXWXEplZwnPhURW1gX9OkqJ7Vkb8lTepKlzLJkwZrPWn8rS8N7ibCg+/n
SuN7I/kE7sbS1GsgO2LTTvGi/6ayA2trkxrysbn8BncLaXC3lx3+NpMd9drI
DtxtpemjpeyqCx/jiPHbQW2AdaBJF5OuJp2FE3/7qa12ek4Z63Q34QRfd2ni
0Unxwv48lRGbHtJg7SmN7+cLJ/h6S7eUHw3Vx4UmrRSbvsKJT73UBvZ99Jxn
/eUvcbpIGqwXS3c0GSCNv5dIg3uw8OD7EGl8HySfwH2ZNPUulR2xKaW4MjeG
yg6scDu4EtxpuPwG9+XSveVLnmI3THbUgxMWkz08srjyQe3BzTh3cHbj3Ab3
g2dxLoRHwsVKyQ6+Am+B/5VNnC9lHLJc4nyxgvIFVEa9jH9mfLS02oU7VpQN
HLKS8vgEn6qW5HhjdflUR35kHJJn8E44YMabK6utYvK3ZpLjkHWEJ095+F8z
2eMXfAquBQdsIn8yXponHA1UDz7YSHjB2VDPwN1I+YwP0z6ctLHwwvvayB/4
Y3Phhc82PQ4DaXgovKaF4gCm1olzNDhiS8VhWXDeCO8cnDgngBvAAVsrbvAe
+BXc4x/BuVh3+Q2fg9+1seetTcYwfqLzxlHB+WUn4aqvunBCOGl7xQj+CK/s
aun3g/PebonzxZ6y+dXSq02eNflvcN7Yx8qfNH0149nSHwTnn+dZenxwH+HI
HwbnnBckzhfhjXDIo8HT9AHngx/CwU423x629LzgHHSIbH6z9FqT502eDs7X
4ZBfBOell1n60+B89VJLTwjOPYkXPL2txk/GdYk3PL2dxgltwbHgWvBXOChc
8W/TL5isC845qQNvbSk+CjeEj8J14XjwVXjeQMW6p3DDacaobzgH53bO54us
jRuDcz/6Zl7Dze61spuCczy4LDwWroVP8Dg41z1WNtXkH4nHbrKe4eMUtdVO
PBIOhq83JX4Ox9epqgdPht8NS3ycTVM9uCucbKzG5XQ9A8cM5bO7LeZrNfFg
OB68Fk4LxwMbfBGuB547lM+46Gz5Old5sMEzZgnPbOXxEf4CJxwlHBmGebLH
JzjXQj0n1vOFZ4HyNcS5Z8p+vuzBtEj2xOte5aepPezhp5OCxyTjtNQDJ9zu
viTHFZ+Uvw8mzvHAAI9bLkwPKz9LZQ8KG3WXKUbw2qWKyyOyAecK5TPu+liS
466Py69V8gM8K/Us48MZP/6X2lokf1cKw9OyB9MzymMHt1ov/+Bxq+UHvGmd
fH1WNuBYo3oZj12b5LjumiTHdcnPVN+LhXOdbG5Tu0uSHO99Kclx3Yz7vig/
wP+K6mU89lXh36BnK1W2QTF6XfXA/IbyYH5TeTDA6d5KcrzxI2HYpGfggNNt
lt9blF8tu43C9K6e4et7yuP7VuXBBgd8P8nx2G1J7ly+Kclx2g+EA18+THLc
eKuwfah64PlYfoPnE+XB96ny+AfP+0z+fqE8vsLXdsjXncpnnParJMdpv05y
HPgL9Qfn2itsu2SPT3Cu3fIXfvdtkuPA38m/H2WfceBdwrRH9hmn3aNY7JZ9
xr2/FLb9aivjb5zb8A9O93OS441/y+ZXPQMPnO6g8B1S/nPZ/aRYHNYzsB1R
Hl+PKg8eOOBvSY7H/i4fD6q/jNP+ITz48leS48ZHhfkv1SMu8Db8Bhu8kDy8
Fn4H38M/eB55/IULkMdX+BpcDF/hU+QzTkuMMk5LPuPAJ6g/OBd8DGzwMOzx
Cc4Ff8Nf+B3cL+PA5D9TzA4kOQ6MPZjgameHHKclTyxoD/vsjulN4S4iPzJO
WyzkuGJVvWPO6CWFAR53jjCXUf4klZUSNupm/LuE2iUuZWUDznLKZ9y1Yshx
10ryqbr8AE8VPcv4cMaPy6utgvKXevBUOF0N4amlPHZwq8byCz5YW37AmxrI
19qyyfhtnZDjsfVCjuvWDTmum6d3U1H9lFF79eUHPKtVyPHeJiHHdTPu20h+
gL+p6mU8trnwN9OzKiprphi1VD1wtlF/qfAXFQY4XbuQ443nCytlbYWng+rh
Nxytk7B11LN6KusoPPDMC4S1i2zAAdfrKpzwwe4hx2nPE86ussn4bQ9hwq9e
IceTuwlnL9WDW8Bh4Bfg7CM/qAsXvUyY4LT91Adc/VLhpKxvyHHd/iHHaQeE
HO+9KOR478WKa1/111ntYZPdHbQJOQ48OOR4b8aDB8kPcA5VvYzTDhe2YXrW
S2XkObNyvuEctNjyNwdxODtHddE3D3TX6OfYUkaAS6fOu9A9o6dPML00+Hew
MlbeLTrfgyvCqeBTJ1rZS/hl6baWXg9W1ntLv0xMEj/Lv2KyIPjZuYv65SzH
2ZUzSFlrv7zJj5bfFfysON7K60bngXAJyjhHjpcdaWzRNVVe0nQtk0GWLmft
9ZLPZU3XNhln6RJWfhnPLH2ftfMqPpgUt7KSqX+7+yZ4m/QDH+wsTniMH0fn
pAvt2YvBv7s9arIheNl05eEPxOZ5xQfu+Xhw/kks+GY2WXql7OB2cDy44TPB
eRc8ibLnVH636TWqe43qwAc3mX5K6afUDukHTT9B3BP3Za3ey3+Cc1HapO2N
Sr8enM9Sn+fU43vnONWHUz9g+g3VGaX6cGx8+bf6hb/x7uE4jIV16he712X7
mtJ8c4Xrrlasjn3zzfi/vZM8k8PBuWfV6PyzSvQ0vDjLwzUrma4cnf/+bXpj
9O/N8FSewU+3K00d+HXF6Bx7ivVzq8bubtM/RB+7d5jukPq7/kh90S/8l75o
u77pBuL5dwW/I+B+AD7YXmPvqOnD0bn2IdMXm7wTfN4wf7Aro++Y8CHaoJw5
1REfxHtvMF+ma+7Rdlm1f7mVjzA5lWdciqX+vZ27AnzjvqCylU3SXC1nunz0
+4dj383lfyWrc52lfwm674l+d3GKlddO/Y6Be4u6mpvbhP/YXYc97xf9XqKW
pS9U+3Ut3Sc6/y9g6fqpxx67erLlPiQvettV7Xn11O9l6CdP4wFuDe9l/dhn
em/0NW6o6R+jr3n4By7e8wHT/VOPLe+uQvT7AXRF+fl18G/AtL1dceE+hX4o
v1oYK6j+DvlA+XqNXd7RP4PPW+bsRs2dbM5erfQq03OULxL97oYYcvcwLfj3
5ftNzw7+bKXWE9YH1hjWnIWaWws0v25QGXcVp0e/p2CNnWv6oeB3M7THfRa4
WNfvDrn/G8ZpXnMnxx0W91dztL4wl8FDmnsY7tv4d4I7tyWmbw9uwxo6SutA
gehxIB6FLF0w+hzn3oV7Fu4kztT84F7v1uB3cvjA3R3pmvIf35mz16k9fGEf
4R6HvYw1lXWcdXVz8PE+R+3donbY/xgj3GOylt2qvkbLf+7sfg7+Xwj4xite
xOpqtddbe1wbzVNicIfi8H3w/0saaW+cqTgQ77nynzWYdZN177Hg43SGhPQI
9bNccc8Xfe3uovgsOw4TeOnnHb1f+uAOb77JxcxTs30v+L8h7N9L9a7xcYne
16MaM9k9F5p7IO58JquMecGcYG1hrWX9Zd27WfOQOci/Il8Gvw9krmDDvGBd
rKS1sYrWV9bnLfILP9HvKc393xalmZesDcw19uIdajNR++M0R97We6Iv1mLW
c2LAfy0ThfstjfVO2jcGC0sV5YvJljtM7uu4Y+ROrrjwguta+cb8Ait1OGNw
78cdJXd7HYR1oPyvIMyrNC55t+yNmzSWiP21arO21vBJeocTFQfOMpxpJmhM
sI8xB5n3vKNhelfT9b6w426Xu8kVwefLdZonzD3mHeevqSH3Pw3rDmtOa41t
1rHLNd+4H+UcxDvgfMUazBrdJvE1cqvmSJ72a/INtI+wXrIGsxZ30768XXOB
8nLKz9PYBe9wYaB/cKyQ/7TJHtZe6zZts4azfuA3a0gjW+MviX6ue8L0Fanj
v970vdHH/pDE77j514V/rv5S+hN7vij6PONOsoz23xtMvxB93k5lvEQ/K/HN
g28VfKe4xcpaWB+/M0ZN3xd9TUH2BF9bikZf69n7Nph+O/oYZSwxzhhjhVWH
vYC7Vu61GY+UFZYt6aLaM/JZX0Oi7w8vmp6i9WJddL/xObU6r0U/Y95ouqbl
/8d8sPQqjbe/ovuEP5tMvxo97nnyiTPvzcy76OOXMzrfflj3JjN3op/buH+G
U8Az+M+Kczx70Az21ejnzqByxtJ+tUU7xcyvIibfBf9mhGYt7WZlhVIff8Sa
Z+VNt7Kys1OPH/Hl2wnfTR6y9i+y8hj9OwDljIfNlt8SfX96h307+j5wgdVd
GH0O9GK8RJ8n++Qb3OE8K5+nOfNk9NgRt/ycB6PvA3yH2qdxQZ8/qN89SuMj
55R7ou9DW1mfo5/TP2ediX6mZ67z3llDBpgeHX29PRL97MhcIY7wK87S7APs
NVdoDnHuY/1YZvr+6PvZadHjTszhQ3A5cHHujtqXK1jZkuj72eroZyb2uN5w
peh7Nu+NswXvlG9sfJOrJn2m5uD3pmPq6xNlPOOb3AQrGxj9XPKH6T/l52+m
f4++B5yldqj/HPM3+hoPHy0qfnrsW2b0/nta2aDo5wDssGc94KxBHfZf+AXf
59hD0fmUHh99HDAGtjEuoq/TfDPiewPfGtCl9a6vZ24pVqzTZVSntOqzhkwz
/UH0PZ9/KXmX7BET9F55p/AKvm/Bhfpa2cHoe9hM5nfq6xHfekqp/aFKDzGd
PzoGxvBF+B59v2PuwcPhTZy7R0bfN4lBQcVzrOJCTDiPj4i+Jo+LPjdos7vp
/dH58E7mevQzB3aF1M7z9BP9HMW+ypi9W/P1e83ZbA7zvi5JPdbEeYClH4mO
g/2zpeLTgHeb+r+v8Gz2abg2z1upTkmlmRs9oq+zrK/sufAi9m54UQfF+Zno
Y47xRl9wePb0b0x3Tv0M3Sl1Xsce3MzSZ6S+t+ID9VmTz0091sT5dEs3Tf2s
cCfjPfX9mP2f75GcAcAxWFjoDxx8x/tYvuIndRsrje+NlC4hzKz5XayN2dHP
OxNZZ1I/pwxiHqV+NzOU9T/177crTHZFP+txt9FI9xvDTQ9L/Tx4lemuqZ+j
GMPtNY4LWtno1M9VrP0jU1//rzQ9KvWz/BjZY8u5D37KGWyk4s5+xVmqk+L2
ePQ1a55iA07qscbcmPo68110vs2c+DY6p4XPNtEYGMz6aXpy6rxnh6WD3h0x
bqM4L46+x9+m/jvLh7FW9nT09Y89ZIz2Ed5tU9XpbmVzoq+PrJf9Ul8z4bqH
tAeiuXtop7MD5wbmJfcKjAPGAH7zvZz7Ff5P+Ck4j8AOe84tlP2s8gfM7tno
6xX79vroe/cvsmV+9Vd/fIvvw7iKzg85k3LW6KM2D4Tc/xmk+S+C+O7X3rom
+vvgXdzFGEt9TrWFW6eOh7PVEflJf/wrQP/cc/FvBP9FHFEcqPOytfNKdO7R
S/XZbzkbcr5oY+kTGaepl9VIfYwyPhdE33fZc+dG31/ZW9kfemjOcpbgDMFe
8wvzI3UuzR5EOXeBnDU4y3Le6Jv6fsxezH51Yep7Fvvt2uh7LmeFplp7uA9Y
Hn2PYzwujR4z2myufnfKD74zz1Se9Kmp34NwroX7868G/P+01O814C3sA9uj
7wUnW9lJqcd4kvYP1vb50c8cnDfYx85PfS+jDzDxDZbxzprFmOdsXS5bt7Xu
cp/wf9JG3k8=
          "]], PolygonBox[CompressedData["
1:eJwtlnm0T1UcxX/3e+SR0hyaVppHzSsllTQbqicSXtaS8eG9RzxhRUqGYslU
IhEKmZsIpblokEpKkUpEsYypJH322r8/9jp7n3PuvWf4fr/71mxTWlgSuVxu
EqgAZiP6pFzuFNr70afBa4La8G1ZLtcR3hkcxvgY9JO0x6E3wjP4CHAMegM6
B38AjAdD0JvBQvjroA7DA9EnM/ckcCX6d3RPxk5N/tZ2cC78HHA943vQLzDe
Ap1oDwEPg4vQ+xj7C9wMbwcOpf9z9D7tA12ZdhS6B20N9Bb4VvAtugwUwweB
B+FnML4DvgscCR+g9dH/HfoaeB3QivX01h7hB8N8ip5HHwXWwWvQ/7zOAH0s
bSl9K7UuMAc+F5QzVhWshVenfw34BsxHLwC94JPAE/CdYBX8SzAP3g3cBT8z
ea060/XoAfomegQYDu/H+IW0PdGN4SPVB38azNMZ0ldL946+B94MdM38zTL4
gvDcqrR3o8fqGfQz+j56NLo/fBxYDv8YPKS7Atvgf4TvejxoB28MhsKfBW3g
74EZ8NlgEfwD8BJ8EpgGX6JzhFeg3Ql26Bn0+6AQ3l1nTluX/e+m3QU+ZOwj
MAP+K3gTXkC7F3wRPvsVYDX8T/ApfCTYCG/N+yrSDtc3FD/htc/UnsN70NoV
03PhtyXHehlNJ/isfG68mHkvbcGEzHuaD2+YnCuHg5fBK2AYYyXgPsbaoydm
XsNMsAm8ha6kfYE3wGT0LNAU3oNnqtHW5/vdFKdgMGOdwbJwDOjup+q8mTsU
PS1zTnwGWibnknKghb4Vnqsz0V2uCO9Fd7o0vwZ9W3fSXGcbjv1PQFf4a/lc
a8F6msB/UJ/elTm2B4JFmWO8ODnmFeuqKWej++pM0LvBunDMK9b1jq/Dd6a7
UozXZv6j6IXwf8CN6CHoxfCDmXOtH3g1c85NFwfPwbuDW5l/CyiHLwF94T+F
+dtgcT7mFGs68+3hmqFa8Q4oUi1IPmvFnO66YXhMd341Y1eBJjnn+BXwy0Fz
9N/oy+CXgkboNehG4ZqnWlcv59zYGl6LcuT7cIwrtrWnd+EVknNnOgjVxmQ+
NvNZ/AaWZT6TPeEaodqwPHOs6Y50N4q5LfDN4Wf1TEd4s/BcnVkHeAHvXwVv
wPrOg5+fnCuq0Rck70Fr30tfNXR1sClzjS+Blypn4T/TdyL6BHBnzjW5C1yG
1C1nD5kQrtmq1aoZDcKeIa+QJx2RXKNVm1WT++RjSLGzFByf7EHyHq2hHH46
fY9nrnFT0Gclz1UOVoT3D69de5wY9iR5kZ4pgvdKrtVFfO8S+MXJuScPkneo
ZqtWy0MqJXuUvOmrzLV2br5WqObWUm1OPsvVjHeir3LyXMXEtfDrwHp0a3Q9
+A3gQOYYqgtvyTNN4ft1B+hB6P8yzxkczgnlgmpI/WSPl7drzk3JnimvVA7I
qwrztVSe9Ug4x5RbqqG3a63Jd6c7GsN4YbIXyANGoe9I9gJ5jLzwsfDa5IlP
aa3y1MweIi9XjVdtl6ffi+4d9soI1/qpYa6a35m2SvJZKadU+5TTymXVwKOT
PVjeqzNrq7XDV2b+J9gfrlGqTeobB/8l7DWqmQd0dmHvGg02hD1DXqGa1UV1
OzlXdebF4Rqo2idPlhdNDtdyeVKrcM4r1xXjHeD/ht9dJfzvJI+Vt+ofSl49
LHzX8mzV6vbJc1Wz9W82J+zV+kf7MewRlfI1cG3Y8wryNVS5VprsNco5/csU
5WNX/zT/A1lEUrk=
          "]]}]}, {}, {}, {}, {}}, 
     {GrayLevel[0], AbsoluteThickness[1.6], LineBox[CompressedData["
1:eJwt0sdOVFEcwOELiF1RaYoFsCSWrcqGUHQDImWGquLQxJXOSJDmRowJC0gs
qBAVZtYmgiIJhr2Rd4BHUPQV/E7i4svv/M+9uSX3lven4smsKIrWySasC7lA
JTU26/SbAzFd01vhfL2nY8yQYZUNtvhLjnOKuUQ1rbTRTgeddIXrcZs7dHOX
BD300kc/A+GeDHKfOFVcpIhs/rjvJj/DM5NmmlGehWt5n/acKJrTVn2nbdqr
cX2rLfpGY9qjzTqrjfpamzShI7qij7SQV9Y39aumNKVJLaCBGzwkaf+B5vPS
ul6XdVK/6AuWeGL+rNd1Smv0GrX0UcFlrtDt+NXwHpRwnGM8tv+RIesmHeQ9
E+YPOkyR9VGKaTaf0hOcDM9tLtUWLdfTlDFiXuSp9YKe0VHN1Q46SZszjHHW
PK7nNKZrfGeeX/xmmwF+8Mm3es55362AfI5wmEPkcZAD7Gcfe9nDbnaxk1x2
hH/x///9D9hvRoc=
       "]], 
      LineBox[{809, 808, 810, 811, 678, 740, 863, 862, 614, 595, 732, 733, 
       721, 722, 618, 600, 701, 768, 767, 711, 651, 828, 827, 783, 784, 897, 
       605, 887, 886, 782, 826, 825, 601, 619, 779, 778, 814, 813, 596, 615, 
       775, 774, 639, 812, 589, 809}], LineBox[CompressedData["
1:eJwl0bcuRmEYwPHj+9yIhVtwAdpgMqmLXqJPfBiQKFdgVBNlIxJtUEJ0JnXQ
og5qRBe/L4Zf/s/75JwzvCcuvzqjKiYIggYGQkGQFTZrH/XmDK3TXh1nggcy
7fo1Xhs1QSN6xDCXNNm1aqK26QkjXNFs16FJ2qk33HJNyC7MojlW83WJOyLO
Zxqj55qmqXSbkzWFIgr5tPuikklGeeeDNwqi36bLXKwlfJt/+GWeNVZZZ4Ey
z4xpqVZQzr7zHu2c8souO2zTwjEvPJPnnVzqzJvUckgPF0yxTCHp3HNADRts
keP9Ic3WQZ2N3ilzrDAdvX9meOIx9P9//wCAzk3U
       "]], 
      LineBox[{831, 786, 888, 785, 645, 829, 603, 620, 781, 780, 819, 818, 
       599, 617, 777, 776, 640, 815, 817, 816, 597, 884, 679, 692, 616, 598, 
       756, 734, 641, 723, 724, 725, 758, 602, 702, 703, 653, 894, 652, 830, 
       831}]}}], GraphicsComplexBox[CompressedData["
1:eJxd08GLTXEUwPE3I9GL6efHMGiKWIiNUoqSsZyNZDFKU0QspMYGKTaUUkqR
srAQG5b8AZRYaEopJRtiJTtFFsNw574+5zbndl7T523e/XbObD4xc/jUcK/X
+9J8Fv72Pzw6t68/t7/XPssnzm5fuef3x85vr1wYevrkT3jnu89vzlz6G769
dbKZ+fDPi8+Ofhr7F56a3bjl3rfO07de/to23ZvghV9b+qrz8687mhkKz9w8
/vDFnc6bdt+9fn+uc/s6J4fDV2/MH5ya7byrfZaE9X5/MNJMP3pZL+tlvayX
9bJe1st6WS/rZb2sl/Wy3vcHxptZEb2sl/WyXtbLelkv62W9rJf1sl7Wy3pZ
7+B3RqKX9bJe1st6WS/rZb2sl/WyXtbLelkvL95vSfstab8l7bek/Za035L2
W9J+S9pvSfstab8l7bek/Za035L2W6J3sn3xVdHLelkv62W9rJf1sl7Wy3pZ
L+tlvayXF99zTfdc0z3XdM813XNN91zTPdd0zzXdc033XNM913TPNd1zTfdc
0z3X6B18vzp6WS/rZb2sl/WyXtbLelkv62W9rJf1st7H1/Y2syZ6WS/rZb2s
l/WyXtbLelkv62W9rJf1st7x9h96NHpZL+tlvayX9bJe1st6WS/rZb2sl/Wy
3sF7r41e1st6WS/rZb2sl/WyXtbLelkv62W9rHfZ+UPNrIte1st6WS/rZb2s
l/WyXtbLelkv62W9rPfy6yPNjEUv62W9rJf1sl7Wy3pZL+tlvayX9bJe1vtj
9Fgz66OX9bJe1st6WS/rZb2sl/WyXtbLelkv6z3dPhuil/WyXtbLelkv62W9
rJf1sl7Wy3pZL/8Hh6qWXw==
    "], {{
      {GrayLevel[0.5], AbsoluteThickness[1.6], Opacity[0.1], EdgeForm[None], 
       GraphicsGroupBox[
        TagBox[PolygonBox[CompressedData["
1:eJwBIQPe/CFib1JiAgAAAMQAAAAEAAAAAQIREAIDEhEDBBMSCwwbGgwNHBsF
BhUUBgcWFQQFFBMJChkYCgsaGQgJGBcNDh0cFhcmJRARIB8REiEgMjNCQRUW
JSQODx4dExQjIhITIiEXGCcmFBUkIwcIFxYYGSgnGRopKCAhMC8cHSwrHR4t
LBscKyofIC8uJSY1NCEiMTAjJDMyJCU0MyYnNjUoKTg3LzA/PikqOTgqKzo5
GhsqKSwtPDsrLDs6Li8+PTAxQD8xMkFAJyg3NjM0Q0IiIzIxNDVEQ1ZXZmU5
OklINjdGRTc4R0ZAQVBPODlIRz9AT046O0pJPT5NTD4/Tk07PEtKQUJRUElK
WVhDRFNSREVUU0VGVVRCQ1JRRkdWVUhJWFdHSFdWSktaWUxNXFtNTl1cT1Bf
XtDR4N9UVWRjUVJhYFJTYmFbXGtqU1RjYllaaWhVVmVkV1hnZlhZaGdcXWxr
XV5tbGRldHNfYG9uYGFwb1BRYF9eX25tYWJxcGJjcnFlZnV0Zmd2dWNkc3I1
NkVEZ2h3dmhpeHdqa3p5b3B/fmxtfHttbn18dXaFhG5vfn10dYSDcHGAf3Jz
goFzdIOCcXKBgHZ3hoV/gI+OeXqJiHp7iol7fIuKd3iHhnx9jIt+f46NfX6N
jICBkI+BgpGQgoOSkYOEk5KEhZSTiYqZmIqLmpmGh5aViImYl4uMm5qOj56d
j5CfnoyNnJuNjp2chYaVlJCRoJ+Sk6Khl5inppOUo6KUlaSjlZalpJiZqKeR
kqGgmZqpqJqbqqmbnKuqnJ2sq2tse3qdnq2sn6CvrqOks7KgobCvoaKxsKqr
urmio7Kxqaq5uKSltLOnqLe2qKm4t6usu7qsrby7s7TDwq6vvr2vsL++np+u
ra2uvbywscC/sbLBwLW2xcS2t8bFsrPCwaantrVOT15dt7jHxrm6yci9vs3M
vr/Ozbu8y8q8vczLv8DPzsLD0tHExdTTwMHQz8HC0dC6u8rJxcbV1MfI19bL
zNvayMnY18nK2djKy9rZzM3c28bH1tXNzt3czs/e3c/Q3964ucjH0dLh4IBH
XJA=
          "]],
         Annotation[#, "Charting`Private`Tag$4368#1"]& ]]}, {}, {}, {}, {}}, 
     {RGBColor[0.368417, 0.506779, 0.709798], 
      LineBox[{2, 1, 16, 31, 46, 61, 76, 91, 106, 121, 136, 151, 166, 181, 
       196, 211, 212, 213, 214, 215, 216, 217, 218, 219, 220, 221, 222, 223, 
       224, 225, 210, 195, 180, 165, 150, 135, 120, 105, 90, 75, 60, 45, 30, 
       15, 14, 13, 12, 11, 10, 9, 8, 7, 6, 5, 4, 3, 2}]}}], {{}, {}, 
    TagBox[
     {GrayLevel[0], Thickness[Tiny], Opacity[1.], Dashing[{Small, Small}], 
      FaceForm[Opacity[0.3]], LineBox[CompressedData["
1:eJxTTMoPSmViYGAwAWIQzXV9cYEt1297BjAQczjz55b4CTUEv1dJaH+QM4Jv
rL3LzrQRwT/0Mubx310Ivi/3ruglnxH8Py8DWCUM/8D5k+seXS7MQvD9Lqy9
PGMFgs/aarx87lMEf+n7zfM75P7C+RnieScdYhB8ka9KEvenIvh7TCdZRZ9D
8DuMrfuWcP+D822e32O74oLgi0Ts2XChCcF/oR2it3o/gr9067ML2T8Q/LY/
m5b8NP0P5/v/rJybm4/g22yuOr5uLYKvesH06NlXCH71xa/FLwUZHGD8splv
514yQPBT9yTdWueL4F8S2MrwKxPBv+i8ZP/qDgT/yEWBiQFLEXxPO6nf0UcQ
fJ87DP7XHiH4zldTtjr/R/DPrEndIi7HCOd73X989J4Vgu/mbH9QJBzBv9xq
HrqxFMEPVV7722ESgp85f7+V+UYEv7DMv0fhHIL/vW7P8YpXCD5/2rHZ5pxM
cL70Ct+ml6oI/s4ThYxMrgj+VanirM5kBP/p8Y9PmRsQ/PZg3l9P5iH4slbL
FHbuRvCNgmQM/1xH8G946N9a+g3BL561f6qTMDPCv2mVT6yUEXxjMEDwAQnf
1ss=
       "]]},
     Annotation[#, "Charting`Private`Tag$4393#1"]& ]}, {{}, {}, 
    TagBox[
     {GrayLevel[0], Thickness[Tiny], Opacity[1.], Dashing[{Small, Small}], 
      FaceForm[Opacity[0.3]], LineBox[CompressedData["
1:eJxTTMoPSmViYGAwAWIQ7fGwSmSdO6MDAxiwOMD4bvMDFe1/I/i9doud6r6x
wvk6bgIPHMQ54PxOtStnXwpzwfnZt/anzGDjgfMTwkvDupX5EOqvOfgY8QnA
+a+frpY6KC8I5wvcX7U3SEcIzp/icrXjupownL+wL6WxzkwEzud1lV8kYSIK
51s/zZ2+VUcMzv+cqbirxEoczueKZmBVN5OA81cZuNT+dpOE83k+SJ+6FCQF
55+Tlref6yMN50vqtD/sjJaB8w+vkFqTGSEL53/jFF6SnSWH8F/I/IKCcnk4
X6FttZGJpQKcz39lp7PjQQRf78bdF+4Oigj+Re8f5/cg+MU2OXIvnZXg/Oex
i278PojgL/jYtXK+lzKcb1W198mRCwg+y07WLY99VeB8oSyGWZOvIvgBFwVE
bENU4fx83ewf6RcQ/Mu/yz8rh6vB+WkNs5puXkHw7crzNRRi1eF8V5WopIQ7
CL7esT42pUgNOD/6VunBkgcI/o4lRQIH4zTh/MiHimXzniP4t4Wk3f7maiHS
5y/NVaGvEfyWkNcq9sXaiPhNOWSs9AnB35j5eE1bng6c//fBNpuarwh+Jd+C
hOxiXTjfhj1gw9adCD4kv+g5AADfuTwW
       "]]},
     Annotation[#, "Charting`Private`Tag$4417#1"]& ]}},
  AspectRatio->1,
  BaseStyle->{FontFamily -> "Open Sans", FontSize -> 14},
  DisplayFunction->Identity,
  Frame->True,
  FrameLabel->{
    FormBox[
    "\"\[Beta] (\[Times]\\!\\(\\*SuperscriptBox[\\(10\\), \\(-7\\)]\\))\"", 
     TraditionalForm], 
    FormBox["\"Period (years)\"", TraditionalForm]},
  FrameTicks->{{Automatic, Automatic}, {Automatic, Automatic}},
  GridLinesStyle->Directive[
    GrayLevel[0.5, 0.4]],
  ImageSize->400,
  Method->{
   "DefaultBoundaryStyle" -> Automatic, "DefaultColorFunction" -> 
    "M10DefaultDensityGradient"},
  PlotLabel->FormBox["\"British India\"", TraditionalForm],
  PlotRange->{{1.69, 2.4}, {3, 15}},
  PlotRangeClipping->True,
  PlotRangePadding->{Automatic, Automatic},
  Ticks->{Automatic, Automatic}]], "Output",
 CellChangeTimes->{3.770728565724971*^9, 3.77075887062789*^9}]
}, Open  ]]
}, Open  ]],

Cell[CellGroupData[{

Cell["Sweden", "Section",
 CellChangeTimes->{{3.755298937523385*^9, 3.7552989476190767`*^9}, {
  3.755300553104878*^9, 3.7553005538707027`*^9}}],

Cell[BoxData[
 RowBox[{
  RowBox[{"betaperiodpower", "=", 
   RowBox[{"Import", "[", "\"\<Sweden_beta_period_power.dat\>\"", "]"}]}], 
  ";"}]], "Input",
 CellChangeTimes->{{3.75484623399546*^9, 3.754846262794455*^9}, {
   3.754846312683367*^9, 3.754846313736032*^9}, {3.755186476330782*^9, 
   3.755186482776081*^9}, {3.7552127876575108`*^9, 3.755212789232078*^9}, {
   3.755262401675795*^9, 3.755262419832431*^9}, {3.755269420193347*^9, 
   3.7552694331566267`*^9}, {3.755270829786549*^9, 3.755270835484223*^9}, 
   3.75527094810376*^9, {3.755271550332405*^9, 3.755271572220044*^9}, {
   3.7552907633760433`*^9, 3.7552907735328627`*^9}, 3.755295998395409*^9, {
   3.755298365630589*^9, 3.755298366542485*^9}, {3.755298957942505*^9, 
   3.755299021228256*^9}, {3.7552990972346163`*^9, 3.7552991146021833`*^9}, {
   3.7552991562951736`*^9, 3.755299172578743*^9}, 3.7552994466081133`*^9, {
   3.755299501168922*^9, 3.755299537134348*^9}, {3.7552995720280123`*^9, 
   3.7552995876095963`*^9}, {3.755299625705434*^9, 3.755299630191492*^9}, {
   3.755299660857839*^9, 3.755299683757861*^9}, {3.755299750377097*^9, 
   3.755299782503613*^9}, {3.75530026985397*^9, 3.755300277121973*^9}, {
   3.755300594547817*^9, 3.755300598636397*^9}, {3.755300811725737*^9, 
   3.755300833516129*^9}, {3.755434634639863*^9, 3.755434662906131*^9}, {
   3.769209550399212*^9, 3.769209550701956*^9}, {3.770728607838503*^9, 
   3.770728612390121*^9}, 3.770758755397396*^9}],

Cell[BoxData[
 RowBox[{
  RowBox[{"betaperiodpower", "=", 
   RowBox[{"betaperiodpower", "/.", 
    RowBox[{
     RowBox[{"{", 
      RowBox[{"x_", ",", "y_", ",", "z_"}], "}"}], "\[Rule]", 
     RowBox[{"{", 
      RowBox[{
       FractionBox["x", 
        SuperscriptBox["10", 
         RowBox[{"-", "5"}]]], ",", "y", ",", 
       FractionBox["z", 
        RowBox[{"1", " ", 
         SuperscriptBox["10", "7"]}]]}], "}"}]}]}]}], ";"}]], "Input",
 CellChangeTimes->{{3.7554346843149652`*^9, 3.7554346998923187`*^9}, {
  3.7554350801590137`*^9, 3.755435080342914*^9}}],

Cell[BoxData[
 RowBox[{
  RowBox[{"betaperiodsig", "=", 
   RowBox[{"Import", "[", "\"\<Sweden_beta_period_95sig.dat\>\"", "]"}]}], 
  ";"}]], "Input",
 CellChangeTimes->{{3.755434705365684*^9, 3.755434715969809*^9}, 
   3.755435084910915*^9, {3.769209958467745*^9, 3.7692099587935038`*^9}, {
   3.770728621549679*^9, 3.770728628091001*^9}, 3.77075875540664*^9}],

Cell[BoxData[
 RowBox[{
  RowBox[{"betaperiodsig", "=", 
   RowBox[{"betaperiodsig", "/.", 
    RowBox[{
     RowBox[{"{", 
      RowBox[{"x_", ",", "y_", ",", "z_"}], "}"}], "\[Rule]", 
     RowBox[{"{", 
      RowBox[{
       FractionBox["x", 
        SuperscriptBox["10", 
         RowBox[{"-", "5"}]]], ",", "y", ",", 
       FractionBox["z", 
        RowBox[{"1", " ", 
         SuperscriptBox["10", "7"]}]]}], "}"}]}]}]}], ";"}]], "Input",
 CellChangeTimes->{{3.755434729114976*^9, 3.7554347431447144`*^9}, {
  3.755434778568371*^9, 3.755434783388895*^9}, {3.755435101015965*^9, 
  3.75543510114935*^9}}],

Cell[BoxData[{
 RowBox[{
  RowBox[{"maxz", "=", "15"}], ";"}], "\[IndentingNewLine]", 
 RowBox[{
  RowBox[{"minx", "=", "3.8"}], ";"}], "\[IndentingNewLine]", 
 RowBox[{
  RowBox[{"maxx", "=", "7.3"}], ";"}]}], "Input",
 CellChangeTimes->{{3.755300343188282*^9, 3.755300343283928*^9}, {
   3.755300406628244*^9, 3.755300406698411*^9}, 3.755300452507156*^9, {
   3.755300870778186*^9, 3.7553009035243692`*^9}, {3.75530096304434*^9, 
   3.755300963115522*^9}, {3.755434821465526*^9, 3.755434840568755*^9}, {
   3.755434948436865*^9, 3.755434959148407*^9}, {3.755435138233653*^9, 
   3.7554351389360533`*^9}, {3.755435640845718*^9, 3.755435671422887*^9}, {
   3.755436568856284*^9, 3.755436572215961*^9}, {3.755436694521834*^9, 
   3.755436719422886*^9}, {3.7692099798668003`*^9, 3.769209984005131*^9}}],

Cell[CellGroupData[{

Cell[BoxData[{
 RowBox[{
  RowBox[{"betaperiodsigINTP", "=", 
   RowBox[{"Interpolation", "[", "betaperiodsig", "]"}]}], 
  ";"}], "\[IndentingNewLine]", 
 RowBox[{
  RowBox[{"betaperiodpowerINTP", "=", 
   RowBox[{"Interpolation", "[", "betaperiodpower", "]"}]}], 
  ";"}], "\[IndentingNewLine]", 
 RowBox[{
  RowBox[{
   RowBox[{
    RowBox[{"diffINTP", "[", 
     RowBox[{"x_", ",", "y_"}], "]"}], "=", 
    RowBox[{
     RowBox[{"betaperiodsigINTP", "[", 
      RowBox[{"x", ",", "y"}], "]"}], "-", 
     RowBox[{"betaperiodpowerINTP", "[", 
      RowBox[{"x", ",", "y"}], "]"}]}]}], ";"}], 
  "\[IndentingNewLine]"}], "\[IndentingNewLine]", 
 RowBox[{
  RowBox[{
   RowBox[{"r1", "=", 
    RowBox[{"RegionPlot", "[", "\[IndentingNewLine]", 
     RowBox[{
      RowBox[{
       RowBox[{"diffINTP", "[", 
        RowBox[{"x", ",", "y"}], "]"}], ">", "0"}], ",", 
      RowBox[{"{", 
       RowBox[{"x", ",", "minx", ",", "maxx"}], "}"}], ",", 
      RowBox[{"{", 
       RowBox[{"y", ",", "3", ",", "15"}], "}"}], ",", "\[IndentingNewLine]", 
      "\[IndentingNewLine]", 
      RowBox[{"PlotStyle", "\[Rule]", 
       RowBox[{"Directive", "[", 
        RowBox[{"White", ",", 
         RowBox[{"Opacity", "[", "0.5", "]"}]}], "]"}]}], ",", 
      "\[IndentingNewLine]", 
      RowBox[{"Mesh", "\[Rule]", "None"}], ",", "\[IndentingNewLine]", 
      RowBox[{"BoundaryStyle", "\[Rule]", "Black"}], ",", 
      "\[IndentingNewLine]", 
      RowBox[{"PlotRange", "\[Rule]", 
       RowBox[{"{", 
        RowBox[{
         RowBox[{"{", 
          RowBox[{"minx", ",", "maxx"}], "}"}], ",", 
         RowBox[{"{", 
          RowBox[{"3", ",", "15"}], "}"}], ",", 
         RowBox[{"{", 
          RowBox[{"0", ",", "maxz"}], "}"}]}], "}"}]}]}], 
     "\[IndentingNewLine]", "]"}]}], ";"}], 
  "\[IndentingNewLine]"}], "\[IndentingNewLine]", 
 RowBox[{
  RowBox[{
   RowBox[{"r2", "=", 
    RowBox[{"ListDensityPlot", "[", "\[IndentingNewLine]", 
     RowBox[{
     "betaperiodpower", ",", "\[IndentingNewLine]", "\[IndentingNewLine]", 
      RowBox[{"InterpolationOrder", "\[Rule]", "0"}], ",", 
      "\[IndentingNewLine]", 
      RowBox[{"(*", 
       RowBox[{
        RowBox[{"ColorFunctionScaling", "\[Rule]", "False"}], ",", 
        "\[IndentingNewLine]", 
        RowBox[{"ColorFunction", "\[Rule]", 
         RowBox[{"ColorData", "[", 
          RowBox[{"{", 
           RowBox[{"\"\<CMYKColors\>\"", ",", 
            RowBox[{"{", 
             RowBox[{"0", ",", "15"}], "}"}]}], "}"}], "]"}]}], ","}], "*)"}],
       "\[IndentingNewLine]", 
      RowBox[{"ColorFunction", "\[Rule]", "\"\<CMYKColors\>\""}], ",", 
      "\[IndentingNewLine]", 
      RowBox[{"PlotRange", "\[Rule]", 
       RowBox[{"{", 
        RowBox[{
         RowBox[{"{", 
          RowBox[{"minx", ",", "maxx"}], "}"}], ",", 
         RowBox[{"{", 
          RowBox[{"3", ",", "15"}], "}"}], ",", 
         RowBox[{"{", 
          RowBox[{"0", ",", "maxz"}], "}"}]}], "}"}]}]}], 
     "\[IndentingNewLine]", "]"}]}], ";"}], 
  "\[IndentingNewLine]"}], "\[IndentingNewLine]", 
 RowBox[{
  RowBox[{"r3", " ", "=", " ", 
   RowBox[{"ParametricPlot", "[", "\[IndentingNewLine]", 
    RowBox[{
     RowBox[{"{", 
      RowBox[{"u", ",", " ", "v"}], "}"}], ",", "\[IndentingNewLine]", 
     RowBox[{"{", 
      RowBox[{"u", ",", " ", "minx", ",", " ", "maxx"}], "}"}], ",", 
     RowBox[{"{", 
      RowBox[{"v", ",", "3.9", ",", "5.9"}], "}"}], ",", 
     "\[IndentingNewLine]", 
     RowBox[{"PlotStyle", "\[Rule]", 
      RowBox[{"{", 
       RowBox[{"Gray", ",", " ", 
        RowBox[{"Opacity", "[", "0.1", "]"}]}], "}"}]}]}], 
    "\[IndentingNewLine]", "]"}]}], ";"}], "\[IndentingNewLine]", 
 RowBox[{
  RowBox[{
   RowBox[{"r4", " ", "=", " ", 
    RowBox[{"ParametricPlot", "[", "\[IndentingNewLine]", 
     RowBox[{
      RowBox[{"{", 
       RowBox[{"u", ",", " ", "5.2"}], "}"}], ",", "\[IndentingNewLine]", 
      RowBox[{"{", 
       RowBox[{"u", ",", " ", "minx", ",", " ", "maxx"}], "}"}], ",", 
      "\[IndentingNewLine]", 
      RowBox[{"PlotStyle", "\[Rule]", 
       RowBox[{"{", 
        RowBox[{"Black", ",", " ", "Thin", ",", " ", "Dashed"}], "}"}]}]}], 
     "\[IndentingNewLine]", "]"}]}], ";"}], 
  "\[IndentingNewLine]"}], "\[IndentingNewLine]", 
 RowBox[{
  RowBox[{
   RowBox[{"r5", " ", "=", " ", 
    RowBox[{"ParametricPlot", "[", "\[IndentingNewLine]", 
     RowBox[{
      RowBox[{"{", 
       RowBox[{"4.5", ",", " ", "v"}], "}"}], ",", "\[IndentingNewLine]", 
      RowBox[{"{", 
       RowBox[{"v", ",", "2.5", ",", "15"}], "}"}], ",", 
      "\[IndentingNewLine]", 
      RowBox[{"PlotStyle", "\[Rule]", 
       RowBox[{"{", 
        RowBox[{"Black", ",", " ", "Thin", ",", " ", "Dashed"}], "}"}]}]}], 
     "\[IndentingNewLine]", "]"}]}], ";"}], "\[IndentingNewLine]", 
  "\[IndentingNewLine]"}], "\[IndentingNewLine]", 
 RowBox[{"Show", "[", 
  RowBox[{
  "r2", ",", "r1", ",", "r3", ",", "r4", ",", " ", "r5", ",", 
   "\[IndentingNewLine]", "\[IndentingNewLine]", 
   RowBox[{"FrameLabel", "\[Rule]", 
    RowBox[{"{", 
     RowBox[{
     "\"\<\[Beta] (\[Times]\!\(\*SuperscriptBox[\(10\), \(-5\)]\))\>\"", ",", 
      "\"\<Period (years)\>\""}], "}"}]}], ",", "\[IndentingNewLine]", 
   RowBox[{"(*", 
    RowBox[{
     RowBox[{
     "PlotLabel", "\[Rule]", " ", 
      "\"\<Sweden\\nGlobal Wavelet Power of simulations\\nfor different \
\[Beta]\\n\>\""}], ","}], "*)"}], "\[IndentingNewLine]", 
   RowBox[{"PlotLabel", "\[Rule]", " ", "\"\<Sweden\>\""}], ",", 
   "\[IndentingNewLine]", 
   RowBox[{"ImageSize", "\[Rule]", "400"}]}], "\[IndentingNewLine]", 
  "\[IndentingNewLine]", "]"}]}], "Input",
 CellChangeTimes->{{3.755297826558351*^9, 3.755297863795327*^9}, {
   3.7552980290741167`*^9, 3.755298145127371*^9}, {3.755298256743335*^9, 
   3.755298284500389*^9}, {3.755298484094777*^9, 3.7552985460262337`*^9}, {
   3.75529858372473*^9, 3.7552986508566236`*^9}, {3.755298688195733*^9, 
   3.7552987579481688`*^9}, {3.755299318267488*^9, 3.755299347993195*^9}, {
   3.755299901050071*^9, 3.7553000194074574`*^9}, {3.755300061812059*^9, 
   3.755300070889185*^9}, {3.755300316575265*^9, 3.7553003166882477`*^9}, {
   3.755300364333186*^9, 3.7553003696998568`*^9}, {3.7553004761899157`*^9, 
   3.7553004855162*^9}, {3.7553009416057034`*^9, 3.755300946059757*^9}, {
   3.7553009800201073`*^9, 3.7553009844597273`*^9}, {3.75543488625177*^9, 
   3.755434919312451*^9}, 3.755435694806663*^9, {3.755436651800764*^9, 
   3.7554366631599417`*^9}, {3.7554367387861032`*^9, 3.755436740551816*^9}, {
   3.755437114369999*^9, 3.755437114422893*^9}, {3.755437722028015*^9, 
   3.755437726790194*^9}, {3.757636780039312*^9, 3.757636784727401*^9}, {
   3.757638589525401*^9, 3.757638644169471*^9}, {3.757639569461014*^9, 
   3.7576395773241577`*^9}, {3.770383872000496*^9, 3.770383875379829*^9}}],

Cell[BoxData[
 GraphicsBox[{GraphicsComplexBox[CompressedData["
1:eJyVnX20HWR1p1OmjKZAhCSQezgBc/k4Xj1wwFI1qEhawbVEqBa/YBVSFVGU
cK/BYaBrpAhqSzUBpC24NDcUtMWvIpoQp/JVYEZwbiLSwXYW91AFcRRyb1oX
qBW1zhp8f/e4n71+a8f+0/Vb77ufvW9u9nsebwKMv23q1LP3WLRo0c0HL1r0
////Pa8/46cnbVuyZvr0T6359GHPXnM3ss73+cDR1x/5l4vX8L4733D0ydMb
O3vt9vncm494ZPm2vctzzbflA71HDj13STq/C+e6P/boOf9p7KB9Uz3PVT/1
tWdd9Lal+6Xze3Cu+7PTf/rt3ztgaarnuXjvOemoE699/rLdPt/+sxc+etIp
y9P5PThXPvafr/u3N122f6rn+T+0vHmf0//bPV87IJ3fjfP4+2Ms1fM8fv87
tl7nd4bvfzfV32POf/n9X2nrd7bz+P0/ONXzPH7/V5Xn8ffHeHkev/+HlOfx
+39oeS7ejme+/4eV5/+j5Zc88/0/vDyPvz966XwbznX/E898/ydS/U3m/Jff
/+fbep1vC9//fjq/B+fXh98fR6R6njOv+8KNh13ypueU76fyubiver6PLpPP
/uQp8z2tMusdT5nvd5VZ73jntaz32r3v7vOg4umcnw8us3/FO6dlfR64zw/3
eUPeeeDp9xM/f1xmf85Hnvrr84afP9XnWcV7Z8v8fFKuPv/IOw88ZX2e8fPN
ZdVzvneBp8zPP+Xq85XzrQMvvhdj6fPTZdVzPvLifnfS53H1+U3eO8F7V9jv
bvr85uc1+3O+deDF/V6ZPu/5+c7+nI88fX9uwec9P//pE+rveLof93uV9Q3n
H5yPvPhejCe/qHzF8d7T7sf9PiT5SOU3nI+8uN+HJn+pfKjiKctv6DuVP1U8
ZfkQ/ajyrYoX34ue9S3nZ+S9Fzz9+sm3nJ8psz/nWwfe+rDfz7e+p8z+nI+8
Pw773U/+V/kieevAe2vLzg+Z2Z/zVTyeL9/ryVO2/Og5pV8q8/6ylivfUya/
4ilvLHyPmfWOt3/L88b3XFa/iqevb6vxPed/6lfx1N/5nvM/9XO8Tru/X8uT
ze/oj/Q/9uN8y8BTf+d7zOzP+chTdr7HzH4VT5m+6PyP/chb2vJMu69fr9Xw
Red/7M/5yNurZfkd/ZH+x/7kLQcv7nf2PeeTqud85MX97iR/pP+xH3n7gLd3
2O8u9j/7H/tzPuUr2v2439n3XFY/zifernY/7vfByR+d/6kf5yMvvhfZ95z/
qb/j6X58L8aTP9L/2I/zkRf3O/seM/tXvLjf3veU2a/ixffC+x6z6h1ve7uv
r8/5nsvqx/nIi+9FL/mj8z/Vk7c/eOJvan5Hf6T/sT/n2x+8o1ve2/ie8z/1
43zkHRn2u5/8kf7HfuQtA2+s5Tnjh8zsz/kqHs//6Jjrbn3va/ZtX3/2Qea1
uK9c+Z4yeexPnrLzPZdZz6z7ys73mNmP85Gnr2+r8T1m9qt4OqffdYz/sV/F
O6Nl+R79kf7H/uQp677ysPA9ZfbnfOTp63O+57L6VbwzW5Yv0h/pf+xH3lrw
lFcb32Nmf86nLH/Urx/9zvkf+3G+teDF9yL7nsuq53zkxf3uJH+k/7EfeWeB
99bwXnSTP9L/2J/zxfeii/1emfyR/sf+nI+8uN/Z95jZv+LF/V5l/VH+x34V
b23Y7+x7LrPe8eJ+e99TZr+KF/c7+57L6lfxdL4dvscs/2O/iqdz53vM7F/x
4nvRs/6ozH7knQFe3O+J5I/0P/bnfH8I3nta3tv4HjP7cz7yzg773U/+SP9j
P/LWgnda2O/sh8zsz/kqHs+PeeSEb2z8xL7WL+mHvK9c+R7z7vKU6XuV/7He
8ZSd77nMesf77Zad7zn/U7+Kp/PK95TZr+LpnL5Y+Z/6VTydO99zWfUVT9n5
nvO/Ieod74Utb4cvOv9jP/J+Gzydy+/oj87/1I/zvRC8o1um3zn/Y3/Odwx4
cb+z77mses5HXtzvTvJH53+bUC/eALwjw3538d5k/2N/zqcsf4z7nX3PZfXn
fOLJH+N+Z99z/qd+nI+8uN/e95TZz/F0P+639z1m1XM+8uJ+Z99zWf0qXtzv
7HvO/4aod7xjwn5n33P+x3rHU3a+53yS9Y4X34ue9Udl9iPvReDpXH5Hf6T/
sT/nOxw8Zed7zOzP+cjrhP3uJ3+k/7EfeceAd1TLzg+Z2Z/zVTyeL77yicdu
3Fn7oPKzcV+58j1m8difPJ1Xvses+oqnc+d7Lqu+4ik733P+N496x1N2vuf8
j/WO96yWp4zvOf9TP/KUdV+/fpXvKbMf5yNP/Zzvuax+FU/95Xv0R/of+5H3
bPDUX35Hf6T/sT/nU5Y/7tky/c75H/tzvsXgxfci+57Lqud85MX97iR/dP43
jXrx9gTvP4f9HvndFcb/2J/z6ddH9YvDfo98b5fxP/bnfOLpftzv7HvO/9Sf
85EX93vke5X/sZ55Rbv/7LDf2fec/42hnlm8uN/e95TZr+LF/fa+x6x+FU+5
8j1m1juesvM9l1nvePG96Fl/ZFY9eXuCJ/40/M75H/tzvqeu+NX3YmLN3u3c
+Z7Lqud85MX97id/pP+xH3mLwfvJFb+639kPmdmf81U8nj/88qt+ctfL9rN+
ST8ctvvKqne+5zLrpw1P/TYY33P+p/qKp1z5njL7VTzlLYXvMc+h3vGU6XdV
3op6x3uoZfke/ZH+x37kDcHT92dofM/5n+o5H3nqV/meMvtVvH9peUfzO/oj
/Y/9yFOWP6q//I7+SP9jf84nvuqV5Xf0R/of+3M+8oZhv7PvMbN/xYv73Un+
SP9jP/IeAu+hsN/d5I/0P/bnfEPw4n6vTP5I/2N/zkde3G/ve8rsX/Hifo/8
jv7I862od7z4XmTfc3kF6snT/bjf2fec/6me85EX99v7njL7VbyHw35732NW
fcXTufM9l9Wv4sX97ll/VGa/iqesv29Jf6T/sT953wXv8Zad7zGzP+cj7x/D
fveTP9L/2I+8IXjbw35nP2Rmf85X8Xh+8xMvWjL8yH6lX8oPeV/Z+Z7zP9Y7
nnLle8rsV/GUK99j3oB6x1OufI95HvWOp1z5HvMW1DveTS3LL+mP9D/2I+9m
8JSd7zn/Uz/OR55y5XvK7FfxvtDyDPxue+F/qidPWfXK9LvK/1TP+f6uZdUr
V77HrHrOdzN4cb+z77mses5HXtzvTvJH53/TqBdvC3hbwn53sf/Z/9if8ynr
ftxv73vMqud85MX99r7HPI96x4v77X2PeQvqyZM/xvdi5HvO/9iP85EX9zv7
nvM/1jte3O/se87/WO948b3Ivuf8j/WOp1z5njL7Vbz4XmTfc5n1yn8HXtzv
ieSP9D/243xfBO8rLTvfY2Z/zkfe34b97id/pP+xH3k3g/f3Yb+zHzKzP+er
eDz/4MdmD/nRbO2Xyh/AfeXK95jFY3/ydE6/q7LqK55y5XvMrHc8ZfpdledQ
73jKle8xs55Zf36uX79J+N1U4X/qx/nI0/ls4XvM6lfxlCvfYx6i3vGU6YvO
/9iPvA+Ap7wavlj5n+o532Xgfahl+p3zP/bnfB8EL74X2fdcVj3nIy/udyf5
o/O/TagX7zLwPhD2e+R3zv/Yn/Pp10f1cb+97zGrnvORF/fb+x7zHOodL74X
I7+jP9L/WO94cb+97zGrv+Ppftxv73vMqud85MX99r7HPES948X3wvses+or
ns6d77ms+ooX34ue9Udm1it/GDydy+/oj/Q/9ud854Gnc+d7zOzP+ci7JOx3
P/kj/Y/9yPsgeBe0PGf8kJn9OV/F4/lpr7r0JfsesTT537TxQ95Xdr7n8u7y
lCvfU2a/iqdMv6sy6x1PufI9ZtY73uktd+B7zPRB1Ve8N7c8aXzP+Z/qyTsN
PGX6ncvsx/nIU3/ney6rvuLpnL7o/I/9Kp6y/I7+SP9jf/LeBJ7O5Xf0R/of
+3M+8uJ+Z99jZv+KF/e7Y/2RmfXKbwIv7vfI75z/sT/nIy/ut/c95g2odzzl
LxW+x8x6Zt2P+519z2XVcz7x5KvxvRhP/uj8T/04H3lxv73vKbN/xYv7nX3P
ZdVXPL1/M8b3nP+p3vF0X/2d7zGzH+cjL+53z/ojM+uV3wiezuV3zh+V2Z/z
nQLeGS1XvqfM/pyPvDVhv/vJH+l/7EfeaeDpvXN+yMz+nK/i8fyIp3onv+B9
Sxd+Hul8UFn3NyNXvsdM3ibDU658j5n1jqc8V/geM+sdT9n5nsvzqHc85THj
e87/WO94L2h5Cn7n/I/9yDsCPOWh8T2X1Y/zkafsfM/53yzqHU95xvgeM/uR
1wdP5/I754/M21FPnn5+qV+/yveU2Z/zHQFe3O/sey6rnvORF/e7Y/2ReRr1
jjcR9tv7njL7k3cEeHG/ve8xq57zkRf3+2Dsf/Y/9qt4cb9XJX90/sd6x4vv
hfc9ZfaveHG/s++5PIl6x4v7nX2Pmf0qnt4L+p7zP/areDp3vsfM/hUvvhc9
64/MrFf+HfD6Yb8nkj/S/9if860A78iWne8xsz/nIy/udz/5I/2P/cg7Arxu
2O/sh8zsz/kqHs8X3bD9LSdsr/1Sfqj7yr/RcuV7zJvBmzY8nW8ofI9Z9RVP
55XvMatfxdP5lsL3mNWv4inT76q8FfWO94vrf5kn4XdThf+pnjxl8fT10e+q
rH6cjzz1c77nsuornvrr73c6f2RWPXnqJ57ysfA7Zvkf+3O+/7g+8vZofPpd
5X+q53yLwIv77X2PWfWcj7y43973mNWPvD3A2yPsdxf77/1P9ZxvEXhxv73v
Masf5xNP9+N+e99jVj3nIy/ut/c95q2oJ09/fh7fC+97zGOoZxYv7rf3PWb1
q3hxv7Pvuaz6ircovBfZ95z/sd7xlJ3vMbNfxYvvRS/5I/2P/cjbA7zoKxPJ
H+l/7M/55tv7qb+/+YOWne8xsz/nI0/vtf6+Jf2R/sd+5MX3p7/mx9f/6n5n
P2Rmf85X8Xj+4GvPv2DtymXWL+mHvP/Nlp3vOf/btJs8nTvfc/6n+oqnc+d7
zv/Ur+LpvPI9ZfareMqV7zFvQb3j/e+W5Xv0R/of+5H3IHjKzvec/6kf5yNP
2fme8z/WO94DLc/AF3cY/2M/8pT180t9/+V39Ef6H/tzvgfAE59+5/yP/Tnf
g+DF/c6+57LqOR95cb87yR+d/6kfef8E3jfDfneTP9L/2J/zqZ/ux/1emfzR
+R/rNxpe3G/ve8rsX/Hifo/8jv7I8y2od7z4XmTfc3kF6snT/bjf2fec/7F+
yvDifnvfU2a/ihffC+97zKx3PGXney7vQL3jxfeiZ/2RmfUL/zwUeHG/J5I/
0v/Yn/OR91DLzveY2b/ifS3sdz/5I/2P/ch7ELzZsN/ZD5nZn/NVPJ5/9ucr
PnzRumXWL5k/jfufadn5nvM/8difPOWNxvec/7He8ZSd7zn/Y73jKdPvXGa/
iqdc+R4z65n15+fKk/C7qcL/xlDPLJ7ybOF7zFOodzz9/qp8j1n9Kp72Qb5I
f6T/sR95nwFPWT/fdP5I/1M95yNP/el3zv/Yn7zPgBffi+x7Lque85EX97tj
/ZH+p37kfRa8vw373bX+qHP253zK+vcnxf3Ovuf8T/05n3j693fG/fa+p8x+
nI+8+F5432NmvePF/R75XeV/Y6h3vLjf3veYWe94cb+97zGrX8XT79+ZwveY
Ve94uq/+zvdcVj3nIy++Fz3rj8ysV/4seDrfZHyPmf0531+Bp37O95z/qZ7z
kXdN2O9+8kf6H/uR9xnwNrU8Z/yQmf05X8Xj+SWfu33z1bd5v6Qf6v5m5Mr3
lMlnf/KUK99jZr3jKVe+x8x6x1OufI95HvWO9yct0+/ojzxXfcW7uOXK95jV
n7w/AU/Z+Z7L6sf5yNPX53zP+Z/6VTydz8DvnP+xX8VTpt9VeTvqxXtfy/JH
/frJ7+iP9D/243yXgBf3O/ue80nVcz7y4n53kj/S/9iPvPeDd1nY75HfXWH8
j/05n7L8Me73yO/oj/Q/9ed85Cl/qfA95l2oJ0/3435732NWPecjL74X3veY
O6h3vLjf2fdcnkS948X9zr7HzH4VT+f0Ped/7FfxdO58j5n9K158L3rWH5lZ
r7wePPX/ePM7+qPzP9VzvvheTKy5vGXne8zsz/nI+3DY737yR/of+5F3CXjv
C/ud/ZCZ/TlfxeP5qaefteXzey8v/VJ++Ae4r/rK95g3o97xlCvfY2a94ylX
vsfMesdTdr7n8hzqHU+58j1l9qt4+n5Pwu+mCv9TP8fTfZ0733NZ9ZyPPGXn
e87/hqh3vNe27HyPmf3IOxU8Zfkd/ZH+x36c73XgKdPvnP+xP+c7Fbz4XmTf
c1n1nI+8uN+d5I/O/9Sv4r0x7PfI7zYY/2N/8k4FL+639z1m9ed85Cl/Cb7n
/I/9HE/1cb+97ymzP+cjL+639z1m9at4cb+z77msfhUv7nf2Ped/Q9Q73h+E
/c6+5/xP9RVP5873mNmv4sX3opf80fkf6xf++Xfw1F++R3+k/7E/53sjeKe3
7HzP+Z/qOR95p4f97id/pP+xH3mngnd8y84Pmdmf81U8nveetfi+r54x8j/n
l8q8r1z5njL5FU+58j1m1jueMv2uyqx3vOe1XPkes+ornnLH+J7LrHe8w1ue
hO9V/qd68vT1qF7n9DuX2Z/zkadc+R4z6x3v0Jbpi9uN/7EfeT3wlI+FL9L3
mFXP+Q5rWfcnWpbf0R/pf+zP+Xrgxf3Ovuf8T/Wcj7y43973lNmv4sX97mL/
vf+x3vGeF/bb+x6z6ite3O+Dsf/e/1jveHG/s++5zHrH64X9zr7n/E/1jid/
jPvtfU+Z/TgfeXG/s++5zHrHU/8dxvec/6ne8XRf2fkeM/txPvLie9FL/kj/
Yz/yVoGnr09/35L+SP9jf853SMu6/8KWne8xsz/nI+8FYb/7yR/pf+xHXg88
/Xo5P2Rmf85X8Xj+0603Db/9+eULP990PqjM+0+3XPke8+7ylDcUvsfMembd
V/8543suq57zkafzyveU2a/iKY8Z33OZ9Y737y3L9+iPzv/Uj7ynwVMeFr6n
zP6cjzz9+jnfc1n9Kp76z8AXnf+xH3nqp/vK8jv6o/M/1XO+n4AnPv3O+R/7
cz7y4n5732NWfcWL++19j1n9yPsJeD8O70X2PZdVz/meBi/ut/c9ZfbjfOTF
/fa+x6x+FS/ud/Y9l1nPrH9+KL4X49h/738d1I8ZXtxv73vK7F/x4n5n33NZ
/SpefC8Ow/5n/2O/iqfsfM9l1jte3O9e8kf6H/uR9+/gxf2eSP5I/2N/zvdj
8MR3vsfM/pyPvJ+G/e4nf6T/sR95T4P3s7Df2Q+Z2Z/zVTye3/+2N/zg6Z95
H2TmfeXK95R/XZ4yfc/5H/tVPGXne87/WO94ypXvKbNfxVOufI+Z9Y6nPAm/
q/xvDPXk6b6y8z2XWT9peMrO95z/DVHveMr0Red/7FfxlOV7zh+ZWa/8dfC+
0bLzPWb253zkxf3Ovud8UvUVL+53J/kj/Y/9yPs6eDvCfneTP9L/2J/z3Q/e
N8J+Z99z/qd6zkde3G/ve8rsV/Hifo/8jv5I/2O948X99r7HvAL1jhf3O/ue
y1Ood7y439n3nP8NUe94yjOF7ymzn+PpvrLzPZdZP2N4cb97yR/pf+xH3gx4
OpdfOn9UZn/Od3vLui++8z1m9ud85MX97id/pP+xH3n3g3dPy84Pmdmf81U8
nn9y36f33P+U/ZP/ucz7ypXvMe8uT7nyPWbWO54y/a7KrHe8G1qufI9Z9RVP
5/S7Kqu+4l3fMv2u8j/Vk6esemX6XZVVz/nIU15f+B4z65l1X79+zvdcVj3n
I0/n8jv6I/2P/ci7ATxl53vM7M/5yIv7nX2Pmf0qXtzvTvJH53+sV74evLjf
3eSP9D/253zkxf3Ovuf8j/WOF/fb+54y+1W8uN/e95hVX/E+Gfbb+x4z65nl
j3G/ve8xT6KeWffje+F9j5n1jhf3+zDsv/c/1Vc8Zed7LrPe8eJ+95I/0v/Y
j7xrwNPXJ79z/qhz9ud80y2r/saWK99TZn/OR97msN/95I/0P/Yj75Pgfapl
54fM7M/5Kh7PL7zjugOPms7+5zLvX9Ry5XvMu8vTeeV7zKqveMrO91xmveMp
O99z/sd6x1OufE+Z/SreBS3T7yr/Uz15yqrX96fyPWbVcz7ylNfD95z/sZ/j
qf6/tlz5Hn1S9ZyPPGX6XeV/rFe+ADxl53suq57zXQRe3O/se8zsx/nIi/vd
sf7IrHryLgDvv4T99r6nzP6c70LwLgr7nX3PZdVzPvLifmffc/6n+ooX99v7
njL7OZ5+Xnph2O9x7L/3vw7qmXU/7rf3PWb1r3jxvci+5zLrHU/7N1P4njL7
OZ7u6+tzvuey6jkfefG96CV/pP+xH3kXgKdz+R39kf7H/pzv4pYX/nmmlp3v
MbM/5yPv/WG/+8kf6X/sR96F4H2oZeeHzOzP+Soez09ed+JRr57ff+HPw+mD
zLyv7HzP+d/u8pQ3FL6nzH6Op/vKc4XvMbN+g+EpV77HPI96x1MeK3yPmfWO
d1LL8j36I/2P/chT1n3lYeF7yuzP+chTpu85/2O/indKyzPG95jZn7zXgKdz
+qLzP/bjfOLrz8+V5Xf0R/of+3O+k8GL+519z/mk6jkfeXG/O8kfnf9No168
V4OnLL+jP9L/2J/znQxe3O/se87/VM/5xNP9uN/e95TZj/ORF/d75HfM9D/W
O97JYb+z77nMeseL++19T5n9Kl7c7+x7Ls+i3vG0H/Q953/sV/F07nyPmf0r
Xnwveskf6X/sR96rwYv7PZH8kf7H/pzvFPBObNn5HjP7cz7yjgv73U/+SP9j
P/JOBu8VYb+zHzKzP+ereDwfP3DnK8867oDSB5VX4b5y5XvM4rE/ecr0vcr/
WO94ypXvMbPe8ZQr32OeQ73jKVe+x8x6x1OmL04W/jeGesdTrnyPmfWOp+x8
z+Uh6h3vuS1vh9/NGP9jv4qn89XwxWON/7E/ec8FT3z6nfM/9ud85MX3Ivue
y6x3vLjfneSPzv82oV68Q8Drhv3uYv+z/7E/51PWv79zPOz3yO8q/1M/ziee
/v2dcb+97zGrP+cjL+639z1m1jte3G/ve8xjqCdP9+N+e99jZv2k4cX9zr7n
8hD1jhf3O/ue8z/VVzydO99jZr+KF/e7Z/2RmfWOp/4L//13+B79j/3JWwHe
QS0732Nmf85H3rKw3/3kj/Q/9iNvFXiLW3Z+yMz+nK/i8fype6867eKN2f+m
jR/y/pMtV77HvLs85cr3mFnveOpPv6uy6iuecuV7zKx3PGX6XZVZ73j6+irf
Y1Y9eU+Bp0y/q7LqOR95ys73XGa946k//c5l9qt4OpffOX/kuerJexK8H7Zc
+Z4y+3O+p8CL+519z2XVcz7y4n53kj86/1M9eT8E79/CfneTP9L/2J/zPQle
3O+VyR+d/6k/5xNP9XG/ve8psz/nIy/ut/c9ZtY7XnwvRn5X+R/rmVUf99v7
HjPrJw0v7nf2PZdZ73j6/bTD+J7zP9U7nu7rvPI9ZfbjfOTF9yL7nsusV94J
ns4X/vvv8D36H/txvu+Cp/fC+R4z+3M+8p4K+91P/kj/Yz/yngTviZadHzKz
P+ereDy/74IXn3ftwwcs/DySPsjM+8qV7yn/urx7W95gfM9l1Tue7ut8rvA9
ZfbjfOQpV77HPI96x1MeK3yPmfWOp69vCn5X+Z/6kaes+8rDwveYVc/5yFN2
vufyLOodT/1nCt+jT6q+4ulcfkd/pP+xn+Pp55fK9Dvnf+zP+ciL+519z2XW
O17c707yR/of+5H3v8D7angvuskf6X/sz/nuBS/u98jvnP+xP+cjL+639z3m
Xah3vLjf3veYWe9494X9Hvld5X8d1JOn+3G/ve8xT6GeWby439n3XJ5FvePp
9xN9r/I/1Vc8nTvfY2b/ihf3u2f9kZn1yreBd2/Y74nkj/Q/9ud8/xO82Zad
7zGzP+cj7+thv/vJH+l/7EfeveDdGfY7+yEz+3O+isfzTYcOL/3ikStKH1Tm
fWXney7vLk+Zvlf5H+sdb7rlyveU2b/i6bzyPWb1q3g6r3yPWfUV7xMt0xcr
/1M/8pR1X7nyPWb153zkKTvfc3mIesf7eMvO95z/qZ68afD0/aHf0R91zn6c
7+PgKVe+x6z+nG8avLjf2fdcVj3nIy/udyf5I/2P/cibBu+6sN/d5I/0P/bn
fMr67xfF/fa+p8z+nI+8uN/e95jVr+LF/fa+x6x6x9P96bDf49h/73+s7xhe
3G/ve8ysd7y439n3XB6i3vE2hf3Ovuf8T/UVT9n5HjP7Vbz4XvSSP9L/2I+8
a8DTuf5+J/2R/sf+nO/qlnX/b1p2vsfM/pyPvBvDfveTP9L/2I+8TeB9vmXn
h8zsz/kqHs/XP3DpNTMXZ/9zmfeVK99j3l2esvM9l1nveOe3PG98z/mf6iue
zp3vOf9TfcVTpt+5zH4Vb6pl+t1U4X+qJ09Z9cr0uyqrnvORp1z5HjPrHe+8
luV39Ef6H/uR9x7wdH4sfHF14X+q53yTLeu+fn/J7+iP9D/253zrwYv7nX3P
+Z/qOR95cb87yR+d/7He8eJ+d5M/Ov9jvePF/c6+5/xP/Suezr9kfM/5n+od
T/fjfo/8zvkf+3E+8taH/fa+xzyGevLkq3G/ve8xT6KeWffjfmffc5n1jrc+
7Lf3PWX2q3jKzvdcZr3jxfeil/yR/sd+5F0Ans7ld/RH+h/7cz7tg+rPbdn5
HjP7cz7yzgn73U/+SP9jP/LWg6fPA+eHzOzP+Soez0+85Hmf++6O2geVT8B9
1Ve+x8x6x1M/53suq77i6dz5nvM/1Vc8nVe+p8x+FU/nle8xq77ivbJl+l3l
f6onT/1Ur/PK95hVz/nIU15vfM9l1jPr/u+2LL+jP9L/2I/znQiesnyP/kj/
Y3/O97vgiU+/c/7H/pyPvPheeN9jVn3Fi/vtfY9Z9RXvVWG/s++5rHryTgAv
7nf2Ped/qud85Kkf/c75H/s5nurjfnvfY1Y95xNP/nhC2O9x7L/3P/XjfOTF
/fa+x6z+FS++F973mFnvePG98L7HzHrH09fnfM9l1Ve8uN8964/MqidvDXji
y/foj/Q/9ud8x4Onzx/ne8zsz/nIe2nY737yR/of+5F3AnhHt+z8kJn9OV/F
43n3yB13/uKgsYU/D3d+qXwg7is733P+Jx77k6fsfM/5H+sdT3nO+J7zP9Y7
nrLzPed/86h3POUx43vO/1jveGMty/foj87/1I+8A8FTHha+p8z+nI88Zfpe
5X+zqHe8Tssz8EXnf+xPnrLuaz/kl84fmVXP+cbA07nzPWb253xd8OJ7kX3P
+Z/qOR95cb+z7zn/m0a9442F/e4mf3T+p3ryDgSvG/Y7+57zP9VzPvF0P+73
wckfnf+pnvORF/d75HvM9D/WM+u/XxTfi+x7zv/GUM+s+3G/ve8psx/nIy/u
t/c95lnUO158L7Lvucx6x1N2vud8kvWOF9+LnvVHZfYjbxV4cb8nkj/S/9if
860E7/CWne8xsz/nI2/fsN/95I/0P/Yj70DwVoX9zn7IzP6cr+LxfNdD5z/Y
mRyzfkk/5H3lyveYd5enXPkeM+sd719brnyPWfUVT7nyPeY51Due+le+x6z6
ijff8iT8rvI/9SNPWfeVK99jVj3nI095feF7zEPUk6f76i/foz/S/9iP8+0C
T1l+R3+k/7E/59vZsvxR5/I7+iP9j/053y7w4n5731Nmf85HXtxv73vMm1Av
3jx482G/u8kf6X/sx/l2gRf3e2XyR+d/qud85MX99r6nzP4VL+73yO/oj/Q/
1Ve8XWG/R35X+d8K1JOn+3G/ve8xT6KeWbz4XnjfYx6i3vHifnvfY1Z9xdP3
x/mey6qvePG96CV/pP+xH3k7wdO5fr5Jf6T/sT/nm2tZ959s2fkeM/tzPvLi
fveTP9L/2I+8XeD9oGXnh8zsz/kqHs/vvnzs8WPuyP7nMu8rV77HvLu8u1p2
vuey6iuezul3LrNfxVN2vucy6x3vnpbpdy6zX8W7s2X6XeV/qidP/VSvTL+r
suo5H3nqT7+r/E/1jqd6ff/pi87/2J/z3Q2e+PJF+qPzP9Yr3wneP7RMv3P+
x/6c727w4n5n33NZ9ZyPvLjfneSPzv9Yr3wXeHeE/e4mf6T/sT/nuwu8e8J+
e99TZn/OR17c7+x7Lqu+4sX99r6nzH4V7+6w3+PYf+9/qnc81cf99r7HzPpJ
w4vvRfY9l1Vf8eJ+Z99jZr+Kp/7O95jZr+LF96KX/JH+x37kbQNP5/I9+iP9
j/0531fAm2nZ+R4z+3M+8u4P+91P/kj/Yz/y7gLvH1t2fsjM/pyv4vH8mhff
8fNTlnQWfh7pfFCZ95Wd77m8uzzlDcb3nP+xnln3lecK31NmP85H3rUtO99z
Wf0qns7HjO85/1N9xfurlumLzv/Yjzxl3Vf/ofE9l9Wf85GnTN+r/G8W9Y6n
r0c/33T+qMz+FU9Zfkl/dP63HfXiXQ3ex1qm3zn/Y3/Odw14cb+z77mses5H
XtzvTvJH+h/7kXctePr9Jb+jP9L/2J/zxfeiu9BvzvgeM/tzPvLifmffc/43
j3rHi/udfc/5n+odTz+/vCbs9zj2P/sf+3E+8uJ+Z99zWfUVL+539j1m9qt4
+v4732Nmv4qnc+d7zOxX8eJ70bP+yKx68v4CvGvDfk8kf6T/sT/n+wvw/qxl
53vM7M/5yLs07Hc/+SP9j/3Iuwa8y8J+Zz9kZn/OV/F4fu5jZy09Z22n9EFl
3leufI95d3nvbpm+V/mf6iveupad77ms+oqnc+d7zv/Ur+Lp66t8T5n9Kp6y
fJH+SP9jv4qnXPmeMvtXPGXney4PUe94+vVzvsfMfhVP5/I9+qPzP/WreDqn
3zn/Y3/yzgUv7nf2PZdVz/nIi/vdSf7o/G8T6sU7D7x3hf3uJn90/qd6zvdu
8M4N++19T5n9OR95cb+z77msfhUv7vfI7+iP8j/2q3hxv7PvubwC9eTpftxv
73vK7Mf5yIv7nX3P5SHqHS/ud/Y953+qr3jKzveY2a/ixfeil/yR/sd+5L0F
PPHld/RH+h/7c753gqf9c77HzP6cj7y3hv3uJ3+k/7Efee8G780tOz9kZn/O
V/F4/oqrFz/vspuy/7ms+/LH41t2vucyedOGp/MNxveY2a/iKc8b33P+txH1
jqe8xfgeM/tVPOXK95TZr+K9vOXK95jVj7xXgKfvT+V7zKrnfOQd17LzPZfV
r+LpfIfxPed/qnc83VeufI8+yXrN93LwlOl3lf+pH+c7Hry439n3XFY95yMv
7ncn+SP9j/3IOw6848N+d5M/0v/Yn/Op30fa/ePDfmffc/63EfUbkOWPcb+z
7zn/Uz/OR17cb+97yuxX8eJ7MfK7yv86qCdP9XG/ve8xq57zkRf3O/uey+pX
8eJ+e99TZr+Kp+x8z+XtqHe8+F70rD8qsx95R4On74/+fJ3+SP9jf853HHi/
37LzPWb253zkvTLsdz/5I/2P/ch7BXgnh/3OfsjM/pyv4vF82ZovvGzTf3i/
pB/q/iZk53vO/1hPvu4r0+9cZj/Hkz8ubXln4XvM6sf5yNM5/a7K6lfxlCvf
Y2a946m//I7+SP9jv4qnc+d7zOxf8ZSd7zn/G6Le8fZreQa+5/yP/chbBp6+
vtXwRfoes/pzvv3AU55ufkd/pP+xP+dbCl7c7+x7zifVj/ORF/e7Y/2R/sd6
xzsgvBdd64/yP/YnL74XXez3yuSPzv/Un/ORF/fb+54y+1e8uN/e95hZ73hx
v8eTP9L/2K/ixf3OvsfM/hUv7nf2Ped/Q9Q7nnLle8rsV/GUX2x8z+UdqHe8
+F70kj/S/9iPvGXgLQ++MpH8kf7H/pxPPN1f0rLzPWb253zkLQ373U/+SP9j
P/KWgbdPy84Pmdmf81U8nj8x/4bXbfv9A5MPOj98vN3fjFz5HrP47E/e91ve
CN9jpg+qvuKp/5zxPed/qq946r+18D1l9qt46u98z2X1q3jfa3nK+J7zP/Uj
73HwlCvfU2Y/zkeecuV7zLOodzx9ffI7+iP9j/0cT/6o82Phi/Q9ZfbnfN8D
b2Gfm9/RH+l/7M/5yHs87Lf3PWX2r3hxv73vMU+jXrzvgfe9sN/d5I/0P/bj
fN8HL+539j3nf+rP+cSTr8b99r6nzH6cj7y439n3XFa/ihffi+x7zv/Ur+LF
/fa+p8x+FS/ut/c95lnUO158L7zvMau+4um88j1m1Ve8uN+95I/0P/Yj7zHw
1P/j8D3nf+zP+aKvTKx5smXne8zsz/nIeyrsdz/5I/2P/cj7PnjfCfud/ZCZ
/TlfxeP57Z94+u3f2Hyg9Uv64a24r3rney5vRr3j3dbyBuN7zOxX8ZTnje8x
s1/FU3a+x8x+FU/fjzHje87/1K/ifaXlSfjdlPE/9iPvNvCU6XdVVj/OR56y
8z2XWe94yjvge9uN/7Gf46lev3/ld84fldmf830FPGX6ncvsz/luBy++F9n3
XFY95yMv7ncn+SP9j/3IuxW8bWG/u8kf6X/sz/n0/dD928N+r0z+SP9jf84n
nv777XG/s+8xsz/nIy/ud/Y953/q53j6+5vxvfC+p8x+nE+889r9uN/e95in
UD9peHG/s++5zHrH0/fH+Z7zP9U7nn5+qXP6osvsx/nIi+9FL/kj/Y/9Kp7O
5Xv0R/of+5N3K3j3tux8j5n9OR95Xwn73U/+SP9jP/JuA29r2O/sh8zsz/kq
Hs+vfPVf//ETu0b+5/xSmfeVne8xk1/xlCvfU2a/indVy/S7KqtfxVN2vucy
6x1PuWN8z/nfFtQ73saW6XeTxv/Yjzz9eskfdT5b+B6z+nE+8pQr32Meot7x
rmiZvuf8j/0qnvJq+KLzP/YnbyN4+n7I7+iP9D/253zkxf32vkefZL3jxf3u
JH+k/7EfeVeBd1XY727yR/of+3M+Zd2P+70y+aPzv42oZ9b9uN/Z95jZv+LF
/V6V/NH53xbUO96VYb9Hfkd/1Dn7O578Me639z1m9ed85MX9zr7n8hD1jndl
2O/Dkj86/1N9xVN2vuf8bwfqHS/ud/Y955OsV/5L8HQu36M/0v/Yj/ORp+x8
j5n9K97lYb/7yR/pf+xH3pXgXdyy80Nm9ud8FY/nb//xiVf85vHd0geVeV+5
8j3m3eWd3fJG43suq77iKVe+p8x+FU/96XdVVn3F03nH+J7Lqq94Z7Usv6M/
Ov9TPXnKqld/+p3L7M/5yFO/9cb3XFa94+m+zp3vMbMf5yNP5/I7+iP9j/3I
Ows88SvfU2Z/zkde3O/sey6rvuLF/R75YuV/rHe8t4X97lp/pP+pnryzwYv7
7X1Pmf05H3lxv73vMau+4sX9zr7nsuor3tlhv8ex/97/WM+s+rjf3veU2Z/z
kRffi+x7Lqu+4um88j1l9nM83de58z2XVc/5yIv73bP+yMz6hX/+HTz1p9+5
zP6cbwq8d7Rc+R6z6jkfee8O+91P/kj/Yz/yzgZvbctzxg+Z2Z/zVTyeH/s3
O284+Mruwp+vOx9U1n39+fnqlp3vuUzeJsNTrnxPmf0qnvrPGd9zWfUVT+fO
95z/qV/FUx4rfE+Z/SreS1qW79Ef6X/sR95q8JSHxvec/6me85GnTN+r/G8W
9Y6n/jPG95xPqt7xdF/n+nmj80dl9uN8vwPeS7XPxveY2Z/zrQYv7rf3PWX2
43zkxf3Ovuey+pH3cvCODfvdxf5n/2M/zrcavLjf2fdcZr3jxf3Ovuf8T/0q
Xtxv73vK7Od4+vllfC/Gsf/Z/9iP8ynrftzv7HvO/6ZQzyxe3O/se87/ZlHv
ePG9OCz5o/M/1Vc8nTvfY2b/ihffi17yR/of+5H3IvBWh/2eSP5I/2N/zjcA
77iWne8xsz/nI+9FYb/7yR/pf+xH3mrwDg/7nf2Qmf05X8Xj+XNe/9Evr/7W
yP/ol/TDJbivXPmeMvnsT57yBuN7LrOeWffVf874nvM/1XM+8nRe+Z4y+1U8
ZfpdlVnvePu0TL+r/E/1jidf1Tn9rsrqx/nI06+f8z2XVV/x9m55Br7n/I/9
yFM/1etcvkd/pP+xP+cTT/f3all+R3+k/7E/51sCXnwvsu85n1Q95yMv7ncn
+SP9j/0q3uLwXnStPyqzP3lLwIv7nX3P+Z/qOZ948se43973lNmP85EX93vk
d/RHnrOeWfVxv0d+R3/kueo5X3x/xrHf3veYVc/5yIv7nX3PZdVXvH3Cfmff
c/6nesfTffV3vsfMfpyPvPhe9Kw/MrN+4Z+PAi/u90TyR/of+3O+vcFb3rLz
PWb253zkHRD2u5/8kf7HfuQtAW/PsN/ZD5nZn/NVPJ5/Z9FLtp961MqFn0fS
L+mHj+K+cuV7zOKxP3nK9D3nf+xX8dR/3vie8z/VVzzlyveU2Y+8R8FT7hjf
c1n1nI+8R1qehO8x0//Ujzz1033lWeN7zOzP+chTdr7n/G+IesdTf/ke/dH5
n+ornn79VsP3Kv9TPXmPgCc+/c75H/tzvu+AF98L73vMrHe8uN/e95g3oV68
x8D7v2G/u8kf6X/sx/keBe+xsN8rkz86/1M95yNP348vFb6nzP6Op/txv0e+
5/yP/Tgfed8J+z2e/NH5n/o7nu7H/c6+x8z+nI+8uN/Z95jZr+Lp69sB33P+
x36Op3qdO99jZn/OR158L3rWH5lZr/xP4Km//r4l/ZH+x/6c759b1v2HW3a+
x8z+nI+8fwn73U/+SP9jP/IeBU/Z+SEz+3O+isfzbTcNv73ukux/08YPdV/+
+OWWK99jJm/a8HS+wfiey6qveMr0RZfZr+Ipb4HfOf9jv4p3S8srjO+5rH6O
J39Upt9NGf9jP85Hnr4/le8xq3/F09fnfM9l9at4Ot9R+J4y+1U8ncvvnD/y
XP0cT/64pWX5nfNHZfbnfNvAi/udfY+Z/TkfeXG/O8kfnf+pnrxbwLsl7Hc3
+aPzP9Vzvm3gfTnsd/Y9ZvbnfOTF/T44+SP9j/0qXnwvsu85/1P/ihf3e9z6
o87Zr+LF/fa+x6z+FS/ud/Y9l9Wv4sX9Piz5o/M/1Vc8nTvfY2b/ihffi17y
R/of+5F3E3g6l9/RH+l/7M/5yPv7lp3vMbN/xft02O9+8kf6H/uRtw28T4b9
zn7osvpxvorH8z8/47If/un93i/ph7x/ecvO95z/bdpNnnLle8rsV/HUv/I9
ZvWreDp3vuey6iuezul79Ef5H/tVPJ1PGt9zWf0dT/6o7HyPmf04H3nq73zP
+Z/6VTydO99z/qf6iqdMvzvW+B/7VbwPtUy/q/xP/cn7c/Difmffc1n1nI+8
uN+d5I/O/1Rf8T4U9rub/JH+x/7kXQ5e3O/se87/1I/ziad/fj3ud/Y9Zvbj
fOTF/fa+p8x+FS/ud/Y9l9XP8eSPcb+z7zGzH+cjL+539j3nf+pX8eJ+Z99z
/qf6iqfsfI+Z/SpefC961h+ZVU/e+8ET3/keM/tzvg+CN92y8z3nf+rH+cj7
aNjvfvJH+h/7kXc5eHo/nB8ysz/nq3g8X/tbE791/XMPsj7IzPtntlz5nvKv
y1N2vucy65l1X/3njO85/1M95yNPeavxPed/86h3PGXne87/WO94+vroi8zy
P/ZzPN1Xdr7n8hTqmcVTf+d7zv/Ur+Kd0fJM4XvK7Eee+um+8mrjey6rnvMp
yx+V6XfO/9iP850JXtzv7Hsuq57zkRf32/ueMvuRtxa8PwzvRTf5I/2P/Tjf
meDF/V6Z/NH5n+o5H3lxv7PvOf/bhXrHi/udfc/5H+uZ9efncb/Hsf/Z/9iP
85EX9zv7nsusd7y439n3nP+pX8WL74X3PWX2q3jKzvdcZr3jxfeiZ/1Rmf3I
ezt4Z4b9nkj+SP9jf873OvD06+d8j5n9OR95bw773U/+SP9jP/LOBO8dYb+z
HzKzP+ereDyn/+2uDyq7+87PXD39Stn5YuVP5I0ZH2K98yP5jfOpofEV8ugb
zj9Y73zC+dCxhR/Qb9znPXnu85o+QF9wn8euvvp8ZT0/H5Xd5331+UfeCvN5
xnr3eaTsPl+H5vPG1VefH6x3nweu3r3vrHfvPbPq+X7z/SWP7yez47n3kfV8
D5mr9/odz/zfkoX/Pa2s982d6z109/V+ufv68wt3X++Tu6/3zN3X//5y9/Xe
uPt6X9x9vSfuvt4Pd1//+8Hd1/vg7uvnx+6+9t/d189v3X29D+6+9tndl3+6
+9pXd18/f3T3tY/uvvbP3dfP79z9fbRf5r5+fubu78R+8b7Oj3nm/w5a80Db
L5df2PbL5avafrn89bZfLn+x7ZfLy9p+uSw/cPlbbb9cPqPtl8vfbvvlsvbL
5Wvbfrm8ue2Xy4vafrl8Xdsvl/XfY3P5i22/XF7a9stl7ZfL32r75fL5bb9c
1t+/dvmlbb9c1n7Z3PbLZX3euXxV2y+X57Bvyve8/oyfnrRtyZpFz/zfs9f8
95AHa9Z94cbDLnnTcxbOef894XyQ6pfv9eQpW340qidvVTgfJN4fHXPdre99
zb4L9xMvnA8S75hHTvjGxk+M6snrh/NB4i2+8onHbtw5uk/enuF8kHgPv/yq
n9z1sv0W7pP3f8L5IPFufuJFS4YfGdWTd2s4HyTeBz82e8iPZkf3ybswnA8S
77RXXfqSfY9YunCfvDeE80HiHfFU7+QXvG9UT97zw/kg8RbdsP0tJ2wf3Sfv
X6//1fNB4j342vMvWLty2cJ98r4VzgeJ99mfr/jwRetG9eT9dTgfJN4ln7t9
89W3je6Td0U4HyTeqaefteXzey9fuE/e68L5IPF6z1p831fPGNWTd2Q4HyTe
T7feNPz250f3ydvjll89HyTe/W97ww+e/tnoPnn3hfNB4n1y36f33P+U/Rfu
k/epcD5IvAvvuO7Ao6ZH9eS9P5wPEu/kdSce9er50X3yTgrng8QbP3DnK886
7oCF++QtD+eDxHvq3qtOu3jjqJ68H4TzQeLdd8GLz7v24dF98r4ZzgeJt+nQ
4aVfPHLFwn3yPhPOB4m3/oFLr5m5eFRP3jnhfJB4J17yvM99d8foPnnHhfNB
4nWP3HHnLw4aW7hP3uHhfJB4ux46/8HO5KievB+G80Hi3X352OPH3DG6T94D
4XyQeNe8+I6fn7Kks3CfvI+G80HinfvYWUvPWTuqJ+/scD5IPP332nWfvN8L
54PE039vU/fJ2yucDxJP/70n3SfvkXA+SDz99wB0n7xbwvkg8fTvK9V98q4I
54PE07+fS/fJe1c4HySe/n0iuk/eC8L5IPH0zwvqPnl7hvNB4unvS+s+eY+E
80Hi6e9b6D55N4TzQeLpzxd0n7yrw/kg8fTzIt0n743hfJB4rOd9/e9Zncc8
GP3vpXYe82DN/wOW616Z
    "], {
     {GrayLevel[0.8], EdgeForm[None], 
      GraphicsGroupBox[{
        PolygonBox[{{7673, 1, 7561, 7853}, {7852, 7560, 7672, 7856}}], 
        PolygonBox[CompressedData["
1:eJwt1neUF9UVB/ArUhQpihRFiqCIIkXpZWFlBRYXWDooUhQFFCmKFEVARUqC
FEWKIkWRoqiQWBM1mlgTa2JNrAkqJEggQYRzNEA+9yR/fM6+78z5zby5786b
bTB68oBJZSLiLspxTr2IOytELGYRjeQmtDohojUtOU+uwv3HR6xlDZXl0Vx1
SsTVjOZKeRinnhxRnWpcJg/huqoRExjPYLkhX5eP+IadNJDr0cm4gI7UlVty
x4kR85jLhXJzPjOvz/mUZnI1Li4b0Y0iTpFr8p3xXvZQQ67NPR58Bcs5XV6e
vz3dbynibrkt51eMaEoT2sg/1TV3NRvCUP4jL826nKYurGGJPInLT40YzjAm
ylM4vnpEWcpwgzydR40fYxvT5JE8r24v8Bwj5Dl57xrux4/MlsfzZLWIp3iC
a+VV+bzmv5c9rJTHcpLzlajIGHkBvWpF9KaE+fKarEttdWE598kbc43OsEbs
5EF5S/ZLHf3CIjbL63PdnC+gI+vkRXzv2gc5wM/luTxUM2ITG7ldLuHGyhFT
mcIl8gBeqRLxKi/TXy7lDOM61KaP/KD6N7IOZ3E2D8j3Y1rhEcJUYo28mfON
z6MJm+SHODf7n8ZslLfS3Lgpzdgib6Ch8Zk0YL28jvrG/oRpxFqD6wyeVt9n
eJYJ+W4wxnsxlnH5nmRfUMO61qQWw+VR/Mb4RV7iCnkyI/TOSEZxvTyOyq5d
hapcI9/n3pY6lDi0X9wrr0Z5Q0uFdolV8kpcJkwj/DRWyHfitYjcD7zSsUje
QUfj9nRgu9zFfW45KWIWM+ksF3FWJXWnIV3ljnzgXfmQ9+kg9+At59/mTbrL
j7tmO9duQ1sek2c6PtBkBzGAm/PdcLy18y1pxTb5ES40bsEFPCwvocL/9zPb
RiyWl2EKYXsI20Ysle9BeUP7hG0olst3o+3CY0Wl3BezN9z7W82zi91skrey
RGMtZRkPyxWzxxXvIAc4US6TPX6c37CR4+Q/uOZFdKWI31PL8X8q/j72c1ru
m3Q37kEx1eXGeV8Pt5RlnJt1z/l50F3s5my5Pp2Nu1DImfm+sFJRVrGaOrlX
5TEvxypWs1ZenXPRRPvYz73ybnOcyCQmsyvrl/NzvgfFrMi9gB803yEOs1he
xjrNuJ4N3CVvyPmpZRcKeSD3Qzar0Ra2UlY+5j5HrMNRjsX/XrCqeT0Nup4N
nCxXoI+al9KXE3K/po0Fb0s7msot+ML4S77iArmQ2RZ8DrdykdyOZhqmOS1o
n3saHxl/zCcUyK2Yr6EWsJDW8j/M+XpuYAp/Z6Djr2m013mDQfJQJmq8SUzm
0tybs37mf4jDVJK35X2y92mZPZ/7NdM06nRm0Du/WTTStOfQmG5yMe8Yv8t7
9JT7Utcc6lGffvJfXPdSLmMYf+ZbxudexgS+4WvGcQ3XspNf0tnSdKKAX8hP
Zo8bd6GQJ+Snudi4K0U8JT9LD+NudOcZ+ddcYlxMT34lv8QA437050X5ozyW
tWUQH/JK7iW0pwMv815ejxJ68S5v5VzoRnfe5I18jtzfKOR13sn5UUxP3uZP
9KYPpfyRD+hLP/rzPq/l3kknCniVO7LHbcZb2Mq83Ovzt56pD6W8IJfPNbb+
vSmhXL6Tjk9nBjexl++4kalMYw9fMJJRXMHnfMWVjOYqvuRvXM0YxvJX9nMz
M7mFfTyfz2teJfTiOfkoP+X/PPzIEfkw81nAQg7xCYMZwlA+5jMuZzgj+JTv
uZXbuJ0D/MDcrBnzOMi/mcVs5vAvtqvNb7MHzGNgziev5dgR342jHOM2eQe/
c64NbXlUnpHfHx/G7ezgJnlh7iX2rlL68rP8n4RyzpenAlPzG8hg1x7CUGbJ
/wV4dId3
         "]], PolygonBox[CompressedData["
1:eJwl3XX0VMXfAGC6u7u7u1NBSenu7gbpbhAp6e7u7u4u6ZaSFqkfIO9zz/vH
c9zDZ2fmTt65s/tdUzbtVLVjqBAhQiwOEyJEOP/dGDpEiE1sZgtb2cYP8UKE
+JFSlOYnfmav2D72c4CDHCKc/MITgYhEIjIlxEoG+fEjpShNc1rQkla0pg1t
aUd7OtCRTqxmDWtZx3o28BM/U4aylKM8FajIL1SiMlWoSjWqU4Oa1KI2dahL
PerTgIY0ojFNaEozoqhbVKIRnRjEJAQhCUVowhCWZCQnBSlJRWo6y6sLXelG
d3qwnR3sZBe72cNTnvE3z3nBSx7wkL94xGOekEMZOclFbvKQl0JihSlCUYpR
nFvc5g53ucd9/uQq17jODW5yngtc5BKXucJJTnGaM5zlHGmUnZZ0pCcDGUlA
QhKRmCQkJRaxiUNc4hGf/8nrC1/5xn985xWvecNb/uEdhznCUY5xnBP8y3s+
8JFPfOZXetKL3vShL2Hi6k/CEZ4IRCSbWPagvclJLnIH9Q2pvqQjPRnISA5y
kovc5CEv+chPAQpSiMJkIjNZyEo2shOFqEQjOjGISSxiE4e4xCM+4QhPBCIS
icgkIzkpSEkqUnPekL7ARS5xmSvsZR/7OcBBDtGP/gxgIIMYzK/0pBe96UNf
clmMcpOHvOQjP4fFjnCUYxznBAlcU0ISkZgkJCUEIQlFaMIQlj+FrnKN69zg
Jre4zR3uco/7/K7PxjOBiUxiMkMYyjCGM4KR/MEUpjKN6cxgPgtYyCIWs4Sl
LGM5K1jJKkYxmjGM5TfGUUpblOYnfqYMZSlGcUpQkh/4kQIUpBCFKUJRHqjb
Q/7iEY95wlOe8TfPecHLoB+V3Z8BDGQQg4P5JfaaN7zlH97xKY55w//4wle+
8a/Yez7wMXgfnznJKU5zhrOc4zfXOo7fGc8EJjKCkYxiNGMYS2dputCVbnSn
R1APZb/kFa95w1t+iKqdKEVpfuJn8pGfAhSkEIWJRWziEJd4xCcBCUlEYpKQ
lMY0oSnNaE4LilCUYhSnBCVpTwc60onOdKEu9ahPAxrSKCgvgvJIQlKSkZx0
pCcDGclEZn6RphKVqUJVqlGdGtSkFrWpQxnKUo7yVKAiLWlFa9rQlnYkIzkp
SEkqUpOJzGQhK9nITg5ykovc5CEvd7jLPe7zgIfs5wAHOcRhjrCTXexmD3vZ
x2a2sJVtbGcHYxjLb4zjd8bzN895wUte8Zq/eMRjnvCUZ1zjOje4yS1uc5Rj
HOcEJzlFGtKSjvRkICO96E0f+tKP/sRwL4lJLGITh7gMEBvIIAYzhKGc5gxn
Ocd5LnCRS1zmCn9ylWEMZwQjGcVoJplLk/mDKUxlGo95wlOe8TfP2c0e9rKP
/RygJrWoTR3qUo/6NKAhjWhME5rSjOa0oCWtWM8GNrKJzWwh2Lx2CuY9XehK
NypThapUozo1aE0b2tKO9nTgP2vBd0Jo25CEIjR9xPrSj/4MYCDTmcFMZjGb
OSxmCUtZxnJWsJJVrGYNa1nHXOYxnwUsZBGDGMwQhjKM4XSnB7/Sk170Jo+1
OC/5yE8BCrJVbBvb2cFOdnGQQxzmCEc5xnFOcJJTnOYMZznHeS5wkUtc5gp/
cpVrXOcGN7nFbe5wl3vc5wEP+YtH/KPt3wX3B97zgY98EvvM//jCV74F/cV3
QqhjSEIRmiQkJRnJSUFKIhGZKEQlGtGJQUxiEZs4xOWFvF/yite84S1hxMIS
jvBEICKpSB3s70hLOtKTgYxkIjNZyEo84pOAhCQiMW1VqR3t6UBHOtGcFrSk
Fa1pQ0Ma0ZgmNKUZC8MbRyxmCUtZxkUucZkr/MlVTnOGs5zjPBcoYm9dlGIU
D57fKEkasbSkIz0ZyMhRjnGcE5zkFAlISCISk4Sk7OcABznEYY6wmS1sZRvb
2UEo97DQhCEs4QjPX2KPeMwTnvKMO9zlHvd5wEOucZ0b3OQWt1nLOtazgY1s
Yie72M0e9rKPXz0096QXvelDX/rRnwEMZBCD6UwXutKN7vTgJ36mDGUpR3kq
UJFfqERlqjCTWcxmDnOZR23qUJd61KcBValGdWpQk1qUoCQ/8COlKB3kY+2r
Q13qUZ8G5BHLSz7yU4CCNKQRjWlCU5oxhKEMYzgjGMnvjGcCE5nEZKLpy+jE
ICaxiM0fYlOYyjSmM4O2tKM9HehIJ5rTgpa0ojVtGMVoxjCW3xhHMn2ZnBSk
JBWpiaDsiEQiMlGIyt9iz3nBS17xmmzyyk4OcpKL3EF/i3WjOz2CcUNPetGb
PvSlH/1pTwc60onOdGEAAxnEYIYwNJh/yshIJjKThazM12cLWMgiFrOEVGKp
SUNa0pGev8ztRzzmCU95xlGOcZwTnOQUpznDWc5xngtc5BKXucKfXOUa17nB
TW5xm81sYSvb2M4O7nCXe9znAQ+ZoM4TmcRk/mAKwxjOCEYyitG0pBWtaUNb
2pGJzGQha9B/ZGc2c5jLPOazgOWsYCWrWM0a3vCWf3jHv7znAx/5xGf+xxd+
oRKVqUJVqlGdGtSkFrWpw1SmMZ0ZzGQWZShLOcpTgYo0pglNaUZzWlCXetSn
AQ1pxFe+8R/fCWGMhySH1znJRW7ykJciFKUYxSlBSX7gR0pRmp/4mXzkpwAF
KUThoF2NuQUsZBGLWcJq1rCWdaxnA//yng985BOf+erZ/hv/8T14/nevDskH
rz/yic/8jy+c5gxnOReca3CBi1ziMleC8wKuco3r3OAmt7gdnC8oI3SwLyAs
4Qgf7HfE7nKP+zzgYXCeIpaSVKQmDWlJR3oykJFMZA72ZdIc4zgnOMmp4HxH
LDoxiEksYhOHuMQjPglISAQiEonIRCEqiUhMEpKSjORkISvZyE4Ocgb7NWU/
4jFPeMozfqESlalCVarxhrf8wzv+5T2rddEa1rKO9WwIzlsYzwQmMonJjGI0
YxgbnAswjiEMZRjDGcFIalOHutSjPg3Yzg52sovd7GEjm9jMFrayjaUsYzkr
WMkq/mAKU5nGdGYE5ybq9pwXvOQVrylDWcpRngpUZD8HOMghDnOEH/iRUpTm
J35mpjJmMZs5zGUe81kQ7PtYxGKWUESaohSjOCUoyU52sZs97GUfLWlFa9rQ
lnZ0pRvd6cGv9AzSmXv72M8BDnKIwxzhKMc4zglOcorTnOEs51jKMpazgpWs
4k+uco3r3OAm29nBTnaxmz1sZBOb2cJWtnGL29zhLve4z1Oe8TfPecFL/seX
YF3hG//xnVe85g1v+Yd3nOcCF7nEZa4QwhoXklCEJgxhiUVs4hCXeMQnHOGJ
QEQiEZkoRCUa0YlBTCZ4Vp8YPK8zmT+YQhxrd1ziEZ8EJAzOgdw7M5OFrGQj
O9X1ZQ1qUova1KEu9ahPAxrSiAEMZBCDGcJQGtOEpjSjOS1oTwc60onOdKEX
velDX/rRn2EMZwQjGcVoNrOFrWxjOzuC+WRPU5FfqERlqjBBbCKTmMwfTGEq
05jOjGBeMYt82iI/BSgYfC5CYcaIjeU3xvE741nOClayKljXWMNa1rGeDWxk
E7OZw1zmMZ8FwfXos2lMZwYzmcVs5jCXecxnAQtZxGKWsJRlwfmUPn7CU54F
+1Se84nP/I8vfOVb8BwV0XgkHOGJQEQiEZkoRCUa0flPmu+E8DokoQjNP/7t
Hf/yng985B73ecDD4DmNR7zgJa94zRveMp0ZzGQWs5lDKUrzEz9ThrJMYnLw
fMAUpjKNylShKtWoTg3KUZ4KVAzOQ6kUPEdGUn8iEJFIRGax2BKWsozlrCCb
sZWdHOQkF7m5LHaFP7nKNa6zklWsZg1rWUf9yOYVDWlEY5rQlGY0pwUtaUVN
alGbOtSlHq1pQ1va0Z4OdKcHv9KTXvQmgbolJBGJSUJSYhGbOMQlHvGJQlSi
EZ0YxOS4OpzgJKc4zRnWs4GNbGIzW9jKNrazg53sohjFKUFJfuBHdrOHvexj
PweYyzzms4CFLOIs5zjPBS5yiYMc4jBHOMoxkuizpCQjOSlISQGxghSiMEUo
ShayBv1PdnKQM+hvc+Aq17jODW5yngtc5BKXucJJTnGaM5zlHPNZwEIWsZgl
LGUZy1nBSlbxL+/5wEc+8ZnVrGEt61jPBkLos5CEIjRhCMsrsde84W0wn3nH
H0xhKtOYzgxmMovZzGEu83jAQ/7iEY95wlOe8TfPecFLbnGbO9zlHvf5H1/4
yrdg3eE7G9nEZrawlW1sZwc72cVu9pCK1KQhLelIz2/6bBy/M54JTGQQgxnC
UIYxnKY0ozktaEmrYP7SgIY0ojFNqEktalOHutRjBCMZxWjGMJY+9KUf/RnA
QFrThra0oz0d6E4PfqUnvegdjG91O8JRjnGcE+xlH/s5wEEOUchYL0wRilKM
4iQRS0oykpOClMQgJrGITRzi0lHZnehMF7rSjXhi8UlAQhKROHi/NagTnelC
V7pRmSpUpRrVqUE5ylOBivxCJfIZu/kpQEEKUZhhDGcEIxnFaH7gR0pRmp/4
mSIUpRjFKUHJ4H6gjIhEIjJRiEoOsZzkIjd5yMsYxvIb4/id8WTQphnJRGay
kDVYd8SSk4KUpCI1AxjIIAYzhKF0pRvd6cGv9KQ6NahJLWpTh1+oRGWqUJVq
lKEs5ShPBSqShrSkI31w3WRkKtOYzgxmMos73OUe93nAQ/7iEY95wlOesZwV
rGQVq1nDWtaxng1sZBOb2cJWtrGdHUxgIpOYzB9MYT8HOMghDnOEhSxiMUtY
yjJmM4e5zGM+CzjKMY5zgpOc4jRnOMs5znOBa1znBje5xW3+5jkveMkrXtOL
3vShL/3ozwc+8onP/I8vvOEt//COf3lPKmMoNWlISzrS81XsG//xnRDGbMhg
X+B1BzrSic50oS71qE8DGtKIlrSiNW1oSztGyGskoxjNGMYyicn8wRSmMo0b
3OQWt7nDXe5xnwc85C8ecZkr/MlVrnGdOMQlHvGDfQwJKUBBClGYIhSlGMUp
QUl+4EcGMZghDGUYwylFaX7iZ8pQlkQkJglJSUZyHvOEpzzjb56TgpSkIjVp
SEsWspKN7ME6Qk5ykZs85A3WNfKTjvRkICOZyMzv1tDxTGAik5gc3LfF3vEv
7/nAR17wkle85g1v2co2trODnewiTBT7AsIRnghEJJpYdGIQk1jEJhShg3SE
JRzhaWysNKEpzWhOC3aL7WEv+9jPAX5jXFA/xjOBiaxnAxvZxGa2sJJVrGYN
a1nHWc5xngtc5BLHOcFJTnGaM3ziM//jC1/5xkEOcZgjHOUYc5nHfBawkEUs
ZglLWcZyVjCdGcxkFrOZQyF9VpgiFKUYxfmJnylDWcpRnhKU5Ad+pBSlCRVN
+xOGsIQjPD9Flw9lKEs5ylOBivxCJSpThRKU5Ad+pBSlqUo1qlODmtTiq2fO
b/zHd0IoMyQNxRrRmCY0pRkfvOcjn/jM//gSfC/D2NrBTnaxmz3MZBazmcNc
5jGfBSxkEYtZwlKWsZwVrGQVq1nDWtaxng2MYjRjGMtvjGMjm9jMFrayjebq
0IKWtKI1bahNHepSj/o0oBCFKUJRilGc/7TRd0J4HZJQhKYzXehKN7rTg370
ZwADGcRgDnOEoxzjOCc4ySlOc4aznCMVqUlDWtKRngxkJBOZyUJW4rmXxCcB
CUlE4mB/KJaUZCQnBSnJQ17ykZ8CFCQb2clBTnKRmz+06RSmMo3pzCCMWFjC
EZ4IRCQGMYlFbOIQN7hO4pOAhCQiMZGITBSiEo3o7FXGPvZzgIMc4jBHOMox
jnOCSOocmShEJRrR6SzWha50ozs9+JWe9KI3fehLW9rRng50pBMVqMgvVKIy
VfiJnylDWcpRPhiHtKAlrWhNG6pSjerUoCa1aEgjGtOEpjSjNnWoSz3q04Ao
5mRUohE9+B4SMVnLOtazgY1sooQ0JfmBHylF6WAeiq1gJatYzZpgnSAkoQhN
GMIG64E0X/jKN/7jO+HEwhOBiEQiMnv15T72c4CDHArGgzTxSUBCEpGYx3Hc
r3nKM/7mOefFLnCRS1zmCg94yF88CtLzhFe85g1v+Yd3/Mt7PvCRT3zmKc/4
m+e84CW3uM0d7nKP+/zJVa5xnRvc5HfGM4GJTGIyQxjKMIYzgpFkICOZyEwW
spKN7OQgJ7nITRKSkozkpCAl/ejPAAYyiMHkIS/5yE8BCgbtom/e8g/v+Jf3
FBIrTBGKUozi7A+j/zjIIQ5zJPg8WV9e4CKXuMwVHvCQv3jEY57wmzV1HL8z
nglMZBKT+YMpTGUa05nBTGYxmznMZR7zWcBCFtGHvvSjPwMYyAhGMorRjGEs
K1nFatawlnWsZwMb2cRmtrCbPexlH/s5QB5rTV7ykT84n6JgcN4odoU/uco1
rnOP+zzgIX/xiMc84SnP+Jvn3OAmt7jNHe6ylW1sZwc72cVilrCUZSxnBSk8
86ckFalJQ1oi6ePIwbpCVKIRnQr2LhX5hUpUpgoZyEgmMpOFrGQjOznISS5y
U5VqVKcGNalFHvKSj/wUoCC1qUNd6lGfBoxiNGMYG5wTMY5f6UkvetOHvsF+
TB+U5Ad+pBSl+c/e7jsh1DEkoQhNc2la0JJWtKYNZ7XdOc5zgYtcoq1YO9rT
ITg3oROd6UJXutGdHvSjPwMYyCAG05BGNKYJTWkWnA8p4wQnOcVpzjCIwQxh
KMMYTnd68Cs96UXvYByYe8tYzgpWsor5LGAhi1jMkuA+ri1iEovYxCFusF7K
6zP/4wtf+cYLXvKK17zhbXAd8upJL3rTh77MZBazmcNc5gX7DaYwlWlMZwa/
M54JTGQSk/mTq1zjOje4yXZ2sJNd7GYP5VxTeSpQkV+oFMxzsU1sZgtb2cYQ
hjKM4YxgJKMYzRjGBusa41jNGtayjvVs4Ba3ucNd7nGfysquQlWqUZ0a1KQW
talDXeoF85eUpCI1aUhLRzrRmS50pRtZyEo2spODnKQjPRnISCYy8w/v+Jf3
fOAjP5kzP1OGspSjfPB9Z7G4xCM+CUhINKITg5jEIjYRiEgkIhOFqDSlGc1p
QUta0Zo2wTyjHe3pQClKB9fFz5ShLPVpQEMa0ZgmFKAghShMEYqSi9zkIS/5
yE8xilOCkvzAj8E8UudlLGcFK1nFB/fCj3zic/D3TnwJ/r4snvWFUIQmDGGJ
kFQ7EInIRCEq0YhODGISi9iEIjRhCEs4whOHuMQjPglIyF9J3E94zBOe8oyv
fOM/vhPCe0Nyzevr3OAmt7jN3zznBS95xWve8JZ/eMe/vOePWOYvU5nGdGbw
O+OZwEQmMZnd8c1L9rKP/RzgIIc4zBGOcozjnOAkpzjNGT4o+yOf+Mz/+MJm
trCVbWxnBzvZxW72sJd93OEu97jPAx6ST5/lpwAFKURhMpGZLGQlG9lJQEIS
kZgkJCUNaUlHejKQkWQkJwUpSUVqilCUYhSnBCXJQU5ykZs85CUWsYlDXOIR
PyhPH6cnAxnJRGb2q9sBDnKIwxzhNGc4yznOc4Hm+qwFLWlFa9pwUewSl7nC
n1wlkTISk4SkJCM5KUhJKlKThrQcleYYxznBSU6xXx0OcJBDHOYIo5Q9mjGM
5TfG0Y/+DGAggxhMEpKSjOSkICX/xDSO+Zf3fOAjn/jM//jCV77xH98JIW1I
QhGaMIQlHOGJQERSkZo0pCUd6YP3qUP4YD0gIpGIHIwLsYxkIjNZyEpVqlGd
GtSkFnnISz7yU4CCFKIwRShKMYqTjezkICe5yE0JSvIDP1KK0lSgIr9QicpU
4Sd+pgxlKUd5alOHutSjPg2IR3wSkJBEJCYGMYlFbOIQl6UsYzkrWMkq5rOA
hSxiMUuYySxmM4e5zKMzXehKN7rTg1/pSS9604e+HOYIRznGcU5wngtc5BKX
ucJJTnGaM5zlHHvZx34OcJBD3OI2d7jLPe7TkEY0pglNacYQhjKM4YxgJG1p
R3s60JFObGcHO9nFbvawmjWsZR3r2UAUYy4q0YhODGLyp9hVrnGdG9wM2kXs
GMc5wUlOcZoznOUc57lAXXO4HvVpQEMaUZ0a1KQWtalDH2t6X/rRnwEMZBCD
GcJQhjGcEYxkFKMZw1gyySszWchKNrKzWGwJS1nGclbwi1glKlOFqlTjB36k
FKX5iZ9pTwc60onOdKElrWhNG9rSjsY0oSnNgvWUFsH9hfwUoCCFKEwRilKM
4pSgJGUoSznKU4GKrFeHDWxkE5vZwkpWsZo1rGUdc5nHfBawkEXc0Wd3ucd9
HvCQa1znBje5xW2+8o3/+E4IeYQkAhGJRGSiEJUCFKQQhSlCUUIRmjCEJRzh
+Uuej3jME57yjDe85R/e8S/v+cBHPvGZ//GF3+Q1jt8ZzwQmMp0ZzGQWs5lD
ZapQlWpUpwaTmMwfTGEq0yhGcUpQkh/4kb+V/ZwXvOQVryklVpqf+JkylCWL
e2FWspGdHORkqj6exnRmMJNZDGM4IxjJKEYH+6DE6s1XvvEf3wkhFpJQhCYM
YflX7D0f+MgnPhNOLDwRiEgkIhOL2MQhLvGIz2zmMJd5zGcBCUgY7AtITBKS
spBFwbxkCUtZFswTbdGM5rSgJa3oSCc604WudKM7PfiVnvSiNxe19SUucyVY
17jKWmWsC+YNG9jIpmDeStOGtrSjPR2CdUJsBStZxWrWEIWoRCM6MYjJK233
mje85R/e8ZRn/M1zXvCSNNKkJR3pyUBGcpCTXOQmD3npRW/60Jd+9GcAAxnE
YIYwlK50ozs9+JWe1FS3WtSmDnWpx5+u6SrXuM4NbnKL29zhLve4TzJ5JScF
KUlFaurLqwENaURjmrBdmh3sZBe72cMEaSYyicn8wRT2iu1jPwc4yCFOcorT
nOEs5zjPBS5yictc4TBHOMoxjnOCB+5tD/mLRzzmCVtd67bgetnBTnYF95nY
7jP8xjh+Zzzr7Q03sJFNbGYLBznEYY5wlGOc5RznucBFLnGZK/zJVa5xneOc
4CSnOM0ZdrOHvexjPwdYySpWs4a1rGMr29jODnayi9a0oS3taE8HIhCRSEQm
ClGJQ1ziEZ8EJCQRiUlCUpKRnGhEJwYxiUVsXnmWfs0b3vIP7+go1onOdKEr
3VjMEpayjOWsYC7zmM8CFrKI7vTgV3rSi978EMM6TSlK8xM/U4aylKM8FahI
EYpSjOKUoCS/UInKVKEq1ahLPerTgIY04i8e8ZgnPOUZf/OcF7zkFa95w1v+
4R3/8p5J6jCZP5jCVKbRh770oz8DGMggBjOEoQxjOOlITwYykonMjGAkoxjN
GMbyQdkf+cRn/scXpovNYCazmM0cfmMcvzOeCUyksTRNaEozmtOCUGKhCUNY
whGeFKQkFalJQ9pgXFvT17GeDWxkExOYyCQm8wdTGMPYYF/AOH5nPMMYzghG
Bs+ZjA72sdSjPg1oSCN2sovd7GEv+2hME5rSjOa0YDNb2Mo2trODqUxjOjOY
yaxgH20OXOAil4LPFbgSnMeJlaUc5alARapTg5rUojZ1mM0c5jKP+SwI9k3y
eh+cY/GRT3wOzrnEVrCSVaxmDS1pRWva0JZ2tKcDHelEZ7rQlW50pwe/0pPK
+qwKValGdWpQk1rUpg51qUc5ylOBivxCJerTgIY0CsYTTchCVrKRnRzkpBSl
+YmfKUNZcpGbPOQlH/kpRnFKUDJYL/iRAhSkEIUpQtHgutStUlA/qlCVagxg
IIMYzBCG8tVY/8Z/fCeEPEIG65NYb/rQl37055p7zHVucJNb3OYil7jMFf7k
Kne4yz3u84CHVFdWDWpSi9rUIR/5KUBBClGYHOQkF7nJQ17CySs8EYhIJCIH
+VODmtSiNnWIRWziEJd4xCcKUYlGdGIQk6fuwc/4m+e84CUhxEISitCEIWzQ
Hsbube5wl3vc53/SfOEr3/iP77ziNW94yz+84xd5VaIyVahKNX7gR0pRmp/4
mTSkJR3pyUBGkpGcFKQkFalJQEISkZgkJOVfZb/nAx/5xGdairWiNW1oSzvW
si7Yd7CBjWxiM1vYyja2s4Ne9KYPfelHfwYwkEEMZghDGcZwRjCSUYymMU1o
SjOa04IJTGQSk/mDKXSlG93pwa/0pD0d6EgnOtOFqUxjOjOYySxmM4e5zGM+
C1jOClayitWsYSe72M0e9rKPMpSlHOWpQEWOcozjnOAkp9jPAQ5yiMMcYSGL
WMwSlrKM05zhLOc4zwWKUJRiFKcEJclEZrKQlWxkJx/5KUBBClE4aDdzrwMd
6URnutCL3vShL/3oz34OcJBDHOYIRznGcU5wklM8MGce8hePeMwTblibbnKL
29zhLsmkSU4KUpKK1KQhLelITwYy0pJWtKYNbWlHJjKThaxkI3uwLhIy2BcQ
mjCE5TRnOMs5znMhWJcITwQiEonIwT5LHZ7xN895wcvge1RiCUlEYpKQlChE
JRrRiUHMoD6eAdKTgYzBeROZuSZ2nRvc5Ba3ucglLnOFP7nKbOYwl3nMZwH3
tOl9HvCQv3jEY57wlGf8zXNe8JJXvOYNb4P7nrGSk1zkJg95g3GrjEUsZglL
WUZXutGdHvxKT6YyjenMYCazmMBEJjGZP5jCZrawlW1sZwdrWcd6NrCRTdzh
blBv7gfjj4csZwUrWcVq1jCM4YxgJKMYzRjG8hvj+J3xDGAggxjMEIaSS5/l
Jg95yUf+4ByGrGQjOznISQpSkorUpCEtpxMah5zlHOe5wEUucZkr/MlVrnGd
G9zkFrdJl8i4IgMZyURm/hJ7xGOe8JRnHOUYxznBSU5xh7vc4z4PeMh+DnCQ
QxzmCG94yz+841/eE03Z0YlBTGIRm0QkJglJSUZyUpCSVKQmDWmJQ1ziEZ8E
JOSDMj7yic/8jy/sNSf3sZ8DHORQ8LmrNKtYzRrWso4sZCUb2clBTgpQkEIU
pghFKUZxSlCSH/iRUpTmJ36mDGUpR3kqUJFfqERlqlCValSnBjWpRW3qUJd6
tKYNbWlHezrQkU50pgtd6UZ3evArPelFb7Zrix3sZBe72cMgscEMYSjDGM4I
RjKK0YxhLF+19Tf+4zsh/FtI+tCXfvRnAAOZzgxmMovZzGEu85jPAhayiN8Y
x++MZwITyUVu8pCXfOQnAhGJRGSiEJXFLGEpy1jOCm5wk1vc5g532cq2oJ3Y
wU52kSGxeUUmMpOFrOQhL/nITwEK0o/+DGAggxgcnHvJ6z4PeMhfPAraXWwo
wxjOCEaSitTBOR9pSUf64LxKmnOc5wIXucQLXvKK17zhLY95wlOe8TfP2c0e
9rKP/RzgIIc4zBGOcozjnOAkpzjNGS5zhT+5yjWuB+PPtfakF73pQ19GMZox
jOU3xvEHU5jKNKYzg2xkJwc5yUVuGtKIxjShKc2oTR3qUo/6NGApy1jOClay
ivWudQMb2cRmtlBVrBrVqUFNalGBivxCJSpThZ/4mTKUpRzlKUFJfuBHSlGa
mcxiNnOYyzx+Z3xwrslEJjGZUK4pNGEISzjC01msC13pRnd60JwWtKQVrWnD
RnN+E5vZwla20VasHe3pQEc6Be2qjGY0pwUtaUV9GtCQRjSmCf9Gdx/gAx/5
xOfg+1th1JO5zGM+C1jIojD//7vVS1jKMqYyjenMYCaz6EVv+tCXfvSnK93o
Tg9+pWfw+0JMZBKT+YMptKcDHelEZ7owgIEMYjBDGMowhjOCkYxidPD7R2Gt
J9ziNne4y2Wu8CdXucZ1cpGbPOQlH/nJQlaykZ0c5CQd6clARjKRmTHKHstv
jON3xgftpC9nMZs5zGVecP4jVpZylKcCFfmFSlSmClWpxle+8R/fg+8nKTMk
0YhODGISi9gkIjFJSEoykpOClKQiNWlISxziEo/4JCAhEYhIJCIThaiEIjRh
CEs4wrPTte1iN3vYyz7Wso71bGAjm4Lfx6AGNalFbepQl3rUpwENaRT8foQy
ClKIwhShKMvFVrCSVaxmDY1pQlOa0ZwWJAmnXYLfJyM5KUgZ/K6ZWCta04a2
tOOsMs5xngtc5BLHOcFJTnGaMxzkEIc5wlGO0ZFOdKYLXelGU5rRnBa0pBXF
KE4JSvIDP1KK0vzEz5ShLK1pQ1va0Z4OzGUe81nAQhbxG+P4nfFMYCLTmcFM
ZjGbOaw2dtewlnWsZ0Owj4mk34O/P2MPe9kX/H2qteYZf/OcF7wMvs8pr/JU
oCK/UIk+9KUf/RnAQLrTg1/pSS96M4KRjGI0YxjLIAYzhKEMYzj/WBPfBesi
7/nAR2qK1aI2dahLPSpThapUozo1eMFLXvGaN7zlMU94yjP+5jn3uM8DHvIX
j9jKNrazg53sYjd72Ms+9nOASMZoZKIQlWhEJx7xSUBCEpGYGMQkFrGJQ1zC
EJZwhCcCEYPfCVPGEpayjOWsYCWrgv5nDWtZR30a0JBGNKYJ69nARjaxmS38
x3eC/ylCSEIROvi9H//2jn95zwc+8onP/I8vfOVb0N7m5Fv+4R3/8p4Y7pEx
iUVs4hCXeMQnAQlJRGJuxHG/4Ba3ucNd+hnT/RnAwGBfzmCGMJRhDGcEI4Nz
Smnu84CH/MUjfhXrSS9604e+wecAYlf4k6tc4zqdxbrQlW50pwdnxc4Ff0/D
BS5yiVzkJg95yUd+ilGcEpQMfo+bHylHeSpQkV+oRClK8xM/U4ayFKAghShM
EYqSjvRkICOZyEwWspKN7OQgJ23VoR3t6RB8LkgnmtOClrSiNW1oSCMa04Sm
NCOTZ5zMZCEr2cgePHcmMD74yjf+4zuveM0b3vIP7zjJKU5zhrOc4zwXuMgl
LnOFBMpISCISk4SkpCFt8NxPejKQkWQkJwUpSUVqYhGbOMQlHvGD67cmfuEr
3/iP78H30o3RNaxlXbA/ZgMptGlKUpGaNKRlvtgCFrKIxSwhijKiBucBRCcG
MYPnRUISitCEISzhCE8EIhKJyMG5grZ4zwc+8onPJFJ2YpKQlGQkD/4OLLb1
jxe85BWvg3NqscEMYSjDGE4f+gbzj/4MYCDd6RHMJ3rSi950pFMwb+hCV7rR
mjbBuKMd7elAfRrQkEY0pgmTmMwfTGEq0/iNcfzOeCYwMZjf6vCIxzzhKc+I
Fl/7EoOYxCI2iUhMEpKSjOTEIS7xiE8CEgbf3zDWr3KN68G5LTc5ySlOcyZY
FzgXrEOuaSSjGM0YxrJR329iM1vYyrbgeU5sBjOZxWzmMJd5wThiAQtZRDSi
E4OYxCI2lalCVapRnRp81Rbf+I/vhPBvIfng9Uc+8Zn/8YU3vOUf3vEv74kg
TUQiEZkoROWwOh/hKMc4zglqitWiNnWoSz2a0ozmtKAlrdjNHvayj/0c4Dgn
OMkpTnOGOMQlHvFJQEIOcii4Lo5wlGMsZglLWcZyVrCeDUH/sInNbGEr29jO
Dnayiz/Nsatc4zo3uMkDHvIXj3jME57yjL95zgte8gdTmMo0pjODUYxmDGP5
jXHB+7XpFKYyjenMYKnYMpazgpWsYjVrWMs61rOB3xnPBCYyicnMZwELWcRi
lvATP1OGspSjfFCeNWgFK1nFatYE56TmzH0e8DD43iGPeMwTnvIs+D4fz4Pz
YnnlJR/5KUDB4DrVbTwTmMgkJgefM0jzkle85g1vKSRNYYpQlGIUZwhDGcZw
RjCSfvRnAAMZxGB+pSe96E0f+rJT3Xaxmz3BuSr7gvM+e9bvhDCXQwbnEYQm
DGEJR3giEJFP3vuZ//GFr3wLzunEIgf3B6ISjejBeqGMLWxlG9vZwVrWsZ4N
bGQTbV1rO9rTgY50ojNd6Eo3utODClTkFypRmSpUpRrVqUFNagXjXVvf5Ba3
ucPd4HtvYnWoSz3q04DmtKAlrWhNG0pQkh/4kVKUpiGNaEwTmtKMy8q4EqzH
XA0+H+I6ZznHeS4E31PkEp/4zP/4wle+MVUbTWM6M5jJLHrRmz70pR/96Uo3
utODX+lJezrQkU50pgujjNHRjGEsvzGOhWKLWMwSlrKM2cxhLvOYzwImMJFJ
TOYPpjCAgQxiMEMYyi1tdJs73OUe98khlpNc5CYPeSlDWcpRngpUJB/5KUBB
ClGYYQxnBCODejKaMYzlN8bxO+MpQlGKUZwSlCSJMZ2UZCQP9k+kDM4NxSpR
mSpUpRp1qUd9GtCQRmRQt4xkIjNZyEo2sgf1Jie5yE0qUpOGtKQjPWEISzjC
E4GI/GesfCeE1yEJRWiSkJRkJCcFKYlEZKIQlWhEJx7xSUBCEpGYGMQkFrGJ
Q1wOc4SjHOM4J4L5o86taE2bYJ7TjurUoCa1qE0dGtOEpjSjOS2C9UNeO4L1
jF3sZg8b2cRmtrCVbexlH/s5wEEO8cqe+DVveMs/vOP/ABKZbeI=
         
         "]]}]}, {}, {}, {}, {}},
    VertexColors->CompressedData["
1:eJzE3Oc/1f//B3A7SZSkQcjIFpKtpxRCCh+zqTKyC9HQkhWViJDVQCVFpEQq
kiJlr3M4e69kj+jn+wf8Lrj0unRut/vtXDjn/X69n8/H48p768lwVz8BPj6+
Snk+PsGlT7bpM1GJWS7Iu3fv2KXGBoUd7RS1XDxkeZy+U5PPBZPyZo6PNht2
NikpPt9EWLaXvj0nuM6RCxMrfso36bJh1zCr7fnR5XuKX/+tXBEu3Ep0lG3U
Y8OES+vf6vvLd45JPmt3PwduZpdhNQzYMCxz5N/Mx+W77VbhnuxPHNjDd3qh
e8mJml/1MF3L9268jqnBkvs154z3LXntcf0e3e7l+xWjsd/mLRy4sDkk7NGS
c7YfmHdpX74fGpGJ/dXIgTHLhvNNS36v9KC6QOfy/Wx9yjflMg7cVTizPnIH
G6LkEuXek5fvTfYV2KJrHDBe+yWsTYENj4pilF3nl+/2HpE1CQkcMAmNJYQq
syFaZ6uB+ezyPc4nCZvdyQEv+yeKbkv/N/THB0bll+X7POHAHT5nLtSaFnkV
LJ3zJ171rDvey/d9xd9CnRlcuH3dtk5bkw1GA++rjtTgl+0lu0fyHq7iQam1
rO+h5yzYmqkXyBe0fG9ycmG+FeMB3/buqJQKFiRdnPnkErJ8b9gy0+pbxYXW
TatlP2mxQf/dXVrOCsKyPTzk1z2rUxwgO1zIm1nJhiTJ3xqYFcRl+3OTSDeL
OgbsDeKY5m1hQP+CkBusIy3bqed5A1h5EugvdK7P6SUCX1Q8v7opYdlu+/a0
zr36HhBU/HEuXL8HJtd6DXV59yzbn2+IfXBvQyOYu38MULH+BM1HG1JuSXxe
tjtXt1JubWkCzE67kpsvPoOMbXl39dL3luuy3wsa3kn1Q0fS+mhMRh/kGjuv
tKjtW7ZP7ayZvb+PAhf+vTnfMUoGukRC25fTxGW7Z0887SeDBSETeWV9o0yY
GlXUdX6+fH/a9OD49WkuFDy1PVqvwYbNHmqlq/Pxy3bb958s3y9wITb0VPXq
V3Qo/r45ROfs/+93zz+bwJrTQeX4sUgxbyxcXP3XgfOHumzPMJLKe3R16Rzf
f8qUpGDAVvvSzSeTFGTOU2fJBeYxob34ZOUlOhawK39FcVaic4O+o2rr81hw
9Ej76W1ZI3AizKDmqQ4ZmVvLEzM2hLLBqjyTpLeIB9UL/xL2BZKQ+cIDm6OD
WzkQ9t6hjhNABD2VolGFGiIyj2hyHv/1hQP3fW7afyaTgOb/yltbEp1v1gsa
M7HlwvO9zk5H0ilQnfNeoeQqAZkT+0yKJj9xYXFCsqvEkAaXlfcqksbxyFz8
DD48apwL387Upx0Ip0MbUTiRkYjON8e+MW1bx4O6zLoosiED2GtT/160RucX
PQ/NqcvyYL+PhAfnBANIiXQTkgE6r7PSSKZI8KAqOXtgSoYBt36Vrhncj84z
oi+UfuHjweOpTPnHn+mwymqn6scgdI7Jr9U4spIHz9sXdqpP0kH330b/217o
XCwq6NygJQ9yB437RnYyYdXZNp9LTBwyv2dudXXbUi8YtJXwOFrNgsq8hYDP
oXhkXq4UYHeghwMqm+6SYKnHfZcwiwxrJCDz0XJv75AHTOAvWwjexmMAbs0G
kdEtJGT+cRffpMd+CoyVzQqfnyBDJGW7ancQEZlflnFlGETgoKtMNI7AjwMD
0Yev6XtHkDnrsv476zkMyBJeV3LTMLBZN1ZTqAKDzB1BoaHchACXF8753J5Y
mguy7h81j+KQuZBCX1yIEg2Swztvb3lDBTnvb2tyxonInDcycPv5GTbIH09x
bXJnQbvOxzbvcHR+YR2thrM0l8LfXWnb8ooFAmZX1VuD8ch8gW1p1VLDBVXO
f8/6+Gjw5PExNYIQAZnHraqGk7fZcH6jU98dIMBqUWexTfYkZC4pG/L3BZkB
24eLqKxPGJi95jdU8ZSybBcQPrGbu4YLVnyTB34QyfD3slv7/jrCsj35r8Jl
IU8uSI8O9VV8p8DqN8lmGqHofGglX1ZYChcO3rntLRFBhUL8z8x7huhc59kO
V+1KLojozwmc5FHh7lWsrdgqdG6t1/esrpkLmseOkttcaFDamKTWxsQjc4zw
t4Bdg1y49TpdamUrDebeFMte+YzOTf6Z7ved4MKWxg3GoufocGs6kcuJR+dV
fm4HRjfywFGl/Jq3GwMG130rzTJG5+Y3i78JAg/kQ7CdApZMGFctHOen45D5
pLzFwXv6PODph17e+owJvjZ56U9X4pF5nfGHoT1aPPCQ87tB72aCuv9XmZeb
0PmXA2/NhHR4kH3a1070GxMK56cqzdajc/XoiOKb23lQ/EX+yp8aJmy5oCzW
K4HOZciTRilqPPj75FG8GocJ26KUHJWU0bn/MaLq06Vc1Fgkf2CyggXduMKv
F0LQ+TRr1ODxPi4MhJxx79Vlw1vDz3urjhOQuY2q5+sRGTZ0XNzjv3odCwxT
GtyeZxGR+a11LnoXymgQZPKI+MKABtqOboPSc+j8jk5IXXo2Af78DP6K8SCA
ef3ULrOvOGR+SnSNN/3jAHxObh07YTsA8oQQ6cLAAWR+f0fi3p7MATj50XBr
luwA5DVE714B6Pz6rueK1Z8I8MagO4z/CgFGf7+dNf+DQ+YSWQ6Yrhw6+FYq
/zi5hg5n1FafiBAmIfOv3R3WfPUcqOua2T1pwAYXBu3syz4CMr/ub7h6woQH
t/UtpBWimfBULcKQM4VD5kPDfCkBIxz4wPRqX2tChh7RZ4N84wRkTmn9fnP4
DxP8XSuCms8PQ5RTQeHZT2Rk/kfvK6vuLA0MY/fT1z7GQrz4Kr2QNBoyn95u
I5b1jwQ0qe+rPWcI4Lqm1FTEgrlsN7xQyVO+wQaJ/EBhOS0CvGpVqT/wH2nZ
foxYsrB+gg1FRUqYe+JEMH1M+1ZPIiLzqKo0dSc3DqSoTo+WtBOBmb7jcV8c
Ol9b0m3dUMqBU4ah9IUbJLjMunZEczs6f3urcXqewoF7tj7jK13IEPa4zuE5
i4DM/UNnZzjKXFhISPU6oUiBK7pfF0+VoHNByUX94iNceNLwKc4IS4FLP+I+
zfij8/MS+f9YN7jw9Ow7vtwjVIhzu4P5aI7ORcW/b/mawYWa3emchNtUGDYR
CvDXQufjhQn8hDQu7C18mfb3BhW2VmWsvK+Lzlsz1XDl97hg9BNz+PpdKqj+
q/IK0ETnCjT5F1IfufD+zYMmeQ0azLsZqBOm8cj8Z1F4NXmWC7bP+yQf3qfD
FbBJd7iAzsuIxunt2jxInTuScf07ExZE9gl+X4/Of3la//l5hgvFCmVpz3TY
0Ohm3m2+i4DMI+7fFTUtZ0GQtV5x7xcm2Pd9IKp/ISLzDn8ihXuUCkXlBZLu
CxSwbrYIMWWhcz7ywRAT5xH4uvZNzyxtGGbSHY2ZJcPIPKZZ5fq/xF6olZUk
efH1whVsp+VbtV5kXoF3GZ13HoQyRj5xGjMAVaKed88vDCBz8ohw04UaEizU
PPudHEAC6ieGekMqAZlL2ptZaY0v5XRBKdMjZkzo/nQvVE6KhMxN+z5LMd9x
QeTEzO8sLTbEizyK4hMkIPPMnAerYkaWcpFcaOIogwakOI+rZ2vwyDxO6nTq
3Vw2yK9c+wnvSQAd23C+SQsSMpfM6rT+vokBZYevGgyLYsHs+Mj0v71UZG7R
1XGiUo4CeKtu87kPeBD7ubdJ6RgDmcfEES01YgjQf/nr2hVzZKAN3jj/3JSN
zMXlKezOGiw0f9WPFDxPg12uYQoHJznL9obTbeYhOnS4uCH+7e5jWLB93yeg
vUBdtmsrcO7e4dKh7Num2v6NWJCON8adC0DnjFcXNuu9ZcAqX9Me704MmGVF
tyv+oCDzKhl6+bmLTIjfL5QnW4mFJHpf18Ft6Pxpw9/a064sGOHO8IRkRyDd
bHJ0TwgZma8dDszDarMBXzWw/cMCDm4ZRPsfeE5C5gazOyRsB9hQsEh8INlD
gDe6dlGR/4jIXGvic9ytwxy4k5tStQVLhJNHvE/mX0LnX1aLDfo95YCcfiNo
JJKAcvtSzxlddJ52W/0uqZUDJaEfvjVPk0A1mHsgVhSdpzxyVuT/39zVPjHT
kUCGypniuhVDBGSOJavr7Xbhgq4wm15dQ4GAVePEa5Ho/FqcZUjxEBfwgxLv
MrtocD3kZ0xyAx6ZD+76G/5nJw/upOy6kZjChJbo0/V3F3HI3NhIanZFLhdM
BGyPxy7Np+D1C+ffyxGQecebkcvG3mz4EPT0vudeFpxjUeMOXSAi8z6Vi8+u
fKTDZptdWWE76DDI7Nq3awUJmb8cZWWqEymgNJbW9TSBAgPP0jhBH4jI/Gmi
1L2yHAr08Tt94u2iQHuZavGLTHTeedROxiKMDp36+o1fl3qQnMPhm0GCJGT+
8Sxx4nEcGyrjAm7LnWJBstXp0lcBRGTe+N+gg5sAD0hFf3p8GCy4qfN2IO86
Hpnfj1GUNmrjQnvm3CmHSBpkcx6a6uHQudDnDSvu32ZDwMxZgykgwCrXhDDq
PhIyd46/eldbjQFs84LbwkJYmL9dVHTXjIrMb1cLabks9dYI2a3UkqV9VvsO
dzNkqbeicu9eH8vf2wgQLFAobu1NATtGWNm782xk/mZ32NgbZQwUvY3rzNek
Q8SGw9+/RnKROS9prHD0cT/0n/eR/CFMB/91x77HX12+HyuR7RyN48I18aoB
H28q/N57y6DbgrBsn22auR77kAuJ8aVKNXVUeFt4n+kkh85f3Cuv/djAhc2O
+b+2qNHg+Z3Lv9Jn8Mic5Loielc/F5qd8nGdH2jQ7ehx+X0zOm/qkl5fPckF
+cbNVOHLdGh4LBWlHofO7+z5JndOige3zI7LftJmwDHcacx+G3Qu0+b05LEi
Dx5WE2RO3GDAOE9YaL8aOic1ijpObeZBu7fho7c+DNj1yv+S0w50LhaSnCO2
kgdCw73tO8fpYFgtJWjmjc776eZ+xYtcuDh5Iaesmg775Y+2moej8yblQsnx
dbylXF05N7yTAYt4XLqKNTpXwlUQ9A14UPeI8oL3hAk3XTfPSYui8yb9qZTS
bi5Msjb4/tJkg4xlvGXUEDq/o3rsT/53NlwzG7TemM2Cn0y53h57IjK/2vjy
Zb4HHX5R2tzbu2kg7l2o5SBAQuZiTqJE0z1EEJqy9HddJECE67REzFLOR+Wn
onGL16uGQPx9osgd6yHgZ06vtT81hMwHu3syyJEY0Km7m2+1AgPGHTNxgmoY
ZB5fsM0q8QgJGMzMHY1rSHBhKO/R9CECMidF7L9Ub8qERj2dTsNMBsjbP6v+
bxMJmZ9sz7348yQXtu2+Ir5Wlw02EZgaqj0Bma+7Hl7H/LfUWy0PJYTV00HT
JMA5NQSPzCt/v1DJmGXDp5uT1MQNRFhnbwt7R4jInFDwSVnxPgPUpzMO/8Zi
QH+14Xk5CgWZ6wo0h0ZcpsA1I4xrsgQemm8sENXXMZB5cYrSAbmrBHBOTQ7M
HiXDaxeHucAdbGSueubkvcwCDHxlWP53aYIGyU6M2LNOXGReXHO0iv65H2K6
92Z1rqFDLf6Ky84EdC6xX0sk72UvbJo+/p+fEw2kZQ7KuCku3/e965zXd6bB
Op++XaJfseCR0rUm9jlt2b747dDUex86ZIZtuF7riIWoraZaBn1UZO6DC9R6
cJsBUe4t1YJ4DGTNDZV9ZlGQuepXidC9mUxYY7kv7iIWC4rVtex1a9D5y9wt
g9m+LLgLluKZpiPgS2gOyT1CRuY+p5O1x/6woCaXl62ohoM4Lo/aRSIh8/Kn
RzWNl/ar3imjLjVBPHjV6Pwdf4rOnQ/mFGq6scHSATNc/gAPIf6SlxXj0Hk1
ecegeiEbmLvJo6tOECCarZnhY4LOe5v2yOD2cSD2XkVTdw0RiImv15nfISJz
fz9r2UxjLqgZSJDlT1Cg2f7DaFMaAZknTscfslvNA+uOVJXNqxkw9woXbu2M
R+YpZq17gpZy46hsYN7WvyxQbT8wxn8TnVsZ19uNiHOAn6RJ+tHKgvXTj8Jq
tInI/GUl3+H+BwzI35Cl4s/HAM1G2VWf15KQeWSRbPTLL1Swb4sUmT9MhT/H
HC6t+01E5nQRnuW/Eipw+2oFjltRIR6fovmci84Nc/xeW4UwYEVYydM1fXQg
qyf7JEmSkPlvidONIjs48JGvx0mVxoL4YPeToXJEZE6Ty3QzluGBjHiPT+YJ
FvTcuCQrfxCPzPPXcHpSl3J0rkiH/NQJKsCHEdkJUwIyj1Su/GCxmg0zXV88
Ll/FATn+fXH3dxIyjxJeLIVIOsjJPXBfYYMFg83U0C8tVGTe3jzRGh1PBh2e
ldXbAALwqV4v2NDLQOYP1U9ep5bjQXjkEVu9hgI1xAf4NW/ZyLyz6PG2N9IY
eFNd/95Wnw62xpS3l89zkbmG9OWgr039cBvv53htLR3Ycc4idxPQ+YGoV8k4
XC+E+4Xwxx+ngW9gyKtXGug8Ta709CKpB1wcNI7iBWiQseJjLnaWs2znbCh/
L7aKCW2RUS9GJjDQXDu81SmRsmxX1F67u0WQBQwBXwru/jBEDbKoApVkZJ59
VrzAfA0bShh1myJTcaAhtdWh/ysJmVscmDLWIbPB23w8vptFgFHRSOf740Rk
3hWm8/dnOgfGknkPQ+xIgIkZzkm2QecaquXn5Ugc8Ajokb5nR4aGddmfurkE
ZF7nlRGmKMCFy9VRumKvydA7tbfwfhs6//XOzmrrCi5E1J2OTGgkw2J0Id/6
r+j8r99pmacyXLgjNLPq2QQZjJg5d/9Vo/PbTr/6JA5zYeJHr/a/Pgrsx3fj
3p5G57UqxLsverggPVBbL/OSBtdV7w1pteGRuST0v+4HHnwTbPOPtGOCgyjf
vzNUHDL/hV0x4D/NhbF2O+UPGmx4L1KNMc3HI/Pmn9ykQ/kcIJ40mxrawQbT
+iT+nb8JyBxrKp2LiWbB5CRv7/Z8JsT4hndzh4jIXPTBAF+yBRPSPs65d9xn
gOSbw7hzm0jIXFWl5H0ulwnrf5iAqRETvGnmBbHS6DwjXa47gMCGZ20Ks83P
WDD1OtX4JRCReXdA04hsNxcYhyfDujXZoBuuZHcYg0fm4zcV/OrX8MA92l/Y
UIkBM4EVheP70PnMIZkgh2IOmMm2jXEukeBsguSuYX0iMn8oXvMlH8sEKdbG
CJ//hkHO9ltFfjcZmVPyRQUrwmlQ0/VKr+MxFqr/3AkSSqch8zsKOj/a35Og
bkOnhbYjEXQ1n//GRTCReaR3hHYyGQd0fqnBHAkqmN/Zo+43yUbmOlorX/0e
GQIv24XFXHs67Ht4Qv3dTS4y94jrVvjysx/4jCuMUtfTYa2rgm1pEjoftLqS
ks3qhSq5H509p2hwYtWpKwwtdO7RyndgU1sPKL1JtHo3S4Xdmf9ubJ3kLNtX
pZhSjCO5oGoWMZWlSgWMgD9W4QBh2S5b4xBxsp0LVrqHxTKuLT1vavF994fw
yFwlW//aOkEeBKiGZzX9ooNc9qmyIT90/k9QbUFPlwfDT3dGGPUz4OfMSZF8
MXR+fzHz9OalXF2Ubylz25IJHydT1nTTcMicXK2neE6fB/YDbnlaLAa0C13K
qhLEI/MSXVfp5KW9XxHYeW5OkQEiO1hGPvbovPS3MzV4ggtScmeKjc7RQcDi
4NBwPDqf2pnNjZjhQnTiXFX3bTpo1w5Oe8Si826FQPsr23nwxDlfTAvHgPg3
h6owK9C5UIqw5C9JHjz7IHhs5W0WNPXPaPgdR+ejOY81rCc4QMp2nbPXZ8ND
HX37+RICMnd5S1u8acoCTY7698dhTNDcHFUoM0FE5m0+QQ93BdBA+eQhW6UJ
Khhab9AmTKFzQ9d6+XczZPisZviS9JgMasN9B2cs0LnA75ZP/zgU6PpwlX9n
OgWOqzXQGE3o3HViG27nEQZYWKcHqLQs7dnv3alfJEjIfCK2x9HWkwMCfRXN
UvxssOrNPTIlTkTmwtptj2c28eBqB+Gk4j4WrKmSC8uywSPzY2t29CbEcaGt
804QnxcV1H4mjdpZEpC5AcTiR+XZoLb18W+tFhz4fD8YpPOOhMzXXgi8WPaU
DmHn2+Q3GGBB6MfuM+wCKjL/G9om0NVJBnc+3EGSEgHEA3n3uTkMZL7aZ13x
jDEBfF6//ytqQwGFiNOf/gtmI3PpqrzdVxcxYPhhMCG8lQb77CUSpnS5yFzn
3fN/HbkD8HzW4mGODx1qY+mvfF+hc6WpCYUtX/tgRikat+MNDXScY9z83dF5
Smi5VGRtL4xLPfE96UID6eJ7208poXOPOw13A416gXj6ntSdrTTw56mfrFq5
fF+Umha3wpBhi6GH7YnNBLjm/cq4MJ2xbPd5MVM7k0UF4dhnh1qkR8Dq0j/L
VlM6MvdILpRUXU2HI+ds9NmBWMDK+le7ytCQefR0coKKKgP87RrPNgphgTL8
akDVgorMJetvzA/+ZkD/ZxU9zW8YsDxFHakroCBzvMjqY1v9mXD292Dan9tY
wCS+vtBjjM63vAqZeNjDhBV/nD5O2gyD4LndsZeHyMg8Qje8/kMQC8wsBLzp
e0ZAVDfX44AnOl93UvVb8G42FIV/P9N3EA+SsimpHZkkZA7FCy+dbTjguSBy
qP4VEQY9da98TScic9IFdnjpLi4IX806H3SeAnoli3fnkgjIPDZ60+Px31wY
PileTfOmA+aAqbfrHTwyz7TPDIkx5EEU060tOZMJEq92XnQWQOeKK78K08R4
QHBoUXB8xQLlgChlTDA6V0248MUfz4XbdhKW4ZpsKM8fW9jZjM6VFZpGPndy
4d25kFvDSx5ysfVkwTA6Fwo6sGqFAA+Mvk6Gh7BYIDWzc+Z4HDpXf32zIk2N
B/1nlcIFOExIPa8bIK2MzkUChI3LBXnwt3ekPqCbDl7KyZfv+6LziIS0t6+0
uFBOq/rCM6WASOrtDEw+AZlbRpHFtMLZ8EGi+ZSlIAEW1yX+NAogIfMt36Ls
HvQygLxGu+LIVwx8D3JpDa2mIPPLLn6rh89SwW/17nSi+wg8TE9saXanI/Ob
vHUEKRIR7tzu9d/lSIKpmDevQ+RYyNxQunXKumgE/FOYRUWFVGiqLhzwOcxB
5nsr77231xyC/1r+Vvrm0sFi/7SgcRMXmdOt5nu1sP3wbI1kx4XNdPjvzioJ
gxR0XnU7+5hxWR9oLVw2OFhGA/szo3QHZ3TeoSUXddygDzgF4rVmV2jAEXmd
c9N0+a4XOeMZsJoDrqVd++SBCB0Mz09XW4nL9hN7fKL2vuHAhGCR551KEoxt
i2bZKqLzN+/qZW1VuUA4Fu7QrUIBeS1zNcYTAjLH7aLg30ZyoUVdysZEjQrK
Gj2bM53QuU78wSvUW1yQ2C1epX2RCp9rRM1G9NE5f7oq3eIMF2pmjiQ1y1KB
JzOfHuCCzkWmzrb82cEFxu1Y/W3uFODxeN1N99C53JPrZ0f/cmCLBTNxvIgM
ApO3VPd3onPnG8n7r/7mAObj2vcvIsngURTw3wY8Oj8ZZcZ3cysXxHhavtc3
UoBvPPC68DN0Pr5CvKE5kwufNzQdkM2kwil+ZfcdGuj8zZVansX/3hs5/Wxs
x0U6rPn+7pLSDTwyF3ymlMw04cH9Zzkn/aOZUJzGY4pM45C5V4EnV3UlD8YO
C51Rr2OB7sE1XY5n8MjchJbhfGlpbp+Uk8/K1GHDu5PhND4LAjLvtTGWe/GV
A1WHtz8tMWDDpZqaorZ2dB688lL8I2kOONpuIt7tYEG1eq2WnwYRmTdGbVpl
vIID/qIPEnK/LvX66UNR8tvR+f2QufaJfg7ormksVlm6bro6u/+e+khA5gGk
C55zM1zYVfnfqy9qbKg1HCd75+KRufn12jOLcjzYf6tqQjGUAf5R7Q1829G5
zOMKvqBODqzb5ddru5oM/5Ra2vbzE5F5nKWSWaoMC4zW+PcHvh0G4g+M3cDS
/kflDY+DSp+n0kCoaK97dQ4WnOq19xpfoiFzukrBgnYrCYZbE2hsEyL4tv42
avVnIvPRQdOX3lF42CnQfsb2FwU4dyiJQ9/YyNwsViUwtAALQXG2KYNxNPhr
d6dmbilHovKJpJHewPYheOCvEHjShQ6nHoRMmqZxkXlO2Vt7U78hWBnjEGN8
lQ45Di9mXlYs310UFW+kLbCBcOdxx2UFInwTJFs4DBGX7eGHhS5VP+cAoffl
w0+3SSCpdI9K10LnOVouvxLFuSAZoXV3fw8ZDF4HJah8IiBzdddZwQRrLuR1
/vdII4ECtKMPfWpvoHNuWke9lhUXml1+kEMuU2BzzDWFA4nofDHh7ekLYlyw
8En6ebOdDOnZFp/9G9H55l+2JhJ1HFjhZZFe9IUEInmvVRmbiMg8Nzdj35gf
B5jKJrb430SQVv59FM6i83/2/7HcHDnwjZ9f4mMdESI4fa4tqej8mJzQlHc+
Bz5NiJV+PUGCqaF963LN0Pktt4GQZ2pcuM+z/lGuTYFTQT3R+x4RkHnv3AXL
jF4uuM93W+VU0aC/ifx6z3c8Mncw2+M+vYsHe/t8Th91YkL+D9yGZ3QcMp+e
SVeKEeHB13M/qj3bWSBObkyUjcEj8//e5iTG+3FBWutz69+lHj1YO1n32I6A
zDPmxR3nFzigkuEVzK/PBvz03S5iATpPsRQ7dkKHCzsHc2qKtrPBRb5ghX80
Ot9eTlBrmudCiuOZDpY0G1xliaUOGXhk/kncivFIlweNpdqhjEEGzMnQ17xc
ic5//smovbeeCzJHYn7L/SGDAHlbkW4NAZmPx2y8fqqIBX9/jIyfzB8Bj+JM
vjENMjL3Un/C9uanw/632fy6YUv9gxdtekOBhsxxBpNHbxFJ0DCLLVmQJUKG
krjNo/+YyNzzRiIQD+Lg++/SCB1nKryfY/J6lTnIXKM7ZGj35iFI/3k48sZD
OqQ8yarY/Y2LzK3l13mY5faDLOdIhokAHeKLhqvLL6Nzh00E3IXgPlDpGrxr
fo8GF70pcGIvOr9wUly5SKIP9t3Y7SN9lgZjcrSOTwbovD0dJy29tQ+Kk6g2
uBgaPLWMnLAyWr53kFSq3JfOgcGDozsaDLEQ0W3T9+gJddkuJ70vdNttBuBH
FBJ08BjYvvIjZjObgswrT15z+cXHhP9eKM8+J2PgV+rlCvk0dH55JzZKd54B
XaeyzIwwGLh5q0Bz+h46P3lle+jmHAasMmoKN8FioPqZ4kw6CZ13HTLV7t/E
AEXNL1oDoljY/O6n4uReKjIvVT5jOU6gg/d5ic++W7CgWOWUv+8sOjeR+g7B
uxhgyF3MKJrHwLZD+N5IdXTOdv6lrWnLhC+L9JOmXlgwj/2acPQ/CjIvL/xx
2P8TC7x2z7/X7R4BC/dIxlEJMjJ3WcH7T34XBwT/wa2jD4lgEj70/U8OEZk7
2BeIf/PnwsZVxJgHfylglDI62XmYgMy7VUVLFfh4cNHV89+7D3R4x924c1MI
HpmLqk5sfGHOg9uz8rh3p5jgPy6VsmIUh8zXxMZGXtLjAZ/Q8YiUCib0JR+U
DRPHI3P/KGN1b2MenBCkuGtKMMFtO8/GfBqHzCvjT8879HNhaxrBZ0sDDTJb
pRcLm/HIPG3P9o5XnznAStGNiRoiwaWndeP5UkRkLv69o03yOQt0vz2ILC4f
gbYTt/Lzt5KReXBO0fXcfDpsi8G/kDHCQkneVlpKKRWZ/9k8EMmdIcNBTeen
kQt4SGwf/zx4gYHMK9PF3ks5EODXtyS4tZ0CPSNjcZuOspE5Tkhp/F0hBgKj
aYzZcRo0hbYMrXfiIvPLu6fGvvD6Ifjf7Z+vttKBa9B5iXUbnf+eLd2fSu6F
98+l9S1O0EBv12lWuiY6jwu71rKnrQduqNzDt8xS4d9p/0yNSQ4yv/cirfq+
Ww8I1G27cOUXFfIs6wq7cOhc4IOwlDT0gM+Wb5JZLVSgPzWR+IBB5+fdeKcv
ePTAq7y1wnodVBCkSNrq4Jfv+xRa/h23osCaP8RHT2LxEJ2RX3fJmrFsx2Vt
30WvpMCZxAzJL69xYE4bumrPpiPzM/cD0miDFDikvje3NBAH8rg95o7t6Hz/
2TQD+TcUGMk3ODz9AgcHkgJ//WCgc9fNFYftDlHAP1Zw8rcTHoINQg0DdRnI
vEPFIdpWhAL7BpsVT1HxkGQqMnstHJ0rUMMvlIpR4HBwJfbqCB722tps3BKC
zqf+iajOL93HBsGPAoFlOHgGqrmKS/cRld+5WU9o06ZB8LYvW4aFhuHyjxAG
q5mGzCPOZPY4iTGAGpPZHSmBhXVuYXGSLlRkHtY//Ld9hgkF6gc7QuOXfmfl
O/WY92RkLnNw8/euFDZU8V05fMaMAMX4Ld5PHUnIfMYk+ONoDgdC3j3cdNOD
BNj1fzcd2kVE5ol5W4rkFjiw8/ecRMJDMnQcfpEo20lA5jyVqwFvpjkg5z+h
XXOHDG8EFn9L9KNzn+tlO1tucmD9QXyLrzEJVkvsyb/pRETm/3Ynmk7fYIMR
+XpnozYBJHzMlWJdSci87pRMmokwC25t0DV0yh0GEc0fuC+vyMi8b/M5WZ8N
DCjYot9ZtxILntUf1xFsqcg8l89327ohKmj9O3D8R94wqPg8m2sVpiPz2nNv
fWXCyZCKdfWcv0iAUEld6WcUBjJPaLr+amKGAHV/rK9OHidD0mmPHyU9LGTu
W/rkoEb2CJAe65WaPKZC/p4mfu5RDjLnqNl1qDCHQIVv9GnRXjp8PFvXqZfI
Rebrb+pMXDs+AG8DF6y3OdKhyVMkzPUJOs+8mB3zqrIP7G60TlWU02Ak9oRm
ggs6z5JydZfM7AV7Q/rovz00GJTUPn5RFp3/sa1O5c71wMj3S/wvV9HAwi9n
3n+Rg8zThMnEv9974HzJ3icHZqlQaEyJY08s321Vr57iXaODtIhp+3orLPDR
1sls/kBdtkcsXmsx3EWHH9mTx/W9sGCzirB14yg6P4bteMN+RYPyfT6mU6lY
aO96qPTxOA2ZY3zZLnZkKjw7YEvxuzkMiq0VGOICOt9O6FZyV6LCubL+Umvq
CJSRd6T63qMj8/7VUdc4vRR4435QovsMDoQoYbI+Hej84MDDB3L2VKhZ0Arx
KhoBKQ0ljuc5dF7DvFGbkUsD9+ZTteX3sLB7dPV5nzM0ZD7fATs6ghng/o7s
YMrGQEnHvaT1wlRkfub82iJpNxbUt9WL9m4ZgVNfghx7gsjIfEND2ONAIhuu
7RkUc6ITwDf8baDXJBGZZ5Wk+JaPcEDDobBgwoQMl/sfrq0ZIyDzUmL3w81W
XDiWcDvF8DIFaF97x3wS0Xnh6nOylZr/ex/PpNgzIwpY7Rj9NlaAzr1aApXE
SjjwRIvvhu8VEvgHOO9aqU9E5oMXX+Y2n2cD+762U4AMAca/aruVHCUh878H
KgW+djHhc/1lWp/1MFS7OSRuwJKReXn2C9vvQ3RQi22onVfAgmlYWjAumorM
3ya98XfsosLaEy8cu58PA/+nGu+uVXRkrqfj+RTbTwbtXucNZ7YQwPNFggJk
MpC5X8/GeJ9ZIpRZiUpnbSeBqO91qqwYC5mv2eK+Ps6SAJGcTeeid1EAeOYV
s/5sZH6xbi63xWQElCJ+laq0U+Huazm9/EscZD6bs/q3vBEG8sLVpcKV6PCB
FGA+H8pF5lvGWPM13QOA2Sapl7iUz7r6E04YvEfn+K5iJz21fhgV+V1oO0iD
7+u4CcKn0Tnde8+OgKlecPy+cVLrNA24icF523TR+ddGURbPrhd2M3oH/qnR
4IVXvKjIanSOzX9UJbGqF7iDel/y1tIAqyjJF8O/fP+7UpZQspIJR64ZziSM
YWCPx5X0a0mUZfv9JyGiux4y4IHlhUd2gxho5JYFmQ2jc2f6vJMBng5/ntmN
i8hj4QF3a0hpBBWZv/frOrZ+BR1y/tvdJRuCBR3PsO+rZGnI/LCebRsuiAZt
T5R9bxVjgbvGKL05E50/n/mics+HBuXe0qV7n2GhUSPEpi0fnVddEB3UUqHD
cKRGYO4JLOzA1MacEELnjTbOo5WfGDDY3DvAasdAlJ+J4vsvFGQuNb/yfnk+
C37pJm3pyR6BM3a3X+/TJiPzb/HbVjBsODAluusSs4IIK17GFOumE5H5rWvi
U9KeXFDONt1E+04Bt6S7mzaEEpC5aOsNYl4PFyiSGylvy2mQ8JMr5tSGR+de
Yn0HRrggY6z+a45Og8cHfuS01KDz8nhjPqM7XCjxSDW+foUKr9VjiEF6BGR+
npjUEFa81KPj5vJ9Y0mg3HJpz5ulHo3KBy1PvtwkyIZj+NSbQp44eOH2U5Pb
TULm+0p20MZwDJD2tGkoasSA7T692aMvKMg8I7j/lm0WDQAvY2SWhYX8j6/e
v4+kIXOT4m5G1FUK7K+0aGaI4UEo74rJg7UMZK554cr0zhESCHekvlXeSoSM
MX4BMU8mMncouMiQPkeE3IOFKYXtJJAXcn8vE8FC5hNeTReTtxOA+MFBefVB
CsS9tLs7eZaNzMO2nz/V1DgCz9vlNzmlUWExVOlwkjMHmafpxK5nimPh5wbn
MtEvNCAJH1gbpslF5vlFj8xpFwfBsstq8GQ1HVoVYh9tHULnNo0VorZP+0F2
krHl1FLe38j2DvO8hs7x+zVWTJj1wau/lJKT15d69HOJF5rm6Jzzjy50zrkX
GmTMI5W0aBB07s7hYgl0HmpuO0Uj90AlBNEMBWmQSspvXDHHWbabtIRS6VgC
NHRlbDwbRwYlLdGRiyzWsv2/L4dVa2yJ0Fzx7maZIBlWlwqm3LyPzqW0Cys0
84iQQ530CSwiwflwvlo1N3RediF//+MpItQbOBT1G5BA/cBg5x5xdF6r+1rU
+iYJ7vRViPyIJ8KbIIkp4VwmMv8lV/G5OoEM2pZqiTn+BBA5GcKv1MNA5pnH
v0RkTlGgPezgMRVDHJSRWpoca+jIfDgm01qGSYMRx1TbsWgsCO7JPRZsQEPm
1R+npd4LMWGTUIMKsDBQezf/+8dUCjLf22/Fw+FZMOUZ7PZZFAfjoUl+vmMk
ZM7aNT51SI8DKh8chShL5zznFP3O81IiMlevXHnOncGBgJculVJHyEDjM703
SyMg85Yp3bEicS4YfNA+UdRDhr3/HceIfkLnBVcVTbsrOXDZxnuTYQkJlDpG
hteqEJH5A8pkT24hGw5+lY7lniDA2/Zbk7+NSci8cCBBMPQPE6wZQ4ui54eB
QYqq7vpERuauAZ4RX4fpcH9Cei9dHgv/rPwMUqKoyJw42m8Z002FGF7J25qn
w3B4g78AU4yOzFMu9Dx7so0CFnqxn1a+wIN5zCp2iAcDmRtNTpt/XkkGaSG2
oA2HADpfTHeIGjKR+Zbin/X7lvKQToSqpyiHCNoDCY0nRtC5rfy8qoo/Ef5G
1uUewpGAcFx0uPcyC5k/VmVwM04TQJom1uy5igLpBgnxijZsZH7z0UYfng0O
Ssf6n+a4UWHzhVnO5DYOMj/k8klf1AULh0jlf1uKaUAz4o/mX89F5uciXMJs
Tg/C2ObFzuRyOhQ2Kmrk9KFz7QnWpYOH+2HGxCo4gr3UN32Gxdhn0fnGeEtO
4FAvVM/sdY47SgN1h8BrJeroXM/xMOn6XA+8fiFxOmEVDfa/Ck5xXeQs24+Z
ySuqBhAgv8p+fuVqCtwcFF1hZctetsuf8aTHKBEhbqC/7ZUuGTSu3FcVrmYh
87k3uz/TOojwraHyTqcPCdqwYXI1mui80Eh0qCeWBAI21R637hHh+xspiR+P
mci8LDNgVYItGfxudbYrFRMg0YwsYSOEzs8kHL3IZ0aBYtfRTVuT8ZB/wn06
2I6BzDf+M956MpsKx514X82kRiBJ/KX+axM6Mres0NxV60KH0nfsGypL81tc
VKyUTKAic/mggdUPHJigUHnH9tVxLNzn9+elHKQgc9NjDPUFNTY83Iurd2Th
wCD12Cf1VyRkviYyMZ2Uz4FMQfHnSadIUCkqVy9gRkTmPKxdTvBpLvDqWT2C
AlQo7DJTFDhEQOb8V7Gh0Z+4sNPpd36+Pg1uCY45/J7AI3NjMs27JIcLhxUV
tIgPqfCmM4fOUyEg8+kfJS92UzhwpdTUqvgAGT4FPHeNZqPzMwdDxKdi2bDx
0TWdFnkCaOd7B8Z4k5B5idP82pYoJqi+DAm4XYqF1eVqIzu1KMj8V/6w3DUD
OsxVWK4NOYKFIUMVFeNZKjJ/UqF04L0dFUIgb2Hw0Qh4v6uzCI6mI3Pe49KH
WDEKXHWEFYojeNB2smOMBzOQ+Sqj/7ZS/MhgcuhUts0NAni0Ghz+zkbnD71b
EzooJGjan+Mkv5EI0WcDRta4MJG5Wm1LD2M7CZyvvvo9xCPCsXTqLcCjc6n2
1eL2EkSwce/882QpPyp7HFEkNbGQecpWxT6BeRxcuaSkoyVEhVbVpJ8CPDYy
n8uSyBdzw4K1TtzPM09ooPV3t6akNBeZ828PmP8sNAhybuOWvCQ6tM45YKqa
0PlD8mS8w1AfGGaMNRfV08DfaM9mc2903qIRoX4/thfiruMqjprT4Ml79VPC
G5bvilJhPsc20KGtr/2OqT8WzuR9tjssQVu281w7z3/woMN5Wc1Et4NY8Puj
MTs3TEXmd0I0+3/50UEk8ttVkj0WXDetTLToQuf7BBL2+x6jg6xa+pm7+7Hg
41uHExxA54Fu1GjrEDokyns037bDgrwJN31nOzr/LTqUuaOFDh51mr8k1JZ6
Wciv/xQT0bnDi6dtkQ8ZMCiot9NwEANxDhuT1gxTkHmxUwMNQ2KCifFOv1vH
h8EkFet4vJ2MzFl9tZe7z7HB8ac1I2ENAQbbtkxm+pCQuajgRb4wNgeClS7G
2viTwX4o2D2dTEDmYaOaD8LxXFhbEHx/foIGhwZaP9m8xiNzqxXb086a84D1
N5lg6ceESvLXotxRHDK/lrrrk8xWHmzYZFBI3MCCA6/yLG7swCPzAuesnk26
PPjz06L01ScmtAzPUy5IofPUG43Ro/+4oJ5U/TK7ng4EzROSl0PQ+auDe2I2
ruRCnECa8r9vZKhKidzObiIg8yrtW++tt7EB39B2wI+Mg/BBzTpiBQmZZ8zF
6Pc3MMBNyunY/Z8Y4LtyS1zrKwWZv3N+lH0pgQa0f3+5vAdYmDleKyB6jYbM
5wY9zwRPUeDII4ZTmCEOnpV13QyuoSPzqez5cBtDCpSPwYroDDzMPZL4POzI
QOYuxHwLm19kOF6dgtFRJcDqRecntAfoXBwk59TsyZAY9bKY/xEBXu73yzIQ
YCLzA617njeakCBqJuOmN4UI32S2xDgOovPVaf54uTwCVJae1j/UQYZw2sba
gC1sZH7x6ODUK8MRYDhoT0/+pMJoQeYLaiwHme+1VuvJ3TYE7iwx3oo8Ogj2
euCPf+Ei88e6CTX4qH6I+v78/NBSLto05lv4NRqdR48leOZ+7gX1vZs+n3Cj
QcY6K+ffysv3KmnnRO4WJhTLejU8kMbCh4iUrhXRlGV78OJafWNzJvwKZQ93
22Bha3PvsfYj6JxTj72Qq8GESQe6rIk6FtoDsgpmg9H53BE57oAgE7TDJVua
GRhQ+8+08dotdO6p/+3cwDgDyj+evUZY2vuSBR6z9g/Q+ZZkWk6uJhN8j5CT
aBpYSFVompQLRueUFxWPjvcw4aKLzHSSzTD8az38pWaIjMy3GycLJAuyoZ8/
U6zBCwdHfqYZXO0mIXMrw0QDCW8OpA5IRiv3E8H2sVTuxitEZJ6z4Uy+bzIX
Yq0lCR7BVPC5cUqs24iAzP/Mum7U3saDdwXvjxmVMKBsWuxEpiwemdce2x4n
vJEHBpOVeZ7uLFCxLyhPdkDn0uU6Ahl8PPi+vnh2/wQLFMTer1uXiM7/zsj8
1V3Lgxaag/LrGyw4vGZGjnoYnVdFyDGcl3r9jIDbxdn+pXl5lnPRSwydS8yu
u/jGiwttz5LJu35RIPDobLtTMAGZLyq/W1V/gQ0aFTN7/9tIgNpzz19XHCEh
872/X1J8xZlwtVArWHkaAzYGW2lKCRRkntPxov3yexqYP3l8QyUZC241izev
e9KQ+VSOfsFuBSr8XZ9x4RdrBKqOE7+1ZNGR+ek+TNT+oxTIsA5SvrIPDzl3
ZlSktBnInJelbde6Yul+OvZ9eE7CQ1zgcQv3MHSe7wJvax4s9WgFuPvsPwLc
sJesxTShc6Z70Ia5UhKYCf5UiD9BhIEZBbuy60xkjntq9M50NRF0r8sI0+zI
oNm8/+S7LyxkvtFJVHL43wispytL1kYunffTQcn/LDjI3O9P9vqumiFoXbui
IfgwHaock/e43+ci8x1JxE7c835wSKY/8hSlQ78O9mnfNXTeGf3pit+HXujq
0BLrd6VBkN7gSmXl5ftX/NWK9UvPa9Qq2wF/FgYGz9Y/PShIXbYPVXuz8+4w
wJXTea8UhwFC0lTPNJOCzJtf9x/n3mDAGFspPY6Egf2XxHIcxtB52HaDgS9L
141SspOttnTdyk3nxr8JUJH5hlHRO7aXGZBiH/6DScFAyNTz8AvTFGSelGef
zCEy4MzP9rRbnzGALX52Xfw5Ot/zVibRpIAJVtXrzyeysJDxT9T4qCg6f3b+
VlHvLxZg7dY7beGMgPaQeYkUPxmZzzduSrkux4G5BycN9h4lwtxiz96IOiIy
LxuK21tvx4VaijDb7T4FWvMeTcxfJiBzj48nzhrNc8FH1pZTU0iHWHX6u8vR
eGTuG+U6tGcnD/gZL1QU0phQ+D37nD0fOh8umGG5K/FA99eQXpgkC17r2ZK9
9ND5/ImM4LeGPIiR1GgdyWBCOqy7WcmPztn3TqWt4nIhKPSljMo+OszWPpg6
n4nOGWs7j0z0c4DCabvarUQGRc1Byc1zBGTOidwgEvSVBXL6dfoOwyPQ9zr7
7PaVZGTu9rPUyUSBAXsnf1lRRbDwaqZv3xcrKjIvOrV/t1Q1FX47yeQcJAyD
9Ib2OgtlOjJPsq7cd1WCAu/4Tnnd7ceDadyL+a2BDGTuYf1qM8mTDPcqm41o
aQSYplM2P5lC5ymH9afeSJFhsvXh9SdEAnxbLam/qM1E5lX85fbrv5JAUWE8
5ZslEZo+vy3nC0Lnc0G1+2yFSDAV+jajRIkEUuMLZqn8LGSu5fYMuM8JMC8+
ndHcQIZDi1Yrv6xlI3MfH6rju8cjcKySMyBTQIXQ/Rq1Doc4yLzbTQF7I28I
rGeJHpsD6FCyDTPyoJCLzE9vnLvRUtQPl5trNjwSokNKsug06wo6z/kSuEcv
uxdqlYuSt9nQgC0fHyElt3y/lR227utnKrxIG1At+DYMi8OCh4s20pftIY4a
xFI6FcqsNM7cuD4MD0Q//XdljobMt/X6j+SJ0GD+AH9stf0wuGoL+l0noXPn
AIfpKgsaDGY03NJlYMElqCA+uxadP+ks0ecU0EBH3ilkcwYW+p+TBv+GoPOp
khhRO6DDwy/K9r88saBWtzrM+jcVmRsx4Xm6EQOMahSenFvEwCHGmZp0XXT+
16H+jcXSHiuyLvcZzMQCeWfHO3tDCjK3lflcnV3Hgg92vmmb20bA1EpaLW4p
B6Dyp1UbD0sz2eBeGKKUN7WUQ2R/qr7hEpH5l+SCFNwwB7KyXa8dMCLDPoHG
wuxxAjJ/EdSy9W4QF9b4CnZJraTCEY2e0FJPdH4E4sQWC7ig8Ogl7XIVFeRC
+bPEFdD5+Xd/MBsOcQFToX6vq5sCXsefVrQEonOCTJPBhjwOmBKfBxQeJYHT
MR/Hv+ZEZJ6rOXu0QYANBSmMv/fccWAqeUnbvoeEzJ0Orl/YW8AAM/5LOYeG
MOD28ENIKo6CzFnl0fvYP6ngIfzFiFExDAsiTaNhEnRkLnmJdst+HxkObBwp
W/mYAOJ9tgFEASYy17EaubU2mQiTSmvw0m9J8HbEPFjzFAuZ33m08XZ0GwEU
g7NSVLPJEGN5+KLeDDo/Xq5SIlRBgJk+CH7/jgxyNv/ymlazkbn0/bDWO/UE
CN2ux+l/RobvE5tT6YLovMzu44X6ZAKopD7M0qKS4c+5d/wYLXTudaheTP8j
HlJtWgIuvqRAnfyxwIeV6HzXhYIT2tEjsG+l+A18JRWufmsY3X+ag8yHrwVk
6z3BQEdnY9zCHxrkFtkOv3TkIvMs4+MrF4UG4f6K4SqhZDpUHRaM+NiEzj0G
nz2c1+mHOJLwsRYMDS5eDW05GLh8P1wwlD7MIIPTkN/JnasJ0Clo0OiYyFi2
84WJJWpIUCDWMGhKcwAPe13+hPsGonMlqaPnj3lSQFDGk6X7Hx6GOT8CyvTQ
ebmVrZcOlgKGfLHUVD8c+D1xKU5qoyPzToEq04MPqXDe4v6sksAINHHCbrTo
o3PjqQ8327Jo8KpdJ1EsCwur9PcSXSNpyDzfc+H4hgw66O3bU0AyxcLowBeJ
+ldUZF6j0ZAi/pwBU7rj6zb1YWB20LzqaB8FmYu0N+kyipmQURpscHYaC1ce
vBH+yI/OgTwWtieLBW6jJoRjqSMwdr1M5YUBGZkHzXp3T7uz4aNrkjHuER5s
bF/8dLtGQuafqVah67rYENGk5lDZQgD5tdojD4XR+Vfuk+qYKTboKt1dcFtL
BHMjt3VHCERknvgx+3h9MRtsI29XaYYRQOLK/Xs9+iRkPsw3b7ytmQVFaRwR
TcwIxG/UCrQVIyNzr0WN7SfUmFDkkyx1WQUL0S8njcihFGTuOTzn1TRCg+Qo
VUGxS1gouZ+0sMuchsxZG/dsjzClQIDtoeKtN/Hgvk7SDGPHQOZhXeFF3l1E
eCgc/N/G4ySwMDYqTNdgIXMR89zHo7oEeDAGJxoPUmBlXAIjJIKNzP/TPvPw
ym8cSPCFPtm3kgpmVz8LPv6DzqeDo9+ITeBAZLtt3p4VVJj382HuGEXnafn6
z3bV4iFhujlTvpICq3lfdlytQuf+ZTc3u+8igL3ExMwlSwpEO3n2/uePzidn
bzRPHyPAxviOvo8yFPD1TfB4uR+dF/lG12gqE6BZXWS67igFtqf5NL68hM4V
08sMt2njwUvWbM6TRwGT74NZd3DofPTNRI1ozQjciE4TnMikwlhUDjXJjYPM
Zyw3f/PSGAbN9rVa1XtpULzD6fps5/Kd7whBo6qBDEaLF77KGxJAWjIk4eNT
xrLdZGJdPRVPhluHVq91WE+AAi/Tv5a30Xlko/MmR4ul8x1/99K/G3goHDsV
UGKDzs3emr0+R6OA5kvcFUMXHGBSxG+0NtKR+cKJBlGzQSpwgyM7XAuGwcWM
YRwhgs5Hq0OuNuJpIPckzt3lIhbWrPasrjSlIXMHYdOh9zg6qNzMOm8gj4XN
aeb7hCKpyDw4f2dq7AADaj22jLs0Y8DohmWS7msKMv9DWy1nk8OEuvtPkgxJ
WJAJeaT4SBydE3L2Gl+2YQHZh3fzgPAIWFB3RPrFkJH5Q0ah/TosC2zHjM1e
8+HgV8zdVYlTJGQ+pEuawe1gQ4/x1h0fNuFh87muUefH6LymzbeKYcsG42Bs
9kc/PFQ9cQfPNHS+IVjbvGeBBXdatHATu3EQ97tfa/sgOl/TkZV4bwMLpG+f
4dtWOwxn2q9mjheSkXlVNF/z1mcMIHSL0kP7MLBN8cJj6X4KMiePRe+3z6bB
j8hH5tcysbD6zJtH6hE0ZK4Zfxrvq0KBdzmsFTIVeHD8GXVQ04uBzC3WX5gx
HCFCXK2as7ALCbx79X6DIguZKwob/bgNBLCm1/0UXcpHTfFv1xzzYyPzn7mm
vx0F8GB2jvaNx0cFRuoes1o2Ol/QYGAM1+Ah9Oh9ncY5CrRtkHHxoqNzN8/r
72UkCHC7LXHj52gKZDw52r3rFjrfempesrOeAKOp0WduPiODTJiG5RtBdL7P
61b6SUciqCVNa29ZJEG7+ZWA4QwWMjfSY9rwZxKhXM2pnPmUBMcyc2u/e6Nz
txyjq5fTiPDhX1muzUsSpPTdVHA/is6FV3xOKHMiQuWgkODpeRIk2yWHr01H
5xLWi5rOeAI0vbv32u8KGfwVPOx/0pfvQqnh7fgaMpx+f++nljkBuG5B8r9e
MpbtONPaJ2HDZNjvvPVD4EYCeO2P8OGmofNFAa5+tg0FPnidO20RiYfcBprs
2V3oPDqB3zTs/4i7828o//cP4JaUvZKSUJYWVCLKWpcsWcuSZAtpQUKWbEkU
kaJSCVEqUZaIbFkSIUuFrDNjzG5WlUrK9p3PH+AH53zf5/Wjx3HuM+ee635d
z6dzzPBTQV9O3eCvLB7EL1xMcywaR+YHS3cOVAnTwPH+8GtrIxxoqWQsO8Lt
saj891n/2TKpcZAMFK6SOYOF4TZVxgZxdN7qUz78aQMd6DotpZcEsWDsO6Sk
ZUJF5uzYLLKIAAO2kA3sOpkYKBMoCQy/QUHmreZbI3+/ZkBYDfm4pxgOGN6n
fC5PkZH5MJ+617A5E94sOHtPCo9CVm+/YVwoOjcYvbZt60cmRN9M7iQRRuHA
yWXG/cvRuc7JN+8G1rPgS9HHLV0leOh37D9t3EBC5pKBGncLlVmg+y96PQ8H
Dx4vZMcvlqDzF/9qz/QTmJBkYo1xE8ZD8UQ18/YPdH5aKjd0RJQJPIeTNm3K
x0H+guVpDW5+ROV/7DHOTdXcHl1lrN3xBQN6fq/Y9A4KMl/mXv8osIkGoepW
6k8TsGC/JuLAensaMr/13fT6Oh8KDFeXewnvGYPrtn7YSiU6Mld6OvNsmxoJ
ckFA4dt3IoicKsrIJTCQuUSbCEUvkQBlpyalftHIoPVlnZngThYyrwFjbYfI
MRigfnZa1U2BW+ESpeZt6PzTTdpyuagx+JfRu626iwJGROdEIYR+xsVuK9WS
AJj42vA0NQqEhoVvCnVD51ITJAMNSSK8Z56YzAUyMPulM/Y1MpF5ksSXPrke
IpzVCN11y5MEgRsDv15XRefuq4zqBWxJUH+q507dRyLkZX3YxdfGQOZPa9RV
hhJI0NakEj+SRIRd8sr3Kx+ic5Z+fgM9ggT8YuEimhlEWGHxJWzsOTpneMVn
YjRIsE3poMQNNhG8jQ/b1Ywu3dX2pOls2U8GakN56ppXBPDcFC6IEV66q+I8
bM5FkcFoMM+n5TwBqvh2B45h6cjcXhtnLj1Nhsun2rZPzo/BqwOvlC9FoXM3
B33rOG7uEGeUWPsk4EG+ehfoDo8jc/mcQgydQIXub2yLohQcJCWYdFUv0JD5
QpxLY8scDYIL9jRGBmLh8K2qosOK6PzJZcqj6mV0OGksmxqxCgubPJQnfI9S
kXmR4csJvUnuHHnc0N/ehYGAwG7PkocUZK7mlCIQxT0Xx6/3b8gYx4K45W3y
qBA6h6eHW7/tZEJ/ALG3dhQH63b9mSm9QUbmM6uWi78tZEJ78flP50tHQYU1
5rFTHp2vt9JZe5afBQPdVammTniwcC5entNHQuZa6/v1cqVZsEZneerPMjwE
JO25H1mPztVM1+9OwTIhxslcOoYXD2vUMpfJTaHzfYrhN4fXM0F4RE3b/C0O
TE8duY3NISPztYnbaxcwdPi7MmeNWAsGOLJXSEGvKMh82eNI7RuTNAhKG7qf
GIIFPT38T9HtNGSO7ZVaYVlEgfKPOtqkOjyk227a8ezbODJfkOKYpIeRQE84
+vWvLCKcmeapKC9gIPO6Lr0dci0E2GF/pRX/mAwhV6d3/pljIvNY3Sab/P4x
0OP/ydJ8QoEfCQ7dLi9YyHy/kfslr3djUP9SvWGymALW6vLOhmXoPCme+c3v
LAE+fuWz3srdr8zlTe+KjdH57J9qTw99ImQY75vbuJoM0+Gd+sGPmcj8tg1l
enAFCd7qyew+u5EEfXxa5IZ5BjI/Xek6uekRCQzn9SWXnyOC1ZmCU4+T0LlS
UUi3A5sE//7s/qO+kgj8jfBymxU6/0tz2Er/TQJbFbLqV34iZAd2/8s1RufX
BdXu4N6RYP+XTQf+GRNhb+1KK5mApTu+Z03ukAwJRlIOkYuWk+CgzISOwLel
e31jEi02ngRGn6U6ApOJEP89Ob05G52vb1X+802bDB6eNoLBlQRwvN2gWLcS
nZ8oOLZGbisFsne9PDlbNAYtZ4K1BhzpyDyiyjJ/5hC3R7Nwm26nj8IyevfD
O0HjyFzw6WYZg2Qa+H/39tbOxMKTM4HSDtE0ZP63NBMrdG8cwj8aXVXTxULb
4Jlne0uoyPxXNw6zNZ4Ot+wedvuTMHDvguhnuUkKMr+pW7By7wEGuP8JMqXZ
YGEq75XQ02Po/EhCtbTXIANkuss+pFviwFEka0ZuiIzMm5685st0ZoKT5vJs
6W2j0Pcn4KLEGXReXvCm5nQTE6QsasawX0dhsxhhPE4MnQun741Pm2BCpCtN
7YICHsSDb0zVUknIfBfbEP+hkQkUd9rRTb2jEIE5KsQQJyPzhIMXL85JMoFT
ct73UwUO4D1lcucTdL66bs4n/TsdnP84JPp8xEDPR78iqRwKMr/+uL7YRW4c
PupHf195Cgu8I6ttXgvRkHnf6vcO7+gU6LbofC55CA/JRyYq+ZvGkbm+48rV
srUk0JoXWDZvRYT9IVGDviEMZL5WdfLrhT8EeMub9rPuBBkoLn5v+vqZyFw5
zdlbWpQAFn6GRbKRFMj4l6nwJYWFzG8LPz79iTgGZTIvr53O5LrS+/Rdz9D5
tpYMHfsgAlhHPiz9zUOBvOfLrhjuR+cg5Zq21pAIoTIbtBNFyLBh1k+r8SET
mc+Q1twtWU2C1c5v79RLkMBc75Az3x8GMr/SkkaVLyfB8To1PzMHItR8fBxD
i0Dnha3vLjaKcvPI+8qwajoBnMskf5VooHPrRzObnRXJsPWieITEFwL87l0r
VCGPzms3p7t95vb6BgOz9h/cXq/5KgUqjZfuEpziXefLCJCf8oAsVEWGLv9m
Qp4oa8lupLTnQYIZEc6/M5Ct4CNDQLRLJfU+E5m7GLxsmlAkwbhpsvWBeSLs
uJL8IJjBQOaWQgKmsxZk2H4Y81wglwA2RyLe3uBF5/V6T2dUrlCAVXJJd8Xy
MbiSe2t73Eo6Mg92CSgS/EwFUZmH+hWlOPh8/dh2J/FxZJ5Rz/zVNkmD+BQH
nuAQLFSVb/fGq9KQecnr78mR1HFwnLh1oFkGCz5bq8Sb/anI/FD1mb7st3RY
k7zubtNnDHAO2qu9aqcgc3Xi3mvR7gzIEMrnk47DQrtKhrPvfnS+280pMIXF
gOFd8jtUA3DgZOu3hviBjMx7NpwTlvRigvP4cVmXPaNAM3SU/OCOzg//Fvup
XMCE6XViVsEvR+FOgrGwoRI6P76TENh6jwkLLYcVbySPwjG3w6+lNNE5ST3+
xlkRJjy9O3O16hkOpmy/XvZ/ic5p3i3kzmUMCIg/uvY4EwP4dW6BpTcoyNwt
DUsKtx2HJJtbRhl2WHh6Kc50lEhF5le/T715rEmFwqfL59a2jUKRb0nEfMI4
Mp/oTM64LkQGNSEYS2AT4OVW0mZNLQYyty7gtfmrSQTxgCzzcWkypG6h0I2e
M5F5/2Y9vQc7CaAvcs/L1Y4Cm112nIwOYSHz1mKRuarvY5AsvK/pxm0KpAym
Oh7JQedJqWX2V08ToKqyjPVXnAJWoSt9kszQObtdwsNclQg9K0I1fbaQwSHS
ephQzETmfIxg05J/RLgbGyUlrEYCR3yO2zohdB6QW7zXJZcETPswlRO+REjD
P1Ebu8ZA5onloeWZ/GSQVv6zLO0nAfitxOtHddC5whDOMJ7bo6uvmliPfSZA
yXLYdkcenX/jEIoW5kgQkIHT1/lH4PZERr/JvqU7LE/lv8EaA7uIN8k5dynw
hM//metj1pL9Tu1FWdE8AnRKi2q+4+ZFdccjy73WofNCO77ckNtEOO29Lkih
mATE5tfFd92YyJwZg/vg30wC45L+zROGRLCqEnu/7hwDme+O1ykdXU2BsGGR
a5d6xsDrmFNtwhk6Mk+dvXim6hQVxpRkYu/7j8IPkRfNvzzGkfk7Xfn2wCc0
CNA74z1wGwvKC5fIcJaGzDGiYfwrH47D09Rbms/3YiGw4p9FYwEVmROnTb+s
DqPD8NEv1vHjGDB0Fcavm6Mg8+0Onpb+qgz4i3eQyFbBAtPuhYKxHzrv/9Da
mlfHAMMWVU6+HA4+tmme2zZBRub5qf5NEnpMyBiV0900iQPP1zR9/Th0bmTv
IqiRyoS+UBX/6MujoEy7gWnWQeetb0Of/Epjwsod+/liEkchxAGj+EILnbvd
EkvEbGFCrtQWz809OAiw+vo6Pw2d37oW2K+lx4CO63PF8iZYML3c96vwOAWZ
+5x/KSv6chzkA41dHmhgoU3xM2kom4rMLXYL49qeU4GeonbXbBoHWk9kp67v
HEfm5/2c6owjyVB/xLn5cxABLImnoRVHR+bYH6Kpe5OJcMrHS+N6BQnUPI6y
ok4wkbn6eDuPsDsB0gsZq0akKFBTeWuvzyEWMl/z+uo2/DICSJwrUiyPo0DJ
0PJtMXfRuYPY3ONcRwKsqW6zeC5PgWHX85f0j6Bz9narZC8RIkyZHLJda0mG
1PQTVSqtTGQuWbEhNn6QCJ2fv4pMOZEgq0CDGLcFndevWNGCiyFBve96XsU7
RCD47X2q8YSBzEUGJCfUGSQ4HyK1gyVBhNHHNZGPD6HziXMKX+NXcfPRXpUz
BhQCPNHBn69SQ+fWJ+jhL3+SoEZ945FLy4lQvE/05SnTpTtN5CG0cq97813o
UVY4Gbp1FPSukplL9s1FvvTJUCJEPI6ltXWTYJ12ULBGMDrPEJKQ+mtEgk2l
Q391honQyve7z7iHgcxrbi07KedBhhkFJc8T1wkwXit7T/AHHZnr+GYXd2VQ
4N/+2nbdUTx8jw9t+DM3jswZ98qTS39TYV44Qm+vDw6KRh4GPvpGQ+YH/1Bf
RKqMg5P49oFXHlgQDRUNBR50rvDZ8sJtdTqwWjaseMKDhb7exFjQpCJzXSM1
eCrEgJn9smOXJzGwvanj9dVECjLPK3xNv/+Mwc3Xf6t0fmNhbeKxUCIfOt8g
cjuVR4UJ28/Hfg8YwMEr/e1m32+RkbkOz3EBhSxunlUPVbx5dxTUP/0WjFJD
58LPlMNxVCY0STTG9ErgYXl+4159DgmZB50+6kpmMmFX7QNVExk8fA0PSaDR
0flnF0PlxAQmVD1Q1eScHwXlEu8cXUMyMn9YbRCQxZ3zPi9TW0PunONl1t0a
5c45Kr+/3/NnOvdceqGX8eoR91yq4QsI0uOeS6jcXrUuoM6QBsrXauQYBCyc
XHMoKryShszFefmuvpgjw3b2HgP2rzGwLNY5ohZGR+ZGPh++3P1HhK3P19oq
q5FgNc3aQ1WIiczLF/LdlfIIUGt67MGzD2RIsr/RaLOOhcx7CuyDhjcTwC3v
F67elQJmIkULrlHovOPfu707XAhgIlc9FShLgbqvL7YF26Lz41eq3TfME0D6
W5rniDMZPB4EKWZ9YSJzmZjUVZ+aiUCffBB0/Dx3r9jdX+DZg85r9DbaSp4j
QZi1Y41/ARGsdj5h/iplIPNv/Y4hh7AkaHLa+8BbiQgGKWp/rjuh82svF3LL
BcmgJ1EqnMAhQH4MXhqnhc4nKnI0Dv8gweSMyjkLISKkLovs2W+2dCc8WbmG
35oMP4fVenNyCDBCnJ/6uUBfsr/ckTpITSSD9G6RgZxTBMiTuBca0IvOJ6oo
BeELZPgxkK3/8scYvHM8HtQeis6NWCeS936lgOTNyYLxEDzQJD5EVvSMI/Pr
0kft9PlpYCIms7PTBgdbfqnYbaLSkLmjk7fMFuNx4FNLS/NxxMIPWDW1n01F
5u/vqp8xiabDbMi3VWZUDBQ/jn9gNE1B5tN2tJWkCwxIXjby8uwLLJQVBe4+
oIrOr26t7VtQY4LelTr+q2M4EBS7ktWaTEbm2Uc8eaPqmHCJb9NYetcoxNgV
7Hq3Gp0fL4oWdZNlgbZzS/poHR7atUdWNdWSkHn6yIWu0y4sGLe5n5NSMQbr
A4NvMS+ic0oxefWtaBbstFJ9OC1HgOL128Xwzui8Fp962tyfBZTMki8/58eA
GheAk/JF5wOclpVeq1ngPjdfKnwbD/Yk1y9lH9C5OFZA9p4qE+TPS8uvHcZB
mqLWw3upZGQeRjr55NNHOigbzQrndmAgp0En+nE9BZlnXVRSaOqiwaBH6Ksb
cVgQK/W0MLOgIXOlfzg7kzgKpJq3mD9fMQanfL8qaK6iI/NX35q94vxIgDkp
IS/7ggg/1sac9iljIHNxt/IJ7x8EyLTIeMPyIUOlp8rYvREmMt/98AW/iwMB
yLXJWCclCvzMl/cWOMpC5k3p7K7kUALMCHnRFOfIoPxX1a9GH50nx53P2CFK
BM+jARFbLMiw3slhPPkDE5nvWTFNf9NFhKSqUd2u0ySo8T0px6uGzmWfKYyc
DCWBCb+M9e0cIvg3n2o895KBzNnGxuztVBK8bjr0uEyKCMv2t+z7aIvOW32u
zd2RJMP2hFZj/zECnLA4aJy4HZ3rtjPFy+ZJgMvlx535SwCtX0m73xos3Zun
2siCTVQ45ljt//0jDjYPRe/UkB5fsrcl1tq0FlGhNqRUNpKDg+5HvD8oyuj8
fdCXlmQ8FcRtPvJ+v4MDVb5tQSm86LxzMDJvKo4GGS56QVrZWPBadl+w7QoN
mYdSw5K0I8ch1gdrM2aEhVXVbjTZZioy3+7XxwmrpUPlGYFm1S8YeN1OVbv7
kYLM+bZGuUQPMGA3w6NI0gIHbfhbTPIQGZlP9pQHaHYyQW4oJ/koZRRuJXvU
rBRA5xvP6f78fIYFK5Kjzm+gjkF7/BrsjUASMlc83Dcp9ZEFj83Gf7x/QwAT
LbP2e+LovM6p+1gZHxveFtqkvlUhwhxU1e7sJyJzp/RkZqoCG3AVIOPiTYRH
9NgtvpXo/M72w9pEJTa4vZuPmvUjwpEOtU/rK9B5ikFbSvw0C6o6n7w9t5YI
36OUf9ri0fn31O6c4QQWOJ281nVFnQAZBPsj2bYkZC5gyDi2UMAEmonWA0zh
KBQtO380UZGMzGtNayMFdBhwcvzli1BDLIQ3CGFvelCQ+Spe/bN6e8YhxONs
a6ArFgICswWk/lCReZEM5+gZCgU6DSxMWA54EI5/t9WrZRyZ+3QH5ts0kUDJ
TjI/yJgIUtsvDjX5M5B5WcH0WbFdRPhQOtXVuIkMjUZRmxVeMpG59m3f3W2x
BJCnz+NzJsiwT/X5PpndLGT+eK1oTMZ9Amwraq2iDZDheG/dpwYFdB4aMqp3
cysR8tbEKA+pkEFirfaxnlImMq+vX1jhTSKCu9fnOIwlCSb+kW+qyqLzueKx
m71JJLCWG75hm0CELa8fu7tnMpB5YLRbY/EfEvDvVJ+o5eW6SNSBfUbo/P5a
NTHRLWQoX3vLGd9FgNhfTrz3NqJzcdeH0yvEyODBjtP3pBPAktSpEaqxdH/T
khV1J3YcjL6UHdfm7iMXpuNFr3rqkv3Bs1n3NP1xqL3jI7TFGQuxRq5Ptkyi
c/UyPaN53XFwetYvXM31dt7V8Z4/0fk1GaPc/aXjsDLefYvLLiz0WDoW8Weg
8/mWh7m8eXSYCVwVzRrEQG1XxT2rEQoyPxyZW/DqPQMEy9OHurfhYBJ2ZP2k
k5H5WJ7A1c00JjRWeqZZrsGDyeHhzXNsEjKfnajZ4vuGBW6fcveGpxDAdocT
r6YiOu9Kqu+eNWPDgvXjFavfcM/Jy1cfy9wiIvNkrJnpsxw2iBnFX+A7QwLw
zc9X00Xng3MNs0613B7NNkyxfE+CEVZRVukGdE69wA6ybGADbY3JuNlnEvgn
qD5zWofOByJ1fZ4UsWH42nT1hnskSPaxOPRRBZ23b8q/1+zPhp+rMj0jFogQ
etEw/4IvOlfZVbL/DYkFax67LScyCJDVOUoW/4XOOwIZcam8LPC9fKoXY4sH
A52rQuH9JGSeHtNUrBDNgGDFtQRmORZUddavG9tMQeY6mxp5QoPGwaChy7vE
FAt6e1jpKh+pyNzo3u0XA+uogN9+JHju7yjYCOWeOpQ9jsxt3ngppNBJYNPx
O6tkDREOeARpyx9mIPN9bZbmldZEaP7UKHdjlpv3Tcp39d1hIvMXippVNzMI
wL7ptfp0Hxm6Zl+c99vEQubfTd45rigkgPCnlqznDWQghFYmvlqNzoMvfa+x
1CGC4EU1pXZJMtxbvl8K/4SJzGf/fKUxvhMhS+QyOVeXBDUL7z82r0LnT6VL
rircJUF8WShOIpII3z2/BBnfYSDzf+3bPIXnSCDnl+DtOkOA1y0WuQL70bka
xSrzKLdHW8XsF03k9ujc2VWaLhvRudtl190YQTJoFv6UcOQQoC/nGk+D1tL9
QZnZAi6IDu9uibkIMTCgUWjGPs5DXbKrCyeNiUvQQXSvU26+CBYk6kzeL7NC
56KE422XZsZhG89l8qc1WAieL7fIckPn6i2fOd7edLjEr3m3h40B5rTC+FVB
dF6zWsEi34IB6//OZUu6Y+H1z44fbrYUZI5lO4nGn2JCwI+C9mDdUSA3dEYV
upGR+W2Kh/h8CAt8Joo78aIEEFnOh/H2IiHz7tzWsVZTNsSy9A49LyXCCf51
pbZ3iMjccILlJvORDd8LeI0ZP0jg1mBrHiSMzn2uD4r08nPAhbrP+mEVGURi
D8a+/UhA5vY0Qc+H0hzokRLwOTlPBifGH913Zeh85LfW6ek1HBA+Uz3ZyyKD
hpq2zc8qdH6W/9HEi99scF8e/H46kQz7DiSL2gyj8xmHZ+9yKtmQm//t88Ib
EtiXO9E6NxKR+QZhMc5meTYUTNtfTDxFhJNrd0z2VqHz8yleISnKLGgjSvfe
YOPh/N7TExklJGTO5s1/ses+A8pMCr8KjGJhf+WYkcVKCjK/mFt1tihyHOLt
LwRVGmHBUsMhq/k9FZnPhJok1qyiQtTAeh1+ATzwpbjuEn4yjsy/JZ/zHcCQ
4HPwTskpJSK86CDZ0P/3/6qIXHzLNSUKEOHGhxzKexEyvNd5I059yETmb1Ii
FPNvEaBobWX7bxwZMjYVHjm7lYXMjXjW/FydR4CS4e8mNR/IMGiVG3h8HTrP
D/t8lH83EdKLMhX1ZclwbOZ90Kd8JjLXe19U/IhGhNekkJ/DpiRwwUXMjqxH
53YtB3KXX+H+rGz9yjOFCDzGp2QqHzGQ+XfVR/sGyCS4ucrvlJk097nbu/ze
gB06n2xsLLFdRgaqnmJvzSQBzEc/MA/poHMXhe+/aokkyOnXSGqXIYKarfD5
S0eW7oK9mRPzz+lQNbspUnMQA/Lb8t82DlGW7IfnBnzWmtPBLsnxpcI0BjCx
pr9Z8lRkLnFiajRhLx1SMuaokfMYiNCXpGWpofOPseu03Avp8PB8g+TjfgwI
toymO/ZTkPk6UevGykQGyK/9KuPZhoWAsvgL1A3ovGLjxksrC5mAvY9Rtn81
CjozZ+yb5MnInG3jd6G9lAXa9l0HdeIJwPTe29WzlYTMlW/ojo1dY8O28gpi
lgYJ3s1mxvnbEpG56fe84Od/2SBh15u04T4ZzrtcY7C+EpB5lnOdaLguB/RY
37uOelMgqocdUJqCzpu9Wi4csecAT4yFr34tBSJ+fVpxJBidX97yQK/MmgNH
epbJv8yngOLk6MnECHTu+MuhVleFA4dfaDcNalDAYU/zl9TH6DxlusR5ZpQN
NHJB9bQuGQqeUbe7TyL06oCCASM2qH2rL2l/SQTmdZ6A/feIyPyUN21bpgYL
lCP6LF+uGgM7DH7oXh4JmWM8ks8+uMqADicj09B3WOC3u94ZtJGCzLt7ujC3
rcaBVtxUcfwIFg5oqewupVKReX9y5yntTxQom1P3qI7BQ+bxt4LOA+PI/I5Z
1vyD2yQoynHGrI0mgss3+ckDdxnIPBdjf7+Mlwh9RN6gB0fJoJXwK/hjNxOZ
Xyj5vg7nTgBlq/iysXUUmPl5U6rFmoXM7asHij5dJIAMb++J+F9kEG2J9Obf
i85dBC8N3xEmQs3fciExKzI81bJp+NTKROY1ApPLu2qIMOg8kbs/mpvbaLPF
eAN0/iSi8KicBQm2zUe+nughwr/X56TOdzGQ+fCCNkPrEQl8Y4s1OH5EoNlF
MVOT0HmjlpqMTAUJHN1Pnd14hAjltQ8GFSLQ+XpRjKVNEgliv+1QZSUQ4Vdk
7LsPmUt3030nr4p50CFJ5YfawDcMqF+rU1m+krpkD/hpo4CRocM5bMx7WUEs
fDryWuqkMTo3K/7mm72FDsL5D+XTl2EhJnP1uY/66NyLUBR5tJQOzwcDW7/2
YUBI9wVfRA8Fmdtrruh6fJ8BtGs40+ZRLCitTyqgi6Pz2n0hveJvmeDdGJCg
1TEKExvmJaclyMj86cnUywtvWXBlY3xmThYBMlclaz6VISHz3k/N2vlpbAg/
22Euyz0vHaPc1rw2ISJzU5rExUPLObARe3Gwq5EMGv9Or55vJSDz7JrODQo2
HFi+53F6xSsKvNK8VzJ0AZ3b9ryo0ArhgLhcQuiNLVTIvrDGXekwOr9/vBhr
EcaB82N7pCp2UaFzNQfTaInO2el1syIOHEgaU8ygNVJg33ofrYDz6LxM4VbO
xwU2iM41mNi/JMNtCdMm1U/ovPbCLQkrZzY82N86kz1IhNYD1mzsJSIyJw8K
logos8A3IbksgYmHGLtwsw2vSMicpzsul8+eAR7T/skK57BwbmHbjLIFBZln
Xd72yuc7DTCEINFDoVjYuK6lp2oHDZlfJf8tN3KgwIZJ1+wOpzHwThsUXKNJ
R+bdl7stu1eRwGXbh5n2NSTg3O31rfjDQOaBR7Bbph4QICxfu1PqKxmU/KGd
uImFzD+a5/VoiBDA+tbzO7uiKBDazLstIRWdPyp9r6OwhwD1Av7BPuYUSNlb
EnnLH51jL91nGH4gQF5EXkT8IzJgdeuJq+eYyPyjM+FqsTcRtm1+iknCkWD3
U2xEbjQ6/6YwU36KRoRljz9/kDtIAsuUlJQV0uj8xcUfR0WVSZBr29+tNk2E
ifGIQ/5UBjKvNz+whb2dBIoOvHH3fxLBa/pz6wkSOg+zK/vW+ZsI4pOrjAc1
SbCRcGUtR5S5ZFfCVFhiFOlAaHkD9wWw8NPjwtOJfdQlu7XAJnXJ5XRwU939
6N9KLLjaOx9xcUDnj+cED6vuocOjvT8i/sxjwGTkdM3LXeicvgMnJzZCB4Mr
q3Xft2BAyzXtzFQpBZljewR5Axr/93do7eSjijgQO7T3VxOLjM7fvMuRwTFh
p6RKkD8fHujuGXZPf5OQOV8hZqtKFwuEe5V9iW8JEOQfpHxNBJ0baG7x1Mti
Q+CBd9NtLiQIzs6w/2ZAROa7CatPm4lxIMtYeq5tgAwlXoTbto0EZP7GU2Kn
uAcHHIteG6mSKXA9feix7Sl0HvW2anLhNgd8Yz2lXydSoT6To+S8E51v3bsr
IC6XA6b1Qi6tb7nnVHl+jLksOh/q9w07cIUD9eX7tTYdo8LBaSO1u/vQuYfR
iuHzWzjA0mCs9thCAVXNTxtrn6Fz/1XGD/yC2XBYU3CiVZAE8/r7bvecIiLz
X+EZhw7IssDN6+Ln4Do8iAxr12JqSch8DLs375IUAw62mfp0CGFBXmX+6t2L
FGQeKsJ3mpNAA9e7cj2tWVgwHqYdLb1MQ+Y9Y3s2Dn0kw3bn0b8SqgQQe7a6
V+YxHZkXK9dLno4lwo3XbnXq70jgVubmv9uXicy/LEy3VCpxn7OeSdra4xQo
Et0YZniRhczjD+iWFp4Yg4AnRwbSBilwOya7vfYTOn+9IHUmqH8MJI75HTny
hAJloikPAl+gc7nkTyXh4QR4H5Q89fIvNy+ud+3z00Xna87sGhgXJoLaiN50
viUZkmLFlJNbmchcx+TqGs8gIlg9vNC3rJcEonFXI3kuoHP15BBfoUwiGAXy
P/n+hAQRFRYW/UfRuWThxjWvrhHhbVH717fV3L1Sl/PlwCl0rvzQskTFiAhF
o80ZK4XI0Pz3y6xM1tKdmBXi46xGh9g1kuP+vFjw6zvn/FeLumT34w3Wrtem
g6r09w9C3N6qld4l8XInOh8JcJfbfYMOW7D25qQxDNCF+Cpy2RRkrvTGlHhw
DwPo/86whvSxEOJhqMI8gc7/5lktCG3gvv+CL5Ms6nFgl27j259NRuYRwmGW
E5tY0GmYXbmpEw/9J+r61atIyNxF5Vd1xxQL6i+nVk+vJoKvl6SDMIGIzM2v
vM7yL2ED62tD+fIsEtg/WNH/aRs6b3Mq2q4mwwHlYHmrNH4KHCzU4/CXEpD5
qeuW++sCOaCY/8BbegMVzv7LM5myQ+dPAj5zjhdyIDbN+8YBLBXe8uorBaxG
5x0RBwUHGziAWXUAirfRQNq1K9JzegyZp8/tfmBawAGdt+b+K3upELCfvHVQ
koDMKeSL451GHCgsCceuvEYBwQMzF/yuovOhKHtO5FU2NOX+hD5VErwpmkzv
OUJE5kkRMonFYizQfr62UD8OD7y/zuuc/EhC5h3fzM8exXP7YvjJZ8PvMfCC
Flk6XERB5n/e/r0XKUsDU6E8NzNFHPB9se671UtD5gXPn1rp2ZNBg3mYb186
AaSdDO1Wz9CRuYTXNhkBMSL0S7PCN5uTweRRUx2hhYnMy0Ye9rhnj4HWgBNv
bD0F0udd/Y3rWMic4XA+dAULDzvWBHuZiFBhK4aRLPQTne+ZlXH2ihyDfCJr
tXA3Bf6JG+0zaUPnm5ua+oXMCNBr3R6wVZMClzLDN0V7oPPVNdTO2I8E0JWz
UorMJEPA+fmht3+ZyLznmmTHe0kiGKvXH/+9nwxOGwVmuxrQeect1YE6eSLw
WDxjNKiT4ZeeyA6vN+gc0/85jDVFgOH1GzQ8vchgtc80FAbQeYQEh1fvGQFs
GC8zalrJsGOhU3mFFGvJznNuY1PeWjr4bzy/4CKMBdNdH5N1zalLdqekyJOk
g3SQXZGQfnsaAx6299SxCuj8sYx8p2YTHbYaS92p68bAhOhj1SMtFGS+4XRe
259QBkRtqv5GyMeCfHecsMh2dL55aFlPqjsTGm59uBW4axRqajWudp8gI3Pr
lEDiiDULJFbu+BZ+aQyS1+xb7XedhMw1D97yKpdgQwgGa1lqQQR1WpeK7gci
MrcWe3f5bQUbSvE15PZXJLDQD2vEy6Pz6Ez7YlMpDsRUh14onyLDhWgDQbsK
AjIPvnWgcqU3B4xfCfVdn6OAcj5mPtYVnVt3NI39eMKBa3Uf1lx9RwXTUkue
ig3oPO9KV8jvtxx4yidzTmodDbYrdOuHz48h88uHRMtPcl/nneiMqlcNVNjA
IxllI0NA5rgNZiO3dDiwNhi/w+0UBQyltpFKUtF5oqebs7YPGwbaKvS8fxGh
lRa0dzaAiMz5i7skxEeZsOxcLm3ZMjxk9Z8M7P1FQuYyZmsHrydz977NsOQm
AgZSziX0KXEoyNzob14YtpwK5Z/qPcsJOBhw/7zLW2kcmS9ry9utRufuN/n3
lhu5+XrqZmb/2cMMZB7b5N9d+I4ALQfPqk49I8O1ObfyYh4WMs84oCPRdmAM
BvfKazRQKHB1tjbl/RA6nzo0s+d0Gx4EbSs+Xpehwj7SX55b8+j8TSElTzlw
DMw1yfX3eihwcve6Kxc70Hkuve5LIRCA3+27K02fAqpWSkZmp9F5KvPZdign
gKR/rB2lgptfST2zOiLo3HFkz8VzdAJ8wIrtvh9CBlfpXap5BCYyFx+aXcHG
ESA/N9fGII4Mz52o3q8Y6JxHTkFq5WMCfDbCiRR1cns9Kbfm0AYWMn+26rir
8H4C2B5tKu/fR4G53N93U88s3XsWCJPnXLh7wGXBfOEQFi6KVwnKYKhL9lBH
yd2H68ehyaxR7qkqFhoMw5wHU9D5xUtvOr6dpEPFrpoLqycw8OP65A9tEXSe
U5E0XGXKgOm3e9LCj2EhT6mJ2HSEgsw51ID6PAMmpOPwc+encJApWOO27DIZ
mY8FbDDbp8GCtNAv4Xorx0DtsbXf9zwSMs+fTNdbxWFBEit75a15Amy0lntS
xyAic/ptMTnFG2zoPb3eXEaPBD0fBkbUrNF5wJCxjjidDTafepYpu5IhI2jk
r9k4AZnvOSfXfmQXB96YO4d9N6VA8SbDV0MZ6LxJNFqv5hQHmg39ln39TQHv
qe/vJd3R+ebGMoPcaA7wx5+4dteECkFb9h9tNUbnt/ultLQ8ObBOW314kkaB
2O3VK8ROonMTwU+uUn/YwGu4YbD0JhkCBWLa6gbROb1xEJsjwgYoU12Rok8E
K999b826iMi8KuDB9ct+TGBbt9SqmY6C8OY1V/Idych8maNthKAoHU6I2VC/
imGhf+2rzCobKjLXHeXQjPZQoaKnUkexZRQG/afyauPHkfle7JrPmMsk8Im2
Dfl1iwjumd1TvrkMZL7eNeeDcxwBtq1Mr5jgkKFeVOdAAXfvonKd/eYnYleN
gfuI3NPH/yjQJOJ323Acnc98sedhfcKDl9DvgN3rqSBHSD2mMYvO9Qan9529
OwZmAQXGUU0UaHDeHSTZiM6Tt/gZTNgRoCWj5IbOVgq0yekmsh3RufiRnBdB
bwkQ+WzGQ6WQDE3/Vj5vX4bOLV5Ej6YQCLD+4Jd77Ggy7D6yL/0rjYnMC++7
Nme1EGC2srbc4jEZgl8uj7w3h84fmvl9eBJGAL+DVsSCf9zcaML7c40eC5l/
lV7fri9CgHvFexuVoihg4hFofyl16a6nTBtzf0EFmayN57J+4iCec8k/cfv4
kp1YXabJPEmDZ/Tw6pUFWDAy7eVVz6Ih83+DJ2hqJuOw48arZEFHLOD9WjCB
LCoyX3Fsnds1bzqUnbh7r5WNge+72ernBNE5e1ufkFIqA4aHfaV29mJh1U3K
nOtaCjJ38oheNZjNhBsJ+/vWZ4xyz83w35t3kJE5wXlog3QAd9/WHU7ewEsA
kj110MyHhMyb64IW+AXZMEjXanbTIoJLjFsq/jMRmeuUi7jbxbJhxZdM5fjN
JDBmuV6ackTnOR+73rp3sKFauDZGYooEnzeuPCMmhM4LJAPOvf3LhuHiH088
7nP7RmbL1/6vBGRO75zf0Pu/zw3gPf/05hAZHnSQeGsb0Dke/+lL5Tc2vPAJ
t/YIJcObpl4HLB6dr9qa274tjg0xTzTU1LeSwP68w0d57lyh8lker0DxCyx4
MnIzcV6cAOua3NydTpCQeZkqYxDTwABbb09ddwUcnKq62gBsMjJv2NpqkHNs
HOhYPjt+Gyykjo8MWOGoyPx9ZIDg9RQKrMO+oVz7gYe0113Br5fTkXksX9vl
/TNEeB6h+Ob4ThK8rSjWzhNkIvM78rorxDUJoNJdNYO3pMDXicG/6oEsZB5X
w0N91omHlKEs+QJpKqRt796nO4fOBw9HaYR/wMNs4imt07LcHDl73EN1AZ3/
fK2B2VIwBttMdW9XVVOgXCSqcqwanePWO9wsdyNAknB/03lpbo4UtlIOO4zO
B0ZrJ6S5e6wlNJ/AW0AGQ9+u6TI+dH4l4trVq4MEsM67/nQoiQyKahe6qyeY
yPzp1q37nIoJsBN3uI/6lgzmhNpE3EoWMu+ST7e45kAAT/bUoc1KFFjpIPiQ
5IDOj95v7r/4YQzeRRCmXhVSIO2Za+/zV0v3yzOD+XYCZBC2EOpI/EEAoxPD
P65qM5bswh2WErclKPAulkrX/zIGV/FvY2ZO05F5d7GMAa8XFZJuOO4JDx4F
j5IRopjXODL3TDPXeYCjgaCN8bqwi1gwtXKQUDagIfNABZNupiX3PoXvuyfz
BwM+jPK6qo1UZO6u5LZj/00G0AmVB+Y/YeFugl/13DoKMi8vkm1ef4sJppvf
jPDGjYJ6gZb2jDYZmZ/0e3Ze5RALnPL871bGjMEN7IpWmeskZF7Y6Nu6p5cF
PAI3R361EeDByMSTGAF0nnThyBO8DhsMNx3eRb5PBEbK1Mqdj4jI/LVq1mji
VTb0T2xZM6FKAr867/LmI+j88ol/y889YoOVmX/nAx8S2HiPv7HTQeezq7ZG
poSwwZJEfCgoQoJSy9CnpSfReYZAdeveURaEXeIcY3H7fHqJXUPiX3T+wP+q
ZfBHJmjF0hu8iKOgip0rTFtORubahnk1srN0MLQ9ldeGxQBhXoyqcpeCzHMu
p5Cw12jQvzfueWAWFu6ZdMb+jqEh8zjvnVIlLWRQf/qq+q0aARRIqfqyz+jI
PPRN3MwXOyJ0uSgKR0+RYCqyVuVLChOZl1m1VyXEjQElc1/duY8UkDgiI1DZ
wkLmjDC2H0kPD9v2LauMdabCvVUX7AJV2cjcq2hb5JAvHrB+3peem1AhFHxf
F8qg8/sPtt+U9RiDvEOaHpVDFPh170Zc4mcWMt/d/zTx5B4CRA5+q5c2p0Dd
g3+urv7onPYme9Y7mQAfhtZ+UyOTIVaHb+91VXROF33LTk8nwEjJ2/KafjKs
7eLv/y2PztV/Oof4nyCAhTPh5Nc1FKj/kujfaInOz3Sn8AvxE+Bkbwz/2FUK
lJTlEyfuofO8D+cCLGXGYNLoEKb/NwWMzhCpWPLSXTPpy/I2IEDfXYpYmz4F
Ou/ux2ucXrpvohlUeOYR4duBOx5R90hwOqvgNNOaiczju4MUzF3IsPnQzor6
FAIcFEk43P6LjsyLXTf+Y0pSIXskbX3w3CiIbF+V05EzjswpN2wkFL7SgBKh
vocYg4XPc21nE41pyFxLL/d4pR0d+LwvBRb8wsCjsm1C56SpyNykDuPyLokB
6mfeRG38iAVllcxcng0UZH4m28v0QzQTlmMlfmh6jcI943PsVjMyMne2i1A2
1uXmoPmZLKNdYyCbEmz1I5uEzLP5VlwSaWSBQOnzF+W5BKjRI7RlrEfnm08q
l97exIb1rJcpHtx+eHO3QcXpaiIyj4qa3BFozoYXk14uv98QwTYj5/HLVHR+
dMfv1SnSbOje7SblfowIr3dNw6kGdF7i90HkewQLUvUqVjSuI0BUQNHyqOMk
ZO5/gDT3VYcJss+HklZ8x8HOu+8xh66Qkfnsvddp503psPVDg+a6vxhwih13
nlGkIvMreWWS1yqp8M9sopSMxYHHJrF9jgrjyPzup+iO+9MkyCfWHnrOQ4Q0
ppvUtQMMZM7XaooNfUKA139exPS1kyHvzF57v/UsZF64xUTL5Twe2M+qNd8f
oAKf19m4R9znEJWTmi1W+Z0dBcOFObn1VVT43b/HY8EPnXd2321Vqx6Fa4Lx
FQt3qTCBXzGOOYLOiwM3hqwuwIPBeaPPISpUyEpq1PEVROey+ielMh+MQUzg
3LNHjRQYpBNetNSzkHmdnfjcZTECFLVUCYSEUyAt85FV5U10/tfhlTZ9BQFU
2BdurYvh5kjHnkcb7qBzx5OXBLJSxiBhrbDJyhYKPCL/iqa/Q+crX897yLXh
QdGguuylDBUO6z/NeD6PznW19lu9Jo3CpzxKWHEsFQqvWAxsP8hesrf8Dn/6
zQwPJo+syt4coUL0idNxDluX7lZGa1cf5+bXPvn92Rs7yKB2RUTPTJqFzGdy
QnzJ3iQ4s4pi6l1MhBPkMDXDCgYyb93HoOWZUcDS9Xx2UuAYaE8EvxsxoCPz
o//acWmbaMCzbaPya1kcDO2x2aTyhYbMq8y6fIuLx8E4de9vM3UsTP35d3NZ
FhWZl5f1XiSJMuBvs1/U1B8MiP5dUVEVT0Hms4eHSe/XMcGpo/x1axUOgicb
1V88JiNz8Y0Gc578LAiY2WOo4ISHfA0eqfw+EjKXeOTCVslnQVv183PLgwiw
nBWtf0YdnW9hhTTwK7Jhr9lqO2MfInQ7/Xnzi9tfUTmvW0IMw5kNlvs+648M
EcH8VIPA/kvoPO253QBOlQ0rgrYJcCKJoPwqYpVSMTp/utKNejuaBWeJLoaz
cgQodTHQxzmTkHnPKZP0TkUmBP5snZjvxEFbe7uk5X0yMnd9b+c6KEyHp0ev
xxiJY4HfjrPpuS0VmadnHY8TOkaF2xZHjPddG4UkpYnklLPjyNyzmWelXQIJ
FvyryyOuE0E0NHVmYzYDmb+4W8q3ci8BTkRN7zrM3f9VMR/u9Z9jIXOTWJVP
9q9HwUmdwspMp4L66Y688qNsZF7oa6bGasBBw4OOv5V8NDBQxRXBU3TOc1iY
uXP5KARU/nyRQ6LC8t/rehJuoHPry1nDjcOjsHa4+aJUAhVk5RRfW1sgdEPh
1NyHeNjT0FuWpEYFq2xNNz5RdD6f8CtG8TseDt/GYxYEqcCIt44K+MFC5m7q
v1vuNODh3jsrhwubqLDK8UXmUV42Msed1nmQpIQH4zSzrrGTVND4ouTcroHO
O842Tzk5jYLDNvi6sZEKJOIu81dB6Hyr9ETVzis4CMgMK9gvR4M0I0yEUOXS
vdG+Z8MUCw+2xUInMcJUoLVVRjdOspbsZ2JuHzw1SgA2beu9klgyHNb8RLVh
MJE5X3++qmAaCVjRYV89o4iwbKPcXfk0BjK/afxULNSNArlpBZbLLMfgzWds
f+0OOjJnv43qSthCA7aWc9if1TjYdcF+RUonDZnLDjhY2b0ch9s5Pq4xGlgI
q8749ySbiszTawb49YUZYJRZnxX7EwPLxDMleRIpyFwLVK73yTFhm7aP5vNm
HJxXlpi7k0lG5hx/V868FAukqTYRQYV48N9gflW6kYTMx+6K5pp+ZoGRwzcP
qfcE2J/97dA5QXTuU1WfdtuNDR7NO0Y2jxLh43HXnZnc8wCVY+f6VGpz2NC0
c+au5RkSCDhcS12ni84NtopdmOfuMZ5/+yTYK0gwrJriuO80OrdcxgpormXB
JjfdF5szCND/cJcuXpaEzHn2ZJi7uDCh/9xdX3flUXiTPDLtd5qMzG9+0/vd
p0aHuPys2QO8WPAKVnyWpUVF5nwLNhLrPajQd672ZVX4KEzc6reyOTWOzH/c
vvKedp4EN8f++r55QgSTesdS1WIGMs8hfwh6JU4Ab6MAHtEwClwp0bjbfoOF
zH/5ZO5km41CgUqM99lWKpR/tSobDmMj8ytGAvVt+3AgFzZlmKtPg+GypFc3
O9H5GWeTQl9fHIysdH+8X5kGSgZX/b7Wo3M849qZJ1Kj4GNfcGYUQ4XneN8O
wWvo3HL3yImW8lGYzRraO3WfCsF/02r3H0XnrP05adHkUbAcst1pH0sF23ck
GssUnY//c+l4/mAUikswbrxPqbCv9h+29Tg63z3ckiw7iQP/S0MhiSwqFNx5
FT9wB53nHRahCavgIOOVbvOACQ1uJVxdWN2LztUEjxMfemLB6GLcADaHBtYN
YkdlVnGW7AO/JfnMFAmwLn4SOtwpoEmMrvGMZi3q658dclR2IcLl6LEt99gk
kGX9EDdMZC7Zg9o5A7UUEmySaxLRWU+E+24zdAU7xpLdulx6bVMSBcrltF23
/cNDfo1i3hlh+pK9UPI+n8gBGpxj2T53JmBB6fKVHt1K2pLd7Y1dDl/DONiy
7CY8VbFg+FLng0UKdcmuym6RF5BnwM+o1KGN67EwJfPshF4oZcm+05jnR6gh
EwrZ/DdGZnHAiEw9WneRvGQ/b2b8ItSQBWvHpb/8sxoDX1sHTOt90pI9TcKA
eGzZ/75PfKOI4E5u3rjOvpfYR1yyy9ywMnj9kA2Xd4UNZHqQYNeGix/s9Zfu
t/4q+pt8ZoPiHdxZreVkiGLMPnnJv3TX8u6qiytmQ+vws9dz6STIJzPO9iov
3W8b5lhs/sUCkdNup8pEiXBe+29iCWnpfgKDaw+9y4QugXL3o0mjsNVAt05X
i7xktxxT+n3PlQ6nfn/RXvcDA8dCDiS+XU1dsiuEfT65OowKeKETBlaHR0Gi
V/lPnP34kn35skST934kSJfCWvUUEEFYd3rX3jLGkn0/3WPIDj8GFkObisMe
UmC34rNfKXmsJbtZeWfyDAYH89Fa1p9+UyHn3sdimUz2kr1MRH51cyEW7Nt2
d7Kjadxz4IJ/x/TSfYfb53jBSix08r674BbB3ReKpltTfy/d3VuDetoO4qAl
3YSUq02DjOH9ojXtS3c9yzIft24cSNp19FvNUsFJ2ozyJmfp7sV/NIj8HQeJ
rYHxEmwqNNv+mdVOW7pb9t0xN3yGA+2qbWqp4jToefOi7mnh0n2/e2q2kgAO
vgS1bPzoQIOJcvOXbril+wcFa55/Flg4dui9NqOABvZKZ67oSnGW7IcPR9br
38WAytvAvjV/aWDwPuFmuS0HWLovBMX/cmDj0T7N/dtYsEmzm7ItcwzuO/qk
VmZzQKf4A9tzBwv2NCvKv5QmLOr5VRf411hx4NeKTxub1bjPA47Z+fL44p58
evBm5nIO3LxmJfNendvf7DpmK9IXd7ZONvPAIBuuPyjEquxmAW6d28J04+J+
UEHg64N3bDDm8Znr4zpRtVUd07u4943t1N3N9dMfMn4OcL3GQ+OrWt/iHrN3
8pt+GxsiN5wLeMJ19q7DM3bdi7vL6Lroz+/ZMLmvIaKZ63fzbZT5ehb3oLrk
diXuHN3edH5tiCYLQmWvydaSF/dmi1Ls41g2aK9uCejcxIInj8OV7GcWdwvH
kMqEBDbo+EcT/JVYELZTYbf+38X9imci9kEPG5wsnsk7cF+nf1c9vaxlcZ8h
HE7l4c5Xje5jpxzu+/7MqY6Z6ry4m+e1+9vSOZASd/DtDlUW7B2qLXerHFvU
nx8YfZgrMgH5RjKnXF4yQeGeui/P2cW9+ZAdo0p4Anh29YUmlzIhMWr6nd25
xb1BbrrjVDkHOqTFZN5tZ4FG9W1axgrCoh547vNdw5NsIFtGPpwWYkHiym8q
mBXERf2lToiDwVs6mJxl6z6Uo8Pg3DIHWENa1KkRE0PYjSTQmOtZm9FPBJ7Q
eF5lXcKifrDKZ+fduq/AL991IVDjK/xe7TTS6/x1UX8pFZ11V+o96B9t9N5s
9A4+HG9IvinetKjbVnRQbso1A2aP2fPrRU2w7mBxXwX39xZzmY85DdUSg/Al
cW0YJm0AMrVthQxqBhb1qT2Vf9PNKRC58Cbiy3cyjIsndLb4EBf1Y1/jaZ/o
TDj362HhwHcGTH2XV7N9ubgXNGd5xP3hQE7BweN1KizY4LgtXyx7bFE/WPtu
X+0cB6L9T1aIvRqHvI8bzu0MGvt/60H/da/5r3vKf907/use8V/3gv865//X
uf2/zuH/da7+r3Pyf517/+sc+1/n0qXmz8XO29sRL35h9cdhs4d7iLAzFqLE
Zi3ZP6iL+kqZc7NFZDrswj2mMt9h4G/s6ZHSAsqizidw4gBnFQcMeX4f7iKS
YfaSQ7f1W8Ki/meXqfD9BRLQJD6KHZsmgP2qfN3lBoxFXSuybELpKgvEs30F
ZLcT4FXH5rrDR0iLuuhGCquHO28fWjVC+Lnztt8+YJMNd94W8wafTv1zO8ch
Siq+6oA7lnsfB/h2zFEX9YnEyUffnw7CYITnyi6BcTizxv1j/GXOou7+XKbn
+xUOxIqWD3k6U+Gbyc3dfQaERV3cevvyhyX9IP3H48jpQzSQXGezzkGes6ib
V/fMaNjSYI3nwH7BViw4Jveuin5JW9Rvyeb7zJO+gp2lyvExPhqkrWjMxP5l
L+psqeJaYREGdIaEFo3+wsCHGpzCoWuURd2xg+ewdOdXUHxzzbD6LxUO3Fu4
qsC9z4u5SLIuRTuEA1v0gqfub6EChu8MdtNhwqLumNpw23dvPxB97kqkKtDg
zISyV7kQZ1Gfl/gjaoghg5yW48ETGwgQ6/xK+9Ed+qL+ZbtsqMfuAWDniNbo
xdCAvfx1xnVdzqKuHjJ9zFuMDfb5veYbgQhf6MfeXe4gLuoZhVUWuqdHQCjc
Mlz78jhkWBZNl5RyFnU7efmrt+ZYQEh9+uXSJiK085MNLEeIi3r3HbykpMIA
5CVSTfHhNCjYF/LLcC9nUf9C2lx+NHccdmcd12zQwkJwn+nAk2fURT3CYcIn
0vErvHq4WkD9CxX4KSsP7hxjL+rmm9oWPAwpsOoH8cmz6DEIS8t+e9GIvqjf
EiATZz9+hYjnJs8Oc+fkkTblCusXe1E/uOXyyYnYcZBcrtu91hALPLQ16zbU
Uxd1bPaTcnGRfuAMq7c8XE0DrPxKnnBezqI+KyRDeC7EALdYremESQwYO8bc
iU2kLOr++genaOSvUAZnaVr8NLhByn6/4h97Uddp86eOY7k9qTdtfdAVMihu
FxyNYjIXdXUrV1Lcv6/wukjcJ0GEBtav/JLt59mLurveRvkt3gTILreYERKj
wPVhwRWGB1mLeptKsHJ6dD9cicOXHtenwbNa5ZMC3H20mMtLBHi6S41D50B3
qu4ZLJx/2GTmyt2Ti3nYZMKxzKZ+UDaRbjrB3Y9pawxtvylxFvVySdtrHDkG
5Mk4NWRJYqE+OLl3RRhlUe8Jexdzur4fer9sFx60p8FZ9WEhJe51FvPWscul
awPoEPp/td3tT5NXFABwXAULQuuKZm5dyhy+FbFSig5l5WQgoCgCcXazheHY
ZLq1DDc3ROdEVNKJYBiZvKUBB9MhajpABA3CyqCGoVTDKDzU8bxQeJ6WUqFg
xBe6/gP3wxL79ffhfjo359ybe89ZHGvMsGAweOj25USWGellnQejQ0r7oSWw
Sr06ZgysgtPf8N62If1caaZ/V4cZ6s8bV2n0rjrLxFJULR9Humzw9+rn6wcg
j/T8pBsbg6MnVN2JB21IV2iGik00BQlD+9M3+uFgYIX+uSOfRvpT6Vv6j4Um
COp9fV3j1jGolSScnDNMIN0jBRc2tFGwaT6nSxCGw1Ku8sydyzTSOVHzQUkj
OOhulvyx/0cKMgJk2++NW5C+sODr3pEbFBxoLbm3LgIH24dfCu5fo5HOpJ8u
x8QkrAmM5RVMEPBF9K7klkcM0kUbfw5fFUmBua2hyP86DvsCstmYD9p/YouK
Te0kRPYFfPAsmoBNrdwd/Ey0/2vwrzbySRgqTKDqvUiI5U+Ge9rR3rryQsr9
WRLa3o/TT7nOOZLrhXAjGu0829UNWVocLhWWUt7NFPyt0uG1vlak2214vfMl
CZllpojwZzgE5zH9W6UM0sGriFVgHYHkI01nNSWjcPE1VY2iyor0nZ/S2XUO
ElpCBLuPexFwVepb93kMg/SxxZXQNYrDufbDe6zZFPSGr9hyirIgfbJRI941
RcL0c6FyuzcBRQtzDJFxDNLxi1x/1k4KHIOiBxoNDkPE/BOHk0b6Zr2Fo50n
wVTNMmXM4RA2ow695aozUa570k2xXfv0I9lN1eO7Jlhp/GG9+M1xpHMUlU8X
+VGQNnEyYh+NQzzZIz4sZpDe1FlxtNiVp6L6tKnvufKU3CI7lu7KUyhPOaEI
xdgUSK44eDIbDg81+R5tYQzSS7VxTtMhGtrP+8m9GQzEV+ImUj3MSJeveDzT
SpCg6Rer9XwCREk+Wcd3M0hnPyifnP+NhuYXATmSAQzeWXPp1h3jKNKX+2Lx
iWoScu3BQdYzBMzk5Lb/Vc4gPUb62Sm/NBrUwinRP3YMQvJvC724ZqR/n6y1
98wSwJleEj0gIUGA5y2z+VqQHog1xmPvuuKlswl+8RwGR9p3v05KzUhfWxl/
TRhFQP0jXRnXmwLdXN8LfoUF6UTFtwf2imjI9V86rlowDF89VO6dCzMj/QjP
tmBLDQ6JTF1ZSxcFwc6etYvesCLdQynoqF1Gg0qQ5ZT7DEPMhrtnN28zI71m
SarCJxKHpD0dDf3SUXhZPVtSlGFFusGJTyvlrjiUO7c5E4bhGKeZzcfMSHf3
vD93zyNwd79Ed/dzcPd/k1f1HuZV3W/83/X/A0P7ePM=
     "]], 
   GraphicsComplexBox[CompressedData["
1:eJxl2XtsleUdwPETlYiYUi6nF0orIiIV8QLYzi1KHrnUywQLouCFIjLQUhSC
WOyAgAuwDZgVU2cUA3YDmVooipkWIRPEEfESmYR2ZIiwFhF1KNtQxMrOkvN5
TqL/QD553/O85/2+l5Yfve+ZMWbKGYlEokPqj///fcuHvRZMndo5DPjnjrGJ
RMewrHLvvucPZEcfXFC2srqhS3T7rt435Fd2je6R236iqW+36JJJLWvuPJTx
6IZNY9pXdY++/+tHE6vvTEb/dui0DSE/J3rt70bcdWhPxttazu+0aEVu9P4+
373ad1Re9MkHmqfs7JQfnbP55e6VOzMe2OHRbZ0W9YgeWV45oyEURFeuHF40
qj3jxYd7vXOsqWd0/cBTD6+oLozeOm/vRYMHF0XrV3K4tLYmKyv2Y/1YP9aP
9WP9WD/Wj/Vj/Vg/1o/1Y/1YP9aP9WP9WD/Wb/XsPb+oyeoa+7F+rB/rx/qx
fqwf68f6sX6sH+vH+rF+rB/rx/qxXqxXn+qsM0rrusderBfrxXqxXqwX68V6
sV6sF+vFerFerBfrxXqxXqzPujllq48X5MY+rA/rw/qwPqwP68F6sB6sB+vB
erAerAfrwXqwHpfULLi6sT4/9mA9WA/Wg/VgPdj9wvqwPqwP68P6sD6sD+vD
+rA+7P3EnjfWr/GXr/29qrhn7Mf6sX6sH+vH+rF+rB/rx/qxfqwf68f6sX6s
H+vH+rF+rN/geV9VFzcWxX6sH+vH+rF+rB/rx/qxfqwf68f6sX6sH+vH+rF+
rB/rx/r9Y0jO0uMF58d+rB/rx/qxfqwf68f6sX6sH+vH+rF+rB/rx/qxfqwf
68f6rfrLSy3lFb1jP9aP9WP9WD/Wj/Vj/Vg/1o/1Y/1YP9aP9WP9WD/Wj/Vj
/e4Oo/o11l8Q+7F+rB/rx/qxfqwf68f6sX6sH+vH+rF+rB/rx/qxfqwf63fB
tqMPZbX1if1YP9aP9WP9WD/Wj/Vj/Vg/1o/1Y/1YP9aP9WP9WD/Wj/VrvfbX
O6qK+8Z+rB/rx/qxfqwf68f6sX6sH+vH+rF+rB/rx/qxfqwf68f6Pbe9T/dd
VRfFfqwf68f6sX6sH+vH+rF+rB/rx/qxfqwf68f6sX6sH+vH+t037I1JxY39
Yj/Wj/Vj/Vg/1o/1Y/1YP9aP9WP9WD/Wj/Vj/Vg/1o/1Y/3677hr45LjxbEf
68f6sX6sH+vH+rF+rB/rx/qxfqwf68f6sX6sH+vH+rF+nw8/+X1rSf/Yj/Vj
/Vg/1o/1Y/1YP9aP9WP9WD/Wj/Vj/Vg/1o/1Y/1Yvw1vPTFyWM0lsR/rx/qx
fqwf68f6sX6sH+vH+rF+rB/rx/qxfqwf68f6sX4zywY9U79lQOzH+rF+rB/r
x/qxfqwf68f6sX6sH+vH+rF+rB/rx/qxfhznwzvfP3r69KWZ+XDacT6cdpwP
px3nw2nH+XDacT6cdpwPpx3nw2nH+XDacT6cdpwPpx3nw2nH+XDacT6cdpwP
px3nw2nH+XDacT6cdpwPp919edYfQn5h2PzJjAGlddnRk/47c1NzebfothPP
l9c1J8OB0fUXj2rvHn3qmXnNx5qSP9pe+c2hL8or8uJ2th77Pj/cbh7L5o/W
N3+zPtufnb/191Usyqq8rjAMuXLJNbuqUr+XXZj/RPWAZCj7yTdzhtXkhCt3
dZi+c2nGtnd8re6v9Vty43a23g+3O77Ps/PV2+edLzv+5c1Hbj60pzB8cbLn
sqy2HtHmZ7yxtf2rLUs6RZv/33fWrNamtYXhm6kf7m8u7xxOPD/x9U5nFUU7
3qI/33lxW0ky7r/rqoE5iUR+3J/1dTx2POtZ3/VyP7HrqY/ju572Z/vra3/r
6cP6+Lzt/MN5pO3Od3nTe5MrhvWI38/5e/7tb7v9846MW7yiOifeb94PvH3G
v4fmf5pZz/7Wsz/b3/rsfvN551Oec7BH5XU5P/o+nk92P9rfep6Xltw5n265
IzscmTCiZsVNmftzVn3x4upBmf8vmZzbq61pWOb51HPoV7eMq+ua+f+g/Pmf
FCR2JEPR/fO39r0i8zzsKTvY2jT1x89r/8cfbNqyNPO8nDXm+9qs3nmheV1L
yWtjC8PRcyo+r3qqS7ii98DFz11aFG6cOPZPs77tEuZMfrvnp4OSIXl03LSK
2pww9zc3F2+aUBheGbz82sa3ckLh5JUP724oDGO/XLu85pHOYftP1z/7xoHC
0Hnv6JmNN2SHvF51x88rKwzbW0puq9uU+f5X31aQm5iXF0Z8+/OtfW/KvM9u
z2/LWjQj49LP7p3w5O7CUFy7rePKyrywv+eYfoO/yLx/2ud+9PaxGZn37a2V
j0zfOTzz/uy6/sXGcE/Gp268vbVpU+bzl3X78HSfewvDvqfXlSW+zw6vnP1d
4xtXJsOJh7I3NN+VE0bk161fm7o+d0+8cVZFdtdw1W3jEr3mpv69OKjDs8c3
5ITtx74+XjM9GY48UFpV0TUnvDlkzta1g5PhZ+8+mZdYkxtaSva1rbkqGaa9
v/LCKYdzw5AJ1Y0zF6Z+39+YGy5/Kjf86o+/r5k+PxmGTyo9WHU0N3xZcvjt
2qrCcNmpl0NjyA2zPmoYlr8wc31f2vD0s+Fo5nyvWFO2t65TUSjf9/iDFbd2
Ce9OfLM+DM38vHnu/Q+WlKW88LFxRz77uFso7XmyZHzKDUUPX9J2Zvew6sGC
tttT16fzpsT+JS9m3pcvXH/P8uJlXUPLRbuqGkZmfl69MGXu8fNS98vnve4e
2jgy8z79YHe3eytS14c/OfeO6xMds8O08ec0j32mMKyqm7du2IrOofbq1c2z
U+v/59CKrVtS75vhBZvrF6a8ZsKxRGlpMlz++rmnz2xJvQ/7L6jNSq33+Jp3
Wk/OSh3v1Kz5dXOzw9fjHxp9zS3JMPvRSxubNyfDstlndG6tSIZ/3bCxquLd
ZCjYcKLfmY+l9j/w3k3Js/PCpt0N69deWBSW/m3bx1UD8sKg9nVtyVuTYfyY
va9umZ0X/gct5ZI+
    "], {{
      {GrayLevel[1], AbsoluteThickness[1.6], Opacity[0.5], EdgeForm[None], 
       GraphicsGroupBox[{PolygonBox[CompressedData["
1:eJxNmgf41lMbx3+HbF4rSpSGldVOGUWRECqUBiJ7RIiGlYyUkJS9KRkVSVNK
Shnhtddrk/na6zXe83E+5zpdl/v6Pvfvd8b9Oc/v+T/P/U2DY07vPmCVqqra
rlpV8b9q0xghBtdqV+lajRibqavFqB9jnRjrxqjlWMbV8f7qMTZX14hRL8Za
MdaOsaXK/C28v2aMBq63Xoy6XmNOQ6/9K8aO7kddW8VYP8YGMbZWN4yxjbpR
jCkRZOOo28bYPsYm8jW1PvbfyfXg21mFYwfHsl8j92e/Jt5nfjPXoN4uMdpw
jjFaysk5tVLha2cdrN3Cc2Fca+/DuovKnrvKBtMeMRo7v433OYP2rsfZ7KnC
tJcK037WwT4Ph8TfMcajITHsHaNTjObW1cF5sE6KY2pG3S7GPjI3N+rKsL9r
U/sBKjV29izYe1/XJr8ixtkxBsU40DODtaucnFM3Fb7uKnyHqPAdqlLv1SFx
HBZjWUi19ojR07rhO1ylll4qNfZWOac+Kkx9VZiOUHmfj1SpvV+Mg2IcHONo
FY5jVDhOtg72P1YeOI5T4VgSa14YY2yMBSHVfmKMk1biOMU1enlmvP88H6d6
DY7h5qfFGCAPHKercJyhwnF73OvGGNeG9J4cJdMgFaZzVJjOVfvHGKzCNESF
6Ym41vwYM2MsjvFUjNkxFoXEdF6M81fiu0DlnC5UYb1IPdVz3d3n4+KV+Eao
8F2iwnepOjDGvLjv3Bj3hjSvt+cyMsZZVeIeJTOsv8X4OMYnMcbICd9V6tAY
462P877Sc2Hc1d4fFuMaFd5xcsJ3ncr8sSudxwTXg+96Fb4bVPjudD/quknO
y2LcEuNymW6r0mcMphudx7hr3Yc6bnUs4+61Vmq5y7VhvVuF6Y4Yo937dtce
bZwj/z2OZa0FMR6I8WCMyTJzZversD5iHdR7n2d0nfMmeAYPqpzBtBg3y/qw
yvyHvA/rdNejxkdVap+hcn6Pux91zZQZ1lkqHHM8l4kxHnPeXeZjPcvZjmXc
JK/BMN+1YX1ChWme49h7rmuR8xni7wR/FxbKDNNnMf4d4+UYS2TmzJ5WYV1u
HdS72DNi3FLvcwbLVM7gOZlhfV5l/jPeh/UF16PGF1Vqf0nl/N5yvyXWN1/W
V9QFMV6T50k5Hnfcs+5DHa86lnH/sVZqedu1YX1HhenNGE+59xsxFpkTU+V/
17HL3JuznBLjQ5k5s49UWL+wDur9wDNi3Mfe5ww+UTmDFTLD+rnK/E+9D+tX
MV63xq9Vav9G5fx+dj/q+lZmWL9T4fjBc3kvxn+d97b5M57l945l3Pteg+EX
14b1VxWmnxzH3j+61j95/PtYI/6YGxf1d5lh+qNKzyLcf6pw/6Vyfvxo/FLu
EJLCvUpICveqISkcNUJSuFcLSeFePSSFaY2QlDNYMySl3rVCUjjWDkk5y3VC
UrjXDUnhXi8k5e/6v0JS+DYNqVZq3CDG/2TdMCSFdaOQFNaa8fXfsm4SkjK/
lmvAt75nx1q1vQbrjo7jWp2QmGHdXIV1CxXWuiqs9VRYt1Rhra/C2kCFtaEK
ayOVurZSYd1ahXUbFdbt+M0cEmtjFdbtVc5sBxWe5tZKjTvJt1mMnVVYm6iw
NlVhbabWdWwNz+WUGD1i9Ixxqnp4jFYyw9pahXUXFdY2KqxtVVh3VWHdPca2
su6hwtpOhbW9CuueKu/hXiqsHVRYO6qw7q3Cuo8KayeVM9tXbRHjIGulxv1i
tJR1fxXWA1RYu6iwHqgyv2uM3eRr4XvC89LNa7Ae5ziuHSIzrIeqsB6m7uX7
sJesPdWOvh8dZe2lwtpbhbWPCmtftXOMI1RYj1RhPUqFtZ8K69EqrMeonNmx
MQ6Wp6WsPB/Hy9c9xgkqrCeqsJ6kwnqy2sOxe3gufGfwm4LfWafJDCt9E/0T
fdTpMsN6hgrrQBXWM1VYz1JhPVuFdZAK6zkqrINj9Jd1iMp7OFSFdZgK63kq
rOersF6gwnqhyufsIpXP2eXWSo0Xh8Q8IMYIFdZLVFgvVWG9TGX+SNeAb7hr
s9YVXoOV3py+dqP0Z/SfXpv+HC+hljmeQm3z7EGQ4zHUMc9eAzlewhbm+Ad1
zfER6plnD4IcD6K+Od5DA3P8hobm9P2NzOn/tzLPvgN59h22roqPQO9N74z3
sLFs9O6NZdvBHLYdzWs7j3yU58SzwHcJ38N8Bw/wGeSZg62ZzyFszc1ha2EO
W0tz2FqZw9baPPsOrWVrYw5bW3PYdjUfHdLrbeShJ9tdnnbm8LQ3z95E+6p4
E3t6Th3M8SV43cQ66Lv3k4f+fW95OpnDs685PJ3NWzmvc1X8CNaq49o7y9PF
e2NC6oPp5a8MSXeVh57zIHm6mmdvomtVvIluVfEmulfFmyC/KqTXsOFLHCYL
DPT0PariTfSsijdxeFW8iV5V8SZ6V8Wb6FMVb6JvVbwJcj4DTWWGoV+Vevvs
U/Srik9xtAz9zWE41rytZ9OlKp4F964J6TVs+BZ4FidYNz37ydZ9qjn70V+f
LSf3T5LnNMfBM8AcP+IMeY5y3llV8TIGVMWbGFQVb+KcqngT51bFR6Dfxo8Y
IgP+BJ4EvTo+BH3xeVXxMgZXxSthPzwM/IthVfEaRlj3cPeg7ovNs5eRvY0L
3IPvKb7v+P7L/gVz6KPvqFK/Cit9+UjZRplTH73nNZ4F9y+XebTjYL7SHDb6
cXr47EdcLdsYx1HTta5LjePMs08xzn3os2+Rjd58fFV8igmeB9+VN3gW452f
vZh8Xjc4By+G6wNlu809RnkGt8nGnje7xk3ukb2YzHCnZ5d74yWy0pffI9tE
c/anH3zQs+D+3TJPchzM95nDRu9+f1X8iAdkm+w4apriutRKDzq1Kj7FNPeh
z54l23TrzT7FdDnoi2d4Fo84P/smk6viZTzq3vTU82Sb4x4wzDXPvkb2OWa6
R/Z37pJznnPGeO1OWRdWqT+H7Ulz9qf3XOZZcP8JmenDF8m82By2pb432Y9Y
KtsSx1HTs65Ljc+ZZ5/iOfehz35FNnrz5VXxKV7wPOi/X/Isljufs5u/0nm9
5Jzs0cyX7TX3gIGe/fWq+BrZ53jZPfJvdD7PcL7pHJjo0d+Slb78XdneM2d/
vtM/8Sy4/47M7zsO5g/MYaN3/6gqfsTHsn3oOGr6zHWpcYV59ilWuA899Xey
0ad/WRWf4ivrpjf/xrP4wvnZN/mwKl4Gc/h9Qi9JbwnbD+4Bw4/m2dfIPse3
7pH7bebD+ZNz2IP+/Wc56dl/lft380/d+3c5/zDPPsUfVfEp/pSTH5t/V8Wn
IM8+BXn2Kcizb/JLVTwL7mWfgl41exP07dmbIM++BnOyl8GcD2T6qSr+BXOy
Z0E/nz0L8uxZkMPJGZNnv4P5i33P3qyKZ8GZ5t64tWz07JvIVss8+wt1PQvu
15SztuNg2Mw8+xSbh+JTbOFZ1HFc9inqheJTbBmKT1E/FE+hcSg+RcNQfIpG
oXgTW4fiazQIxTepE4qXsVUovsNOofgU28uwo3n2NbLPgW7rM1HTa7VdgznZ
f+SZhZWevZlsLcyzv9A2FF+jqcwtHQdzK/PsU+wSik/RJhRfo5U10bPvFopP
sXsoPsUeoXgK+4TiU7QPxafYMxRvokMovka7UHyZfF4dnJM9miah+BSdZOhs
nn2N7HPs7R6dHdcyFM+Cv4/8zuL3E79BYKV3P1A2eveDQ/EXeoTia3SRuZvj
YO5unn2KQ0PxKQ6T7RDHZZ+iZyg+xeGh+BS9QvEUjg7Fp+gTik/RNxRv4shQ
fI3eofgm7Je9jCNC8R2Ol42evb8Mx5lnXyP7HP3cY1qMqSH1jd1cgzn0z/Tk
w2WlZz85FI/slFD8hTND8TVOkvk0x8E8wDz7FGeE4lMMlO10x2Wf4qxQfIqz
Q/EpBoXiKVwQik8xOBSfYkgo3sQwz4L754biy+TzGuac7NGcGIpPcaEMw82z
r5F9jvPdI3sxmWGEZ3dzjDtjTJAVv+My2Uaa3xPjhpD6wuxrXCrzFY6DeZT5
dSH1jfSM451Hv8R7SJ9Mj/xISH0gPeDN7k/+WIwZIf3b9UMh+e5nVuk+/RW9
1eNRZ5k/GWNOSP9GfL3z6Cdvsg72u817Y2W91f1GO4Y6qXe8dfL7nF6L3+Fw
85qeK/s7l1jrBOvJHtAIx97oXPa8xZr4rc7ve/5dcozneaRct8rCtdtdg/rv
tr6JIc1lTVjukOdB7+V/z53oWfH/JuCz4LFM9BzP9Np9IX2O7vc1/w/DXSHl
vObaJF/fYf3XO3ayc5d4jXNmD3yrjXx/pzjmRusb6DPwgM9B9moPcOxUnwd6
fnpC+k78DfxEevV3ov7g88QzM92z5zX+CJ7j81F/8bx4dpiLn/B91O9C4pvh
s8X4q80ZQ8/Lv80f754zHPNb1DdDevb/jPGXDMtjvB5jtzjmxagrfP1s1GdC
6vlhmubzxfs21/edZ/Zx92LPWb6+xtf04PRx9ORDHT/T6+h8r3MusONjzPb6
8Y5/wjk863O8PtRxfNdwbbbXFzsGj4Ia5/mcTPQ1tb8SY9VV0vv5sOfOZxZW
vBveNz6DC11nhWeUz2Shzwn/hvZqSJ9n1vskpDXZ/0nnLvQ1tX8W442Q/jZ8
GuO1kD4TS0P63mT851G/8Bnl2mKv/xT1hZCeO5jxKPAJmPt0SPkcx8/2+frR
Z+ytGH+E9Kwv8z2lfrypZT4zi1yHZ/Vpa2Lfp3yd7y9wzALX4ay+ifp1SJ/j
BY5j7nTPtqN/N5Z4Dsx71hoW+pp5X8b4KqS/HQsdz5j/AwNicew=
          "]], 
         PolygonBox[CompressedData["
1:eJwt0stKQlEUxvF9xB6kQfQQDnuDHqFBw3oQLxkllJWXEilTEAJnvUERVnRX
81KRZVaU2dX+C7/Bj3U4Z7vXzdGp2ckZn3NuDH5ce859IYs8LvGNTeTQwxVC
WMSH3tnzBpq4wwoi6OMTGYTRgo+EJeIcKqhhHtPkrxJH+L5LjGKAOhZQwB4c
34vEcR7butPuWkUXx1hGEmV4nN8hTnD+nHiEJdV0iAesIY1n3OuulGp7QkI1
PnrDGqP6TQO3iCOIG284w7xqsNldYEszPFPOtGbUUc6UcpziFesIUO8b8R0x
zdx6aWq21tMJ9jX7uGZbVq8l9drVLKznP+3EdrGNF+04p5w/mrHN1mo+wK/O
xvTfGGgXWe2iod6L2l1Fu7Qd/gN9wmla
          "]]}]}, {}, {}, {}, {}}, 
     {GrayLevel[0], AbsoluteThickness[1.6], LineBox[CompressedData["
1:eJwt0UkuxEEUB+Bu3ea5cQAbwxVwhpa4gKTtSYh5nrqxtWPnABzAjq0pQXcM
CyREWIh51r5/WHz5Vary6qVe1Sa62jrDoVColxyCdQ2NtBCnnR5SLLPGJhlu
yVKlsJ5mWumgnwEGGWKYEUYZY5wJJplimhlmSZJijnkW6CNBnCbqiPGj/w1p
NlhliSTrzrvlojwk6pHnMssHZ1wSsX8g79jniHfegvv5ZpdnnnjklBde2SbN
FRfhv2FuyS+O+eSEex7IsMM1e8HclKzIBlkdzJMYlVRQThmllFBMEYUUkE8e
uUSJ/P/nLzl/P4E=
       "]], 
      LineBox[{483, 487, 472, 466, 491, 492, 478, 517, 477, 479, 494, 493, 
       496, 489, 490, 484, 514, 465, 513, 483}]}}], 
   GraphicsComplexBox[CompressedData["
1:eJxd1MtJBEEYReHBzQiCWu/3wrUIggkYgggmIOjWlQhmohjLgKGoYBxOF9bf
1Cm6ab7l6YJ7dv90+3Cw2Wy+9u/yfezn+Pqqn5P/7ymsYA0b2MIO9nCAI5zg
DBe4wk08enff5/vnVHpnK1jDBrawgz0c4AgnOMMFrnATj96fhbu1d7aCNWxg
CzvYwwGOcIIzXOAKN/HoPXy+2T7fKOmdrWANG9jCDvZwgCOc4AwXuMJNPHov
+oWvvbMVrGEDW9jBHg5whBOc4QJXuIlH7+12+QFaemcrWMMGtrCDPRzgCCc4
wwWucBOP3pflurdGemcrWMMGtrCDPRzgCCc4wwWucBOP3o+35ay9sxWsYQNb
2MEeDnCEE5zhAle4iUfvZ99rK72zFaxhA1vYwR4OcIQTnOECV7iJR+9v3+u1
d7aCNWxgCzvYwwGOcIIzXOAKN/HoPep77aR3toI1bGALO9jDAY5wgjNc4Ao3
8ei97Hu99s5WsIYNbGEHezjAEU5whgtc4SYevXd9r730zlawhg1sYQd7OMAR
TnCGC1zhJh69r32vg/TOVrCGDWxhB3s4wBFOcIYLXOEmHr3vfa/X3tkK1rCB
LexgDwc4wgnOcIEr3MR/fQEIKw==
    "], {{
      {GrayLevel[0.5], AbsoluteThickness[1.6], Opacity[0.1], EdgeForm[None], 
       GraphicsGroupBox[
        TagBox[PolygonBox[CompressedData["
1:eJwBIQPe/CFib1JiAgAAAMQAAAAEAAAAAQIREAIDEhEDBBMSCwwbGgwNHBsF
BhUUBgcWFQQFFBMJChkYCgsaGQgJGBcNDh0cFhcmJRARIB8REiEgMjNCQRUW
JSQODx4dExQjIhITIiEXGCcmFBUkIwcIFxYYGSgnGRopKCAhMC8cHSwrHR4t
LBscKyofIC8uJSY1NCEiMTAjJDMyJCU0MyYnNjUoKTg3LzA/PikqOTgqKzo5
GhsqKSwtPDsrLDs6Li8+PTAxQD8xMkFAJyg3NjM0Q0IiIzIxNDVEQ1ZXZmU5
OklINjdGRTc4R0ZAQVBPODlIRz9AT046O0pJPT5NTD4/Tk07PEtKQUJRUElK
WVhDRFNSREVUU0VGVVRCQ1JRRkdWVUhJWFdHSFdWSktaWUxNXFtNTl1cT1Bf
XtDR4N9UVWRjUVJhYFJTYmFbXGtqU1RjYllaaWhVVmVkV1hnZlhZaGdcXWxr
XV5tbGRldHNfYG9uYGFwb1BRYF9eX25tYWJxcGJjcnFlZnV0Zmd2dWNkc3I1
NkVEZ2h3dmhpeHdqa3p5b3B/fmxtfHttbn18dXaFhG5vfn10dYSDcHGAf3Jz
goFzdIOCcXKBgHZ3hoV/gI+OeXqJiHp7iol7fIuKd3iHhnx9jIt+f46NfX6N
jICBkI+BgpGQgoOSkYOEk5KEhZSTiYqZmIqLmpmGh5aViImYl4uMm5qOj56d
j5CfnoyNnJuNjp2chYaVlJCRoJ+Sk6Khl5inppOUo6KUlaSjlZalpJiZqKeR
kqGgmZqpqJqbqqmbnKuqnJ2sq2tse3qdnq2sn6CvrqOks7KgobCvoaKxsKqr
urmio7Kxqaq5uKSltLOnqLe2qKm4t6usu7qsrby7s7TDwq6vvr2vsL++np+u
ra2uvbywscC/sbLBwLW2xcS2t8bFsrPCwaantrVOT15dt7jHxrm6yci9vs3M
vr/Ozbu8y8q8vczLv8DPzsLD0tHExdTTwMHQz8HC0dC6u8rJxcbV1MfI19bL
zNvayMnY18nK2djKy9rZzM3c28bH1tXNzt3czs/e3c/Q3964ucjH0dLh4IBH
XJA=
          "]],
         Annotation[#, "Charting`Private`Tag$4590#1"]& ]]}, {}, {}, {}, {}}, 
     {RGBColor[0.368417, 0.506779, 0.709798], 
      LineBox[{2, 1, 16, 31, 46, 61, 76, 91, 106, 121, 136, 151, 166, 181, 
       196, 211, 212, 213, 214, 215, 216, 217, 218, 219, 220, 221, 222, 223, 
       224, 225, 210, 195, 180, 165, 150, 135, 120, 105, 90, 75, 60, 45, 30, 
       15, 14, 13, 12, 11, 10, 9, 8, 7, 6, 5, 4, 3, 2}]}}], {{}, {}, 
    TagBox[
     {GrayLevel[0], Thickness[Tiny], Opacity[1.], Dashing[{Small, Small}], 
      FaceForm[Opacity[0.3]], LineBox[CompressedData["
1:eJxTTMoPSmViYGAwAWIQnQYGfA5nz4CAiMM1s2UH969B8N3Yn8lIfkbw333J
alvYzQ/n/5/3XpGdVwDOL5VUfXo9CMH3t7rbOHkegn+Xo9fD8SmCf752/4ub
hoJw/gaP3Lc8tQi+60EhGaPDCL7dAysVJ34hOP/1mqgwlzAEv/381zcPZiPx
ZwjHZjxH8K35Nb8/1BWG84N1Dma5VSH4UfOvOLkeRfBFD9x3MeMWgfNN2nMV
hMIRfPY/n1QfzEXw7cR/s8x8heCndNR5vDEVRcgv/7nVsAbBr8n5/ifxBIKf
d/9Nbgu/GCL8VsQ6O4Yi+FPEAz+9WIDg95rYnG56juC/+r6ylt1EHM43E5w8
Ra0eiX+j+Kr5UQR/luv198aCEnD+pgQjE6UIBH/nRY67q+Yi+MovE+PlXiL4
Tus2cbfoS8L5RyXbJl6pRvD/GAU6ih9G8JUWTQ/9wiEF56/enuC8JwTBf1ml
GF02G8HvepLiI/0CwZdaorwoylgazo8TvKXYU4ngs6kKV684iuAnP3P+t41H
Bs5f9/f90/ggBD92t9zyz3MR/ANqrpMqnyD4v3T2JF3jloXzjcEAwQcAMna0
IQ==
       "]]},
     Annotation[#, "Charting`Private`Tag$4615#1"]& ]}, {{}, {}, 
    TagBox[
     {GrayLevel[0], Thickness[Tiny], Opacity[1.], Dashing[{Small, Small}], 
      FaceForm[Opacity[0.3]], LineBox[CompressedData["
1:eJxTTMoPSmViYGAwAWIQDQFCDhCaxQHGd5sfqGj/G8HvtVvsVPeNFc7XcRN4
4CDOAed3ql05+1KYC87PvrU/ZQYbD5yfEF4a1q3Mh1B/zcHHiE8Azn/9dLXU
QXlBOF/g/qq9QTpCcP4Ul6sd19WE4fyFfSmNdWYicD6vq/wiCRNRON/6ae70
rTpicP7nTMVdJVbicD5XNAOrupkEnL/KwKX2t5sknM/zQfrUpSApOP+ctLz9
XB9pOF9Sp/1hZ7QMnH94hdSazAhZOP8bp/CS7Cw5hP9C5hcUlMvD+Qptq41M
LBXgfP4rO50dDyL4ejfuvnB3UETwL3r/OL8HwS+2yZF76awE5z+PXXTj90EE
f8HHrpXzvZThfKuqvU+OXEDwWXaybnnsqwLnC2UxzJp8FcEPuCggYhuiCufn
62b/SL+A4F/+Xf5ZOVwNzk9rmNV08wqCb1eer6EQqw7nu6pEJSXcQfD1jvWx
KUVqwPnRt0oPljxA8HcsKRI4GKcJ50c+VCyb9xzBvy0k7fY3VwvO7/2luSr0
NYLfEvJaxb5YG85flXLIWOkTgr8x8/GatjwdOP/vg202NV8R/Eq+BQnZxbpw
vg17wIatOxF8CK3nAACZgLSL
       "]]},
     Annotation[#, "Charting`Private`Tag$4639#1"]& ]}},
  AspectRatio->1,
  BaseStyle->{FontFamily -> "Open Sans", FontSize -> 14},
  DisplayFunction->Identity,
  Frame->True,
  FrameLabel->{
    FormBox[
    "\"\[Beta] (\[Times]\\!\\(\\*SuperscriptBox[\\(10\\), \\(-5\\)]\\))\"", 
     TraditionalForm], 
    FormBox["\"Period (years)\"", TraditionalForm]},
  FrameTicks->{{Automatic, Automatic}, {Automatic, Automatic}},
  GridLinesStyle->Directive[
    GrayLevel[0.5, 0.4]],
  ImageSize->400,
  Method->{
   "DefaultBoundaryStyle" -> Automatic, "DefaultColorFunction" -> 
    "M10DefaultDensityGradient"},
  PlotLabel->FormBox["\"Sweden\"", TraditionalForm],
  PlotRange->{{3.8, 7.3}, {3, 15}},
  PlotRangeClipping->True,
  PlotRangePadding->{Automatic, Automatic},
  Ticks->{Automatic, Automatic}]], "Output",
 CellChangeTimes->{3.7707286551824827`*^9, 3.7707588720634604`*^9}]
}, Open  ]]
}, Open  ]]
}, Open  ]]
},
WindowSize->{1063, 856},
WindowMargins->{{Automatic, 234}, {62, Automatic}},
FrontEndVersion->"11.0 for Mac OS X x86 (32-bit, 64-bit Kernel) (September \
21, 2016)",
StyleDefinitions->"Default.nb"
]
(* End of Notebook Content *)

(* Internal cache information *)
(*CellTagsOutline
CellTagsIndex->{}
*)
(*CellTagsIndex
CellTagsIndex->{}
*)
(*NotebookFileOutline
Notebook[{
Cell[CellGroupData[{
Cell[580, 22, 93, 1, 114, "Title"],
Cell[676, 25, 773, 14, 227, "Text"],
Cell[1452, 41, 193, 4, 39, "Input"],
Cell[CellGroupData[{
Cell[1670, 49, 143, 2, 80, "Section"],
Cell[1816, 53, 1080, 18, 66, "Input"],
Cell[2899, 73, 344, 7, 39, "Input"],
Cell[3246, 82, 392, 9, 92, "Input"],
Cell[3641, 93, 434, 12, 39, "Input"],
Cell[CellGroupData[{
Cell[4100, 109, 6360, 156, 1288, "Input"],
Cell[10463, 267, 499, 10, 50, "Message"],
Cell[10965, 279, 499, 10, 50, "Message"],
Cell[11467, 291, 501, 10, 29, "Message"],
Cell[11971, 303, 425, 8, 29, "Message"],
Cell[12399, 313, 123755, 2053, 551, "Output"]
}, Open  ]]
}, Open  ]],
Cell[CellGroupData[{
Cell[136203, 2372, 100, 1, 80, "Section"],
Cell[136306, 2375, 1413, 22, 39, "Input"],
Cell[137722, 2399, 488, 14, 59, "Input"],
Cell[138213, 2415, 356, 8, 39, "Input"],
Cell[138572, 2425, 484, 14, 59, "Input"],
Cell[139059, 2441, 506, 10, 92, "Input"],
Cell[CellGroupData[{
Cell[139590, 2455, 6666, 162, 1322, "Input"],
Cell[146259, 2619, 494, 9, 50, "Message"],
Cell[146756, 2630, 494, 9, 50, "Message"],
Cell[147253, 2641, 491, 9, 29, "Message"],
Cell[147747, 2652, 424, 8, 29, "Message"],
Cell[148174, 2662, 113409, 1886, 539, "Output"]
}, Open  ]]
}, Open  ]],
Cell[CellGroupData[{
Cell[261632, 4554, 144, 2, 80, "Section"],
Cell[261779, 4558, 1450, 22, 39, "Input"],
Cell[263232, 4582, 570, 16, 59, "Input"],
Cell[263805, 4600, 362, 7, 39, "Input"],
Cell[264170, 4609, 610, 17, 59, "Input"],
Cell[264783, 4628, 800, 14, 92, "Input"],
Cell[CellGroupData[{
Cell[265608, 4646, 6802, 164, 1296, "Input"],
Cell[272413, 4812, 96846, 1615, 551, "Output"]
}, Open  ]]
}, Open  ]]
}, Open  ]]
}
]
*)
