# Supplementary material for: Emergence of oscillations in a simple epidemic model with demographic data
Source: R Soc Open Sci. 2020 Jan 29;7(1):191187. doi: 10.1098/rsos.191187 (PMC7029885; doi:10.1098/rsos.191187)
Supplement: Figure 7.nb [file rsos191187supp16.nb]

(* Content-type: application/vnd.wolfram.mathematica *)

(*** Wolfram Notebook File ***)
(* http://www.wolfram.com/nb *)

(* CreatedBy='Mathematica 11.0' *)

(*CacheID: 234*)
(* Internal cache information:
NotebookFileLineBreakTest
NotebookFileLineBreakTest
NotebookDataPosition[       158,          7]
NotebookDataLength[    372429,       7248]
NotebookOptionsPosition[    369215,       7154]
NotebookOutlinePosition[    369837,       7176]
CellTagsIndexPosition[    369794,       7173]
WindowFrame->Normal*)

(* Beginning of Notebook Content *)
Notebook[{

Cell[CellGroupData[{
Cell["Figure 7", "Title",
 CellChangeTimes->{{3.770726173771624*^9, 3.7707261817992907`*^9}, {
  3.770728732160123*^9, 3.770728732486514*^9}}],

Cell["\<\
Copyright (c) 2019 Raj Saha (rsaha@bates.edu) and Meredith Greer \
(mgreer@bates.edu)

Permission is hereby granted, free of charge, to any person obtaining a copy
of this software and associated documentation files (the \"Software\"), to deal
in the Software without restriction, including without limitation the rights
to use, copy, modify, merge, publish, distribute, sub-license, and/or sell
copies of the Software, and to permit persons to whom the Software is
furnished to do so, subject to the following conditions : The above copyright \
notice and this permission notice shall be included in all copies or \
substantial portions of the Software.\
\>", "Text",
 CellChangeTimes->{{3.77066930474422*^9, 3.7706693611956053`*^9}},
 FontColor->GrayLevel[0.5]],

Cell[BoxData[
 RowBox[{
  RowBox[{"SetDirectory", "[", 
   RowBox[{"NotebookDirectory", "[", "]"}], "]"}], ";"}]], "Input",
 CellChangeTimes->{{3.7706695941669073`*^9, 3.7706695971808147`*^9}}],

Cell[BoxData[
 RowBox[{"Clear", "[", 
  RowBox[{"\[Beta]", ",", "\[Delta]", ",", "\[Mu]", ",", "\[Alpha]"}], 
  "]"}]], "Input",
 CellChangeTimes->{{3.7455857327686987`*^9, 3.745585766025878*^9}, {
  3.75439661958455*^9, 3.7543966203835983`*^9}}],

Cell[BoxData[
 RowBox[{
  RowBox[{
   RowBox[{"f", "[", 
    RowBox[{"\[Alpha]_", ",", "\[Beta]_", ",", "\[Delta]_", ",", "\[Mu]_"}], 
    "]"}], "=", 
   RowBox[{
    RowBox[{
     SuperscriptBox["\[Alpha]", "2"], 
     SuperscriptBox["\[Beta]", "2"]}], "-", 
    RowBox[{"4", "\[Alpha]", " ", "\[Beta]", " ", 
     SuperscriptBox["\[Mu]", "2"]}], "+", 
    RowBox[{"4", "\[Delta]", " ", 
     SuperscriptBox["\[Mu]", "3"]}]}]}], ";"}]], "Input"],

Cell[BoxData[
 RowBox[{
  RowBox[{
   RowBox[{"periods", "[", 
    RowBox[{"\[Alpha]_", ",", "\[Beta]_", ",", "\[Delta]_", ",", "\[Mu]_"}], 
    "]"}], "=", 
   FractionBox[
    RowBox[{"2", " ", "\[Pi]"}], 
    SqrtBox[
     RowBox[{"-", 
      RowBox[{"(", 
       RowBox[{
        SuperscriptBox[
         RowBox[{"(", 
          FractionBox[
           RowBox[{"\[Alpha]", " ", "\[Beta]"}], 
           RowBox[{"2", "\[Mu]"}]], ")"}], "2"], "-", 
        RowBox[{"\[Alpha]", " ", "\[Beta]"}], "+", 
        RowBox[{"\[Delta]", " ", "\[Mu]"}]}], ")"}]}]]]}], ";"}]], "Input",
 CellChangeTimes->{{3.744503962656966*^9, 3.744503968574338*^9}}],

Cell[CellGroupData[{

Cell["Japan Hida", "Section",
 CellChangeTimes->{{3.744495501243472*^9, 3.744495508937147*^9}, {
  3.770728755735566*^9, 3.770728756341434*^9}}],

Cell[BoxData[
 RowBox[{
  RowBox[{"data\[Alpha]totvsdelta", "=", 
   RowBox[{"Import", "[", "\"\<JapanHida_alphatot_vs_delta.dat\>\"", "]"}]}], 
  ";"}]], "Input",
 CellChangeTimes->{
  3.743163687074375*^9, {3.743171372624283*^9, 3.743171373516191*^9}, 
   3.7450741118150806`*^9, 3.745074157624683*^9, {3.77072878787844*^9, 
   3.770728791348853*^9}, 3.770758749683959*^9}],

Cell[BoxData[{
 RowBox[{
  RowBox[{"\[Alpha]maxHida", "=", 
   RowBox[{"Max", "[", 
    RowBox[{"data\[Alpha]totvsdelta", "\[LeftDoubleBracket]", 
     RowBox[{";;", ",", "1"}], "\[RightDoubleBracket]"}], "]"}]}], 
  ";"}], "\[IndentingNewLine]", 
 RowBox[{
  RowBox[{
   RowBox[{"\[Alpha]minHida", "=", 
    RowBox[{"Min", "[", 
     RowBox[{"data\[Alpha]totvsdelta", "\[LeftDoubleBracket]", 
      RowBox[{";;", ",", "1"}], "\[RightDoubleBracket]"}], "]"}]}], ";"}], 
  "\[IndentingNewLine]"}], "\[IndentingNewLine]", 
 RowBox[{
  RowBox[{"\[Delta]maxHida", "=", 
   RowBox[{"Max", "[", 
    RowBox[{"data\[Alpha]totvsdelta", "\[LeftDoubleBracket]", 
     RowBox[{";;", ",", "2"}], "\[RightDoubleBracket]"}], "]"}]}], 
  ";"}], "\[IndentingNewLine]", 
 RowBox[{
  RowBox[{"\[Delta]minHida", "=", 
   RowBox[{"Min", "[", 
    RowBox[{"data\[Alpha]totvsdelta", "\[LeftDoubleBracket]", 
     RowBox[{";;", ",", "2"}], "\[RightDoubleBracket]"}], "]"}]}], 
  ";"}]}], "Input",
 CellChangeTimes->{{3.749809147810521*^9, 3.749809189022402*^9}, {
  3.770728795732375*^9, 3.770728797436077*^9}}],

Cell[BoxData[{
 RowBox[{
  RowBox[{"\[Beta]HIGHHIDA", "=", 
   RowBox[{
    FractionBox[
     RowBox[{"R0", " ", "\[Delta]", " ", "\[Mu]"}], "\[Alpha]"], "/.", 
    RowBox[{"{", 
     RowBox[{
      RowBox[{"R0", "\[Rule]", "7"}], ",", 
      RowBox[{"\[Delta]", "\[Rule]", "\[Delta]maxHida"}], ",", 
      RowBox[{"\[Mu]", "\[Rule]", "26"}], ",", 
      RowBox[{"\[Alpha]", "\[Rule]", "\[Alpha]minHida"}]}], "}"}]}]}], 
  ";"}], "\[IndentingNewLine]", 
 RowBox[{
  RowBox[{"\[Beta]LOWHIDA", "=", 
   RowBox[{
    FractionBox[
     RowBox[{"R0", " ", "\[Delta]", " ", "\[Mu]"}], "\[Alpha]"], "/.", 
    RowBox[{"{", 
     RowBox[{
      RowBox[{"R0", "\[Rule]", "3.5"}], ",", 
      RowBox[{"\[Delta]", "\[Rule]", "\[Delta]minHida"}], ",", 
      RowBox[{"\[Mu]", "\[Rule]", "15.2"}], ",", 
      RowBox[{"\[Alpha]", "\[Rule]", "\[Alpha]maxHida"}]}], "}"}]}]}], 
  ";"}]}], "Input",
 CellChangeTimes->{{3.7498092345456247`*^9, 3.7498093054600897`*^9}, {
  3.770728801252214*^9, 3.770728802595883*^9}}],

Cell[BoxData[
 RowBox[{
  RowBox[{"dataFamine\[Alpha]totvsdelta", "=", 
   RowBox[{
   "Import", "[", "\"\<JapanHida_famine_alphatot_vs_delta.dat\>\"", "]"}]}], 
  ";"}]], "Input",
 CellChangeTimes->{{3.743500471796248*^9, 3.743500483655065*^9}, 
   3.745074111826468*^9, 3.7450741576372337`*^9, {3.770728823979452*^9, 
   3.770728827722392*^9}, 3.770758749694393*^9}],

Cell[BoxData[{
 RowBox[{
  RowBox[{"norottxt", "=", 
   RowBox[{"Graphics", "[", 
    RowBox[{"Text", "[", 
     RowBox[{
      RowBox[{"Style", "[", 
       RowBox[{"\"\<No Oscillations\>\"", ",", 
        RowBox[{"FontFamily", "\[Rule]", "\"\<Open Sans\>\""}]}], "]"}], ",", 
      
      RowBox[{"{", 
       RowBox[{"140", ",", "0.1"}], "}"}]}], "]"}], "]"}]}], 
  ";"}], "\[IndentingNewLine]", 
 RowBox[{
  RowBox[{"norottxt", "=", 
   RowBox[{"Text", "[", 
    RowBox[{
     RowBox[{"Style", "[", 
      RowBox[{"\"\<No Oscillations\>\"", ",", 
       RowBox[{"FontFamily", "\[Rule]", "\"\<Open Sans\>\""}]}], "]"}], ",", 
     RowBox[{"{", 
      RowBox[{"140", ",", "0.1"}], "}"}]}], "]"}]}], ";"}]}], "Input",
 CellChangeTimes->{{3.7545302001666594`*^9, 3.7545302489841423`*^9}}],

Cell[BoxData[{
 RowBox[{
  RowBox[{"colorscheme", "=", "\"\<BlueGreenYellow\>\""}], 
  ";"}], "\[IndentingNewLine]", 
 RowBox[{
  RowBox[{"colorscheme", "=", "\"\<ThermometerColors\>\""}], ";"}]}], "Input",\

 CellChangeTimes->{{3.757682492530136*^9, 3.7576825046612673`*^9}, {
  3.757682764579647*^9, 3.757682773744329*^9}, {3.757682808689019*^9, 
  3.757682811295083*^9}}],

Cell[BoxData[
 RowBox[{
  RowBox[{"SetOptions", "[", 
   RowBox[{
    RowBox[{"{", 
     RowBox[{
     "ListDensityPlot", ",", "ContourPlot", ",", "ListPlot", ",", 
      "DensityPlot"}], "}"}], ",", 
    RowBox[{"BaseStyle", "\[Rule]", 
     RowBox[{"{", 
      RowBox[{
       RowBox[{"FontFamily", "\[Rule]", "\"\<Open Sans\>\""}], ",", 
       RowBox[{"FontSize", "\[Rule]", "14"}]}], "}"}]}]}], "]"}], 
  ";"}]], "Input",
 CellChangeTimes->{{3.757682992564404*^9, 3.757683002714407*^9}, {
  3.757684100801743*^9, 3.7576841058064404`*^9}}],

Cell[CellGroupData[{

Cell[BoxData[{
 RowBox[{
  RowBox[{"\[Beta]0", "=", "0.018"}], ";"}], "\[IndentingNewLine]", 
 RowBox[{
  RowBox[{
   RowBox[{"\[Tau]", "=", "0"}], ";"}], 
  "\[IndentingNewLine]"}], "\[IndentingNewLine]", 
 RowBox[{
  RowBox[{"\[Mu]", "=", "16"}], ";"}], "\[IndentingNewLine]", 
 RowBox[{
  RowBox[{"\[Beta]0", "=", "0.0148"}], ";"}], "\[IndentingNewLine]", 
 RowBox[{
  RowBox[{
   RowBox[{"\[Mu]0", "=", "\[Mu]"}], ";"}], 
  "\[IndentingNewLine]"}], "\[IndentingNewLine]", 
 RowBox[{
  RowBox[{
   RowBox[{"listperiods", "=", 
    RowBox[{"Flatten", "[", "\[IndentingNewLine]", 
     RowBox[{
      RowBox[{"Table", "[", "\[IndentingNewLine]", 
       RowBox[{
        RowBox[{"If", "[", "\[IndentingNewLine]", 
         RowBox[{
          RowBox[{
           RowBox[{"f", "[", 
            RowBox[{
            "\[Alpha]", ",", "\[Beta]0", ",", "\[Delta]", ",", "\[Mu]0"}], 
            "]"}], "<", "\[Tau]"}], ",", "\[IndentingNewLine]", 
          RowBox[{"{", 
           RowBox[{"\[Alpha]", ",", "\[Delta]", ",", 
            RowBox[{"Re", "[", 
             RowBox[{"periods", "[", 
              RowBox[{
              "\[Alpha]", ",", "\[Beta]0", ",", "\[Delta]", ",", "\[Mu]0"}], 
              "]"}], "]"}]}], "}"}], ",", "\[IndentingNewLine]", 
          RowBox[{"Unevaluated", "[", 
           RowBox[{"Sequence", "[", "]"}], "]"}]}], "\[IndentingNewLine]", 
         "]"}], ",", "\[IndentingNewLine]", 
        RowBox[{"{", 
         RowBox[{"\[Alpha]", ",", "1", ",", "200", ",", "1"}], "}"}], ",", 
        "\[IndentingNewLine]", 
        RowBox[{"{", 
         RowBox[{"\[Delta]", ",", "0.01", ",", "0.15", ",", "0.01"}], "}"}]}],
        "]"}], ",", "\[IndentingNewLine]", "1"}], "]"}]}], ";"}], 
  "\[IndentingNewLine]", "\[IndentingNewLine]", 
  "\[IndentingNewLine]"}], "\[IndentingNewLine]", 
 RowBox[{"fig1", "=", 
  RowBox[{"Show", "[", "\[IndentingNewLine]", "\[IndentingNewLine]", 
   RowBox[{
    RowBox[{"ListDensityPlot", "[", 
     RowBox[{"listperiods", ",", 
      RowBox[{"PlotRange", "\[Rule]", "All"}], ",", 
      RowBox[{"(*", 
       RowBox[{
        RowBox[{"Contours", "\[Rule]", "20"}], ",", 
        RowBox[{"ContourStyle", "\[Rule]", "None"}], ","}], "*)"}], 
      "\[IndentingNewLine]", 
      RowBox[{"RegionFunction", "\[Rule]", 
       RowBox[{"Function", "[", 
        RowBox[{
         RowBox[{"{", 
          RowBox[{"x", ",", "y", ",", "z"}], "}"}], ",", 
         RowBox[{
          RowBox[{
           RowBox[{
            SuperscriptBox["x", "2"], 
            SuperscriptBox["0.015", "2"]}], "-", 
           RowBox[{"4", "x", " ", "0.015", " ", 
            SuperscriptBox["20", "2"]}], "+", 
           RowBox[{"4", "y", " ", "20"}]}], "<", "\[Tau]"}]}], "]"}]}], ",", 
      "\[IndentingNewLine]", 
      RowBox[{"(*", 
       RowBox[{
        RowBox[{"ColorFunction", "\[Rule]", 
         RowBox[{"ColorData", "[", "\"\<Pastel\>\"", "]"}]}], ","}], "*)"}], 
      RowBox[{"(*", 
       RowBox[{
        RowBox[{"PlotLegends", "\[Rule]", 
         RowBox[{"Table", "[", 
          RowBox[{"i", ",", 
           RowBox[{"{", 
            RowBox[{"i", ",", "5", ",", "20"}], "}"}]}], "]"}]}], ","}], 
       "*)"}], "\[IndentingNewLine]", "\[IndentingNewLine]", 
      RowBox[{"PlotLegends", "\[Rule]", 
       RowBox[{"BarLegend", "[", 
        RowBox[{
         RowBox[{"Table", "[", 
          RowBox[{"i", ",", 
           RowBox[{"{", 
            RowBox[{"i", ",", "2", ",", "17", ",", "0.5"}], "}"}]}], "]"}], 
         ",", "\[IndentingNewLine]", 
         RowBox[{"LegendLabel", "\[Rule]", 
          RowBox[{"Text", "[", 
           RowBox[{"Style", "[", 
            RowBox[{"\"\<Period (years)\>\"", ",", 
             RowBox[{"FontFamily", "\[Rule]", "\"\<Open Sans\>\""}], ",", 
             RowBox[{"FontSize", "\[Rule]", "10"}]}], "]"}], "]"}]}]}], 
        "]"}]}], ",", "\[IndentingNewLine]", 
      RowBox[{"ColorFunction", "\[Rule]", 
       RowBox[{"ColorData", "[", 
        RowBox[{"{", 
         RowBox[{"colorscheme", ",", 
          RowBox[{"{", 
           RowBox[{"3.5", ",", "17"}], "}"}]}], "}"}], "]"}]}], ",", 
      "\[IndentingNewLine]", 
      RowBox[{"ColorFunctionScaling", "\[Rule]", "False"}]}], 
     "\[IndentingNewLine]", 
     RowBox[{"(*", 
      RowBox[{"ContourLabels", "\[Rule]", "False"}], "*)"}], 
     "\[IndentingNewLine]", "]"}], ",", "\[IndentingNewLine]", 
    "\[IndentingNewLine]", 
    RowBox[{"ContourPlot", "[", 
     RowBox[{
      RowBox[{"f", "[", 
       RowBox[{"\[Alpha]", ",", "\[Beta]0", ",", "\[Delta]", ",", "\[Mu]0"}], 
       "]"}], ",", 
      RowBox[{"{", 
       RowBox[{"\[Alpha]", ",", "1", ",", "200"}], "}"}], ",", 
      RowBox[{"{", 
       RowBox[{"\[Delta]", ",", "0.01", ",", "0.15"}], "}"}], ",", 
      RowBox[{"PlotLegends", "\[Rule]", "None"}], ",", "\[IndentingNewLine]", 
      
      RowBox[{"Contours", "\[Rule]", 
       RowBox[{"{", "\[Tau]", "}"}]}], ",", "\[IndentingNewLine]", 
      RowBox[{"ContourShading", "\[Rule]", "None"}], ",", 
      "\[IndentingNewLine]", 
      RowBox[{"ContourStyle", "\[Rule]", 
       RowBox[{"{", 
        RowBox[{"{", 
         RowBox[{
          RowBox[{"RGBColor", "[", "\"\<#769FB6\>\"", "]"}], ",", " ", 
          RowBox[{"AbsoluteThickness", "[", "3", "]"}], ",", " ", "Dashed"}], 
         "}"}], "}"}]}], ",", "\[IndentingNewLine]", 
      RowBox[{"PlotLegends", "\[Rule]", "None"}]}], "\[IndentingNewLine]", 
     "]"}], ",", "\[IndentingNewLine]", "\[IndentingNewLine]", 
    "\[IndentingNewLine]", 
    RowBox[{"ListContourPlot", "[", 
     RowBox[{"listperiods", ",", "\[IndentingNewLine]", 
      RowBox[{"Contours", "\[Rule]", 
       RowBox[{"{", "6.6", "}"}]}], ",", "\[IndentingNewLine]", 
      RowBox[{"ContourStyle", "\[Rule]", 
       RowBox[{"{", 
        RowBox[{"Dashed", ",", "Thick"}], "}"}]}], ",", "\[IndentingNewLine]", 
      RowBox[{"ContourShading", "\[Rule]", 
       RowBox[{"{", 
        RowBox[{"{", 
         RowBox[{"White", ",", " ", 
          RowBox[{"Opacity", "[", "0", "]"}]}], "}"}], "}"}]}], ",", 
      "\[IndentingNewLine]", 
      RowBox[{"PlotRange", "\[Rule]", 
       RowBox[{"{", 
        RowBox[{"5.2", ",", "8"}], "}"}]}]}], "\[IndentingNewLine]", "]"}], 
    ",", "\[IndentingNewLine]", "\[IndentingNewLine]", 
    RowBox[{"ListContourPlot", "[", 
     RowBox[{"listperiods", ",", "\[IndentingNewLine]", 
      RowBox[{"Contours", "\[Rule]", 
       RowBox[{"{", 
        RowBox[{"5.2", ",", "6.6", ",", "7.9"}], "}"}]}], ",", 
      "\[IndentingNewLine]", 
      RowBox[{"ContourStyle", "\[Rule]", 
       RowBox[{"{", 
        RowBox[{
         RowBox[{"{", "Dashed", "}"}], ",", 
         RowBox[{"{", 
          RowBox[{"Dashed", ",", "Thick"}], "}"}], ",", 
         RowBox[{"{", "Dashed", "}"}]}], "}"}]}], ",", "\[IndentingNewLine]", 
      
      RowBox[{"ContourShading", "\[Rule]", "None"}], ",", " ", 
      RowBox[{"ContourLabels", "\[Rule]", "None"}]}], "\[IndentingNewLine]", 
     "]"}], ",", "\[IndentingNewLine]", "\[IndentingNewLine]", 
    RowBox[{"ListPlot", "[", 
     RowBox[{"data\[Alpha]totvsdelta", ",", 
      RowBox[{"PlotStyle", "\[Rule]", 
       RowBox[{"{", 
        RowBox[{
         RowBox[{"RGBColor", "[", "\"\<#364958\>\"", "]"}], ",", 
         RowBox[{"AbsolutePointSize", "[", "6", "]"}]}], "}"}]}]}], "]"}], 
    ",", "\[IndentingNewLine]", 
    RowBox[{"ListPlot", "[", 
     RowBox[{"dataFamine\[Alpha]totvsdelta", ",", 
      RowBox[{"PlotStyle", "\[Rule]", 
       RowBox[{"{", 
        RowBox[{
         RowBox[{"RGBColor", "[", "\"\<#F45B69\>\"", "]"}], ",", 
         RowBox[{"AbsolutePointSize", "[", "6", "]"}]}], "}"}]}]}], "]"}], 
    ",", "\[IndentingNewLine]", "\[IndentingNewLine]", 
    RowBox[{"Graphics", "[", 
     RowBox[{"Text", "[", 
      RowBox[{
       RowBox[{"Style", "[", 
        RowBox[{"\"\<7.9 y\>\"", ",", 
         RowBox[{"FontFamily", "\[Rule]", "\"\<Open Sans\>\""}]}], "]"}], ",", 
       RowBox[{"{", 
        RowBox[{"130", ",", "0.072"}], "}"}]}], "]"}], "]"}], ",", 
    "\[IndentingNewLine]", 
    RowBox[{"Graphics", "[", 
     RowBox[{"Text", "[", 
      RowBox[{
       RowBox[{"Style", "[", 
        RowBox[{"\"\<6.6 y\>\"", ",", 
         RowBox[{"FontFamily", "\[Rule]", "\"\<Open Sans\>\""}]}], "]"}], ",", 
       RowBox[{"{", 
        RowBox[{"158", ",", "0.08"}], "}"}]}], "]"}], "]"}], ",", 
    "\[IndentingNewLine]", 
    RowBox[{"Graphics", "[", 
     RowBox[{"Text", "[", 
      RowBox[{
       RowBox[{"Style", "[", 
        RowBox[{"\"\<5.2 y\>\"", ",", 
         RowBox[{"FontFamily", "\[Rule]", "\"\<Open Sans\>\""}]}], "]"}], ",", 
       RowBox[{"{", 
        RowBox[{"180", ",", "0.068"}], "}"}]}], "]"}], "]"}], ",", 
    "\[IndentingNewLine]", "\[IndentingNewLine]", 
    RowBox[{"(*", 
     RowBox[{
      RowBox[{"Graphics", "[", 
       RowBox[{"Text", "[", 
        RowBox[{
         RowBox[{"Style", "[", 
          RowBox[{"\"\<No Oscillations\>\"", ",", 
           RowBox[{"FontFamily", "\[Rule]", "\"\<Open Sans\>\""}]}], "]"}], 
         ",", 
         RowBox[{"{", 
          RowBox[{"140", ",", "0.1"}], "}"}]}], "]"}], "]"}], ","}], "*)"}], 
    "\[IndentingNewLine]", "\[IndentingNewLine]", 
    RowBox[{"(*", 
     RowBox[{
      RowBox[{"PlotLabel", "\[Rule]", " ", 
       RowBox[{"StringJoin", "[", 
        RowBox[{
        "\"\<Hida district, Japan\\nOscillation periods of autonomous \
system\\n\[Beta] = \>\"", ",", 
         RowBox[{"ToString", "[", "\[Beta]0", "]"}], ",", "\"\<, \[Mu] =\>\"",
          ",", 
         RowBox[{"ToString", "[", " ", "\[Mu]0", "]"}], ",", "\"\<\\n\>\""}], 
        "]"}]}], ","}], "*)"}], "\[IndentingNewLine]", 
    RowBox[{"PlotLabel", "\[Rule]", " ", 
     RowBox[{"StringJoin", "[", 
      RowBox[{
      "\"\<Hida district, Japan\\n\!\(\*SuperscriptBox[\(\[Beta]\), \(*\)]\) \
= \>\"", ",", 
       RowBox[{"ToString", "[", "\[Beta]0", "]"}], ",", 
       "\"\<, \!\(\*SuperscriptBox[\(\[Mu]\), \(*\)]\) =\>\"", ",", 
       RowBox[{"ToString", "[", " ", "\[Mu]0", "]"}]}], "]"}]}], ",", 
    "\[IndentingNewLine]", 
    RowBox[{"FrameLabel", "\[Rule]", 
     RowBox[{"{", 
      RowBox[{"\"\<\[Alpha]\>\"", ",", "\"\<\[Delta]\>\""}], "}"}]}], ",", 
    "\[IndentingNewLine]", 
    RowBox[{"PlotRange", "\[Rule]", 
     RowBox[{"{", 
      RowBox[{
       RowBox[{"{", 
        RowBox[{"46", ",", "136"}], "}"}], ",", 
       RowBox[{"{", 
        RowBox[{"0.014", ",", "0.125"}], "}"}]}], "}"}]}], ",", 
    "\[IndentingNewLine]", 
    RowBox[{"ImageSize", "\[Rule]", "400"}]}], "\[IndentingNewLine]", 
   "]"}]}]}], "Input",
 CellChangeTimes->{{3.7503517192264633`*^9, 3.750351750604108*^9}, {
   3.750351787168621*^9, 3.750351787582*^9}, {3.750351830020088*^9, 
   3.750351834114561*^9}, {3.750351869855412*^9, 3.7503518778035803`*^9}, {
   3.750351944230342*^9, 3.750351967089706*^9}, {3.750352044740522*^9, 
   3.750352098331777*^9}, {3.753791714864538*^9, 3.753791721030654*^9}, {
   3.75379176167902*^9, 3.75379176869209*^9}, {3.753793019119581*^9, 
   3.7537931737839937`*^9}, {3.753794408833159*^9, 3.753794410087207*^9}, {
   3.753794948412509*^9, 3.753794960565201*^9}, {3.753794994197794*^9, 
   3.7537949985271387`*^9}, {3.753795040628791*^9, 3.753795041179186*^9}, {
   3.7538023290524693`*^9, 3.7538023356241093`*^9}, {3.753802415914015*^9, 
   3.7538024326819468`*^9}, {3.7538025109283323`*^9, 3.753802517383823*^9}, {
   3.753802576536893*^9, 3.753802583701665*^9}, 3.7538026188463717`*^9, {
   3.753802656892742*^9, 3.75380271090427*^9}, {3.7542315958475924`*^9, 
   3.75423163373645*^9}, {3.754231734854145*^9, 3.75423177958245*^9}, 
   3.754231815038488*^9, {3.754243132698432*^9, 3.75424340637149*^9}, {
   3.7542434462939568`*^9, 3.754243515052993*^9}, {3.754250924380879*^9, 
   3.754250996306285*^9}, {3.754251173923505*^9, 3.754251193198587*^9}, {
   3.754252254052369*^9, 3.754252303703526*^9}, {3.754255707710442*^9, 
   3.754255713660582*^9}, {3.754255763053071*^9, 3.754255808962306*^9}, {
   3.754255920904986*^9, 3.754255975605464*^9}, {3.7542658867656717`*^9, 
   3.754265927616929*^9}, {3.754393827308071*^9, 3.7543938297280283`*^9}, {
   3.754393861959268*^9, 3.7543938723729877`*^9}, 3.754393914683511*^9, {
   3.754394045378256*^9, 3.754394047366467*^9}, 3.754501954034622*^9, {
   3.754502025711726*^9, 3.7545020577672787`*^9}, {3.754502640857163*^9, 
   3.754502641205317*^9}, {3.754529870636075*^9, 3.754529896362419*^9}, {
   3.7545299294529123`*^9, 3.754529961345252*^9}, {3.754530007300745*^9, 
   3.7545301159164867`*^9}, {3.7545301542728233`*^9, 3.754530172973879*^9}, 
   3.754530490643724*^9, {3.757682431224177*^9, 3.757682470203679*^9}, 
   3.757682510269271*^9, {3.757683011110277*^9, 3.757683053395035*^9}, {
   3.757683083547908*^9, 3.757683113530147*^9}, {3.757683168505508*^9, 
   3.757683194848592*^9}, {3.757683450970973*^9, 3.7576834906396837`*^9}, {
   3.757683708201359*^9, 3.757683712303041*^9}, {3.7576837709201937`*^9, 
   3.757683779256296*^9}, {3.7693569450370483`*^9, 3.769356945352831*^9}, {
   3.770384402330729*^9, 3.770384448208476*^9}, 3.770384505521995*^9, {
   3.7703845525170107`*^9, 3.77038455986935*^9}}],

Cell[BoxData[
 TemplateBox[{GraphicsBox[{
     GraphicsComplexBox[CompressedData["
1:eJx11rmPrdlVh+EjAgLHxGiTGYQQYIPHdq+e5+HO861dc1UEMSS/AGISEhOg
LdkJErKEhIQtIbSAP8LpJoaUnB5KSPVc9U2s43POXu9zvq1a/Tsnf3b3/DcO
h8M//ubh8OX/fv3v2/WXv/WL9/7rL/7q9a9f/x6vf5/Xf8DrP+T1H/H6j3n9
HV5/l9d/wus//YbXf3vz+nu8/z3e/z7vf5/3f8D7P+D9H/L+D3n/R7z/I97/
Me//mPdf4/3XeP8nvP8T3n+d91/n/eL9uv1+eD+vvv/L3/7r/77zy7+/+f4b
nPcG8964/fnw+fD58PnDm5z/Jue/yfl8Pnw+fP7wFue/xflvcT6fD58Pnz+8
zflvc/7bnM/nw+fD5w/vcP47nP8O5/P58Pnw+cO7nP8u57/7DZ//+c15fD98
P3w/fP/wHvPfY/57zH+P+Xw/fD98P3z/8D7z32f++8x/n/l8P3w/fD98//AB
8z9g/gfM/4D5fD98P3w/fP/wIfM/ZP6HzP+Q+Xw/fD98P3z/8BHzP2L+R8z/
iPl8P3w/fD+vfv/vfvrlv3+4Of9jej6m52N6Psbz8e3zwnnhvHBeOC+cd/iE
vk/o+4S+T+j7hD7OC+eF88J54bzDp/R9St+n9H1K36f0cV44L5wXzgvnHT6j
7zP6PqPvM/o+o4/zwnnhvHBeOO/wOX2f0/c5fZ/T9/nt84rzivOK84rz6tXz
fvXV539x08/54fxwfjg/nB/Ob85vzm/Ob85vzm/OP9zh977D732H3/sOv/cd
nt+d2+cX5xfnF+cX5xfnF+eH88P54fxwfjg/nN+c35zfnN+c35zfnH+4y+9/
l9//Lr//XX7/u/z+d/n9Ob84vzi/OL84vzg/nB/OD+eH88P54fzm/Ob85vzm
/Ob85vzDPX7/e/z+9/j97/H73+P3v/fK+V+8+OL/+aeb3495xbxiXjGvmFfM
K+aFeWFemBfmhXlhXpjXzGvmNfOaec28Zl4z73Cf53ef53ef53ef53ef53ef
53ef58e8Yl4xr5hXzCvmFfPCvDAvzAvzwrwwL8xr5jXzmnnNvGZeM6+Zd3jA
83vA83vA83vA83vA83vA83vA82NeMa+YV8wr5hXzinlhXpgX5oV5YV6YF+Y1
85p5zbxmXjOvmdffNO+fb37vhzzPhzzPhzzPhzzPhzzPhzzPh9yfh7fnF/OL
+cX8Yn4xv5hfzC/mh/lhfpgf5of5YX6YH+Y385v5zfxmfjO/md/Mb+YfHvH8
H/H8H/H8H/H8H/H8H/H8H/H8H/H8mV/ML+YX84v5xfxifjE/zA/zw/wwP8wP
88P8ML+Z38xv5jfzm/nN/GZ+M//wmOf/mOf/mOf/mOf/mOf/mOf/mOf/mOfP
/GJ+Mb+YX8wv5hfzi/lhfpgf5of5YX6YH+bn1fnf+vXP/vy1b/3LzfOhp+lp
epqepqfpaXqanqbn8IT78YT78YT78YT78YT78YT78YT78YT7+eR2T9FT9BQ9
RU/RU/QUPUVP0RN6Qk/oCT2hJ/SEntATepqepqfpaXqanqan6Wl6mp7DU+7P
U+7PU+7PU+7PU+7PU+7PU+7PU+7PU+4PPUVP0VP0FD1FT9FT9BQ9oSf0hJ7Q
E3pCT+gJPaGn6Wl6mp6mp+lpepqepqfpOTzj/jzj/jzj/jzj/jzj/jzj/jzj
/jzj/jzj/tBT9BQ9RU/RU/QUPUVPvdrz1XE//dXN86Qv9IW+0Bf6Ql/oC32h
L/Q1fU1f09f0NX1NX9PX9DV9Td/hOfftOfftOfftOfftOfftOfftOfftOfft
Off/+e2+oq/oK/qKvqKv6Cv6ir6ir+gLfaEv9IW+0Bf6Ql/oC32hr+lr+pq+
pq/pa/qavqav6Wv6Di+4fy+4fy+4fy+4fy+4fy+4fy+4fy+4fy+4fy+4f/QV
fUVf0Vf0FX1FX9FX9BV9oS/0hb7QF/pCX+gLfaEv9DV9TV/T1/Q1fU1f09f0
NX1N3+El9+8l9+8l9+8l9+8l9+8l9+8l9+8l9+8l9+/lK32/+/xv/uN/v/2v
N8+f3qK36C16i96it+gteoveorfoDb2hN/SG3tAbekNv6A29oTf0Nr1Nb9Pb
9Da9TW/T2/Q2vU1v03s44v4ecX+PuL9H3N8j7u8R9/eI+3vE/T3i/h5xf4+4
v/QWvUVv0Vv0Fr1Fb9Fb9Ba9RW/oDb2hN/SG3tAbekNv6A29obfpbXqb3qa3
6W16m96mt+ltepvew+T+Tu7v5P5O7u/k/k7u7+T+Tu7v5P5O7u+83TvoHfQO
ege9g95B76B30DvoHfQOeoveorfoLXqL3qK36C16i96it17t/brn375+Pemf
9E/6J/2T/kn/pH/SP+mf9E/6J/2hP/SH/tAf+kN/6A/9oT/0h/7Qv+hf9C/6
F/2L/kX/on/Rv+hf9C/6F/1Nf9Pf9Df9TX/T3/Q3/U1/09/0N/2b/k3/pn/T
v+nf9G/6N/2b/k3/pn/Tfzjm7/sxf9+P+ft+zN/3Y/6+H/P3/Zi/78f8fT/m
7/sxf9+P2UfHt/sH/YP+Qf+gf9A/6B/0D/oH/YP+Qf+gv+gv+ov+or/oL/qL
/qK/6C/6i/6if9I/6Z/0T/on/ZP+Sf+kf9I/6Z/0T/pDf+gP/aE/9If+0B/6
Q3/oD/2hf9G/6F/0L/oX/Yv+Rf+if9G/6F/0r1f7f/7Ft3/9s775+4qn8TSe
xtN4Gk/jaTyNp/E0nsbTeDaejWfj2Xg2no1n49l4Np6NZ+PZeDaewwn74oR9
ccK+OGFfnLAvTtgXJ+yLE/bFCfvihH1xwr44Yd+d3PYMPAPPwDPwDDwDz8Az
8Aw8A8/AM/AMPIWn8BSewlN4Ck/hKTyFp/AUnsJTeCaeiWfimXgmnoln4pl4
Jp6JZ+KZeCae4Ame4Ame4Ame4Ame4Ame4Ame4Fl4Fp6FZ+FZeBaehWfhWXgW
noVn4Vl4Gk/jaTyNp/E0nsbTeBpP42k8jafxbDwbz8az8Ww8G8/Gs/FsPBvP
xrPxbDyHU/bPKfvnlP1zyv45Zf+csn9O2T+n7J9T9s8p++eU/XPK/jl9xfM/
X83795u/5/gGvoFv4Bv4Br6Bb+Ab+Aa+gW/gG/gGvsJX+Apf4St8ha/wFb7C
V/gKX+ErfIVv4pv4Jr6Jb+Kb+Ca+iW/im/gmvolv4pv4gi/4gi/4gi/4gi/4
gi/4gi/4gi/4Fr6Fb+Fb+Ba+hW/hW/gWvoVv4Vv4Fr6Fr/E1vsbX+Bpf42t8
ja/xNb7G1/gaX+Pb+Da+jW/j2/g2vo1v49v4Nr6Nb+Pb+Da+wxn774z9d8b+
O2P/nbH/zth/Z+y/M/bfGfvvjP13xv47Y/+dsf/O2H/4Br6Bb+Ab+Aa+gW/g
G/gGvoFv4Bv4Br7CV/gKX+ErfIWv8BW+wlf4Cl/hK3yFb+Kb+Ca+iW/im/gm
volv4pv4Jr6Jb+Kbr/q++50v//3nzf7AG7zBG7zBG7zBG7zBG7zBG7zBG7zB
u/AuvAvvwrvwLrwL78K78C68C+/Cu/AuvAtv4228jbfxNt7G23gbb+NtvI23
8Tbextt4N96Nd+PdeDfejXfj3Xg33o134914N96Nd+M9nLNPz9mn5+zTc/bp
Ofv0nH16zj49Z5+es0/P2afn7NNz9uk5+/Sc/144v+0deAfegXfgHXgH3oF3
4B14B96Bd+AdeAfegbfwFt7CW3gLb+EtvIW38Bbewlt4C2/hLbwT78Q78U68
E+/EO/FOvBPvxDvxTrwT78Q78QZv8AZv8AZv8AZv8AZv8AZv8AZv8Abvwrvw
LrwL78K78C68C+/Cu/AuvAvvwrvwLryNt/E23sbbeBtv4228jbfxNt7G23gb
b+PdeDfejXfj3Xg33o134914N96Nd+PdeDfejfdwwf69YP9esH8v2L8X7N8L
9u8F+/eC/XvB/r1g/16wfy/Yvxfs3wv27wX7F+/AO/AOvAPvwDvwDrwD78A7
8A68A+/AO/AW3sJbeAtv4S28hbfwFt7CW3gLb+EtvIV34p14J96Jd+KdeCfe
iXfinXgn3ol34p14J97gDd7gDd7gDd7gDd7gDd7gDd7gDd7gXXgX3oV34V14
F96Fd+FdeBfehXfhXXgX3oW38Tbextt4G2/jbbyNt/E23sbbeBtv4228G+/G
u/FuvBvvxrvxbrwb78a78W68G+/Gu/EeLtm/l+zfS/bvJfv3kv17yf69ZP9e
sn8v2b+X7N9L9u8l+/eS/XvJ/r1k/+IdeAfegXfgHXgH3oF34B14B96Bd+Ad
eAfewlt4C2/hLbyFt/AW3sJbeAtv4S28hbfwTrwT78Q78U68E+/EO/FOvBPv
xDvxTrwT78QbvMEbvMEbvMEbvMEbvMEbvMEbvMEbvAvvwrvwLrwL78K78C68
C+/Cu/AuvAvvwrvwNt7G23gbb+NtvI238Tbextt4G2/jbbyNd+PdeDfejXfj
3Xg33o134914N96Nd+PdeDfewxX794r9e8X+vWL/XrF/r9i/V+zfK/bvFfv3
iv17xf69Yv9esX+v2L9X7F+8A+/AO/AOvAPvwDvwDrwD78A78A68A+/AW3gL
b+EtvIW38Bbewlt4C2/hLbyFt/AW3ol34p14J96Jd+KdeCfeiXfinXgn3ol3
4p14gzd4gzd4gzd4gzd4gzd4gzd4gzd4g3fhXXgX3oV34V14F96Fd+FdeBfe
hXfhXXgX3sbbeBtv4228jbfxNt7G23gbb+NtvI238W68G+/Gu/FuvBvvxrvx
brwb78a78W68G+/Ge7hm/16zf6/Zv9fs32v27zX795r9e83+vWb/XrN/r9m/
1+zfa/bvNfv3+v+9/we9tzVN
      "], {{{
         EdgeForm[], 
         GrayLevel[0.8], 
         GraphicsGroupBox[{
           PolygonBox[CompressedData["
1:eJxN3Xn4FWL3NfDm0CCl0KQBTaY0RxqUUpRSUYokiUqFVBKaFEmaS4NSms1S
Zikyk0SGBiI8JJExw3Pv63zO5fyxr/u+11577bX3Od++vbx+T+Xegzpdly9P
njzti+bJkz+d6ciTN0U+9zizeJwFUhyZ4qgUJVIUSVFMPqJgikLucRZ2LyAX
98NTHKGueE7tYXJF5UO7qj4l9S2urlSK0imOTlErRY0U1fkqqeYovJJ0isOP
dMb7mBTHpTiWXrzL8FCYp1L6ZHVKelfFPdb9aO9yKSqkKE+zjNwxuFlO5Mvi
Hp+iIp1j4YFVTlEJXlZNBdzy8lVyOOXlqtnHieYrp76qfCX6lbyDexL+Cc4q
+JXcK8tVcVbL0S+bs4cq8GYpzk7RhH4NPU5NcbLPraYz8q1wToZX16MWrAbO
Se6n0KrlntWrneI0ubopzoDVdo/c6fJZjdP0aOXMcmrLN0hRj14d+Onudb1b
qYsejVM0VFffWVfUw7ktxc0pbpVvKBf7OpNGI2cD+g3lGuVoN4Y1xKnnfhat
xu5ZvXNSNPf5NHU2cTbP+czOptvKebb7GXo0xQvtc1O0TdE6RQs9muGfTbd9
ig4p2uFk+5/oM61qnuyOz6V3jmhJp5Uz3p1SXES3De3zxXk5WBtabb1bw1q6
d01xMa22vGbrztPzghTXewfvQn0vgEXP7ikupdUrRc8UPVJ0VHuBmvNzvHag
1d48HfAvgF/ofj4fLfm6LMXl+nUyQ/jqneJKuS76duSpM05n2IU4HWGhdQlu
V/NcDOuC041mF/cu8t15Co1rU/RPcbXcpfbQQ80leme9XC53qZ1dj9fT2YN2
7xzu5XbcV58rfZaxn/i+nOuM79oVNENveIoRKW5McV2KQbz2phU6fWj2E1fB
+tDqBbs+552tu4H2IHrX0roKNzjXqL0KbwAP18Ci55AUg1MMpd3LzAPVXqOm
X47X/rSuNVt//GvgA9yzNX1ox05G2ct1ZhjEw/U0hvJzoxiMM1h+AP5A2M1q
RtAekyfzZ91w9dHjJjVZ3lC5wIfpfROtkSkehA2jNyHFWL2zXm7FH6F2qPco
uRG0hsnfQjfbbwg8Pque9n4gxXcp/oc/jMZI2rfxcZseY7zjPjHFOO8J3nG/
nVZojOYh+75N/u4UU1NM9r6N1mjc20Vg4/En63EHzeDeiRP4/BRzUszGvRM+
Hvd2PWelmEZntPx4/Lvcx+VoZ3dwl5rIT+LhDprT9AzteTzcReMe/Dtg02DB
v1duitw97vfSj9x0+DTai8w6Wy7wmWpm8DAbPgVnBo079Z1JP1tzL+4c/Nn6
LEuxGGe6/BRa0/nJepnC7134wZ2bYmWKFSkeTrEmxUMplqe4j4fwsgA/tO6H
3ydm0lnoPVfMUbeIx/nwBbiL3QN/wD2wJd4reAtfj6hZILfcuZif++SXyWV1
7ocvxF9CN6uxFGeJ+4Pey+wiOPGzE9/viTjhaZX7khyPK+zucWd2lyvoBP4E
bJVeobHaPbC1KZ5J8az3SrM/qccTci+l2IAT+UfFalh2d0vUPKzvYym+wXsE
HtrrUzyNu975OP5q2nN91jO8H8nx+6T6p92jfp36p8Rj6tbxEO8X1T9N60nv
l5wvmvPVFJtTvIC7nuZa+3gB92l4YM+JZ2k8r+86WLbP87Asfx2N6PdWirdT
bKL/gvsr3q/SeEW8BH9Oz5fF87CNPMT7jRRvqnvDuQnneXXR+/0UW7038PWy
8zWxEfYWT2+KV+lu4C3er/Ow0X1jjs5mPaPf9hQfp3gvxRZ67znf4Ostuc20
s++38F6j9454HfYuD/F+1Of4FO5btKP3zhS7eAnsoxQfOre4b+FrG90P9MrO
sVXtdnXvq/kA/x2133hHvy9TfJXisxQ71H2Ks03t1hyP2/HeNdM7arN+d+T0
/0DdJ87tND6l/YnI9nlHr7jH31mzfy/+NsWPeTJ/N/hCj8/Uxgy7xaewL/XZ
I3aq+dxcwfstxe95Mn/v+Jb2Hno7aXyOuztnhl34e3j5Dvd/9hjv772/xNst
t1d8noN9qWY37cC+xtnr/o33Pyn+5fsL2jvUfI//o5mi/4a86WclxdN5M/no
81OKn1PsU7PP+2CKP+R/13ev/E9qD8AD+0Gv3+A/8Bn5gqlfobwZr7+k+DXF
/hRFE1ZM7hc10bd+ev+dzgLpLJuiXIqj82bw/er34f7Ab3j9k9efeNgv/wvO
T3j7efvBzNkd/Ganv9vrH+7R5xCd+Id1f8j/Y7Z/9Y5c3ryZ+x/ef6k7ZK7w
HrOVMlPMH7moy6c+6grbQdTnt6M8eh3U75DzIP+FcYKbX+989PPl/U+rAO28
ef/TyKvnYXkzMxWl8xe/4fuwHI9lUpRPUQEWucNTFKdTzOcVvYqkqJyiis8y
H254OcJ5uJrC+hbIyR9Bo4A+hfUJj6XUHQkrTSveJbyL53x/QqekfGlzHKkm
O0MJPY9WW0xdYEeJI/AOwzkSXhK3eooaZi6Dm/UU72NSHJviODX1ncfZUWn9
S+AeZd+l5cu4l1d3FL3TUpyu9/Gwij6nqilOoFcBHvsrq1enFN1SdJc/Rp+y
Pr9yNMqbq4J7VdyK+lWBl/M+Sv5XPwvxnTpO7nhRyeyV7a4Kr1nvlfBOEtVg
NfWvIaqqraj+RGfwarlX9T6J5on2X4nuKXIn83Ia7Vo5ememOCtFXdjJahrL
1UlRW5/TcWrh1ZI7Q64m/Yp4x+PUxKtG+xT1Z9BvmqJ1imY8NqBXX82puNme
cW/EYyPaDeXr0K/rrINfGzfwejTrmLEuTmNYffl6NE7loymPDfntkKINvCHf
zfVpJhrJnZrjqwHsdD3q+gyy84RG2xQd82a+y/Xkm4j6Odg5KVqmaKHuvBRn
4zTh8eIUF9JvYebWvDejcRb8PDqRm0LrXBqXp7iERlt1jfFb6Bnf/fj+tdK/
Je2W3i30aCva0Wmlz9miCawN/fCZ/b0ev79bqDvTjBfiXqDufPrn2WNH9wt5
aYfT0tnKvOGhvdpOeOfKXyDaw2IfV6foZS8d6YdeZ9yL5QK/SK6daGmGTmq7
yV+kvhs86rvQ64zfHa+Ts50e59lD9v/NGX8vb682NGalWJjifhqXqu8p3wPe
Wy7uV3jHrINS9DNzN94uz9lBZxpd1HemfwV+LzpZjeBemaKP/XdNcVmK21JM
SHF7iutT3JCiP24P2j1xu/I1LMVg7y7y/fTuZYYrc+bqJtcZ1gMnsGvcr1XT
Gxbvq2j34akPTuB9eZrizL57yg+m04/nwe7XwoeoCe5AcR0s+gyQ6+HdU90V
dIZ4D6Z5PY8D1Q3grS/d7AwD8IeoGe6e1cnufphc4LekGJtinM9nQI5WvG9M
MTTFTXpNccZ7BP3h+DfyeD18hHucN6sbSO96WPSI78i9KSbSuAXndrWhf5v3
cHWjU4xxjpALfGSO75G0RnoHPor2LfgjaAzl7Ub4GHU3yY0ye7xvTTE3xX0p
ptIahzPeOc48o3mb4H077bH0szPcKUbjBX4X3lS5ifY01T163cHPKGf4i5+b
+Plpn5MbT/NOulPkon4Sv2PlJrkvSDEzxQzv7C6H+TyGqwv+3WpDf1qKyXpm
8ek5vEk0Z9C/m4/x6iLugd1FL+qX5c38ubfAHubaxRTcqJmHH5/NfNxsn8l6
TfaOP0fXpFiaYkmK2TRmqZ9Gf7r7PPd5tKc7Z9CcpX46bBJv99COmANbQif6
POCcy+9C/h7Au4/Hed7R5356C71n8hK8B93neS/CvR/+oD6r6T3A12zciMWw
R1Ist/v1KR6F/Sy/mM4aWsvww9dD+q/Rc5m+43wO43Hvx39QzcMpXkjxVIq1
8KVywV3B45Pya9zX8PIwj8vUPuy+Ut0K/sP7qryZfxbxtPkeMeNyvMfUPe58
TH5FjvcsN74j8f2fytdDPD3lvhbvUTrrcno+jPOU+1PyK3kMr/G9iZ/prt6L
cvJZj+vNEj3eyJv5Zywx3/N2utbsUfMEfK39Rb8XU7zkfErN0zlzP+b9DP5T
uM/q/4y+W1O8SWsDX+u81+M+wUfUPuf9hNyzfD4h92qKzfy86nyen2fUPKxH
7HNBofRdT7E6xWs8braPZ3JmiPdGvoL3ur7R85UUH5hjK/5G3jY5s7Uvqn8u
J7+JxnM4r9vFuyne4+d1dVvs7U2etsCDtyPFNl5el3ufzmb7eJOXl9W8JhfY
W7xsxHuLzhv8vC3/Ft2tch/A3sR5xzw/O7PvTfI71HyW4mM+3+Nzu/t2ufdo
b1P7tvuHdN92/4zmVt5C85MUH+F9aJb3ef4Z/hEsuJ+6f0rnU7px38v3V7hb
+Aufn7t/wNtbuDu996f4msYe9V/I7eTtC/jH+n6p94c4u3gOv7udH8Kz711q
96j/lOYevnfQ/A72BW/h6wfnTryY6X84X6r/DOdrvJ3uu3C/w98F/ybF93p9
x+cu+LfecT85X548VVNUSbGPl6/Muxs3POyDh/aParO+Az+Y4he9fjTbH7wd
hO+X+xr3e/g38AP6/Eb7W7ksHvxf+fke9qt76P2k5kBO7jfxO80/+PjdjN+q
+9z+Ppbbj/+nmvz5Mvcfvf+l/wvOAbl/5H7RN/4/aOZVewjvZz3/8j7k/ZP7
X2p/VR/xK92/1QenQL4MP7SjR758Ge/hNTzmg/1hpt/wflcbvGL5Mp4Py5fR
L8Br5AI7PAcvqN/hPP3Lb+Dh5wj44WaOd5EUhfNlfBeC55H72xxZvAi/xXgr
KvLDe6spjFsU/hcPoVNc/TH8l+SnlJ6H4wS/gHypHPxIuYLuWc0CdI+mU0ou
OCX4OUK+sFzgB30n4vtQRL40fmkzlKFd1IxRf5R8GfixKY7T7xj8yJVPUYGf
Y+Uqm6t8Dn6kOSrwUAp2HJ/R63iaJeBl4cGvyFNh+YrwCvASOfyKtHrLlfOu
RL8cvCxvxfmOn+s9fp4rw6KmiplqpTgpRTV9A6/Ka3m5LH4c7Wr8VNAv+Cfw
E3h13Kry1eHV6Byrdzn5qD3R+wSeIl+TZg2ee+OcCKsJr4lfCb+6/Mm06rlX
yZn3dH4q2UnscFKKu1LMTDElxX0p7k1Rm2Y1M53C5xnwyNdJUZeXevrU5aM6
7onqTnWe4l5DfU0zBu80cSJOXZo11TWA1zdbPTM15qdJitYpzk5xpv618YPb
FPfMHPwUWmfhnwlvIFcDXkfvwBt6n6GuiZ7ht5EZspwm8Do53N44jfhpqW9T
PkOrmfd57vW9m/FQ3725dyM9W6RopdeZcs3lTjNDQ9Ec/1z8VvydBWvijJ2e
o0cLflvR7w0/h+965o2aNrCOKS5M0V1te/VtzBSctma9CDf6doA3kwu/7Xho
693MvZ13B7Wt9Ong3gLnfD1CrxPfLeCt9Q6/F8hl8XPlWsu3cXZy741/Aew8
eGf9erq39e7MT7zj+xfftap2FH264XTB6wbvoO+l+rTDCZ8X69/Vu4v7Bd5d
1XZX31vuYu8eNK9M0UfPHvwGflmKfimuSXGJfAezXYR7Gd89ca7EC/xynvrw
kMW7qImdNbW3Lvjh+Sr8Pt6B9+K5r74Xy2Xxq+TC6w0pbkxxBV4vc4THq+3h
Yvmr4dlZeuL2leuh/2W0Q6u/2mvlAo//2GYQz9fiXW4f18EH8Rn3we6D8Pur
6QsfrEfgA+CBDeH/ihx8CK/X8341T/3sYohc4FvUD5TrJxceR/AzlKcbxa0p
boNdAxtIZ4C6m9XezOcgfeM+kuZN5hkJv9n7JjoD3Ifh99dziJpb9B2AMwQW
/ofLBR7fh+72GPlROKPMfD39G811I/xWcQPu7SlG8xS8O/NlfneO5+dms49z
Hyd3s9qb9LkDfzxsNJ8TUkzUaxh8DM93yG8x13D4SLnharL8CXS2yI2lfSt8
LHwMb0PNFL9P43djNe9bc+acke+/vyfcy/8kPm8375Qc/HZ19/I4HvdufSfA
p+LfLT8Vfi+N2+iMwZnM/xj3Ld730Jxm1nvgk2HT4dPNNBF/qvxd8BniTtyY
+f4Ui2C3qo1/Jxz/njr+vfAsMwS3Sv70Z3mKY/Jn8Lvl5ul1r34L6M/ldU6K
+Tjz1M3mf5b73Wrnq79Hfo5ztnvkFtJfrH4RbEbOXDPM9niK5Skey5f5O+CD
PGzRY676VSlWq5lBL7jL8GfRXcTnVF4X8zYLdz7+An1XyD+Q43++3HL3ZXLB
WcJb+FrqnAPPvpfQXcnnSr4XmuN+2Bqai822NsVT3otgi3Fm42e5MfujvD1q
f8ucy92D/5D6Rfqu8n6IzwW8LnQu95lsSPFmirdSPGK2h3Ei/wRsCTx8v6Ru
hfxKM0XPJ2FPwp+ErzTPKtwtdB/hfzXt8Lter3VygT+b4jlzr8NbYyfPwp/j
Oe7Puz+Hv17NE/Dn9Qj8aXhgL7i/wPtPKQ6k+JuPteaP/Is4W8zxTIpXU2zW
90X84LzMxwb1a+XX0d1gjlfVvszbOnrPw5/hd1OK1+CbcTfKPcPP03Q2yr+A
/5rcRjqBv87PK+qz+GtyS+zvYe838LfgvwJ7CR5zvM/bm/DIx/dse4q3U3xA
fyufG+Qj9w5/b8tl8Y3eW9Vu1mer+0a1m3gLX+95B/4u/9F7m/ymHPw1udfl
33B+6P6emndhb8I/cv+Q14/M+RY8+/4yxccpdqbYxfcnvH1slp3wd8z8Me4H
OfxPedgG3w1/V91u+C4a2+m8q/Y9EffPUuywr89ofm6WLXifwb6Af2GmD/F3
y++Bf6HnHjNvh2ffP6b4Kt9/Pw9v8vcl/BPvuO/lM7D/pfjOXHthX/H3dYpv
5HfjhKfvU+xz7pb/3P172l/nzLiP/x2wb/gK7/tTfCsX+A/wL3xu/9N3n1zg
XfNn+N+q3yMXO/grX+bPl6+8D+i133svb+Exfqbj5+9pfX41S5y/uf9upnjH
n10/q/8N/h38a9rZvfxunuAfhP/B59fwb+C/y/1E44DZvlH7i/dBMxwy55/m
+sFOvsU9BP8Tfz/sD9gP6g/Ln/lz+ID332bPlz8z3157jHz8+6r492jx7/bi
7xvxd4H4e1H+/Bn/wf/HXDFHAXjkC6YolD/TO2/+jMf4P1rwh9mDG3X/mvEf
9595Lqj2F/moPYiTh/Yhs/1jjsMTVhge+Zgv3jFzuRQlUhyZPzNr8fwZn115
y4t3dP6Mzl/2Vxj3SPy/7fBwsxQw6xH5Mz4Oxy2Q/789RN+jcIrkz8xQEKeE
KKAucsGJGYvlz/gq6l3EPa93Ubol7aOk+eNeyr2kvuGrtBlLmfMwnFI4/+b7
b4aj8eOs5B57KMtnWTuNexn1pe0zL+9leD7CHo7irbyZo/7EFMelOME88ffx
Y3FL4BaBF6VfTM1R8hVSVDRHSXgF92yupJpi9IvRi/vxaoNXhe/KZi8lHzs4
GV7aO8vJ5mMnJ5krzmruZdRUhpWHVzFX5KvDq/FcHvaPn6343h3H7wk4ka8B
qwoPH7V4rSBfERY+a8JqwmvCK9rtcT6TSvCsVsMUp6Q4Va8qZjyD5yrmO8VM
VfmqrP4U3Dr4p6oJvK5Z6sBPU18HXs2OjvFdqAGvi3ea2WvA6qWobY7T4fXM
eiLu6WZqmaKRfH2ck83dAFYL3sC9Pk4DGl3p1jZPQ5qNU5zJ36lygZ+doqn5
Gss1sp+z4U3NEvdm7k3xs3r14M1gZ5qrHqy5d+BnwZvz3yJnvq68N5FvAW8C
j9pz8FvY2YUpWvHd0r0hXkv3Bt61+TjLfG3NEmc79/N5jve55mzl3QznXLM0
dm+d826E3xz/fLnW+jaHXeAdeJv8me/Cafw1l2/hbO/ewRzxPs9e2nifg3Ou
/h3tswluzHixOVrSit31THEZfitYR9xL8DvR7chPtxTd4a3lupnrEj3P4u0S
eFbnIjUXwLvhBd4Z3t1MreFteD6H7/i9Gb/T4vf+efJR28Wsnc0R3B45c2Z3
ch5uD5xLcXrgxex9eO9kP5enuDZF/5x9XSZ/KZ326q5Se5X5LjFT3Pum6GWu
y7274fbi/SL3K3LenfC7q7la7gqzdIdd6n4pP11wesv3k+sqF/g1Zo/ckBTX
5/iJngNgfeFXqu9tXz1o9LSj7L76q+0pf639DKETvq6j09t9UIqBcr28R6a4
JcXoFGNSDDXLjTzfwNv18L6wgTQGwG9QM1CvK3jtz++wFMO9b9Qn9G/iP957
zT9YXMnjrSlu4+FaWv3db/K+ls5NdnAr/gB9R9C4AR4ebjf3dfYwCHYD7lCa
/XjpjXOzOUfQuUHdzbQGwkfTGMjHCJyReIPp3WKe4XhjzBG1C1Pcn2JailFq
gj8WZwzd8SnuSDEpxd38D8MZ6z5Oj710RnmPp3Gr+qidqud4nkfQD+8TeZgg
F/hkO4je96SYwttouXvkbqc/2n0ynZG0RuOOgU+UG2aOcXoHfqcZbnG/yzvu
9+JP4S9mmZ5iToq5vIzDudd9qnn30rnLe1rObueonQCbzu99KebxNZOH+8w3
l4+x5nouxespnk8xg9Z0vMn0Z9CaQH8ejRn0J8In6zPOHFPdx/ts78SfRWM+
ndnmC3yB2vl8xPdtUYoHUyzjayrOAveF9rKXzmzv+3P2/KDa1SnWyM2QX8TX
Azwslgt8uZmi94oUa1Os5H85bBnOXPh9covpzoCvMNdivWbyv8AMs+BLcFfi
L8RZlWKp+ZZ4L8Bb6T7fHmbjxtyP87jQ/DH7+hRP5+xijXkXuT/E5yL3h1M8
wt8T5lsGX4wz2wxL4A/IPYn/hLmWw1Y41+I+ovZx3GXmic96ilxwHjXbEveY
5RXzPGUvsY/H8B6l+SLdh3CfsauluKvVrhOr6IX2qzn7eppG6L1E89n8mZ+l
R8yzIcXL8If1WksvvMX39E77eskensB9CH8D/CW6z5llLXwD/UfUreY79nFE
wTx5/iqQJ8+hAhl8Pe+P0nne7DH3Cyk2qn3K+zGcx9TEfRPORjt4lc/18E3u
m+zs/RRb8WJXb5klzrfdXzbHO2YJvc3yG3I4G3l7Bx7519Rsdn/OO+6ve7+s
5l3ar+KvlQvNhT7r1bB39cubdlc8xZEp3jPXRhpb6cQsH/OzGf6BHcbO3kjx
pnfct9AJvV0pdqvZi/Om3W2xv3f5/9Q9zs9SfAJ/2/vbFP9L8WGKPSk+SrHN
+3U72czbNu8PeP+EzrYc7qf0P8n5LF9138Tf6/SzM76h7w7593jb4b7VvNF3
J84Os0f9dvEmnffxYk8/pPg8p3639xc8bNPrU7vYhvc5Xx/SfBcv/Hyd4hsz
fqHmc9inOfge9R+r+USPT3E/s/sdPO8y60dqv0xx0Jw/436Hvx3vS3X7zPZX
iv3m/govON/byXdiJ51dcvvED3R24XwP22/GA7z96L3frL+k+NVc4fO3FL87
v5X7Gu8b72/dv6Dzo9pv1e2R+9EOtpvpgJn2uP/k/aX7V3r/YdZD9vKDGQ+5
/2G+7+h/Zc9f0fkZPzh/uv+p/oj0s/033QM8/pOiYIGM9wIFMjP9nTPX73rF
z3f8DLxhH/kLZPbxF/5+WAH4v3r8Q/c3+/sR/x++vjdTfJe2+Pyyn0H4+tdc
B+CFCmT4gcX/sd2Yd3SBzHcuX4HMnIel83C54MSfbYULZPr9QaMwnXxq86r9
U/1h+IVpxe5i1pIFMr5ipmNTFJE7wj1mK5rO41KULZCZM/Ci9A8v8N/OisjH
3o6i+a/dFIWVhB/02YbPUjxErpia4OfxZ3hwCuEdjVNcvpjzX3s42i7KmLk0
rDS8NDzu+WjH74gS3nEf7V6C5+N5O5zuMeJYeyrEf/g7ya6OxT8G51h4EXGc
HYZ2pRz9w/T412cd34tKtINT2T2wKilOS3F6inJ2Uda8pXCr0ittnpivAk5l
GlFb3k7LOYvJVVV7JE7UnkAzcnVTVDP3Se7H2WH0q0irKG+/+zkoZDdl6FXE
rwAP7ET7OcW8x8COdZ7kXpy38Bi/I+L3Q/yuP9oMpWmcmrO3ynZXjq/q3pXx
TnUPfg286vrU5LOGdzn3mt5VfCZVnbXda5urKv9npKhj9tCrBTsBt6x9Vsc/
Qf5kNbXsuSKsjs/jJPw67hV4q+WzqUb7lxT50981C6Roke711MeuzrSDOM9y
r45TP0WDFA3pxoxn81wDLzhN7PQscRqdBupqqG2i/nScJvINc2aM+Rp7B94o
RVP7iL7NUzRL0d7cZ3ifjVfb+wzvk2k1wm9Go7FcIz5rmCVyLeynjndduXNS
tLSr88xaD15f3TmwyLfFOdus7WBN4O3cA2vFR0v3ht5xP9e7Mb+taZ5vxoY4
kbuQhxbe5+IH9wL8C+yhqT02g7XRI6vfTt01KXqkuJSn+nyOxo+6i1NcleIS
O+vAw2UpOvLVjWZwLjJbJ7u62B7OwW+ppiPskpz9tZLv5Ozofj5ON17bm+t8
WHd9O9tLc5wOZg68C865ObvvnLPD7jm7ao3fXb8LzHEJnz3oR66rmuAPSHG5
3XTA6ykuM/do/K44PeGd1PbCvdz8Hd07+Rz68tHX7HG/2r0vz/14u8LMveDd
cDvw3wN+tZor7OQi997end274F1D/yK+etGMOVrgBf9Kc3Zxn5TivhR3m/va
FP1T9MG7Et5DLuYeSH80Th97uMG8/e09dnYz/gAxkEZPvMvU3ag2Zhma4ibY
1fAr9LxO/mr5XjQDH4SXvff27oc/FD5Yrp8+13gPNm9gw+BXwoekuN6sQ3iP
fQyHXQkfDh9mP33UBX+EHdyVYmSKO+HD5UbY1wD11/JwM/5AMTJnxjhvSTEm
xVg7uQ7nFthQ+Dj3sXY+Bj6K1i1mH4o7yuyD4IGN56sHb8G5FW+we3ZXcd6m
5g4zDcG5zbwTzXeHPQyDT5CbAL8DPhw2Wo/b7XEknYnecZ/G81g7vwUv5p4K
v4m/6DsXb45zkpqptMaaN/D4eZlOfxreJPnbeYsZF+NNM/cotZO9s/d78Gek
mGneybBbeZwBvw0/+syyj5l2EtgU7wn4t+NPoTOdVna/s9zjnJ1ihV0sh8+2
0+xe7oTNcZ9r9sjdy8cUe1tk9uDch7fIXqbxM46n+N0fv8+r2Uvw56XYk2Jb
ig/4Du4DKZbyPFO/BSkWpngQvtQO76Yz33sendBYYjcLaMz3niy3lP4y+5hj
P/eZ6X4zR9+n5IK31jvu6+BP2dssHmc7l9GYQmc57Tk4y9zn83kP/0t4i30+
YqePmmuxOVemWMXvStjqFGtozYetohe1j4kH6K3O4QbncXtZQCc8P2wXD/H7
pB0sxHmIx0d5W8FP+HrCHpbSWIj/JPwJmmvt5nHYUviDuK/a9St8Poa7Tq/o
uT7F5hRP8/MCT+vkgveMmZ9W/1KKDXLr7epF+o/SeDFnV6tyah9T/5L7i/TX
4D5s1ufgz8pFv5fNGXNvTLHJ+aTc43hPeD/pvobOQ2qfVPcQ/Dke1/P5PB/P
4Uefp5yvuG+z3/gZfNc87/AcGq/Zw9tmfNWe17uvt+N31L6obrPaDfB3eXyD
ny28x3yvyz3D1zre4s+L+HOjOp3QeA//mRz99+g8R/9N2JYc/Tf0eJvXF31O
8+3sfX622NtzdDbJbXXfymPM9yEPO3h7R/4DnC/tdw/sVfg2taHxmfp3ePvM
/TWcj1JsT/GxGV6X+8iM0Xdniq9xtsN3mWUnzg74TrnttD7y3o2/PafPNh5f
hX1sJ7vtZIt5P0/xRYq35D+Bvy/3uXvUfYr3if18qM9WGh84szv7Ge8nu/nO
LHF+777LXPvofWWu7+E7+PpY333w7/GCv9fsH7l/7b2XftT8wMtX+sQcz9Pe
Jb/bud/92xS/pfhd/2942G8vu832pZkPeMf9R5z99vYJvU/ofGtXP6r7whm1
+Qpmdpe3YGaGgwUy/wzjL7McstuD5vmaZnjM/nn0vj3/aVc/434JOwT/2p5+
ge2Df0U/cv8zQ3iO3z/xu34xz5+b4Vdav/DyG37s8297+BX+jfs3aiL/D84B
ev/CfoT/6/4PP9/6XP7w/l1t/I+4/WSH8c98Dtrjzz6byOfF+cFO/8Y/aE9H
Fcy8SxTM7OrwgpndxHmEe3BD/xd9/6X9gx2Gbvx33PHfEsd/a1zEv+uM+uML
pR4pSqQoWDCzi/hnUzFDoXQWTlG8YEazWMHMjJEL/G/aRdzjLFowo/ObvRYr
+N/+ghP5f+y+kD6VCmbmPL5gZq5jzZZH7yNTVJSPPZxWMFNzqrr8dnQYf4XV
Hmm/eXjIapWAl1CXl+9ivIX/QmYI/ZIF//tndnEvlaJswcy8x4kiPJdLUZ5W
UXhwj7aXUs4C7kXVFMMprXd5sxfjuYIdZHdRAlYcNz9vBezvOH4K0yyjtri6
w+TK2OtRNAvhR+4YvDL2XRLvaLyCelXTr0GKGimq41dWUw12nFmDUzNFVb2O
li+LU0ptFfWVYeVwaqg9Gudo+So4Ne2kollPhtWCR88TzBWcU+zgGNiJ9E/I
2d0J8Fo0Q+ckNSfqUUG+Bp/V6Z+sx6n2Er3OLpj5HjdxVparao7aPIdWQ5zT
8erbdXW7re9eBae2mhp4Z9ANvDE/tfiuk6KuXo3gWa/h87IUA1IMpHMCrZp6
NILXkTuTfmPvOvo0gtUyw+n8FrWrcvZ5Ij+n0DnT/SyesvuK+7k8NDBb0xTN
Ulxgv+c7T1dzlvqobaW+gXxTGme7B9aafvDapDjPDI3gkW9u/mY4F+MF3sL8
Z9BuBs9ijWi0gbUweyNYY59tKz7Ps4/GeME/x1ztzHYWTtsULVPUw6mnJstv
qya0O5sxu6/Q6WGPlzqbysW9vXdT95jrQrN1SNHFXOfKtYe35S27n2bwrvhd
zN0a1sZ5Mf0W6jrjhv4pNM/C6YjXwj3m7ZeiW4qrU1zCx3lywemUortZYwf9
zX+tHZ6D005tN9GWXjv15+fs63wa7b2vMksfPmPu+Nm6EtbFnJfwFp/XST6z
0OlJq7OaLt49aV1M/yrvnvT7wLvw2Y3X11JsTvFhiovM2YlOaPS1r248XZ6i
l31lc5fg93XviBM6vele4d3L/SLvK/jo5vPp7rzG3nvY5fUpbjBHNhf4zT6n
Ebx1tNcr1fSR70kr7gO8e7pfRvsq/O56XErzQpx2Ps/4ubgRP+peSfFUik12
ELmhKYaZ5SZ7iFkH0+4nf50eA917efelcbW6QWqvc+9Ftx/OzWbp7z7SO3oN
t685Ke5MMds5Ejf2NNos1/A13E77qx1ihsFqo25iDu9angbxO5S/q2mPoT/W
fsaYJea+xTnSPTRu1WsU3i00o36c+43eo/AHyY3XezD8Nj4n8DqR/xHmGowz
huYNdjeSrzvsJHRvV5PVHCY/ge4IvGE8DM/Jxx7u1WcorzfZ5136TUoxN8V9
uFPxR+LEHu421yga0/W8BSc0ptnNVDGWzt3qJqmdpn4czjScyXpMMfM93pPN
PsNc0Tf7fZpozsBn0p2BMxM+Q/1kmhPkZulzG3yUeSbhzKI/S7+4zzHvnXZ1
v1mnm2NxinnmuU9+Ec5d9jyJzlzYYrWL1E1SO13uAf7mp1iQYin/S/Sab7bl
dJcVzPw8x58fA+k8YA/zcO+GLYFP0WMBbCZ8Mv17+JtmlthVfPevs5+ZfC2k
tYCPOXb3oPdss61IsTLFo2Z8hP+5amJvD+v5lNxa+RU0HlG7CPcR93nyK3lf
zc8quZVmj96PpXg6xTN48X7cDh6g/6j7Y/BVdOfhLs3BV8st53Ou3oGvSfEE
/uPmWW4vD9ndGrsK3pPuS70fhC2zk3V6PEkri6+gGzt53l7ifMH9BTM9YqYX
U7xkL6G5HvYo7kIzrMF/VH6VmvV2uCrnvtr7MdqP87VOzSzzzJbfgLPBrHF/
LsWzKd7Q+xnvl3GC+0HBzO/Crc51dvAkzst0HlL7EK24b8KN3W30XmtXb5n9
aTNt5jPmfkefV+VW87bGXEvNFhpv03kFfx3sRfhremym+6L8evzNZtnIW/yO
jr8D3Ah/We41Hp422+v29m6K9+zqGfiz+K/D3qOzgdaWFO87X5bf6B7Ym3b6
Bvx9u3vf57CJ92387/E5feF81T5e4i/7OW6Ti719ag9xfub+mR29TTf4H+Z8
9ptovkP3V/8cLv65xA54aMR/lxX/fVz8N3cf2cNr5oqZPs6Zf3eKT+Q+phta
O9132k/obKe1W+0u+V04b+B8bK7/8RPnd+7ZHcVMP6X40v6C8wfeHvg2Pj/H
/1z9Vvhu2B7cD2jG+wBfW3h7nbc3cL+024+cX5klZv9e7ODnB72y80ZuX4q9
ND9y/4jOPjW75L+2k/10fuBvj3l+9P7CPLtxP+TzKz522OEn9L7B30/jW7nA
8xbK7CJPoQz36xz+j3pF/mc99uJs9zn8qecRqf5QOg8vlOH9zM+f9vCdef8y
1y8pfqV1COdP+lF30Pmz+z68v9R+jfuL86Dc3/TD+z8p/oXth3+j729yMXfs
9Hd7+Y32r7jfOn+jt5/ej+oPuO+X32eWQ7R/wol/thu7PrJQZm+HFcrMG1i+
Qpk5CxTKzJO/UGaW2GkRueActN9DdhUah9P5xQ6ytYfUh+av8sUKZTwWLZSZ
N2YqpEdgf/Pzs8+8drqfnqIpnYK0Qr8IfrwDz+7zH31+gxei/Y+9HTRL+Nxp
X/H9L8xT8P+lUVzEzmKXx/tn5BVTHFcoM9+xvIVeyUKZnRxjLyX8c/V87vl8
BseqPVzdUWrzuee3kyP0KVco46coPLCyKUrZSfSvkaImbmBHm72UfEn3o+WL
0CiKF3hpWDn4MbyGz/I8RK6wmuBXsI8j7ao8rLgz8DJqSuOWgJ+Uopoep9rv
KfqeBA+skr0c5V5SxL1yiir8x3zV7aead0mc4vyXxy8FL4tf3b26XZZ1lsOv
qkc1/GPNEJ9nHrmqZiztfkKKk1PUStHYWd7nVAbvBLNXMmvMXU+fE/FOsMta
9CrQyb5PsdcmtM5ynka3hrkaFMr8TMU88XNVH16Np/Lmje9/cXNVolOZr/r4
leGn0w/thrQrwxvQr8/j8XzG75/4PR+/NyqYoSKdhrxk99XILs+wh0bwmriN
3E/AqUPvTD1PlAu8rneW0xgvu6/gn2+P7VK0MkN92Gl4sYeW8Nr6VoW1yuGf
reY099NF3OPPtHPpt8rxcQrNqnYZf7eJvy/F79SG+FF3e4opKUbbQ2u7ONNc
56U4x8wt4IG1TdGM59ruzb1Dow2duvbUQq6593n029jVBeY5272pHu3Mc1GK
3ik6p7g0RQ+8i2CtcJvgX0q3O89t4S3VtJI/W00d3lrw1Jj/zvbUylxx75Ki
g5nbO5u6R/2FKTriNJeP2q60W9PoKn+huovtpY2dt6DTzRwx37VmuyZFJ7yO
9M7lt6ndtDd3aF7i3o1OW1g3ehfYxyX4F+t5Pn7s/kr6XeXbqOuh12UpeqYY
gNsFvz1OT5zLzXxVir60OuD1pB+1fUQXepep64BzldqueFfJX56zt37m6Ajv
leJqc0bvEXY6HP9qNX1xLoZfIteJVi+fwaX0r5DrxWcHs/TD665PDzVx7+89
JMX1ZowZbkhxY4qBPF8m3wenp9oB6vvDrsK5Qe1lOFfR68tneBzEW8x0kz7X
yfXmKXrFdzd+vpvSGEpnIP7lsKvhg/UYRPdq+V74g/jrY6YOPrPm/ETNMPdh
djfR5zTB2d/+BppvJG+hOwbnZrz48220XkO8r1d3s9oxakeLG3Bu0WMk36NS
3Aq/Ti76jjVj5O/GGWeWoThj8MbKDaUzitZ4/HHeo/Tsz+cAux1Efxh+1M22
o1nwOwplvs/ZfQ2Hj5e7Q2447TvNONF7hPud3vH74V67udcscZ/qfq+5pvF/
C7274GNwbzPDrfCpaiapuct9lPck+xyFN53+SN7uMlfMcY38eJwZ7oHF/x7Z
PYUy/5tkt+k/2R7G48aMC80S+5yjxx3yM91n2t09tEJnmZoHnXfaX+jdT/M+
88w1y6IUi80wB36reSeb6Vpz3W9X99Keo24R/H76d+sxDb7I+y764X0W//G7
Pn5ftIZNhIfOPFr38BJ7e8AepsPmwe92D2wJzgM5u5il7wz5mc6l7ktxlqqZ
ZZ/LzbkyxSo95sDnirivsMcHeFtphhXOue4raWTnW8X/fPfV+s7hexrd0FxT
KPMdCs7/ATvmWJY=
            "]]}]}, {}, {}, {}, {}}}, 
      VertexColors -> CompressedData["
1:eJzUnPdfT////1NKkTRkhIwioyEiGd1IJWmQBhKKSlYUKVQvDSVKJCmSpjJa
SpGGkqa093jueZ5PkZSQ73n/Ac/P79+fulxcHj3OOY/H/X67XW/ncbLUxdPG
VVxMTOyllJiYBPnz2q5IGd25VETU8H4rdxXi6V8zhfn21fj//d9zpfaFM60Z
uCj+Ive6aS0oD8uYs8c/w3uemaQvl4Wy91k5r/+1IuqODzvGrE3kPL0DfX+D
2ziQfxEasX+oBwaLOYlGl7pEjv8XtFHx1HoeMo+Z+6dWDyGi1ppTbNQncrxB
9NKU5Xp82KVUmZdfpGH1irDTSSWDIsdT1u/Qr5Mh4JScfL41n4FQflNzooAi
cnzKwqsJH90IzF6UWJCzn4Xt258v7XSgiRx/MPf276ASAp0Sn/MSv7Cx8kLZ
o5/JdJHj0+rjz6+WESASytTKNVwkahjQfZsZou/n9GH5wBECmV4GU+N+cmGN
OeukW5kix7fsPMqr6CZw9ktvWHYWD9MzBh7nl7EQJMG+uCGGiqgzLx849r3F
ER05tXMpn8AsvO0uKCfQvVHKdtiaD4MSQ2n3BDZC0m+5Hh1iwOncvXHr+Hr8
t3J0KMr3Cxi8nfGNmQQSv66baOXxoSHkeM5256BM4jPjjSkbPzQ2+4dateN7
ffw3Qqld5H0mfc7+eYxc5+olVsHzQGDmwW+hgfJc/HKLOO2znItci7HDMZJ9
yD4aTh3T6BY5T/Fa7oygaQSuKH2+PMuFQPoM+XfHkrjoPfBU+d1xHlKo1RuS
j1DAdzFx+8cVXVfuWSqnDmTzQU97OsAPIqB0deWarOU8rMt3n+F2lI9drm9C
H9Bp6BRrVTy2b0jkPAWTF3UcDvFxtrb3KTWZAC//l6RWGg9pTZyqxQsI6O/r
eB0pxkRopEX8Sl2qyHnMDSLrJGbwEXFRQriI3B99py562gI+lIdpF677END0
bl5qmMDCTxd6n3qs6Pr0ezNPfKSchyWlXma1vQTYMou35t/mI1EnrJhSR4Di
1i8lJc9BYkDcfUGP6Lpddvx47UdnHq78Ewue00qARnH7UcTiY538x1zlGQLM
fOvokHSAiwOG3gvNpoiuT/bk3JgePheZMq8mnj4hwNHl7ZtcQeB8xK3DsUIC
3gZ1qf5zeWjfVBMQ9Ff0PJe8tQ9nXOWi2sl2//OzBEKOT81fcYLAhnqm+oZ2
AneHlBYtqeVhu7tXhoDFwl7dXGfGOhrkciuDDk4rh6HZFB97q1pkzt8VWkzW
3RyZReFiZB168e5FeZL3RUS2PC4g+9poctnGjWf4iE0ofVtVzsYJ4UIFv5NM
8CQv5ee0NGK1uF/QL+9mzLsb9yTrOQfXuhcwfRQJ/H1zv1S+k8C33qGbA2kE
lm20mrtGksC6keVPGTc5SHk8TV/yKRsuds59unc6UFDwMCq7U3S/EEzrukW7
OaCld9gw2Xz0Rz222Uqu+/OuD8Wr7AjMU+38fN6EvG78h2lnV3PxJP7H13kX
uRhetvqucHE/Rkxspl9sE91HwdZLHCv5bGhd0SzTKOeDeavq8GJDAQ4/EHt6
dIyPuoSn76ecJHB15lnbV0VcKOo8v7DqHg9nHzezn3ZQcOXU8vzqiH6R87eu
mFtkcY+Nbu37cYse8vGKExZGOyfAngDLuzpJfHwcOaQRFE7ggWcCy38rD/+u
F3+XusmHQkOJ0NiKjg6B/twgqui+u+7gbeO3lY26+5dcs7z40LJ9k/o8UQCB
J9VY3oKPk3WmGerPCNSuPB3w6i0P8XPamO1rSF11jt99aQ8Tj3307hp6ie7H
vnhVmuEgCyezdywx1Odjr7tH/4kyAZ42X1sT8ZeHCoXC3cofCVywq10zrMPH
Yu7evpxQApvoZVOsyN9TvKNcatYsuk/r13EL/C6ycO8vJn4M8TByx5+xqkmA
K/rbHuq95uGixLP0K0Pk+qhK3aeT6yUlZVtS3kXA50C43kYrDuqyOUM/Z4n2
kfOL51W/kmOh61jcnpFbPNiXPTFyGBDgYTRFr9CChx3yuzOZtaQerP5Zs+47
qV/dwzyhpABhGSbfVMk+07aNHhjUFt2PV+7f+vb4JROLb5Q3SW7hQbx+xeaf
fAHM1vjN7e/i4sG+rvfsWAJSvRFldF0CCettF3RwCZzQFOZZ6fOw0vnDZKQG
S+T8blPemMlZMZHpXRH6l+Aiifqf2awJAcqjts9LP8nFdeerK466kvMb7EgL
Okdgn5zMn6YvBAIn5rTEMnm4wUvs6JvJRhDFz2lVAw25MZsufZ34AI13x1qP
seowWHrR//N3Bm59PLwrJ5kLSjnH4Pk0Ido2iY8mTXLwaJ0ER0WfwM016VkW
pP8tKriw9EkRgYeT9/Y/COPDCXPrhulsGF3Y7hDJZ4K24tru+d+aQBy9YJOg
1oLkTNuzzxMY8D71+NAIqZOBgugtTbOFaHImzE7Gc2Br+17363QCTIeMMF9y
n+evf0/MJP2ja8OmxFxVApZDU248ecHB84xQ4sEoG9Hvz5h7V3Yib8tOCfO7
HSLXzSiwtNDXhEH2WapquiIX63dG868vFeLYC9bv1E0cJBs9yi+g8PH5yJ+D
+rMFaCtiT71iTMBx3TH1uD0EXF7lnozaycUzm7wH13K5sHku2Bi7YgAe72uO
ufv3iLyumRLHbtYIHZTHc0tTmjioXsl2a9ASImP4+fCUfjbOU6unmhXzYVpv
51BoKsDIhWjvd6SuLdTx6q4m9dyIKLXc9oWLrAPN7z+X8ZAz64qGtBkVt+c8
jrBfPiCaY2t6HM1S6TANTGQ23uYgXpdil2sgRLOzLWtTMButK2PW3rzLR+8v
v7MqlwXQuGE7dCWaD83lFimCSAIH4qcXpNrwILgyzpifx0ebW3ngWAEd9/sO
qy7dKJobrd+zEsTs6YhSWH9XypKDvqWSYxtMhOgOdg6R0mYjU0HByJH0kebK
XZ8i0gXo2DjjzAZDPnKkrnThJelXx/7p3Wri4dO3t7JftxBIa1k+MyOGCflH
rg3juaJ1KSHP59TcGXRI5h5q1JvFwcqs7pXOe4WQOrzSu7yBhd+e+UYTGnwk
j2jQVnwQwPlqufulYR7Ubs24wib7XezpiujUnXyc4jP07e4TkE244DW2mA2N
w+Nv7WVE88Cag79On6ukIdJRL8ywjQ31QX+vjY5C2JpUmL1xYUG7e5GxRQsP
tYGGtC/NAtyMa7zTnsFD3i2NzdMZ5POuKqm5kU/6mOXoHXUmgQ6NE4lGERy4
PVunp24sWsfy9y124F6lwXd11SnZePI+r56f8c5VCA9ZVmYCyQsmOmeV+/15
GO5j/KQNCWC9q3P29k1kvtA+pjdOctQbvtfpg3/5aB81CvkhRvqbM/XEpcdc
BAfd/kYcEq1v0ZOLN/xbT8OUndf2hO5nw9h/1NXRQ4i+sw2eOo+ZeBusbnRZ
i4eozbnbPIQCGIZoDXp+5MIfPNpZsq4WhJX99dtKYMQ/4vtW8nkPzOJuVbLn
wWLuzayNe0Xr3nkfmvFRLhWrZWvsR/+yMDPqamXNcSG8rQ9GbTVkoiJTO+zr
EBc+mmaKp/8IsF3nv3JNey52tXx6a+1EYONC+o8YXwLiL3bsjGwgdSv16n9z
xfmYLzYeGbaeDdmep1IXD9Oxaa5MqrHdR0R3p+4vPt2AO0MlVa1PqVh7CYWf
nrNww6e5w/GIEMWLzwVF0RlgaHS4qMSSerImbdmwjBCX3OWKpQUcpF2oKjqr
Q+BF0HNTeh6BiYBnwszXBPwFSrfnpvCRH1WxZ0yKA8nDtu8/m5O+qGHoP1Hd
jL0Bof9FC1tE+2PUrKAdh6jIvdnwYuAgC+GLd7QoHxRCa4EMZfQWAz1DOfnN
FlxkL636798cIYb1zB2Swzl4XePPfixB+v51u0eJHALO7WKJ0x+QvsCrfRCm
RWDn+9NmRbVkXjV+/O/RLg7U5Ybkf3K6sEU1aVjDuFPk/fQ/zmu7r0xFhdOt
LUtmsOAZJifxY78Qc3W+c0z1GZi+7KaTUIqLW1Kb85PUhKj5dHrTk5UcRDvS
Ct/08DH8b//SkYUCUNUSFlrpEYhbspZzex+B1Kv7LbiOXEw90VuUROHCMF91
vtWiQZw2OXJZUb1X5P0U7dh1oaiVgvdH309eKmPiNUut/YeVEC/fta09yKSj
iHdjmk0VBzd82aWdOkJEb4x8l9PIxp8byscfkjrX/3USs6xJfdgapXunm4/4
/emSTt4Epr5491yZxUX60nalEi4P/hkXA6e/oeLNSMC9sbeidfiz753DsXcp
iJH5Ll3rzYSD99RPc8yF+JMhZzHtAR2zr2l/6b/OQS5j5qbnW8h1i/XhRV4k
+dNnxs1lt/jwfb1VZ36gAI+WmR/UDyLr5t0Td50Ykm9VzskvPslD9d5t5jld
pO+utTDunsuA/pTqTMJXtD6/7dxRs8CGgvwWk3qxNUxkP+WdP0Dq8+OWjjDt
3XQo6MgrehlxcD1shuXiXUIErL4Q+z8dLMqfVrDJjY+p52t99V4JcGY8dqxq
LR8bI2fo6pH1PRTH1K2n8SAndWvHRdIv7/i3yW7pYaL1xu76cwLRum1XtuXP
ptkUTJfQHJ3BYCDIXymoeLsQGufsn2dP0qAiN2/T2FQOFmgM1W+2EWLfeY5m
+VsWFLK4tovn8+H633/fO6oEkF8hP7uKzsPNcbpL7GcCeW/nFFTa87Fqjv4D
nxSS5+SGF+87ykaBbmWoy3bRen5j1C+2OGcIp03T3TqfMFB0Vffdhq1CtMvR
3nq8oUEmOSNkfx0b95yTV01xEkK2abvDmX0snC9o+Tytirx+xPGq420Ckv+o
xc0JPPQyLdsvk/1m+cJ3WdJHPiZDNgYqfScQrvTKx/AjBzPmLzG64SNa5w/U
jrP4BkPY6xYpb+XIwN0AcaJJXwidbRvrd56nYTynkPC8w8Zg9OwYH3chDm/V
qvhNkOu+a8ZH9fM83NGQOOBEE2Daj9JhZ3UeGtJ/plqQvOZknVKpJU3g48Tm
Kcv/EKhrS0x6+Z6L8Pgen8BQ0fof8ahGW/hpEIvdvjCd5zNQGyH5O2i9EEFj
9jJ2GjRcdtou+GfMRmzhvoUeJ4Wgh1/Q171N1v3lBbeNl/BwfyQ1q2FYAEkS
bO7mcTFTomTGOjIf6D9Kq600JaCx5E1CA4X8+e59R5s3D4z0pS1hl0X7wtqT
0dap9oPQi7WsnULmdk2qRe9esq/XX1kzoDxAxSlLV/7gVxZcXs8q6HcRYkK2
NayD5PdTlMIHBm1cjNp5jbyZFKBI6vXZzcZcEBna9VfIHCll4ap/OIhA2N+6
gXM1BO5/3//k5SI+HCgZzyYc2JCeS/FazaYj4iL/v/33P2H1Dumb54Yakbhh
OGeYM4Cc8X2+qgl0xL3wuKW/RojzNvEpzPtUnKSWz1FJZOFAeeHLy2T9TFje
+V7YTnLp8DGJ3nAuPp40/rRCVoiNcNUY7uPAV23GlzENAvI/P3TpkTn8xxfF
Ge05BEzOvnStKOGj9VcSZYjU09mmMrVxaSw0yW1WPS7dijVb9wiP5reKXLf2
kj+LS/0HoHHkWGgW6Xudb84t2qghBE2r0+ulFRUNvQXTHliwsJg9ZdumA0I8
GbArSfVnYHhX9vZ/27lw7WPPXzZfCM8o1YM2vhwcHWgeDfjDRwZT0fL6N7K+
HvVvtSD39Wt/gd3r9QTKzwZWCqkceIT8bN3+gIOFjmNRByV6cH/KomVZX0X7
i9HUsYrh2QNQLN+1PXYJHWf/THu5h/SR3APFjP3TqaBVbJI1mGTCbp5+8ULS
d9LETCu9VzHw1m12cehvMg9+tTucs1wIH3fCcPp8Dspe73fmtfJRqhtDO79c
gEVeVZ4p6gRyFp7x2O9AoH2hlXywNxfGB5rk+uR4UHnHHjCaPoSF299mqH8U
7Tvc96PCi9n9UHK3zW5n0uA3mXbk8mIhHBPThZ9qKMhOsJfk55H5mj9wS430
I9s781ZPdtEx90FNsEUxB+bz5ge26wphGOqaVlfKxp1jNcNzX/DRc/TrJm0H
AQyK977qrePDvaTEs5bkmEdD5uu3/OHir6mYwVQlUpej7op3L6aBbTCrlGsm
+j3wgnIHTT3zfrxICfN3fEmDvU6Be/ECIRRjDzV8u0HB/IFfu2LdmTg5VLJt
z24hrna/kVa9SYe04zqtDZc5oH9Qk4jbJkRpvknnbjc2YpZX1HFCSJ/8+Kxn
6IYA/wwSNVwu8nGw53Kw2UMy96eE7PxxjYc9CXpBDmR99C0Ss7xN6p19g/h+
w7eifSrbpV1OhdOHA8/e/1p0kYZzXwQScvOEcN67mfphFwWmxUn/LVvMxDqp
3x73jIWQ+W9gSd5WOj7sY3ipkXnObNxS4o+ZEOsi3paYK7Ixc3PoyPZjfGQS
zQWZBQJ0am89+FaNj1fai9LE35D+nnPF6tzP/71fmKN96hABq8hbLy0XsrBl
S0XiGw3R7ysO5UtoK4X34ddYmrjCNhqud770u0zmWdo2yovl0ymwOp4UH9DN
wDjv2ocxCLFyfnxq3HcaWLd+z/47wcZLt2fbpG1JPplJ6dySyQLVrvL6i+l8
FBzY4OL1SYDsHc+p57tIX8kcH1jcSsCwdp/CPg8+mI2bi+flErjgm3bk/GM2
pinOzQq49H+8t4zYqjRzdR+qG8PFV0+j4WKq7bwf8kJ8eXLWev7jIdjQK1Mf
xJD+q2QrfYXkEJ0PD8dfP6chTWXds6xyNnzOfVxQQXJvOj2yKX47C88V5tGW
F/Kw9jLRyewQ4HJ89trGcLJfCmYVqtIJ9OzbNnChhY+rR3fGRE8SqDkw0L/l
Dwftx9w+aT4T7Xe9K56v/vm5F6+k3jGPtFJhYl2pHzyTzHGxbwOaVgyBY/m9
4sBeBn4oH5s9j/RBqQnf27wTNOz72O2ueIONr8c13mmQeWRNrvbCL/1MOE+u
LG9w4SFVoTTnE0OA+hH1y3MVeNj0+lAINZsAloQ/zlMkMGhv+TtgjMAesXjx
pj4yb3+61pqSLdoH/3z0Lyz17kXw7yzFjCdUzE2s1VefLkTUtv2XLAsGcYb5
Tr5AjoF5+dKNzevIvL+mKuOvCqkLRj5XejaygSne4v6kXxfkl/k9vUbmNVaV
9hklHi7NFKtaNCLAprG7OYZJXOT7STLX+RN48qG8unwvgSAqYyCwn1zfBwoP
H0bzkPXLT/N2omh/nP5CrXT/gl60TcS4/DxNRemjwsBOKSGIw5ZHrhiTvtly
/cnDJjoC62YvT9UWQtlmdfzCFirCHbNc1GkslNbWpIw5C6FCSQjuIvvtyHCM
Ve8nLj6NJWuOiAlhY3rYqWEdF2PyysuGLAmo3rou7L9FoMU1q9SrikBzSszm
w5v4kF/ScdnwKhsudGud56cZOLx+DSPpbS1cx++qBRg1IWDWyBHL+h6MPvQy
361LRdS1Psp2MsdJJeXSN3cN4F2l/r6xO3RsPZegFrVaiJjnN5aZ3qRijvas
K5/usBATXrw3/rAQWeeU9I0+MTAtYV8PcY2LBVM8na3khIgY/lS0v4EDmRcZ
CsVLCKS9ZZUbfSQwsHv4pupLAl65hEJcOx/P3Cbf5O/mwKtSWy9yggVT5/CH
07e1gTCnd7afFX3eF/e7OKDrag8aV7EzdX5SEKr4V+EhyTkBUqdn+5wZQEqO
e/8HGzo6oiV7oleQvinhleKyk4rkTx+y0sBC4oiJ2TEHIcwkxa7nezLguGlV
nf8GLp5N/4ONpD7LDEmO+Z7kYNszNYf7o3x8WBpLV58g89uu69OVL5E6sD3D
6JUBAbXcnIxDE2S+aQ4MzSb99kuC+BldxV6oNT001rgv+vxxuP7KAYZ2D7IJ
W1uD9xR4lc4oWckUIFXDxWL21AG0SQTm8+bQEbRw/fHny8i67bo97PiPguO9
kzfTvzEhfTGCak7y+fWWGb1/FzDgkeIteWqYg7vzQxbnkVxxodKJxZThQE85
rsqqkczdjloNeVoC7H+xPsFbmcwPebIc/mECylorm49FcPGqLXmX8RaSn4lj
8TTBEErZu8c5TqLPrQ4s8XnpTu/GvUMlik7BFLTtlZ3+rUcAmykXVf8l9qPD
WXf8RD8N2VFP+D2qQogp/zRcVErB88t7tuelk3WtGxrlYCnEnL1Nwj/1dBQ+
W6Ny9xUHh85IDHwk+fbthuJsyxw2ZitnNFWn8XH04MgBpaMCSIefpsSTHDbo
vlhPJoCAbEr5pXxSXyKmmuW+28zHg9ctMYmhNHz7zyHHo1W0L/eVbfxoF98N
euYNhXt7KNCdenrH1yYBfL7qb1+6uR8ppgO+6qk0lFs8zVAl68F++e1/965R
0BpSdyzPkYlpJ1R6Qki/a9RWsrl1jU5yVcNY+xkOqvo/s3xI39kdlvnl1AE2
JA83qvUF8OFct8LTM0qASxW4P07murSOlFGDRALRp2JdNO7ycPcRO89QlkC8
z6573aWk3vY/El83JtqvJdV/nErd243QtC9DX8g8R5b5m6UfBTDTsr/s1t2H
koqeR4tO0/B5dUnr5blCTJ2Z1fB8GwU7T7q2RisxcVx1p3PLTiEOvhrRD1tL
h6LhuXfztTlIedVu2kjm5cba5X4bxdl4lrwqjrDlo9o5S0H6rQAbPHYsUZrL
x+d5wjkv3xH4svap/lUZPn7+k1LvPEkgf7189ehhFk4ttJ5kHBXt4xP7vVgm
Mt34r+xPy8KyITRGbGu9Qc6vX7Y3vMS3D2+JuEMmejR0l48VMZSE2LJC2Wq/
GAUOhyILt3xmkHzr3reFXOcJ2sNNLSwaEofML5t8YyPwb82LOjshLirOs1of
x8INap9k4h8edKa1Bf2pFZD7PvLoWgMP8VpHS8I6CbDzV07su8qHXkzivO2l
BHRfee706GKjxv/Hg/eZov1d8o7j8LqqLmRS7wzdsh1CQW+x7KIcAX5deLxC
bkEfFJeG6t+dpOKvmcWzE6Tv36/jOI2HD0HWX8syKZyBUrtBuarNpH46P59v
kUTDIotns7a/YcM5xOCC9zEh9nBSc7euZaGzSK4/7RkPGj70k/bdAuQENCyX
u8TD3N9xK673Ejgv6VGo18/H5ei+R0nTBeg3DGbtIf1B55B6wopO0b7/X4xM
7rGALky5JqY0SAziNbfoKy1NgOFlBNOivBfimY83jNVRMfR31sRPMh913/ku
rjl7CCFLCrhZJgxM5t9pd91I6vzVu4n9B2koCk6RHrnGRv8nSsbnU0I8vx9E
UfzMRIb5U/8vdjzESKqYLGYLMDLKv+I0ycXnigKvwgwCS60dC1gLCUz2hy+e
MkLg6KOs07RfXCiO/Ctx6RTNA6m0woLqzV34mO21XjJsEDtN5s7uShDAdn+M
prtrL2amxDeffUDF8Q5fhUcyQqjWOLmppwwiso7TYT6VAcrNAmU1khNO7Ez9
MyZHw34/l3fyq9joshmTiHMToszrq+/Vs0xob9/xjpDiofzk5sajoyTHhj9s
9I7kYprKh9WepA+UPmm46UXyq9zr+w8OdBPIyrui6/GSB83f06iWlSw4Bc/a
mZRMxbBf8rwBm3e4KifWNLPuE/y3yQwfGO+Etprd45Flg8hbbrt0PFqAtW1b
w4/O7MVj4Y/nTcepaEsKd99E8sOXfOdf1esG4VrvZuL1kQ7aq/z6X1pC/Jto
veRVTQX/zJ2Yj+0s2E4xuzqP5AeFzOGh7QpMHKROs29+x0Ws7pI/iyVIHr5w
gtW/lIs523MfXiXz/4l3/NtzYwmkLmilxZUTaMiamKZlw8eEXnC3YyIbgq0a
S3bzGPi3jUmJ/FSPbHa65efYL0jcIpGnUNSJ8pHXGx5XDMA7rr7ROEwACXmh
X3JpD2zVZDpLNag4x/nVdmSC1I2sg89+Vg/gfdZdY4UbdNClFSY4q4QYfrDd
csSfCt+vLR/rg1iQiruQU+EoBHV7f41uMQNO1bOS913gQt0iQdud7KPGmojx
tSUczJvy99yr+QRiEmL3y30mUGV1NCIsk0CGeqNXMsFHntXo/cseHOhzkliD
Fmwk/z7y39MT7eDNHOk/uFT0effk5fVJbJ9ORARInf1+dAAGH/91l/gLwGq3
SDrv2QNxeYV13QQFkk09phVCsp69VN4nOg5Az3Iwa/5uOlbMCyr6SuZfTuWd
Fcc3UfHsi2mo9HoWNE9FUCPthRCf6lWxxIWBh8tGF+xZzYV83ciqrYuEmNJR
9k3xIAevnM7I9wvJHLrh9MOb4gLM2h183NmVwBqD0AIfEJDv2HZOTJHkv5EZ
22aQv3+z7myK1Jw+nPm48uaoruhz9t9Ohm9a9TvhuNxTmyc2AKHv2OzDFwUI
yZcwqljWg37LkjWzX1PgbRXVf4hOXjfrWGPqSD/u/bWWDphJB9tPXG0mySF3
50jOe/mDgjHDyYITTCbUTB3PBewT4ta/fR10kr/dZRw0EpgcKGQE6KST+7t8
d/YCnd9sXF7I/0Gr5uN6/qM/bzYI8GbAyLlMisDT3yX3HVxIPvzVfzLsKReL
iX93v7rysCb+6zHzExQcqnfem/5NNIc0qGbuaPjVgXXlJwYvp/ajaN59R/XT
AlzLLtgS0tWNkhKNxyevULB2I+2TJqmfKT/Vn36P7If9+IxU3TYa3qTInNxO
8snUo9cj3+ZTYGTxpqQmnomrJnqN0RZCmKuP6NuW0WGq2fVeNZWDvnR36cwN
Qix8rCI0SGYjbIbhiuQnfGyWY78odxOgi5XDqXvFx6q5Qy5LgglI3+moC1zB
g4Lhk24hmYeNT9hrhLJpoCdx5ubai/6uoLaB0l33vgM2WmX7o3f1Y6WhWIyS
iwDpWnRBbmQ3hHrNlY1GFOReb9mj91mAqc8zVS+t7kfkWa7zygQaYqQa3oer
COGXqq/t60VBZ9CbUwv2MuFIHw2v2iVEiGX4iOV5Otyq9qwtceHg+7xZCuY7
hHi4hCX31ZyNRo29zeO+fEjpLOXUxgrw8O+I9PhBPrJP6+ZPTSGQPfrX5n0a
D/tkxgLuLCBw97RjUpA4E8oma/r61ol+/3x44rZjzX8d8FSb37pS0Ifzjktf
rjwowOzNpzZvMelGzJQ+bJKlwDXh1EfPSgGqhxS2zq3rw6EY1id7Fxo81t5w
Zs4RQhjW8rFjPQVXFl+imkuTufOOmZkyyTNa/wKzctTpWKg3Y3y/OgeB2+bv
/N8+Su+3dh0dZuH8W8qFHFM+ZNaceppQIkDx2smxJjL/z/l13FWX1L+hd4Tn
jwV8LKFArdSHgEq3d8XuRyyEDPW7znwgmmeSC6WE70068OtD7FT9+324WKyY
4rJXgCfSF6/Nm+zCn52Ji0xfDeFObeWjgSIBrLq9ONUefZhGnGXkraHB+TQj
yY7knPa9AfuDSP5euPLtRaNKBpZ9/PshxFCISp8Au0N95PUDjl/9wmbj+AZn
w0Ayv+xw2R+SeoOFe97D2t+FPNybbEq52CDAjwdbNRjlPIT4TX74THJCw0e3
R7W3+TinnPN1uI6Ai3nmWyt5Duy8m8o1e0VzzvluxZ+pMzqwUZ06nru1D8mb
M/0qdglwKIVz3bC4C6a5hhIzjIdw6eAfy2uvBPBoXSDmKduHvdMO2ur8pKKq
2qW+e5YQgy5fj9j6DOGH3M+4r/4MVGx9UCFP8s/To/1zde/TkJPnxVJ+xcan
9SN7F7gIUdv1RHH/EhYC/B6tCE7gob/Zt7Kwl9Thg9XnWM48SP0xWbe8lcCz
AObjdBaZIx08vi2aIUB0ho3SyQNccKdqzP4nJpofvm+qmevT2o4mv5sqkaxe
DJ4d374DAqz0Nw9N9e7CsX+qvrn9g3i3wMndPFUAFxWVbVPyelE3nKRT/YEK
abuaLedILjozU7hEQnwIEknptdu3MPDlDHdxMakPFzapX4uwomH+gXkRPy6w
kdhVuMHhtBBBqueNqkuZOC9FD9HezYPd1YDD7lwB1vkkf1tLcHH0gvWCmicE
Lr05nd+0gkD9xAGt50ICC3Vytn2fQ66D7Dmz+j+in8vG4ck6rYR2ZOc+0K68
2wveXoEcY6MARk/GNQzXdmHNx+IjKy8Pwue7d7BpvACeP+pWnXHoxZG1GVKn
osjnKn9qr0zy0oz62NIL0YN4NXz66vIJOjJaeQ1+ukLMfnxcYqcEDXtSvgSk
LWDjm57mzCJXMt+dTA2rOMLEPO7Wxo8TXPz1dJC8NyZAt2OGpfY1LlaJ/ZfB
PEvgv57Qh/3HCfyyfp1t205APHE1x6KGh+vH0291MlnoYuYmPdSmgbUlQbKE
XgbLKhOPNqNaCK8XHqlyaUep8nHrXYa9GD3fJ56pLUDl46YzksJOKF0/rumq
NIhwRwsLzzsC7CuPJcrEenG2a+TNnkNUZHCnSh+YKoSslxwvZOkgLAy6pke9
I59raUS5LclRaw9W+c55R4UgT/xoWQ0LPVa9q0FyeELcrunyEkyEWA8dU8nh
wvfIt8RtkkKs1uy4dkaBiwHBNQVr0pdlo8R9ZpL71jRhfWighMBp/Sjn5af5
sOqs1HEsY8PgrsDY/jgTkq+Oj51434jB0BP9c882oz1xHW+dZjvGX+VwlIge
GHJVjW+vEEAseMHr4ZedYCSUUg/mDSB5MNuvKpTUf6bvBdO8Hjjwdpp7qlIx
RQ8N4eMCNEr8aV5WOIBj9+49O03mUYOEFxJmpP+6Vr3WI7yo6OXNYi33YSFt
35wiwSEh5M+OrA5+zsDj5/nLprlxcc92idsFRSHyxK7fC33BwcuWe9RORQLj
v0/2POwg0HijcKNcOoEPvpqLmRIEHJRdBzaEc7AwP33Ou0dsPP7mqVsT2AH3
Zw8e7fssmq/ejjfZ+/xsg5Xj8OvFj3rwjl46JVpVgMAV3LyxM51QDr4jMbF3
APsvnG3ecU0AcYd02oHjPXCKmuvwnk6B0uONhj8IAZIMNv5at2cA57zYu3NB
h926jdk2JHc5r3608JUWFRtXXXlQsYLk4WTKWAWZB8/07pojsGVAv6pOyW0x
mT8SG2T1FgshU6K5VNWcg+bcd2vtOHzcqLzxMJfMUR/+lbVq2ZP6UnDzm7wJ
ySfrDKyYK7m4Hcw7ecWTi9pF7ecOzOrHbzvLjc51ornrWUmIQ/iHNqzQbCxw
2dOD34byXvlzBCidG+WtqN0JRaPF9w2+9+PL8LulXC8BMs25qdw5PXBr/+y0
6jkFbSHrrz+kCvC24I72E3o/7safTbOaSsflixuo3kuFiN5nGbyTR4HpzA+x
l3qY6HkQblW0Vwg1O19XdXEGjNTjZZT7OKi7s6rs1hoyx01jUOgEG68/VM7J
KOfj7ubu29e3kfywMDEvcJyPhqD0u3HuBKbzNa/9LuRCkhte8TWKh9zLRziH
P1MwtKi5NyFQ9PeWt6sONx2PbMNdv6YNHX+6kTz1TOt3OQG+1IbsMxjuQLEp
ITszth85jNvmxR4CTCjeeUY0dGO37XzzVxco8Kt4XufdKYD2sytnrAL6kV/S
OHdzPQ3LN86sf05ysqxSqOyjTAoMbV/e0opiwrwhYsOXPUJsw/R68Xw6qvo8
3X885IBjar02QF+I3oceEbdjSE4LDl2V9ZCP/HPq6/XOCWCcaS118imZE+SP
/JMLJzltdfD+Z5t5sPnRIZ4bysetpCl/C03oUG+Xm/zWIZrTaE2H6iUOteFO
kUm1Z043sp073fZOEyByImj4xOsOhE5vPOBh0I/vTVLrs48J8Of7MTf7oG7c
9fhzBpsp4DfMdA4h/Tp575F67QX9WGXh88ztLg0RV0qf/pxP5tbW6TFPT1KQ
eTQzpNWYCZ3oFMNpJL9VLDGpOnGCjoTArxTWAQ5cgq2y5Un+CTn2baB9Gxsv
q5bK7/DmI+n24fWCxwJYGL2ZecSSD+1rCilZZO4+8zW28U0RDyrKMeHWqwmE
00MyU8n5jSe0q/adEc1vTOUbocc12nBhtuW6Nce7Qesq9qv/R+AGu3Fr1OUO
NBcea9o51IcXh4Wf6xwEKDHU716wuRuXHmld7pKgYElcTmpthQDKLpc81rzr
g0L49q+1B2k4LrHhmT3JdeMLtykYraag+9Bgp/VfBlZNkVE4YiTEzyMyh1fN
p+PLgNfOFhUO7rAUl5lZkRx+NO/BWgoLsm4Le7s38XG7VTJTpUyABwXBGbxJ
HjY43XKOqSJQ+6B434AWHz8Ck4fUQghQImQKjnSRenhzywqjetFcF3JD9njA
aCsUN0/eFJvXjf9OJDgeGyfwTqzCLXtrB6Su0lffu9GHtG6NedOtBbjSK3l2
3UgXIvhF7N7HQxjZ/P6f4RsBTkcqnNB17MPynU3z7dVoOLU5b2U9qbc0nYtz
B3qHoCJRKnOviIGhhn731m1C8Hp/fNVtpuF7/VWThEGSi1xXLlp1kMyVvD2B
EaSO75TWc8yi8lD6Im1mH8n/EY73AtMLeIiN+5vzfZBA+oo5k0WJfPzSHtTX
6SRzvsrmuHW7SF2PnpE6KCP6vVDy3wCB9cdWPCyonc393IVSp34XhW8EtNzu
DpWJd+A9dWukuU4fllptnnfOVIA1K49KRb/qgsXLuLCR9UOwWGb0g/mCrP9N
6mXak73Yq5LXJSGkonP7ar+9JAdOD6b8XnNiCJ4bc8tveDOw+3i2/HEDIXJ2
s34636Th0SsXx9VpbPQ+iqIUHSd9VnH6wj55ForrereUR/JgrrNo9dQB0t/d
p/Tus+ZB9bilt0w9gXVLHfd9GubD8931ufekyHpXdtLt9eGCPRHeunmVaF6a
Oqre0RbTiu05xP7BkC4ENV7h93MJVNzdav+2rh1bX7leON7TC9mO3oEfpE4u
szv+bbVHFzYWRejyGgehbrVH/n0ymV+iv9orpvZiWdQGh9q3VHQr1P/gzBDi
+5+aaJvhQcyz/py8UJcBmS5NnhzJhz/PbrlSb0SDhlffs6snyOc9137a55QQ
gUOW4YxsJkxXXz7J3srDw+oq/SQ+6Qt+o9+ierlIfs3bpBxH5q15E5qn1xKY
UHYe9eUReNhpcFJyPQ8BH8//oC8VfT4laeAmlDzRChfqnH89W7uwRbbZvpJG
wO37k4K4u+2w95nxsi2kF59vBVxPJHP6j2ol6q/lXagMfEzLdR+EwRXJ7+Vx
AuxZ+KmvYXcvHHTrtybcoOJ+xdl/96SFcMyY2K4XOAhzjR2WO4fp8Pz1lda+
VgjN0EPvB8ao2F9dkRojR+bLtzIzBk6QudvQQvocmUs9w87NGhFykVv070XB
LwGyddbfPH2ai0jPLu1YNwLKtqdd/50hsONanqp3M4GfI+rJ5mT9TxkpM9OR
ZuP3D8cslUIa+kO8pgUkfYAmpXe9yYs6ONvsXkvTa8XslwvEO0c7YRbgOOND
H4F9l0oX2h5qB+F50e2ebi/UGr+ruWsJ8EtZgjtC74Rsj82qzVMHkSgxbjIc
KYCMosq28z96EO6t5Su1j4rBp1M7gsWFMC46I/FGfhA/o2yM+Ll0NFEPj7/W
FMLMfGrutBwqCrRic+RLWHjwyiPp9FFSz5fVBOwcZeDKGRmdolQuhNWcPRbT
hND98Czn8hQuomTfXj2wiYCzgs9kOanTJq03thkVE7jdlmW9J5iPmfM9fIxJ
Pcg4J+Wq0sVESrDnkM3jJthuF9uoJ92Cj+6Sr09ItZL79+VKY04npJfduthN
crbVRl0WR60dZhpPVOKGehCm+1uwd7kAadWHfOVTOxGnp63qlzKAhgjTT3tC
BEh533F3S3oPuGrli52UqVjxePRF2U8Bjqyetb0sbQAOK1vaJb3pmKqTsuHF
SiF+7Kv8rnOSiqHfwx2dHiy0OV+0X0Jy5qLfCj/0EhmYfPpYV9aR5KfmvYZn
Zwth3cwwtX7MAf3l/XPrZQmo/X0RQR8gENY8WJWXTEA3RMbdXYVA4Q3/2B/p
HFiL/04xI3NvwdlqCeU7neh4Peo810v09+fPzmdk3+xuwdllv98UnepEPjNM
XLqJQHd18aO9wjYMOsfc6Ynqgems0VmHFgmwbfdau13HO1F8Kfmws9EAzjv/
M2i5IsD0vH2P7jj0oKPHLravlwLZM5aD68l+LBtlvtHbMgCppZ8XhW6kQ+Nt
Xf5bdSFsr4dnQY0KQ4MNtAYVFnbI8a78siX5pJuyZo4ZAzdWsGM/z+YiTvBw
gSrJb6U/3b0fbuEgZ+eX5kkqH52xZVMfKQqwIo898/IuAierl671NyewwE9z
ixy4MHCrmYx4xsV/Y1+Xl433Q8rM+o/nEdHfw1/KqPSzfNECpy0e6+6t6MT6
sKmrrWsIsNL446Fv2xAbMtqxDz1Q+BP44bqyAA25ag+j1Tuhmu77h0Xyphjn
4sXACwKMmLzvPDqjB+KdZ8/4JlOwv35+NHVIgPf16h7i7f2I0/YVOv6mQTN1
IGZwCelfawudl1IoUH0mtq3rMxPRk35eo9ZCbPlbv6tslI7IM/zknmYOjN4l
/z5B5q/2o7ssxIfYuG16cn/cWz7kxVtvKJoI8IStl1jA4+PfN/2Rl2T/H1Uq
9P5Qz8V6LxlX+zc8nOy8yrVbR4Xxv3tnpKRFfxdat357+MuAFgzsmhlrT+8A
MSh34lUFgVNVMznBoW3YrPfGeHy4GyaL1+yomSlA/mOjTAarA8LwjFuTN/qR
oJBsa3dSgFPee62eVnTDSKkyZbUHBW7GRyaq2wXo2rk0RMGzHzJZSh/9P9DQ
8VNVej7Jq9Ibpo5WPKFgdJdUIzWICcXhrBJFkld9Z5dfnJZBx67QZlWFOxyc
GJ8ftIv0wVrJGWU7b7Dx59RNxYF7fGybzmdeuCTAJ+bihAsxfAwaj4t13ibw
OCJOUsuKh8A8mxuyWXzU6l/tsH1Kx82vb0PWrhR9buizbvWpVJsW0Hnb8/49
7UDtebrWsnekno6J/Wdi04YHiyYvVaeSvPZ9Rfsq0kdvpqzW3/qc5PamC9KJ
a/qxze7ex31HSV8o9LprcrkbDi6OCVxdCqg6HI+hOgGu5gktLWX7cTO99f1g
OA08DYvdJ0mOPXx06fkZRynY1chs7zBgYmviV761qRBbrwmSmw7QEbTm3kIH
aw7mzTzBrTcWwk+tLE5Fl42V0sFrXp/l43jVwY0DqWQeHN2+a+UOPkJmx6eu
ekHgijvfUaWeB7Pvc+aEkLrJ2Gp6YH8ImbOj/5hnporm2Ix59+u1NVrwbufc
oPCjHfBcViX96jWBgds24p8Wt8FZ1tA436Eb9jq/qzMnCex87rYt+lwHeDN+
9xW19MHWhVrsbS9AtKH9K2Odbtxzll15aGwIGykbDTXLBRg+fE0p5UUfHjyJ
j/TeR4OS9M+EBmUyjwTd/S1cQua6zfm0J98ZMJQYe/ViB8mBu9gYmUlHkpPP
+2gFMr/sMZL9QfZL7O0scdYXFqR3Ry9xX8OH1qaTPuEkPx8Ks5txYoQH+2+z
2lvJfp42V0bBAHwU2+3/JHeXwItaeV8zBTZs+9/63/8jmm+NP0ac2/OnGXff
f1xFqHYgbKzez/IVqQ9Lj/eICVvBeuleUyTbjf3Ptp/cOUagV0NirGd9B0xP
KHcY+/XB/o/22neWArzOW7wihtOFtE+Wtr23h8AI8eE8LxCArqs0769FH0bv
hPnqLqBhVj91txHJvSGSJyILa4cQcm3g1apXDHTHy1eok9z7roYi5VBNg5iq
+5T0DjZm1nmdqyF9pKTolwPLjQX5jpLxinYeqNO+zVjbTObiExlFZVk8cG6u
2TJGcsxVy5Uyatl8rHTvyJukEqh5NTtn+TUO2tVkhij6orlXzFlR72dLM8ml
KsPLh9rx481nGYlnBFp2PHvw7X0rnEP22Hyp7MLQpyOKv76S/edhR1GcaIe2
+hm1zcv6EH02a506qVcrs68Or0jtwlhjfZyx+hAMtt7mHXxO8sMRpRsWw704
9N9GYzkWFeddL79okBPC4LwW199mCDWHzKROeJB53bzq+9tNQuglaFcNBNCg
pXQ+/dojNoI8nYx3uwqxaZGBVNsUFoii2DSH6zzsD0ug7yB1eMEznYOW23i4
Gmt2X7OSrNcXG/wfTvAR8LvgibY4mb9NbjK33eeiMypyk8Je0Ty8x2utgmZm
MzYFKu7QfdqOEScdk89PCTit/Dccc7sV77vnn//u14WvERZL6zgEfgV8z9f7
0I5+uWGbqMZeZMjGt+RuFeDG+qenfx7pgn+gzYWI0kFUTFvXqf9UgKSsjmOB
sb1wNUtdL5ZPRUurwSJ3kpPXH1mlPH9oEP5rDcu3ajCwzitA45SeEOrDwhpH
fRokLi8WO+bAxkOb/wofeQjxdTFP2vMpExee+dWNr+Vh9JXVnBqBALxB4/yL
daS/qs6//+QOgbPGElmlBgRka88dOMMiYNr28JwaqZsnOamv3pqI5uRcuylK
vIBmOMy68ELGpR2RuypLXiSQfrFXvYp+uBUZJ6fSVNZ1QeW17Vg+WWfXr7e6
GNxsR/rNsF2bfHtx+dDIiqN6AuyoyXUcX9AFl3/lY4kHBqF7dqnFzgcCdCyN
uxy6tRc/pLIn/waQ1081nzqb5GfbRY8rTp0bhKzB6sRUFh2+OSet9Uh+1r0W
pltDUEGdpTFrYAob5mlafGmSn31bU88EGTHxZ/vqLT50Lui37v+u+S1A7JYd
31eSvLVPsyXj2lECvgdP2fZfIvBodSaR30jg7dgY8+QEDyP6zJJjq8j8IfWs
KGADqcOMW9cqX1chN8w+zkaiAc6J3Ye17JvxftGFoefq7UgcThd7cp+sr6tr
pg9oteLS78nHRvxO3Jvs/13YS+C3WeKCBTbtqNH8u0lneS9yd/2w1dYU4DHh
z1Dr7UTEH/nWC6MD8M/a8/vKbTLHbV5a7cXpQaVGpNvkLioOLsl5XSJG+qay
7rIDYoMI1Os1vvmMjg13zU7NJblaye+zrkkaFVuLN/u9y2bBKN2/JvGIEKuO
Ndb0sBnY4aBzO/0hF1L2JdssZEh/UUvX+PONg/MqrJYHugSYSYwza3MI7GYF
5FUXELA/kXc7LYGPaJqR4eK/ZI44/S311loWWG1FpnnuzUicb7PIslD03wfN
6W866ajfjL5V99UKBG1wpQxtj4wgEDE+n3H1Xwu+fXtcczy9EwEmax+1tBHw
+bzIsH1BOy7Fr8w51daDJoPS0EXqpF8sjw85H9+J5PDfOr9iBtDprfp0IEiA
5okPmv/F9yDzn37bDVkq/qPrHxYbFWCa5aaBmvsDiFPT0BzyoEPiaUioIsnh
s4ZmZJU6UWHAuBbb78TChRDBtQMHhUhK1PpoEs1A/qWFL4/u5aJpSxD/0Bwh
dqU4CW9FcvCpx315pSQBvj0z5iuTzPtvZn+Y/4iA9Jvknc/XEKD29JfO+8AB
X8HySJ4OB1HyF48ox3ThXfS83n+zRH9PHp5Vkl+yuBkmU2gR10vaoN16JCrD
n4CibGTU+5YWrF82vdj3WCfu7txjKvmZwJKcHqejrDZkfrQMoAWRfO75i7dm
oQB5u4vkOw924i/3V6WG3gC8TrRLnPIT4F6bxtLZFj048mjJuQ2tFEixl8gF
cgUIa5vLTV4zAD1T6q04LTKXXd5Uok7yecD5p7/mzyfzTEPxpVWzWPh2pP2Q
PsnnR1N+vknYwoDOtPK7/03n4kxyfNjEMtKn6vr4gVocPB4uVuzu4+P9393f
d6sIkFu7Y8SA1BWP6bVx760JrO26SQTaciHQ3eAj2crFpaqL8j6tA+CWxpsF
fxPN54/iVc+6STcjouCVquBmG8riSoI45wlscfFyfZTWgkeui75fXdgJf/4L
r72fCOjdrjcsymuDmU5OVdT6HuR5hJUemC3AriuOORYLOnGjr6roW0c/QlY0
/1Y9T+YU82WblomR4x7uHRCLp6Chb8m3DYMCXBp7d+XLx374HKPYpH+nwVV4
WNeS5HbLpYFc404KznHOVoVXMrFQYmHDJpJDpmOZSS6XjpN9N76yPnHgbLFn
jq6OEA+PxoeFt7BRsSF9oPA1Hzy5Pt4pCwH6Zx08eGiAjxfFPRUPLxCg27UE
DwxysbiSzV3fz4OC+odLR2Oo+JBI6VtySzS3N8XVryygfYG15tlnIwfasPyA
lbnNCQKNsc3U2b4teOMYvPxkTweeL1JLyC8nkP9rY1unfxuW1ljT3Jnd8J6h
sS1VVoCh8Or2xoEOLHPSyt3j14+x7Ckev90E8EtYFfOksBspG6aupRyjYI5L
zg61NgEqdb583XysH29fLFT5U0zDhitT5t9aKERYVfyN1bEUXN+h+ZR+mYkM
Sd29juZC/KbfVnROoCNEvmLYO5SDae8iVk3dQnKLo0GHkx8b97NU1bZG8vHV
qTLP75oAMyfG1Rg3+Pie9Gi/D8lrWmzNtNnOPATEfWpTaOBjU+2mZSFjdKxv
uk5VPi6a53NHB4+uLvyCiDPdU++tJPvrisdcugPJf71PHi63aMGzv//WbIrr
gEJS5uY1bwkYLswyeGveBnMPaqDbw26cX6iZO11SgN/jqrBO7oDbwPHS1ar9
SPtgqz/pJMC3+pgu/zPdiMpq6K5fRcHuuH5rk1oBNApSS7787YPFl6L50f/R
8Gdb7KuBeUIEuvbOLLajkP5KD1fXYUJdXj040USIpmyzKxGWdPx6enZyuikH
RHYa39f0f+/Bkp6VqbOx7nPvBauTfOxd/+pzPMlL02WyLtluIHOfj8ytUFKv
04wPneD18dC/ee+idaYEsl9f5z/7wETO2Mbq792iOX9QxTZVM/wLmWuUtKrH
W0GELluWsIfA5PBzg/olLWAVVk9j23XAVUe3820+AcmpU0oOzmvDDv2B68EW
3egW6h2P+kvgwTba90bXDnipBB8K+diHm4tWOq2wEyBIa69GoXo3Gs+q7b3A
HkLqo60BCaUCqB0KtbuS2AfTniFV+900CHYb6hmT/P9gikd731wKaIyOLfoc
Bi4rjSlMbhfifO5PK1kJOk45VEbclebgd8b7lff3kTy8Ij9fqYKFW6zwjAOq
fKTF+9szKgXY1K+vasDhwXrtq2vDDQS2znYqnb6XD/F7D8SDEglsZ9iXzt/N
hilVmDVbS/T5vrya05pixy+w8R5aE1HXioRzizL/950R5+7tqH+jzej+SKF6
KneAm3Tju9NLAjflk2tfs1qhq1Y1vXhKN7bRGJlaPwncV/PVx5oOtD296m51
pg8ybxp7vUgd2PxMVWXzYBcKJicjd/oPQSaAuX3pawF09lxcuRJ9cLjmG7RT
iYa/tdt+lyoIUdf423V60RBUygafSqcykJ6rUHZ1qxDJ5gtSat/RUHDzME3Y
yIZEOxwOHRZiQQjdoNCBhZRgQYh+LQ8GFbfp3q0CeNtWj2klkTxcdUyhn+S+
v1ZTg2XL+Ahet53jIiB1YkCRpp/DwdOTDdhx4v/4/yvqPu+s1/mCyZ89SwcT
WqG0/BBxeT2BP/fT/SobmhH7pVC6qYPMAU1L58/NIGD0IX+isrAV08wCLv8t
6kJXWEoPW0hgZc60+0nf2vHc3EQ9UJnMj6dl39F2knWuaVAkHt+FzjdnXP/O
HkLb4oCF3ZkC2BfODqmh9WJ0yHeJ1SAVy0aOHjQn88LTFCWW2Y4hnInqe33j
KANOJd2HlMm88PpmxN3UizQcWXtTXDaGjcEbnklf3ISIHspcYDDChDyvbMz8
Eg9ptWvWelLJvPD87b+ONTxseHzTKpLM/98YAcWLphKYfSLY4jtZ7+9L/3g8
yuWC+e3s8shLovOCyguPPcemfgGtonRn2ZlWnLSbqp+oQeDWfO3RWSnN8A6/
J/zzoB1f3aW6GEkEzl0MkgsObcX3Rv5hS88uLNI5uP89m8Dwn4uN7OJ2pN07
oDmzoheHy4tmXtoiQF26m6ekXRfmb8j3jM4exJyqw+mlTwTQflcWtSu8F48W
Cq3PPKdidYnPK850Ic6F/j++zvyfiv/9w1JIUbJEJISSJKUoqidpsYdEVEhl
DaG0UKSUSiJSJIpIKUspFUWyr+cc+75v58wcS4Vk+c7nD3h/fzYP5tyv+/W8
r2ucmeH2PVLdgST+8XPPJftAqp2pLFNlw8Ce33W3Ug/W+PKcf64/CPFVPBwl
TmxoVU8rnnrYj7qb6y1OyjPxYERue+cIiV0fNG53fh6GDDOZ0z6YwKud8zEl
eyl+JgMO3KA8U/j1CffDThQ/n1NpNXf6f+6jF9L8cLG5GhpZGc3rwcAJ1f31
/RIEMpYYCvZfouGp1yGFqaN1qLN5nlscTSA9Y7Rv5AgDf3YFBr1Y34i2pN2X
33QRmP53r2PF9Tps+OPsNeLago5lGmMKqiSmD3iI7hRsxGL9b21svQ5wCWVd
o0VSvPQqcseTzS3IFIlsjbzYDV+9jhNPeNgQvnF8pbBNB4QC7xbsb+8F91NL
7ifUHD+z/8iFue5uDLfEZPj/GUBaScNTjVOUXyhu2D6zrR+1Ub8FjZqGUXxZ
Z1PlLIn9WhtETxsMY4P4mdmYowRW+Nz9ev4agdNz9zcKlREIiFvMfCfIglVo
5UpvKodsLdN6V2b0oueO2a759CK4mjIiGg0qsW18dJY/vZr6+eM9YoIMJGiK
rjIVIGBuu31qjwkN5vQFZ3MoXn7xO+FEbgQBq7TJAK71DITbio786mpAwvSj
D5nNFKcKm8+L6tdhdNJ+l+SqFqzrVA2eVSThOc3siaQ1oHTGxHXpYDvOhFVZ
Lb9Hoqcjqr6orRnc67bObUU3rs/P35mfI2Ho5KnkMtqOP1to5xzjeiETUrjE
fyMb2nUGq6uju7GNm+fL14QBGMxsf1h/go3hR15X6S19GLtheqjv/jCuea94
vZvy2RYri+TJniFkPDNbxUvx83PSfdo2m8Brnz0DDpkEFJecvaOWycK6jQ3Z
4+JDOB2+uLDBfwDJs8xB55t06N8+N7XD/r/vJ+2P18mTDqqGwKBHZ0g/HZU0
CasOav+arld4261KQ0elZ5gpxdFXZF4ef0X17xZChzt/ig6rgoLSPU8bkCJ0
04POoPpw0d0nv4Xq4FkcKRVa0oyRZvG5sbUkVmqfshUIa8AoMk42B7Vj4JTJ
n0vXSfh4WEULhTajdtynn7WwG5ZLyAKjXySybwjF7Pnfce3hgpN2vSgK2jF8
dT0brr+zAyIPd0O5/4SymtkAzO54i0cdZUPz1lK9rBt9sDEX8uU4MAyvNWuf
a1D8IBW97NJO/yEE22tLBc6zQPeyFvlO5bXJvFaKXQgBbeeuE6KUxzlInVHa
3ziE7QXuh8UuDEHwybW3eiFN2KOZ+Mzq1X/7yIy43dN3x6rxRy9L48YXOt7G
eo2G/GVh6cSGRuPVNPxeHHdEI6sWTcbv35f4EjiQ0ZEtUUGHz97Wc34WDbg9
wljDS/nz2NXdBxI6asGKl57debEZumKdQVwSJMptCzwSTRogIPXtluG6dsS9
i1jNd4lEztIN9H6tZngaZTqUlXXhzYlLH+sHqZzpMwy5vLodNhJ28wNyvYjf
RfsWIcvG3lXGWprLuxHS4O3QtHAA7nlHgq8cpvJfc+fly5v7cPBQAsc1jmEs
W6YTUEZ5Dc/tcwkMqSE8uHpRpquehbZD212/y5CQmb1525vqv7P2Fdo0cwLB
i1s79zgPw2kPh3XF9DDsNztan0vswHfX9fNp1/77ftuXZ60OvN9ajcWhBZ1T
9+kYjH+45zibhc23HDZxc9HA3KuUlR9Yi+veNXcEPAgsch6eEI6jI4hzmfcr
wQaMOxarHy0icH9tWJ3Em1o8ffpwTkyhGWGnH1mpC5HYvneJ7gHquKbxGxJW
pW1w9fuXXOJOYk9vjqLKnyYoZbJ2FoR1IXO4P+RRGwm35WtdFn1qw6qNFXsV
mT1w/XYqI0+KDWZ+puW7yi4U5vvq3cnuR3Zsm951Yzb4i25t+UvlneiOrmnN
b0PQOtGpMarChg7vkZrzhYP4s95jlCONhYHDAun3DpNgHmbtcqexsO1p+J9j
PhQX7jBKOzw+jFOSYq8fc7AQK+TT93y0m+L6F4ekeP/7PqPCofgbSkuqMRRn
4M6yp6O7Re6VQS8LMb4PrPnaarDOqfxSt2ktJPWcl1+3J3D0t5N2iicdS8zv
3/paUw8NU3Lb9+8EbGgRu4/71IJ9J/WhbEsTNq9d9/XWUhL32UbOY3X1cGpX
rP/l2oYXr20vvjlDwlJBrGPgTROWRdn6Vx3twtYjPHfu0Ukoja7MLzNtg/D2
pLCsjB4k3Sz4xUF5TYKqEU/jvS6wG3u3bnXrx7C2Rn+KHhtqTi7Byx70Qnoo
9ZeE3xDSz9eZZFE81jB1dFPz2UHUxj9+WXSbBc/ehiuGN0iciN+i/e0KC5HH
LZtGH1HnrT1efNKbiSqObbcqWSzo5QpuOW3QB0XmwOD3p//tNQyOa/LiPVVY
NlTy6OgOOg75dYVbN7HwU0s5PyatBgHq2rejZWohldHuI2ZB4Gqv1BbGfjqK
tlmEZNyvx0ztn0iNzwSSth54ZaNTC+s/Fi5m95tw4wHHyPhCEjb0oWfPntTD
xnNP44oVbXDv9/X9cJyESXhX0tzJJrS6pHzpkenCNS7R2Y/FlEdXHdr0caQV
X7+qaFy51IOgf3OFFlRe8X9K/5pk2AXhKNH6b3L9yPj0b2JkHxsVzb+0Hu/t
xarg5tcLdg8hYZZsE9dlw1kyLThPbBAkp9dOwVMsDBmYVclmkmhZs8K7awML
MmW8st8/EHj4eMFaRZIJTra6rs1hAiePyxh8mulHR9CqEzp8/309P/pMDN/l
r1UojBkT3rOMDlogtYBVVB6cVP2Qdb0Gy4Pim/vHGJTX7/tbr0dgbbfPlQfi
dPCL3rt/07Aefl03Wiqp+RRR8urkmhW1SLtafiFOuwn8qxn7fWcIDN8d+aNz
oh7/ps3TUrJb0WXslNpN7ZdftvKfz4o3YfxnVtivxk5MNCYbC+WSsApXMPvw
oBVP4+Tlzmn3wHGsxCVfmI0+M6VxnuVduFnVICXW0Yf3hcdVjlAeZHLaLMR7
qgcNNYntjPlB7PFRe6ZA5Z5M++uf2RkDOPzwcHvqCiqv+YzDlItInKsTYDu2
M7GX/4kgWUOgLuu4zhE7Fiq1VQKvvyYQ/nWBTN+1QaicJ6box/7bg5ap+68/
GFGFBYf3fYnuo6EnT/F5XQELZ0/ZeVgeqQGt0N3/ZwEDXpU76j/vJiDu7sVq
G6FhQ0HPly189XB/xhtyPpXA3USiL6qTgerpim6OyUb0hGsLSv0hIK3V8LN9
bT1iHDkN0mxb8WV+Fe82AxJ8d9Lz1tU14utFZpGIeycuLXjx+wXVD4L3pfMz
t7Si2e7yt3tLe7CvunrbbsqPTvdOHm9J6kR1aKuCcnQfCs0LjjRqUn34YDMj
iNrP9tvy116k8kxGROdfN8UnT3Qv2f/RHcDb+j/3luYywcuT1JhcR+L414mJ
/odMuHYvlr5N8feGlByX0QoWDKCtajtF4LFZgPKlriHc3nKlku/Bf/uRO9c6
r8CzVQhpuW7jnEPD441ayXs+U7m5YlInYEMNpuxHYzdHMrAjL9U4n5rb97Z/
dMkuoqFeUdHhQ2Udvn18oboliYD+8aKan2kMuCxcLeL9rhHLGt69a6fmvkeB
bvTp4Tpo7RWdFeNthTYHK/71XhKHb+TWr33QCMtmSwVJ7k7YpFr52L0iQXrO
MOPqW+Ct3DxR0NCNXcd3+lbys/Er1Sr3nkonekXDV7KP9EHnoOXuC+pslP7k
8H/v0oOpHbbZjXcH8YUzVsiA8oKF3U7ZS/v7Yb59ovmxMxN+FhHGIb0kJm31
FgyLM2F654KzIrVPh3a+vWPJTyD+tdtk618Cq8IW3J6uGMb712T35+j/9qYJ
5+A/CgeqIFClyX7zkAbDy8a/it6xcE5uSYTSXDWCL55yWe/AwEB9ehpLnsC6
A6ETErE0SKo3LeEKrUOzC8uGk/Ipk4Tv/c+vMVAcx5nGPt2IIp5Rn0+U73pu
3LKPkVEHo1R5j84PLdBeu+GmtgaJDxJr/SwNGvF2xx+Xf/Ed+MKV4WL0jMTq
bQslXHxb8Ey2WIMvsRsXZdfEuVE+xbXCLpr7ewf6LJP4Dgr34a9GadUmyqcs
bwl4ucv0oHAsma25ZxCnlI/vnHJkwzYu8nTezX7wMc+WSVF1Ohu/oGZwjMTs
6ls9lSnDmOjhdbS5TvGI8CPHuwYUl2Z1f8vtoM6Xx04+9joTzPN5Z77f+W+f
CuDYXrJDugpbe0/aHneh4VyHywKXRBZ07etpVrXV8HI2U03ZwcBmXyMdDXEC
PHcEX/J402Dr+X7vWpM6xJkNxQ0+oTx0wyd+xUMMfBSY8XeTbIRmuTQjpZPi
88rhCunLdVCJOpgwZdsCI8NUxvQWEgrujMc5ixuhILekIUGzA3MJuy86RpCI
stxtt1C2BWvf73ewOdeNWrclXNKUZwWe/yi/2bgDUWP7xDfU9UJHWmJ2XpkN
03ybhMDGbhysFb1+ZXgAz592LfWyZ0OuPXG0eX0/Xj6ScPCpGkZhj9ilH/Mk
Ro5eei6+axjd0dNKI6YEOhLvdpTdIvC5yHf6IcVTE/ZXHkgpsrAkuVTK3Yny
rA9G35Xl+5D81S7E7VEJxacaKXFBVTgaOrQ4Y7oSXu/qPvrupUFzdtZIMZqF
IsbqG1yvq/FWYuhI+lIGGhIsbFOXUXzdrBV3UZ+GXd+vl3FTfhD1uvV210MC
3tGnTI5JM8BbeyN8uKEB94PtFLKaCOSGPXbX31uHlN8yzGP8LXhScjajbgMJ
cdpn1wMlDejffQ7cze2wXBpx6N0dEinv2wud6M04e94qL1GtG09zC/Ycoryy
lsdtBaurHb+UGzcEPerFSUZ8DVORDYu7Lo9ePOhGZiT7vMDjAZg+PTAiSOXb
tXsy+zdU96F01Nna68YwclmPf0hT+/250SIup7ohHLJ4czJN7n/Pk9SpPZRH
QFZ980r5NAKD/5Z5cpdQfXPnS3aROnWc9S+BLxUDEDcPudBH5VV6MfvUR57/
fv6AjfzGoZD6Smjcm1nAI0HDooEUK+4HLNz69FBrk381mvYZ7tXopGPuyy7r
PQsJ7H9V0HhNhYbnLJE3Up0Uxy1lTVdR61hn8btBZZzyvfF/q06EN+DarYTB
RjqBm3Jv4vT46hBaKT3MkduMZRuV9aspng8RHY4YudWAdjmzhasutWP9/YAs
yQAS9THTqn8Cm9HboNF6718XlqkUliRT+05Qbf6cjE87JJWExw2P9uK+9qQF
uY6NlJq9bz7oUfm4KPl9z4EBGPvflGq2ZGPAt2mX/8U+mHPHh5OawxC/VxjC
J86GuveHoSOeQ2BPFVzzonxp3/Z7sibUXLv88dgHOcr7P57XsbJQI2DJtpb9
SAyhx1WXMz57CLvvvlRX9G0G58IvX912/PfzEMRFxp5VZVRinVVZ/tRgDYLX
bkyZvcmi6qqTUX2kGuNR3FcOfKCjwHLowfgkC3xPnkVNidEgPrhwg+y7Wuwe
sN785zIBSZ4vw8mFdKTIpPsXGFJ1irgSKFRB4No5f45VjbUgA4ZCOl2b0Rwk
UTewikS0usSC9IMNWHbixGy1WDv8z7h4Z/uQmEh25F+k1ozfdoKLH//ognN7
a676AImrNxyTvvK3Q/rT4SGv1b14NqecyU35GvPwSHYCVzdiv1XSG6f6sU73
9e8CMzbe0kaQKduHe7e9+gsnhvBV3kT1HlX/+MAfBaGCQ1B2S1RZSXnGl2U0
978KJKwP9P6SXkPgNz+vxhcrAgnjX44dujqMohIPe7YMEz6tM/U8Zzux643K
FRXu/74v8tZVuJ8LqYRO54fxDzE1WJCnl7/clwVT/SV3BpUo/z3p9IB+mw7x
Jw/tSggWmprkd+cuoOFbeFnmT99aTCX9ydvnRnFAaS/7y2M6XCZZR4R5G6Cs
SXo4FFL8I6Hg9CGhFvqdU0tGVzcj2uviHUlBEhveuv32o45T6LMJXJ3TBl33
V2cuu5GQc1q68g6zCTOS9stzg7vQ1Z5nyNFKgqNt84Hnr9rgsGRSldndgxC1
ER41yuMK9FkjVj+7QIooTTa+7ceG7ldd1UaUF6u3sB4zerFvyra+8cMQ/v27
FJmwlQ3r3mnPouxBSHJHV19MYeH8kty8C9Yk5kw/fid/Ulwt9jJg8grlv8sH
C9dzMdFj2MkRJsvCJ44+Huj34M0v09uqgf/tcQes6155O1VCrE18wS7jGgzv
z964y5OFNFmu8AuLqrHu5Ixc83E6bvI9V8ntpnzokPPjsPoaWJ7aIjKnX4sb
t9Vbc+wIGKyzcHZwpWNth/oxo+J6/D2wdyPtG5VLk/qNQh61CCi41q5Y04S/
BfpvPZdQeZjo/M+0sh402l7rCZs2XAwf9rA/TeJ9RvXTS8+bcCm9U2bcpAun
nAK/ztVQHM7W4P+m04a0TkZCckoPjO2/PLgiQdWt2OlnUWAX+KykP1Xa9+P1
C0u3f5SPnPS+XLTsZi8cEs8cWOw9hLsTSdJH97BhfMViW5YdVc/Yq4OXAlm4
t8lsNYvK7aHtqqnT7iwMCvScORBDzYnNh1pFg5j4riCm8pOTytmDB+yORPTh
FV3UXZvx335n3EFPrN9XiZtSF5zvc9bgUOKMT6AjxT8NK5/5tFWB7TBDWG+l
o0X5qhOtgYWnBd0xaik1UHea1qgRr4Wa+I2PVuYENndfnUwBHbo2Ty463azH
Sd9mVZNsAuVO8r7bd9VSeWGaHxzYhFWXxYJ6/nc/tdY+Yl1YPVqmPL6aLmrD
SpP0657HSDi+n3crsWzCk0Of6SriXejZfu74FsovhjfKFc50t8L/7/W42HM9
iFmjdrtWlA2XtmUVtTpdsCkq/f1cnPLlXS81DlLed7RT9Pcv9V4cVl+mr7Ft
CH+2ZfZmUB5d3RyyZCn/IEaCzeLbTrBgecz7vUs25UeZnlvL17BQM79qUx11
3pd2Rqe2zTIhGLBxmo/qF+nw67IPt1PzLpqmmLr7v73v+/TZokiZSphNPv/+
MrsaRf32W3qov/Nm2jFsKKsKMfGVKeaL6WjT8Tu/sJKFGOvGdEffGgiqcsls
YzEATlawpC6Bo9kwuyZMx0q/sa92OvWYP7WAfyCDgN9o8huhJZRH64mlcao3
4VPZI3uPfwTIl0d7fpvX48Smy1pyqa2I+PotMsmMxGCzeoOLAHVcrLt4V2kn
5A9zPo36SvGnqYCqYWArdHnurf2xswdGZWFqWpQP3pVgZ3hxd0GgMZ+hVdcH
nkVDMxlgQyh52SIFdg8+5dewDk8O4l0af2imORuVnPJnaC8GILwzbb8tF5Vf
d0SdHUsozrzbGs9mMLFeqGdfWS2Bb77u7hLnWFj75vxfgY8EWv0z93x+Pwj7
JxzNLcH/7YMSZNzl9LkKLA7YnXLNrRqjjHbC2pyFFveRY2X3q7B9vZ9CYQfF
47FZheY/WLg/Eygic6gGGfN3WjbkMqAkOhfJvYsAbEcMeodpuPr34rEtC+ux
WIy2O/wNgamNyX2vmxjYuv9JezjRiImBM9Givwk8GmrQ+Chejz1r1pCnDrfC
e1/C21k9Enc2fA0/Wt5I1TtU1cS2E0kt3SNKGSTijlUJRMu14mjxgQ+8i3rw
LbmTnSfARuKtjh1yjzrRv3TNw2jK3/bNuvqqU564PkUi435yD1yVRxbuzqX8
+gXpZ2PLRu5+T+kkjQEE6x9I0cxg4o50rUJZA4n1d2xPPqW4vFLT5NQ/io9b
3gbgRD0LXMovciao/RQpa/P99/JhEF+Kaw99/m9P3PuhWU2urQKVkkt6ROWq
kXlgcjehz4LglvnZlY5VUHyvr//qIw2Za3srf35iwfrotTV2sjWwDbV88O4+
A8b5j9YIqxCInT5cU5dHg6qdWlb9zzoUNs2amL4ksC13U/WvVwzoBMrmbU5s
xKajzTdaCAIpe1+Gn+yuQ6BHlBTPLOU3w5oNl7RJGOZrVdwKaoRreuiaxMkO
xKvO9I0nkXg5L/ubXtqCaZMLR87WdKPf8zGvGcWTQv3LtPZLd1I+fyEw2rAP
Jh28D5rVKL9uD83gPdmDgcntyzsDB1HOffdHjjMbZWtD9uk19oN9RXB2lw0T
MbYqvtH9JEZNHTJuLKHmT9LwF863BLjF7RwOrqTmPJMMYlI8pfRpMNp+YBgP
5bw2xOX+tz++3ZfnN/alAk+aDDTdWqswfjgn55E2C8lF9ddrtKqwi091+l8I
DdKKhotM3rIwOiSisnaqGtIHxX1zbRlgeiZ77Ke4WMPkc8ehKBqqyxJ19ILq
MOPxo04+jlrnp50q5EUG1IWVpuutG3HwVcb17H4CNnLO33+l1GHJlEz4opQW
SK4zWL9yJwknvi0ihHYj6NzWr8rDOzD7MFlo8CmJ3t84MODeggJ43+p82g19
S96hP7xs+Phwm25M60Cbfxa5eWkffrsT0lHUHJ+y6vpFruzB5/ac01u2DuLM
QWGTzf97bttUikbgxX6cLbvM3Lqciaowp9Xdv0jQghNNNaKHYVHcnP6Qmu9f
L+87zUPNhRkOs3LRVgKBt4wmF8YwkRVd+33u9QB69kYfFtXqhu5XH/ZWxWxM
vzeIeP+zCJ+9WmtFnlRA/NiOKN+IKrSvSZq32MHCxj+q86PiVVi/7cqW/NM0
1DjF9U+9YEHpWMKP01XVyN+ZShzeSnnkZsHGaDECx9ZzR5i60ZBx1uDN7YN1
YG1Ps1725H/3m7n9DddloGjBhMs1oUbsVumZfEd5r6RcOf2MZx2ybzabHDZv
wWqDxd/rVEjsGFA+7T/fgEVE26YvmzrwKapGdvFDEiV9K9WKV7Zgvoxju7Vz
N5q8meNvuCk+/3ut9eueDiw695TbqKIXutquG85SvrneWq3VrKobSmtzAyvb
B7CXM08x/SQboXHvNMUl+qEvfGT5WMEwypNWrEhZwEaGW8ch/U3D6FMY07hE
+fm/Mz5/20KpffRm7saWAgL3NHJcf2qxUJVSrW51axDnJzNHlz7qg+SfY+rK
Z8qgsyoqwD6zGrlmdlUPfCpwxsJhEIZVuO0UkrR5Mwvf0yaiL/+pRFn73omx
XTQMrWxkf3vMwprZoWPyidUoiHLY78nFwNS0X4oAP4ErdQN/JvfRIHCiz/r5
kjpcIFgqM+EEug3l1TpWMSC7w1FatqoBST32Jt8aCdj1lQq+16jDXENOHnNB
C+oK8/I/UFzt7cezZMf3BpgGHY87WdGOSXJ3hXkwiYcOH9jWxc3YW6GrbKLc
jUvhoV/e/CPhqW5Z1kxvx/O8D03dIb0Q4JlPs6Y8VMsjrvx7UDcWWt3N+Xpv
AA1xv6qPHGejxlWG3vmjDzFMwRjjy8MYEBL48mcZG4ULi1UNioeQnBtSGERx
/ehRWdEFJRTf/wgNmqfmQGznnNKqNhZ2Pr6bE3d4CNf1K62thQfhs+5dX3p0
LeREArauSv5vD7Vb2c9pc6QCHct1tmdzVcGvMMJAah0LA+1Z1x1plZhZJ3/s
gQgNftLrX8TdZ8GpLfDJycvVUN17Z2pFMx09QrK7Xi+g1nX+ZNXWTTQ83Ket
sqapFiIPtixdEESA4/4DkWoWHT8f/bL6frsBcaVjf/toFOeZ688wFtVhz9B4
SEFGM5xJ7xPvpUnciyQz+K81gOewnku2Szs0RVsrK65RubdQyUbuUjNyauV2
O/zqwtdYlcNLR0nQE4ZPezi2Y9w9emfXoV6EiRsW2VF+dOuU4Qlxap9OtEft
6tYcAHPJ+qsylJ9mjxadSXLtwyfTUkJ+6zCMOrZ20Si+LeYqt+o8NYT2o888
Hv5iIZWVXJI8Q+C+jGOT/TkCRy4GmTtpEshjuqu5LRhG8lqnqNOTQ5A5Z0ys
s2tBpOq0YsDP//bTPvX1K/23VeBcd8jjjrxKLPYUfSgvycIu7pNjn1MrIfMs
clapvQZWts0BMTdYiIS+jKhJNebWPbqr+o7yrMkMtv0ENTcHQmo/U+thLmBS
rEmtq/0a9d/Kl6gcPiTdf+I7Hc4OiUH6Og3w2zDgKFdOgLctT+NnTS2WlRq9
Z9g1Y5PAzbIaMRL3lRdYTu1pwHu1G9fTlrbDzIx3yvUCiagocpf7xmbUr+Xr
fPalC5muYfxJfSSOfvXVPj3fhujcSzkawr1YsFI75OpaNojZ5BeHZrrQMkS0
rWP3ozDiXrgA5a0vl8b1aon1IWqhpaE5OYSpmepKKLDBs9Dm3nuuIQTEi/td
LmfhNp/I+L/NJMTqt9zECgIvdWP8L9kQ2Lkkyutj2DAatYIk/A8yMf5T9bXu
yi7ErTy4SDv4v73Vs7sqY0yoAoIXGWofrlTCvSJWYq8wxcuX2cpnb1di/zUx
0aVhNfhC2ymSeZkFm43V6Trrq8GeyAmrvU7HEk5Jmd0sFjqcOOYFZmsgZra1
5c/5WrQedRUJciWgPDy5/G44HeyirXsK5uuxW4ZD0PcngbqtY6+vPq3FvkzW
OSHBZrw4eFR76QoSfuKS+qMcDRRncBtqprVBfXKhwrazJMj24w5KXU1wX+XF
JgO64FKUI+7TTCJmXYR8QnQbXLclPO9r7oFQ+MHNGWson2Kpzeh97UJoY8c/
74R++NT2XZehfPbP+I0T90p6URgkGf3lzRBOxrww1N1GrYumQ82l1EHI3w4u
WJXIgv3P9/MbTpLYGNTs3ZBN+azPugNn/QkcGklxPSHKRFfTcwfF/SxYWN0+
cfx5DwYXSa4Omfhvnz1/cfPNrF/lKI+aMNiqVgk/q4KQ80tZiJj9e9f/VCW8
bmxx/6hTA4+cq0PdHiyEplTw9c9VQY7HJGPEgg7F14E71LtYOH5/JFmrpgYT
HFlaevtqYbbELI7TlkBm6AfJQ2foiLqiqyf9rR4xwZrnh3IJFFT0mc061sJ1
i4jx1cImdA2sWHyal0Sff78s+2c90vpnEs3M2hDpracje4pE1vdnuw9HNWGB
0ZK3RnpdIO8S+X7VJMbmOCeF1NpwX1iCRqc+b6FJUN+kOBveiab8E5e7MLW0
3v790X54kg9azSjP/Wj4tcDuci/ESnuX73AZgoTd9vwRyi/WJ/M7keaD0Ocz
1jlyleJ7qzQnizASwfbyajGnWFgoI1p2keKhKr/T6zSimGCwRUZ2CBAIf34s
/l1NH5YbfXyVwf3f3z+M2rxKr7i2HNY6n6Wsxitgba8SksvJwtnvF+zGUIn1
J1RuKlBc1p/z9raSAwtzN94u/9tQhQNzGnFBSnTs2zT/zITibb4NjZ9nX9TA
wvtc/1bhWgT9MChMNiNw575h5uuddDxiFzyy9a3Hx6VJy85+InB4sM959/Za
MC9pCfBeakK/nJZj8wISHfmCxczb9Ti0Q442PNkKd61lmjusSfRo8CU3GjUh
dn71lyzBLny0drHK/knl863glKS6VtRmCVZMOPXA7LQScZjy37PFqtHaml3o
TBzcUCXQj0/2X7UTddhwz137NH5TLzY6MFdkbRyCeP6snKYBG4r6PR7Ts/97
D5Q5h7spC6e1RTNffyGxoOH89+XU/v4WOXeyNIeA7OiG34uWsfC5+L353rME
nBQb/xqdHUBz9ooDGm7/7b8hcU/y5LPK4bAUS+TTK/BB4G7BqmkmIk8eFc5f
XYnW4bQRu3fVqE+9Gxh2nIWe/UvjrqZXwZD/ypoITjp2fnvwPZjKs8j91qf2
X6gBbZyjPL2PgdOztgXnDhDIOcUVHLWMjrOLxTV8NepBO7TlDBflxQ8D4g13
LqyFi/Se3HSlJlwtepLmMk0gLOC3RadhPSQeh12biGvFmc2fl3iZknBzU5tJ
424CX8hlObWvnVC28z8kR9Vh+TRDYd+FVnQJKCTqbu3BHKPpwU8hNtJbHvSp
zXSieOtEXEZ5H475FriuoPq2eWyyXKGvB+f3bvolNDKIpguH12y2YGNbTUnT
sYgBFD3Z4+H5l4llrx1kH5SRWJSS6lZRykT+2YavQRQn9XmqMm39WeAdnxlQ
zSfgdmztj6S+QUT/VRjclfXfXqyrUJJGjyxHqlWqV8TZCtwSs225N8aEqOQh
EebfCsS8Yh47dqoa88cCXfkPs8CU3pV6LrgKUR7xC1c20yD1a3RJZx4LAb6C
w8J61Lx03cb17SMD9zN5m201CHwYOnVJsI8Gk491Xu7TdTi6JGr+w2sC71xs
Awg6A7+77j106WnE+YAsVdFf1OdgKuwpEqzHwIbPee4HWzHoezK7RpfEkLfR
8pr8RujcShUeN+lEaM01qYI0Ev2F9Wbtoq1YnHd2LHemG2cTpmUOUL5spvS9
fOBmJ3K4ppX1b/UhvzNXNlaD8o4dwic6Y3tQl8RfjaxB/BS8OFtjx4aT2K7a
AqUBtDqsCix+yYTgt60irU0kOPdd4+k4x8Toqjzdd00EPM/Fil3tYCHWMPeq
Ej+JQNGbv7/uHkaagfmkSNd/+3L9nsd9pRfKoRb7pvqFYgUsWyUDBIeZ2PHO
q9WtsQJLtOWDhcWrUbQyvDFBj+KdZy3qtJNVGB0/qsyXQYNVrP+k2UcWLt1p
jXeWrMHs90MFlrcZOL6Q29hbmUBvtbqn+FcaqvhWvNiWU4cXpJzzxUQCPEIn
MsxeMMDDLOdTjW6EGlFt2sEicP7NTZmo5joM7C9foDfWAi2xU4dMtEhcW7lI
QtmvEc/FpUJChztwK6P1yIOXJLTbDnba5rbgRbBwtV5pNzwkDWZb+NiIKjY6
dF6gE6MPLU2DdfrQECixfy/l0XruY2Yplj0oe/vxmIzvILyWfymVcWUjf8OL
3aNl/eC5kCm18zATD2WFRqMGSUzVrb+aOD0Mh+LXMiJJBMwIqSw2xdffRm+S
q8cpr3pj87RlfhhrCYetBzr+26M9TiRuX2JZjmSJ5QlGw+V4xcVt/66LCakl
84N6HymuHlty8A6dqmvPVhsTynvelx0zjdGsgpfBvxDv2zTofBOf6X3DQsXL
daNa49UwMrbQumrFALlW/uybtQTca95eSg2joZV7jV6ZXx0sTFNUDj0jEHdR
/q2jJwMKqZatnKaNWP3xjnNeH4FILYUegxd1sH+iz+cX2wLFL/3D4+okblQx
fhTsaMSTtgn32RsdkP9iHHo3hoRt53bLHPsWbLtbUPq/910ctDW8eZ3y6xo+
u5CCuA6cyJk+b83Zh0lvrxxOyq/fMZ8sz+HrQeSas3X+6waxlvek6lkHNp7Y
3NV649IP/45jIdGLmOD7+flwxR8S5zuz/eTvDsPXz6Rx1pvAts1cTThOcXXW
vpsRVI4Mra8ZD8tkgpCKGpQsG4CqbFdERW43FLsSXRW35eDE+5O1HStKEPxu
zi9yRzlcjrlei0wpx4/nEirHm5hYl8df5BdRgdTANdc+3amCx7VD0SLqLDzM
ermiSqQKa6ZXSOjb0lDygzsy/DkLGVJHzJ+UVKPawJquqMRAg5zkjUWiBIZb
HVMLHGlwrpJfoYA66F3THtJ4TGBwWsRh/V4GNd8X9NbyNsKf/b7rSzuB/Ky8
6C7nOrSKE//mdFsgo3Q5+RPFse3XonluTjQg9oLgti3SHZgQWeL9nuIBCfNU
3rVLW2A+oZu+xr4bV3LvKfdysdHx9/OmT5s7wPl0+UhGQS88Ii2vt21i4zqH
ir77z25UeN/NP88YwLo9V4bGqNyIeqqdn7OsH8J5J3/nfB5GOHPjxoCFbIhB
aX50zTBQs1l9+34Cz09tVU+PIuD912eW/E5gkV5ORZwFC5t5FttpJlJ5X7Oj
nD3fh9qFUs0G0hW4kbDNq4biMIv9PLEO4uXY2pXBed6pHAaR4rFraEzkFptx
cXlVwDtOUT56bxUW8yrIj2+i8mFxUpzDaCXSwn513VengbuKvvtYFAv8i8WP
uj2rhv7FuuYT83Ss+WkzGLCUwIPICOtP2jQo9r7n+7iwDmeju35tCyMg3cAa
uy/EQNC2do3nPxuw1njZ2qoGag5WDj82Vq3D50ev9pRNNCPhfubbmPUkfv55
bOj8sQEcM1faV39vx0WR6Ryu2xTvpYtkPc1pxi4djVr1dd3Q8izoWTFNQq5c
9sj2n+1YPq7M8rvZi11B1vHVG9jYmPlhVM6vG94rOxI/BwyA9xH/2rhjbLzt
Ve369ZHyl3VbuS55DCNQyjYvl8p5U6fYHfGfh+DpsuFMqBiBU4/ams9XE5iS
Hb7+5xXFUwFGTt6jLLyYvMu+4T6EjV3aYZ1Wg3CXucowiaiDQHIGO2t3HRRH
dl7xnynDop2MlmGFcihEuFj9LqE8p6ZVp9ukAlG6n/crz1Si0HL/8345FpaE
/tlwpqIS1lLWv3YJ0MAlsdNXK4QFFYeex9+8q7Gkl5MmVEuHGckaW8NBIPjB
W4/ZDTS8PBHVZ0ivxZmz565q3SAwyeFw43E/HTelNBTtKc+mycs8m6r533st
C23DZmuhVsobxkhqRvRM2cY4KRLV6Z90XS40IOqQ7tiHE+0I/7lC+cZVKrcj
Aq89d2vG3WVJj6+wuvBw7IyxL5vyRy/p6+ut2jFc03w842Avst0FNzbJs/HV
17mpRK0bj1mubJUtA+juH5DzoHhjYVPqI3m7Phzetz0iRYGqc+nlktuSbHiG
lkzVWgzhWD21iiQL/sXT8wULSSj3y6mKnSLw9cVFO2MtAtMHL+V7igxjQ+qE
6K1tw0jRPcqbotmKR28O7qHpNsHFhYero6MM+YpOeb+Gy+DuISTZnseEYi1d
VkClAt0ad6e9PlUifdghdUSCBUX3K6PFyZW4umO+/w2jBk2Oy+lagSwkl+rk
39KvRoWLsab+Kzr4V6hwdPxmgf7DwPOBIA3/vjwavRFfi8nLcWPnff73vI2p
s1qf6Xhrm7JOWKMBI2McxZplBByVYpKel9bC4/HHP4IWzYj1MLTOF6X8RVac
x1+tAdkpE17MuTZYRSXEbDhPYvHSlxWyMs1QPC7o155J+cuZyHDJXhK37r+4
cGGsDVqqcuO7+Shevo0DUzJsbNm7Zb/2ry4sfxWaVdjbj9or6qanTNmIyX53
cD1/H4SfXdDf2DeExjebLg5S/d/9WNho199BXLmSeZC3iAX083UVq5GIv7ol
qXIRAT8DH67lVL3jjulzXUgchsuVnTMhrkzYuFziTfPqAv/bCoWVXG2QFk3d
fP1HGfg6rC48SC2DLT3zWVM2E27tu0zCllfgyeRqj9OelThz0Wt4uRALjty8
GncDK7Fjk59YalANok3kSo5dYmFH9bn7xTLVyA3+9GHOlw5Xrhbvb8MsWF/v
zaifqME23c4xC/daTP/qvUJ3JuAy+GBN0D06mLfXMDIm6pFhIScSVUD1c/gH
wyuRtTjBWpkbyNMMZ8vvFzgESCyT+9cdP1WP93vl2rNetCHd9nvHpAuJ7Ny0
kFUNTZCMPeVqSfmf/ono7olGEkHhKet4Q9qws82TZxWjB/6X5iSVKR83YvZW
+lHr8VVJNvT4k348t/CSvmzIRnKazBVGbi+G8p85db0YwkT38Xvd2ymvCdt4
9H78INanjkgOPKPmkG+q7mtHEvP7bJate0t5965gqRxqf+50FpeYUmBCmWfk
ovcZyufOl+1c9asH4W/HcswdOqE7x/nL8WUZjo7frvrqVoZYo7MRA+lM0KfL
fO1GyvHoxMbOeaVKtK08Pb9/CbWe61dYvbOpRI+wI+mzswZ/E5SGwtxZMD79
ofzK3ypwaOh0K5vSsTso+30uxZmvZ+zMVpfVYHWn/I+C3bVYbFOkd+QEga2Z
p+XsbenQpqv+3ZpVj35HNR4eysc5xfaeETtZiwdSOt7iX5tglm9acGIxCXO3
vGtFORRXf0yXWHygDR6lCT3ESSqfs0/s9AlpwpPu6o+d2l1w5fl+m6uKBN/D
iJdVCm0YSdkYuz26B01TS5mXKB+3f31yt6NnF4Qcyy71GPdjoOOYbPpByh+f
FwQu9OiFnD+X/5uTQ+hebHDEV5vycZfPR27oDUJdTXOlNdVP6eJcig+iSFw8
nl4TfZTKZdWzRUEJBPhlieKKZCpvbSUeKkoSuJzBHfWRtx/3ua/sktzZDbkN
zkbht8vw6eiVl94qZWA0DGVzpzBhvCHCzr+mHGtC1aP2DlfAkNwTGb6ABbtH
em+UNStx2oIxvIRdjeKw1B+dp6l19SZMX1D8N/XKz7dpHR1lcg/XtdaywM1x
t2/kaQ2eBJYYFfLXQiEzJnLehIBMZJt8nSodwSnnwh951WOlOLE69COB70Mu
ij7KtVixfhHBcGvC4OuYu40c/7uOZFQ+5F+Pu8oqt5pZlGenbIrmsaLy+XZA
qfK+Jhho6yx1X9oF83+bug4WkMi/95s3vaQVY6EWusEne5AhKko0rmRDgZMr
iL21C+WxvbnaPP0oOnSQYxHl473rbh6Ilu1Fe3iOprvsEGL33yv8QvU5Y8cb
EbuRAawXtpq0289CsJLxssYcEju2n96RzstC8015r6d5BJ7JvKlMkmThiXCH
JuclyoP1CvHv+QCmIdU4H9ODfI3QvTMuZTBpFejJ/lWKU7f3Fu94zkTWnuE8
Vno5zkyKjmxIrsBp5zmT8Skm2Cm2kXxilfg08+/VqcRqnPnW1nvwGAurs8WW
7nhThT0mQ7p/Z2gQyOTfLVbGgs9q12gjjxr43J+NPdrBgOeY1eOafVQ+T1/u
a1xMR93Ah+zaLfXw+NbaophOoK7KhePBDAOqn5duT1rbhFumulJufwmkKsT8
4dxfj1jNHy1rIlpRGG81f8CERMuLxa93zFL+omFN/E7tRASTfTQ3mwTds9ol
xqkVf99ObuXe2IPZIWkPfcrHB296aiwkOuE6vrje4Ucf5AWuevrsYYPINZ87
39KDPKWEHYKDg+hxrvd4YcmGpPxrz6NBA/C+LjDVRTIhzac8n1RB5bNNftLM
d8qb95gKy7YSsBMjdORDKR7bvPwxWU7gMb+XZ47wEFKFjs4s6ujFORxpfWVc
hkh1tctB2aXIypu/4veECdd3UvYvw8phdzT48IdTFdjJEdzlOMoE19Dr2/v/
VKBJ+3XDVav/fb8vvrvUlIVbN1tYu25U4Y3TvTUPamnwH7zt6P2dhVHdoU9b
dWpAdIuU+aUzECByOqJwBwFqJ2u4dNDw6l5q2tBYHfTPWJS1pRCwN6z1sqlg
YBO34ZO7TY3YuqWnQZLyroVbTnvxL61H6LnVO6upOX7SskDizUESTxGScye7
EWlF8u+m93bCtGT43Ml3JLz6RYuuLm3FqeWqvEl/uuF3bKi4ZjkbszFsUvpC
J76PpFjiah/So4p0uCgfd2rS57wSQdX5eGPNtbeDMJUeiFWzZ8PR9SzTUGoA
+ftmq99EM5GocrGprYVE1zLHnal2TMhOS798Sidw8QSPm+kgCy61J5NpS0jo
6xdkulkPg1HweFXqwn6YJ2fIR2wtQ0jmI8cW31LQHi2OpIcx8UDYemWKZzne
Rn7XbJOpwAvHZyNjg0wo+bbPNjIq8E4heIeFQDV4I+xM7HWp36+9ePLd8So8
0vLqfPyGhuYLf8WJDyy00HmjYkVrwJ2axaF8nYGHMuY17UoE1NSyJIKzaJDo
tW2veV+HHmmd84lUzt2V69zaFcPA7q/eT/weNOLOpWD+YSaBjtvrRxcw6rAh
+J9kR38LnEY3z20GibiH2w3FvBsRU8Od09HaAcaiRdnbE0kcLnEYP5jRgp8J
whPWP7pxbd3JQ46Uj5fSORiiCzphWJXU80WjD91CIkfSqXln0S4iwzbqAf8q
233anoNYd9zvlgHl46UtKkrzudS8lKviu6fLRIGqQP/NYRI9zdO/9rOGUa7c
GGoXR3G/yXyp8XoCL8ebt3ixCZyTPCzvLMbED6m5j1/m+pFuFbDt28oy5C4+
/DFLqxRuEc9o6neYeBR87P0fs3I8UVmonNBVjlbdGqWwTiamjxVfLsiowMOe
qMThkipYnVpSKgQWzlpg1x21KiSe2uW3IpCGVapNNddfsyA2apIQTFRjqdaa
W86HGXhrRYsSl6HWX4UjXPkeDU+EaFU3z9chjPXP5VosgZSKNhEBVwZ1PvfY
5w82oqwsW66693/PUVK3aomuw8W13232h7egUWxDXiPFV+6iK/lbNzfil138
igifDuh8PlimHk2i8cubmCGLFnRe/h2zJrQbdo3bzgpQPq52dQsqHnTg0Mb3
i4v/9kIy2DzCewsb536aEXWcPbD+wrV/ncQgQrv5atPOsJE06iOqZtOPpbnP
7pv97zpH/+7XyZMkLBP95EN8hxHzgd4T50Zgxrf937bTBJouKAhsriNADzFq
0C1lwtlG9qLs4AAcWOek5P+Vgp5deF6QuxTGecZjadeZML9hKRiyrRyFJkbf
OZ+Xo87hnO7eRiZ2S3PeXvigAvY/wji2B1RBC+yetu0srHHwbawUqILwgXfj
f61oKAucXrAtnoXJJCGr3z+qwf4RnKa0jgH5cyc0rohQeTbPmWNtT0OBVPzG
hep1uLlLScuN8lnm/XdCTE0GXvWm33bjaMTDxQI3KtsIEPXctDD7Opx/bCz/
b3cLPI/d83+uTCLlUoNAGdmA0g7hPUuEOiDhu8rc4QEJ5tI56QscLXjgPywt
bN2Nz9vSBYwWsdHw20JCWqYDqeX7tMy/9kLcZP8/E8rHMy9vkqn70o1L35SN
vUoGILwydbsG5eO7jptu/8ZJ7fv3WVwNacOYX3VxUo/y+mwRu3i+FcM4NPZV
Ux4EFBYvyNam+vr6hcDkkhwC2Zsasz+5sqA0O7dHIm8QIhWtnOWdpXjkpFIw
VlECpZHxbLUrTCi4FIq5rCxHhljP/X+25dBTvfObp4aJ7n3fvkS7VaDmkp3+
9p1V2CKStfubEgu5UZmjPqxKVO3TNjq0lernel8VzkcsvLzZqdv+uBoFyy90
n/9Lh/hj1eUzvASaeU1i7+2h8kXE//D0TC1cVmiqXgklMCtxdL8LPwPXPEYC
7b424OrSNZG99QT0Nj98K6VUh9WZ2sQEqxnf92xwurOORJ1UblHzW8rHJcMs
1TPbUb3Yd0V+EAnDowq+ipmUt1fqaliv6Ub7puuJN6dI/Gg/8n0mqx1Vy6dr
j/j1IjnY7/EBykeKfj7TqfXqxpXdMka8PgOY6SebWdZssPds3X36TR8+TL+K
Jc8MI+5zLKePIBthDTHK9qlD8BHq8SgRJOCR9EP2LXWeJz/FnuROonxc/e/D
VZTHbONibfINHoKUX8r8m8JSKv/u/DR5WII7tvGD1V4Ub8dsTgudKsOOA5P6
d6XL4VNd0ddVzMTtdq+0G4YVeH/h8f3B8UoU+etezJJlwS3PIyeouBJLSooT
li+l+lQtoZ11l4XzC3sFtN2rMflx2RNUUXU+IeIRP0fV/7ZCQsc6GrxMI+6m
ltciPl58b8h1Ary273pDOumQ4NDcrEt59q9FCqWClI/L0X9fvj5Brce5Tb4q
T5sxQXd7Hb6GxCb5udFFbg3YunD7FL9pO2ZfWZXq+FH9zArmcD7VDH3RoSul
vV0YvWaeOEGQOK2ztlnXoB1X41GXi14cmPD2P0z5eBoxYZezqRvGMuvHaesG
UBdEX1xwhI0XnOmv58z7YKjRGXleahiXUifctkixEbjBinur/hDuFRzvPDHE
wnUt6/wkav5NXdi8cK8FgcRFHwN49xMoCzAdKKY8XrRAWbPkdSmYfVtSNlmV
4Fto/L6LlDc6swR/TLWUIXX4aMbb7jKIuwVXV1Ic8y80jTd/YwWshZmDuu8q
cbihQqVAnIVzBv4+ky8qkZQwsdGrtAb6fYWhowEs7Fp5wk5yfzVuBTw8fvcF
HT57FD6f+t//7YsWm/stp4Fo/nz235NaBJC2YiXnqXkXMLff+D0dxhwXeaW2
NOD8lZkIq1ICNnskfmf8qIWPvmpvvEEzUoy4fD+vJNHbeOrNXuUGnBa4oxY4
3gaLG4MGo14kguc0FeVEm5GbvNX7yJsuyHHFqr7opvpcvsyG7G2DmbXiEr9F
vdhpm9bgQ/l4TfGXUR9mFyp3VoVkNPfj1S/7dTkmbHj6r7Y+xdmHcEbarG7r
ENxCDhwL3MiG9w5dF0VyEKWWQx2FeSyoyG4UP7abhIrW756iKRZGIng/XHUk
sPvL7aLwj8MI/7qqU/JBKZT1clNuSZeg+6hb5ObTTMw+Td3/6hvl4xKCQXaJ
ZWiVTnCq+MSEYC7totHSCrRfz7ht4VSJ5Y3X+QdWsLD49T3X8quVCPty9E2E
bw0U6lUrl19kQeCj4ITH6mpcO5FTZuZDx0x9taEutf7CbU+sikdrkOW7PG/A
sRb9cbe7NzgRGFDo7XoTRMdznYSvnWQ9Tr/8eS77B4HYwMdcr+9TdX7w1Xf3
bBOiz9+VmF1G4ubD9UfvjdYjt0ArPvhRG94rzF8pdCbh/fTp3KHKJlTfnZSc
ovyvJb8kJLCBRMAmU4+6a214623NulXeA5sAsiJd8n/vgbL5PJbShe6ku6yw
0H6I7H2ZXm/ARmqLJs6+74Xrk0h3g+ghGE6rXnRXZ+No1HzIgshBeE7f2dn2
hAX/2Yeuv90oPxqgHWt5zkJbkVBb320CKlNGa//tZCKo1WBV2vlSdP3J4LYe
KsYas9fPJo8zceERY3v08zJEhIrFJp4pg/D8Dde2NCYOVdW9VWSVw3jl2VR+
uUpY9f14L0V50bx4JXvGqhK+odmqAZtrcFNVWkbPjQVevvJ4td9V+KW9/W6U
AR1C0TcjDNtZeHom7rTsT4qrP660cVGvhfFWgZoPxwj8nlu2P96KDj1r4ZVB
qfXoEqxt3UjNFbpsRNFp61pcYFp2LshogpvjDpoND4mF82KpjR/qMfrg7OaV
Gm04dSEMeXYknjyy4u0ObIJEoE/LK40u3LcW+/eE8gvVhwf2DUu0Qf9sXSg9
vAfiUxefzK6ifLC9IFPMuQud8h57ju/vh8OZxB0ClI+PNV1cMXG6F9OrrMpt
rIZQ3m2w6N9eNkSunYk+v2cQSftHC295U1z12HptVCyJg2eqrk4asaC2w1bE
M5mg5vn0pxqqP/dU/5S4aF2KVROH+ZIziqF2Qkjhf+9/+zVXH1Z1owwviela
b4UyvEhYGT5P+bvV1VWnLSrKwffX5IVrVwWEagZL3DlYqCjOsLmvVoltjjUm
2/qqofUpSCL2FAsX+Ct2elRW4WaJyNHDMnRo8eVMeDBYuPlgGZMvqgZpHA27
bvDU4uqDvWKnDxGQf7R9jYIyHemP6aJLXOpx0eeGxacsAunS7Rc619diam3n
UP+pJtgnPu9rm6fy/PB0jPSlelhlzRlLd7ViYP/K0E5LEjFzMuaVGk3o+lDr
cHxRF8jRW+09+STe0MvXiOVQ/uLwOcHEugd66W7+tpSPc14f+9Ws2AUL0Zsz
s7N9CF703cWZqucGPbflXat6Yf57Ma+TxBD0dv3sUzJmQ9isT1ujewCh/XGi
WTtZED09t/TXNxJrZtY3Js8zocbPxW38k4D2ZED/D4oTQtYErr5EcfOcqhuf
8+ViLPC7MfPRmIlVy82P6TiWYTU9fGUNqxR9iz5FbotnolJ4o11NKsUh3bXF
bs8qYKSwf4IxycStloeyV4QqIeLoGv82uhrba4UNF1uzoC5/Jk00qQrsXdYz
tyZp2G7zuS+zhIWPT3SlApxrYHh92WnlJga8OGf/7tQhYD70b8vehXRYhP/q
cd5QD7rbYgeLNAIHNQWvC08wkOEXm9HzfxWdeTxU+x/G6xKihJQtlWupLFGU
VHrKklJpQZutRaWRFiRKC23IVWn7JURMVESUcEvJ2MaYGYOxjW2MGbMiCmn5
nfv/93XO6zyfz3me5/3POdqtuCn0fxk2LkFVgOZhP3viXFZGXfLNDiRv1Txi
tF0Kls+/foqjLShwanqnl9qNyoefMn2LpNg8Z5qtm3cHHMkVhyYMuThzakl9
E9EfzldNX7uZ0418u4d1h4p52HRxplyPvQwuai8rVBq48NPgKrp1C5AYaZKh
tE+GrYEf71HO8dFbphufwxWhMZVjl1NPXJ9OfnHlnQhB+eqi9C4JWK+rxUHJ
hI8UnfLMN6nBtg0ah9IdqtDZwuW9chGBq671dMK1Fvy9hXsL82ogfrnI+sIj
EXZF3Sbdj6eCTV0To+5VhzzN2cItgyIYZB/LKx8i8tHsS0P/djrMP+tv/GeH
GCP0iG8Wl+rxPwHJzZLOBGnvOYb6R8Jn2P7bztszMPPN2eGAFyxoXr1SZGMr
waa3331FrUyUDxl9fipswo41rvdUCB43HeoM/0NhYdChMHaY3oJo5mi42bAE
DpJfl/6Ra8ahG4LGKKsOFFxOpsVvlKKZk6Qf87oF1mLRxuMrumE/w4KlnEPk
1KvGnIg/7Zi1MO52uawXW8Jfs70JHpfParrZcKQbwR6LSOGhPMh6vjOD7Yg9
137P9I4j5rE52HciUwA/hvb5xMMyrO6x6d+gwcd+bf+dggQRFB/9eUXnSMF5
53Nkyk4R9rwI2l1JlYBc4JzRMShGnoGz/IKZNXCvOHN624wqKEwxzslfL4L3
w6+kwaW1OGokfDyf8G9vw7umjbdFSLO5754ZREVhkO0BD506+Cb7b2vjizBw
P+ziIXodUkituRwFOrLsIp+auohBbVLRzN9TD91VGdauZCZ8HsSY3y4QY3w0
mjmuzkBr1PhcqwssPDRb/8DdTIIB3tsn+nlMTFyznJf1sgmXXMpJzekSyD3a
pZl8nwXmqqd/VG60IL7aLfeHkPATg8SsTCpxziLja2V7O2oedzRrrSOeN7JP
6ERqwSqa9mQivQsDfppj/elSTLd/FhGb2Q4twZ6jT0t7cWWawcR3FRkowy9K
ln7tgvNjtycWy3lIsex4u5Dg8Q96054rOHHR/phqyj8iAM303IwEkgxhTMfs
0Px+GD/a/WTZOhFsP7JuHxZL0aZ//kMARwi3C6cm+x4RHO69QRJgKUFKbDCp
YqQaxSFpzwLZlZB5bZhPIfJxf0k6y3B2Lda+X8xTtauBDevk6rUxIswv0f/6
y42K635hLdatVBwJ1mGd7xLBuExdwyunDjM9hTMSyuohVrg21G0vxpvfLL3k
ZfU4UNSV2hzJhJl0NHRJthhXqhZoTfDpaElU0I3axsLW8gLugwUSzDnf/K31
OsE5957cuHCiCX/tcY8sfCLBN6c9S/n+LNgx2Y1m61qg5kl50ceVQFlVk5ma
2IS7K3OUD9xoh4p1ThJlBZF3y2qu2yxqQahrHS/ueBdUHD4Vyh5J4eu05XDQ
lnZEfnz1OPZmL14zNz1+piSDSXTAUaeoLsDDUzN4uA8LY3mpA1YyqLZIi1dP
9GL8R3mVoZoA47POLRjzlwHVi08a7epHX5aoxXtIiPs/128PmZDCR7jG5ESQ
EDuORnBDiV43tf/UpCBQgsnTSvXJ7dW4nXUs8EdaJSoZ5kr85YSPRz+XPRir
Ifw7YUv072rsVbxlWHRFhHhRuGGaFRVJr5yv5T6igra0YZEVW4Rum50/XsT9
xy9N7d/D6qFjLWvMsRHD9Xej6ZBKPUaDlO8wPJhwUjYw7kkRw8Q9OD38Ax3O
qv279i1kIXaFydCP2RIE2y++q+PDBCXEL1/bsglLvZd7kR9IsOBvU0rbChYS
LeMnXcfYWO9X3tz/3/8RVC4Yhnk1oXRPxS4Xa0Lnv6zsEy2IHDy1WcOtn40D
HhXPHRW6YDNYWGSYIMWH5DQ3re9tWPNS3th5Vy/0uOGFX/6SQZczM2dMowtT
PPoCVxI9zjRQ+k+tuQxPlIIeX80neJxc6UL5wEe50Tm5GD8ZbvB9ffXHeIgm
LVi3jiyEnqoheZqiDFOtP9s+kRNC/+8dJ1zsiPct48+tBwQfNuumh74sr8ai
7XOcxwMrceBuo+1ccxFuu5hynDg10KzRloVRqmHv8y1rfYQI+l8s6mI1qDhd
Zan8aQ8Vbd+7pkzUi1D+llm37Xgd3NruzNG0qkf+SBX/jpkY64/8JL3k0xBK
Lp290oKJDO2CDwX3xNhdyphyNpGOU3Ql86KRBnhNezA7WkmC9i526rk1TJy4
u3LkFMF/WeNx3XXxEoT9+DYSrMhCiNWtlMNv2HDb8TBlCsG5mir8qcbGTTiu
/HFnSG8bVDgnBZeNCZ1JLiqxmWzwYrNP5Gd2IjNv4t+r16TwdJ+Xp5DVBrfj
PiNFc3vRXJHb/9eYFGEpzLmWWZ3gxdxTPhHah97jlxO+LJYhmbRZofZ4L7Lt
4rpeBfLh5R8ysO6/72k755dZPuWhPOqvwNfeQtzjLswz0JShLVXPOTF1AM9L
hnWsZkpwa5fW1yyOBGOprrni7Gp4Htz25rBtJbrMZkd6GItgrdH9wbK8Bv5n
SSOiuGqMev+I6zgjwgdyI6tktBZF75/qHNWmQum2vXpzpQhq/54yct5E6LyB
TOMKaTBe4V1z628xuGFf1GvLaeC8pjgoKjCREB1SlhYrxu+kOS3iADp8T54z
eFDdgEcHLmaZ/hKDomW3mW3IxHzWLYEdpRG1TXquvMsSHBFETOa2NSApfbna
6RNszBI7BVvTJTj5Z/lv8mAjirN62jvutOGh5iQ1Xl+KQx+5Dp3+bHxI0OBR
nDoh/B0QP/OCFGpFWR4X97UhWbXy/HZOD0rLyGsvEr66QTc4hmXfCQ1q/bxp
q/pA1hGUsIyIXl0icxg16kUDzS/i8zw+rgwE6+kSPO5ZK461dOVhXTBNOXau
EI7u/r/qF8qwsfp185j9AGxCRd2KfWKsro/6ul1dCvmMM1V+d6pxjcxZtUau
Et75bzPT5ovwfLS3yPN5DbpXxsRzdlZD6Yje3RskEd6bCZZYttQi1OvmqbS2
WhSyrqpSPopgwpv9MmFRHcLNyQsPZNKInmSum6IjxpfsGj/XFBqiHEuuRpcx
0PXaPv/FZTHkc3XZ7aDDYXDp55EnDZBMLVUeHSZyOZZ64PIMJjbtD5j6LLER
3IOf9xmHSOAo92XlzZwGDFvfbCEtZoOZtb32YjWxLxrFHSOljSgIPq8csaEN
Rn1JC4vnED2WbdzpYMLGtZE/K87yOaiIVvj16YwUJtla9JMz23DjtJz3tIwe
aMqrdlv2SOFWdsegjs2Byd2q66M/uSg28FoxQej2LqdwfLC3ByvHv6cJGf3Q
n7NWXpvg8bKHFrNHx/qwysAnPoc1gIGvgWlqFjLYpbjtvtArwOeJzPuvSsVI
9XoeXuIohWohTUMhvBrPmfGBFxkUYo+PRf/QEiHGLXX03a0aIhdTRjbrVKOU
qXBlw2EROhzTKwdKalGVpNQc+KQW7v+05VUSfdHgXJDyEsU61EQVOMT60eCm
33qZoiZGZNa1NPMIGt5lBEVTzjCg9K5Tt/4scX8Yf4IWHfLp98iM04TOz7zT
OvlEbj4jUbgiBk4nfZlOPtiIOMbw6oSjEgwtGZo/ebkBkw98M9z6m1Ebcmte
92cJ0qPmxU+/2YjYrSkOjiOt2B/5fdFUgsd/8Ya3FAw0Q5NdMKUoloNk5QDZ
4wApzN87rWR8aYV83J50BqkHU+0OKek0E3P5SDWXC+Ygoy+m0aKCi6XZNstW
EDyexFPWy07rQYnvpb1q1/tx7OF6Q1uCx98m/irck92HF4kvOifuDMDRZf2K
wVUy8I+b/G6MEeDnrs7QScIf6xntVjNCpVCx2TTQ6VcNNeFE9+JkChxzS/gH
1UWwGHmTuf1MDbjOnwOX9VZhh8+d+TMIHt9fzEjrT66F7mWDBVU+tUh7I8lt
yyXmolT2Q0NAheyVXKiXHg2jr1SfTlUidHsvXHLSkwaFvH3jTGMG1H/+ilU+
Icb/3I8d0h6sh98U3iWTjQ1YMx7L4HeIoR5i/NLzIwMBAloPljVi6ajBwvn7
JYhqn71ZwaMB8vvTt83NaIZB/ohwdynRm7S3W3DdGyGnor7Y+nkrDia6Ljqm
IMW2q6ZbjHKasfy3eGfkUg5+9fy9NclPCq3g1eb3IlrxKfJ+Mdm6B7LFFYq2
VCnW06+rHJ3FAT1l2JpM9OWACNuB6wSPS85spU8/2IMas9IpC9b245PSv7PC
NsogKKZdtfXqg6FLv6XHzgFc8XIcOukkw7p1YZ2frAXIvLK3tP2kGBe8eCon
nknxf19g63A=
       "]], 
     GraphicsComplexBox[CompressedData["
1:eJxlmQtUVcUax1FZJT7uzSNpiYoPFJFSRFFBzp3RMEBSQQERhADhXqAk42oK
WmZqGBoKlomvEI4ioDyUt4Ac1GVJamXLF9r1EYTg40B5b2HInbM3/zlr5pzV
svVz9p6zf/PN9823j6Mj31sU3dvCwsKa/WH8v/oxkHXWBZ53kzaTxrIV7L9J
VGQtZzvvdDvvH+eK44/e4mwcTrdcJF6fHsC52/ixXcr5pvH+48vE+UaEi/P9
EsG53Pg4+cs5jzNekBDNeZfxC13/xVn1i5XYQJIU/oL7iqzlDF9hnPmC4Stc
z3zB8AXDV5iP+QrzMV8wfMHwBcMXDF+RDaR85JY2v4qD3FdkLWf4CuPMFwxf
4XrmC4YvGL7CfMxXmI/5guELhi8YvmD4ioz46qT46qT46qT46qT46qT46qT4
6qT46qT46qT46qT46qT46qT46qT46qT46rjvngzjJ5f7iqzlDF9hnPmC4Stc
z3zB8AXDV5iP+QrzMV8wfMHwBcMXDF+RDaRMiXcB9xVZyxm+wjjzBcNXuJ75
guELhq8wH/MV5mO+YPiC4QuGLxi+IhtIq18F+5ti7iuyljN8hXHmC4avcD3z
BcMXDF9hPuYrzMd8wfAFwxcMXzB8RTaQRGV/l3BfkbWc4SuMM18wfIXrmS8Y
vmD4CvMxX2E+5guGLxi+YPiC4SuygfS9lr1S26+c+4qs5QxfYZz5guErXM98
wfAFw1eYj/kK8zFfMHzB8AXDFwxfkQ3kKyWfK7mvyFrO8BXGmS8YvsL1zBcM
XzB8hfmYrzAf8wXDFwxfMHzB8BXZQMYv21H/dEI19xVZyxm+wjjzBcNXuJ75
guELhq8wH/MV5mO+YPiC4QuGLxi+IhtIqVK/armvyFrO8BXGmS8YvsL1zBcM
XzB8hfmYrzAf8wXDFwxfMHzB8BXZQLLY7r6WXcd9RdZyhq8wznzB8BWuZ75g
+ILhK8zHfIX5mC8YvmD4guELhq/IOI/00nmkl84jvXQe6aXzSC+dR3rpPNJL
55FeOo/00nmkl84jvXQe6aXzSC+dR3rpPNJz36nK5wz3FVnLGb7COPMFw1e4
nvmC4QuGrzAf8xXmY75g+ILhC4YvGL7gecb5hsfQCmV/p/JxcLzxAaaPoqks
21nK8/UB4368b+F64XlSY+hepT5+1jOuoXeUhraej4v3a8yeF/fj+3G/sh4e
c2ibEr9DxIh2S5fQOuXxSlXuFUH/Uhb6NH8++CnxWDTdjNX+M4PPL7PwPsPY
SjnvctTnC/c2Y3ulXh5T46n1NWM134qIsr0aFpuxs7IeJ7mfzOgvwL6qEHnX
+AXNwWb8s7J+VcTLeMOqMDOON379yhq+fjKjHoLfvGucoCd/vok0Y+wXZf1T
o8wY8UZ85N8n5PjI7+9yfOT3PTke8vuQHA/5fUGOh9xPy/GQ+y95/eX+RF5/
+fyW11+u9/J6y/UQ662unz3PJ+X+s849+ZOm3n/HtWe9vlK//0NKJyjPs1/1
7+9B1ekOq8+T4dnjd1SN33ifnvzOU31KFvQ8/3H1+tF+tEtZmEL1+1oW9Tx/
MTFO31jg3/O8J9TvXx1Irxof59pJdT73IHrM03hDufo8fYLp78oDVpCxRqEL
IdTN+HXaKpJm/L60UPqJInhKjceSt+mF74yfavX+HeFUY9wu1rXq8ydE9MzX
cx4HRvbsFz25ZbzBdTl1V+avV31GRPF6BhbqPVtv4fcxtn+F37vY+iMe2O9C
vWP7FfUN+xmMeKj7L5uzslzZmXy/oh5iv4KxvsONu3OkiaP+afyU8f2I+on9
CMb6BRm3xzITq/uhjs+H+oRxoT9j/shvPC+ux35A/PH8YIwj//C8Qr/I4o34
4vnBGEd+IX8QP8Qb8UU+gTEunI8sXqg/yA/kC+oL6hHqDxj5g3zC9ahXyCfk
F+oJ4ol6A0a+IJ64HvUJ+YN8wvqhXqE+gZFfyDesF/YD6pFw3rJ8wn7A9UK/
y/IL+YbzAPUM6w3GeiMfkU/IB5wHArP6hXzA+YLzAvkmnB9sP6L+YX7h90ZW
H1EPEW+cD2J/X8TjhXqHeGK/guXfazCO+oh6iPhhv4Ll9z+Mo/6h3mH9hPOW
7TfsT+wX1APEG/sD8US+Yz7ED/Ud9RyM50e+yvOjPoPxvMhPfJ94fmdwRnyQ
b4g3vk/4/YfNJ7wvsvUX9gtj5C/ih/XBeiM+YKG+sXyCH/JJyEfGyD/EB+uL
/JDrkfA+zPIF64F8EfKNMfIL5xHi80dhzaa9WXPN+qPfEh93d+XoyN2FpxxC
BviY9Ufppa/lXAnPJ0emdbb+EBJk1t+se3Z8fcqZcnLK5fTms4NCeH/jtdo2
PXGveb+Ssim1tOZBHdmYvy/y/lNTv2L3bmV1aL+5NLlry9bG1mxydEuKX4lu
Dh1oWWvhceQQ2ZA3yHOI/RKacy394sHmUjIw5K22Mfnh9G9ffHPHevNp4uJw
2G7/03A6/saKJwv61pG8X7/83avRmX6iWT5zQmMacY2O8b/aPZO6e7lMqcr/
ijSvdVqxyJWa9fMDDw9xXuhziJxIDrW8/K0XtXAbO3HlBznkUZzjRrcnC+jY
mCmjIt88Tmz6N374Yi8/Gpa1Yd2YoUXk2b2g7M7B/vS3+A/cnjw/QRzcb5wL
dgumQQFP250uVZDKg8FWA86GUMf0a85PZleRK4GnBqVeC6MjdszvHeBQQ7r2
/Phwy4ZIGhg7MPGXdXpSe+NRd4yfqZ8YvLY5zjJzHO8fNruvSw+Y6cTPz319
Xm+6m+ki/vsUq1+2w9reuDLmS14frwYmj2u+tY/kZq8KzbOaxfNprkPl/Pgl
Xmb98qiJPus3WB4lC9KqbCL083m/3PmzxoXO8hV/H2f5M2/4ro87q039s91k
Ypk0oJg0+Ps/v/ulH6+Pz/+zNminwfT7NM7/c9o1tuFVJ3g/3Z5dENLychn5
X0fig7Nl5v10Tt2T319+39RPr/nt32dTRp4im25GOv70rqm/vnd5WlnH+VBe
L5GPrbvc2loaqnl/fTvV82unwXXEvmrqQkcv8/cZq8IP1pA60/kUPMiiqXR3
Pbl/Z8XwrGxTP7By20nriyscaOzGMxmPrbcSTWW9p+GdqTSh38PVQ6PSyfPb
QXnb7AidnjQrfPL6AySk37G+M8rnUvecXbURqTpS+O3eq0m3fGjL9mE+K8Py
yG3bsMTQqb7040uHjsfkFhDXl2e9uj5lEV364E78gG3FxDX3lRGbDgTQwu/2
3b6QUEJCby/9/GRREK32b131TnA5mXC3Zfy9fSG0vbmiq/fwKrIswm7wN/ND
6dK5OUWHS1n9nda7T6FTOB2UPM6+a38tmbMzNyW1KoLe07VssKmvI39/mO7z
icdy2rD9s5u5LqwfenTocXTKcvrZwT/37FxTT6atPtCxySqKOiX8tOKdJ6Z+
+KUZo2897GXqh7Nbm7pfHfIpOTY/dM+49MnU2/B6zpGmz/l5/Kt98UcN328n
qSNzfXz6OvJ+eIb3w+KWR6b3/VXtF593vO5BR+VrLvkPyybNM2cnt1mY3v8X
W7oMyWgKoEUWs/9sKishmutJYT6RgTT+lvZC6WulRPMgdOKlh6Z+9vFh75/t
doXTwN07t14KPE2c0/Zs1hwx/ftB/NSO2InE1L+in7XX9MptWHia9w+umRZX
c86lkWNzpmfVXPennbGj229XmPrXflXtaZNjSkjs0ANJx/4w9bdWqUN3e/uY
+lmcX1MnfXd8XtpJEvuWzcVV+9+mB3ShnQ73a3g/a5H1RqxTYi0ZEDcvs+x7
U7/7D7/hu23GmvpbnH/0YuCGHVk1xK++Lq53znJ61GbY+G3p9aT4xuAzmztN
/e2z85e3fUw96eH/ZtTE9T5CKmekJoxZPI/2in/BMqH1KNnnXO10PXo+3Zg6
vTvux3ziYN+Vf79tCX2/8cMXPs0sI6PCPNq2rF5KZxSeeWWhdQVp7u8ywrk7
mAYXxVkM2lpJkjscKqyDImjp1Z15LtF1ZEqg836rEZE0uj3uPQtbPbEv2LO+
z71IOqny3P7z1/XE0VeTkWQzm24vCzs02TmTXPYK35LyyIV+fdO/adWZL8iQ
F2n/1zTuNNnWK/iPXXtJaHPcA193X9r3nuORgKoC8pdF1Ci3hYupR1xh5XOP
E+Tyr+ev5GrC6NomK/LRe9WkI0P/ed05Pxq11jb4lR+KyBT7ksstW5fRST5u
SxqeVZH/AyKhVfk=
      "], {{{}, {}}, {{}, 
        TagBox[
         TooltipBox[{
           Directive[
            CapForm["Butt"], 
            Opacity[1], 
            RGBColor[
            0.4627450980392157, 0.6235294117647059, 0.7137254901960784], 
            AbsoluteThickness[3], 
            Dashing[{Small, Small}]], 
           LineBox[CompressedData["
1:eJwNy9N1hUEAhdH/3thsIC2lhBSQvKSh2LZt27Zt7oe9vjmzZrJy8rJzQ0EQ
5NPtcM4ZEeEgWNWwrukpJ1SS6G5Fu1gmwa7QY8qJt5e0jkdqeeKVF4745Y8f
Qt4HdDovku68oIfMkWnPawcHlBHnblbbmSHWLtV9Soixp7WGOx6455k9Pvjk
nW++aGOKNH8ndZdxMuwJbWWMVHtUd2hhhGh3xbpNEVH2sDYzRKRdqFsUUMUt
N1TTRJI3jbrJACn2oDbQT7LdpxvU80Yvl1xxzToX9PAPBZVQsw==
            "]]}, "0"], 
         Annotation[#, 0, "Tooltip"]& ], {}, {}}}], 
     GraphicsComplexBox[CompressedData["
1:eJx13HdYE1nUOP4IKnYUFcUaFQQrqFhR77GCCCq9wySEJNhRwQ6DigVUioCg
ApFepPcijAg2rFgQa1BWsSEiKDb88b7vJPnt2ee7/+xz95zzmcn17mPmzrkZ
x99i7qbE4XBye3A4//Pv//2HNoa9QzIMG/YcIv/3H1b/e0yjMccExdGYY4ri
aMxZg+JozFmL4mjMWff/GIf+3xhQHFCcRnEaxRkUZ1CcY4aub4auj+KA4jSK
0yjOoDiD4hxzdH1zdH0UBxSnUZxGcQbFmf/Gi8b4fTArimavb4HuxwLdr8W/
8wHlA8oHlE+jfBrl0yifQfkMymdQPscS3b8lun9LdP8oH1A+oHwa5dMon0b5
DMpnUD6D8jlW6P6t0P1boftH+YDyAeXTKJ9G+fT/Kz+evV9Uz6B6BtUzqJ5j
jT6fNfp81mg+rP9dD6geUD2gekD1NKqnUT2N6mlUz6B6BtUzqJ5B9Rwb9Plt
0Oe3QZ/fBn1+VA+oHlA9oHoa1dOonkb1NKpnUD2D6hlUz6B6ji36/Lbo89ui
z2/7n/ozkf/zTwr7+ZAHyAPkAfIAeTTyaOTRyKORRyOPQR6DPAZ5DPIY5HHs
0PzZofmzQ/Nnh+bPDs0f8gB5gDxAHiCPRh6NPBp5NPJo5DHIY5DHII9BHoM8
jj2aP3s0f/Zo/uzR/Nmj+UMeIA+QB8gD5NHIo5FHI49GHo08BnkM8hjkMchj
/usV/29+BjsfDmg+HdB8OqD5dEDz6YD+fBz+7QPyAfmAfEA+IB+QTyOPRh6N
PBp5NPIY5DHIY5DHII9BHscRzacjmk9HNJ+OaD4d0XwiD5AHyAPkAfJo5NHI
o5FHI49GHoM8BnkM8hjkMcjjOKH5c0Lz54TmzwnNnxOaP+QB8gB5gDxAHo08
Gnk08mjk0f/1ugZd/yWbnQ/kM8hnkM8gn0E+g3yOM5pfZzS/zmh+ndH8OqM/
L+d/+4A8QB4gD5AHyKORRyOPRh6NPBp5DPIY5DHIY5DHII/jgubPBc2fC5o/
FzR/Lmj+kAfIA+QB8gB5NPJo5NHIo5FHI49BHoM8BnkM8hjkcSg0fxSaPwrN
H4Xmj/q3x0UeF3lc5HGRx/2v93/1eez8Ih+QD8gH5APyAfkU8inkU8inkE8h
n0I+jTwaeTTyaOTRyJMgT4I8CfIkyJMgj0EegzwGeQzyGORJkSdFnhR5UuRJ
kcfhofXJQ+uTh9YnD6133r89LvK4yOMij4s8LvIAeYA8QB4gD5BHIY9CHoU8
CnkU8mjk0cijkUcjj/6v16cubuuiPoXsekK+BPkS5EuQL0G+BPkM8hnkM8hn
kM8gn0G+FHlS5EmRJ0WeFHkcPlqffLQ++Wh98tF65//b4yKPizwu8rjI4yIP
kAfIA+QB8gB5FPIo5FHIo5BHIY9GHo08Gnk08mjkSZAnQZ4EeRLkSZDHII9B
HoM8BnkM8qTIkyJPijwp8qT/9f6Xiyxm15MrWo+uaD26ovXoitajK1rfrv/2
ucjnIp+LfC7yucjnIh+QB8gD5AHyAHkU8ijkUcijkEchj0YejTwaeTTyaORJ
kCdBngR5EuRJkMcgj0EegzwGeQzypMiTIk+KPCnypMjjCNB6FKD1KEDrUYDW
owCtR+RxkcdFHhd53P96kxwDK9t1ytj1hHxAPiAfkA/IB+RTyKeQTyGfQj6F
fAr5NPJo5NHIo5FHI0+CPAnyJMiTIE+CPAZ5DPIY5DHIY5AnRZ4UeVLkSZEn
RR7HDa1PN7Q+3dD6dEPr3e3fHhd5XORxkcdFHhd5gDxAHiAPkAfIo5BHIY9C
HoU8Cnk08mjk0cijkUf/1/u/57dydj0hX4J8CfIlyJcgX4J8BvkM8hnkM8hn
kM8gX4o8KfKkyJMiT4o8jhCtTyFan0K0PoVovQv/7XGRx0UeF3lc5HGRB8gD
5AHyAHmAPAp5FPIo5FHIo5BHI49GHo08Gnk08iTIkyBPgjwJ8iTIY5DHII9B
HoM8BnlS5EmRJ0WeFHnS/3rxXdV1cQy7nkRoPYrQehSh9ShC61GE1rfo3z4X
+Vzkc5HPRT4X+VzkA/IAeYA8QB4gj0IehTwKeRTyKOTRyKORRyOPRh6NPAny
JMiTIE+CPAnyGOQxyGOQxyCPQZ4UeVLkSZEnRZ4UeRwxWo9itB7FaD2K0XoU
o/WIPC7yuMjjIo+LPEAeIA+QB8iD/3of//fvs0vsekI+hXwK+RTyKeRTyKeR
TyOfRj6NfBr5NPIlyJMgT4I8CfIkyGOQxyCPQR6DPAZ5UuRJkSdFnhR5UuRx
3NH6dEfr0x2tT3e03t3lnnNn4MMfe42hLLToRd5YP2Lx2iB51FdjcHG953jF
/zBJnOyoxV+O+idpY0gaOct80Sw/knmxUumR+2rgutdJC3seZf3VsH7wG6e3
1w6TPa87zLWlq6H62/pXa04dY+tXQy+/f0xfbD1Kerky3wdZm4BfDbXIQi+A
rTcBg88zy15P9icXpgxeerrGBHbNmaoS+Pw4W28CpaNmV5R+CyCPnrV6FoEp
HPalxbfPnGTrTcFa+3H51AcnSPS5JTVe+aaw+fzai59nBbH1pkDfqjL9WxlI
PO4c3nx/0hoIF30evGp8MFu/Br60qSv7NAQRs1Gxvnei1sDVJwdUHIeHsPVr
YJ/W67yf74LJr1ubR20ctBbCHU/pq6mfYuvXwqNQeFX/M4S4xa287JEh6+8M
JerWdqaph9ZClOBJh9VI2fvNtRDIf3O0+5BQ0s//yPn9P9fC89iFcfkfQsmE
q3zvq/PWwYZ72hrxsWGsvw5q9sa5qf4IJXurb50euWMd+I39q/ebF87+/70O
+t+6MEZYHUZiFu2oNchcB9NtJr2WTDrNXm8ddMv5IH52JpxoHxc+03m/DsiA
TiuvH2ycWQfHGs+vs9h9mkze9NjxtaYZLF3deI13L4K9vhn0KRs4Kp2KIH0S
wts2uJiB3wwf31XZkez1zeBy8ZY5t9ZFkrQdHosvR5rB8qSEkiGRZ9jrm0Fj
r1ejIladId8XRN15d98MbC0+hqYdPcte3wyUDaeafjU+Sw5s7TNP2t8cch4F
9/ruc469vjn8NmqfXW15jnz+k6+UZGgOiVPiH0u9o9jrm4P3aoFOuzCKBF9v
zV/saw7lTQZHLPxk7+fM4Y17u/EG32hCzeBXi44r+j2fWOxVP1hmDg9/2Z7R
NYxh78cchsxOuDTQNoaI7OMWK3eYg+uSgRp7/7JxjgUE7Gxs+KwmITcnHP+x
ZpYFWFEqf4dQEvZ+LKDb3I+3Xb0l5PuoOb+Emy1APNagPLCKjdMWsOVPwU3L
ZgmpinZoWZ1iAfzotI6x086z17cA7oW+I/P450nrtxbvztcWoGxxRlQUycY5
lnBrhY3/9qfnifv70yt9xliC96qqFSZ9YtnrW0Jahfk2P9tYomnYq+G2bVf8
eHfDO95snLaE17UHU57VxxLB882vPoVYQpF6adDs72ycsYTZTd77N7rEEYfu
VfXPblrCoWZpzvbtcez1reBH2/00nXdx5HfcCLNzPa2geWv+ee+vbBysQGxw
yqHHznhy9EzTrald4zlxXzNXd42de1Q/Ll+i6IdU+dT04PpeK7A0uz15/D3Z
+wsrOH3tzey1T+PJrOdb0pcUWkHhNSVu67QE9v6sYOiWCN3mpQnEYdnVxX6t
VrC48WlZy0k2zrEGn7y+JuqZCSTyYoBB2DRraNjFK1RtY+NgDXsG3zItGptI
Kr5NWbtNbA3HQ+Ntlzglste3hnLelqDq0ERy31w4ZnScNSRnZ2/bdYONM9aw
dqWoU3dAEqnjlRiGP7eGL8b7bZINktjr28Brmycq7wOSyPK4O64vhtnA/KVp
d6uy2DjYQLzl8jNv+ieTXk21Pb6Z2QDjpj68clIye30b2LOsfrhGaDIZvaWm
9HmADTyx63YvNJGNMzbw5+NJK88xKaQqs2lAeLUNeHk+7zZTO4WcO9hH+eR3
G/l+7Y9FegGb/9rAvkl0wMIE2f6wLUxZtOh7VGIK+T7GXXOwgS14jj39fWen
op8wSnvIMPs+qaT6z8VXB7xsYYGG+bNPDqns/dnC9bx1b9K2pZKG9Wo+5dm2
sDZx8pbAi2ycsYUXK6bGHnyZSnK4qalXPtrCzS8VvmsmpLHXt4OTSf0m165L
IzzNHNVz2naQ7PzCa/QJNg528DRiX9vRK2nkpG6ZGeHbwbDeknmff7Jx2g4M
nPV7nIEL5Myk6QOyz9lB4Q1f3cKNF9jr28Fy74GN38svkCjdpGdfHtnB5lFr
Fri/YuMce1j4vj40bEk6ObnFYa3SIHsYL72c+MMhnb2+PZSqXg0UXksn/T+I
vr4ytoeytleTnerZOG0PqfckJc4WGWT9gLFmoYfsITih5sVR+wxSGLyvb1i6
oj9syz7Bycpye7i1eNKUwnuy/Vl7UNGNsi9+kEHOh5SNcvlpDxZ/1ExPT8lk
788B3oS+/TZxfiZRmW67ZIa3AxRP3GjZPsCPhJx7335ltgM8KfjzKuMYmw8O
0EOq2007NpM4M88b9YsdYKNHZZ0g6TAZdqr+bJxY0T+m07n+3s+tDjDixRjy
+QNbTztA26fyU79G+8nHW7dbvX+gkkUcO8nwCW0OsCbTMTBr5VGSPHGWy680
B1j1491ErUlZ7OdxgOb8u7duvjwsH4foOs65C1kkffu7jl/THcE2bMegOx+P
kcX684yuv+n6fMc3r7BzZus5jrAzTd9ZPeWofFzl3nNa594sMuXU7bgKd0eI
th0wojAygFjPapruNs4RQn8/2HsijK0HR7idnKx6e7e/fKxduu2ZTXEW8byz
dfbmeEd40f/XMRfTE8Q993TmHQdHsC83PlZ6m62nHeHbirCH78yOy8dKW9VC
H3VkEffwhusqLx1htV2jW4VKIDmq9Q/VO9wRWqndoue9ZftDjsAY/L3hMuOk
fNzAi5ZuX5BN3utV7zuu4QQ7vLPeCwVBxBwGP1C76wh7WptWflop2190gh+m
l4YP7hckH6s4CY9O8s4m045auf+2cILo5l6DlhgFk2NeDmEfezvBiNDcgH/8
ZPt/TnAuf0qRhnKwfHz2QcuRL5ezybN7glSbk07Q7O/61F03hLwVzp96epkT
dO/me4O5ItufcwKN8MzeFX+CiXLKjNnVror+pqWx3UdpeDtBzYLhDZ2divwJ
L5SyTbrlkPGalH30NSdoo6xVn2uw34cYJ+i1Z7Rb568Qcupq74fpxU7QGhWs
Q6bmyOMeXknv62flkChD93H1YxT9U1WtZqfuKjlDxklyIFwllHxxvSnessgZ
Jo3zNPj8WtFfdbs2b9b9P6dIjEfpn/7tTlDtXZsV6ZAjj19fvbAqQ5xDlvpa
j9u6yxlmfDjkG50VRkIHLDBZoOcMrjlSPZUTbD44Q9UWQVJ4c6h8rB75evfl
mBxS/yzEwyHXGXI31kpK6HBytN/cLbM2OIPTVWkazbD1dNdYoOf/906YfHwl
5nn4wPocYv6t1mtGszNUbNrXtNjyNPk1YveAnwnOcKSoZsPfdtl8OMOcZjJ7
Qn64fJy7bnbLySG5ZMqDVtNWHRcoct9UMnFKBFloY1FzUuoM+qdTf++blst+
Xheo6m0S8jvqtHw84UtzzFzzXBKh7jg42tUF9FKf+2/qEUlKBg5a0jrCBe4o
Gep8FbL14AK6iYYxh/0j5GOTgmRO95BccuRTr9f60S7wrLP+5YDXkUQQaNND
y8oFLn9Z0uoQy9bTLqC+rn5T2Z5I+XhVSUzKp/u5ZPLXw48LHruA5MntdT2r
zpAdqj7J2oEusJ8+FJr9kq1nXOCf0vrxkZvPyMcjUvpvaB6WR7S/7VMJ6U1B
4vlhh9cmnyUvOl7n/7zmAn1XcfY1j5HtL1Fwsv1R+zDhWfn41qSHxhznPPJ8
buC68old9d+C570JPEdSI4fbr+1GgfHyghX9Kdn+EQXz/p7V0+edI3UZeZWq
/RX9KfyNtFbxGAo0O0SLVMIU+UOnDu89JiKPPFmQaCldRkHbY/0ZV/bIvo9S
sD61bPo7lyhyxOVzts9CCrTHNJ8Jq1T0O+03KHH5eyOPODeVcTsoCtRFaUYf
xNGk4YvDdsn6//Yrxe7VcprJjyZKZnq9ptpT4G/4+drC1jzisX/XJVtvCkw0
XqlXkhh5fjQ//9pETj7Z0px6oHwnBc8/fgxon5BPmm3359SdpWDP9vm3tvWU
fR/tut/tf5P3mcbIx/SoJSePz80nZZ9G7JobRkG66tmvRTb5JOrmnK+riymw
qT3vVLKZrZdQUFcwZ2z2MMWYOVRlNMkjn7T3vmdwOoeCUKN0K/pEPvGxWhKS
/4iCwkpdYf5jNp+h4KP5yhjaXzGemh1Z334hn4w4+2n0izsUZN6YuGpFdT75
2u1v1JC2Lo9URvKWs9+HpRS89b6wevJfiXwcO2+d8MP7fBITGbah3ycKQtJG
xXb7m0+sOyI03QfxwEPLIq8sW/Z9mgcbK70S0jwVY+c1LpbKUwrItYvjt4zv
wwOx9bNNmQsKiPNnjn7udB7M+lWyp4rLfl/m8iDL32euUvN5+bh92oIVczcV
kPh1a7dytXlgo7f+s9GuAnI3orW+dTUPPjV5lXgFy76v80D0elr4FLFi/JEu
VfPNLiC7pjvn9VzOA+msNeeuFRaQZX/bJui482BC5dZV95TZ79sUD1z3z3XR
aoyVj6P+Pq958r2AmIuJ98OusUpZgsakHwVkd53DWIvDPDDue71H7U62nubB
mreC+Z94cSQmIHq/uVjR73I3u264yJsHGXevVX+dXCjP/2gRUX5neiH5Wm1U
vz2OB1texz70+sR6Eh6Yv7R5QDfEkV2rIz9POscDR6OcUbdtFf1EmnW33irx
C4lO5AVnf4YHemVfEi8KFP0/qxMsmp7z4wl3Qun52mIe1Bw//qziaCHZ0Dc1
41O1ol9ob6z5zV/PefCo7ljTrluK+ke9BsXsOV1IDBK7HePV8WC6V9OjSyWK
fiDxw70T6h7GkwV7TRx3/+LB8MPfJi7TT5DHOw3JQt07hcTWLejXo7auz9uR
oH2rWdH/86pps09PwwQyY/ZV8nE4Hw44b4uoPJcgj9s88xFo9C4i235MMpml
xgc6qE73qWYRuz74ELUhrHFQSQJpMbHws5zDh9/Bm5vaeibK4w8HjO4xc0UR
UUp2v+Gly+9an1rB/ziy9cAHE3Plm9+mJ5KtowwNciz4cOlISk3dtkR5fERl
/ZptB4vIn6DvledN+KCxN3bSm3C2nuJD4rA7RTkJXfkuzJYeHnwov9nyVyxN
lMe72+Vl379cREzVinzy3PlgcKxTta6Wraf5EOp7Z+6yMUmkZ1KC3pqTfLi4
8p/ViWuT5PHm373r1/YsJsWt3wwzD/Phjv/QoJyBsv06PvSpcXiZEJFE5l9J
CjiexgffoEveJ5gkefzUTNVkqXEx6X3vJBUSxwd9syva29fJ9uf4oKc+YO3j
Icmk76RlJ5lrfEgSjN86alayPL5mQegcOriYbFrav59z13jHZNVDg0Nk+3F8
aOt7VPdxSDLZOueRYdplRT9NpdalFe//4cO5v3f/rktKJmXct9vUX/Bh5q/w
s5cZRb3nRp0GqlrRf2MUNH9mnFoKeUHmV/RWdoUEXuDQSaNTiKf/rIyHv/jw
JeN97dtmRX5Juk/46w5Ff02jx6RBc0NTyPsWpUd7NFzhVMLiIePHlhAjKkRl
bFf8m/0bSWxX/HXHvD2W4xT9OJdOGtVLFrnC6FnMwfKf/7/+nNslzinTS8ix
+L3Les51hWDp9UUbzErY9eEKrUPiu4V1TyWl6wVqox1cQV+kHF3BS5XHD15u
iU4VlpDZN6aZ7LJ0hWf03J1lfmw95QrHdGfq/PVMJeuo8tiTu1zhvMp0c88b
qfK4dEBCL6mkhLzTN196z8MVNp2NmapaxtbTrsAZtClj+btUMn7a04j2MFf4
TYWYPtdPk8d5OfmhS5+XkMVcZc9Bga6QuuFPb6c2tl7iCvtE21VdndPItoIe
yua5XfOpXrWyXZImjzcNvOxdM7KUxARv0Zt/wRV6qA3+HjO9lF0frmCXZHfX
5mEaEfuv+xx31xUue9v/KRlwQR5v/Kq0ZIdjKdmk0qfc6LorCPelD65dz9ZL
XWHqsiYf7poLxMji9IYPn1xh3sL8+VO9L8jjA4ZuC5oTU0q8u+cK4I0rZAxZ
lPcpma3nCCB7mWNBybULxHQR7afTVwB//lTeXPn5gjw+3sXOrl9jKUn58lLM
VRbAmZ3Fzp+a2HquAE6NnzxUc0U6aXnyOn38WEX/glnnIq0vXeN3Ln1+aU0u
I+Vr9xs76Aigw/BGYC9+ury+33VOL+PJin6XsNuVK+0vp5OFzksXX10kgMI3
s994WpeRJ8W3rh5cIYBf0/UFWx6ly/OnpHw/fNdB0c/yrdy+035ZBrEapNVx
wEEA836caGo4VEbGDfHpE8sXwPEW21m7TTLIu3K/RQ37FP0vP9NEJpU+AhiU
OWzujEpFP0zvPY/9JIFlxPrNskzN3QJQ2SHu+kqj6G8ZOjRhzYzLGUQcGPLR
MEoAoT8W6GVrZ8rjWl4btXKqy8g21allF8IFsFZ/YWvLW0U/S7x2jf73mZlk
mFf748oSAVzk3z789mSmPD7z0pm6P3/KyJCXL7aPzBNAkP24YYdHXWTXhwB+
bKugzsRnkryy5dxZjwVwPcFPeu97pjw+srrBbt+8i0TzvKqOxz0BfJe8ODjS
gq2XCuDAseLx/fplkeTYH3cj2gVg17T825wZWfL4oVF2WRM9L5JSTwftjGYB
cL08mlMD2HqOGxzQVNIrXJlFeHUWP76qucGx+nPZjqIsefwMZ8q4b7kXyZdP
ey/W9nWDJx7djKZfYeu5blBvdXGk6YEs0v2HfdJyPTc4b/ZNyS46Sx7vdtVL
r7HtImnp7znrpY4b1AydWRyjJHu/5AZX3i7NuFmeRab3kDb5m7rBm3KHO5Mf
ZcnjjWOCzr2fW04sSMWd+yvcoKX0avQPkL0/coNLmjF5+r+zyM4y75or692A
80qDc2+Aov+k3DvIXnl/OSlM3fQoi+8G16aHH57jK3s/5AbKu3ZwDnU9Xz9w
WaJzb4+iH6J6ZXJjoo8bPKXu3d9WUU5W/4h27DjiBmIq/oCxkaIfZf9xl5vG
jKKfxID7QlS8O5vEeM702x3lBkcfcO73/lhOMn96poxNcINpa/YahR9Q9Jt8
rs+4ObpV0S/S+dai+n5xNkmJCqibUeoGG5dvPlk6ooIciFOpWFjpBulxgwxz
L2aT7CvpqccfK/pLZi91z9r40g3+Tlftt+a7ot9k6pmFj+ZNrGDXQ1f8avk5
n45s4mq4be7drnq9/dMy6dUVZOIG0z5ffruB+4Kq8TqTc+T54b/HDAt1ZOs5
Qhgy8sZBb70c8pH/8rflNzfIyQyeYu5dQVqChuStHyEEFe7g0c+dcuT5ygWJ
/XXC2HquELyXBZZscM8hbu9X7WMGC+H2qqolk3IrSP5RUVn9XCF0e37p9oaQ
HHl+8NLmA5/usPUgBBPekV8r4nIIU/265+AZQjjX8s+2v+8qyCmLvBmLrYTQ
brB64P2rOfJ8/t7vlZt7yt4vCqHomUHPfi9ySMPtu+9N1gjh2CsLIhrEkGUp
uuMjtgnBZmlF+aDOHHl+hcQvt0NL9v5QCCcLNWPKNHJJ/xzb7Zs3CMGgPVH3
2nSGmO94dPZtoBBWXokvnTg7V57f0Y1jH7xS9r5QCLHDjgZaW+eSllVD3u08
KgQzI5W4saYM2QNbLkxNF8L8sc8+DtyUK8/fvXf4mdli2ftBIZj+tk94fCqX
vOlUD3FPEEKreUPN+o0MeX42gCe6IQTVxgML7yTkyvO138Rue+Uvex8ohOSB
E3KX1OaSxqghOcsqhVDl8bkt8ThDhq5f/yfskaL/QneWn6rzSyHsOXHaxCyV
ITkbjl07/VYIGqmPIyjZ83aXN5Tby2RomqJfI/lEfWDQoDyyPrjAbNofIfzu
EW1cwTCkVT+0+WJ3EXgWa7Zd1lD0c2iuzHo/oUrRj/Fj7B31KrM8ssttofWr
ESII9Q/7M/8xQyR2idL6cSIITDu3vMMyj8xuFTw001f0bxw+WjRcg4jgH7f0
6fYnFP0cpnum11m9UPRj7J6w4OO8wDxiNcxg1/55Ili1fCZzsYUhPnv3zDnn
KIIBk24FmjJ58vylIzqnJ/1Q9F+oTStsNL+aR7QGjlL9ayWCuIMOgw37XCKp
G0uThuwRQYTWWf+RbXny/F6mxnOHqMveZ4tg+rP+T+27nqdFa+5uFm3vut9f
vmdrNS+Rc++H7z1wWgSbV1R9rdTJl+dbcME+cpbsfbUIuhnn+K9dkE8inPs1
FQSJoEfy/DFOcIms+t5e/k+eCA4di49f6pwvz1cjsZqzzGXvp0Ugyh+fp+uZ
T4qCva99ShdBSeIA+rXjJTI2aJ/v4tqu+U7T3hsZmi/PL9QMX/bCQ/Y+WgQv
+l4Z9TMrn6hO4jj0qxFBQeGJSv6eS+SKdszd459F8PWfVLsrNfny/Bvv4g6c
DpG9fxbD7JSak+mf8sk1tcq3ak1df97cPUqPIy4RHbURJXf7ieHB/ZcTrykX
yPO1rr267pDH1nPFsI/0qzfqep5WKfPM69ZDDPfSp3hB0SWy6/WO1X0md9U7
Zt2KWlggz681Nh2lU8fWgxgy6j/cvuHe9fy7flv3+nFiqFwwcGPk40tkXOGc
GI+ZivfltnPyM9WJGHg7N8OTtkuksFI5ZL6hGLbGTFi00qtA7tHnNxi1tSv6
ITgfFxrNTCkgA9IPpb9yFIOtmXKue99KIspqOuMs6Lqf28vETFaBPH9948J/
JqpWsn/eYnjmpjnO+10BGcdU7Q/dI4aZ74Nn95hQSeouDdm+21cM3X90X9n3
Y4E8nzsvdPS+SZVkZPzdFr0gRb/EpjHLjl2NFsMei685CyfInpe7Po/vTFKl
VUg8i7vvnRohhiJetU6KQaU83rZDZ2jL8kqyvPrvjlVlYnjxlAo0spb134jB
bpSRqMOpkNSqT/idmi8GveDBg82tKuVx/Uff1H14lWRT0LVCpl4MnxZfKpvu
L3teFsOG8vMLR3Q9T9MjAy0H3hdDcfTo6N9bKuVxzQkxIVo+lUSzlx417bsY
bPTiBjaXy56X3aHxS/JenXuFJOvtwQeOLWLwaTQPTQiolMcXz+SMkEZVkgcc
Q903BubwsX/RxNobfsR589vC4TvN4VnGMxWwPELeOSR++qDy398DUnqWs1z3
sx+5bnlosU6Oedff71MvNTSx7xNoc7Db3K3uR+wRUrT91qChn8xBqzpJM/oo
+76AMYdDGSpLW/nHiE6a0PultgUU67WmOc5i3wdwLCBIN1z4Z3oAUX7eefsI
3wIut3E8erw7wV7fAmwuhdZxVE6QAUI3kwFRFnCdNtD2TQlkr28Bt5Mca1+9
P0kajKMXba+zgLG8g/6OJex+P2MBtTurRq7YFETezGx/WzDIEh6Prz+8OkHW
n2AJIXUaSz+vDyZFRqqB9ast4eSrl/kHwtj+BLAE/S81/7huDiHJYzWvrbuo
+H2dSUN/73jqZwlBUyv8vvuz+/O0JQyadtT29M5TJObPzhe3KiyhSmNswpsD
oeSTl/f8Mb8sIbm6eMjjpex+NmMJG9Lq+dUHQ0ngjVOWq+dYwZG1nbaberH7
1RwreOi/59Yu2zCivWo0beVhBUsHvA+NvC/rT7CC6CFml01nhZPAKqrPogtW
MPPdlqXr4mX9CVZAKkLWzxlymoSnnyNKb63gfsC56X572P1oxgpo9SsrtH6d
Ju6ZY9YnjLOGges7PKdas/vNHGv4MbtMt39TBHn91rZ2oqM19A0d77tgLruf
DNZQv/66TcOTSPLjcXv54XBrmPc4plv8aHa/mLYGv79zF4fdP0Mypn7YUX3X
Gg6Pe9Ls1JvtP2CsISCjJWtU7VkSwg+Y+7qPDYS4mhx0+inrT7CBHUmW1zY8
OkfC94YbSZfbwO/yuvkRLbL9YBvw2rai0UsaRfRSlmkP3q74fZhrQSMiBvjY
QFnn8rdfXih+b+bld43kca+jyYfCgDC7EhtYa/V4VEWMrD/BBvI+v/p5qSiG
vG4Ic/Ntt4Ev2+pPq89i9z85tjBfdYcpGEsI2THT9rCeLUyb3jd1WKSsP8EW
XqSKpdqlEhL4m5SKN9iCRuEi/2fd2P1L2rZrfYs4g3TPE7vuZ57oJNpCerN0
ossmWX+CLYwfbz6hPeE8OSvW5VyV2kJT2u2wyKey/VM7OFLX0nRrbCy5YDFs
x7KRdrBbK0rtsIlsf9MO5uXO1gg7F0t+tsXvi7ayg9lj+/4Zw8j6E+zgiuGp
2OWj4shl1T3OjwPt4M3Tg3XOc9j9RcYO7h7aHPEoOo4s3xnh+OV6V3734hWQ
KetPsIcFFxNnrNCMJ++Pbyt6p2wP/V6v61s+OZ7ckBxLUpqk+H2Ph4/PBpkv
tofdyt6jFkYpfo+EiHqcb5PEk8mOEy0idtuDj6Tjfv9Oxe+LXCpZOX9evwTy
W2n3z5I8e7CuS/fL4Mn6E+xh9DQO79ieBJLSU/NRyWd7cN6k82DYNdn+oAOU
WBxc1PAhgeianJ8VMdkB8ufnHF82Q7Z/5wBBiX7j5lOJpLJlg7OFmwOoPPNI
mBIl609wAHPNSQH+dYmk2EVd8jHGAVQ3Jhrc6MvunzEOcP3MhPF3zJJIu6oL
CJ44wJTizmCN/bL+BEfIm6JUwLmTRKTKy/1KhjjC8ObeqkO+yPoTHKFfw+GF
GmuTSYjm0NzPaxyBF1thkCeS9Sc4QpTtmLtqtcnE7KRfv+7HHGHkqdGVbVLZ
/psj+FzckPHWJoX4viqt/V7pCFbC+g13HVOIQYCBEvel4vcqgvN86iL/OELD
DH5g6Q3F7038GP6A6Xc3hcQ0JPg+mecEHIM7kvYpsv0pJ+ibfO4KY5BKgve6
j+/Y7gTraxaRP4Gy/gQnUBq94yadmkoWQVuvrxlOYERvGHrzm6w/wQn6uW/h
rByVRnb9dDpQ884Jwsz3djhQsv4EZwiwTbnYOziNFF6/XO+r6QxRtcPfJN6U
9Sc4g4p0nX91rwvkaIeTrbqLM0jfFyklGbD7N7QztJx9OHT7wQtkv0/oimOR
ztD3Vvtp63TZ/pIzOE3Um9uvWzpZsFbt7ZP7XfVvlAdnjWP3VzguEDR2+Qd/
33RSsLuO7jvABbZ+WaScESHbf3GB4z/sLN51zyCH1hlbjTRygWcOV4avVlP8
vsDTqozccQEZpDXAMKHPARfovm/hhAMnM0j295iPG8IUvx9Qs+Pd3sYyF4g5
ZaT+7bvi9wTyW/iNdZ0ZpNlKSY/b4QKHD7tUhtnJ+hMo6KM90f7H+kwSHD3C
65wGBe+W24R1K2fjXAp2xc000nqSSe6rxPsMm0uB3fh2SaSabH+AghOXT22b
PDGLvPL5Ye9rScGixK3mIYZsnKLg4grtGwyVRRqv7Z32xIOCOUrRDW/3y97X
U6DVWOdRey6LnBxxduT4QAoerDMQnM5n4xIKDsaMW+H4JIuYGTYY2V2gIGuq
p1J0s6xfgYIrH8fMctDIJqaGv+p8rnflL5nwrUNHcT5du6F00U27bFKlX/k+
7A0F+ksH+icIFOfNew1r33XhbDb5ULUs9qwyD4aLTTTOn1ecHw/fPK7PjxfZ
JH/ljTHBXeP+eccGvHuZTYIfdTv+VUtx3njGsjUrNRbzgFm2YYmnmuz5lwfD
RPv4qeo55OD+9QV5DjyYu6jusNcy2fMtD1IObLJtMckhMxZPzF28mwejf0/Q
e+4pex/Ngxn9hTdKDuWQzY9yXQvDebAvM2REYgobl/DgaOILm57lOaTyFjSP
yeNBlOeSebdfyN5H8+Bg666COx05hCzvtsvzHg/c5i0NNB8qe37kwaRx/bIH
dz0ve5xfoFXazAOPVxXz9Exl76P5MFuLmXhnWy6ZFW2q0dKXD3nX9CjBYTbO
5YP3jjl9/mbnEuuCCq8hk/hQA2FLPzKy99F86G1cQUlac0lV/+UuOiv5sNPz
0rTq32yc4kPh7jNLsvTzyPn7l79OceXD5PPZPh/nK84Hj/i99OGUXXlEdZrQ
cmzXePX7twkuXeNms5fDV/kqzte6BHT2rYziQ2M/nbqaZMV54NfhQ9UupeeR
idunTnAo5cOcF/G6f+oV53ufK7VfXdCYR3K1eHdePe66X98mcqqf7PmJD55e
uxbNG5VPzE/HzLX7xgf38Z1N/sDGOa4wjztRvcAqn0S2vvUtH+wKx9/Fcxs8
2TjXFf4uONA3Oyif+Dxdel9thit0mrm3hFxg4+AKfbXGfNS6lU/OdLu51nqN
K/xKu7kjqpGNU66Q3Zp/ZlDfAnJAtWzEsQ2uUBi3+9mf0bLnD1cY6+TQ38O4
gPTpvs067agrfK85JMq2ZeMSV1DvnW6yJKCA3OTs07yY4AqRS4qE+aFs/H/O
i87X2O5zq4CYR8QklFe6gsqpdwtUagtIuVRlZs0zxXnQbykLF1a9dIUdHtc3
9FBVnA+tHH755bGu8Qa7XuEb/7hCQEL1ws7FivOek8Y0uWUuLyTmt2a7KY8U
gE9SlKnzVsX5Tb1sK77D3kKy9XTivaPzBDBz34lN4+MU5y8XL8lx888tJMdP
6Cr9sRJAn0frfA3rFOcnh570Gjb/UyExvBA/itouAOdk3QM3+snebwnAPO+z
vkCniKgtbFyREyQA9fca+5OXsXGJALIvrgvq5VZE8g0bzn9NF0Cq6b3gF3vZ
OCOAjr21qhPiiojmtnQLzRoBaD0Y2+qez8alArh+Snoh61URGTrvwP7lTQIo
MxjRYNjCxjlu4Fhovj1jQjFJTr4Olj3cQN91U47nVMV5wFSdbFpDWEzMYiaW
W4x3g8N386+3uBeTiAVvx26apzg/1kft6d1txA1qLs3o/0+84vxfycynRaMT
i4nXVvJhuJMb9H/l8abvQ8V5vteZHVd2PC0mMbdXHkzf4wb+D7ytI3vK3t+4
wZOXq0LM1ErIhLo4Ri/CDTboWen5z5e9n3ED19W7MrOMS8iV3Z3XY/Pd4Ow0
I8enm9g44wb2VQ+unzxUQmIz/lYp33eDpxUD647FsXGpG6zt4xjbVFFCBng7
PrJocYO2Cx+yQp6wcY4QKspvDCj9XULsHKXjTvUXgr97db+varL3I0JQ9azo
UDIoJdI3XjcuTRaCOHHb2GQTNg5CiL76zvHinlJyd8Ds1peGQtA91TY98wgb
p4Qw02uF8dvSUhJXxiv5JBBCe+vV4B5VbJwWQkYy1bC/s5Rs/rZ/2QdfISTr
L85I7lZGRhirLtUOVZyX6uthN3FCjBCceidUSxYoznfZa//xO7awjJx4YqR2
tUwItbuHmbStV5zX6hzuEjtwWxkpO/DloN0TIbRpFF1OP6c4f5V45dSVUSll
JHbL49gn34XQsXyy8o07ivNTnfunBqQ2lJG7z3eHGQ8VwfWp8G1Fd9n+vwjO
jp4XUzDyIvndaOmbMlME2cJ+UWMWsHEQwUID46uLbC6S+67f/L+vFQFniVJf
Mw82TonglCj42cLQi+TWEuVH+ptEMDlngvBJChunRWBP/arJqr1InIYs9eP5
d+XfMXhT+JqNS0SQMEYYFq5WTs7Oii/ZnySC1w80H7wZozj/M+T6M+MPFuVk
5ao1p49ViSDp6fBjAgfFeR6v5JeqF8LLCVcgMfBrEMHaXf02T48sJ2VD2t7+
+Kw4/7PNacmyh51d96MPqvPuKs7vBK+OK7hZW04ovbODdo4Sg76x7bsCjmy/
Wwyb2on7gV4V5B/lM5tUFojhvLpQ7exM2X62GFa4f/coIxVEzyvc+7CNGE7x
zwga3Nj4/5yneaW9aeeuCvJ10av1bTvEcGjx9DuHz7BxWgxhZYf6Z+VUkIPZ
923MQsSw/IOX1dG7bFwiBrvu3JGuzRXkyOm77lGZYqiZ1v3IF2XFeZPZ+5YU
XxnKkMq1tlWPb4rhcXDrQGOu4vyItdb7buqzGTKN199f+X3X/Qieu5ksUpwH
CQ7o8W60FUP+Pw+V4Ok=
      "], {{{
         EdgeForm[], 
         GrayLevel[1], 
         Opacity[0], 
         GraphicsGroupBox[{
           PolygonBox[CompressedData["
1:eJxNWnuclmMa/r55nkdZOUQqIiS2A0mFJKnQRCFJOqlWRemkg0oztokazIRy
bGhqNdmOVCgUElpZ1BIK5ZByKLuFIoX2un7XNT/zx911P/f5uZ/D+75fc8oN
wzsPy8lkMnvwTwA+kzKZqeCfBbbA+ELQBaCvYibzOHAb8Lko2XLgxcBLQG1A
yzBuBXwB+AXoYfBfAksy4h8CTTc+aL7E4/7ItyGbyQwAPmZ76kpBs0EzjWXm
Z2VkN9P+U0H3gzrCvwRxrkjSPVYhTolzPm45Y7R27a0sp+wftp9pnzLLOT6A
+XwI/A04x/Iy+3D8JKgOcjdDDacCF2O8ADQfdCPGmyC/KWk8x74LzM+3/xzL
5oGetpy4uIIN9QttM79CDbPsP9u6MtstAS01v8DjgahjC+oZBLwZtBX84KQ1
b+V1f862zL3M/HOOxfFy0BD4fAPfoUnyJRVsF9h3Degt0L/Nv+FxbWy614En
AwcBB7Au0E3G/qwFccch/kXAdVF264G3AG8FjQB1gq4MNlcn7S3uhfu8zx7y
+GX4dAS+CswFdgC1916bart3omp4Fzg4oxxDQEMzykt+sJH1/SdK915UHUOt
64w65qGea5JijLD8bcdnniGOyTgj7TvC4wGe+/HoyyvAE4ArgatYP6hq0DpU
A+5DrPXgf43qL/u6jnMwvxb0s3W/AE8P0tULsnvLtnWCbOsGyd6w71rzr3v9
6MN81WH3IrBm0D5YkVGNy73+K+zDml9x3asc61Vj+V5YZVuem7NATbOKtaKC
P/kXTcu8D1eYp2wYev09/IYn+ayw31Wga7hHQNdD3w10Hego3HNVQIeBPsX4
C9Bm0JdZnYvNln1p/qOs7DaC8jDnJsB84F2gNuDvDtLxHnsf9J59yBdD1w44
Jeis8Kx9DZqA8XnAgqDx1gr5NjnXyajvBFAt0Gk5Gtc1nmLdr7A7CNoPOgD6
DfQLewldQ1ADz3GzY271HJlrLHKfCRwHHAWqB340sDX2yknwawW8E+OWkE8K
8tvkWMz3M2hvVjXsN5/NUR0Z4B7r9tr2B/O7QLtBO0HbQTvckx3W7bT+e/Oj
k+Z0a1JfN7q31H9jmwPOUd6HXzze7thfek23m6fuR9e0x3XtNv5gfkSSzcgk
Ij8qqcY9tvnZuaiblLQuk4EfowVbQJ+BWqKPx0PeIqo/v7lG8jkecy9WAh1i
zJo/6F7uNx7wHA+xTcY2yfy4pJi3Aat6nx/lmJWdr4p5yo7NkV35mTjcuvwk
/nZg46j6GgGr277c72j7FMCuBnBi0n6l3fHGo2379yR+Ap+TUTmbAMcn5cxL
qinHc0vuQcb7/xTv/XtgdwawKInIFyftddrVr3BOuI/vSDordybJallOrOEa
a/k8cdw+KkY7YCOfofoV5nOsZTxfp4OaR8nOdX9qeM5V3GP2bkzSOo/1uhxu
fQPHYN2XRNXdNur8UtfIutM9/8Ik/q6kmk7zXPk8HA8aA+rnZ0jfjJ6ng/1s
uQFnuDpq6A88CXgcqDboBMQ6DXgi8PgkXa0kfTVQTVCNrHxPoJ39ahqPq2BT
rmc8xqlr+Ym2qWt5bctONd8ENW3mcwC4C/g/0E+gtkH8JcA9fNaB9mbky1x1
HKeOYy1A3fnox8KkvMx5DGhgkP2gILu6zrsj6t1oJ3ARfCbC96mkZ1EDUCPQ
0xgXQr4YWDtJfhL773nWdZ5qznW050ye9e53zQHjHFClrPjKoGi+ksdDg+Yy
BHiy6zglqeZ6ztXAeZl/CXTFqG1p0l3eyPKlflfnOzufqWdZx2dXU/NnetzI
+Zh3mJ8DZzpOI+er7/z1XUMO8m3nnIDN4bMV/PleO64b1+qDjO7BDz2mfJ/v
xM9Bn9hmk+3Ib/C4XZB9e+AOrk9G+T62/ye2o/1Gyz9xrkxS/Cxwd9T7xA/A
Boj1Pvgzguw3+Y7eYn6zaZNjNgrCxtyDUe83u4B/ROU6CNwT9S6zN+rbgPl/
B/4Y9a7zU1QM1sncnMt33t/kd3luOyzj+CvXtNVz5Xib+S0e73JPd9tui2v/
Pupd/L9RPtvd688c43P77bXvt47HGNv8rbcd2DJId2EQkb8oqPav7HdIUoxK
SfXs9ly+jvom+SbqLFT3edhm3+9cwz6f52+jvm2+c807XHdMipeS5N9Z1zno
HHUJOjOH+hwdlcRXBX4W9W7/edQ3QDGoKCMZeco2R/FbonSFoMnWF9p+kmUF
lk30eJJlEzL63rjf9vdU0N9XQcZvq9YZfV+1QH3DUOcFSfc27+wRjsWYeaCx
GX0bUNccdoNgfz7wgyjdh1H7qfx9f1NUbR9Hfd/we4ffOLlGfqs3g38fxDkn
qcaJzvdJ1Nw+jXpfvg7UJaP3Z8bpYFlPUDfQqqh36tdsT1uOV0fxb0TZ9gH1
sm+3CjE7Oe7rUfJ/RdnyudXXfn3t+2YU/2+e46i5vBLV0yL3+vmob/kV7ElU
3zbEP/vIHl7J3wUw96uSauvlmlpjfDvkbYAtQaPAX5hUC5+dfI6uibJfG/Wu
yXdOvlN2gd1TwGuTnr15zlUF44PAw4FXYo/+zjkD/8iI597tGnTnd/MeJl8F
NBs+N+I+L0s6O3yGHGE80nw185St9x7g/XK4nz20+cN5gp9BzEvZEUln5Uhg
taQ4xwKfcF7mDz5PB+0TzP/qMZ9nf0nCw4CXB53ljkE2+yrkO2j7mn6fOC6p
Ts61KmgexmOQd37Sb0q53qsfodf5wI3ArtA9A9vrgOeC+oM/L2nv5rvvPFv0
5z4Y77NE+YtR8V7y+cjP/Ok31jYb3EOep/Ue81n0T37Do7a5rrmq+9s7iO8b
NK7qO66y50XbMT6/PNfHuM/sd2XreU9VT1rLGsAeQb69gvRH2GYOdINRw5NJ
30c7vffK31/5TtosR++LTUGdobsCdDXoSvOUXZPV92/3rL5Z+U3a1na06Qjq
AOpkvpN1HR2nPMYs9LE25lQKXAw6D/yzwKdAzcAv4Tssaj2f7yj8TSkrvjmo
lXnKLvaYNbS0jDbneVzOE5var5nHzc1T3sR25Etd2z+i5pfr+I2Taj87qQec
C38HKARNBE323Dvap53H5O+wTaH5u0B3gnog1gvAnsDlwOez2qNLsxqTfykr
m+cdu71j1kuaf33gZe4/e/wE6q6D+udE9b+r16Cr673a2Nn8TNidDPvZ/E5J
inGWY7Z33DM8PjMp98XuSXvzubZr7xpZ/zLPoaF9GaOt14vr9AL2aB7nBSwA
5mc1nmiestOjvkvrRt2v+daPBA0FjchKPtF9nWy+wD2+231ukrRnmyb50HcI
aFEQLgT2zmpd+RtPd/OU8VnXL6v7opf117mfvcx3r2B7g/nr7dfbsj7mKXvJ
c14JvCSpxku5nuYpaxD17Vovai+3cd/eyeq3oXez2o+dXetC2J2NdXwaOBfU
EPwC/l6X1PO/AsswPo13UlS8to75JMb1IJ8X9bsFfxPh7xLzuScgXxS1NmNB
Y7wOY71eY7we7Os467gmDV0/57EkSL846J2F9nxGDvNalI/HOsYoy8aaRjrP
OI+Zo7vPDs/QrKC1mBF0Xl7OSjcFdK/3QbskzAXWifpN6SS+Xwftm1XAoqzO
KMcPgB60f7HlRd5XxY7dPkl/GXCN/V8HTrUNx9PMU3Z5UswOSf7F1k9xPsaq
GfXbUA3gW461Nkj/KGg66BH7TbVsmmUPmH/UdRY6x13Ocbf9Szy3Bzwmf1TU
71pHAqtE/c51GHBdUOx3gOvNUzbdeWaAKkf9PlgJWJrVO1KJY1Nfar7U8mpR
z6Fjouqa5lpi1G9zATgb+ATon/YjP9tU5hylHpfzM2z3QRC/ATg3q9/S6bMp
SL8xyI+x5zrGXNtkos7XQX7rR/1GVwu4Ocj+U8ckvxD0RRB+Dlxk2ZKs7kDe
33y3W+09yb15h9eFa/KvrM7zm6Cf4b8GuCdITv5t27xtu0UVYvfFHloL/FtS
PQutn2vknFc6J58dyz0mP8PnpTRIvsI68ss8/jaI/8bzWuq5bAuq4asg2RL7
LLKeeecE3XllwAeDnkMPBf22vS6r312Z71XXNz3oPi0Bfh+Uf2dQX15z/1ab
f9l+q9yj3knyPsAfg+S7gmzWuH8rPadV7uO77vlKy1613ZvOcyCo5/uDbFkz
e90rKf/1STra7APeH/Ssn8p5J9n3S3/GXe2ca53jTfOvOfdq94HPooGgm0DP
Bd15z/LdPulb+1D+hoS9OAr36qSo98rh/N0O9ACfr8AH+X0G7A/qC+oK6gHq
CeoEuhZ0NaifbWg7I0lfCmwMPAd0tt8JyVM2JUl2b9JvpY1t08J25xsb+z3y
YdQ3iXXxe865r7IPY54Lui8J7wcWcUweNDDK9saoObDOAaDRGPcGjgQ+ljS3
x4FDnONmfrc6V0fQzCT/WUnxqLvcdXTyuJ97wLjd3Z8u5nt4PC7KbkxU3E7u
YRfry8fXut89YXcR/YHTk3QlSfoetuHvi/xmyWOtUb/RXh71O1yR+9DUvaSu
oXvL3k/IUW8LQNOixvfxGydqHbpE9fgC97mF+fK+k28JuiVqnsOA4x03z3Xd
av62HOlGs66o8d1R4/G2u9V8nueV59oKXOdkyyZYNtF2Ba7tHO+dqUl1TUvq
XwvvqynOWxT/3GfszT3eM+xX5yjZlVHxC5x3ku3I828Tit3bQtdBef+ofXED
sCTK/hFga/eqhdeSNXWL8rnHeVlvmxydvULHK7JfG+tbO8ZF5ttYX2wf2vf2
3ujunrO/oyzvY917vjvfNa4zP8r2/GMM/t8a79mNllM2FNQuR/s9N0dz7WDZ
I0l7+tEkW8bhncLfivhuxne0eUF30tyg70h+498MuiMq9t+jfEZ7L3D/3GKe
91k/32k3meezob/vOubJh/9A7iHHG5SjcX/b0445BzjvYONw5xls/mbPd7hj
DLNsqPlBjjHI8lz3oaPzUc675qEk3cPAS92nNqZ2Xuu+UbreUWeUZ7Oh+zbQ
vevptetbPp8c3SNDbcP7vq1j5nqNad/Ta0T5pfYrr/1S18F99H8TRl5L
            "]], 
           PolygonBox[CompressedData["
1:eJwllnnYkFMaxt/3PecQmjYpkjZJik/yjRZpkySfJEkpSZsylaUmqY+iJEo+
IgoppaI9SxGyNZM1ptAMRsMgNJY0mLHkd1/3H/d1/d7nfc5zluc5S8PBV/Qa
U2RZ9jWKaGHKsmEYhqNFcHuM9eE6qB18IHo/z7J3UYQHhCyrDB+I+sB9g7lA
veD5+Mym7S1oHtwluK8vUHv4LtQT37PR7XAVtIZ/q1ENuAz9BH+PusLvoUX4
3o92wK8ScxD/hqJX4N7Bff/Kd49gm/4NQ6/BnVHjwnPqCB/FHI/BvxmqB7eN
nuthqDXcMziWxtAdPhTbl/h+iqrB36An+bcJfQt/j56Ht6B98HfR/2TbC7fQ
HOC/oWbwndim0ddkdAf8FrZ7iD0XbYMfw9YK37ZoPXwI2pU7B5XgGxhzbdrW
RTfC3YLXSmvcGd6IT3u4E9oAP4BtgHKF7oVL0QeZx1QCV42em/qorLXDVguu
jgbCT0fH6oKeglfR5w30PR2thv8bPfdX0Q/KTXBb1chFyiV6Dd6CfoCvREfD
jdBoeGryXBqiafCDaFDhmlRt7gtuuxnthddhm8m/CrQe/g99rsuck6/hKfi0
wrclmgTXx/Y/eB+qCz+HuuFbhp6Fj4z+9w06HC4PbnsCugY+hz7mwQtQD/hI
VD93DdWFK4JruSuaCb+EboVvQs/DXxDzYfpagb6EO2DbDX+MWsNbUUXuNlvg
aahd7jlMhl8Prg35vAJ/FR1Lc96j/DKG/oXXbAE8A59OuWNMhRvjsz/3GjSC
b8anCb7N0Qx4bvReVU3erVpA9+lcQJ+p3oPX/mm0B74pOVeKMR1ek1wLysla
uE3w3FRjLbX+yXvtRNQA3o/tbfh19Av8JH2cmrlmn4DHYWuau0ZUKxOCcyHb
2OA2aqua+hl+Jro2ldNN8OfRY9ea79Za0Wd54Zpdqb0TnWvt6ZrwvOC9oTNp
DvyizgDa9kYvaG9H14psm6PPMJ1lymE7uDYxa9L2CNUP/AgaX7jPR+ExwbVe
F42ARwaz9thg+IjktqqpOnCIPmu1RjqgZwXXlnJ6M3wHPu2I3RndCX+EbQX/
lqIP4Deiz76R6E34X+hueL5qDv4IVWS27YKPRwcQK6km4EuI+SKxtqJB8Obg
Wp6CntH5hMbDV6G18KXJvm9qPvBBOhOI/X90MNxAewJ+DtWB/4ztR+UejYeb
RvetGm0CD0mOtR0Nhf+gmtFS8F0FPiQ5tmyV4cG06U77M7QHNFdsZ8JlaC58
qnKg2tGegJficwxtm6pG4JqM6fHMd5DuorPxmZN7z5fprlBNw+01PvgsdFtu
n+7qS3sut60bvC167Uejt+A5ybnSmO6Cp2EbC4/W+Q2/He17te6I6BwpV9qD
n8Dn02Y5sVeh3vBI9CH8Mboc3sCYJ+XOyePwaclznaAxw5uCcyefjbqrsX2b
OUeV4OH0cW7hNRyqegi+q95ATXQXYnsH/gf6DT4c21OZ16w6/GP02b9NdyZc
g5hV6KsqOhSejGoUvrOmwBPxGQEPQRPg65Tjwj7Xqx6C+96KGqm20ShiXYaW
w5frzi885hG624N9VWP14DHY+hX2GQXn2iP8+xQV8PXRa68xlOtuiB77DtVs
tMSa88/wNcm1Wmi8uquCa1lrUAtejAbz/2K0EL4Cnz3wdzq/4GXBY5fPEng0
ts9z+4yBB0bXbkc0AL4aDSw8hyvhNcF7TWuwMjimYu/VHtR5kTy3r7RH4JTM
yvEB8J+Sa0V9joKrJu+lg1A1nVXRuVCf4+Dqyf+UQ+VybHJf2rPj4DPQ1Nw1
3xXukFxr16GO8LHJe+V0ndnwhWg9vAH1hR+ijwbKLVoET8JWqXANlMMPa8ya
O1oK/wWfvvgO0BtLuUdt+Hcy6gVfm5wbxZgIl+jNVPhM09nWTG8k+j4LNYff
UU6JVY7ejR6TxrYR9YMXYquXeYwL4OXRZ0VztAw+LnluiqnYJ6N+8CWoVGdh
9Fj1Rv2r4uvOLzzmPvDi5Le25rhEtUBOn9BZiv6t+z34rpVtN9ydNiX4Hoe6
wbehifC1aBb8SXBb3QG7gu903e3H6w0Obw9+O+uNqbfm7Oi3p2Io1n349Cn8
hrg/uYZVy3ozPggvS86F7rTl8B+T5zoUnQK/HH1XKkcvwYcl733dibXgrtFj
1xu8C3w7tlMK32EV8PvBd5fe+DvhNjrjcp/ZbeUb/Tavhkqj38R6G+vNsA4+
CZ/zc+egJfx3vZH5N11nFrxaPnApWgWvjWa9sdfA/ZNz/6zmDD8anesS9Ah8
T/Jdch66F56XzFqz+WK0OPcZ3Qselnx37UTDdfajG3PvmdPhTsl7RTb9Ozf5
bakYPeELks967Zk+8GXJsXTmj4CPRqW576TG8MrosWqOK1Qf2E4qvMaz4VbJ
udKatoZ7RO8d1VQZvD367tGe2AHPTK4dxZgFt4xee+2pFvCJipF7zVsof9Fr
PVNvPrhh8ltPY2wEL4ne67pzF0efcTrrtCf6wzOia1l34nT4w+hYeqP8Ez4h
ee+qzxL4vei9qxzvhC9Ozp3eLAPh/dF3lc78jO/fAX1b0OU=
            "]]}]}, {
         EdgeForm[], 
         GrayLevel[1], 
         Opacity[0], 
         GraphicsGroupBox[{
           PolygonBox[CompressedData["
1:eJxNmAm8j1Uax9//WQjZQ9eSLW7FHaVBki2pbgYhSSXRYMrkJpSruYSEGUay
hizZl2uNEBoyiqgUNWqyli0qZCs0v1+/p8/0+dzf/T7nnOc853nPe97znvdf
sXNW6x4uSZLTqSTxYDP8uwQ2B/uC2VBv6JyTfd6pPsfaHoM6QZ2h+9gPamFq
BbWG3gtJ0gF8P6hf/9/17WD9eyWKy7HWwy8T3ACexnhZsM+APcyP5Q+C+m0F
f3Tqd9Zp3OY2di+Ll2V+9N8GvhPk86+g/Ojb1vLPtP6loTToWrPLWPktJ651
aisFlTS/NCvzGgfZdZaFyln/NU5cB+51Gm8fuBB51IC9CHzQcmkPbQzKbZPl
yXq2P2zzxvn7d5DvlqD69tZWE7o5Udx3g/putvjtLUZZy4vXdzfU1K6/LlQb
ug0qjPzyQ4Wgv8UkyQe+AAbwCteMteczn35Rddnm462NPsHsvmi7jL7PR8W4
bHFKI78LsMuBL6OtEuqGgNeB5ZzKlZ3KtK9xyq841D9q/BywNmLcDtWDnouK
2QfsDZ2B3SuqvaH59PPqkwPeavPG+csN4mKwVqI2lj90sj9ymifabP/YyjvB
ZUHztxz8xGlOP3Wqq23+Syzu0iA/tq0A/+t0P74C30K5IezV4GdO9ufgSpTv
gL0K/A/Kd8LeA64JsteCu5x8dlu8TFvjbwfd63XgerSV57MAboau55oC33Za
txu4OWC+vgR+gf8R8AB0GApR9OBJ8BR02nQOOp+o/oS1NfFqa+oVY7/FOWKk
n4uqT4Et4ZfCfWkFFoqsTJKCUfvTz4nKbI9QnpTGY/0lG/eIxbwqavy8UeOf
svzyRLXHqDjJ72LlhwpAFaEyUAWojVdbW7CdV3t7q4vWp3gUi0X1rQqlW5n1
RcEiUf6Fwaujci4AVkfdzdAtploprctqVl/dYlUzO8ur3BN81quuj5dvLYvx
nBezveput5hVLQ77z4bmQwuge7zmMRPMHzVP+cBrwBJQ8UQ2WQxa5mS/CS6B
inLNg0WsneUVTn1Xge9AFbmngVOD1t50sDp4E3Rjor7sVxi6GioEFYRWOu2v
q5323BKWC+1SVl7k5LvYafziFquQxWNbrpO91Km+iLXdYPtLOrQNykDdB+D7
TrltNaZbnrORd1VwjpHPTuVEe//gRPv/UGiYldPNp6o9G+d+t15/W8sZNg+c
j5lB8WaBc4PGnAdud9qjdjjt7xnmP9/mcUFQO+trWK7pNu6MoPl/A3zXnnc+
91ucfN6zOahk81DY9nXusS9F7cODwalYH52Q7wywJsoPcL1x74Ue5/oD/4m2
lrBHe+2z3G8bQf2tPNCr7i6rZ78uKcV9xMq0HzabdYuhFdASaC36vwSuB+/E
eP1hNwZXoTwA9hrwj1H9bwUHeY0zBGybUs4PW9y2ZjeyfJrymYvKvwb4d/S5
D/ZIMDulsfrRP6rcEGxiOTCXLLA39Ax0W9R11YnqQ58Bdq1PQV1NtLvbtfEa
37T+jNPHlG3j/iEqnwzwZa98h9s96WLx3vDibK8Y2RZjuVeMleBir7plYIMo
v/rgQa/xvwHbR+XzUJRotwPvhYZzzwD/BI2F3Qy8O+q+NGWOXAewM8Fx4CRo
MrTBq+9GsEVUfXOLQZu+o1Lqy7odXv12gtPBWbZvfWLl3dY+LaXyJLNZ1zrK
v1VU3Szzud/KLcHPvOLtAR+I2g/b8JwQdV/qxv/nxHyG4TkYAY2EPkZ5G/QR
9Cj81nBN8d3oZR/zise1u8C02O4z+221vg9G1bcF93q1H/DKd75d75+jfJ8w
7kpp/C+84n4FPo62d2F3BB+DNsDuAB73sk+Cm1Py2Wr9GWc31DmqrlNUbpvN
h+/A0im9B+d4rdP54B221uuBX4NHeb3QIbNZNyxqLxkK/jWqrTvYI8rnabAY
9qPvYJcACwXFKArez3MR+rYC6zvZdaAF6PM8OB8ciLZnuS8ZWd8XetHKbO9p
9b+155jPMzy7YKwscEhQ3VAjffo75XjSruuY2cw1f9D1FQRLBp0t08A0O5te
Cw2K4sCouuJWzzNsmp1re1oOzCXN2ln/YpT/AHBe1DXMBb+A715oH/eMKPvJ
qPIhm3MX5BeD7uuelMq7zGbdX6LsbmCeoP75guIdsvh7bCz2HR40H/8AB3Oe
nJ6DMUEcC/aCOsPuA85A3E6wp/P5g7rBnsn7FmRng+3Ah6A2Tr7s2wHqFlT3
pPnQbg01gRo4rYXuQX2fBh+1fizzeeWa7G6izX30itd1p+DfNWouukStLa6r
NhaHMThmVlDMnkG50Wb7Aq94uV753GU53Ws260bZHL1iczbIqZxjNusWR9m5
xqHmM4fPCTgbXBpVvwRcFNV/Idg2aMx24AtB/jlgR347cy7teWlgz0z7oNw6
BOWZabm2trltAT0RxC78PjYf+ja39kzzb2F13At4juQ5d5z79QiTjAEfwbwU
4Z4D/uR09vkZvOR0FroM1rZvgDrg6yjn4TkQ3O/0DX8APOX07c7fAL50+obh
t9EFp7PVRfAE1JXnffBrp+/bb5z25tFO+3NhjLGC5zyegW1cjn9T1Lv+RnC8
nQkmgFdDuTwrglcYA/Yvto65DqZFxWX8V6HvuObg8z04zuIw3javd8YHYMmo
OSkBToyavwlgNcuBuTTy+m5pzPe2157bDXzKa467g9dFzXk5Muo8XwWsEHWe
L886r2+fenzH2t7LPXgamJdnP95ji89xXonaU0dxr4JKoL4UONn9+umXTAVv
iDqrpYMjoAzuA3y3QzU5R3yHe52lJoNlo9ZHGbB01LsjDawU9X1SEVwedZ+W
cRD0eZXHYH6DB+2VtcA6tp/WBScEzftEfvPab0mfc7+CRsD+it/KQefXxjwv
B/3ukMFv6qCz+Jf8rSXoXHsLWC9oL64PXvR6F14GD6E8Hv4HwR/sfXkKrBL0
O0Y699egs/6eID/6HwArBP2uUTFItCuDZ73eqefB/SiPhv8+cGrUvvI6OCVq
75kMdvS6F504vtfZYws4Keo5fA38JOh3sZ2cH6ff8Caxf9DanMJ8UTmF37ng
Qaffkg6B+VCeCzs/6KAJvA1eZdYX4HwEre2PwA+DnrUd4D1BayAz6Jnnsz8e
HAvhL5nolCtzfg/cFfR73Kdgk6Bvrab8TSPod7/d4GuoA5IpYLOgddUcvD7q
27Vy1D3gvTjDb19oJ79vwONOv0F+C27ndwy/3fj9h7bV/DY0X7Z9DL2VaE9Y
Ds1FnwLgQvCo0+9qx8Cfg3x/ChLtizynBPU7CZZC3PWw08DDTr+rHXEamzls
STT+ChvzhyB+Dy5KNM9zLKftlnNlL7uK15odYd+QXC9cY3xOjvL9yrGC9irG
WWS+I83/cNB9/wbM4+Wf1/JlTuvMf7T1me/0fcxv6AtBuZwHNyXqsxE6HpTv
saD+q+26RltejDOTa4vX5XTduTbPzH2C+c1A21XgLKdniNc52OZsk83bj0Fj
ngFnwy8/7HlgDa/fo27hnhH1nhsNnracToHV0PYZ7AxwbNQ7eUxU3E12LeW9
xqvIfT7I/7Ld21ybz4127Yx7wu7Zt3zWo96N48BzQXHPBr2ruafxPFTGa6xy
4P8A64zEIw==
            "]], 
           PolygonBox[CompressedData["
1:eJwtl3ngj0Uex5/v88yQhKxUiJKQjSWWHBWWEjZCskjCxm5av3XlaFG0lYpK
jnKVM/eZsxup6JCisDk6RCFS0Yp6vXv74/37vn4zn2fmMzOf+cxM2a55rXul
SZJUziVJ4Pcx/gylYAR6An6V39KUX4pegTtFyrBdg26H52ZJ0hP+N5oHv57a
tix6DS5HG2fUNlwerokugEuga+AP+WYS9c+jrXBf2jwOH0F94F+x2UVb29EZ
OEfZ3sRlCTyPds4DC6G58Olg2w/RL/B12PSjrTx0LXyEPtbDG9BR+CDf3IFt
V/QN/AA2F/NbDN0PL0YPw8PRIrg+GpRzm9fDk1A76lqjifBp2txC3TZ0Bn6B
st7U3YNmwyv5LU5fF6EVcEvKnsN2ImoB78Lnh6kbjnbC9aJ9vxvVhfdQ9hR1
j6Pd8D40PnHZXng+bRZMPCeamyqUnctvEVQV3hHc9hD0KTwseqyF0VD4k+C6
gZpz+Orgb7VmNeA6wWtXBtWDt2Veu1loO1wxeK3VZyV4Om12hbugaXArNDPn
Md+isUfX3Y6mws/wzSh4DJoET4mu0xxPjo4JxcZh1BuegG6m7iY0Hi6P6lJX
E10Bz4qe+x5oJjwjmuWTfPsseC415/+Dv00dC93RIbiNYjxnn1vLP8q0Xxhq
MgF4BXiQupHoVXgW6p7znpgN1+SbO+EO6M/wutR7oxx6Qz6hc+ACaAbcDZsP
sH0HddXcRLNi9k74KdpsCd+KxsBr0LCcfVgLX4PNXTn3WQtenTrWSqBV8GOU
VeH3SvSo4pdvOmLbBU2Fp1OeP7FP0+A9qBncQvEF14mORfVRGz6cOR/IP+2t
UZRVT93H49F9qK+KaKT2ClqO7SJ0Gzwx9Vwq9zwLz1HsJI7hFxQT6e/bPMmH
psBfYfzi2fyzH/6MshsT+7gbbhvdttbsVnhcdGw0QmM1f+g65R70JDw79dyr
z1nKedF1GsNo+GDmvjTGb+AdmWN9HtoJ70OLc/bpc/jp6L7UxxjFV2Zb2ezW
Xkk9Fs3xc/Cz0blDMfwMPAqbZjmv8Wh4POXg7zE3lj9rU69lKbQGXqK9DRdF
izU/6Da4A9oPL6WN/jQwGC2DR9BH6dQ5bjj8cuq2lONfgv9L2eWpbR6EV2T+
VjG2El6UOteqz4XwZsrG5ZzD38sc04rtK9B6uD9tnMw5p/eDF2Y+K+TTIvjr
1L4qBx+Al2uNFDtoGdwQDc055zZQLo6OJfn4EPxG5r03Gq2Dh0TnsgLoP3DH
6PXT+nSAO0fHqtbzDnhf6thujT6HB1GW6RyhfiA8hDZrwfXQUPiBzNwADYeX
pZ77YmipYpyyG3Jew0fhaZn3lnLC9Mw+yBftgfbi1N/qTFgO3xftu3wYrNwW
fTaMRX+Fv0jtq9b4S61XZl/U50Pw5NR7SXtmEvw6/9wMN9X5Db+FzRM5r9km
eErw2l+ieIQr8WFj6uqjK+HK0W2r7Cq4G9+UhEspB8CF1BF8SmeO8jFlbXPO
KRPh0pRVgC9Dl8DPB98P1Kf67pG5rbI64+Cy2FRTX/pG5zs2lbGtpHwA30XZ
xznnyL/D04PzqdqcCo9Fj6Q+QybAFaPHojOhAlwUnQtHdD58aXRf8rEMXC76
7JAPlytX0UZt2q6p/QUXjB7rT8oZWqtoPqacCTePXivFYzP4R/zoR90gfQP/
rHMWHoH+D59IXaeyk/Cp1HWP6P6iPKUcA3+N6sK/amzwmMSH0OnUtio7A7+D
/ghXQZt0Rmf+9jBqkPnM0NmhNRoH54/2/ZByLByjeb9yMlwkeq60xoXh4uh8
uCC6AC4VvbaKiZLwRbLJ2ebCaBvZas6LwSWibWVzseaHOd2osxD9AC9C1eGq
aD68JHjuVbYQLo7PqxXLukPB31K2AJ6t+xvcirIcbedDbeCGmcf+PWoEf4XN
ZJ3d2j9wz8yxVxHlaa4om5bYZj98MLhtlR3Q3Sdz3+uUg+Hemb/V/bkP/B02
q6hbho7AXTKPVWPW3umUeW5U1hlun3l+VNZRdWh54jEW017KPBbZtIOP0ebL
ifs4CvfP3PfV6F6NNbhvzckh+DgxkJc4Bn/QOYPNL4nnqCVcHr2b+L5cEZ7N
NxXO3k9mwDODWXtsmtoLXiv58L3yic72xDH3ts6NzHPzlvYkfAKbzYnX+Cft
1cx16rMcvDl1rFZTmfYHNlsSf3MSnhO89+XTLPjN1GeL+twIN1UficfUXLk3
81qrrAlcKfPY9Ca4KvObQP+rj1O632Z+S+xFNeAFwbGnnDMXrpL5W9lUhQdl
nmudCYPho/jQK/EcH5M/0XtfZ9JN8HeU3Z3YRra54LfBTpTqrh18P9UbYRhc
AO2h7kvtGfifqA11f0M94X8FcyetK7wBtaXtVtpDcFHFbM535D/A7wbfZ7to
TuFBwfdf9XkfvBJdS10d9CK8GtVPXLYCjsG+yqd88LrgvnSmvKb9ozNJdxvl
b3gjZe0T+7Re78fgs+cG9JLGE227A/0DXkvZXxL3uUqxHWyrsjXK96hF6jno
AfcOHrvu730V/8GsMQ0I3tPa23oTfQGfYI025fwm+xmeS58Dzs73HPh45reg
bH7MvAaq64Puh0cE80CdtfCTwW9jnTFPwwuj34ZD0AI4L/ptcgD10n0l+Fu9
qUfCZYLvFnoTXwZvCl6bTtozWt/obzWn98BvB9dpTt+EG2o/pr5TN4ILBceK
1rwwPD/aF41xnu66wW81fVNfax899zpDu8NLo+9aeuMuUe4Ojh3d1y6Ub1q/
1GvQLThGFCs6E5dqf0TfdXRH0F1hR+q10xruTC2x7ui7Uu8x7TWdaTXhqtF3
XbXxJ50VejMr16Pz4E9Sx4ba/BT+KHX/is+PdRfNbKucWQTOMq+/8neAm0Tv
Rb2PbtTbSj5QV0s5QL5F1+l+2zhaYt05G2ktU78FtYePwO+lzlVq433t58xn
sfpMlWtSty0ft8o++HvtQe3Fbal915i2wzGzrzpf8ul8wKZx6jnvDLcMfo/U
RrfoLhf8NlGZ6poGv7VU1lztB7/d+2p+4A+CfZcP72tvBceOvmkCfxRsq/y0
Fa4R/VbVHaG63grB93fFrGK3Hbo+tY/t4XMyn49aswLKjdHfak2rwfkzj002
ss2i7xaKgTT6zq58qTvpBrhN8FjVR1udt8GxKB9KKncH+6oxbYEHRPum+nvh
3wAipkaV
            "]]}]}}, {{}, 
        TagBox[
         TooltipBox[{
           Directive[
            GrayLevel[0], 
            Opacity[0.5], 
            CapForm["Butt"], 
            Dashing[{Small, Small}]], 
           Directive[
            GrayLevel[0], 
            Opacity[0.5], 
            CapForm["Butt"], 
            Thickness[Large]], 
           LineBox[CompressedData["
1:eJwNxGOAHgQAANBvdrPRbNtbs81m2zZqXs2o8W66m9ls27aNmlHr/XgvVctu
tbqGCQQCCbUgfCAwj4XMJ5ggFrOIpSwhhGUsJ5SVrGA1q1jLGjawnnVs5C82
sYXNbGMrO9jOLnayh93sYy8H2M8hDnKEwxzjKMc5wUlOcZoznOUc57nARS5x
mStc5RrXucFNbnGbO9zlHvd5wEMe8ZgnPOUZz3nBS17xmjf8zT+85R3v+cBH
PvGZL3zlG//yH98JRAgEwhCWcIQnAhGJRGSiEJVoRCcGPxCTWMQmDnGJR3wS
kJBEJCYJSUlGclLwIylJRWrSkJZ0pCcDGclEZrKQlWxkJwc5yUVu8pCXfOSn
AAUpRGGKUJRiFKcEJfmJUpSmDGUpR3kqUJFKVKYKValGdWpQk1rUpg51qUd9
GtCQn2lEY5rQlGY0pwUtaUVr2tCWdrSnAx3pRGe60JVudKcHPelFb/rQl370
ZwADGcRghjCUYQxnBCP5hV8ZxWjGMJZxjGcCE/mN35nEZKYwlWlMZwYzmcVs
/uBP5jCXecxnAQsJIphFLGYJS1lGCKEsZwUrWcVq1rCWdaxnA/8DLsGVdA==

            "]]}, "6.6`"], Annotation[#, 6.6, "Tooltip"]& ], {}, {}}}], 
     GraphicsComplexBox[CompressedData["
1:eJx1nXVYFV3X/4+JYnfrsVtRsWMvQBHp7hjgUHLbiq1jYGCgKIpSIw0K0iXC
gJiYWGAeu7AQFQt/vO97OOe6v/f1u/95rv2s2Wt9PjPbWczhsKe/2yJzj8YS
iWSBukTyP//7f/+No7WdU+Y+WbOV/d94PIwnwFgTxhNhPAnGk2E8BcZTYTwN
xtNhPOP/Mz6oGM+E+EyIz4L4LIgziDOIE8Tp33Ee4jzEJVowXwvmQ5yHuEQb
5mvDfIjzEJfowHwdmA9x/r/x3L7+78xyIxTzZ0O+2VBv9r+P5+F4Ho7n4XjJ
HMg/B/LPgfxwPA/H83C8RBfy60J+XcgPx/NwPA/HS+ZC/rmQfy7kh+N5OJ6H
4yV6kF8P8utBfjieh+N5OF4yD/LPg/zz/j/HxyjywXwe5vMwn4f5En2orw/1
9aG+PtSH+TzM52E+D/MlBlDfAOobQH0DqA/zeZjPw3we5ksMob4h1DeE+oZQ
H+bzMJ+H+TzMlxhBfSOobwT1jaA+zOdhPg/zeZgvMYb6xlDfGOobQ32Yz8N8
Hubz/51/9Mj//JeoyG8CPCbAYwI8JuBj8u98POTjIR8P+XjIx0M+iSnwmQKf
KfCZAp/pv/MR5CPIR5CPIB9BPh7y8ZCPh3w85OMhnwj5RMgnQj4R8omQT2IG
588Mzp8ZnD8zOH9mcP4gH0E+gnwE+Qjy8ZCPh3w85OMhHw/5RMgnQj4R8omQ
T/xvvrz/PT5FcT7M4Xyaw/k0h/NpDufTHK6P+b/zE+QnyE+QnyA/QX6C/Dzk
5yE/D/l5yM9Dfh7yi5BfhPwi5Bchvwj5RcgvsYDzbwHn3wLOvwWcfws4/xZw
/iE/QX6C/AT5CfIT5OchPw/5ecjPQ34e8vOQX4T8IuQXIb8I+UXIL0J+iSWc
f0s4/5Zw/i3h/FvC+beE8w/5CfIT5CfIT5CfID8P+XnIz0N+HvLzkJ//b/76
Qf3/k6Y4f1BPhHoi1BOhngj1RKgnQj2JFVwfK7g+VnB9rOD6WMH1sYLrb/Xv
egT1COoR1COoR1CPoB5BPR7q8VCPh3o81OOhHg/1eKgnQj0R6olQT4R6ItQT
oZ4I9STWcP2s4fpZw/WzhutnDdfPGq6fNVw/qEdQj6AeQT2CegT1COrxUI+H
ejzU46EeD/V4qMdDPRHqiVBPhHoi1BOhngj1RKgnsYHrZwPXzwaunw1cPxu4
fjZw/Wzg+kE9gnoE9QjqEdQjqEf/v3qZivMN9Xmoz0N9HurzUJ+H+jzU56G+
CPVFqC9CfRHqi1BfhPoi1BehvsQWrrctXG9buN62cL1t4XrbwvW2hfVl++/6
BPUJ6hPUJ6hPUJ+gPkF9gvo81OehPg/1eajPQ30e6vNQn4f6ItQXob4I9UWo
L0J9EeqLUF+E+hI7uP52cP3t4PrbwfW3g+tvB9ffDq6/HVx/qE9Qn6A+QX2C
+gT1CeoT1OehPg/1eajPQ30e6vNQn4f6PNQXob4I9UWoL0J9EeqLUF+E+iLU
l9jD9beH628P198err89XH97uP72cP3t/1Nf/W704pnqOYrrAzwEPAQ8BDwE
PAQ8BDwEPAQ8PPDwwMMDDw88PPDwwMMDDw88PPCIwCMCjwg8IvCIwCMCjwg8
IvCIwCNxgPXjAOvHAdaPA6wfB1g/DrB+HGD9OMD6cYD1AzwEPAQ8BDwEPAQ8
BDwEPAQ8PPDwwMMDDw88PPDwwMMDDw88PPCIwCMCjwg8IvCIwCMCjwg8IvCI
wCNxhPXjCOvHEdaPI6wfR1g/jrB+HGH9OML6cYT1AzwEPAQ8BDwEPAQ8BDwE
PAQ8PPDwwMMDDw88PPDwwMMDDw88PPCIwCMCjwg8IvCIwCMCjwg8IvCI/+X5
33RH8hTX0wnWkxOsJydYT06wnpxgPTnBenKC9eQE68kJ1rfTv/kI+Aj4CPgI
+Aj4CPgI+Aj4CPgI+Hjg44GPBz4e+Hjg44GPBz4e+Hjg44FPBD4R+ETgE4FP
BD4R+ETgE4FPBD4R+CTOsP6cYf05w/pzhvXnDOvPGdafM6w/Z1h/zrD+nGH9
AR8BHwEfAR8BHwEfAR8BHwEfAR8PfDzw8cDHAx8PfDzw8cDHAx8PfDzwicAn
Ap8IfCLwicAnAp8IfCLwicAnAp/EBdafC6w/F1h/LrD+XGD9ucD6c4H15wLr
zwXWnwusP+Aj4CPgI+Aj4CPgI+Aj4CPgI+DjgY8HPh74eODjgY8HPh74eODj
gY//L99wx8CSr8MKFNcfeEXgFYFXBF4ReEXgFYFXBF4ReEXgFYFXwsH65GB9
crA+OVifHKxPDtYnB+uTg/XJwfrk4N8P929eKfBKgVcKvFLglQKvFHilwCsF
XinwSoFXCrwEvAS8BLwEvAS8BLwEvAS8BLwEvAS8HPBywMsBLwe8HPBywMsB
Lwe8HPBywMsBLw+8PPDywMsDLw+8PPDywMsDLw+8PPDywCsArwC8AvAKwCsA
rwC8AvAKwCsArwC8AvCKwCsCrwi8IvCKwCsCrwi8IvCKwCsCrwi8cuCVA68c
eOXAKwdeOfDKgVcOvHLglQOvHHglrnD/dYX7ryvcf13h/usK919XuP+6wv3X
Fe6/rnD/dYX7r+t/eP+Pp1BxvwN+KfBLgV8K/FLglwK/FPilwC8FfinwS4Ff
CvwE/AT8BPwE/AT8BPwE/AT8BPwE/AT8BPwc8HPAzwE/B/wc8HPAzwE/B/wc
8HPAzwE/B/w88PPAzwM/D/w88PPAzwM/D/w88PPAzwM/D/wC8AvALwC/APwC
8AvALwC/APwC8AvALwC/APwi8IvALwK/CPwi8IvALwK/CPwi8IvALwK/CPxy
4JcDvxz45cAvB3458MuBXw78cuCXA78c+OXAL3GD+78b3P/d4P7vBvd/N7j/
u8H93w3u/25w/3eD+78b3P/d4P7vBvd/4JcCvxT4pcAvBX4p8EuBXwr8UuCX
Ar8U+KXAT8BPwE/AT8BPwE/AT8BPwE/AT8BPwE/AzwE/B/wc8HPAzwE/B/wc
8HPAzwE/B/wc8HP/5Y+pn303WlTcX8GHBx8efHjw4cGHBx8efHjw4cGHBx8e
fHjw4cFHAB8BfATwEcBHAB8BfATwEcBHAB8BfATwEcBHAB8RfETwEcFHBB8R
fETwEcFHBB8RfETwEcFHBB8RfOTgIwcfOfjIwUcOPnLwkYOPHHzk4CMHHzn4
yMFHDj4Sd+gn7tBP3KGfuEM/cYd+4g79xB36iTv0E3foJ+7QT9yhn7hDP3T/
t48UfKTgIwUfKfhIwUcKPlLwkYKPFHyk4CMFHyn4SMGHwIfAh8CHwIfAh8CH
wIfAh8CHwIfAh8CHwIcDHw58OPDhwIcDHw58OPDhwIcDHw58OPDhwIcDHx58
ePDhwYcHHx58ePDhwYcHHx58ePDhwYcHHx58BPARwEcAHwF8BPARwEcAHwF8
BPARwEcAHwF8BPARwUcEHxF8RPARwUcEHxF8RPARwUcEHxF8RPAR/+tT9b/1
ihX3c/CTg58c/OTgJwc/OfjJwU8OfnLwk4OfHPzk4CcHPzn4SWTQn2TQn2TQ
n2TQn2TQn2TQn2TQn2TQn2TQn2TQn2TQn2TQn2TQb2X/9pOCnxT8pOAnBT8p
+EnBTwp+UvCTgp8U/KTgJwU/KfhJwY/Aj8CPwI/Aj8CPwI/Aj8CPwI/Aj8CP
wI/Aj8CPAz8O/Djw48CPAz8O/Djw48CPAz8O/Djw48CPAz8O/Hjw48GPBz8e
/Hjw48GPBz8e/Hjw48GPBz8e/Hjw48FPAD8B/ATwE8BPAD8B/ATwE8BPAD8B
/ATwE8BPAD8B/ETwE8FPBD8R/ETwE8FPBD8R/ETwE8FPBD8R/ETwE8FPDn5y
8JODnxz85OAnBz85+MnBTw5+cvCTg58c/OTgJwc/iQf0Pw/ofx7Q/zyg/3lA
//OA/ucB/c8D+p8H9D8P6H8e0P88oP95QP/zgP4HflLwk4KfFPyk4CcFPyn4
ScFPCn5S8JOCnxT8pOAn/a+f5oT/+e+Mon+AL4EvgS+BL4EvgS+BL4EvgS+B
L4EvgS+BL4EvgS8Hvhz4cuDLgS8Hvhz4cuDLgS8Hvhz4cuDLgS8Hvhz4cuDL
gy8Pvjz48uDLgy8Pvjz48uDLgy8Pvjz48uDLgy8Pvjz4CuArgK8AvgL4CuAr
gK8AvgL4CuArgK8AvgL4CuArgK8AviL4iuArgq8IviL4iuArgq8IviL4iuAr
gq8IviL4iuArgq8cfOXgKwdfOfjKwVcOvnLwlYOvHHzl4CsHXzn4ysFXDr5y
8JV4Qr/1hH7rCf3WE/qtJ/RbT+i3ntBvPaHfekK/9YR+6wn91hP6rSf0W0/4
ecLz375S8JWCrxR8peArBV8p+ErBVwq+UvCVgq8UfKXgKwVfKfhKwZfAl8CX
wJfAl8CXwJfAl8CXwJfAl8CXwJfAl8CXwJcDXw58OfDlwJcDXw58OfDlwJcD
Xw58OfDlwJcDXw58OfDlwZcHXx58efDlwZcHXx58efDlwZcHXx58efDlwZcH
Xx58BfAVwFcAXwF8BfAVwFcAXwF8BfAVwFcAXwF8BfAVwFcAXxF8RfAVwVcE
XxF8RfAVwVcEXxF8RfAVwVcEXxF8RfAVwVcOvnLwlYOvHHzl4CsHXzn4ysFX
Dr5y8JWDrxx85eArB185+Eq8oP96Qf/1gv7rBf3XC/qvF/RfL+i/XtB/vaD/
ekH/9YL+6wX91wv6rxf0Xy/ov+ArBV8p+ErBVwq+UvCVgq8UfKXgKwVfKfhK
wVcKvlLwlYIvgS+BL4EvgS+BL4EvgS+BL4EvgS+BL4EvgS+BL4EvB74c+HLg
y4EvB74c+HLgy4EvB74c+HLgy4EvB74c+HLgy4MvD748+PLgy4MvD748+PLg
y4MvD748+PLgy4MvD748+ArgK4CvAL4C+ArgK4CvAL4C+ArgK4CvAL4C+Arg
K4CvAL4i+IrgK4KvCL4i+IrgK4KvCL4i+IrgK4KvCL4i+IrgK4KvHHzl4CsH
Xzn4ysFXDr5y8JWDrxx85eArB185+MrBVw6+cvCVeEP/9Yb+6w391xv6rzf0
X2/ov97Qf72h/3pD//WG/usN/dcb+q839F9v6L/e0H/BVwq+UvCVgq8UfKXg
KwVfKfhKwVcKvlLwlYKvFHyl4CsFXwJfAl8CXwJfAl8CXwJfAl8CXwJfAl8C
XwJfAl8CXw58OfDlwJcDXw58OfDlwJcDXw58OfDlwJcDXw58OfDlwJcHXx58
efDlwZcHXx58efDlwZcHXx58efDlwZcHXx58efAVwFcAXwF8BfAVwFcAXwF8
BfAVwFcAXwF8BfAVwFcAXwF8RfAVwVcEXxF8RfAVwVcEXxF8RfAVwVcEXxF8
RfAVwVcEXzn4ysFXDr5y8JWDrxx85eArB185+MrBVw6+cvCVg68cfOXgK/GB
/usD/dcH+q8P9F8f6L8+0H99oP/6QP/1gf7rA/3XB/qvD/RfH+i/PtB/fZS+
z5qu+6DTYhx1OywOKAjbymzs1Q/nXtBQ+l9/t2Priz7jqaSPr/6XTv6sYEn8
PcmgCbTzU87xxMX+bI/m1H/m9dMk50GVpVqn/Nms2Os2Ma8nkf0DIZ7stinq
TaI6F22L0lHb2KbDV+PjOk6khJJ1U+/V+rNdfOryhaWTaduMJ5/vztqpOH4y
VU+W9rX7tINpT7i5LyZyCv1ouslKV2O3Ij6FircOff26chdb5Ww9O3nlVOL6
kdV5t0BFfCp5uQ4/UNQ5kK1LnTS4v+E06lq+bKHpov2K+DQqLIzo1thiP5t6
/NKe6t7TKcbEauIK8wOK+HRK8tP9sV/3AMu9+CmlRdh05fWv0Uv+drDjDGo0
9mjAR+EgG95fGBkxciZNbtMvOeDtQWZflmbgOW4WlZzxM9o4MJhNuu2wtGI4
o2Fj7zTqbxasuH8S/ZmhM2XyoWB2de1Ib4PWRDVGi0ed8AtmhgeiXCo/Efm0
Ddk9Mk1xvESLtlzfVzTq2yG2wPDbmjpnLQrfNn/J3b6HFfm0yH3s6FnRS0LY
/vklQfaXtciyj3ePkLAQxXxtWqP1bkVM16PsZ/XWq+2maFPjM/3ejZpxVDFf
m4oCYsqevQxl/5y2r/p+TJs2rHP1iZWEKebr0G5T3bNPn4SzY9+e7m+nrkPG
JmeY7ttwtnTcq6ctJ6ven6K2K/JWaaAOvR8w/Pzr2gi2rekeTY0+s0k3zDfs
jFEkqzi8b+jqyNm00Oj4gtGBkczZ1WhZl55z6J1L9ya+ZyIV9XTpme8N/Z4t
BRb0NGXTgMA55N1oz/W5HyLZ/b2j/MMX6NKnWQNNfbsLCn5dkn2ThdfmCez5
zekTrtzXJR2n0D+3ririkrl0Kc5kTv+1x9g++dvdL/XmknWC1xlu3zHF/Ln0
PmhMa2ezKLZQLUzPKHMuvc3428TEPUoxX4+O7h/ybOLMaPZ51MRxL/roUbcu
qw+LetGK+Xo0PutTteWsGMa+/JOc7K9HL93XRp6iGPaxx8G5fKSe8v7ws3GT
ls7d5pFzwZd1BUkx7Cgv39Qxdh65xu77eaEyhjUufdrEc4g+tQxv7Fn9J4b1
zXsbNzVSnxYP0jov9oxl7rvMZW87GJCUK/9gNT5WUd+Agq9cad1eN5ZdTtsf
tfWtAdk/qz13z1oRlxjS9cGsS0ltLPszrJVllK0hJZbIon+3iVPMN6Tk0KO9
XU/Hsds3Nmb7nTWktBH5EfrlirjEiAK/v6nWOxzP1tquehyoYUS/DIUpFgnx
ivlGxEttppdsS2BNrE7rVB4xotI1K6+93pegmG9MYXoaaj67ElnZlcMbLBsZ
06GuqR9/1o8vXXn+Y7Wa6n0UF/ZMCti51Zhi0t0GTY5NZOkafQO0m5vQpDjJ
0e8piSyvavi1PH8TGt2986632Yns7UFN7+JGprQju2L5ntMNPw+b0paTsz+M
P5PIbJscbXFqvSmtaJN7qdOFhp+nTOnbpdALss1JzMxfh4ozTGm61lxt14NJ
iv5nSuXJGs2XTT7Omn09nVr41pR2Dnsa8crwuMLHjNS6PVy34+9xtkHnfHmz
/ma0I3BgRJPOJxT1zWjdEBbe4uEJNnrkn3H/WJvR61e7cnu+V8R5M5ptt8O9
9fVk5hbot+ltgBnZj/RYUlKRzCqXzpe75aneN5D828DknGhG0UOdx284lcJO
WOyYOqGZOZV19L70uTyF8TcuTD6ka04PH74cMe9FCvOe9u3iHX9ziu1eu7d3
TQqb7Pu8mf8Zc5p6o+NjT8lJBb8F/azICClTP8lMqi547ZxuQXx4hVZ+J0Wc
LCjq1rlEo8KTLNlojYneUgs6NpYz17qhiPMW9P32cOOm01OZb83RfmMTLcj5
n+E7y+akKs6fBWlfeDvuvJDK9E0P/jV/bEEmj5IOlCQp4hJLsqG5C+Z1SGOJ
c7bdPNDZkkzjpx282r3hecWS7t3NbuG/O43dU7sRU6VnSc3ft3QesC+NFY18
PjJskWq/82nHN47fu9mSZhhueCt+SmMF8eGRvS9Y0kyzdN15knR2WV9/TGRL
K3pY/O2cY+t0NlVn4wUTPSty25Xp3KlruoLXijZrJO6rHJTOJny5bPtpqxUN
TB3fonvfdBbgMbH9nR9W1NO3/bjoEYrjJda0eMxC/su6dGZy2S7htoY13f9t
YXx9myJO1mRS9KAxu5fOdj+YuyPKy5pGfqq62PSFIs5b04xBQ65namUwx6gO
U6PDrelRYZO+MoMMBY81CVxC+YeMDHZqyJAZReXWFB43rs+bfEVcYkNLmh2J
qNDIZM9s+q780tyGri8ZvDdjQiZLttLde2Swan/ilAivHp9n21CFj5qmxD+T
lb0VTMbtsqFxj96v3nE4k118uLT5kcs2tKllmtOT2Ez2m39dHaNuSwt945q6
pjU8T9iSaZ/XY8tKMtlZt5JWTNeWFlyK33w3P5NtjumnbZprS4MDNtQcutjw
86ktqZcOOR/ZM4sN/7xjuvdHW8rdM9z30qAsBb8duckO7/dcncWGtmzWsccQ
O+q06PLfPlsVcbKjEXdtVu14msWM98VXfnOwI0N36+tP3ynivB2dWd8ueJF1
NttzYWv5h312ZP/z+/0Kx2xFfTsKmW7Y4fetbJY+a7Tr31I7uqF/6XD7u9ks
ceacCPf7dsqfr+aNXfm5XM2ebMoKVur0zGGjHrM+fsb2dLT3zHvaY3NY2uSE
s4cD7Sk00TzVj+WwKz7LY6su25PvjO1ZPoY5TGfLxe68mgMVpWpPb2Wj2j/T
+FBfu68uOWxA9KgPT/0caHlZWsd9Xqr9LA++TG07NjeHtdwrWfw32YH8otP7
Bpeo9pdsN3rVhpXdc9k1p5vVQc8daFzri426DMxVnD9HavFy8+6ZW3LZmvf2
M417OlL0S8ff03Yr4uRIddPsXp6rzWVfws/8GmDiSGEpP0qP1CnivCONH1Eq
vF2Vx/Q6mF9sv8WRHNT6uk9ck8cevbm/p/F+1X6Au5JWbZaWOdLAzWp27ql5
bP5qm9zXHZzoxqTitUvP57FTW+ZtPmbuRFZxPbaNq8xjvb7oTBkb6EQbE81G
2L7KY15JTVfnXXCiFQW2jp+qVfu7OfYJ/xPzO4+ZhPlN85/oTCnC8jFvmuYr
+J2pu/4EvSirfNZ3ye1vR/9xpv017fZP4BRx3plad37TYmFOfXzo+fnto+vz
FWezV8WKuOhMNv1lq68NPMUmT7ogJlY40ySZ+N571ClFfRd6Nz+9y6ejp1ir
BxN7ObZxoe3DpI+HCoo4uZDFri4nI3sXMPPDVp2GabnQil7W1X36FLDpXZ9o
bNBV7cdk0+V3hxmbXCjExfFl31EF7E6IY3VhsQtVeOy3fjemgN3//Y/JVQlH
O+u2cpPG1R///KDGRilHESvnhA6YoNpv6FyY5ZdzmgXskn2HjfYuHE1I0Ned
MEm1v4/Pqm5tJEcKmJODj1WPNRyZfmg88fox1X46N6WON2urC1ibHydsw4M5
Sq/x/B33R7V/jUdyu7m61qfZunBOfiGVo6+LLz3bz51WnC+Oul/VLJhaepqN
DNOQby3jqLz548/elxVxOUeHjl3c93JGIXu8rsu8Ky84Smj8bc5GrUK2ccZm
H1kdp3z+yP+hc2eoxJXWhIR3+1o/PtdNPbTZAFd6fDuw3YmSQha2br5JlLYr
GQ9Rn2R0qZBldguf6ejmSh8Ga9quv17ItiVs+GfhJlfqfjRobtRt1X4NO77k
xdZVFrJrzUb2G1XoSqvOtewgPlTth3A9b+39nhOL2NLqYJflla7k+vSK6Dyr
SMHvSjmvjrUct6+IJWYfMP1Y40oBF21MPx5VxCVudPj3iKm/a4rYtUuthFbt
3Whv+IG3Hf4q4lI38n+94Mv08SIbJLw3yBnhRvOjrqf0mtTw+ZcbjRxlUG2+
SGQ7tj5z+Tjbjd7vjOhivERkoQbRI8bZq/7ec1frmIoLnBv5TPF3WRorst/7
Y3/pbKnPr9122IQTIkvqt1CnLtqNTCoFp1VpIvveZ550wxk3sns35XtulshO
OaW07vbUjTof21A9M0/196Nudb3KJhWITBz64LFzH3fS1l9dcaZQ9feY/RbJ
jPjXIjNdt1tyc4o7Ddn98oXZe9XfN7aLSTSI6VrM2qa+W6hj6U50OexKs94N
n2+50+tGee/OzitmU5ouCTVd5E5NWkzomW7c8HmQOx07uO6G9uZitn2/3LRq
pzu5fvqo99q/4fOT+uOHvn7UWSxmC24v5TvHuJPn51b/nC4uZi33991SlaX6
e6OnG9u5JRXX88+fYf/hQzFzbGocuuu5Oy2p+vll6PditqZj+xZ6zWT0sfej
Nrv/FLOQqlYztg2SUXH/d3NPNi5hr2dO6pqsLaOud/Z7VzUvUfDL6EfJSa0N
6iXsy09treR1MnJb+6RodxtFnJfRhq1X4hwmlTBbU62LmiEyCt7Uq7fldEVc
kFHtb3Lo61HCpnXvcv5Ihoymin2GrZ+viIsyUnvVbm9tSAnr+sDx5+GrMop+
2+ViSbgiLpfRr8mt7ceWlzC3Vvt6DXojI/dMh40htxVxiQf93hJck93+DAsN
blwxo4kHRZz7eKdVxzOsXKeyy9EOqu/H+Uq1Z/K/9anqw8boCer+rP/Hkz/C
lhnQlJcTl83y28aEvxrN1lzG9wsaUGjgxrIOvfzZ6udB1eb1zweXltxfmV+9
Xfn88LfbqYX707Yx+lG5OZozpAdmrcYu3tjwPG5IT6evP/HSbgeb75X8PfCO
IQ05F68/ovcu5fODhtpWgzudApj5bcf9PQyNSH1IUUDWhYbndSMa9WWY89DH
u1hLYdJWrWIj6hvSI1S+da/y+aH3gJe9ok/tYSv6GPxoMcmYMmP+/Jg5bJ/y
+cH5/D+FnRMDWRT1bbckyZha9n7w6EQXxfM8b0x/Yj+mxtzcx9adnHdvTV8T
qjnidj9OPUgx34SaP379Re3+fva9TQfPoUEmVPukbk9XNcXzPm9Cp8dwC8Pe
BrEhI9skm/ZSvW/tU6MV9041NiVvy8XzXqk3fP5jSk+D7o81aHyQqYf0LN40
05QG1Vwo/ys/yF7/vB6tttqUhB+Ox7mQYOXziGPSmR6S9wfZHOssfftMU1o9
vrpVjc0h5fPIX1OfoOy8YFZ954nrmo+mdKZ0qm9Ev8PK55GUfgv0zQIPsYTA
mL3eI8zIdL6J9ZyPh5XPI138oh+nLzjMppjXLBrsYUYTLdScr50LUT6PXE58
06HIMoS9crkXkRZpRqkDmjUfFHdE+Tzi9ksr1X72EWZtXp7S5p4ZGa50zxq5
R/H5QP3zxzDX5O2+M46yW5K5Y19ON6eqNrlDyi/5Mw2f/mOmdTYn+9pTCdfW
hip4zCmo6V6LihmhzHnhq5zuK83pQcoDNbLczt44xL1/p6Z6P9jFGUPiJhub
U6O3ni9+LFF83kDm1PhB+uyxH/2V47IWHid3zAljFy23zhqWbk7rd48qfvJ6
B9uddiy0+Q5zyu99bXTwonCFjznZLWx090fUduX42tHSlh7W4Sx32ZUOXd6b
0+Cz8YMidgSwo29+7I0vNqeFr05927284fNac9qaoqZd7bZTOR4SYxlivSiC
RQZuP7Pruur9ZYOONS8/+9ucWvZwnbF5RiQbdtxzw+OhFpSnUX3ccULD+reg
fWMPef4Zs0s51vXfs76ZYSRbvKxqgc4UCxoWFtpt0tdI1uRh3dXtbhZ0pkay
pNmbPcrnMZvig3claqrxhluvTnVuI7A7r7p92bPMgiZuKJ3TykFgbT09DNuG
W9BFfvrQTYmByue1q/GO5U/f7lWON7dZFBO8SmDHfE1bx6VY0KeibQO2Fgns
iX7EzGV3Laif65YAx/x9yue58pWlveYsUI1fHIx65vdaYM8L4512v7Gg/fmf
NtUOPcZejv/6KruDJVUMqNxmENvweZslBd3tof1xvmpscu/XsiTHY8wvsWqr
1iBLGunVq9Th4DGWq9cusNLAkvY+fZy1OThI+Tyo+bnshftC1XiaTH57wO1j
TKOsY89zzpbUbGXb4mNNo1hCv0EXTE+r3q81vMvv5ff9LWnfqCL/7wEN/94t
qcPoHbaHVx5gkX9WPrpSZEmlPfrFvtx8UBlf6KOpdtMsigU/2ney5xFLing8
sbhwVRR777dhat9flpRwNq9zhbbi37doSb7HK93ObjmoHIe5J69NKY+q74fZ
5eymJZ3J2eIX/ymKBV46YGkwyYq2m9TZLmih+PcvsaLbAWuurLINVo7P+F/t
kmgTzSa8/9lqUhsrOus34pvpP9Fs6Lw+vNUSK9Ju+/bgkZuK+WRFEZ3NzhhN
UI0lvdZJc+TRrN/A2Y//6FqR86pH6anvollgKac+84QVjX+zSNs0puHzQyti
RUHzJ3VWjU196n/OWxDDPq4cfvlw/di+0b6VBQtjmHbrE3Yf/VXvtzqUHMYa
v7Kim7vCxvivCWHPL8X7tC6wonZx8w9dLWv4fYcV8V3PzRn867ByrN8+bZH+
7Rh2IbfFl03frahDhM2dK8Nimc/JvvNj+1tT+/m1K0ZZH1E+b/+YWDC2zesQ
5TgrZ1d025mxzHP1x52l463JK3/COvnOWPbslW35EEdranVwwKZpk48qn8cr
51+0eXLviHJcFVouzEqMZVU/7t29tcCafK/m1tZ+iGU/Kr4WbjtkTVMqIhvF
9AlVPq/7/508K/jmUeV4TJjJh7IecWxut6SNGQnWdKGt6Wx12ziWMurd8rPX
rWlb/3sfnFqGKZ/nd6V8Su1dHqocG2syIWFvHHs8p3Vf12fW9OlZ2ztqZ+NY
kNuuyc/UbSjI3XCL08+Gz19taHm85QXfO6pxX6fxJufV4tmW4FfzHvWxof3R
e0JfTIxnh9Ye0pPXP+//Lrw7NeST4n5INuS3dM5zP3k400jUGdppmep9SBf2
9Qxpu9GGCupmv/r8KEJ5/FXLs+16+cezKuesgyNtbUjctv7z4aSGz/ts6PH3
Hgn9n0Wwdzm7gu3ybcjEqqJ3UWSkMh44oaPv4eYJbHb2nYB5QTZ0fvSrsE4D
FZ8HijaU+fHpz+LcSPbsSbDHpq829Hlp5eGuEwRl/N6VizYauxOYcfCTjCmX
beiEQV2pUWTD54m2NLXdciPSFxhbPt52m4YtjR7TKqnbEUEZ1/SST7jXJZEt
2vMq6EczW5pwdfX76f0SWc3NYZox01Xv+2nRc69fJrOlEZdXhcREqt5/9CjJ
Wz70lMACf7NT3r621CNnZsCDRseUcemz7Ap7IZHFtUmItFprSza7Fy0Y8kP1
/qIzNV6SDmOPMbumR+8Ni7Ol5A/yIS4LjinjJgObdLZqmsQMly/UP5NtSxsO
LKk4Z93w+aMtDRhgPvBr7DEW6j1Wcl5uS6+PXw0+cv+YMh69/tnvc/8ksQvr
hw6p+2xLvVc8ubkyN0n5+cr2u59eX+kXxU5YdFuu08uOVg8O77jNMEoZ7/hj
dOSxyiRWuLPT/eaj7Uj9V82bkX2PKz9/mZIxsUdwWBT7WROzLsLKjib2a/Wn
rxiljD/v5hx2R/84Cy14pf7Iy46qjr8ccWf7ceXnM+fmHoia3TuanWm3xrki
0I5e3t9y13lStDK+YGJaf1vxOPtzcobZ1ig72vSk56D5X48rP7+5vnVhyJ2I
aDZ7ZYjj54v1+ZrmzaGT0co4Kxv7uPu0E2zy6Wqdnw/s6Hh5j4r7norPVyX2
NO103Lg5g2LY291Lc980safWz0xbFY6IYZeEnfGNh//3/TuJNdv+tso9wW5X
hO4zn2VPq5ts6D0jPIZVDd6zjLrZ07rY2Tn9HjR8vmtPzKvZsRohRjmOLz4i
HTwtmY1wHGIRstqeNgq1N9vUxbCUMf6+Nmb2NGXl2CMjrJIV/vZUnK87dUrr
WPa78eqf+Zn2ZH032T/FNVYZPzk/y9BWTK5/Pj6UznbZU7rfnuzPNxTzRXvq
M1riunNNLEtsPuhO/kd7cl4w7Fa3C7HKeBsX65oj+imsuLBx2Y9Se7pxIyJ6
vnkKK/yz9VnWZ9X7aor2ftdo8deeBtu8VR98WfW+mHyLLTOfvItlYw2PTQgZ
4UBZU9N364yLU8bjb/v0XnM1hamNsdUat8GB8ob8Y/m1rT8r8u2569g0BzLM
OHlJd0jD58kOtC/Ov/9ULo6VfPJ1tvBwILUHS2JHhscp40kG05KlE04yZ/Hh
c808B/pnScldWfw21u1AZWi0t+p9K+tmlAeo+dXne9JDa+vWhs+jHajmfeGB
X338lWPzQcN3BdyNY3kuXYWqSAdq90/c9Eut4pXx78V7b0wPO8kc61j3gTUO
ZHzSMTBVdwcraNfz0bQ0B5r2q8WWay8V+UUH+pB1/crlx9uU44tHBw64ZhbP
vrZzIdk9BxqZV7e/x/p4ZVw7aKXto6apLHnZm9pfYxzJNnh5h2tVO9kr7s/I
GVUOFLkk88ieIQ2fhzvSyuOazl0TdyjHmSMbZ0uuxTN5k9n++Z0dqfuHlu06
f45Xxn+Od95yaWYqG3nganSRjyNF2LbtmXNkF3u6tX2X1kMdqcO68zOSHRT5
yZGuJiS0u7o6QDlu/WTbjB4mCSxoUJeMj8aO5BpVND3TK0EZ3/dp+u77q1LZ
imuLJy6McaRHbX7tdDHaw1qvejjhuKsjXZZrrxODFPl5R/o2J/j2G7PdynG4
bd/rHcsTmNle/9ZNdzpSrwN9SmrkCcq4uebqO+rZqczn0JOLao8dycDuuUeR
WiBz2KTbp2eYIzVdcNC9uKzh9wmOJE7/e8ll3F7leONp35RXNols09NT5d9L
HMnKs9L3umMim75remPp4/++H6Xp/oGNzb+msv2ZG+8e+eNIT8a5BZ66lMje
apxdt7uHEy3fkPrWU7aPZb14zNndcaRNH9ZqJjVXvZ/kh1Fx906t96nG3W+J
ra+r3m9yWmPO66RJaSzySeyme1OcSDL9mvB1ZBIbvcPK57eFE0V8aNFBS28/
08jV2unT3okyFp51X6Gjer9IWNbI3B5N9ivHrRLCzonTk5TjL+12H263Jo3t
X+szoHaZE80vm8n+BCaxBzdkSTZ7nehDgPt9n7FBbGqyeW8DfSfK/KN/qM9m
1ftBehw62bLoz37luHGf5Zf5pCTl+OD0KWZritLYTKpp8SXFifR43y6XvyWx
AYM4+4gLTlTDWbd72OMAK8neHVq3xYmm9J8UEV6ier9HizV9POp+BbGMrr51
n+JV7/94H6a/xbnQifKGT9aY8lt1fGufRRLd3sfZqp9Om8veOFGw+dpaB+64
Mn7PMW7ZmLo0Fj7Xp39lX9X7IUqrzQ5cb+xMKXvZ5kNqB9ln98vei2Y60/D+
K6Z/fNbwfO5MV8szJ9z8c4CZBa3T/vTDiXZUn/t0aHi6Mr7LNvF0y/3HWc7F
M5WbBjlTeHn3l3GXjyvjxv4vYm5rpDPtTdb9F69ypnHvtm6KSA1mY/pbXzKe
6EzfL20Z3Niu4fc9zlS6SBZ/6MNB5VhNbhpwtsUJtqPWybarizPJ3+Y2jp9+
Qhn3PPslNMsjnVU+CFrikOFMGf+UC/n8ITbEd//5NYud6VSLzBdLAxp+X+RM
TjKNgL/XgpXjT6G3uyzbcoKt33hwzs4jztTqytfD1sknlPG3Kxr/PBeWzsy/
lfuN++BMRQvWvZ5leZjdn99Wvvy4Mx3ddmHv09MNv/9ypkkf2MSBWYeUY6ch
GpNbN0pm00w6vrp3s57/ZZNOqf2TlfEmG8wSG99JZyNvVRtVD3OhXJ8F+UNG
hrC3JvMyZr50pvwYoUj/S8P5dqHSloZBv8MPK8f7+s1+F7ApmWWvvsu3autC
iz/PbJISkqyMP43yqnDtkMFCujp2inB3IY2khwELmh1hWzecvXdb6kJBEdqW
sSMUvw8jFxobNzdyW0CIcrz7h53Fm6YpbKupvlUvPRd64HCuu0FH1fstkjQK
vj40zmDb37d4phlRH6+rfNz22RFmE7bw7UwHF+pW9MO1yl2Rn3ehrqaVCwrW
HFGO75emZPTflcKqd82NVd/sQk3XzRi4ea/q/RQxPqXHF+/NYGnfI6t8g1Xv
gyhb/mbt8wIXijyg1/Xb9xQ24su2iuwKFxLuXTVtXnqUBT/8tNiv/vhpo69O
6BnZ8PtAF3pxqnLAkYVHleOsT27P79ap3i8xYZDdw07XM9gHq8Ya0loX2rbN
pSTY7iQb+m2dWlBLjuKOddtmkhDKbhxuWbvxmgu9qjCYO/xBw+8TOdr79c7X
bp6hyrH60CH2P+afVI7bx86PKu6UyfZH9PQL68HRm9k2wY0KT7KHkwNNC4fU
5/+2f8rLwDC2ab335uSmHJkEBs7r3Kvh+7UcTfkbqqHpGqYcr4oerzf43knl
uNuAn7OX22Wym2oxG7tN5shuwFfhSMdUdm9anKVch6OaCs1x59aEs28Vda22
9q+vtzao8x2Hhu+zcjQ/qWDMG5dwNqAsR2vkWNX+7rK/L4vvz+Lo3lJPb+0g
1fF7zhxYOqKh/9aPr3lZxUmCM9nTjT/sN1lyNDNusXnQ3FTm/LpAWstx1NXr
uN477wj25LPDMmH+f9+nELV2sNN4twg2deKD94IjR02DI2urijLZkvWrim03
cGTY42nXEhapPP70nKGXRC5VOS6x3Lj5x/lM9vzC2tH3lnA0qXHEk1frU9m2
g3MCDddwlN9SNyLqYyb7YLs+/W4oR2uWTb2ytHnD91/q/Zf9TVhnFKkcD35+
d0l5WKpyfK9oceLwP5lsb8/QXgMCObplOl12OCuVzTrx/Nejwxzd+NR+vWP/
LBZ+edIXgzyObMqPOeUvVOQXOLqbPalfWjfVeEtk/zmO91KV45fXXS7u1Mxi
ZnOf6Nmd4Ch11IrGER9SWfq87ttsszgKCm5b18kqi2200grKusNRTslYz6yK
huc9jqrMdSP5ANX4XFXfCQ49VO8XGKV1qqLjwixmNPfX3Y0X6+trDfxWOyyN
zU7suj6vnKO36b8vlQRksS+N/oZ3ruHoICs54jpb8bwk5+jVhhMGI/4KyvHQ
J6dmXrZTvQ/g62K/DoWJWaxUs+Rt8EuONLXbB8TK0tjG7gNGN/7E0WT/jpfc
SrKYdW3IIJ8OrrRksEVmQZoiv8SV/inxiz2+QjVu0e3rqhOhqv37u/qVVm19
lcXelepEhTZxpe7ehj2OHUtjuXm5j8e3caVewWN6fviVxZw/SjQzxrjShF/5
a0qliuctqSulBmyc3PjDMeX40ML+6j8eqfbXP/9Gs5/r0GyWpXup7/76cZvM
nW3fPK7/eeFOo91fBqv2wx6nY6zbY5YriTq+Wis6prOAuqL7BiNc6Z6uYzuX
ydnsekh1ZbWBK71/7Zfvt7/hec+VvJ6NPjTSWzXu5rXOLanh+xP14xXDhgYb
+mSzLevnZ2c6uNLkmXe3+emks2u2JzyM5rpS3I+4sanLs5nO35qBw3xcaWDJ
4nk3miie5zhXcl8/2WXw8yjlOHHzAttPhunK8S7jgEVaydls3KwhGbNWu1Kf
3wM1Hq5IZ/6BsUWTZa7k/HWcxoOMbLb6rkM/i22upN/qYrPylQ3Pm65k/Eo2
9b2rajyujeel/K3pyvGAoCeSaV+y2cI7Ge45h1xp3cmgnnGJ6ay6S8LwVptc
KffonuqHNdnsy1m9ymXRrrToWdRtv/eKfIIrmT+2ucU/iWabdx/KWhag2l88
JqVHzM4IV+J3PzTRGKba731H3COb5oXpynHiM5fs9JE5rOQKfeib6UrhK7Sm
XH2UzoYdOeEcILqSRsHnuNMy1f7tBrEWrx+6xbCYKx0nGRS40tNqq6hB1jnM
t1VSyvuzqv3S10aZX/710JXu3N35etUV1fwt1auyr9WmK8el6j5NfjnnMDa7
0aoVN1zJY4p2oHmXDLaGm2r8pdKVdt/NzxiwTbVfuvfttQPv3o5h09YaOq7+
Vb+et30boqMZq4wP7986rdPEDOXYePjXYasP5rAlx6YNPvWh/t/P06IpGkYZ
zGdOrtbm7650ct2NjIG5qv3Mn75euLH53Fg2buJ5VtXdjTY7Lw0pCYtVxicO
FodcW5qhHOutrXwy+HIOmxBh1ONTKzfKvKDBybZlMPcAV7fazm60OPVt1/5V
qv3Gw32Dn3fIj2WfDC38LSe50e/9C1/XNI9Txjcsn6T+Ny1DOW7HW2n8bJbL
rLOL/DoPd6MyCtauEjNYTdKrOqvxbnR9rfH+zgMavn/hRobmTS5/GxPHFvee
Oz3dwo2KtyeW3V0ap4y31C/ihOoM5di5+VK7j1q5rLTNbJdhum60ckXx6LO/
M9hzpw7uoSZutGRit061dor8nBvFdbuWmx5bn89FXNRsiRsVXv7011sep4zn
rD6qlaqp2u/7dNVled3GXHbs5pkvI93daMSxtI1VUzNZWfjruxf+caMMrYWl
Zw80fD/EjQ5uujZZp288ax4fq2G8t36+7guDOJN4Zbznb+3bI1ep9t+WpJdu
HSDmsnajPS371Y8N3r6KdamPfzB73H3eJtX+yS676lqVhLvR89bD7pYlZDLf
DS+iH+10o7SKvo1XXVPU/5/9r8scHseGxLOp5+J37T7uRpv2FW/YI8Yr488O
delYnKzaL9v5au00y8Z5bMiyUQMdTrnRpEcxY/9UZrLxBl1aPYxzI9OHy+1b
tlHtN63Rta1JRecE1mq4zl7xghvFywYs7j0hQRl/2Pjr+WnPVftXj3HoMnqv
bh7LGOx67WlF/fXb9JodaJ3FsuxmmZSeqT+fU10Clhuq9n+uabVjbEVQAisZ
XDzn7Qs3Cvt7/a9pfIIyvsJv1cwpvbOU4+uVT7Iu7c5j5ocjJ9t9cyOfAXWv
AyiLLaqSpB6sj+9xuromc49qP2a9fVPHR3dMZO5NhlmWv1DtP/2ITS1q2cSd
Yl0Duwzvk8j2+l6unlJX/++hzKlto0LV/CnSIV2zrbKU45l9DPJ1SvLYkepX
mwo7udPuNzHSJysUcak7PV8yvMPkg4nszIY5Tb/3cqcu7Yb3mFmVx/S4ILV+
9fFv9i+FqPr4s9opayz7q/YzLd6rVynMdKc+E8QthT9V+zn/nba5Vdo+Vf6g
n2+1Kr/msY33tW92HOdOdWY+n4JOZLHzbelE6FR3iklffXBT74bvB7lTdeeY
RsFNk9ip+bKOfRzcSdOrSUSRa5Iy3mpw36rBV7KUY90EjynRI/PZ0UaXTayN
3enX8cvLw59nMf9aSzbUxp2ODDtz6ryxIj/nTjvHjh/2d0USM+UKo/aucqdj
amPMV1xKUsbTqrOOdmiVrRzvXXZZdtQ9n21uV9Bzp6875USvfvCnTzYre3Cl
7dHl7pSpRW1bbmn4/pI7STosSJn9pv75evT9kK/B7vSbCzJ6qHlcGe/n5NBm
iX62ckwtbt3KCc9n6k2XWh/f4U7fy7Z6pdlmsxMrHnrX7Hcny5VL9FmeIr/g
Tuu8lrVzdz7OlmY3a2Ke4U75XUt1vwrHlfGuLZMNtXZlK8cnTsypqKnMZ5cl
6wadjq0/H1q5nlkHs5l2SHnIpJP119OwxXzZ54bvV7mTXbzddZvbx5l3gOnH
6OvudGaD/Z/8tieU8SNTeyzbeCVbOR7U4v5v/e6nmHlIZGxhiTupHXgzTa08
mxXK1caXPVDtX/stccaM0sfutHzJRd9m7XLYo526r7jL9evHZ3zE0pGK72fJ
3WmUzuuNUuMTTM/isO+79/XreUbW1FEbTijjJd3PPN7ZTrUfbjf5SvVM21PM
167FoX/+uNOu2LMz6mblsNJJc48ue1N/PdpNNZR5NXw/TEZpOo7Z+RdOMKOZ
vP+wVjL686fksu7HE8r48L6vPU7OVu1Hm6uW83d4aL3flYkeTXrJaGN8uJHz
4hxWfWb914XNZWSs6auuGavIL5XRgQEjugyak8wKTdbrOwyTUe3cS4Et3JKV
cY00KzeHtar9YA1Ycdv4x6fY4sNxN3ZMkdH4dXsWDIjOYXrPzaZZDJTR+Rfz
wh88b/j+moyCr5bo2p9JZvfyrpzfMkdGv8ZoyhbdSVbGZ2mlewRkqPZj1W7i
eXTwkAK2e8/Yxn+sZKR+x3TT3Ls5bKqBeoK0Pq5W+LHGdohq/9JvhfZ19jop
7Nbj6wfmaqn2V3SaMSf3jZOMVurzNzIsClj/zhvVo9xktPuT7YTVhinsTaH/
zCfrVPs7/jzuZViyUUYdTnabPK5Etd9ql71+3aa+V+2n6pT55Wq6bQGbeyKm
N7dMRs4JYzdfap3L1kr2ucWsrZ+/pPPeiZtV+4926RJrPO5MCvMODKqaGy6j
gz+maaQNPamMm2d+1JQNy1WO7b5tdz6wu4B1nPF8Tvo+GXV922N9gk4ue3be
MGPOERkNvVawvDBdtf9nzNAyze/jT7Jufl8rSvJldNrt6rZXe08q42mnTfe1
8MhVjk1bnPsVV1LAsuY+OfYlWUZJRjf2P1qbyyb92VZ3JVtGFxJnXp77QrX/
5o+lRdzRmJMss2C2dEKFjC7G+stvfD+pjNeuLW83MDpXOb7z8Ojqlz8L2KCl
yRaDymQ0+Fa/ap+sXLa4ZdPgmbdkNDDWo29Zj4bv88lo8868Aa1bp7KEqB/X
Q77W+7+e/W3SuFRl/OIB+YnUp7nK8c9Wdz/pTzzNukzZvH72axkVTO/5ZO6n
XOZ1aU3pwc8yMnkWPkHbVJFf4kGbBzXWyNFNZa53LX586ehBOyvD0hy9UpVx
xxzzZSkDVftXfvZLO3VlyWmWkHCRLJt5kKb7gvQVo/JYpxtn795s60GnWrxo
G79DkV/qQZVWp3sZbU5lTX/Yx8/W8KBjZt8a20WkKuNJw9L4Hp6q/SMDV6cv
8U49zcwihxRaDPCgbdezLn7yyWMh0171WzBFtZ+Zesf715cyDyorHtfmRUwe
C1Lv0O3XSA9ifYa9/VKiqE8edO6VdsrlwlQ2ppn8dYCRB70sdLg24k6qMp4/
/n5unzjVfo672K9nnT+fZn6L2bvuTh7U5umSl61u1/db5yYX1Od50KRxH8YP
/KvIz3lQ8aDITM3fqWxlwYayc/M9SPK0h+RGW9X+is9O1p5bfl+1f2LklUc9
rkwoZJFXdbckr/GggFsbrI80z2c/8p6PbuJZz69ntH3sTNX+gk1WLZdsnZbG
DH5EONZu9yBvLmazvp5qP8N7j+cFmXXMVx2fdMZo16pCNvButKgR4kG+GlYa
AVPzmfk7cefzzR50y0Wa0Wm9aj+/6dJHXnmr09jNQv70xzDVfnAxNlqNyiI9
yPPRMu3AgkJ28ueKxH6xHjTaeK3eoYbPq+vnuxusOpmqn68cN++z9lrb04Xs
3Oq6i1FZHhQ6Ws/x/oKGfuRBda8szt7MS2M/yzfVhZ72oMFL4i/PfVPINker
Fc0o8aDk6A5zM06nsbRzyUm7K/67v5996a2Le7fms4naPqn/PPagv2PatTb+
rorv7rKh298PhSwq5W9pk5sedL+o/d2d0Yr68vrjzxeGbaxNY4Mbn7e3uO9B
K91LJrfpXqSMm6g7Rr0uymdDfI3UP//2IJ9ppQOGNfw9QX1cb+uHjcMGFrG2
GxzvWHzyoJoT71KD7inySzypc69LWzZopLORL1sv+FzrQTt+W+yt0CtSxosK
L7U99TuffdrXOXN+T09Sk3bq89ApXRlv1ntk+Ba7ImbnKO9/oI0nBficbf2l
Y0M/8qQNOoH5vj7pLObV7R1+XT3p/IKuA6LXFinj7VYU1Taefopl7fAqqJzs
SY0eFl/1DUpXxjtsizBqGVTE5C/9LhWP8CTvuKX9Egwb+pEnGbpu/zUnOp25
mHnVPZ3gSTcmdt/umVqkjEecf+N4es0pdsAic9wsK0/6Ot2g/c3z6cq4wdRH
memXi9j1thOrH8/1pLEHasac3K7I/z/7lT2Y3rx1/fOy0ee/PSebeVKdlVNg
71dFyvh4vzn6r06dYjqJYweELPUkG+2iwg516cp4zOeI0IKmIosucM1/L6uv
X31+f7NSRX7ek/bmDIos6JHB9ENbDl+20JP6Hl8e/bidan+wlATuyfq6+v6/
/E7oq0BP0j0Xc2pIw/NvffyfxOfTRg4S2cJv63XebfKkBM1ZKQmNClhP/Xba
Qw+q9m9qtcRuyMBIT3JqGXtWmKbaryuq245Aa+sM9mKU7uLDuzxp5MmOqwaN
FtkaWnRiVLInTe33oKr9ggzl8fZD//jvnKGaf2Cp4eCo2SLbc0+v4/kCTypf
3c2wZr5qfyyj3/axFQcy2L4jtRNjEjypxXkDib2ByB6G7nL1ulR//Z9vnnEt
NkN5fF13l6j2S1Xz07qecuvrKbKCzZ+32N3zpJoeuWeSw1T7USW0H5ihVZ7B
aJn66SNnPclryOe96+eLLN1354XDrzypR1JFCPc4Q3l83LkD53onquar1bl3
Dt8hsqhFFVH3vntS7ewRTS5dU+3/lLCnMnBfh0zGLMbornrqSXqXNu3ZHSCy
1TYnIvNqVftf7fmd23XzX08yHihxkSeIrFrz4IfTTb1oRd6gmjM9VPtP1a0f
tSvpiSq/ullR1spEkV1/uDpYv4sXXRxF3+Y0behHXvSj37WupWaZ7Ny0KddM
+njR4u2rejsXiUywi5NX9veiwONhs2stVfs9hfaZEpnd6zSbWC27baap2m9k
247c7j2YF73wSB5jv0d1fL+z0Y8OlIjs93PLTYnjvSjNs3V432kN/ciLVg+c
VjUlMJN9u7bqW5PpXrTbkSU+uaPaH2nGdP3zM21Os41r10wKc/SitsOvBBqJ
qv2YCk1XvCl7ILKb7t8Cvpt4kUSrcSuzJQ39yIs6js55bn6+nu/A66cRtl70
sqnhPq+Pqv2IDnjtfzDj4GmW9M+p+M5rvChkcGhArxrV/kcJQdZDeteK7IpW
kzuaC7xoRPpAz3uJivy8F4150Oa+vSSLPZnl/0rq50Uf9S5trGqh2u/HnvtV
llp+moW97b5282EvWjin9EvJsCxlvPRTG/VNnYuZU2dtf9eAep5r01/mPFPk
F7yokX56gMm0LPblTzfLgANeVOWZq7tgoGp/ndi+nsGHOhayed+/Fr7I9KKt
O2NitJ2zlPFHgyJGfh9XzEInxOSvj/eiZ7cG3XrZV7WfjVfWgMyx9c/LRjq+
K+6netHYR0XlL2ep9rPpfPGB/juLQtZv37pNs8q96ODxoWuPHMxSxiO/d9Ne
a1rMdOcZH95Z6kXx97vvlDmo9o951Opc75+pWWzk4bXBna96kTRKa4y1g2r/
GL+Ex+1OHKrvj0Mjr+/+6EVfXiTZnSvLUsZ1DSIGqC8uZlKZMN3/iReZrGq9
cMyRQlbQuebVj4+q/WqWOmnp3K6rP9+a1G7KddV+LhMTy/Ymv89ix35H/5r4
zotSNwRuyF2l2s9lv0F09uXyQjasY8/866296dbNx0MuNMlWxr2OHCoU9hUz
TiO0w8re3qSpb/smW9LQX7xpHWtdqTcym7ktOVfFWnjTajejxq0Oq/ZPWfCV
+WxuUcRWPVtuoD6iPr9j6pXwGdnKuP0DyYAZ6cXsRZOjC9SmedOxrp4dQ8c3
9BdvSql8d/WSTzYL+LH4+PjB3lTQ9Fs7g2zVfiVzfL4vKWBFLKekSdDUud60
OHLgTF2/bGX8097qJZW3ipmG36EN22y86YDbUdkTj4b+4k2Sqhl64xOzWZcj
f1e21famEX83dPa7U79ezgzxOGqp2m8g9dL9uGku3jTIauJ3ny+q/UOOPB26
YOWqIuaV+vqos8ybyq/qeIup2cr4hKXbn1rXFLMvM5/Or1nuTVtnjbm2reHv
V3hveuAxqP+GN9ksbePdCc3We1PrDQdHtFAvUcaDC7a2SU0vYneLOy9bvcmb
mv5oqtuqKlsZN37/7ntwmxLWK+b6J419qv0WFvTV2Xk+wpvWWHxJnzEwh21J
u2ljFuRNs9/5We24rqgveJPrpvGsdHAOa1T9flb2UW8aq95l3/H+Jcq4XVNp
L/cPquPnqI2a82loCZt99u/yeQXe9Og+F6hnncO2H77uE37Sm8pGN93+uYlq
fwq73npetU45rIZr0tc415t8zMfmmk4rUcYnrtPKO9dFdbzcZbTUTaeELdh3
IUes9Kb3s4oLxgTksBIT29KKy95Usb+6vb5UtR+Eb+GxGT0P57D4NsEDr9yu
zx8/3rrGokQZtx78tlHXiarjL57t2eS1Swkb1EKDG/3dm2w0ott/KMxho13b
BDR5W389ZQ89DGeq9l94/jlh7bAbOUzj3ZeICV+8aYZ91cwDC0uU8f27mr3p
Y6U6PmNLs4AN60vY/wMXxN/u
      "], {{{}, {}, {}, {}}, {{}, {
         Directive[
          GrayLevel[0], 
          Opacity[0.5], 
          CapForm["Butt"], 
          Dashing[{Small, Small}]], 
         LineBox[CompressedData["
1:eJwN0OlryAEAgOGfoxmxGitHkyuyLFe0cuXOUWPMsQ2z2QyzDXOtXDnmzkJD
livUxGK5J0fkXE1CjizHcowid7bwfHjeP+Btl5ozLrtOEASDJK5BEIxhHGOJ
ZzwTmcBkJpFIAlNIYhpTmU4yqaSQxgwymEk6s5jDbOaSSTZZzCOHBcxnIbks
ZhF5LGUFy1jNKvJZy3o2sJktbKOAHexkF7vZSxH7OcARjlLMMU5QwilKOcNZ
znGBMi5xhatc5wa3uM09yqngPo94zFOe8YJKXvGaN1Txjvd85BOf+cI3vvOL
39RQyz+C0CCoTwihNKIJYYTTlGZE0JyWRNKGDnQkii50owe9iaEv/RnMMEYw
mljiiGcSCSQylVTSySCTLOaTyxLyWM5K1rCOjWylgB0Usoci9nOQQxymmOOU
UMppznORy1zlBje5Szn3ecgTnlHJS6p4yweq+cQXvvOTP9QSNAyCuoQQSmPC
aEoELYikLe3pRGei6Up3etKLGPoxgMEMZQSjiGUs8UwkkWmkksYs5pDNPBay
mKXksYJVrCWfTWyhgO0Uspsi9nGIoxzjOCcp5SznuUgZl7nGTe5QTgUPeMQT
nlPJK6p4RzWf+coPflPDX+o08pR6hNCQMMKJoDmtaE1bOtCJKKLpRk9i6EN/
BjKE4YxkFKOJJY54EkgimRTSySCTLP4D+QWqlQ==
          "]]}, {
         Directive[
          GrayLevel[0], 
          Opacity[0.5], 
          CapForm["Butt"], 
          Dashing[{Small, Small}], 
          Thickness[Large]], 
         LineBox[CompressedData["
1:eJwV0GtrDgAAgNF3pJnRXJqxFb2iiSa1rbBc1tRaWautJUZhoglTGoW1kNjE
mprFmmIWGqHRULNcRpuGbTLLNNGEmWKNRsPx4Tw/4AluyM/cHhIIBKJkb2gg
sJtC9rCfIg5xkBKKOc4xTlDGSco5zSnOUEU15zjLeS5ygcvUco2r3KCOO9zi
Lg3c5x6PaKKFZp7SSjttdPCCTl7xmm56eEsvH/jEZ/r5yje+M8gPhvjFMH8I
GR0IjGAkowgljHDGEsF4IplMNDEEmUEss4ljHvEksJBFLGUZyaSQShrpZJBF
NjmsIZeN5LGFfHZQwC72so/9HOAwRyjhKKWUUU4FlVRRTQ21XOE6ddRzmwYa
eUATzTzhGW2000EnXbyhh/f00kc/AwwyxG/+EhLmLaGEM44JTCKKqUQTw3SC
zCKWucQRTyJJLCaZFFJJI50MsshmFTmsYS3ryWUzeWwjn50UUEgRBzlEMUcp
pYxyKqikirNUc54aLlHLVa5zk3oaaOQhj2mhled08JIuuunhHb18pI8v9PON
AX4yxDB//38d4yvhRDCRSKYQwzSCzCSWOcQxn3gSSGQBSSwhmeWksoIMMlnJ
atayjlw2kcdW/gHUcZoo
          "]]}, {
         Directive[
          GrayLevel[0], 
          Opacity[0.5], 
          CapForm["Butt"], 
          Dashing[{Small, Small}]], 
         LineBox[CompressedData["
1:eJwN0DtLlQEAANBPbNBLkRCJgY8ylbIodbhoSIqohCnolewOoSYlYmIkQaER
FVEO5WAO5ZBOKUIWmELkUEYoSEJgBj3ADCwXS4mKqOgM5w+cHU2nI+0xQRBM
kxoXBElsJ4UsMthLNnnkkE+YgxRSTimVVBChmih1HKeBehppoZl22jhLB52c
5xIXucZVerhBH730c5tB7jLMPYYY4SEPmGCcSZ4wxTNmmGaOlyzwmve8Y4mP
fOEzX1lljXV+8ou//CM2Pgg2EE+IzSSwlURSSGUnGewmm/3kEiafAg5QRDFl
lHOYSmqIcJQoDTRykmZO0cYZOjhHJ11c4DJXuE43N+nhFn3coZ8BBhlimPuM
MsYjHjPJU6Z4zgtmmGWOV8zzhrd8YJFPLLPCKt/4zg9+84cg5JM4QmxkEwls
IZFtJJNGOpnsYg/7yCVMAYUUUUIZh6iimlqOUEeUY9TTxAlaaOU/NallhQ==

          "]]}, {}, {}}}], {{}, {{{}, {
         Hue[0.67, 0.6, 0.6], 
         Directive[
          PointSize[0.011000000000000001`], 
          AbsoluteThickness[1.6], FontFamily -> "Open Sans", FontSize -> 14, 
          RGBColor[
          0.21176470588235294`, 0.28627450980392155`, 0.34509803921568627`], 
          AbsolutePointSize[6]], 
         PointBox[CompressedData["
1:eJxFUwtIk1EU/l0P0zFRa4W9dJmWmUjQy3wdpQdmaZvurbksNQtMzB6Q4IKU
Unw1c1On23xsOWuZFaZBLUrK1DKyjGqgFfZyRe+wzCzPvV34+fn4zv3OOd89
h5e8T5DCYhiGP/H9/U+eTRC4paJPCYbwf1AZBbFHy4bep5yaxMxmsASPNXe+
LUMcD4kFXBf2O8JHwb26S6EvW+smMfAhhp1b1LmqAvViIM/p5qfjfQ0YL4Wp
929xh37pkBeAy4HumugHesTbgB8aVpV2vRbj42DsTsmzEaEK9eOhfW5TFkeA
+ZhYCOsuX2hpOj2JrQJ4PtPP3BCNelY+rN2eksY0aDBeBDUs3pqRZNKvFLL6
JYe/duko33M6P2O9sJrms/GCxtM4qA9JMOthZW/4ziqMl4DfRWmFxq6hemum
eNmYxmpav7lD0Psh9STWI4f0eYOaFjW5L4dEI/vIsUisF6SQuOdqVqz3GeSF
ELRZ5pkwhv1bpdBSGLygP6IGeTFscGrfH6JBv5QSKNjV7+IYrEU9CfCuiGOy
zViPUgx5GwaXRLUbqP8pezmZjcNNqJcI/sKDr8ezUd8qA83vC+kf95YjL4Pz
XNP8HxaiL4TWV/w25jH2A3HAcn3nuTi+htZfuvWIf/qcKurv9hOPbDZbI63H
qH/r4LKF1CeCkHVJhbvvEr0ECHLXqoYItgpho9j7xQvdSYqTzAbXvi7idzzY
3zgPrJqG/YEIAvs6jK2vyml+RZmrRPuFvC8fhm+rnL5dLqT5q4+7skW+OL9M
AljP9dqvP9FSnPtZFfJM24xYAfVtd4u5M+rxvhyyNc2DxULSvxSu+Vaqv+aZ
aT+rC0xP8xuRV8pgmZrVIrKSfmWwYtQS7VdH5nsHOAsyWQZfMs9yMBX1rIzr
J/shh+HBJbGLyP5M5Mso7tDO9tDQeYnUu9l9Lpoonhk5Ot04rKf+RThyuA58
A/Uj9d+5Svd/f7Zjflgg2S8R9Iaea1N/UdN5Hy1MzcyZj/54KSBCkMExedfS
enKMZrvH2VrK+/8IXzwSgv0qE0Dx3TupekD1fx+iHXXuzagPcpjm0XPDLa2J
+q049NTBUlFK8wf4yXxKDIgVCvgZsPyU0y4d9Tdn6fi3nvNk/8VQufbs9y62
nr6HKJTX8b6oPvwPUl56Rg==
          "]]}, {}}}, {}, {}, {{}, {}}}, {{}, {{{}, {
        
         Hue[0.67, 0.6, 0.6], 
         Directive[
          PointSize[0.012833333333333334`], 
          AbsoluteThickness[1.6], FontFamily -> "Open Sans", FontSize -> 14, 
          RGBColor[
          0.9568627450980393, 0.3568627450980392, 0.4117647058823529], 
          AbsolutePointSize[6]], 
         PointBox[{{69., 0.11875}, {52., 
          0.04723544489}}]}, {}}}, {}, {}, {{}, {}}}, 
     InsetBox[
      FormBox[
       StyleBox[
       "\"7.9 y\"", FontFamily -> "Open Sans", StripOnInput -> False], 
       TraditionalForm], {130, 0.072}], 
     InsetBox[
      FormBox[
       StyleBox[
       "\"6.6 y\"", FontFamily -> "Open Sans", StripOnInput -> False], 
       TraditionalForm], {158, 0.08}], 
     InsetBox[
      FormBox[
       StyleBox[
       "\"5.2 y\"", FontFamily -> "Open Sans", StripOnInput -> False], 
       TraditionalForm], {180, 0.068}]}, {
    PlotLabel -> 
     FormBox["\"Hida district, Japan\\n\\!\\(\\*SuperscriptBox[\\(\[Beta]\\), \
\\(*\\)]\\) = 0.0148, \\!\\(\\*SuperscriptBox[\\(\[Mu]\\), \\(*\\)]\\) =16\"",
        TraditionalForm], FrameLabel -> {
       FormBox["\"\[Alpha]\"", TraditionalForm], 
       FormBox["\"\[Delta]\"", TraditionalForm]}, 
     PlotRange -> {{46, 136}, {0.014, 0.125}}, ImageSize -> 400, 
     DisplayFunction -> Identity, AspectRatio -> 1, 
     BaseStyle -> {FontFamily -> "Open Sans", FontSize -> 14}, 
     DisplayFunction :> Identity, Frame -> True, FrameLabel -> {None, None}, 
     FrameTicks -> {{Automatic, Automatic}, {Automatic, Automatic}}, 
     GridLinesStyle -> Directive[
       GrayLevel[0.5, 0.4]], 
     Method -> {
      "DefaultBoundaryStyle" -> Automatic, "DefaultColorFunction" -> 
       "M10DefaultDensityGradient"}, PlotRange -> {All, All}, 
     PlotRangeClipping -> True, PlotRangePadding -> {Automatic, Automatic}, 
     Ticks -> {Automatic, Automatic}}],FormBox[
    FormBox[
     TemplateBox[{
       FormBox[
        StyleBox[
         StyleBox[
          PaneBox[
           TagBox[
            GridBox[{{
               StyleBox[
                InterpretationBox[
                 Cell[
                  BoxData[
                   FormBox[
                    StyleBox[
                    "\"Period (years)\"", FontFamily -> "Open Sans", FontSize -> 
                    10, StripOnInput -> False], TextForm]], "InlineText"], 
                 Text[
                  Style[
                  "Period (years)", FontFamily -> "Open Sans", FontSize -> 
                   10]]], {FontFamily -> "Arial"}, Background -> Automatic, 
                StripOnInput -> False]}, {
               GraphicsBox[{{}, {}, 
                 RasterBox[CompressedData["
1:eJwBtQJK/SFib1JlAwAAABwAAAABAAAAAwAAAAs0SOjdX8c/EOn53yicxD9D
rbnmYRHqPwjbAAq5A8w/Zk/vzzJ4zj+kk5ILu1XrP0y6jxiMc9A/EXCmzelQ
1D9Xx8lN+5jsP6Iap78icNQ/HtuBnGxS2j+zDbW7pDDtP/p6vma5bNg/FqOu
tfcp4D8PVKApTsjtP94ODrtlm9w/FDFhg+fa4j990+EOwR7uP2BZfU1fduA/
2hlX+pRU5T9aPxAzDkjuP8yIlu3hluI/+lCPWk6v5z8pkIqdtGHuP5bd4ROx
g+Q/Tnhr1f1F6T+kNZAaOxjuP18yLTqAcOY/op9HUK3c6j8g25WXwc7tP3Dw
cv4TCeg/6qCHKfPL6z9Zbmk1JC7tP16bPtlYeuk/k7JtyBht7D+3oyV83GTs
P1WnodHOx+o/r1VG1OLX7D8dxzZb3IDrP24w1GGFm+s/6YAk7NuJ7D/PE8/Z
AkLqP4i5BvI7b+w/I6wCBNU77D+BYGdYKQPpP+yrDrpJwuw/TRhXSCFA6z/g
3ML0goXnP8E1KDiA7+w/cXn71VgR6j+gwVcSZPXlPx9OJXnC6uw/jog7LHGj
6D+FM0e4BVrkPw7hwFv5euw/llUSnkau5j+1iq8UjabiP/5zXD4wC+w/niLp
Dxy55D/m4RdxFPPgP6V/5nK+Ius/zuKKASZI4j/qQsD5XX/ePwtAe34/J+o/
ak+0DkiH3z+jn0YgmRjbP1t0xZ+79+g/4vOdcl9h2j8AaKf5PcTXP41swDUU
fec/eqLXx7oR1T/lywqAe4rUP79ku8tsAuY/J6IiOiyEzz/KL24GuVDRPwxS
KXY0DuQ/1yHNfCs2xz9GzbbAC0jNPwFLwS0yFOI/kpt6UNYIvj/WQhihFPzH
P3xHjQkxF+E/isfq+xXXtT+g/UgRGVbFPxEqUXU=
                  "], {{
                    Rational[-15, 2], 
                    Rational[-225, 2]}, {
                    Rational[15, 2], 
                    Rational[225, 2]}}], {Antialiasing -> False, 
                  AbsoluteThickness[0.1], 
                  Directive[
                   Opacity[0.3], 
                   GrayLevel[0]], 
                  LineBox[
                   NCache[{{
                    Rational[15, 2], 
                    Rational[-225, 2]}, {
                    Rational[-15, 2], 
                    Rational[-225, 2]}, {
                    Rational[-15, 2], 
                    Rational[225, 2]}, {
                    Rational[15, 2], 
                    Rational[225, 2]}, {
                    Rational[15, 2], 
                    Rational[-225, 2]}}, {{
                    7.5, -112.5}, {-7.5, -112.5}, {-7.5, 112.5}, {7.5, 
                    112.5}, {7.5, -112.5}}]]}, {
                  CapForm[None], {}}, {Antialiasing -> False, 
                  StyleBox[
                   
                   LineBox[{{7.499999999999999, -112.5}, {7.499999999999999, 
                    112.5}}], 
                   Directive[
                    AbsoluteThickness[0.2], 
                    Opacity[0.3], 
                    GrayLevel[0]], StripOnInput -> False], 
                  StyleBox[
                   StyleBox[{{
                    StyleBox[
                    LineBox[{{{7.499999999999999, -96.42857142857143}, 
                    
                    Offset[{4., 0}, {
                    7.499999999999999, -96.42857142857143}]}, {{
                    7.499999999999999, -72.32142857142858}, 
                    
                    Offset[{4., 0}, {
                    7.499999999999999, -72.32142857142858}]}, {{
                    7.499999999999999, -48.21428571428572}, 
                    
                    Offset[{4., 0}, {
                    7.499999999999999, -48.21428571428572}]}, {{
                    7.499999999999999, -24.107142857142854`}, 
                    
                    Offset[{4., 0}, {
                    7.499999999999999, -24.107142857142854`}]}, {{
                    7.499999999999999, 0.}, 
                    Offset[{4., 0}, {7.499999999999999, 0.}]}, {{
                    7.499999999999999, 24.107142857142843`}, 
                    
                    Offset[{4., 0}, {7.499999999999999, 
                    24.107142857142843`}]}, {{7.499999999999999, 
                    48.21428571428571}, 
                    
                    Offset[{4., 0}, {7.499999999999999, 
                    48.21428571428571}]}, {{7.499999999999999, 
                    72.32142857142856}, 
                    
                    Offset[{4., 0}, {7.499999999999999, 
                    72.32142857142856}]}, {{7.499999999999999, 
                    96.42857142857137}, 
                    
                    Offset[{4., 0}, {7.499999999999999, 
                    96.42857142857137}]}}], 
                    Directive[
                    AbsoluteThickness[0.2], 
                    GrayLevel[0.4]], StripOnInput -> False]}, 
                    StyleBox[
                    StyleBox[{{
                    StyleBox[{
                    InsetBox[
                    FormBox[
                    TagBox[
                    InterpretationBox["\"4.5\"", 4.5, AutoDelete -> True], 
                    NumberForm[#, {
                    DirectedInfinity[1], 1}]& ], TraditionalForm], 
                    Offset[{7., 0.}, {7.499999999999999, -96.42857142857143}], 
                    ImageScaled[{0, 0.5}], Automatic, {1, 0}], 
                    InsetBox[
                    FormBox[
                    TagBox[
                    InterpretationBox["\"6.0\"", 6., AutoDelete -> True], 
                    NumberForm[#, {
                    DirectedInfinity[1], 1}]& ], TraditionalForm], 
                    Offset[{7., 0.}, {7.499999999999999, -72.32142857142858}], 
                    ImageScaled[{0, 0.5}], Automatic, {1, 0}], 
                    InsetBox[
                    FormBox[
                    TagBox[
                    InterpretationBox["\"7.5\"", 7.5, AutoDelete -> True], 
                    NumberForm[#, {
                    DirectedInfinity[1], 1}]& ], TraditionalForm], 
                    Offset[{7., 0.}, {7.499999999999999, -48.21428571428572}], 
                    ImageScaled[{0, 0.5}], Automatic, {1, 0}], 
                    InsetBox[
                    FormBox[
                    TagBox[
                    InterpretationBox["\"9.0\"", 9., AutoDelete -> True], 
                    NumberForm[#, {
                    DirectedInfinity[1], 1}]& ], TraditionalForm], 
                    
                    Offset[{7., 0.}, {
                    7.499999999999999, -24.107142857142854`}], 
                    ImageScaled[{0, 0.5}], Automatic, {1, 0}], 
                    InsetBox[
                    FormBox[
                    TagBox[
                    InterpretationBox["\"10.5\"", 10.5, AutoDelete -> True], 
                    NumberForm[#, {
                    DirectedInfinity[1], 1}]& ], TraditionalForm], 
                    Offset[{7., 0.}, {7.499999999999999, 0.}], 
                    ImageScaled[{0, 0.5}], Automatic, {1, 0}], 
                    InsetBox[
                    FormBox[
                    TagBox[
                    InterpretationBox["\"12.0\"", 12., AutoDelete -> True], 
                    NumberForm[#, {
                    DirectedInfinity[1], 1}]& ], TraditionalForm], 
                    
                    Offset[{7., 0.}, {7.499999999999999, 
                    24.107142857142843`}], 
                    ImageScaled[{0, 0.5}], Automatic, {1, 0}], 
                    InsetBox[
                    FormBox[
                    TagBox[
                    InterpretationBox["\"13.5\"", 13.5, AutoDelete -> True], 
                    NumberForm[#, {
                    DirectedInfinity[1], 1}]& ], TraditionalForm], 
                    Offset[{7., 0.}, {7.499999999999999, 48.21428571428571}], 
                    
                    ImageScaled[{0, 0.5}], Automatic, {1, 0}], 
                    InsetBox[
                    FormBox[
                    TagBox[
                    InterpretationBox["\"15.0\"", 15., AutoDelete -> True], 
                    NumberForm[#, {
                    DirectedInfinity[1], 1}]& ], TraditionalForm], 
                    Offset[{7., 0.}, {7.499999999999999, 72.32142857142856}], 
                    
                    ImageScaled[{0, 0.5}], Automatic, {1, 0}], 
                    InsetBox[
                    FormBox[
                    TagBox[
                    InterpretationBox["\"16.5\"", 16.5, AutoDelete -> True], 
                    NumberForm[#, {
                    DirectedInfinity[1], 1}]& ], TraditionalForm], 
                    Offset[{7., 0.}, {7.499999999999999, 96.42857142857137}], 
                    
                    ImageScaled[{0, 0.5}], Automatic, {1, 0}]}, 
                    Directive[
                    AbsoluteThickness[0.2], 
                    GrayLevel[0.4]], {
                    Directive[
                    Opacity[1]]}, StripOnInput -> False]}, {}}, {
                    Directive[
                    Opacity[1]]}, StripOnInput -> False], "GraphicsLabel", 
                    StripOnInput -> False]}, "GraphicsTicks", StripOnInput -> 
                    False], 
                   Directive[
                    AbsoluteThickness[0.2], 
                    Opacity[0.3], 
                    GrayLevel[0]], StripOnInput -> False]}}, PlotRangePadding -> 
                Scaled[0.02], PlotRange -> All, Frame -> True, 
                FrameTicks -> {{False, False}, {True, False}}, FrameStyle -> 
                Opacity[0], FrameTicksStyle -> Opacity[0], 
                ImageSize -> {Automatic, 225}, BaseStyle -> {}]}}, 
             GridBoxAlignment -> {"Columns" -> {{Center}}}, AutoDelete -> 
             False, GridBoxItemSize -> {
              "Columns" -> {{Automatic}}, "Rows" -> {{Automatic}}}, 
             GridBoxSpacings -> {
              "Columns" -> {{Automatic}}, "Rows" -> {{Automatic}}}], "Grid"], 
           Alignment -> Left, AppearanceElements -> None, 
           ImageMargins -> {{5, 5}, {5, 5}}, ImageSizeAction -> 
           "ResizeToFit"], LineIndent -> 0, StripOnInput -> False], {
         FontFamily -> "Arial"}, Background -> Automatic, StripOnInput -> 
         False], TraditionalForm]}, "BarLegend", DisplayFunction -> (#& ), 
      InterpretationFunction :> (RowBox[{"BarLegend", "[", 
         RowBox[{
           RowBox[{"{", 
             RowBox[{
               RowBox[{
                 RowBox[{"Blend", "[", 
                   RowBox[{
                    RowBox[{"{", 
                    RowBox[{
                    RowBox[{"{", 
                    RowBox[{"3.5`", ",", 
                    InterpretationBox[
                    ButtonBox[
                    TooltipBox[
                    GraphicsBox[{{
                    GrayLevel[0], 
                    RectangleBox[{0, 0}]}, {
                    GrayLevel[0], 
                    RectangleBox[{1, -1}]}, {
                    RGBColor[0.163302, 0.119982, 0.79353], 
                    RectangleBox[{0, -1}, {2, 1}]}}, AspectRatio -> 1, Frame -> 
                    True, FrameStyle -> RGBColor[0.108868, 0.079988, 0.52902],
                     FrameTicks -> None, PlotRangePadding -> None, ImageSize -> 
                    Dynamic[{Automatic, 1.35 CurrentValue["FontCapHeight"]/
                    AbsoluteCurrentValue[Magnification]}]], 
                    "RGBColor[0.163302, 0.119982, 0.79353]"], Appearance -> 
                    None, BaseStyle -> {}, BaselinePosition -> Baseline, 
                    DefaultBaseStyle -> {}, ButtonFunction :> 
                    With[{Typeset`box$ = EvaluationBox[]}, 
                    If[
                    Not[
                    AbsoluteCurrentValue["Deployed"]], 
                    SelectionMove[Typeset`box$, All, Expression]; 
                    FrontEnd`Private`$ColorSelectorInitialAlpha = 1; 
                    FrontEnd`Private`$ColorSelectorInitialColor = 
                    RGBColor[0.163302, 0.119982, 0.79353]; 
                    FrontEnd`Private`$ColorSelectorUseMakeBoxes = True; 
                    MathLink`CallFrontEnd[
                    FrontEnd`AttachCell[Typeset`box$, 
                    FrontEndResource["RGBColorValueSelector"], {
                    0, {Left, Bottom}}, {Left, Top}, 
                    "ClosingActions" -> {
                    "SelectionDeparture", "ParentChanged", 
                    "EvaluatorQuit"}]]]], BaseStyle -> Inherited, Evaluator -> 
                    Automatic, Method -> "Preemptive"], 
                    RGBColor[0.163302, 0.119982, 0.79353], Editable -> False, 
                    Selectable -> False]}], "}"}], ",", 
                    RowBox[{"{", 
                    RowBox[{"4.7272727272727275`", ",", 
                    InterpretationBox[
                    ButtonBox[
                    TooltipBox[
                    GraphicsBox[{{
                    GrayLevel[0], 
                    RectangleBox[{0, 0}]}, {
                    GrayLevel[0], 
                    RectangleBox[{1, -1}]}, {
                    RGBColor[0.254221, 0.313173, 0.892833], 
                    RectangleBox[{0, -1}, {2, 1}]}}, AspectRatio -> 1, Frame -> 
                    True, FrameStyle -> 
                    RGBColor[0.16948066666666667`, 0.208782, 0.595222], 
                    FrameTicks -> None, PlotRangePadding -> None, ImageSize -> 
                    Dynamic[{Automatic, 1.35 CurrentValue["FontCapHeight"]/
                    AbsoluteCurrentValue[Magnification]}]], 
                    "RGBColor[0.254221, 0.313173, 0.892833]"], Appearance -> 
                    None, BaseStyle -> {}, BaselinePosition -> Baseline, 
                    DefaultBaseStyle -> {}, ButtonFunction :> 
                    With[{Typeset`box$ = EvaluationBox[]}, 
                    If[
                    Not[
                    AbsoluteCurrentValue["Deployed"]], 
                    SelectionMove[Typeset`box$, All, Expression]; 
                    FrontEnd`Private`$ColorSelectorInitialAlpha = 1; 
                    FrontEnd`Private`$ColorSelectorInitialColor = 
                    RGBColor[0.254221, 0.313173, 0.892833]; 
                    FrontEnd`Private`$ColorSelectorUseMakeBoxes = True; 
                    MathLink`CallFrontEnd[
                    FrontEnd`AttachCell[Typeset`box$, 
                    FrontEndResource["RGBColorValueSelector"], {
                    0, {Left, Bottom}}, {Left, Top}, 
                    "ClosingActions" -> {
                    "SelectionDeparture", "ParentChanged", 
                    "EvaluatorQuit"}]]]], BaseStyle -> Inherited, Evaluator -> 
                    Automatic, Method -> "Preemptive"], 
                    RGBColor[0.254221, 0.313173, 0.892833], Editable -> False,
                     Selectable -> False]}], "}"}], ",", 
                    RowBox[{"{", 
                    RowBox[{"5.954545454545455`", ",", 
                    InterpretationBox[
                    ButtonBox[
                    TooltipBox[
                    GraphicsBox[{{
                    GrayLevel[0], 
                    RectangleBox[{0, 0}]}, {
                    GrayLevel[0], 
                    RectangleBox[{1, -1}]}, {
                    RGBColor[0.407119, 0.543513, 0.938275], 
                    RectangleBox[{0, -1}, {2, 1}]}}, AspectRatio -> 1, Frame -> 
                    True, FrameStyle -> 
                    RGBColor[0.2714126666666667, 0.36234200000000005`, 
                    0.6255166666666667], FrameTicks -> None, PlotRangePadding -> 
                    None, ImageSize -> 
                    Dynamic[{Automatic, 1.35 CurrentValue["FontCapHeight"]/
                    AbsoluteCurrentValue[Magnification]}]], 
                    "RGBColor[0.407119, 0.543513, 0.938275]"], Appearance -> 
                    None, BaseStyle -> {}, BaselinePosition -> Baseline, 
                    DefaultBaseStyle -> {}, ButtonFunction :> 
                    With[{Typeset`box$ = EvaluationBox[]}, 
                    If[
                    Not[
                    AbsoluteCurrentValue["Deployed"]], 
                    SelectionMove[Typeset`box$, All, Expression]; 
                    FrontEnd`Private`$ColorSelectorInitialAlpha = 1; 
                    FrontEnd`Private`$ColorSelectorInitialColor = 
                    RGBColor[0.407119, 0.543513, 0.938275]; 
                    FrontEnd`Private`$ColorSelectorUseMakeBoxes = True; 
                    MathLink`CallFrontEnd[
                    FrontEnd`AttachCell[Typeset`box$, 
                    FrontEndResource["RGBColorValueSelector"], {
                    0, {Left, Bottom}}, {Left, Top}, 
                    "ClosingActions" -> {
                    "SelectionDeparture", "ParentChanged", 
                    "EvaluatorQuit"}]]]], BaseStyle -> Inherited, Evaluator -> 
                    Automatic, Method -> "Preemptive"], 
                    RGBColor[0.407119, 0.543513, 0.938275], Editable -> False,
                     Selectable -> False]}], "}"}], ",", 
                    RowBox[{"{", 
                    RowBox[{"7.181818181818182`", ",", 
                    InterpretationBox[
                    ButtonBox[
                    TooltipBox[
                    GraphicsBox[{{
                    GrayLevel[0], 
                    RectangleBox[{0, 0}]}, {
                    GrayLevel[0], 
                    RectangleBox[{1, -1}]}, {
                    RGBColor[0.572715, 0.73338, 0.95065], 
                    RectangleBox[{0, -1}, {2, 1}]}}, AspectRatio -> 1, Frame -> 
                    True, FrameStyle -> 
                    RGBColor[0.38181, 0.48892, 0.6337666666666667], 
                    FrameTicks -> None, PlotRangePadding -> None, ImageSize -> 
                    Dynamic[{Automatic, 1.35 CurrentValue["FontCapHeight"]/
                    AbsoluteCurrentValue[Magnification]}]], 
                    "RGBColor[0.572715, 0.73338, 0.95065]"], Appearance -> 
                    None, BaseStyle -> {}, BaselinePosition -> Baseline, 
                    DefaultBaseStyle -> {}, ButtonFunction :> 
                    With[{Typeset`box$ = EvaluationBox[]}, 
                    If[
                    Not[
                    AbsoluteCurrentValue["Deployed"]], 
                    SelectionMove[Typeset`box$, All, Expression]; 
                    FrontEnd`Private`$ColorSelectorInitialAlpha = 1; 
                    FrontEnd`Private`$ColorSelectorInitialColor = 
                    RGBColor[0.572715, 0.73338, 0.95065]; 
                    FrontEnd`Private`$ColorSelectorUseMakeBoxes = True; 
                    MathLink`CallFrontEnd[
                    FrontEnd`AttachCell[Typeset`box$, 
                    FrontEndResource["RGBColorValueSelector"], {
                    0, {Left, Bottom}}, {Left, Top}, 
                    "ClosingActions" -> {
                    "SelectionDeparture", "ParentChanged", 
                    "EvaluatorQuit"}]]]], BaseStyle -> Inherited, Evaluator -> 
                    Automatic, Method -> "Preemptive"], 
                    RGBColor[0.572715, 0.73338, 0.95065], Editable -> False, 
                    Selectable -> False]}], "}"}], ",", 
                    RowBox[{"{", 
                    RowBox[{"8.40909090909091`", ",", 
                    InterpretationBox[
                    ButtonBox[
                    TooltipBox[
                    GraphicsBox[{{
                    GrayLevel[0], 
                    RectangleBox[{0, 0}]}, {
                    GrayLevel[0], 
                    RectangleBox[{1, -1}]}, {
                    RGBColor[0.720374, 0.855234, 0.928635], 
                    RectangleBox[{0, -1}, {2, 1}]}}, AspectRatio -> 1, Frame -> 
                    True, FrameStyle -> 
                    RGBColor[0.4802493333333333, 0.5701560000000001, 0.61909],
                     FrameTicks -> None, PlotRangePadding -> None, ImageSize -> 
                    Dynamic[{Automatic, 1.35 CurrentValue["FontCapHeight"]/
                    AbsoluteCurrentValue[Magnification]}]], 
                    "RGBColor[0.720374, 0.855234, 0.928635]"], Appearance -> 
                    None, BaseStyle -> {}, BaselinePosition -> Baseline, 
                    DefaultBaseStyle -> {}, ButtonFunction :> 
                    With[{Typeset`box$ = EvaluationBox[]}, 
                    If[
                    Not[
                    AbsoluteCurrentValue["Deployed"]], 
                    SelectionMove[Typeset`box$, All, Expression]; 
                    FrontEnd`Private`$ColorSelectorInitialAlpha = 1; 
                    FrontEnd`Private`$ColorSelectorInitialColor = 
                    RGBColor[0.720374, 0.855234, 0.928635]; 
                    FrontEnd`Private`$ColorSelectorUseMakeBoxes = True; 
                    MathLink`CallFrontEnd[
                    FrontEnd`AttachCell[Typeset`box$, 
                    FrontEndResource["RGBColorValueSelector"], {
                    0, {Left, Bottom}}, {Left, Top}, 
                    "ClosingActions" -> {
                    "SelectionDeparture", "ParentChanged", 
                    "EvaluatorQuit"}]]]], BaseStyle -> Inherited, Evaluator -> 
                    Automatic, Method -> "Preemptive"], 
                    RGBColor[0.720374, 0.855234, 0.928635], Editable -> False,
                     Selectable -> False]}], "}"}], ",", 
                    RowBox[{"{", 
                    RowBox[{"9.636363636363637`", ",", 
                    InterpretationBox[
                    ButtonBox[
                    TooltipBox[
                    GraphicsBox[{{
                    GrayLevel[0], 
                    RectangleBox[{0, 0}]}, {
                    GrayLevel[0], 
                    RectangleBox[{1, -1}]}, {
                    RGBColor[0.831017, 0.903518, 0.868326], 
                    RectangleBox[{0, -1}, {2, 1}]}}, AspectRatio -> 1, Frame -> 
                    True, FrameStyle -> 
                    RGBColor[0.5540113333333334, 0.6023453333333334, 
                    0.5788840000000001], FrameTicks -> None, PlotRangePadding -> 
                    None, ImageSize -> 
                    Dynamic[{Automatic, 1.35 CurrentValue["FontCapHeight"]/
                    AbsoluteCurrentValue[Magnification]}]], 
                    "RGBColor[0.831017, 0.903518, 0.868326]"], Appearance -> 
                    None, BaseStyle -> {}, BaselinePosition -> Baseline, 
                    DefaultBaseStyle -> {}, ButtonFunction :> 
                    With[{Typeset`box$ = EvaluationBox[]}, 
                    If[
                    Not[
                    AbsoluteCurrentValue["Deployed"]], 
                    SelectionMove[Typeset`box$, All, Expression]; 
                    FrontEnd`Private`$ColorSelectorInitialAlpha = 1; 
                    FrontEnd`Private`$ColorSelectorInitialColor = 
                    RGBColor[0.831017, 0.903518, 0.868326]; 
                    FrontEnd`Private`$ColorSelectorUseMakeBoxes = True; 
                    MathLink`CallFrontEnd[
                    FrontEnd`AttachCell[Typeset`box$, 
                    FrontEndResource["RGBColorValueSelector"], {
                    0, {Left, Bottom}}, {Left, Top}, 
                    "ClosingActions" -> {
                    "SelectionDeparture", "ParentChanged", 
                    "EvaluatorQuit"}]]]], BaseStyle -> Inherited, Evaluator -> 
                    Automatic, Method -> "Preemptive"], 
                    RGBColor[0.831017, 0.903518, 0.868326], Editable -> False,
                     Selectable -> False]}], "}"}], ",", 
                    RowBox[{"{", 
                    RowBox[{"10.863636363636363`", ",", 
                    InterpretationBox[
                    ButtonBox[
                    TooltipBox[
                    GraphicsBox[{{
                    GrayLevel[0], 
                    RectangleBox[{0, 0}]}, {
                    GrayLevel[0], 
                    RectangleBox[{1, -1}]}, {
                    RGBColor[0.894452, 0.880139, 0.77279], 
                    RectangleBox[{0, -1}, {2, 1}]}}, AspectRatio -> 1, Frame -> 
                    True, FrameStyle -> 
                    RGBColor[0.5963013333333333, 0.5867593333333334, 
                    0.5151933333333334], FrameTicks -> None, PlotRangePadding -> 
                    None, ImageSize -> 
                    Dynamic[{Automatic, 1.35 CurrentValue["FontCapHeight"]/
                    AbsoluteCurrentValue[Magnification]}]], 
                    "RGBColor[0.894452, 0.880139, 0.77279]"], Appearance -> 
                    None, BaseStyle -> {}, BaselinePosition -> Baseline, 
                    DefaultBaseStyle -> {}, ButtonFunction :> 
                    With[{Typeset`box$ = EvaluationBox[]}, 
                    If[
                    Not[
                    AbsoluteCurrentValue["Deployed"]], 
                    SelectionMove[Typeset`box$, All, Expression]; 
                    FrontEnd`Private`$ColorSelectorInitialAlpha = 1; 
                    FrontEnd`Private`$ColorSelectorInitialColor = 
                    RGBColor[0.894452, 0.880139, 0.77279]; 
                    FrontEnd`Private`$ColorSelectorUseMakeBoxes = True; 
                    MathLink`CallFrontEnd[
                    FrontEnd`AttachCell[Typeset`box$, 
                    FrontEndResource["RGBColorValueSelector"], {
                    0, {Left, Bottom}}, {Left, Top}, 
                    "ClosingActions" -> {
                    "SelectionDeparture", "ParentChanged", 
                    "EvaluatorQuit"}]]]], BaseStyle -> Inherited, Evaluator -> 
                    Automatic, Method -> "Preemptive"], 
                    RGBColor[0.894452, 0.880139, 0.77279], Editable -> False, 
                    Selectable -> False]}], "}"}], ",", 
                    RowBox[{"{", 
                    RowBox[{"12.090909090909092`", ",", 
                    InterpretationBox[
                    ButtonBox[
                    TooltipBox[
                    GraphicsBox[{{
                    GrayLevel[0], 
                    RectangleBox[{0, 0}]}, {
                    GrayLevel[0], 
                    RectangleBox[{1, -1}]}, {
                    RGBColor[0.907999, 0.789417, 0.652903], 
                    RectangleBox[{0, -1}, {2, 1}]}}, AspectRatio -> 1, Frame -> 
                    True, FrameStyle -> 
                    RGBColor[0.6053326666666667, 0.526278, 
                    0.4352686666666667], FrameTicks -> None, PlotRangePadding -> 
                    None, ImageSize -> 
                    Dynamic[{Automatic, 1.35 CurrentValue["FontCapHeight"]/
                    AbsoluteCurrentValue[Magnification]}]], 
                    "RGBColor[0.907999, 0.789417, 0.652903]"], Appearance -> 
                    None, BaseStyle -> {}, BaselinePosition -> Baseline, 
                    DefaultBaseStyle -> {}, ButtonFunction :> 
                    With[{Typeset`box$ = EvaluationBox[]}, 
                    If[
                    Not[
                    AbsoluteCurrentValue["Deployed"]], 
                    SelectionMove[Typeset`box$, All, Expression]; 
                    FrontEnd`Private`$ColorSelectorInitialAlpha = 1; 
                    FrontEnd`Private`$ColorSelectorInitialColor = 
                    RGBColor[0.907999, 0.789417, 0.652903]; 
                    FrontEnd`Private`$ColorSelectorUseMakeBoxes = True; 
                    MathLink`CallFrontEnd[
                    FrontEnd`AttachCell[Typeset`box$, 
                    FrontEndResource["RGBColorValueSelector"], {
                    0, {Left, Bottom}}, {Left, Top}, 
                    "ClosingActions" -> {
                    "SelectionDeparture", "ParentChanged", 
                    "EvaluatorQuit"}]]]], BaseStyle -> Inherited, Evaluator -> 
                    Automatic, Method -> "Preemptive"], 
                    RGBColor[0.907999, 0.789417, 0.652903], Editable -> False,
                     Selectable -> False]}], "}"}], ",", 
                    RowBox[{"{", 
                    RowBox[{"13.318181818181818`", ",", 
                    InterpretationBox[
                    ButtonBox[
                    TooltipBox[
                    GraphicsBox[{{
                    GrayLevel[0], 
                    RectangleBox[{0, 0}]}, {
                    GrayLevel[0], 
                    RectangleBox[{1, -1}]}, {
                    RGBColor[0.874505, 0.639254, 0.522424], 
                    RectangleBox[{0, -1}, {2, 1}]}}, AspectRatio -> 1, Frame -> 
                    True, FrameStyle -> 
                    RGBColor[0.5830033333333333, 0.42616933333333334`, 
                    0.3482826666666667], FrameTicks -> None, PlotRangePadding -> 
                    None, ImageSize -> 
                    Dynamic[{Automatic, 1.35 CurrentValue["FontCapHeight"]/
                    AbsoluteCurrentValue[Magnification]}]], 
                    "RGBColor[0.874505, 0.639254, 0.522424]"], Appearance -> 
                    None, BaseStyle -> {}, BaselinePosition -> Baseline, 
                    DefaultBaseStyle -> {}, ButtonFunction :> 
                    With[{Typeset`box$ = EvaluationBox[]}, 
                    If[
                    Not[
                    AbsoluteCurrentValue["Deployed"]], 
                    SelectionMove[Typeset`box$, All, Expression]; 
                    FrontEnd`Private`$ColorSelectorInitialAlpha = 1; 
                    FrontEnd`Private`$ColorSelectorInitialColor = 
                    RGBColor[0.874505, 0.639254, 0.522424]; 
                    FrontEnd`Private`$ColorSelectorUseMakeBoxes = True; 
                    MathLink`CallFrontEnd[
                    FrontEnd`AttachCell[Typeset`box$, 
                    FrontEndResource["RGBColorValueSelector"], {
                    0, {Left, Bottom}}, {Left, Top}, 
                    "ClosingActions" -> {
                    "SelectionDeparture", "ParentChanged", 
                    "EvaluatorQuit"}]]]], BaseStyle -> Inherited, Evaluator -> 
                    Automatic, Method -> "Preemptive"], 
                    RGBColor[0.874505, 0.639254, 0.522424], Editable -> False,
                     Selectable -> False]}], "}"}], ",", 
                    RowBox[{"{", 
                    RowBox[{"14.545454545454545`", ",", 
                    InterpretationBox[
                    ButtonBox[
                    TooltipBox[
                    GraphicsBox[{{
                    GrayLevel[0], 
                    RectangleBox[{0, 0}]}, {
                    GrayLevel[0], 
                    RectangleBox[{1, -1}]}, {
                    RGBColor[0.79915, 0.446142, 0.391971], 
                    RectangleBox[{0, -1}, {2, 1}]}}, AspectRatio -> 1, Frame -> 
                    True, FrameStyle -> 
                    RGBColor[0.5327666666666667, 0.297428, 
                    0.26131400000000005`], FrameTicks -> None, 
                    PlotRangePadding -> None, ImageSize -> 
                    Dynamic[{Automatic, 1.35 CurrentValue["FontCapHeight"]/
                    AbsoluteCurrentValue[Magnification]}]], 
                    "RGBColor[0.79915, 0.446142, 0.391971]"], Appearance -> 
                    None, BaseStyle -> {}, BaselinePosition -> Baseline, 
                    DefaultBaseStyle -> {}, ButtonFunction :> 
                    With[{Typeset`box$ = EvaluationBox[]}, 
                    If[
                    Not[
                    AbsoluteCurrentValue["Deployed"]], 
                    SelectionMove[Typeset`box$, All, Expression]; 
                    FrontEnd`Private`$ColorSelectorInitialAlpha = 1; 
                    FrontEnd`Private`$ColorSelectorInitialColor = 
                    RGBColor[0.79915, 0.446142, 0.391971]; 
                    FrontEnd`Private`$ColorSelectorUseMakeBoxes = True; 
                    MathLink`CallFrontEnd[
                    FrontEnd`AttachCell[Typeset`box$, 
                    FrontEndResource["RGBColorValueSelector"], {
                    0, {Left, Bottom}}, {Left, Top}, 
                    "ClosingActions" -> {
                    "SelectionDeparture", "ParentChanged", 
                    "EvaluatorQuit"}]]]], BaseStyle -> Inherited, Evaluator -> 
                    Automatic, Method -> "Preemptive"], 
                    RGBColor[0.79915, 0.446142, 0.391971], Editable -> False, 
                    Selectable -> False]}], "}"}], ",", 
                    RowBox[{"{", 
                    RowBox[{"15.772727272727273`", ",", 
                    InterpretationBox[
                    ButtonBox[
                    TooltipBox[
                    GraphicsBox[{{
                    GrayLevel[0], 
                    RectangleBox[{0, 0}]}, {
                    GrayLevel[0], 
                    RectangleBox[{1, -1}]}, {
                    RGBColor[0.685695, 0.242449, 0.268261], 
                    RectangleBox[{0, -1}, {2, 1}]}}, AspectRatio -> 1, Frame -> 
                    True, FrameStyle -> 
                    RGBColor[0.45713000000000004`, 0.16163266666666667`, 
                    0.1788406666666667], FrameTicks -> None, PlotRangePadding -> 
                    None, ImageSize -> 
                    Dynamic[{Automatic, 1.35 CurrentValue["FontCapHeight"]/
                    AbsoluteCurrentValue[Magnification]}]], 
                    "RGBColor[0.685695, 0.242449, 0.268261]"], Appearance -> 
                    None, BaseStyle -> {}, BaselinePosition -> Baseline, 
                    DefaultBaseStyle -> {}, ButtonFunction :> 
                    With[{Typeset`box$ = EvaluationBox[]}, 
                    If[
                    Not[
                    AbsoluteCurrentValue["Deployed"]], 
                    SelectionMove[Typeset`box$, All, Expression]; 
                    FrontEnd`Private`$ColorSelectorInitialAlpha = 1; 
                    FrontEnd`Private`$ColorSelectorInitialColor = 
                    RGBColor[0.685695, 0.242449, 0.268261]; 
                    FrontEnd`Private`$ColorSelectorUseMakeBoxes = True; 
                    MathLink`CallFrontEnd[
                    FrontEnd`AttachCell[Typeset`box$, 
                    FrontEndResource["RGBColorValueSelector"], {
                    0, {Left, Bottom}}, {Left, Top}, 
                    "ClosingActions" -> {
                    "SelectionDeparture", "ParentChanged", 
                    "EvaluatorQuit"}]]]], BaseStyle -> Inherited, Evaluator -> 
                    Automatic, Method -> "Preemptive"], 
                    RGBColor[0.685695, 0.242449, 0.268261], Editable -> False,
                     Selectable -> False]}], "}"}], ",", 
                    RowBox[{"{", 
                    RowBox[{"17.`", ",", 
                    InterpretationBox[
                    ButtonBox[
                    TooltipBox[
                    GraphicsBox[{{
                    GrayLevel[0], 
                    RectangleBox[{0, 0}]}, {
                    GrayLevel[0], 
                    RectangleBox[{1, -1}]}, {
                    RGBColor[0.534081, 0.0853132, 0.16669], 
                    RectangleBox[{0, -1}, {2, 1}]}}, AspectRatio -> 1, Frame -> 
                    True, FrameStyle -> 
                    RGBColor[0.35605400000000004`, 0.05687546666666667, 
                    0.11112666666666668`], FrameTicks -> None, 
                    PlotRangePadding -> None, ImageSize -> 
                    Dynamic[{Automatic, 1.35 CurrentValue["FontCapHeight"]/
                    AbsoluteCurrentValue[Magnification]}]], 
                    "RGBColor[0.534081, 0.0853132, 0.16669]"], Appearance -> 
                    None, BaseStyle -> {}, BaselinePosition -> Baseline, 
                    DefaultBaseStyle -> {}, ButtonFunction :> 
                    With[{Typeset`box$ = EvaluationBox[]}, 
                    If[
                    Not[
                    AbsoluteCurrentValue["Deployed"]], 
                    SelectionMove[Typeset`box$, All, Expression]; 
                    FrontEnd`Private`$ColorSelectorInitialAlpha = 1; 
                    FrontEnd`Private`$ColorSelectorInitialColor = 
                    RGBColor[0.534081, 0.0853132, 0.16669]; 
                    FrontEnd`Private`$ColorSelectorUseMakeBoxes = True; 
                    MathLink`CallFrontEnd[
                    FrontEnd`AttachCell[Typeset`box$, 
                    FrontEndResource["RGBColorValueSelector"], {
                    0, {Left, Bottom}}, {Left, Top}, 
                    "ClosingActions" -> {
                    "SelectionDeparture", "ParentChanged", 
                    "EvaluatorQuit"}]]]], BaseStyle -> Inherited, Evaluator -> 
                    Automatic, Method -> "Preemptive"], 
                    RGBColor[0.534081, 0.0853132, 0.16669], Editable -> False,
                     Selectable -> False]}], "}"}]}], "}"}], ",", "#1"}], 
                   "]"}], "&"}], ",", 
               RowBox[{"{", 
                 RowBox[{"3.760671751863936`", ",", "320.22727269286366`"}], 
                 "}"}]}], "}"}], ",", 
           RowBox[{"{", 
             
             RowBox[{"2.`", ",", "2.5`", ",", "3.`", ",", "3.5`", ",", "4.`", 
               ",", "4.5`", ",", "5.`", ",", "5.5`", ",", "6.`", ",", "6.5`", 
               ",", "7.`", ",", "7.5`", ",", "8.`", ",", "8.5`", ",", "9.`", 
               ",", "9.5`", ",", "10.`", ",", "10.5`", ",", "11.`", ",", 
               "11.5`", ",", "12.`", ",", "12.5`", ",", "13.`", ",", "13.5`", 
               ",", "14.`", ",", "14.5`", ",", "15.`", ",", "15.5`", ",", 
               "16.`", ",", "16.5`", ",", "17.`"}], "}"}], ",", 
           RowBox[{"LabelStyle", "\[Rule]", 
             RowBox[{"{", "}"}]}], ",", 
           RowBox[{"LegendLabel", "\[Rule]", 
             InterpretationBox[
              Cell[
               BoxData[
                FormBox[
                 StyleBox[
                 "\"Period (years)\"", FontFamily -> "Open Sans", FontSize -> 
                  10, StripOnInput -> False], TextForm]], "InlineText"], 
              Text[
               Style[
               "Period (years)", FontFamily -> "Open Sans", FontSize -> 
                10]]]}], ",", 
           RowBox[{"LegendLayout", "\[Rule]", "\"Column\""}], ",", 
           RowBox[{"Charting`TickAnnotations", "\[Rule]", "None"}], ",", 
           RowBox[{"Charting`TickSide", "\[Rule]", "Right"}], ",", 
           RowBox[{"ColorFunctionScaling", "\[Rule]", "False"}]}], "]"}]& )], 
     TraditionalForm], TraditionalForm]},
  "Legended",
  DisplayFunction->(GridBox[{{
      TagBox[
       ItemBox[
        PaneBox[
         TagBox[#, "SkipImageSizeLevel"], Alignment -> {Center, Baseline}, 
         BaselinePosition -> Baseline], DefaultBaseStyle -> "Labeled"], 
       "SkipImageSizeLevel"], 
      ItemBox[#2, DefaultBaseStyle -> "LabeledLabel"]}}, 
    GridBoxAlignment -> {"Columns" -> {{Center}}, "Rows" -> {{Center}}}, 
    AutoDelete -> False, GridBoxItemSize -> Automatic, 
    BaselinePosition -> {1, 1}]& ),
  Editable->True,
  InterpretationFunction->(RowBox[{"Legended", "[", 
     RowBox[{#, ",", 
       RowBox[{"Placed", "[", 
         RowBox[{#2, ",", "After"}], "]"}]}], "]"}]& )]], "Output",
 CellChangeTimes->{3.7707288334398527`*^9, 3.770758878621008*^9}]
}, Open  ]]
}, Open  ]],

Cell[CellGroupData[{

Cell["British India", "Section",
 CellChangeTimes->{{3.7431652887626553`*^9, 3.743165292676745*^9}}],

Cell[BoxData[
 RowBox[{
  RowBox[{"dataIndiaCrudeBR", "=", 
   RowBox[{"Import", "[", 
    RowBox[{"\"\<British_India_crudebirthrate.dat\>\"", ",", "\"\<Data\>\""}],
     "]"}]}], ";"}]], "Input",
 CellChangeTimes->{{3.743165293957321*^9, 3.743165374004978*^9}, 
   3.743165432833955*^9, 3.7450741118629017`*^9, 3.745074157692842*^9, {
   3.770728882714284*^9, 3.770728883579138*^9}, 3.77075874977486*^9}],

Cell[BoxData[{
 RowBox[{
  RowBox[{"dataIndiaPopRaw", "=", 
   RowBox[{"Import", "[", "\"\<British_India_population.dat\>\"", "]"}]}], 
  ";"}], "\[IndentingNewLine]", 
 RowBox[{
  RowBox[{"dataIndiaPop", "=", 
   RowBox[{"dataIndiaPopRaw", "\[LeftDoubleBracket]", 
    RowBox[{"2", ";;", 
     RowBox[{"Length", "[", "dataIndiaPopRaw", "]"}]}], 
    "\[RightDoubleBracket]"}]}], ";"}], "\[IndentingNewLine]", 
 RowBox[{
  RowBox[{"dataIndiaPopINTP", "=", 
   RowBox[{"Interpolation", "[", "dataIndiaPop", "]"}]}], ";"}]}], "Input",
 CellChangeTimes->{{3.74316541030497*^9, 3.743165496419058*^9}, 
   3.7450741118767357`*^9, 3.74507415770732*^9, {3.745574831340702*^9, 
   3.745574831515924*^9}, {3.745848911337381*^9, 3.745848914648046*^9}, {
   3.74584899067135*^9, 3.745848990918538*^9}, {3.7707289334960423`*^9, 
   3.7707289443980083`*^9}, 3.770758749785139*^9}],

Cell[BoxData[
 RowBox[{
  RowBox[{"dataIndia\[Alpha]tot", "=", 
   RowBox[{"Table", "[", 
    RowBox[{
     RowBox[{"{", 
      RowBox[{
       RowBox[{
        RowBox[{
        "dataIndiaCrudeBR", "\[LeftDoubleBracket]", "i", 
         "\[RightDoubleBracket]"}], "\[LeftDoubleBracket]", "1", 
        "\[RightDoubleBracket]"}], ",", 
       RowBox[{
        RowBox[{
         RowBox[{
         "dataIndiaCrudeBR", "\[LeftDoubleBracket]", "i", 
          "\[RightDoubleBracket]"}], "\[LeftDoubleBracket]", "2", 
         "\[RightDoubleBracket]"}], " ", 
        FractionBox[
         RowBox[{"dataIndiaPopINTP", "[", 
          RowBox[{
           RowBox[{
           "dataIndiaCrudeBR", "\[LeftDoubleBracket]", "i", 
            "\[RightDoubleBracket]"}], "\[LeftDoubleBracket]", "1", 
           "\[RightDoubleBracket]"}], "]"}], "1000"]}]}], "}"}], ",", 
     RowBox[{"{", 
      RowBox[{"i", ",", "2", ",", 
       RowBox[{"Length", "[", "dataIndiaCrudeBR", "]"}]}], "}"}]}], "]"}]}], 
  ";"}]], "Input",
 CellChangeTimes->{{3.743165376752833*^9, 3.743165404391429*^9}, {
  3.74316626035323*^9, 3.74316631680917*^9}}],

Cell[BoxData[
 RowBox[{
  RowBox[{"dataIndia\[Alpha]totINTP", "=", 
   RowBox[{"Interpolation", "[", "dataIndia\[Alpha]tot", "]"}]}], 
  ";"}]], "Input",
 CellChangeTimes->{{3.7431663201731033`*^9, 3.743166330331419*^9}, 
   3.770728952318821*^9}],

Cell[BoxData[
 RowBox[{
  RowBox[{"analyzedIndia\[Delta]", "=", 
   RowBox[{"Table", "[", 
    RowBox[{
     RowBox[{"{", 
      RowBox[{"y", ",", 
       FractionBox[
        RowBox[{
         RowBox[{"dataIndia\[Alpha]totINTP", "[", "y", "]"}], "-", 
         RowBox[{"(", 
          RowBox[{
           RowBox[{"dataIndiaPopINTP", "[", "y", "]"}], "-", 
           RowBox[{"dataIndiaPopINTP", "[", 
            RowBox[{"y", "-", "1"}], "]"}]}], ")"}]}], 
        RowBox[{"dataIndiaPopINTP", "[", "y", "]"}]]}], "}"}], ",", 
     RowBox[{"{", 
      RowBox[{"y", ",", "1870", ",", "1920"}], "}"}]}], "]"}]}], 
  ";"}]], "Input",
 CellChangeTimes->{{3.7431664059817944`*^9, 3.743166525633459*^9}, {
   3.743167017878511*^9, 3.743167068602916*^9}, 3.770728962502459*^9}],

Cell[BoxData[
 RowBox[{
  RowBox[{"analyzedIndia\[Delta]INTP", "=", 
   RowBox[{"Interpolation", "[", "analyzedIndia\[Delta]", "]"}]}], 
  ";"}]], "Input",
 CellChangeTimes->{{3.7431671446104918`*^9, 3.7431671511246033`*^9}, 
   3.770728965116446*^9}],

Cell[BoxData[
 RowBox[{
  RowBox[{"analyzedIndia\[Alpha]totvs\[Delta]", "=", 
   RowBox[{"Table", "[", 
    RowBox[{
     RowBox[{"{", 
      RowBox[{"y", ",", 
       RowBox[{"dataIndia\[Alpha]totINTP", "[", "y", "]"}], ",", 
       RowBox[{"analyzedIndia\[Delta]INTP", "[", "y", "]"}]}], "}"}], ",", 
     RowBox[{"{", 
      RowBox[{"y", ",", "1870", ",", "1920"}], "}"}]}], "]"}]}], 
  ";"}]], "Input",
 CellChangeTimes->{{3.743167079373474*^9, 3.743167121591278*^9}, {
   3.7431671572791452`*^9, 3.7431671575357533`*^9}, {3.7458492026291313`*^9, 
   3.74584920309859*^9}, 3.7707289679563217`*^9}],

Cell[BoxData[
 RowBox[{
  RowBox[{"data\[Alpha]totvsdeltaIndia", "=", 
   RowBox[{"analyzedIndia\[Alpha]totvs\[Delta]", "\[LeftDoubleBracket]", 
    RowBox[{";;", ",", 
     RowBox[{"{", 
      RowBox[{"2", ",", "3"}], "}"}]}], "\[RightDoubleBracket]"}]}], 
  ";"}]], "Input",
 CellChangeTimes->{{3.748904117840904*^9, 3.748904139634241*^9}}]
}, Open  ]],

Cell[CellGroupData[{

Cell["British India", "Subchapter",
 CellChangeTimes->{{3.748903993674041*^9, 3.748903995201756*^9}}],

Cell[BoxData[{
 RowBox[{
  RowBox[{"\[Alpha]max", "=", 
   RowBox[{"Max", "[", 
    RowBox[{"data\[Alpha]totvsdeltaIndia", "\[LeftDoubleBracket]", 
     RowBox[{";;", ",", "1"}], "\[RightDoubleBracket]"}], "]"}]}], 
  ";"}], "\[IndentingNewLine]", 
 RowBox[{
  RowBox[{"\[Alpha]min", "=", 
   RowBox[{"Min", "[", 
    RowBox[{"data\[Alpha]totvsdeltaIndia", "\[LeftDoubleBracket]", 
     RowBox[{";;", ",", "1"}], "\[RightDoubleBracket]"}], "]"}]}], 
  ";"}], "\[IndentingNewLine]", 
 RowBox[{
  RowBox[{"\[Delta]max", "=", 
   RowBox[{"Max", "[", 
    RowBox[{"data\[Alpha]totvsdeltaIndia", "\[LeftDoubleBracket]", 
     RowBox[{";;", ",", "2"}], "\[RightDoubleBracket]"}], "]"}]}], 
  ";"}], "\[IndentingNewLine]", 
 RowBox[{
  RowBox[{"\[Delta]min", "=", 
   RowBox[{"Min", "[", 
    RowBox[{"data\[Alpha]totvsdeltaIndia", "\[LeftDoubleBracket]", 
     RowBox[{";;", ",", "2"}], "\[RightDoubleBracket]"}], "]"}]}], 
  ";"}]}], "Input",
 CellChangeTimes->{{3.748904004112793*^9, 3.748904014429202*^9}, {
  3.748904187660614*^9, 3.748904214358672*^9}, {3.749808620572823*^9, 
  3.749808635056703*^9}, {3.770728977029014*^9, 3.770728977740019*^9}}],

Cell[BoxData[
 RowBox[{
  RowBox[{"\[Alpha]MedBI", "=", 
   RowBox[{"Median", "[", 
    RowBox[{"data\[Alpha]totvsdeltaIndia", "\[LeftDoubleBracket]", 
     RowBox[{";;", ",", "1"}], "\[RightDoubleBracket]"}], "]"}]}], 
  ";"}]], "Input",
 CellChangeTimes->{{3.754396483454047*^9, 3.754396493572195*^9}, 
   3.7707289808278303`*^9}],

Cell[BoxData[
 RowBox[{
  RowBox[{"\[Delta]MedBI", "=", 
   RowBox[{"Median", "[", 
    RowBox[{"data\[Alpha]totvsdeltaIndia", "\[LeftDoubleBracket]", 
     RowBox[{";;", ",", "2"}], "\[RightDoubleBracket]"}], "]"}]}], 
  ";"}]], "Input",
 CellChangeTimes->{{3.754396503861462*^9, 3.754396508403941*^9}, 
   3.770728983163629*^9}],

Cell[BoxData[
 RowBox[{
  RowBox[{"\[Beta]MEDIANINDIA", "=", 
   RowBox[{
    FractionBox[
     RowBox[{"R0", " ", "\[Delta]", " ", "\[Mu]"}], "\[Alpha]"], "/.", 
    RowBox[{"{", 
     RowBox[{
      RowBox[{"R0", "\[Rule]", "7"}], ",", 
      RowBox[{"\[Delta]", "\[Rule]", 
       RowBox[{"Median", "[", 
        RowBox[{"data\[Alpha]totvsdeltaIndia", "\[LeftDoubleBracket]", 
         RowBox[{";;", ",", "2"}], "\[RightDoubleBracket]"}], "]"}]}], ",", 
      RowBox[{"\[Mu]", "\[Rule]", "26"}], ",", 
      RowBox[{"\[Alpha]", "\[Rule]", 
       RowBox[{"Median", "[", 
        RowBox[{"data\[Alpha]totvsdeltaIndia", "\[LeftDoubleBracket]", 
         RowBox[{";;", ",", "1"}], "\[RightDoubleBracket]"}], "]"}]}]}], 
     "}"}]}]}], ";"}]], "Input",
 CellChangeTimes->{{3.750269233143959*^9, 3.75026926566821*^9}, 
   3.770728991349403*^9}],

Cell[BoxData[{
 RowBox[{
  RowBox[{"\[Beta]HIGHINDIA", "=", 
   RowBox[{
    FractionBox[
     RowBox[{"R0", " ", "\[Delta]", " ", "\[Mu]"}], "\[Alpha]"], "/.", 
    RowBox[{"{", 
     RowBox[{
      RowBox[{"R0", "\[Rule]", "7"}], ",", 
      RowBox[{"\[Delta]", "\[Rule]", "\[Delta]max"}], ",", 
      RowBox[{"\[Mu]", "\[Rule]", "26"}], ",", 
      RowBox[{"\[Alpha]", "\[Rule]", "\[Alpha]min"}]}], "}"}]}]}], 
  ";"}], "\[IndentingNewLine]", 
 RowBox[{
  RowBox[{"\[Beta]LOWINDIA", "=", 
   RowBox[{
    FractionBox[
     RowBox[{"R0", " ", "\[Delta]", " ", "\[Mu]"}], "\[Alpha]"], "/.", 
    RowBox[{"{", 
     RowBox[{
      RowBox[{"R0", "\[Rule]", "3.5"}], ",", 
      RowBox[{"\[Delta]", "\[Rule]", "\[Delta]min"}], ",", 
      RowBox[{"\[Mu]", "\[Rule]", "15.2"}], ",", 
      RowBox[{"\[Alpha]", "\[Rule]", "\[Alpha]max"}]}], "}"}]}]}], 
  ";"}]}], "Input",
 CellChangeTimes->{{3.749808764038932*^9, 3.749808811907991*^9}, {
  3.770728995139597*^9, 3.770728996787999*^9}}],

Cell[BoxData[
 RowBox[{"\[IndentingNewLine]", 
  RowBox[{
   RowBox[{
    RowBox[{"\[Beta]lowIndia", "=", 
     RowBox[{
      FractionBox[
       RowBox[{"R0", " ", "\[Delta]", " ", "\[Mu]"}], "\[Alpha]"], "/.", 
      RowBox[{"{", 
       RowBox[{
        RowBox[{"R0", "\[Rule]", "3.5"}], ",", 
        RowBox[{"\[Delta]", "\[Rule]", "0.04"}], ",", 
        RowBox[{"\[Mu]", "\[Rule]", "20"}], ",", 
        RowBox[{"\[Alpha]", "\[Rule]", 
         SuperscriptBox["10", "7"]}]}], "}"}]}]}], ";"}], 
   "\[IndentingNewLine]", 
   RowBox[{
    RowBox[{"\[Beta]highIndia", "=", 
     RowBox[{
      FractionBox[
       RowBox[{"R0", " ", "\[Delta]", " ", "\[Mu]"}], "\[Alpha]"], "/.", 
      RowBox[{"{", 
       RowBox[{
        RowBox[{"R0", "\[Rule]", "7"}], ",", 
        RowBox[{"\[Delta]", "\[Rule]", "0.04"}], ",", 
        RowBox[{"\[Mu]", "\[Rule]", "20"}], ",", 
        RowBox[{"\[Alpha]", "\[Rule]", 
         SuperscriptBox["10", "7"]}]}], "}"}]}]}], ";"}], 
   "\[IndentingNewLine]", "\[IndentingNewLine]", 
   RowBox[{
    RowBox[{"\[Beta]0", "=", "\[Beta]lowIndia"}], ";"}], 
   "\[IndentingNewLine]", 
   RowBox[{
    RowBox[{"\[Mu]0", "=", "20"}], ";"}], "\[IndentingNewLine]", 
   "\[IndentingNewLine]", 
   RowBox[{
    RowBox[{"\[Alpha]MIN", "=", 
     RowBox[{"8", " ", 
      SuperscriptBox["10", "6"]}]}], ";"}], "\[IndentingNewLine]", 
   RowBox[{
    RowBox[{"\[Alpha]MAX", "=", 
     RowBox[{"2", " ", 
      SuperscriptBox["10", "7"]}]}], ";"}], "\[IndentingNewLine]", 
   "\[IndentingNewLine]", 
   RowBox[{
    RowBox[{"\[Delta]MIN", "=", "0.02"}], ";"}], "\[IndentingNewLine]", 
   RowBox[{
    RowBox[{"\[Delta]MAX", "=", "0.05"}], ";"}]}]}]], "Input",
 CellChangeTimes->{{3.748905169683278*^9, 3.74890517633393*^9}, {
   3.748905350965817*^9, 3.7489053531472483`*^9}, {3.749808695112131*^9, 
   3.7498087618500557`*^9}, 3.750267988743264*^9, {3.7707290020273046`*^9, 
   3.770729002490505*^9}}],

Cell[BoxData[{
 RowBox[{
  RowBox[{"Min", "[", 
   RowBox[{"analyzedIndia\[Alpha]totvs\[Delta]", "\[LeftDoubleBracket]", 
    RowBox[{
     RowBox[{"1", ";;", 
      RowBox[{"Length", "[", "analyzedIndia\[Alpha]totvs\[Delta]", "]"}]}], 
     ",", "2"}], "\[RightDoubleBracket]"}], "]"}], 
  ";"}], "\[IndentingNewLine]", 
 RowBox[{
  RowBox[{"Max", "[", 
   RowBox[{"analyzedIndia\[Alpha]totvs\[Delta]", "\[LeftDoubleBracket]", 
    RowBox[{
     RowBox[{"1", ";;", 
      RowBox[{"Length", "[", "analyzedIndia\[Alpha]totvs\[Delta]", "]"}]}], 
     ",", "2"}], "\[RightDoubleBracket]"}], "]"}], ";"}]}], "Input",
 CellChangeTimes->{{3.743173658724231*^9, 3.743173663228948*^9}, {
  3.770729063697474*^9, 3.770729063936192*^9}}],

Cell[BoxData[{
 RowBox[{
  RowBox[{"Min", "[", 
   RowBox[{"analyzedIndia\[Alpha]totvs\[Delta]", "\[LeftDoubleBracket]", 
    RowBox[{
     RowBox[{"1", ";;", 
      RowBox[{"Length", "[", "analyzedIndia\[Alpha]totvs\[Delta]", "]"}]}], 
     ",", "3"}], "\[RightDoubleBracket]"}], "]"}], 
  ";"}], "\[IndentingNewLine]", 
 RowBox[{
  RowBox[{"Max", "[", 
   RowBox[{"analyzedIndia\[Alpha]totvs\[Delta]", "\[LeftDoubleBracket]", 
    RowBox[{
     RowBox[{"1", ";;", 
      RowBox[{"Length", "[", "analyzedIndia\[Alpha]totvs\[Delta]", "]"}]}], 
     ",", "3"}], "\[RightDoubleBracket]"}], "]"}], ";"}]}], "Input",
 CellChangeTimes->{{3.7489049522583227`*^9, 3.748904953112021*^9}, {
  3.7707290671443644`*^9, 3.770729067344089*^9}}],

Cell[BoxData[
 RowBox[{
  RowBox[{
   FractionBox[
    RowBox[{"R000", " ", "\[Delta]med", " ", "\[Mu]00"}], "\[Alpha]med"], "/.", 
   RowBox[{"{", 
    RowBox[{
     RowBox[{"R000", "\[Rule]", " ", "3.3"}], ",", 
     RowBox[{"\[Mu]00", "\[Rule]", "17.5"}], ",", 
     RowBox[{"\[Delta]med", "\[Rule]", "\[Delta]MedBI"}], ",", 
     RowBox[{"\[Alpha]med", "\[Rule]", "\[Alpha]MedBI"}]}], "}"}]}], 
  ";"}]], "Input",
 CellChangeTimes->{{3.75439630743603*^9, 3.754396373592065*^9}, {
   3.754396435431652*^9, 3.754396449445984*^9}, {3.754396520852777*^9, 
   3.7543965343004227`*^9}, 3.770729073993335*^9}],

Cell[BoxData[{
 RowBox[{
  RowBox[{"\[Beta]0", "=", "\[Beta]lowIndia"}], 
  ";"}], "\[IndentingNewLine]", 
 RowBox[{
  RowBox[{"\[Beta]0", "=", "\[Beta]highIndia"}], ";"}], "\[IndentingNewLine]", 
 RowBox[{
  RowBox[{"\[Beta]0", "=", 
   RowBox[{"2.8", " ", 
    SuperscriptBox["10", 
     RowBox[{"-", "7"}]]}]}], ";"}], "\[IndentingNewLine]", 
 RowBox[{
  RowBox[{"\[Beta]0", "=", 
   RowBox[{"2", " ", 
    SuperscriptBox["10", 
     RowBox[{"-", "7"}]]}]}], ";"}], "\[IndentingNewLine]", 
 RowBox[{
  RowBox[{
   RowBox[{"\[Mu]0", "=", "20"}], ";"}], 
  "\[IndentingNewLine]"}], "\[IndentingNewLine]", 
 RowBox[{
  RowBox[{"\[Beta]0", "=", 
   RowBox[{"2.16", " ", 
    SuperscriptBox["10", 
     RowBox[{"-", "7"}]]}]}], ";"}], "\[IndentingNewLine]", 
 RowBox[{
  RowBox[{"\[Mu]0", "=", "17.5"}], ";"}]}], "Input",
 CellChangeTimes->{{3.748906160846222*^9, 3.748906164028768*^9}, {
  3.750349955798788*^9, 3.750349980446913*^9}, {3.7503502021098433`*^9, 
  3.7503502087920303`*^9}, {3.750350272019766*^9, 3.750350272130777*^9}, {
  3.7503505288041677`*^9, 3.7503505294343147`*^9}, {3.753794478661248*^9, 
  3.753794481825828*^9}, {3.754396551651862*^9, 3.7543965902186413`*^9}}],

Cell[CellGroupData[{

Cell[BoxData[{
 RowBox[{
  RowBox[{"\[Alpha]minmax", "=", 
   RowBox[{"{", 
    RowBox[{
     RowBox[{"8.5", " ", 
      SuperscriptBox["10", "6"]}], ",", 
     RowBox[{"1.25", " ", 
      SuperscriptBox["10", "7"]}]}], "}"}]}], ";"}], "\[IndentingNewLine]", 
 RowBox[{
  RowBox[{"\[Delta]minmax", "=", 
   RowBox[{"{", 
    RowBox[{"0.035", ",", "0.043"}], "}"}]}], ";"}], "\[IndentingNewLine]", 
 RowBox[{
  RowBox[{
   RowBox[{"xtics", "=", 
    RowBox[{"Table", "[", 
     RowBox[{
      RowBox[{"{", 
       RowBox[{"x", ",", 
        RowBox[{
         FractionBox["x", 
          SuperscriptBox["10", "6"]], "//", "N"}]}], "}"}], ",", 
      RowBox[{"{", 
       RowBox[{"x", ",", 
        RowBox[{
        "\[Alpha]minmax", "\[LeftDoubleBracket]", "1", 
         "\[RightDoubleBracket]"}], ",", 
        RowBox[{
        "\[Alpha]minmax", "\[LeftDoubleBracket]", "2", 
         "\[RightDoubleBracket]"}], ",", 
        RowBox[{"IntegerPart", "[", 
         RowBox[{
          RowBox[{"(", 
           RowBox[{
            RowBox[{
            "\[Alpha]minmax", "\[LeftDoubleBracket]", "2", 
             "\[RightDoubleBracket]"}], "-", 
            RowBox[{
            "\[Alpha]minmax", "\[LeftDoubleBracket]", "1", 
             "\[RightDoubleBracket]"}]}], ")"}], "/", "4"}], "]"}]}], "}"}]}],
      "]"}]}], ";"}], "\[IndentingNewLine]"}], "\[IndentingNewLine]", 
 RowBox[{"Show", "[", "\[IndentingNewLine]", 
  RowBox[{
   RowBox[{"DensityPlot", "[", 
    RowBox[{
     RowBox[{"periods", "[", 
      RowBox[{"\[Alpha]", ",", "\[Beta]0", ",", "\[Delta]", ",", "\[Mu]0"}], 
      "]"}], ",", 
     RowBox[{"{", 
      RowBox[{"\[Alpha]", ",", 
       RowBox[{
       "\[Alpha]minmax", "\[LeftDoubleBracket]", "1", 
        "\[RightDoubleBracket]"}], ",", 
       RowBox[{
       "\[Alpha]minmax", "\[LeftDoubleBracket]", "2", 
        "\[RightDoubleBracket]"}]}], "}"}], ",", 
     RowBox[{"{", 
      RowBox[{"\[Delta]", ",", 
       RowBox[{
       "\[Delta]minmax", "\[LeftDoubleBracket]", "1", 
        "\[RightDoubleBracket]"}], ",", 
       RowBox[{
       "\[Delta]minmax", "\[LeftDoubleBracket]", "2", 
        "\[RightDoubleBracket]"}]}], "}"}], ",", "\[IndentingNewLine]", 
     RowBox[{"(*", 
      RowBox[{
       RowBox[{"Contours", "\[Rule]", "20"}], ",", "\[IndentingNewLine]", 
       RowBox[{"ContourStyle", "\[Rule]", "None"}], ","}], "*)"}], 
     "\[IndentingNewLine]", "\[IndentingNewLine]", 
     RowBox[{"PlotLegends", "\[Rule]", 
      RowBox[{"BarLegend", "[", 
       RowBox[{
        RowBox[{"Table", "[", 
         RowBox[{"i", ",", 
          RowBox[{"{", 
           RowBox[{"i", ",", "4", ",", "7", ",", "0.2"}], "}"}]}], "]"}], ",",
         "\[IndentingNewLine]", 
        RowBox[{"LegendLabel", "\[Rule]", 
         RowBox[{"Text", "[", 
          RowBox[{"Style", "[", 
           RowBox[{"\"\<Period (years)\>\"", ",", 
            RowBox[{"FontFamily", "\[Rule]", "\"\<Open Sans\>\""}], ",", 
            RowBox[{"FontSize", "\[Rule]", "10"}]}], "]"}], "]"}]}]}], 
       "]"}]}], ",", "\[IndentingNewLine]", 
     RowBox[{"ColorFunction", "\[Rule]", 
      RowBox[{"ColorData", "[", 
       RowBox[{"{", 
        RowBox[{"colorscheme", ",", 
         RowBox[{"{", 
          RowBox[{"4", ",", "7"}], "}"}]}], "}"}], "]"}]}], ",", 
     "\[IndentingNewLine]", 
     RowBox[{"ColorFunctionScaling", "\[Rule]", "False"}]}], 
    "\[IndentingNewLine]", 
    RowBox[{"(*", 
     RowBox[{"ContourLabels", "\[Rule]", "False"}], "*)"}], 
    "\[IndentingNewLine]", "\[IndentingNewLine]", 
    RowBox[{"(*", 
     RowBox[{
      RowBox[{"ColorFunction", "\[Rule]", 
       RowBox[{"ColorData", "[", "\"\<Pastel\>\"", "]"}]}], ",", 
      RowBox[{"PlotLegends", "\[Rule]", 
       RowBox[{"Table", "[", 
        RowBox[{"i", ",", 
         RowBox[{"{", 
          RowBox[{"i", ",", "1", ",", "7", ",", "0.2"}], "}"}]}], "]"}]}]}], 
     "*)"}], "\[IndentingNewLine]", "\[IndentingNewLine]", "]"}], ",", 
   "\[IndentingNewLine]", "\[IndentingNewLine]", 
   RowBox[{"(*", 
    RowBox[{
     RowBox[{"ContourPlot", "[", 
      RowBox[{
       RowBox[{"periods", "[", 
        RowBox[{"\[Alpha]", ",", "\[Beta]0", ",", "\[Delta]", ",", "\[Mu]0"}],
         "]"}], ",", 
       RowBox[{"{", 
        RowBox[{"\[Alpha]", ",", 
         RowBox[{
         "\[Alpha]minmax", "\[LeftDoubleBracket]", "1", 
          "\[RightDoubleBracket]"}], ",", 
         RowBox[{
         "\[Alpha]minmax", "\[LeftDoubleBracket]", "2", 
          "\[RightDoubleBracket]"}]}], "}"}], ",", 
       RowBox[{"{", 
        RowBox[{"\[Delta]", ",", 
         RowBox[{
         "\[Delta]minmax", "\[LeftDoubleBracket]", "1", 
          "\[RightDoubleBracket]"}], ",", 
         RowBox[{
         "\[Delta]minmax", "\[LeftDoubleBracket]", "2", 
          "\[RightDoubleBracket]"}]}], "}"}], ",", 
       RowBox[{"PlotLegends", "\[Rule]", "None"}], ",", "\[IndentingNewLine]", 
       RowBox[{"Contours", "\[Rule]", 
        RowBox[{"{", "5.2", "}"}]}], ",", "\[IndentingNewLine]", 
       RowBox[{"ContourShading", "\[Rule]", "None"}], ",", 
       "\[IndentingNewLine]", 
       RowBox[{"ContourStyle", "\[Rule]", 
        RowBox[{"{", 
         RowBox[{"{", 
          RowBox[{"Black", ",", "Dashed"}], "}"}], "}"}]}]}], 
      "\[IndentingNewLine]", "]"}], ","}], "*)"}], "\[IndentingNewLine]", 
   "\[IndentingNewLine]", "\[IndentingNewLine]", 
   RowBox[{"(*", "start", "*)"}], "\[IndentingNewLine]", 
   RowBox[{"ContourPlot", "[", 
    RowBox[{
     RowBox[{"periods", "[", 
      RowBox[{"\[Alpha]", ",", "\[Beta]0", ",", "\[Delta]", ",", "\[Mu]0"}], 
      "]"}], ",", 
     RowBox[{"{", 
      RowBox[{"\[Alpha]", ",", 
       RowBox[{
       "\[Alpha]minmax", "\[LeftDoubleBracket]", "1", 
        "\[RightDoubleBracket]"}], ",", 
       RowBox[{
       "\[Alpha]minmax", "\[LeftDoubleBracket]", "2", 
        "\[RightDoubleBracket]"}]}], "}"}], ",", 
     RowBox[{"{", 
      RowBox[{"\[Delta]", ",", 
       RowBox[{
       "\[Delta]minmax", "\[LeftDoubleBracket]", "1", 
        "\[RightDoubleBracket]"}], ",", 
       RowBox[{
       "\[Delta]minmax", "\[LeftDoubleBracket]", "2", 
        "\[RightDoubleBracket]"}]}], "}"}], ",", "\[IndentingNewLine]", 
     RowBox[{"Contours", "\[Rule]", 
      RowBox[{"{", 
       RowBox[{"5.5", ",", "6.6"}], "}"}]}], ",", "\[IndentingNewLine]", 
     RowBox[{"ContourStyle", "\[Rule]", 
      RowBox[{"{", 
       RowBox[{
        RowBox[{"{", 
         RowBox[{"Dashed", ",", "Thick"}], "}"}], ",", 
        RowBox[{"{", 
         RowBox[{"Dashed", ",", " ", "Red"}], "}"}]}], "}"}]}], ",", 
     "\[IndentingNewLine]", 
     RowBox[{"ContourShading", "\[Rule]", "None"}], ",", " ", 
     RowBox[{"ContourLabels", "\[Rule]", "None"}]}], "\[IndentingNewLine]", 
    "]"}], ",", "\[IndentingNewLine]", "\[IndentingNewLine]", 
   "\[IndentingNewLine]", "\[IndentingNewLine]", 
   RowBox[{"(*", 
    RowBox[{
     RowBox[{"Graphics", "[", 
      RowBox[{"Text", "[", 
       RowBox[{
        RowBox[{"Style", "[", 
         RowBox[{"\"\<5.5 y\>\"", ",", 
          RowBox[{"FontFamily", "\[Rule]", "\"\<Open Sans\>\""}]}], "]"}], 
        ",", 
        RowBox[{"{", 
         RowBox[{
          RowBox[{"9.8", " ", 
           SuperscriptBox["10", "6"]}], ",", "0.038"}], "}"}]}], "]"}], "]"}],
      ","}], "*)"}], "\[IndentingNewLine]", 
   RowBox[{"Graphics", "[", 
    RowBox[{"Text", "[", 
     RowBox[{
      RowBox[{"Style", "[", 
       RowBox[{"\"\<5.5 y\>\"", ",", 
        RowBox[{"FontFamily", "\[Rule]", "\"\<Open Sans\>\""}]}], "]"}], ",", 
      
      RowBox[{"{", 
       RowBox[{
        RowBox[{"9.3", " ", 
         SuperscriptBox["10", "6"]}], ",", "0.041"}], "}"}]}], "]"}], "]"}], 
   ",", "\[IndentingNewLine]", 
   RowBox[{"(*", "stop", "*)"}], "\[IndentingNewLine]", "\[IndentingNewLine]",
    "\[IndentingNewLine]", "\[IndentingNewLine]", 
   RowBox[{"ListPlot", "[", 
    RowBox[{"data\[Alpha]totvsdeltaIndia", ",", 
     RowBox[{"PlotStyle", "\[Rule]", 
      RowBox[{"{", 
       RowBox[{
        RowBox[{"RGBColor", "[", "\"\<#364958\>\"", "]"}], ",", 
        RowBox[{"AbsolutePointSize", "[", "6", "]"}]}], "}"}]}]}], "]"}], ",",
    "\[IndentingNewLine]", "\[IndentingNewLine]", 
   RowBox[{"(*", 
    RowBox[{
     RowBox[{"PlotLabel", "\[Rule]", " ", 
      RowBox[{"StringJoin", "[", 
       RowBox[{
       "\"\<British India\\nOscillation periods of autonomous \
system\\n\[Beta] = \>\"", ",", 
        RowBox[{"ToString", "[", 
         RowBox[{"FortranForm", "[", "\[Beta]0", "]"}], "]"}], ",", 
        "\"\<, \[Mu] =\>\"", ",", 
        RowBox[{"ToString", "[", "\[Mu]0", "]"}], ",", "\"\<\\n\>\""}], 
       "]"}]}], ","}], "*)"}], "\[IndentingNewLine]", 
   RowBox[{"PlotLabel", "\[Rule]", " ", 
    RowBox[{"StringJoin", "[", 
     RowBox[{
     "\"\<British India\\n\!\(\*SuperscriptBox[\(\[Beta]\), \(*\)]\) = 2.16\
\[Times]\!\(\*SuperscriptBox[\(10\), \(-7\)]\), \
\!\(\*SuperscriptBox[\(\[Mu]\), \(*\)]\) =\>\"", ",", 
      RowBox[{"ToString", "[", "\[Mu]0", "]"}]}], "]"}]}], ",", 
   "\[IndentingNewLine]", "\[IndentingNewLine]", 
   RowBox[{"FrameLabel", "\[Rule]", 
    RowBox[{"{", 
     RowBox[{
     "\"\<\[Alpha] (\[Times]\!\(\*SuperscriptBox[\(10\), \(6\)]\))\>\"", ",", 
      "\"\<\[Delta]\>\""}], "}"}]}], ",", "\[IndentingNewLine]", 
   RowBox[{"ImageSize", "\[Rule]", "400"}], ",", 
   RowBox[{"PlotRange", "\[Rule]", 
    RowBox[{"{", 
     RowBox[{
      RowBox[{"{", 
       RowBox[{
        RowBox[{"8.85", " ", 
         SuperscriptBox["10", "6"]}], ",", 
        RowBox[{"1.2", " ", 
         SuperscriptBox["10", "7"]}]}], "}"}], ",", 
      RowBox[{"{", 
       RowBox[{"0.0355", ",", "0.0425"}], "}"}]}], "}"}]}], ",", 
   "\[IndentingNewLine]", 
   RowBox[{"FrameTicks", "\[Rule]", 
    RowBox[{"{", 
     RowBox[{
      RowBox[{"{", 
       RowBox[{"Automatic", ",", " ", "None"}], "}"}], ",", 
      RowBox[{"{", 
       RowBox[{"xtics", ",", "None"}], "}"}]}], "}"}]}]}], 
  "\[IndentingNewLine]", "]"}]}], "Input",
 CellChangeTimes->{{3.750350548649296*^9, 3.750350571668673*^9}, {
   3.750351054134366*^9, 3.7503510867363787`*^9}, {3.750351125100222*^9, 
   3.750351155611237*^9}, {3.7503511866856623`*^9, 3.750351250528165*^9}, {
   3.7503513401525917`*^9, 3.7503513589723663`*^9}, {3.753794544163128*^9, 
   3.7537946256144238`*^9}, 3.7537949063425303`*^9, {3.754139845205872*^9, 
   3.754139878019158*^9}, {3.754396831261219*^9, 3.7543968510276003`*^9}, {
   3.7543969180917892`*^9, 3.754396967984722*^9}, {3.754397007249373*^9, 
   3.7543970444473677`*^9}, {3.7543970869090557`*^9, 3.754397177144806*^9}, {
   3.7543972903433943`*^9, 3.754397326291007*^9}, {3.754399309237731*^9, 
   3.754399333879521*^9}, 3.754399372364542*^9, {3.754497821614965*^9, 
   3.7544980127533484`*^9}, {3.7544980730389853`*^9, 
   3.7544980793317327`*^9}, {3.754498116008769*^9, 3.7544982169537897`*^9}, {
   3.754502000123962*^9, 3.7545020044494762`*^9}, {3.754502083540379*^9, 
   3.754502194197473*^9}, {3.754502651318478*^9, 3.754502651541157*^9}, {
   3.757682524592359*^9, 3.7576825529912233`*^9}, {3.757682583742848*^9, 
   3.7576826197332373`*^9}, {3.757683962263146*^9, 3.7576839903397303`*^9}, {
   3.757684023334241*^9, 3.757684083010894*^9}, {3.757684434602997*^9, 
   3.757684438206588*^9}, {3.757684475373989*^9, 3.757684544434546*^9}, {
   3.757684613142111*^9, 3.757684704014913*^9}, {3.7576847554365063`*^9, 
   3.7576847977276487`*^9}, {3.757684858986822*^9, 3.7576849494809637`*^9}, {
   3.757685865149888*^9, 3.757685877233811*^9}, 3.7707290812677507`*^9}],

Cell[BoxData[
 TemplateBox[{GraphicsBox[{
     GraphicsComplexBox[CompressedData["
1:eJxd119ozVEAwPG7JUUeKIZCtEl5ozUPNCbFah7mbaXM7I+waZIHFMqfJ2WT
kuaBGSmlFSLKnywvmuTBWEkUYllSTP7+Tvr8ztn9dW+3T+d3zvl97325Z0HT
zg0tpYVC4Uf2Dp/haq5qrBmpvznvyKdzK2u7K2rf3Y/O2L11/ebcwzfahz8O
RWfDFe3NTbnbsxtGR6Oz22907tuS+292fZ3YnHtdtsGe7uiubMGxuS25X2YL
7L0cXZ7t97uyNfeObL8D96KvZ/uV1LXlDn2Hn4936K1+NDB9e9X5vJf1sl7W
y3pZL+tlvayX9bJe1st6WW/q0HtixbPJ9YdiL+tlvayX9bJe1st6WS/rZb2s
l/Wy3tSh903/68Kyx7GX9bJe1st6WS/rZb2sl/WyXtbLellv6tBbuejztzkz
e/Ne1st6WS/rZb2sl/WyXtbLelkv62W9qUPv0Z6fI6VNsZf1sl7Wy3pZL+tl
vayX9bJe1st6WW/q0Ds0bdLbD1diL+tlvayX9bJe1st6WS/rZb2sl/Wy3tSh
d/GxsheD32Mv62W9rJf1sl7Wy3pZL+tlvayX9bLe1KF3/6/yJ9dWX8h7WS/r
Zb2sl/WyXtbLelkv62W9rJf1pg69g51LBs4cj72sl/WyXtbLelkv62W9rJf1
sl7Wy3pTh97576tvHxyKvayX9bJe1st6WS/rZb2sl/WyXtbLelOH3l0b6/pb
y/vyXtbLelkv62W9rJf1sl7Wy3pZL+tlvalD78OnDZfqOmIv62W9rJf1sl7W
y3pZL+tlvayX9bLe1KG3bG3b2aW3Yi/rZb2sl/WyXtbLelkv62W9rJf1st7U
oXfbnd0nZ024mPeyXtbLelkv62W9rJf1sl7Wy3pZL+tNn3fh/saaU1Puzh6b
Gv9fctjvQVfbuPEwn82/V9Jxuu9V/P7Y/GIX75+e/8J4et4M48XPb73we6xp
aKxZdXV5T/Wf/+fR3mttuY3P2PQle/Xl4+x5i+en5+Ewv3h/840Xnz+tZ/3i
/a33D+b3Oak=
      "], {{{
         EdgeForm[], 
         GrayLevel[0.8], 
         GraphicsGroupBox[{
           PolygonBox[CompressedData["
1:eJwBCQX2+iFib1JiAgAAAKgBAAADAAAA4gIRFQUGEgIDEwMEFgYHFwcIGgoL
HAwNGAgJGQkKFAQFKhobGwsMKRkaIxMUIBARIRESJBQVJRUWKBgZ7+XkJhYX
JxcYHQ0OKxscLBwdPy8wRzc4MSEiLR0eMiIjNCQlNycoMyMkNSUmNiYnLx8g
MCAhOCgpOSkqQDAxPCwtPi4vQTEyIhITQjIzRDQ1OiorOyssQzM0RTU2gHBx
RjY3f29wTj4/Sjo7Szs8Tz9AUEBBU0NEVUVGUUFCUkJDTT0+Y1NUVERFYlJT
XExNWEhJWUlKXU1OXk5PYVFSV0dIX09QYFBRVkZHZFRVZVVWd2doSTk6aVla
ZlZXa1tcbV1ecGBhbFxdbl5fb19gZ1dYaFhZcWFicmJjeGhpdWVmdmZnempr
SDg5e2tsfW1uc2NkdGRlfGxtfm5vWkpLgXFyzb2+hnZ3g3N0hHR1nIyNh3d4
inp7i3t8jHx9jX1+hXV2iXl6jn5/kICBlYWGkoKDk4OEloaHmIiJm4uMkYGC
mYmKmoqLj3+A8PjnnY2On4+Qo5OUoJCRoZGSno6PpJSVp5eYqJiZqZmaqpqb
opKTq5ucrJydrZ2er5+gsKChsaGisqKjlISFs6OkuKiprp6ftqant6eotKSl
gnJzuamqu6uswLCxva2uvq6vwbGywrKzxra3yLi5w7O0xbW2v6+w1sbHx7e4
1cXGzr6/y7u8zLy9z7/A0MDB5sXUyrq70cHC0sLDybm618fI2MjJCBgXvKyt
3MzN2cnK3c3O38/Q4+IQ3s7P4NDR7ejS2srL28vMAhIRAxMSCRkYBhYVBxcW
ChoZuqqrCxsaDR0cBBQTBRUUDBwb5B0OECAfESEgEiIhFCQjFSUkFiYlFycm
GCgnGSkoGiopGysqHCwrHS0sHy8uIDAvITEwIjIxIzMyJDQzJTU0JjY1Jzc2
KDg3KTk4Kjo5Kzs6LDw7Lj49Lz8+M0NCMEA/MUFASVlYNERDNkZFN0dGOEhH
OUlIMkJBOkpJO0tKPU1MP09OQFBPQVFQQlJRSFhXQ1NSR1dWPk5NRVVURlZV
RFRTNUVESlpZbn59TV1cTl5dT19eUGBfUWFgUmJhU2NiVGRjVWVkVmZlV2dm
WGhnWWloW2tqXGxrXW1sXm5tX29uYHBvYXFwYnJxY3NyZHRzZXV0ZnZ1Z3d2
bHx7aHh3anp5TFxbbX18b39+cIB/cYGAcoKBa3t6c4OCdISDdYWEd4eGeYmI
eoqJe4uKgZGQfIyLgJCPdoaFfo6Nf4+OfY2MEyMigpKRhJSTiZmYhZWUhpaV
ipqZi5uajp6dkKCfjJybjZ2ciJiXnq6tj5+ena2sl6emk6OilKSjmKinmamo
nKyrkqKhmqqpm6uqkaGgn6+uoLCvssLBu8vKpLSzobGwpra1qLi3q7u6p7e2
qbm4qrq5orKxo7OyrLy7rb28s8PCsMC/scHAtcXElaWktsbFuMjHrr69r7++
t8fGucnIusrJvMzLg5OSwdHQvs7Nv8/OwtLR8Ofmx9fWydnYxdXUxtbVwNDP
yNjXytrZ6+QOzNzbzd3czt7dz9/eHeQe0ODf8u7jy9va7uriEOIR6ODRpZWW
5OUe+fHhvc3M8eno7ObU6Ong8+/r9u4B4uoC9PDs9fHt5ufE0ujR4+7i9+8P
7vIB7PDm7fHo7/MPxebE8PTT7vbq6+/k+PDT8fXh7/fl8fnpl2heKQ==
            
            "]]}]}, {}, {}, {}, {}}}, VertexColors -> CompressedData["
1:eJwNl3dcje8fxtslGS0USpSRUWipuFJSGlRWKFIoKQkZTaPMqCiF0EBSNAil
IkJJ/dDuNM8ez/PI+Kok/e4/nn/O63Xu85zP57qv633p+YZ47JaRkpIaIo8s
eayTPlp0P6GQqP47vzhDAi2HL8W68kKc6GMGVw1K8PfVD9NH/hQKa9Sp9c9E
OHzcOy9IVoL1c7VUxVUULO7tdVOfI4GyqV1if7UIZ//6q9y/ROEp+2rrUmsK
o90T1j1cJ4TqF+6P12IJPjkNRT5UpNHveD6yVsCH3dh7rOmQ4Nnw6oLBchrd
Q2PbTxvxoFWwJLS2UYTJG6f/Tv9HA7xLddMSOQjoTh/+EylEQdNx+XhrBuyg
AleVf32Ima4276GmADeW/1m7fjeDTj+nawVevWiw/Xhcz5yHnI7SupmrGYwJ
NB2QzeyCwuHdVewDHLiuPH7p7FwG794vfJtQ0IHZL1R2fH/dh4yEK8E+Kgzu
vSs0uabShvdPKmu13/bgcsP9PrkyGg+zfgfEJjcj3S7QnKfcCWH+lqTJXjTW
WW5yKLFoxGXz5AzbqDYsX3dts7cMDb6DS6p/BYX2yiqrZh8J6NGJzmWFAiS/
v8sv16OwsPTU012eFPwaMtt7joqgIBu9QdVQAsUkU918sp+iQvPYXkqM9mWG
3B+yYhwUL7M2yKWwNiU1kaVFQcdbyavighDW+RWJ5+QoeHlh5VEBBcv7aXdL
5wrgPHXujLGBEvAzbHz2P6AxuK9QZlsYD14umxWDxonx8/sa56W/aIQEJBSq
f+VAuue/ksAnQrydGuH8bAkDqVrPKaqr2MgIn2TwY7cAaw64N10OZOCw4sya
SXd60R9tmWV3mofYAe1pWs4Mrp7TjDPS7caKre2J5qUcROUtDl6xkIGHavnO
rDksJMwv9vggz0bIGps/nRMZqDCLp9sdaYPXCTdq9uJeOCdVSpfW0lhw+Mna
3UPN+P0gzLE7qxOqh81MNffRcE38d1D/eiM23JI8Oz++HUzsF1HRRBrsxtm7
J3ygEOG3dGj+DAlEcYbxDtsECP5U/rLYmQKzbdEn2pFCpPvKeY8tRBi9zeox
cJfAJ8X0+6p7FILTTprLF4uRU2uYmG0nRrquzcn+agpK1g9W6g9IsGOSLhP0
Xghm0bnIZB0KZ2RfP2XeU7j0aIrT/3wEmOLuWRp7SgL3d2zPzvM0jHkzKztf
8rDZwMLnpoMYXsULlhSKaAQFfLxzT4OLeo3lvlvFQmRYM4dqiQ71ywufVcay
Ua3pmropQ4As4XFOwC4GtY7b9Maze3H1jLmpymce3uottdd2YxCbInth9+1u
+L9kzzSQ4eJx3ruVo4sZdKT+dH6YwcLS/er8ec5svMlzKvLVZKDnOFmtqrcN
Cd+axN4ne7E0KmZJfDuN0OuCbMUdLchQXvfmj1UXOpJqUo3CabwycFZ0+NOI
XQ6nNHoy2nHTdI6Bni6NuTdT7Vs+UyjZoZ1R3C3GNVbUlyo5Af4z3/1n7hEK
QWmOiQ7LKESPqVN/OSgEvzssOP+YBLGXblY+uUZhouY/s+gjYowunV4pHyvG
tAlc6zF9FNItPBerNBGdUmsrXsqI8NhghMezoFC7Xsdrwn0K7xU3hhy+LsCv
oobv1jclWK3+ROtvII2FU/Xej5Xl45DekfItp8Q4pJFmq95D48MN979Nm7kY
n1A2WKcnQtzn57Pe6TDQXfSv26majdTTx599aBLA0tx/77etxE8Wpyy+btAH
taLo5KjpfFxXf71/9kYGgdq6Jbk6PZjwe1HyI2cu3HIOLvpoxmCmXGTtQ+1O
aNXH/9FOYiPXT7X4uxb5fINRjZpLO/LDHAJNvvYiOqyrI5rs/ap+d3Pwuxa0
DX1zWdHShVRfP01/opOgeuulul5NaGgNl11t0oG1k3O98hbS6NIv7C3voOAh
/vZxV7oYxzIKnGc94mOHaI/9yzvEf58FxMXPoTB/T/Cp9c+F6H/aMz+H+Lje
7QulA2cpuOHAMkdLMf4y/IiXRWLI/cjOlO+l8Org/DNTsyR48+zWlXyIILvR
Xi56PQUpqyfFrbEUNDZvjsz7KsBknZ0tJk8liHor8PjkTHz75zye2ImPGyeK
9+ZWiNFmJ6/m1URjYvgxs7s3uSg1vR9ZtUWE/OtvRh5okDkbhhcGyHFwpVtf
uWiMEMFWVeY+7gx2LnueVrq3D07ykxfd2MfH7MsuVcvJ/AcY9ofROz1ghX4f
25jCRd0Ng813rBhMCf+4OCelEzM/ng9Pb2Xj7+qL0y6QPRq/EkhZvWjHrddy
0fmz+hBwJt8vaYjG5+F2rxsLWuEl05aRH9qNtFPDY8vTaCSV7TEqqGyC4z6/
zqqaDtRIN3PdrGkMnYrjvOVSUE64/mP5FjFSwuVHd2/g47fhbhN54rMLq2J5
m0US6FdkRenuFqL072vPKbUSKA1fGz/xOPHtcG73jhERsO2o35FWMVaF+LVM
/0oB1lPeO+6VoOnKfUfbKBFCW00nbd9P4Y62reFqPwr7K14IjqgIUa5jEx5c
L8EMxw/5zgtoOC/9+V/kVT6+DXx7Ez8kxszLp5ZeIH749eiST5q9XFzwPPLX
+ooIXe7fsw4rM1D48mOrtj0HJU6OPhoQ4qmn6nCZA4N/BXYnQh/3gVqaHbmr
jA/7ItM9PjsY7KhwrTNVJb4dOKc8lZz3ODamN9qGwW+ZWCpLtQsjZyu2FOpw
8FnaSXXBLJKDiZ0nDeZ04GrmOpmKg+R+3L5w2UGRnC/YWJ6Q3IoUw+Cza8b3
4J+HMWsRyZd5z/VXDOk149OqswqbtrPQ8TddXY3op3ZopxTFEF/ImRa8TFOM
ObmPq07/4UFlnNA2qJjCDNdVy30eSlDQ8rhCpCoE55L3SpkfEpjpJnOH9xIf
VuQVVL0Soe6y5sf0ETHK64eCxhN/DpipptdkJMHa7HmfYl6KsKflsu/Z8xRa
Qx4abllJ4adA3bx9tRCsh3MHBHwJVGcFfjimQiN+J4dT3clHpdOAsYKZBAvM
Ms1vVRI9Hwtbs8CA5Nkv4ys2dSKkDE8oniNF8itaRdv3DAfilMzEn4eF+DZ3
+vbR5QzOV8lPf/uzDz5Lnin2jBFgWUzh2cvEt0PWHYgd9OjFn+auvpH5PDT8
bP8WYM/AU8wOzbzchS18rxTPPRwo9kYVtc5hYEb/T2HW7Q44OSVr/3rWh+ub
sl6XjiW/G7z6tNtIKxxn72BNye/B0zcbua+e07j19WveaFwzDAttB+X/Y+Hx
mRCbb1toFMsPMaZDZM6DK4M8PpN5ZA0sO3KHB2PtHcrfX1II/KxzPpPwgIFZ
ya/8CgG4M2ba+U8luuzx8SrbSnT79d60wJMi+FvKFRvrSxA4oyenpYSCoen1
xLL/xKD3Z04L+CNCRJm1xfBdCvP8r6lO0KXQvDtitOmkEHl1qcH3pCg07Qq3
9KCIr9u8XeY3QwAtw7BH/nsk2B91+NNQPo2O53ccxYE8ZNW98muQE+NhYfWH
qv9oXM5NNrWt4SDu1kCkW54Q0nodYxaaMPh6x7ugcBkb8QmGu1S2CtB46X9u
NXsZVJeMGeeU0gvX0OPvFI/xUF3qnOftxMB0jq7zfZVuGHlvNUl9zMG4p0M6
lxYwWHRh3Vy1SSykdghLSob7kB3YPmRCOETphLdLz542jM07syrBoBeTtkdf
CPlA49I1hf9Vi5ux2XiLeXN8J+Q1bKqFAYQD+24FZcmS/Iyf+/f0BRG0L/p3
mtnxkDHyeG7yOwr2n4tyJhOOMyjd88gvQIAAD/NPa+wpFFsXJToRHnmmMidy
o60Imms15ps4S2ARG18dlkN0a/h2aLBMjEvzu13+LRNjdv9Npuw1BVXz2Uv2
/JVgY8QvXlCFEEvNpORztMl5pf3JLXUU/O//ve3nKcBLtQtSbdES1JSHbT10
mczZru+gRxEPGsEO2cIVYkiLYqJtJTTUk1qlK5S58JLaqbqQLcSUOp97doYM
Bh8fU9wbwUbU1dSzWWkC9D/+34J6wtWhfd+CFrT1Ytck6ZfPq3n48ebRMu91
JB+pdrWSi92Qy8l22D/AwSuWWaQL4RDfhd7Tfl9mYfjaxTzZlSRvn/M9S0ku
cGe6Va740obopqMOBWG9CMqJW7KilQb1qVbJ2a0FLsprt3ww6ML0TwlD/47S
mPMk0nrJeBq8pvfStXYifLZ9L6rkcWES7WWz6X8UzFUyPSuFYsywilujpCbA
vklTvfJDKMQ0NafkWRH9TVw79gThibLjU9fnHpQg6JDbsDiNQqXg3IL4GDFC
LXNO24eL4evzivehk8xRO63Jq12CA/d+38keEqKhX5qiTYjPCBu85PIoyPmp
zvuZKMDMA9Z1Z1Il2Om9iH07hIajfu4J/0EeZFxPJiQdF+Px0qD9ub001tcN
9jS5clFoemnVRS0RLK70NNvOYGBt9aezp4wNt56f42Tqyf2QTe/d5MUgTmnn
s8ypfUjwDZw5UY2Pa5oZb/w3kJ4SHR/2ZWwP7J13intsuLi9awulSTikvWHr
3K9Kncj3uMjqOcOG5yKNkdWEQy5I68SHWrcjfLl0zP73vego07ZbIKChx2up
Tn7WAp2Vr2R7X3XB+tQR6yVnafiqJPUb/6JQIXYRlNYL4bGxNuZtNOGnY6WD
5u1kji57rZLui7EmcaNUCsmT/n6b2KQbpOc1nzjeOZ/CbY1fEl6VEEdyQzZd
uSFBj61ejOkFCgmxKpwDhKd52tlXNfLFcLOo5WizKVCbuZm3id/Pluv/GWEm
gtG0u54R6yj8d7d1fAfxbydPwXKNjwL4ah3SCiskvj1vVCPCjcaSPZMsF9jw
8VJF63DdUzFSvbwX/m6m0c5auyI+iQvhjIlTgt1FqNS+tMJwEoNHq0fHCP+w
ca5mb1y7tBB35siIPnowOHLHUSF/Rx+2fRL6q/vwsWno8v6oLUS3wX8Wj8b3
wEPLwpa5wIWPm8lVkSUD9Xd7M3NPd2Lh6Mgil3o2snbaKnRPJ/1l8raw8Aft
SKnWHmmY3Adjmzp9ywEaTgqtx+9Ob8XtKW+pmdu6ofQtT3zqGg1Zvef+O8g8
2St1a6M2kvf57jjfaRIXvt/V/y3jUDg22aDhoh/RY/e/TllfPox+nBFcJ75w
PTSd1UbysDnheurjUCEqKvwPfH8jwemi4KgNERQGDra+zlYQQ3NswMFXX0i+
Fm6TXtZEOHBJoyI3VAIut6F08JAISkOJ59wCKSxJs9PZFEBhlRnHvVaWvId9
wEg24ZpEa990hcU0ns4PPpp9jo97muMepvWLETBYuXZuHY1KSVUar5mL9daF
aU3nRZg068aJIZJTzwJulZ+24qCcf6bM0FwIn0X1P+auYeAceybW9W4fJi6H
XPVjPqodX+y5vZ1Bzf1GlUxF0kNy4mNukvOmDrumfADpNdWfqJjRTuLPFmlO
GhyEGlHJ0TNJD/26t+SnZgcMWTFn+wL6kK7lrZmtwCCdlZkbGdeK34sdWVcH
ukm/TPL7fo/GsS+rzhhXUjBxr59/hyVAr+v2pbvzOdgQIJD2pincO2kblKsr
RrhjS/laJcL768bG/C2k0KlSrzX6RIJuxc9bM3QIN7zpk9RIJJgTKpnuEES+
t3Wih16tCI3c9tPNA2JMXilJNyI90CSvZfishQQ/chNZ04qJT63aULU/jsKY
iEO/jqwm94O/RaixgnC6MitBgyOBxOSRlo0qDT6ToPf5Cx+aeWppwwsksHU7
5YfXNKa9X3ico81DZ9jz7rdvRKgXzLQqlGZwIvTpopJIDmqvXD09ECSEaJ5C
7gEyt1WhFrvOifqwwkEjSv8fHycY4+aPfgyeqDxQWremFyxeTZdoBg82d7mT
C1cx8K53OeEZ2YX/nJXVu7ZxsP+M4ce5hENSH4bva4jvgLuLa57coz7om534
o072G2oY06fLtOLDlmM5Zik9cDlgqRRdQmOH0tt5WVkU9I18ozRID05Rs3JQ
WcmBSvjEl5kDFBxXz3PldYjQ8zXFNeQR8cdh4fPIMjKX/AXi7YclcNjK510k
93zNt4ZZUzUprLjsd0rFm8JcuwfKfJKrwQstazx1CH/rPhoaeU7h96ND4Wf/
idHj2rJR0i+C/Zh0t9YMCqKZd/ot9SlUWSkkDx0ToqDUtv8DyUv+mC8Gs79T
oDXnf54yRYAQR8HRWl8JDHVOPoouovHC8sPRcz48NLavHr/8rwg8+Rlj15L7
u51rcz+6kgObgZbXK7OFONwneJppyqDhkzx3uxEby9XX7DZfK0BCgpgrQzjE
0PDpuYsXe7GkJzubFcTDrak/bbKJ/hX1Mtlmf7qwLfK/u/J3Odjq+OJD53wG
C88qOt6QY+F+csT44u99+LxlC/vSBJKPNoFliZvbSC9OuKWo3YtD2set5r2j
4XZVTaf4DIUQmdedjWw+tvk6fjFrYmOivCxfSYZGMj6fskwR4ZBb1Ngd7mTP
hzcYTSV8nHXzl9GvpRL4hN6t3RdGevrTd6fFKyhcuBH5PtuVAj812p5xFkHO
3MHV2V4Cz99dG7NJ7/mm1rOv560YZe+jLfyNxdD5GxF/sZxC8taT/hnSJHc1
Tw8cfypE4zw5+1eTKLiGT3Z//pnCnlmqWnJuAuyek5RsHCHB9QHHCtmrNH4p
x1m13ie8N+/RZlszMZRbNl38StFINS8KY0txYRPY5TW2QwidqV8rXpL52Eqx
Ts04yMaD9pCNQyRvl0ekxxj5M0iKd73q2dCLFcX7Zh0q5aH7qql55loGFts6
8nSOd+NheYj3e4qDKKffBTeMGRxK6I7eGsVCNUv+rMSMjXceFyQTCYd0uWxu
/1LVBp8shdqJgb2oGuLt/En67NVBJ/XOyxTyXToXLTQmfLs3yORcoxCpugb6
d15Q2KEdMr/rBPHJ2QvcxxNfoeJMlPcnN2HGWAWu1vkO1Om2HxhjRuPJ/Zwr
LQGNOD+Pulb9rg3KT5+4xY6h8bZOt6dHSHz54etzIzeE6Ntk9eSRBxdx9jVR
z5IplOxMi8/TE2CkIy33izIHSVDX7W9ph9PRa6x6yz6I3HuT9P7RaIm7sufw
uA6wHMf7dfv1QaYm8KQV8cO4ZoehQNJLIzSLFmtYEG6/+UK58SfhGK+8k2Z+
TdDn2bz9taIDr18IdEoX0RhT0jk1hEWhcYJu5svtQuys2MRx1+FCnL55Ump8
G6SkO48MruzF5pnMXuV6GtYGyepVJI+MxwSd/fqd9LXwVcz6A0IkrZxud4DX
CLUVDx3DT7YjIkrsqzSNxvBIwEVfMrdRTaOp16sECFPeE1yTwsGEjHHjCpzb
kTZfwVn0pRfhk/uUDohoVLSUVS5/RmHnzoLFDYkSbKBvOuv2C2C5V9Z7Rn0j
esfkyXZ4taO1RPfEvik0BjwzhaeKKAxyzQxrsgQYcBl/QzqCA0P7JN7CnDaU
mrzPH91I+OceJRn5TOPVyMnuoHsU+upZlvuIjstKlRf3xwqRvv7B9tdujZge
Lb08IrMNNno1Uv3y5P9K/wp4folC+MC/DFcZAb7vOr8p8Rsb5eeCi+7uacfe
7Kxv5vxehLw8nRVK0/g/iyT+kQ==
       "]], 
     GraphicsComplexBox[CompressedData["
1:eJxl2AlUFtUCwHGg1FwwNZGyNA0NME/kBqHk7YJrYYaSHp6WzCe44xaRomAW
ilRYCrk/lW+R15M0DDHU3B5oyaIFAWouKOYSuaaRZL4ZPf/vTl+ezun8zqz/
mTt35qOzZcaIWA83N7cf3d3cjP8b/2ICo2VdxNcdF/2SJYYu7zL05/3KOpdP
GqY5fSI/7sTlamV9cZe4GIvTcfoKV68q66vnz5o33ul7+r+bjWOcHqIfIGG5
8jJ9h/UdYp0+ru8g8XNlH/14d3tPcHqafrwF+5S368dzD5/otNGXUvV3G739
DxW1nRpodfZiejG9mF5ML6YX04vpxfRiejG9mF5ML6bXbKP305DyZhELVS+m
F9OL6cX0YnoxvZheTC+mF9OL6cX0YnrNNnrP5p5xCypRvZheTC+mF9OL6cX0
YnoxvZheTC+mF9OL6TXb6O3te+X2U942Zy+mF9OL6cX0YnoxvZheTC+mF9OL
6cX0YnrNNnoXr2uo87CoXkwvphfTi+nF9GJ6Mb2YXkwvphfTi+nF9Jpt9Fa3
bnruYo7qxfRiejG9mF5ML6YX04vpxfRiejG9mF5Mr9lGb7fUdsfKfle9mF5M
L6YX04vpxfRiejG9mF5ML6YX04vpNdvonf+nz5G8ULuzF9OL6cX0YnoxvZhe
TC+mF9OL6cX0YnoxvWYbvWWzehStSVe9mF5ML6YX04vpxfRiejG9mF5ML6YX
04vpNdvo7XSh/673qlUvphfTi+nF9GJ6Mb2YXkwvphfTi+nF9GJ6zTZ6Z48N
z53g43D2YnoxvZheTC+mF9OL6cX0YnoxvZheTC+m12yjt/D7qOzw6aoX04vp
xfRiejG9mF5ML6YX04vpxfRiejG9Zhu97QZP/HfPAtWL6cX0YnoxvZheTC+m
F9OL6cX0YnoxvZhes43eKbvjMx5/eJOzF9OL6cX0YnoxvZheTC+mF9OL6cX0
Ynoxvebz7To/Wn7WYu8T9a3U9yU2jndg2cS/LTe2x2y/z336Kscpdf0w27va
9fjm33/GcvPvTWO56/mzP+N+DIiKli9v7beu/18Pfo/a8iY6zXKvcdf1/xzO
5Zjzdd3e/HvY2N71+GzPctffn+yP/bsen/1N153dRHNeT3xhYcmjp8YoB/9+
rFHhpge/R/wzNHmy5rfrn4TYnA4Y7XHxnVTl+5v/oFwuO1TIDnanu+7odth3
kvK73V/c5/nVg/k8p6NFPuk9MufYEIfTcR9HW/dmKHP9OT/6Mb9HMb/X8EfT
LjR8fl31uNr8e8Sw+XvdsPl71rD5e8+w+XvIsPl7wfB3WQPzb95Vva42z/eG
zfOhYfN8Ydj1frr+/nTtc33/m4+/pJsmAx+NSb526sHzNXSmJs98N2Xu+Icf
fK82y9dk/IADL/b9xX7/eMUNmux479teX7RS8zPj6Sd9/wdro+XlyaErc32U
GZ+cD+ON88WcT8jp4ekrp6vzZzyyPmb9pZFvfpBUYHVeH8YfvZgevw0bIxoC
1PVnfLI+Zv3EtlsG1ySq9Rm/rI9ZvyRt10uHih74+f+q8ct8bZ5PPpYW5/PK
9TLPf0bf8vs3Rrl29aglzTLV+Ob55Ppg7ueSlFnxlf7KPcWcGUOH25zb8zyz
PWb9438k60NOOSVvUWzAGrU9zz/bY9bvPsN4oJUr/TPGeJ1X4yv5fpC6fkeN
4f+G8jP60xW5UT1PzBdcf8z4PFhw5PlOgcoz440jOpzbM7+wPWb9xwNOdmm8
UPnApXNPz92k7tdU++X2dcUOZ4/57x2GzX8PMMz8wf543jHPO9fT/PcI437z
PHJ9Mctdn3fGD+u7jieeT8Yz94vrgbn+3C/WZz7h/Jkf2L/r8854Z//m+dzY
nuvJ8RgvbG/++6hxPXkeWG7+e6KxnOeD82W+5niMN5Yzf7Oc8cdy5nOWMx65
X+b3r9HP88b5mb8vjPNjfeYHxh82f68OS1Xjjf2bx4dxfjyv2HW8cT39em/x
+vGW+n7IS6l9LqqFur5+mW+/1t9HXc+fss+WnAlW75c630NZYzPV+y+secGM
8M3q/Tes4susP/ar91/6jT63x1f/8/0zeXngtQHH7WJbm8Lksb3U+8w73b1x
dR9N5r1ZMuzTvVYRca2lJeQbTVaVrxV7ku1iy8B+XkP07ROzdo721/dnc1iP
5NyLlr81TUvc2kI/X7fTYXXumgz7zvdQ87ZWkVx50PtdL/35qi8++XakVUyV
6X/97KfJY6V+ky/r46NHSHVkfYImG81cun3VCpuwT/ZIaZeqyZZBt145U2wT
8dlps5M+1GTkiqCTD1XZxLaTwRXu6zWZdPHI5BnedpFRtux0Yq4mRySsbFEz
2i5iu3u2eP+ePp8MKi/NjHKIWb9/MPP9lhYZeSImvM1HDlGxomFAq8csslXi
pdYNqx1i3lWvl5Y+a5E9M8sfnXJcPf8hhd8X+PhaxSOVbQJ3J/3z++ObsvV/
XbhpEz2aPNa3rJH6Xvg1aNP0hKf++b3QYZ37rDX7HGLbtDuljQaq+aI8Zk59
zTn1PTDf/6v0eSGafKvfyEHDfrSKIa/0HK+FaXLIuIrdg+usYkNAwoK64ZpM
2xoV+j8vm3jCY+qNd/T78Wpx6IK9+v0o6xxS6lmnf0+EzV/Z6QmHOJCzonHN
eU2ubFfrc+lhh0je9lt8n/poGTk0vvbIzSwRM3y9Z4W3ev93s+53FLXXZOqZ
pzd2nmAVlXPc+gY+rd+fuaFDNsdbRW5V2M8rn1fv/9Frc9vn9dTkad89I9pv
t4qSkQHVP21Q7/vOoRtzuls1eajpIreIrnZxNaI8tShbk+Mr5kTbg+xiR9Dg
6M356n0f3mj2nZBd+vj5dcupdnPsYsnRfc8Flar3u3eER/bBMk0WrD6bseBr
u/i039AVF3zV+3ygfe21z/wt8qDfmsyFtfr97OWZNOoFi3T0GPfZujsOUb/n
w9ca3NR8PCVm8fVenvrz0fp4fmywVcS/tiguTB+fNyraV/2w3Cp2Znzbu3qM
ep8fW/3tjXOva3Lty9UpDY/bxJ9xO1/eHaXJCXsm7rvexyZGRg3ISRqvyZx/
ZV3zHWUTyV2u18x5S3fTNt0KBurvj+pVE7Jmq/d72M2y839M1WT7RGuHabNt
4tTeZrteiNOkdXFpZWyCTXg+61+XNleT/fw6dvLdYBN3K7ZV+aap90P3A16t
DrynX6/6xBmH8/XjfSFSMvX5oaRJ6MZl9TYRcKrm8pdb9ftl3bu10Qj9fgza
/OcjRZpMqFo/bvAqu7jtfaJnyWFN/towquvczXaRFnWrfPsd9T5v2XZx0qSb
mszdejJ9Qw9j/OZOK7qlyTVVwc3GBjuEpV/ipKtuFrlU+zLnjbcc4p0JF28P
aq3m0zHdPCJfb2qR3785u13hXIc4Whv+kbv+fDSeaQku3OEQn+SMeCrydTWf
nt2U17f5RPX+vtQk88lnrqr3ddB5j+zeg/Tx7dnnSuot9X71Dd4Y8qGnTdw7
WjDvP6+o93Nqs1/Wf95cf16S7nYd0Nsq1jxbWhygX58r8yu7hOrzp6+j/IfB
Z/X3we0dx+rq9f7DV6r26+d3K9atMHinQzSe/1DxGw3q+/n/1/yCIw==
      
      "], {{{}, {}}, {{}, {
         Directive[
          GrayLevel[0], 
          CapForm["Butt"], 
          Opacity[1], 
          Dashing[{Small, Small}], 
          Thickness[Large]], 
         LineBox[CompressedData["
1:eJwNxtc6ggEAANDfo/RKrrvyALnPCGWVPbIrGdkjRYRQ9sh8H+fifN8JtbW3
RlqCIAgTlTx/DFJkiBm+6OCEYdZYZ4NOSiTZpECCLpZZYZEPPmmS4ZVTzihz
ToU3qlxyQYorZqkxwjWjpPmmmxvG2GKbHWLcMs4ue/TTwx119jlggF6y9PHD
EqvkeOeeBxpM8Mgcz0zyxBQvzPPLAtMccsQxcf4BpWc+ng==
          "]]}, {}, {}}}], 
     InsetBox[
      FormBox[
       StyleBox[
       "\"5.5 y\"", FontFamily -> "Open Sans", StripOnInput -> False], 
       TraditionalForm], {9.3*^6, 0.041}], {{}, {{{}, {
         Hue[0.67, 0.6, 0.6], 
         Directive[
          PointSize[0.011000000000000001`], 
          AbsoluteThickness[1.6], FontFamily -> "Open Sans", FontSize -> 14, 
          RGBColor[
          0.21176470588235294`, 0.28627450980392155`, 0.34509803921568627`], 
          AbsolutePointSize[6]], 
         PointBox[CompressedData["
1:eJwBQQO+/CFib1JlAgAAADMAAAACAAAAIuUHaB3oYEFlcwWS9hSjPxbMGO11
+mBBsVLkus8Soz+q7QwY6gxhQaCmXEXoEaM/7699vXkfYUH1cjFPCxGjP/Z4
BLIkMmFB0fgMtTgQoz/RrjrK6kRhQR0Ox1NwD6M/kre52stXYUGUUWcIsg6j
P0n5GrjHamFBhEUnsP0Noz8H2vc23n1hQZtRdChTDaM/37/pKw+RYUF4rPFO
sgyjP+EQimtapGFBby16ARsMoz+sKuff76JhQZvesJhy8qI/VgS+XnGhYUF0
jWuf/diiP6SwGE3en2FBvUxzI5S/oj+731KbLpdhQTn02vHknaI/yHBq22iV
YUH+MhrukYSiPwW6m+APV2RBd7nP2TWppT/HqACECWlkQSjcbYuto6U/wqQ6
mRR7ZEHnavzjL56lPydHx8UwjWRBmMSzubyYpT86BmSvXZ9kQdtuLeNTk6U/
G7G7c5ixZEFEWA6bM46lPyhKvmnjw2RB69IspNqIpT8jVQhfPtZkQSQJ0tSH
g6U/YINTIanoZEFeipQVO36lP7yzdn4j+2RBWfhDT/R4pT+j8mVErQ1lQU9K
6Wqzc6U/feBx400nZUG0XNqVVXalP3yG7BMNQWVBjyOAdf14pT9SaFK96lpl
QWTUkPOqe6U/73IRx+Z0ZUFHs/z5XX6lP4hdxbTojWVBCRo3K/6apT+tPqqT
GadlQYfvOfHzm6U/coGxUorAZUFablmeZZulP2xAQuhL2mVB+saHv1mZpT+3
RTlSb/RlQV+c6PDWlaU/8QrplQUPZkH90NXn45ClPwHCSYzmHWZBJ9jCCmx9
pT8saNapQC1mQV7GSM6RaKU/iibpACQ9ZkF/9MBoXFKlPx5oBYagTWZBlkgC
S9M6pT9LV7CSvl9mQeH0DyviC6U/jo2jdoVyZkFaLxSjVvOkP6lMtd71hWZB
6MeRNd/apD9Skrd0EJpmQYVPizB9wqQ/QBh439WuZkGGuvfaMaqkPxhUwMJG
xGZBQlJydP6RpD+xahf4huhmQQIgvTFPiKQ/S+Fi4ZwNZ0EFYw9Gun6kP8LJ
r5OKM2dBuUg92UB1pD9rzywlUlpnQTDiqwrka6Q/6geHag==
          
          "]]}, {}}}, {}, {}, {{}, {}}}}, {
    PlotLabel -> 
     FormBox["\"British India\\n\\!\\(\\*SuperscriptBox[\\(\[Beta]\\), \
\\(*\\)]\\) = 2.16\[Times]\\!\\(\\*SuperscriptBox[\\(10\\), \\(-7\\)]\\), \\!\
\\(\\*SuperscriptBox[\\(\[Mu]\\), \\(*\\)]\\) =17.5\"", TraditionalForm], 
     FrameLabel -> {
       FormBox[
       "\"\[Alpha] (\[Times]\\!\\(\\*SuperscriptBox[\\(10\\), \\(6\\)]\\))\"",
         TraditionalForm], 
       FormBox["\"\[Delta]\"", TraditionalForm]}, ImageSize -> 400, 
     PlotRange -> {{8.85*^6, 1.2*^7}, {0.0355, 0.0425}}, 
     FrameTicks -> {{Automatic, None}, {{{8.5*^6, 
          FormBox["8.5`", TraditionalForm]}, {9.5*^6, 
          FormBox["9.5`", TraditionalForm]}, {1.05*^7, 
          FormBox["10.5`", TraditionalForm]}, {1.15*^7, 
          FormBox["11.5`", TraditionalForm]}, {1.25*^7, 
          FormBox["12.5`", TraditionalForm]}}, None}}, DisplayFunction -> 
     Identity, AspectRatio -> 1, AxesLabel -> {None, None}, 
     BaseStyle -> {FontFamily -> "Open Sans", FontSize -> 14}, 
     DisplayFunction :> Identity, Frame -> True, 
     FrameLabel -> {{None, None}, {None, None}}, 
     FrameTicks -> {{Automatic, Automatic}, {Automatic, Automatic}}, 
     GridLinesStyle -> Directive[
       GrayLevel[0.5, 0.4]], 
     Method -> {
      "DefaultBoundaryStyle" -> Automatic, "DefaultPlotStyle" -> Automatic, 
       "ScalingFunctions" -> None}, 
     PlotRange -> {{8.5*^6, 1.25*^7}, {0.035, 0.043}}, PlotRangeClipping -> 
     True, PlotRangePadding -> {{
        Scaled[0.02], 
        Scaled[0.02]}, {
        Scaled[0.02], 
        Scaled[0.02]}}, Ticks -> {Automatic, Automatic}}],FormBox[
    FormBox[
     TemplateBox[{
       FormBox[
        StyleBox[
         StyleBox[
          PaneBox[
           TagBox[
            GridBox[{{
               StyleBox[
                InterpretationBox[
                 Cell[
                  BoxData[
                   FormBox[
                    StyleBox[
                    "\"Period (years)\"", FontFamily -> "Open Sans", FontSize -> 
                    10, StripOnInput -> False], TextForm]], "InlineText"], 
                 Text[
                  Style[
                  "Period (years)", FontFamily -> "Open Sans", FontSize -> 
                   10]]], {FontFamily -> "Arial"}, Background -> Automatic, 
                StripOnInput -> False]}, {
               GraphicsBox[{{}, {}, 
                 
                 RasterBox[{{{0.300336188950415, 0.382645279708293, 
                  0.9065386496244866}}, {{0.38163600000000025`, 
                  0.5051230000000004, 0.9307013333333334}}, {{
                  0.500956733333333, 0.6511042999999996, 0.9452875}}, {{
                  0.6170127000000001, 0.7699362000000002, 0.9440455}}, {{
                  0.7240620999999998, 0.8568434666666667, 
                  0.9266247000000001}}, {{0.8052003000000004, 
                  0.8922517333333335, 0.8823980999999999}}, {{0.8627345, 
                  0.8918285, 0.820558}}, {{0.8976129666666667, 
                  0.8589705333333336, 0.7448163666666672}}, {{
                  0.9075474333333333, 0.7924410666666666, 
                  0.6568992333333332}}, {{0.8914423549036687, 
                  0.7151889144443667, 0.5884050452760435}}}, {{
                    Rational[-15, 2], 
                    Rational[-225, 2]}, {
                    Rational[15, 2], 
                    Rational[225, 2]}}], {Antialiasing -> False, 
                  AbsoluteThickness[0.1], 
                  Directive[
                   Opacity[0.3], 
                   GrayLevel[0]], 
                  LineBox[
                   NCache[{{
                    Rational[15, 2], 
                    Rational[-225, 2]}, {
                    Rational[-15, 2], 
                    Rational[-225, 2]}, {
                    Rational[-15, 2], 
                    Rational[225, 2]}, {
                    Rational[15, 2], 
                    Rational[225, 2]}, {
                    Rational[15, 2], 
                    Rational[-225, 2]}}, {{
                    7.5, -112.5}, {-7.5, -112.5}, {-7.5, 112.5}, {7.5, 
                    112.5}, {7.5, -112.5}}]]}, {
                  CapForm[None], {}}, {Antialiasing -> False, 
                  StyleBox[
                   
                   LineBox[{{7.499999999999999, -112.50000000000001`}, {
                    7.499999999999999, 112.49999999999996`}}], 
                   Directive[
                    AbsoluteThickness[0.2], 
                    Opacity[0.3], 
                    GrayLevel[0]], StripOnInput -> False], 
                  StyleBox[
                   StyleBox[{{
                    StyleBox[
                    LineBox[{{{7.499999999999999, -90.00000000000006}, 
                    
                    Offset[{4., 0}, {
                    7.499999999999999, -90.00000000000006}]}, {{
                    7.499999999999999, -67.50000000000016}, 
                    
                    Offset[{4., 0}, {
                    7.499999999999999, -67.50000000000016}]}, {{
                    7.499999999999999, -45.000000000000064`}, 
                    
                    Offset[{4., 0}, {
                    7.499999999999999, -45.000000000000064`}]}, {{
                    7.499999999999999, -22.5000000000001}, 
                    
                    Offset[{4., 0}, {
                    7.499999999999999, -22.5000000000001}]}, {{
                    7.499999999999999, 0.}, 
                    Offset[{4., 0}, {7.499999999999999, 0.}]}, {{
                    7.499999999999999, 22.499999999999964`}, 
                    
                    Offset[{4., 0}, {7.499999999999999, 
                    22.499999999999964`}]}, {{7.499999999999999, 
                    45.000000000000064`}, 
                    
                    Offset[{4., 0}, {7.499999999999999, 
                    45.000000000000064`}]}, {{7.499999999999999, 
                    67.50000000000003}, 
                    
                    Offset[{4., 0}, {7.499999999999999, 
                    67.50000000000003}]}, {{7.499999999999999, 
                    89.99999999999986}, 
                    
                    Offset[{4., 0}, {7.499999999999999, 
                    89.99999999999986}]}}], 
                    Directive[
                    AbsoluteThickness[0.2], 
                    GrayLevel[0.4]], StripOnInput -> False]}, 
                    StyleBox[
                    StyleBox[{{
                    StyleBox[{
                    InsetBox[
                    FormBox[
                    TagBox[
                    InterpretationBox["\"4.4\"", 4.4, AutoDelete -> True], 
                    NumberForm[#, {
                    DirectedInfinity[1], 1}]& ], TraditionalForm], 
                    Offset[{7., 0.}, {7.499999999999999, -90.00000000000006}], 
                    ImageScaled[{0, 0.5}], Automatic, {1, 0}], 
                    InsetBox[
                    FormBox[
                    TagBox[
                    InterpretationBox["\"4.6\"", 4.6, AutoDelete -> True], 
                    NumberForm[#, {
                    DirectedInfinity[1], 1}]& ], TraditionalForm], 
                    Offset[{7., 0.}, {7.499999999999999, -67.50000000000016}], 
                    ImageScaled[{0, 0.5}], Automatic, {1, 0}], 
                    InsetBox[
                    FormBox[
                    TagBox[
                    InterpretationBox["\"4.8\"", 4.8, AutoDelete -> True], 
                    NumberForm[#, {
                    DirectedInfinity[1], 1}]& ], TraditionalForm], 
                    
                    Offset[{7., 0.}, {
                    7.499999999999999, -45.000000000000064`}], 
                    ImageScaled[{0, 0.5}], Automatic, {1, 0}], 
                    InsetBox[
                    FormBox[
                    TagBox[
                    InterpretationBox["\"5.0\"", 5., AutoDelete -> True], 
                    NumberForm[#, {
                    DirectedInfinity[1], 1}]& ], TraditionalForm], 
                    Offset[{7., 0.}, {7.499999999999999, -22.5000000000001}], 
                    
                    ImageScaled[{0, 0.5}], Automatic, {1, 0}], 
                    InsetBox[
                    FormBox[
                    TagBox[
                    InterpretationBox["\"5.2\"", 5.2, AutoDelete -> True], 
                    NumberForm[#, {
                    DirectedInfinity[1], 1}]& ], TraditionalForm], 
                    Offset[{7., 0.}, {7.499999999999999, 0.}], 
                    ImageScaled[{0, 0.5}], Automatic, {1, 0}], 
                    InsetBox[
                    FormBox[
                    TagBox[
                    InterpretationBox["\"5.4\"", 5.4, AutoDelete -> True], 
                    NumberForm[#, {
                    DirectedInfinity[1], 1}]& ], TraditionalForm], 
                    
                    Offset[{7., 0.}, {7.499999999999999, 
                    22.499999999999964`}], 
                    ImageScaled[{0, 0.5}], Automatic, {1, 0}], 
                    InsetBox[
                    FormBox[
                    TagBox[
                    InterpretationBox["\"5.6\"", 5.6, AutoDelete -> True], 
                    NumberForm[#, {
                    DirectedInfinity[1], 1}]& ], TraditionalForm], 
                    
                    Offset[{7., 0.}, {7.499999999999999, 
                    45.000000000000064`}], 
                    ImageScaled[{0, 0.5}], Automatic, {1, 0}], 
                    InsetBox[
                    FormBox[
                    TagBox[
                    InterpretationBox["\"5.8\"", 5.8, AutoDelete -> True], 
                    NumberForm[#, {
                    DirectedInfinity[1], 1}]& ], TraditionalForm], 
                    Offset[{7., 0.}, {7.499999999999999, 67.50000000000003}], 
                    
                    ImageScaled[{0, 0.5}], Automatic, {1, 0}], 
                    InsetBox[
                    FormBox[
                    TagBox[
                    InterpretationBox["\"6.0\"", 6., AutoDelete -> True], 
                    NumberForm[#, {
                    DirectedInfinity[1], 1}]& ], TraditionalForm], 
                    Offset[{7., 0.}, {7.499999999999999, 89.99999999999986}], 
                    
                    ImageScaled[{0, 0.5}], Automatic, {1, 0}]}, 
                    Directive[
                    AbsoluteThickness[0.2], 
                    GrayLevel[0.4]], {
                    Directive[
                    Opacity[1]]}, StripOnInput -> False]}, {}}, {
                    Directive[
                    Opacity[1]]}, StripOnInput -> False], "GraphicsLabel", 
                    StripOnInput -> False]}, "GraphicsTicks", StripOnInput -> 
                    False], 
                   Directive[
                    AbsoluteThickness[0.2], 
                    Opacity[0.3], 
                    GrayLevel[0]], StripOnInput -> False]}}, PlotRangePadding -> 
                Scaled[0.02], PlotRange -> All, Frame -> True, 
                FrameTicks -> {{False, False}, {True, False}}, FrameStyle -> 
                Opacity[0], FrameTicksStyle -> Opacity[0], 
                ImageSize -> {Automatic, 225}, BaseStyle -> {}]}}, 
             GridBoxAlignment -> {"Columns" -> {{Center}}}, AutoDelete -> 
             False, GridBoxItemSize -> {
              "Columns" -> {{Automatic}}, "Rows" -> {{Automatic}}}, 
             GridBoxSpacings -> {
              "Columns" -> {{Automatic}}, "Rows" -> {{Automatic}}}], "Grid"], 
           Alignment -> Left, AppearanceElements -> None, 
           ImageMargins -> {{5, 5}, {5, 5}}, ImageSizeAction -> 
           "ResizeToFit"], LineIndent -> 0, StripOnInput -> False], {
         FontFamily -> "Arial"}, Background -> Automatic, StripOnInput -> 
         False], TraditionalForm]}, "BarLegend", DisplayFunction -> (#& ), 
      InterpretationFunction :> (RowBox[{"BarLegend", "[", 
         RowBox[{
           RowBox[{"{", 
             RowBox[{
               RowBox[{
                 RowBox[{"Blend", "[", 
                   RowBox[{
                    RowBox[{"{", 
                    RowBox[{
                    RowBox[{"{", 
                    RowBox[{"4.`", ",", 
                    InterpretationBox[
                    ButtonBox[
                    TooltipBox[
                    GraphicsBox[{{
                    GrayLevel[0], 
                    RectangleBox[{0, 0}]}, {
                    GrayLevel[0], 
                    RectangleBox[{1, -1}]}, {
                    RGBColor[0.163302, 0.119982, 0.79353], 
                    RectangleBox[{0, -1}, {2, 1}]}}, AspectRatio -> 1, Frame -> 
                    True, FrameStyle -> RGBColor[0.108868, 0.079988, 0.52902],
                     FrameTicks -> None, PlotRangePadding -> None, ImageSize -> 
                    Dynamic[{Automatic, 1.35 CurrentValue["FontCapHeight"]/
                    AbsoluteCurrentValue[Magnification]}]], 
                    "RGBColor[0.163302, 0.119982, 0.79353]"], Appearance -> 
                    None, BaseStyle -> {}, BaselinePosition -> Baseline, 
                    DefaultBaseStyle -> {}, ButtonFunction :> 
                    With[{Typeset`box$ = EvaluationBox[]}, 
                    If[
                    Not[
                    AbsoluteCurrentValue["Deployed"]], 
                    SelectionMove[Typeset`box$, All, Expression]; 
                    FrontEnd`Private`$ColorSelectorInitialAlpha = 1; 
                    FrontEnd`Private`$ColorSelectorInitialColor = 
                    RGBColor[0.163302, 0.119982, 0.79353]; 
                    FrontEnd`Private`$ColorSelectorUseMakeBoxes = True; 
                    MathLink`CallFrontEnd[
                    FrontEnd`AttachCell[Typeset`box$, 
                    FrontEndResource["RGBColorValueSelector"], {
                    0, {Left, Bottom}}, {Left, Top}, 
                    "ClosingActions" -> {
                    "SelectionDeparture", "ParentChanged", 
                    "EvaluatorQuit"}]]]], BaseStyle -> Inherited, Evaluator -> 
                    Automatic, Method -> "Preemptive"], 
                    RGBColor[0.163302, 0.119982, 0.79353], Editable -> False, 
                    Selectable -> False]}], "}"}], ",", 
                    RowBox[{"{", 
                    RowBox[{"4.2727272727272725`", ",", 
                    InterpretationBox[
                    ButtonBox[
                    TooltipBox[
                    GraphicsBox[{{
                    GrayLevel[0], 
                    RectangleBox[{0, 0}]}, {
                    GrayLevel[0], 
                    RectangleBox[{1, -1}]}, {
                    RGBColor[0.254221, 0.313173, 0.892833], 
                    RectangleBox[{0, -1}, {2, 1}]}}, AspectRatio -> 1, Frame -> 
                    True, FrameStyle -> 
                    RGBColor[0.16948066666666667`, 0.208782, 0.595222], 
                    FrameTicks -> None, PlotRangePadding -> None, ImageSize -> 
                    Dynamic[{Automatic, 1.35 CurrentValue["FontCapHeight"]/
                    AbsoluteCurrentValue[Magnification]}]], 
                    "RGBColor[0.254221, 0.313173, 0.892833]"], Appearance -> 
                    None, BaseStyle -> {}, BaselinePosition -> Baseline, 
                    DefaultBaseStyle -> {}, ButtonFunction :> 
                    With[{Typeset`box$ = EvaluationBox[]}, 
                    If[
                    Not[
                    AbsoluteCurrentValue["Deployed"]], 
                    SelectionMove[Typeset`box$, All, Expression]; 
                    FrontEnd`Private`$ColorSelectorInitialAlpha = 1; 
                    FrontEnd`Private`$ColorSelectorInitialColor = 
                    RGBColor[0.254221, 0.313173, 0.892833]; 
                    FrontEnd`Private`$ColorSelectorUseMakeBoxes = True; 
                    MathLink`CallFrontEnd[
                    FrontEnd`AttachCell[Typeset`box$, 
                    FrontEndResource["RGBColorValueSelector"], {
                    0, {Left, Bottom}}, {Left, Top}, 
                    "ClosingActions" -> {
                    "SelectionDeparture", "ParentChanged", 
                    "EvaluatorQuit"}]]]], BaseStyle -> Inherited, Evaluator -> 
                    Automatic, Method -> "Preemptive"], 
                    RGBColor[0.254221, 0.313173, 0.892833], Editable -> False,
                     Selectable -> False]}], "}"}], ",", 
                    RowBox[{"{", 
                    RowBox[{"4.545454545454545`", ",", 
                    InterpretationBox[
                    ButtonBox[
                    TooltipBox[
                    GraphicsBox[{{
                    GrayLevel[0], 
                    RectangleBox[{0, 0}]}, {
                    GrayLevel[0], 
                    RectangleBox[{1, -1}]}, {
                    RGBColor[0.407119, 0.543513, 0.938275], 
                    RectangleBox[{0, -1}, {2, 1}]}}, AspectRatio -> 1, Frame -> 
                    True, FrameStyle -> 
                    RGBColor[0.2714126666666667, 0.36234200000000005`, 
                    0.6255166666666667], FrameTicks -> None, PlotRangePadding -> 
                    None, ImageSize -> 
                    Dynamic[{Automatic, 1.35 CurrentValue["FontCapHeight"]/
                    AbsoluteCurrentValue[Magnification]}]], 
                    "RGBColor[0.407119, 0.543513, 0.938275]"], Appearance -> 
                    None, BaseStyle -> {}, BaselinePosition -> Baseline, 
                    DefaultBaseStyle -> {}, ButtonFunction :> 
                    With[{Typeset`box$ = EvaluationBox[]}, 
                    If[
                    Not[
                    AbsoluteCurrentValue["Deployed"]], 
                    SelectionMove[Typeset`box$, All, Expression]; 
                    FrontEnd`Private`$ColorSelectorInitialAlpha = 1; 
                    FrontEnd`Private`$ColorSelectorInitialColor = 
                    RGBColor[0.407119, 0.543513, 0.938275]; 
                    FrontEnd`Private`$ColorSelectorUseMakeBoxes = True; 
                    MathLink`CallFrontEnd[
                    FrontEnd`AttachCell[Typeset`box$, 
                    FrontEndResource["RGBColorValueSelector"], {
                    0, {Left, Bottom}}, {Left, Top}, 
                    "ClosingActions" -> {
                    "SelectionDeparture", "ParentChanged", 
                    "EvaluatorQuit"}]]]], BaseStyle -> Inherited, Evaluator -> 
                    Automatic, Method -> "Preemptive"], 
                    RGBColor[0.407119, 0.543513, 0.938275], Editable -> False,
                     Selectable -> False]}], "}"}], ",", 
                    RowBox[{"{", 
                    RowBox[{"4.818181818181818`", ",", 
                    InterpretationBox[
                    ButtonBox[
                    TooltipBox[
                    GraphicsBox[{{
                    GrayLevel[0], 
                    RectangleBox[{0, 0}]}, {
                    GrayLevel[0], 
                    RectangleBox[{1, -1}]}, {
                    RGBColor[0.572715, 0.73338, 0.95065], 
                    RectangleBox[{0, -1}, {2, 1}]}}, AspectRatio -> 1, Frame -> 
                    True, FrameStyle -> 
                    RGBColor[0.38181, 0.48892, 0.6337666666666667], 
                    FrameTicks -> None, PlotRangePadding -> None, ImageSize -> 
                    Dynamic[{Automatic, 1.35 CurrentValue["FontCapHeight"]/
                    AbsoluteCurrentValue[Magnification]}]], 
                    "RGBColor[0.572715, 0.73338, 0.95065]"], Appearance -> 
                    None, BaseStyle -> {}, BaselinePosition -> Baseline, 
                    DefaultBaseStyle -> {}, ButtonFunction :> 
                    With[{Typeset`box$ = EvaluationBox[]}, 
                    If[
                    Not[
                    AbsoluteCurrentValue["Deployed"]], 
                    SelectionMove[Typeset`box$, All, Expression]; 
                    FrontEnd`Private`$ColorSelectorInitialAlpha = 1; 
                    FrontEnd`Private`$ColorSelectorInitialColor = 
                    RGBColor[0.572715, 0.73338, 0.95065]; 
                    FrontEnd`Private`$ColorSelectorUseMakeBoxes = True; 
                    MathLink`CallFrontEnd[
                    FrontEnd`AttachCell[Typeset`box$, 
                    FrontEndResource["RGBColorValueSelector"], {
                    0, {Left, Bottom}}, {Left, Top}, 
                    "ClosingActions" -> {
                    "SelectionDeparture", "ParentChanged", 
                    "EvaluatorQuit"}]]]], BaseStyle -> Inherited, Evaluator -> 
                    Automatic, Method -> "Preemptive"], 
                    RGBColor[0.572715, 0.73338, 0.95065], Editable -> False, 
                    Selectable -> False]}], "}"}], ",", 
                    RowBox[{"{", 
                    RowBox[{"5.090909090909091`", ",", 
                    InterpretationBox[
                    ButtonBox[
                    TooltipBox[
                    GraphicsBox[{{
                    GrayLevel[0], 
                    RectangleBox[{0, 0}]}, {
                    GrayLevel[0], 
                    RectangleBox[{1, -1}]}, {
                    RGBColor[0.720374, 0.855234, 0.928635], 
                    RectangleBox[{0, -1}, {2, 1}]}}, AspectRatio -> 1, Frame -> 
                    True, FrameStyle -> 
                    RGBColor[0.4802493333333333, 0.5701560000000001, 0.61909],
                     FrameTicks -> None, PlotRangePadding -> None, ImageSize -> 
                    Dynamic[{Automatic, 1.35 CurrentValue["FontCapHeight"]/
                    AbsoluteCurrentValue[Magnification]}]], 
                    "RGBColor[0.720374, 0.855234, 0.928635]"], Appearance -> 
                    None, BaseStyle -> {}, BaselinePosition -> Baseline, 
                    DefaultBaseStyle -> {}, ButtonFunction :> 
                    With[{Typeset`box$ = EvaluationBox[]}, 
                    If[
                    Not[
                    AbsoluteCurrentValue["Deployed"]], 
                    SelectionMove[Typeset`box$, All, Expression]; 
                    FrontEnd`Private`$ColorSelectorInitialAlpha = 1; 
                    FrontEnd`Private`$ColorSelectorInitialColor = 
                    RGBColor[0.720374, 0.855234, 0.928635]; 
                    FrontEnd`Private`$ColorSelectorUseMakeBoxes = True; 
                    MathLink`CallFrontEnd[
                    FrontEnd`AttachCell[Typeset`box$, 
                    FrontEndResource["RGBColorValueSelector"], {
                    0, {Left, Bottom}}, {Left, Top}, 
                    "ClosingActions" -> {
                    "SelectionDeparture", "ParentChanged", 
                    "EvaluatorQuit"}]]]], BaseStyle -> Inherited, Evaluator -> 
                    Automatic, Method -> "Preemptive"], 
                    RGBColor[0.720374, 0.855234, 0.928635], Editable -> False,
                     Selectable -> False]}], "}"}], ",", 
                    RowBox[{"{", 
                    RowBox[{"5.363636363636363`", ",", 
                    InterpretationBox[
                    ButtonBox[
                    TooltipBox[
                    GraphicsBox[{{
                    GrayLevel[0], 
                    RectangleBox[{0, 0}]}, {
                    GrayLevel[0], 
                    RectangleBox[{1, -1}]}, {
                    RGBColor[0.831017, 0.903518, 0.868326], 
                    RectangleBox[{0, -1}, {2, 1}]}}, AspectRatio -> 1, Frame -> 
                    True, FrameStyle -> 
                    RGBColor[0.5540113333333334, 0.6023453333333334, 
                    0.5788840000000001], FrameTicks -> None, PlotRangePadding -> 
                    None, ImageSize -> 
                    Dynamic[{Automatic, 1.35 CurrentValue["FontCapHeight"]/
                    AbsoluteCurrentValue[Magnification]}]], 
                    "RGBColor[0.831017, 0.903518, 0.868326]"], Appearance -> 
                    None, BaseStyle -> {}, BaselinePosition -> Baseline, 
                    DefaultBaseStyle -> {}, ButtonFunction :> 
                    With[{Typeset`box$ = EvaluationBox[]}, 
                    If[
                    Not[
                    AbsoluteCurrentValue["Deployed"]], 
                    SelectionMove[Typeset`box$, All, Expression]; 
                    FrontEnd`Private`$ColorSelectorInitialAlpha = 1; 
                    FrontEnd`Private`$ColorSelectorInitialColor = 
                    RGBColor[0.831017, 0.903518, 0.868326]; 
                    FrontEnd`Private`$ColorSelectorUseMakeBoxes = True; 
                    MathLink`CallFrontEnd[
                    FrontEnd`AttachCell[Typeset`box$, 
                    FrontEndResource["RGBColorValueSelector"], {
                    0, {Left, Bottom}}, {Left, Top}, 
                    "ClosingActions" -> {
                    "SelectionDeparture", "ParentChanged", 
                    "EvaluatorQuit"}]]]], BaseStyle -> Inherited, Evaluator -> 
                    Automatic, Method -> "Preemptive"], 
                    RGBColor[0.831017, 0.903518, 0.868326], Editable -> False,
                     Selectable -> False]}], "}"}], ",", 
                    RowBox[{"{", 
                    RowBox[{"5.636363636363637`", ",", 
                    InterpretationBox[
                    ButtonBox[
                    TooltipBox[
                    GraphicsBox[{{
                    GrayLevel[0], 
                    RectangleBox[{0, 0}]}, {
                    GrayLevel[0], 
                    RectangleBox[{1, -1}]}, {
                    RGBColor[0.894452, 0.880139, 0.77279], 
                    RectangleBox[{0, -1}, {2, 1}]}}, AspectRatio -> 1, Frame -> 
                    True, FrameStyle -> 
                    RGBColor[0.5963013333333333, 0.5867593333333334, 
                    0.5151933333333334], FrameTicks -> None, PlotRangePadding -> 
                    None, ImageSize -> 
                    Dynamic[{Automatic, 1.35 CurrentValue["FontCapHeight"]/
                    AbsoluteCurrentValue[Magnification]}]], 
                    "RGBColor[0.894452, 0.880139, 0.77279]"], Appearance -> 
                    None, BaseStyle -> {}, BaselinePosition -> Baseline, 
                    DefaultBaseStyle -> {}, ButtonFunction :> 
                    With[{Typeset`box$ = EvaluationBox[]}, 
                    If[
                    Not[
                    AbsoluteCurrentValue["Deployed"]], 
                    SelectionMove[Typeset`box$, All, Expression]; 
                    FrontEnd`Private`$ColorSelectorInitialAlpha = 1; 
                    FrontEnd`Private`$ColorSelectorInitialColor = 
                    RGBColor[0.894452, 0.880139, 0.77279]; 
                    FrontEnd`Private`$ColorSelectorUseMakeBoxes = True; 
                    MathLink`CallFrontEnd[
                    FrontEnd`AttachCell[Typeset`box$, 
                    FrontEndResource["RGBColorValueSelector"], {
                    0, {Left, Bottom}}, {Left, Top}, 
                    "ClosingActions" -> {
                    "SelectionDeparture", "ParentChanged", 
                    "EvaluatorQuit"}]]]], BaseStyle -> Inherited, Evaluator -> 
                    Automatic, Method -> "Preemptive"], 
                    RGBColor[0.894452, 0.880139, 0.77279], Editable -> False, 
                    Selectable -> False]}], "}"}], ",", 
                    RowBox[{"{", 
                    RowBox[{"5.909090909090909`", ",", 
                    InterpretationBox[
                    ButtonBox[
                    TooltipBox[
                    GraphicsBox[{{
                    GrayLevel[0], 
                    RectangleBox[{0, 0}]}, {
                    GrayLevel[0], 
                    RectangleBox[{1, -1}]}, {
                    RGBColor[0.907999, 0.789417, 0.652903], 
                    RectangleBox[{0, -1}, {2, 1}]}}, AspectRatio -> 1, Frame -> 
                    True, FrameStyle -> 
                    RGBColor[0.6053326666666667, 0.526278, 
                    0.4352686666666667], FrameTicks -> None, PlotRangePadding -> 
                    None, ImageSize -> 
                    Dynamic[{Automatic, 1.35 CurrentValue["FontCapHeight"]/
                    AbsoluteCurrentValue[Magnification]}]], 
                    "RGBColor[0.907999, 0.789417, 0.652903]"], Appearance -> 
                    None, BaseStyle -> {}, BaselinePosition -> Baseline, 
                    DefaultBaseStyle -> {}, ButtonFunction :> 
                    With[{Typeset`box$ = EvaluationBox[]}, 
                    If[
                    Not[
                    AbsoluteCurrentValue["Deployed"]], 
                    SelectionMove[Typeset`box$, All, Expression]; 
                    FrontEnd`Private`$ColorSelectorInitialAlpha = 1; 
                    FrontEnd`Private`$ColorSelectorInitialColor = 
                    RGBColor[0.907999, 0.789417, 0.652903]; 
                    FrontEnd`Private`$ColorSelectorUseMakeBoxes = True; 
                    MathLink`CallFrontEnd[
                    FrontEnd`AttachCell[Typeset`box$, 
                    FrontEndResource["RGBColorValueSelector"], {
                    0, {Left, Bottom}}, {Left, Top}, 
                    "ClosingActions" -> {
                    "SelectionDeparture", "ParentChanged", 
                    "EvaluatorQuit"}]]]], BaseStyle -> Inherited, Evaluator -> 
                    Automatic, Method -> "Preemptive"], 
                    RGBColor[0.907999, 0.789417, 0.652903], Editable -> False,
                     Selectable -> False]}], "}"}], ",", 
                    RowBox[{"{", 
                    RowBox[{"6.181818181818182`", ",", 
                    InterpretationBox[
                    ButtonBox[
                    TooltipBox[
                    GraphicsBox[{{
                    GrayLevel[0], 
                    RectangleBox[{0, 0}]}, {
                    GrayLevel[0], 
                    RectangleBox[{1, -1}]}, {
                    RGBColor[0.874505, 0.639254, 0.522424], 
                    RectangleBox[{0, -1}, {2, 1}]}}, AspectRatio -> 1, Frame -> 
                    True, FrameStyle -> 
                    RGBColor[0.5830033333333333, 0.42616933333333334`, 
                    0.3482826666666667], FrameTicks -> None, PlotRangePadding -> 
                    None, ImageSize -> 
                    Dynamic[{Automatic, 1.35 CurrentValue["FontCapHeight"]/
                    AbsoluteCurrentValue[Magnification]}]], 
                    "RGBColor[0.874505, 0.639254, 0.522424]"], Appearance -> 
                    None, BaseStyle -> {}, BaselinePosition -> Baseline, 
                    DefaultBaseStyle -> {}, ButtonFunction :> 
                    With[{Typeset`box$ = EvaluationBox[]}, 
                    If[
                    Not[
                    AbsoluteCurrentValue["Deployed"]], 
                    SelectionMove[Typeset`box$, All, Expression]; 
                    FrontEnd`Private`$ColorSelectorInitialAlpha = 1; 
                    FrontEnd`Private`$ColorSelectorInitialColor = 
                    RGBColor[0.874505, 0.639254, 0.522424]; 
                    FrontEnd`Private`$ColorSelectorUseMakeBoxes = True; 
                    MathLink`CallFrontEnd[
                    FrontEnd`AttachCell[Typeset`box$, 
                    FrontEndResource["RGBColorValueSelector"], {
                    0, {Left, Bottom}}, {Left, Top}, 
                    "ClosingActions" -> {
                    "SelectionDeparture", "ParentChanged", 
                    "EvaluatorQuit"}]]]], BaseStyle -> Inherited, Evaluator -> 
                    Automatic, Method -> "Preemptive"], 
                    RGBColor[0.874505, 0.639254, 0.522424], Editable -> False,
                     Selectable -> False]}], "}"}], ",", 
                    RowBox[{"{", 
                    RowBox[{"6.454545454545454`", ",", 
                    InterpretationBox[
                    ButtonBox[
                    TooltipBox[
                    GraphicsBox[{{
                    GrayLevel[0], 
                    RectangleBox[{0, 0}]}, {
                    GrayLevel[0], 
                    RectangleBox[{1, -1}]}, {
                    RGBColor[0.79915, 0.446142, 0.391971], 
                    RectangleBox[{0, -1}, {2, 1}]}}, AspectRatio -> 1, Frame -> 
                    True, FrameStyle -> 
                    RGBColor[0.5327666666666667, 0.297428, 
                    0.26131400000000005`], FrameTicks -> None, 
                    PlotRangePadding -> None, ImageSize -> 
                    Dynamic[{Automatic, 1.35 CurrentValue["FontCapHeight"]/
                    AbsoluteCurrentValue[Magnification]}]], 
                    "RGBColor[0.79915, 0.446142, 0.391971]"], Appearance -> 
                    None, BaseStyle -> {}, BaselinePosition -> Baseline, 
                    DefaultBaseStyle -> {}, ButtonFunction :> 
                    With[{Typeset`box$ = EvaluationBox[]}, 
                    If[
                    Not[
                    AbsoluteCurrentValue["Deployed"]], 
                    SelectionMove[Typeset`box$, All, Expression]; 
                    FrontEnd`Private`$ColorSelectorInitialAlpha = 1; 
                    FrontEnd`Private`$ColorSelectorInitialColor = 
                    RGBColor[0.79915, 0.446142, 0.391971]; 
                    FrontEnd`Private`$ColorSelectorUseMakeBoxes = True; 
                    MathLink`CallFrontEnd[
                    FrontEnd`AttachCell[Typeset`box$, 
                    FrontEndResource["RGBColorValueSelector"], {
                    0, {Left, Bottom}}, {Left, Top}, 
                    "ClosingActions" -> {
                    "SelectionDeparture", "ParentChanged", 
                    "EvaluatorQuit"}]]]], BaseStyle -> Inherited, Evaluator -> 
                    Automatic, Method -> "Preemptive"], 
                    RGBColor[0.79915, 0.446142, 0.391971], Editable -> False, 
                    Selectable -> False]}], "}"}], ",", 
                    RowBox[{"{", 
                    RowBox[{"6.727272727272727`", ",", 
                    InterpretationBox[
                    ButtonBox[
                    TooltipBox[
                    GraphicsBox[{{
                    GrayLevel[0], 
                    RectangleBox[{0, 0}]}, {
                    GrayLevel[0], 
                    RectangleBox[{1, -1}]}, {
                    RGBColor[0.685695, 0.242449, 0.268261], 
                    RectangleBox[{0, -1}, {2, 1}]}}, AspectRatio -> 1, Frame -> 
                    True, FrameStyle -> 
                    RGBColor[0.45713000000000004`, 0.16163266666666667`, 
                    0.1788406666666667], FrameTicks -> None, PlotRangePadding -> 
                    None, ImageSize -> 
                    Dynamic[{Automatic, 1.35 CurrentValue["FontCapHeight"]/
                    AbsoluteCurrentValue[Magnification]}]], 
                    "RGBColor[0.685695, 0.242449, 0.268261]"], Appearance -> 
                    None, BaseStyle -> {}, BaselinePosition -> Baseline, 
                    DefaultBaseStyle -> {}, ButtonFunction :> 
                    With[{Typeset`box$ = EvaluationBox[]}, 
                    If[
                    Not[
                    AbsoluteCurrentValue["Deployed"]], 
                    SelectionMove[Typeset`box$, All, Expression]; 
                    FrontEnd`Private`$ColorSelectorInitialAlpha = 1; 
                    FrontEnd`Private`$ColorSelectorInitialColor = 
                    RGBColor[0.685695, 0.242449, 0.268261]; 
                    FrontEnd`Private`$ColorSelectorUseMakeBoxes = True; 
                    MathLink`CallFrontEnd[
                    FrontEnd`AttachCell[Typeset`box$, 
                    FrontEndResource["RGBColorValueSelector"], {
                    0, {Left, Bottom}}, {Left, Top}, 
                    "ClosingActions" -> {
                    "SelectionDeparture", "ParentChanged", 
                    "EvaluatorQuit"}]]]], BaseStyle -> Inherited, Evaluator -> 
                    Automatic, Method -> "Preemptive"], 
                    RGBColor[0.685695, 0.242449, 0.268261], Editable -> False,
                     Selectable -> False]}], "}"}], ",", 
                    RowBox[{"{", 
                    RowBox[{"7.`", ",", 
                    InterpretationBox[
                    ButtonBox[
                    TooltipBox[
                    GraphicsBox[{{
                    GrayLevel[0], 
                    RectangleBox[{0, 0}]}, {
                    GrayLevel[0], 
                    RectangleBox[{1, -1}]}, {
                    RGBColor[0.534081, 0.0853132, 0.16669], 
                    RectangleBox[{0, -1}, {2, 1}]}}, AspectRatio -> 1, Frame -> 
                    True, FrameStyle -> 
                    RGBColor[0.35605400000000004`, 0.05687546666666667, 
                    0.11112666666666668`], FrameTicks -> None, 
                    PlotRangePadding -> None, ImageSize -> 
                    Dynamic[{Automatic, 1.35 CurrentValue["FontCapHeight"]/
                    AbsoluteCurrentValue[Magnification]}]], 
                    "RGBColor[0.534081, 0.0853132, 0.16669]"], Appearance -> 
                    None, BaseStyle -> {}, BaselinePosition -> Baseline, 
                    DefaultBaseStyle -> {}, ButtonFunction :> 
                    With[{Typeset`box$ = EvaluationBox[]}, 
                    If[
                    Not[
                    AbsoluteCurrentValue["Deployed"]], 
                    SelectionMove[Typeset`box$, All, Expression]; 
                    FrontEnd`Private`$ColorSelectorInitialAlpha = 1; 
                    FrontEnd`Private`$ColorSelectorInitialColor = 
                    RGBColor[0.534081, 0.0853132, 0.16669]; 
                    FrontEnd`Private`$ColorSelectorUseMakeBoxes = True; 
                    MathLink`CallFrontEnd[
                    FrontEnd`AttachCell[Typeset`box$, 
                    FrontEndResource["RGBColorValueSelector"], {
                    0, {Left, Bottom}}, {Left, Top}, 
                    "ClosingActions" -> {
                    "SelectionDeparture", "ParentChanged", 
                    "EvaluatorQuit"}]]]], BaseStyle -> Inherited, Evaluator -> 
                    Automatic, Method -> "Preemptive"], 
                    RGBColor[0.534081, 0.0853132, 0.16669], Editable -> False,
                     Selectable -> False]}], "}"}]}], "}"}], ",", "#1"}], 
                   "]"}], "&"}], ",", 
               RowBox[{"{", 
                 RowBox[{"4.354983873295949`", ",", "6.043904567138195`"}], 
                 "}"}]}], "}"}], ",", 
           RowBox[{"{", 
             
             RowBox[{"4.`", ",", "4.2`", ",", "4.4`", ",", "4.6`", ",", 
               "4.8`", ",", "5.`", ",", "5.2`", ",", "5.4`", ",", "5.6`", ",",
                "5.8`", ",", "6.`", ",", "6.2`", ",", "6.4`", ",", "6.6`", 
               ",", "6.800000000000001`", ",", "7.`"}], "}"}], ",", 
           RowBox[{"LabelStyle", "\[Rule]", 
             RowBox[{"{", "}"}]}], ",", 
           RowBox[{"LegendLabel", "\[Rule]", 
             InterpretationBox[
              Cell[
               BoxData[
                FormBox[
                 StyleBox[
                 "\"Period (years)\"", FontFamily -> "Open Sans", FontSize -> 
                  10, StripOnInput -> False], TextForm]], "InlineText"], 
              Text[
               Style[
               "Period (years)", FontFamily -> "Open Sans", FontSize -> 
                10]]]}], ",", 
           RowBox[{"LegendLayout", "\[Rule]", "\"Column\""}], ",", 
           RowBox[{"Charting`TickAnnotations", "\[Rule]", "None"}], ",", 
           RowBox[{"Charting`TickSide", "\[Rule]", "Right"}], ",", 
           RowBox[{"ColorFunctionScaling", "\[Rule]", "False"}]}], "]"}]& )], 
     TraditionalForm], TraditionalForm]},
  "Legended",
  DisplayFunction->(GridBox[{{
      TagBox[
       ItemBox[
        PaneBox[
         TagBox[#, "SkipImageSizeLevel"], Alignment -> {Center, Baseline}, 
         BaselinePosition -> Baseline], DefaultBaseStyle -> "Labeled"], 
       "SkipImageSizeLevel"], 
      ItemBox[#2, DefaultBaseStyle -> "LabeledLabel"]}}, 
    GridBoxAlignment -> {"Columns" -> {{Center}}, "Rows" -> {{Center}}}, 
    AutoDelete -> False, GridBoxItemSize -> Automatic, 
    BaselinePosition -> {1, 1}]& ),
  Editable->True,
  InterpretationFunction->(RowBox[{"Legended", "[", 
     RowBox[{#, ",", 
       RowBox[{"Placed", "[", 
         RowBox[{#2, ",", "After"}], "]"}]}], "]"}]& )]], "Output",
 CellChangeTimes->{
  3.7503505723031273`*^9, {3.750351064647525*^9, 3.750351087562208*^9}, {
   3.750351140674942*^9, 3.750351156291284*^9}, {3.7503511992693243`*^9, 
   3.750351251088814*^9}, {3.750351351969857*^9, 3.750351359809464*^9}, 
   3.753790509622058*^9, 3.753794489897957*^9, {3.753794589531357*^9, 
   3.753794626379787*^9}, {3.753794901833556*^9, 3.75379490703368*^9}, 
   3.753802294890602*^9, 3.754138328857263*^9, {3.75413984595646*^9, 
   3.754139878777858*^9}, 3.7542314030346403`*^9, 3.7543966994721746`*^9, 
   3.754396821096054*^9, 3.754396852644803*^9, 3.7543969727301817`*^9, {
   3.754397026467226*^9, 3.754397045209762*^9}, {3.75439714401442*^9, 
   3.754397208338107*^9}, {3.754397292220929*^9, 3.754397327034124*^9}, 
   3.754399189870902*^9, {3.754399321402748*^9, 3.754399374631823*^9}, 
   3.754497744842997*^9, {3.754497867675324*^9, 3.754497891817646*^9}, {
   3.7544979971711473`*^9, 3.754498015952952*^9}, {3.754498058993927*^9, 
   3.754498080157427*^9}, {3.754498117254184*^9, 3.754498165530735*^9}, 
   3.754498218495689*^9, 3.7544993063735847`*^9, {3.754499356920183*^9, 
   3.754499366381527*^9}, {3.754501985519862*^9, 3.754502005254806*^9}, {
   3.754502134616352*^9, 3.754502194969512*^9}, {3.754502675048306*^9, 
   3.7545026803212442`*^9}, 3.754529856181653*^9, 3.7554342592409887`*^9, 
   3.757682411857214*^9, {3.757682525578601*^9, 3.757682553640193*^9}, {
   3.7576825868933363`*^9, 3.757682620347602*^9}, 3.7576827794939957`*^9, 
   3.757682817856639*^9, 3.757683838720212*^9, {3.757683964530505*^9, 
   3.757684052917954*^9}, {3.757684084193115*^9, 3.7576841118292427`*^9}, 
   3.757684513432341*^9, 3.75768461944462*^9, {3.757684663129396*^9, 
   3.757684705663059*^9}, {3.757684778055509*^9, 3.757684798408701*^9}, {
   3.757684860180153*^9, 3.7576848903038692`*^9}, {3.757684940321142*^9, 
   3.7576849500713453`*^9}, 3.7576856097098494`*^9, {3.757685869047698*^9, 
   3.757685878037888*^9}, 3.770384346810951*^9, 3.770729082351832*^9, 
   3.770758879068901*^9}]
}, Open  ]],

Cell[CellGroupData[{

Cell["Sweden", "Section",
 CellChangeTimes->{{3.744500972939723*^9, 3.744500973905448*^9}}],

Cell[BoxData[
 RowBox[{
  RowBox[{"Swedenalldata", "=", 
   RowBox[{"Import", "[", "\"\<Sweden_alldata.dat\>\"", "]"}]}], 
  ";"}]], "Input",
 CellChangeTimes->{{3.7445009788481197`*^9, 3.744500981465629*^9}, {
   3.744501040115739*^9, 3.74450106939823*^9}, 3.745074111946122*^9, 
   3.745074157779709*^9, {3.7707291216315947`*^9, 3.7707291274849577`*^9}, 
   3.77075874983358*^9}],

Cell[BoxData[
 RowBox[{
  RowBox[{"SwedenPop", "=", 
   RowBox[{"Swedenalldata", "\[LeftDoubleBracket]", 
    RowBox[{
     RowBox[{"2", ";;", 
      RowBox[{"Length", "[", "Swedenalldata", "]"}]}], ",", 
     RowBox[{"{", 
      RowBox[{"1", ",", "2"}], "}"}]}], "\[RightDoubleBracket]"}]}], 
  ";"}]], "Input",
 CellChangeTimes->{{3.744501071821259*^9, 3.744501111141288*^9}, {
  3.770729131476672*^9, 3.770729132108205*^9}}],

Cell[BoxData[
 RowBox[{
  RowBox[{"SwedenPopINTP", "=", 
   RowBox[{"Interpolation", "[", "SwedenPop", "]"}]}], ";"}]], "Input",
 CellChangeTimes->{{3.744501130375525*^9, 3.74450118020234*^9}, 
   3.770729134060891*^9}],

Cell[BoxData[
 RowBox[{
  RowBox[{"Sweden\[Delta]tot", "=", 
   RowBox[{"Swedenalldata", "\[LeftDoubleBracket]", 
    RowBox[{
     RowBox[{"2", ";;", 
      RowBox[{"Length", "[", "Swedenalldata", "]"}]}], ",", 
     RowBox[{"{", 
      RowBox[{"1", ",", "3"}], "}"}]}], "\[RightDoubleBracket]"}]}], 
  ";"}]], "Input",
 CellChangeTimes->{{3.744501323337569*^9, 3.7445013713428698`*^9}, {
   3.744501486602593*^9, 3.7445015083263187`*^9}, 3.770729135844919*^9}],

Cell[BoxData[
 RowBox[{
  RowBox[{"Sweden\[Delta]totINTP", "=", 
   RowBox[{"Interpolation", "[", "Sweden\[Delta]tot", "]"}]}], ";"}]], "Input",\

 CellChangeTimes->{{3.744501380862774*^9, 3.7445013843715687`*^9}, 
   3.770729137508624*^9}],

Cell[BoxData[
 RowBox[{
  RowBox[{"Sweden\[Alpha]tot", "=", 
   RowBox[{"Table", "[", 
    RowBox[{
     RowBox[{"{", 
      RowBox[{"t", ",", 
       RowBox[{
        RowBox[{"SwedenPopINTP", "[", 
         RowBox[{"t", "-", "1"}], "]"}], "-", 
        RowBox[{"SwedenPopINTP", "[", "t", "]"}], "+", 
        RowBox[{"Sweden\[Delta]totINTP", "[", "t", "]"}]}]}], "}"}], ",", 
     RowBox[{"{", 
      RowBox[{"t", ",", "1775", ",", "1800"}], "}"}]}], "]"}]}], 
  ";"}]], "Input",
 CellChangeTimes->{{3.744501183753292*^9, 3.744501224415553*^9}, {
   3.744501399029705*^9, 3.74450140473455*^9}, {3.744501454900711*^9, 
   3.744501505242786*^9}, 3.7707291396369247`*^9}],

Cell[BoxData[
 RowBox[{
  RowBox[{"Sweden\[Alpha]totINTP", "=", 
   RowBox[{"Interpolation", "[", "Sweden\[Alpha]tot", "]"}]}], ";"}]], "Input",\

 CellChangeTimes->{{3.744501635555888*^9, 3.7445016396402493`*^9}, 
   3.7707291452862597`*^9}],

Cell[BoxData[
 RowBox[{
  RowBox[{"Sweden\[Delta]", "=", 
   RowBox[{"Table", "[", 
    RowBox[{
     RowBox[{
      RowBox[{"{", 
       RowBox[{"t", ",", 
        FractionBox[
         RowBox[{"Sweden\[Delta]totINTP", "[", "t", "]"}], 
         RowBox[{"SwedenPopINTP", "[", "t", "]"}]]}], "}"}], "//", "N"}], ",", 
     RowBox[{"{", 
      RowBox[{"t", ",", "1774", ",", "1800"}], "}"}]}], "]"}]}], 
  ";"}]], "Input",
 CellChangeTimes->{{3.7445015419718227`*^9, 3.7445015905660143`*^9}, 
   3.770729147036358*^9}],

Cell[BoxData[
 RowBox[{
  RowBox[{"Sweden\[Delta]INTP", "=", 
   RowBox[{"Interpolation", "[", "Sweden\[Delta]", "]"}]}], ";"}]], "Input",
 CellChangeTimes->{{3.744501688870336*^9, 3.74450169278524*^9}, 
   3.770729151797871*^9}],

Cell[BoxData[
 RowBox[{
  RowBox[{"Sweden\[Alpha]totvs\[Delta]", "=", 
   RowBox[{"Table", "[", 
    RowBox[{
     RowBox[{"{", 
      RowBox[{
       RowBox[{"Sweden\[Alpha]totINTP", "[", "t", "]"}], ",", 
       RowBox[{"Sweden\[Delta]INTP", "[", "t", "]"}]}], "}"}], ",", 
     RowBox[{"{", 
      RowBox[{"t", ",", "1775", ",", "1800"}], "}"}]}], "]"}]}], 
  ";"}]], "Input",
 CellChangeTimes->{{3.744501604070903*^9, 3.7445016988364058`*^9}, 
   3.770729153508112*^9}],

Cell[BoxData[
 RowBox[{
  RowBox[{"SwedenYearAlphaDelta", "=", 
   RowBox[{"Table", "[", 
    RowBox[{
     RowBox[{"{", 
      RowBox[{"t", ",", 
       RowBox[{"Sweden\[Alpha]totINTP", "[", "t", "]"}], ",", 
       RowBox[{"Sweden\[Delta]INTP", "[", "t", "]"}]}], "}"}], ",", 
     RowBox[{"{", 
      RowBox[{"t", ",", "1775", ",", "1800"}], "}"}]}], "]"}]}], 
  ";"}]], "Input",
 CellChangeTimes->{{3.7498117014244967`*^9, 3.749811731684849*^9}, 
   3.770729155396141*^9}],

Cell[BoxData[{
 RowBox[{
  RowBox[{"\[Alpha]maxSweden", "=", 
   RowBox[{"Max", "[", 
    RowBox[{"Sweden\[Alpha]totvs\[Delta]", "\[LeftDoubleBracket]", 
     RowBox[{";;", ",", "1"}], "\[RightDoubleBracket]"}], "]"}]}], 
  ";"}], "\[IndentingNewLine]", 
 RowBox[{
  RowBox[{"\[Alpha]minSweden", "=", 
   RowBox[{"Min", "[", 
    RowBox[{"Sweden\[Alpha]totvs\[Delta]", "\[LeftDoubleBracket]", 
     RowBox[{";;", ",", "1"}], "\[RightDoubleBracket]"}], "]"}]}], 
  ";"}], "\[IndentingNewLine]", 
 RowBox[{
  RowBox[{
   RowBox[{"\[Alpha]MedSweden", "=", 
    RowBox[{"Median", "[", 
     RowBox[{"Sweden\[Alpha]totvs\[Delta]", "\[LeftDoubleBracket]", 
      RowBox[{";;", ",", "1"}], "\[RightDoubleBracket]"}], "]"}]}], ";"}], 
  "\[IndentingNewLine]"}], "\[IndentingNewLine]", 
 RowBox[{
  RowBox[{"\[Delta]maxSweden", "=", 
   RowBox[{"Max", "[", 
    RowBox[{"Sweden\[Alpha]totvs\[Delta]", "\[LeftDoubleBracket]", 
     RowBox[{";;", ",", "2"}], "\[RightDoubleBracket]"}], "]"}]}], 
  ";"}], "\[IndentingNewLine]", 
 RowBox[{
  RowBox[{"\[Delta]minSweden", "=", 
   RowBox[{"Min", "[", 
    RowBox[{"Sweden\[Alpha]totvs\[Delta]", "\[LeftDoubleBracket]", 
     RowBox[{";;", ",", "2"}], "\[RightDoubleBracket]"}], "]"}]}], 
  ";"}], "\[IndentingNewLine]", 
 RowBox[{
  RowBox[{"\[Delta]MedSweden", "=", 
   RowBox[{"Median", "[", 
    RowBox[{"Sweden\[Alpha]totvs\[Delta]", "\[LeftDoubleBracket]", 
     RowBox[{";;", ",", "2"}], "\[RightDoubleBracket]"}], "]"}]}], 
  ";"}]}], "Input",
 CellChangeTimes->{{3.749809372680347*^9, 3.7498094125184*^9}, {
  3.754399461422058*^9, 3.754399480329029*^9}, {3.770729161612*^9, 
  3.7707291652917557`*^9}}],

Cell[BoxData[
 RowBox[{
  RowBox[{"\[Beta]HIGHSWEDEN", "=", 
   RowBox[{
    FractionBox[
     RowBox[{"R0", " ", "\[Delta]", " ", "\[Mu]"}], "\[Alpha]"], "/.", 
    RowBox[{"{", 
     RowBox[{
      RowBox[{"R0", "\[Rule]", "3.2"}], ",", 
      RowBox[{"\[Delta]", "\[Rule]", "\[Delta]MedSweden"}], ",", 
      RowBox[{"\[Mu]", "\[Rule]", "23.5"}], ",", 
      RowBox[{"\[Alpha]", "\[Rule]", "\[Alpha]MedSweden"}]}], "}"}]}]}], ";", 
  
  RowBox[{"\[Beta]LOWSWEDEN", "=", 
   RowBox[{
    FractionBox[
     RowBox[{"R0", " ", "\[Delta]", " ", "\[Mu]"}], "\[Alpha]"], "/.", 
    RowBox[{"{", 
     RowBox[{
      RowBox[{"R0", "\[Rule]", "6.4"}], ",", 
      RowBox[{"\[Delta]", "\[Rule]", "\[Delta]MedSweden"}], ",", 
      RowBox[{"\[Mu]", "\[Rule]", "22"}], ",", 
      RowBox[{"\[Alpha]", "\[Rule]", "\[Alpha]MedSweden"}]}], "}"}]}]}], 
  ";"}]], "Input",
 CellChangeTimes->{{3.7498095343060827`*^9, 3.749809559117483*^9}, {
  3.754399502490129*^9, 3.7543995332792597`*^9}, {3.770729168107854*^9, 
  3.770729172779387*^9}}],

Cell[BoxData[{
 RowBox[{
  RowBox[{"\[Beta]highSweden", "=", 
   RowBox[{
    RowBox[{"7", 
     RowBox[{"(", "20", ")"}], 
     FractionBox["0.026", "40000"]}], "//", "N"}]}], 
  ";"}], "\[IndentingNewLine]", 
 RowBox[{
  RowBox[{"\[Beta]lowSweden", "=", 
   RowBox[{
    RowBox[{"3.5", 
     RowBox[{"(", "20", ")"}], 
     FractionBox["0.026", "40000"]}], "//", "N"}]}], ";"}]}], "Input",
 CellChangeTimes->{{3.744502245543542*^9, 3.7445022606398993`*^9}, {
  3.744502325464366*^9, 3.744502346906891*^9}, {3.744502482473404*^9, 
  3.744502486140518*^9}, {3.7707291786766567`*^9, 3.770729181434948*^9}}],

Cell[BoxData[{
 RowBox[{
  RowBox[{"Sweden\[Alpha]totMax", "=", 
   RowBox[{"Max", "[", 
    RowBox[{"Sweden\[Alpha]tot", "\[LeftDoubleBracket]", 
     RowBox[{";;", ",", "2"}], "\[RightDoubleBracket]"}], "]"}]}], 
  ";"}], "\[IndentingNewLine]", 
 RowBox[{
  RowBox[{"Sweden\[Alpha]totMin", "=", 
   RowBox[{"Min", "[", 
    RowBox[{"Sweden\[Alpha]tot", "\[LeftDoubleBracket]", 
     RowBox[{";;", ",", "2"}], "\[RightDoubleBracket]"}], "]"}]}], 
  ";"}]}], "Input",
 CellChangeTimes->{{3.744502526900033*^9, 3.7445025855801573`*^9}, {
  3.744502777972233*^9, 3.744502782833006*^9}, {3.744502881554736*^9, 
  3.7445028849383574`*^9}, {3.770729189018532*^9, 3.770729189385488*^9}}],

Cell[BoxData[{
 RowBox[{
  RowBox[{"Sweden\[Delta]Max", "=", 
   RowBox[{"Max", "[", 
    RowBox[{"Sweden\[Delta]", "\[LeftDoubleBracket]", 
     RowBox[{";;", ",", "2"}], "\[RightDoubleBracket]"}], "]"}]}], 
  ";"}], "\[IndentingNewLine]", 
 RowBox[{
  RowBox[{"Sweden\[Delta]Min", "=", 
   RowBox[{"Min", "[", 
    RowBox[{"Sweden\[Delta]", "\[LeftDoubleBracket]", 
     RowBox[{";;", ",", "2"}], "\[RightDoubleBracket]"}], "]"}]}], 
  ";"}]}], "Input",
 CellChangeTimes->{{3.7445027187612534`*^9, 3.74450274608853*^9}, {
  3.744502895224416*^9, 3.744502911892177*^9}, {3.770729192026424*^9, 
  3.7707291923145227`*^9}}],

Cell[BoxData[{
 RowBox[{
  RowBox[{"\[Beta]HIGHSWEDEN", "=", 
   RowBox[{
    FractionBox[
     RowBox[{"R0", " ", "\[Delta]", " ", "\[Mu]"}], "\[Alpha]"], "/.", 
    RowBox[{"{", 
     RowBox[{
      RowBox[{"R0", "\[Rule]", "3.2"}], ",", 
      RowBox[{"\[Delta]", "\[Rule]", "\[Delta]MedSweden"}], ",", 
      RowBox[{"\[Mu]", "\[Rule]", "23.5"}], ",", 
      RowBox[{"\[Alpha]", "\[Rule]", "\[Alpha]MedSweden"}]}], "}"}]}]}], 
  ";"}], "\[IndentingNewLine]", 
 RowBox[{
  RowBox[{"\[Beta]LOWSWEDEN", "=", 
   RowBox[{
    FractionBox[
     RowBox[{"R0", " ", "\[Delta]", " ", "\[Mu]"}], "\[Alpha]"], "/.", 
    RowBox[{"{", 
     RowBox[{
      RowBox[{"R0", "\[Rule]", "6.4"}], ",", 
      RowBox[{"\[Delta]", "\[Rule]", "\[Delta]MedSweden"}], ",", 
      RowBox[{"\[Mu]", "\[Rule]", "22"}], ",", 
      RowBox[{"\[Alpha]", "\[Rule]", "\[Alpha]MedSweden"}]}], "}"}]}]}], 
  ";"}]}], "Input",
 CellChangeTimes->{{3.7498095343060827`*^9, 3.749809559117483*^9}, {
  3.754399502490129*^9, 3.7543995332792597`*^9}, {3.770729195258569*^9, 
  3.770729195594317*^9}}],

Cell[BoxData[{
 RowBox[{
  RowBox[{"\[Beta]0", "=", "\[Beta]lowSweden"}], ";"}], "\[IndentingNewLine]", 
 RowBox[{
  RowBox[{"\[Beta]0", "=", "\[Beta]highSweden"}], 
  ";"}], "\[IndentingNewLine]", 
 RowBox[{
  RowBox[{"\[Beta]0", "=", "0.00004"}], ";"}], "\[IndentingNewLine]", 
 RowBox[{
  RowBox[{"\[Mu]0", "=", "20"}], ";"}], "\[IndentingNewLine]", 
 RowBox[{
  RowBox[{"\[Beta]0", "=", "\[Beta]HIGHSWEDEN"}], 
  ";"}], "\[IndentingNewLine]", 
 RowBox[{
  RowBox[{"\[Mu]0", "=", "23.5"}], ";"}], "\[IndentingNewLine]", 
 RowBox[{
  RowBox[{"\[Alpha]MIN", "=", "Sweden\[Alpha]totMin"}], 
  ";"}], "\[IndentingNewLine]", 
 RowBox[{
  RowBox[{
   RowBox[{"\[Alpha]MAX", "=", "Sweden\[Alpha]totMax"}], ";"}], 
  "\[IndentingNewLine]"}], "\[IndentingNewLine]", 
 RowBox[{
  RowBox[{"\[Delta]MIN", "=", "Sweden\[Delta]Min"}], 
  ";"}], "\[IndentingNewLine]", 
 RowBox[{
  RowBox[{"\[Delta]MAX", "=", "Sweden\[Delta]Max"}], ";"}]}], "Input",
 CellChangeTimes->{{3.748906160846222*^9, 3.748906164028768*^9}, {
   3.7489064093751287`*^9, 3.748906462397711*^9}, 3.748906512280386*^9, 
   3.748906584991679*^9, {3.7502678698391953`*^9, 3.7502678720664673`*^9}, {
   3.7543995536797123`*^9, 3.754399570469747*^9}, {3.757685388808465*^9, 
   3.757685395813553*^9}, {3.770729205731896*^9, 3.7707292071620913`*^9}}],

Cell[CellGroupData[{

Cell[BoxData[{
 RowBox[{
  RowBox[{"\[Beta]0", "=", "\[Beta]HIGHSWEDEN"}], 
  ";"}], "\[IndentingNewLine]", 
 RowBox[{
  RowBox[{
   RowBox[{"\[Mu]0", "=", "23.5"}], ";"}], 
  "\[IndentingNewLine]"}], "\[IndentingNewLine]", 
 RowBox[{
  RowBox[{
   RowBox[{"xtics", "=", 
    RowBox[{"Table", "[", 
     RowBox[{
      RowBox[{"{", 
       RowBox[{"x", ",", 
        RowBox[{
         FractionBox["x", 
          SuperscriptBox["10", "4"]], "//", "N"}]}], "}"}], ",", 
      RowBox[{"{", 
       RowBox[{"x", ",", 
        RowBox[{"3", " ", 
         SuperscriptBox["10", "4"]}], ",", 
        RowBox[{"7", " ", 
         SuperscriptBox["10", "4"]}], ",", 
        RowBox[{
         SuperscriptBox["10", "4"], "/", "2"}]}], "}"}]}], "]"}]}], ";"}], 
  "\[IndentingNewLine]"}], "\[IndentingNewLine]", 
 RowBox[{"Show", "[", "\[IndentingNewLine]", 
  RowBox[{
   RowBox[{"DensityPlot", "[", 
    RowBox[{
     RowBox[{"periods", "[", 
      RowBox[{"\[Alpha]", ",", "\[Beta]0", ",", "\[Delta]", ",", "\[Mu]0"}], 
      "]"}], ",", 
     RowBox[{"{", 
      RowBox[{"\[Alpha]", ",", "\[Alpha]MIN", ",", "\[Alpha]MAX"}], "}"}], 
     ",", 
     RowBox[{"{", 
      RowBox[{"\[Delta]", ",", "\[Delta]MIN", ",", "\[Delta]MAX"}], "}"}], 
     ",", "\[IndentingNewLine]", 
     RowBox[{"(*", 
      RowBox[{
       RowBox[{"Contours", "\[Rule]", "20"}], ",", 
       RowBox[{"PlotRange", "\[Rule]", "All"}], ",", "\[IndentingNewLine]", 
       RowBox[{"ContourStyle", "\[Rule]", "None"}], ","}], "*)"}], 
     "\[IndentingNewLine]", "\[IndentingNewLine]", 
     RowBox[{"PlotLegends", "\[Rule]", 
      RowBox[{"BarLegend", "[", 
       RowBox[{
        RowBox[{"Table", "[", 
         RowBox[{"i", ",", 
          RowBox[{"{", 
           RowBox[{"i", ",", "4", ",", "9", ",", "0.2"}], "}"}]}], "]"}], ",",
         "\[IndentingNewLine]", 
        RowBox[{"LegendLabel", "\[Rule]", 
         RowBox[{"Text", "[", 
          RowBox[{"Style", "[", 
           RowBox[{"\"\<Period (years)\>\"", ",", 
            RowBox[{"FontFamily", "\[Rule]", "\"\<Open Sans\>\""}], ",", 
            RowBox[{"FontSize", "\[Rule]", "10"}]}], "]"}], "]"}]}]}], 
       "]"}]}], ",", "\[IndentingNewLine]", 
     RowBox[{"ColorFunction", "\[Rule]", 
      RowBox[{"ColorData", "[", 
       RowBox[{"{", 
        RowBox[{"colorscheme", ",", 
         RowBox[{"{", 
          RowBox[{"4", ",", "9"}], "}"}]}], "}"}], "]"}]}], ",", 
     "\[IndentingNewLine]", 
     RowBox[{"ColorFunctionScaling", "\[Rule]", "False"}]}], 
    "\[IndentingNewLine]", 
    RowBox[{"(*", 
     RowBox[{"ContourLabels", "\[Rule]", "False"}], "*)"}], 
    "\[IndentingNewLine]", "\[IndentingNewLine]", 
    RowBox[{"(*", 
     RowBox[{"ContourPlot", "[", 
      RowBox[{
       RowBox[{"f", "[", 
        RowBox[{"\[Alpha]", ",", "\[Beta]0", ",", "\[Delta]", ",", "\[Mu]0"}],
         "]"}], ",", 
       RowBox[{"{", 
        RowBox[{"\[Alpha]", ",", "\[Alpha]MIN", ",", "\[Alpha]MAX"}], "}"}], 
       ",", 
       RowBox[{"{", 
        RowBox[{"\[Delta]", ",", "\[Delta]MIN", ",", "\[Delta]MAX"}], "}"}], 
       ",", 
       RowBox[{"PlotLegends", "\[Rule]", "None"}], ",", "\[IndentingNewLine]", 
       RowBox[{"Contours", "\[Rule]", 
        RowBox[{"{", "\[Tau]", "}"}]}], ",", "\[IndentingNewLine]", 
       RowBox[{"ContourShading", "\[Rule]", "None"}], ",", 
       "\[IndentingNewLine]", 
       RowBox[{"ContourStyle", "\[Rule]", 
        RowBox[{"{", 
         RowBox[{"{", 
          RowBox[{"Black", ",", "Dashed"}], "}"}], "}"}]}], ",", 
       "\[IndentingNewLine]", 
       RowBox[{"PlotLegends", "\[Rule]", "None"}]}], "\[IndentingNewLine]"}], 
     "*)"}], "\[IndentingNewLine]", "]"}], ",", "\[IndentingNewLine]", 
   "\[IndentingNewLine]", 
   RowBox[{"ListPlot", "[", 
    RowBox[{"Sweden\[Alpha]totvs\[Delta]", ",", 
     RowBox[{"PlotStyle", "\[Rule]", 
      RowBox[{"{", 
       RowBox[{
        RowBox[{"RGBColor", "[", "\"\<#364958\>\"", "]"}], ",", 
        RowBox[{"AbsolutePointSize", "[", "5", "]"}]}], "}"}]}]}], "]"}], ",",
    "\[IndentingNewLine]", "\[IndentingNewLine]", 
   RowBox[{"ContourPlot", "[", 
    RowBox[{
     RowBox[{"periods", "[", 
      RowBox[{"\[Alpha]", ",", "\[Beta]0", ",", "\[Delta]", ",", "\[Mu]0"}], 
      "]"}], ",", 
     RowBox[{"{", 
      RowBox[{"\[Alpha]", ",", "\[Alpha]MIN", ",", "\[Alpha]MAX"}], "}"}], 
     ",", 
     RowBox[{"{", 
      RowBox[{"\[Delta]", ",", "\[Delta]MIN", ",", "\[Delta]MAX"}], "}"}], 
     ",", 
     RowBox[{"PlotLegends", "\[Rule]", "None"}], ",", "\[IndentingNewLine]", 
     RowBox[{"Contours", "\[Rule]", 
      RowBox[{"{", "5.2", "}"}]}], ",", "\[IndentingNewLine]", 
     RowBox[{"ContourShading", "\[Rule]", "None"}], ",", 
     "\[IndentingNewLine]", 
     RowBox[{"ContourStyle", "\[Rule]", 
      RowBox[{"{", 
       RowBox[{"{", 
        RowBox[{"Black", ",", "Dashed"}], "}"}], "}"}]}]}], 
    "\[IndentingNewLine]", "]"}], ",", "\[IndentingNewLine]", 
   "\[IndentingNewLine]", 
   RowBox[{"ContourPlot", "[", 
    RowBox[{
     RowBox[{"periods", "[", 
      RowBox[{"\[Alpha]", ",", "\[Beta]0", ",", "\[Delta]", ",", "\[Mu]0"}], 
      "]"}], ",", 
     RowBox[{"{", 
      RowBox[{"\[Alpha]", ",", "\[Alpha]MIN", ",", "\[Alpha]MAX"}], "}"}], 
     ",", 
     RowBox[{"{", 
      RowBox[{"\[Delta]", ",", "\[Delta]MIN", ",", "\[Delta]MAX"}], "}"}], 
     ",", 
     RowBox[{"PlotLegends", "\[Rule]", "None"}], ",", "\[IndentingNewLine]", 
     RowBox[{"Contours", "\[Rule]", 
      RowBox[{"{", 
       RowBox[{"3.9", ",", " ", "5.2", ",", " ", "5.9"}], "}"}]}], ",", 
     "\[IndentingNewLine]", 
     RowBox[{"ContourStyle", "\[Rule]", 
      RowBox[{"{", 
       RowBox[{
        RowBox[{"{", "Dashed", "}"}], ",", 
        RowBox[{"{", 
         RowBox[{"Dashed", ",", "Thick"}], "}"}], ",", 
        RowBox[{"{", "Dashed", "}"}]}], "}"}]}], ",", "\[IndentingNewLine]", 
     RowBox[{"ContourShading", "\[Rule]", "None"}], ",", " ", 
     RowBox[{"ContourLabels", "\[Rule]", "None"}]}], "\[IndentingNewLine]", 
    "]"}], ",", "\[IndentingNewLine]", "\[IndentingNewLine]", 
   RowBox[{"Graphics", "[", 
    RowBox[{"Text", "[", 
     RowBox[{
      RowBox[{"Style", "[", 
       RowBox[{"\"\<5.9 y\>\"", ",", 
        RowBox[{"FontFamily", "\[Rule]", "\"\<Open Sans\>\""}]}], "]"}], ",", 
      
      RowBox[{"{", 
       RowBox[{
        RowBox[{"3.25", " ", 
         SuperscriptBox["10", "4"]}], ",", "0.028"}], "}"}]}], "]"}], "]"}], 
   ",", "\[IndentingNewLine]", 
   RowBox[{"Graphics", "[", 
    RowBox[{"Text", "[", 
     RowBox[{
      RowBox[{"Style", "[", 
       RowBox[{"\"\<5.2 y\>\"", ",", 
        RowBox[{"FontFamily", "\[Rule]", "\"\<Open Sans\>\""}]}], "]"}], ",", 
      
      RowBox[{"{", 
       RowBox[{
        RowBox[{"4", " ", 
         SuperscriptBox["10", "4"]}], ",", "0.0275"}], "}"}]}], "]"}], "]"}], 
   ",", "\[IndentingNewLine]", 
   RowBox[{"Graphics", "[", 
    RowBox[{"Text", "[", 
     RowBox[{
      RowBox[{"Style", "[", 
       RowBox[{"\"\<3.9 y\>\"", ",", 
        RowBox[{"FontFamily", "\[Rule]", "\"\<Open Sans\>\""}]}], "]"}], ",", 
      
      RowBox[{"{", 
       RowBox[{
        RowBox[{"6.45", " ", 
         SuperscriptBox["10", "4"]}], ",", "0.0265"}], "}"}]}], "]"}], "]"}], 
   ",", "\[IndentingNewLine]", "\[IndentingNewLine]", 
   RowBox[{"(*", 
    RowBox[{
     RowBox[{"PlotLabel", "\[Rule]", " ", 
      RowBox[{"StringJoin", "[", 
       RowBox[{
       "\"\<Sweden\\nOscillation periods of autonomous system\\n\[Beta] = \
4.5e-5,\>\"", ",", " ", "\"\< \[Mu] = \>\"", ",", 
        RowBox[{"ToString", "[", "\[Mu]0", "]"}], ",", "\"\<\\n\>\""}], 
       "]"}]}], ","}], "*)"}], "\[IndentingNewLine]", 
   RowBox[{"PlotLabel", "\[Rule]", " ", 
    RowBox[{"StringJoin", "[", 
     RowBox[{
     "\"\<Sweden\\n\!\(\*SuperscriptBox[\(\[Beta]\), \(*\)]\) = 4.5\[Times]\!\
\(\*SuperscriptBox[\(10\), \(-5\)]\),\>\"", ",", " ", 
      "\"\< \!\(\*SuperscriptBox[\(\[Mu]\), \(*\)]\) = \>\"", ",", 
      RowBox[{"ToString", "[", "\[Mu]0", "]"}]}], "]"}]}], ",", 
   "\[IndentingNewLine]", 
   RowBox[{"FrameLabel", "\[Rule]", 
    RowBox[{"{", 
     RowBox[{
     "\"\<\[Alpha] (\[Times]\!\(\*SuperscriptBox[\(10\), \(4\)]\))\>\"", ",", 
      "\"\<\[Delta]\>\""}], "}"}]}], ",", "\[IndentingNewLine]", 
   RowBox[{"ImageSize", "\[Rule]", "400"}], ",", 
   RowBox[{"PlotRange", "\[Rule]", 
    RowBox[{"{", 
     RowBox[{
      RowBox[{"{", 
       RowBox[{
        RowBox[{"2.8", " ", 
         SuperscriptBox["10", "4"]}], ",", 
        RowBox[{"6.75", " ", 
         SuperscriptBox["10", "4"]}]}], "}"}], ",", 
      RowBox[{"{", 
       RowBox[{"0.022", ",", "0.032"}], "}"}]}], "}"}]}], ",", 
   "\[IndentingNewLine]", 
   RowBox[{"FrameTicks", "\[Rule]", 
    RowBox[{"{", 
     RowBox[{
      RowBox[{"{", 
       RowBox[{"Automatic", ",", " ", "None"}], "}"}], ",", 
      RowBox[{"{", 
       RowBox[{"xtics", ",", "None"}], "}"}]}], "}"}]}]}], 
  "\[IndentingNewLine]", "]"}], "\[IndentingNewLine]"}], "Input",
 CellChangeTimes->{{3.748905713290526*^9, 3.748905714954863*^9}, {
   3.748905787934572*^9, 3.748905841947811*^9}, {3.748905875905347*^9, 
   3.7489058873544683`*^9}, {3.748906028626646*^9, 3.748906031874339*^9}, {
   3.748906078834846*^9, 3.748906108175064*^9}, {3.748906474145393*^9, 
   3.74890650283165*^9}, 3.748906557498269*^9, 3.7502678752402067`*^9, {
   3.7503482658315363`*^9, 3.750348268157775*^9}, {3.750348401621119*^9, 
   3.750348434502923*^9}, {3.750348469381497*^9, 3.750348469445862*^9}, {
   3.750348500036825*^9, 3.750348608937277*^9}, {3.750348647193344*^9, 
   3.750348697934928*^9}, {3.750349797524561*^9, 3.750349807476246*^9}, {
   3.7537946997404633`*^9, 3.753794729569496*^9}, {3.753794816047496*^9, 
   3.753794865021729*^9}, {3.754139982457657*^9, 3.754140022316855*^9}, {
   3.7543995824991293`*^9, 3.754399582974485*^9}, {3.7543996213037663`*^9, 
   3.7543998876380663`*^9}, {3.7544000212379704`*^9, 3.75440002232192*^9}, {
   3.754400308395327*^9, 3.754400314039784*^9}, {3.754502252024609*^9, 
   3.754502351189385*^9}, {3.754502723612441*^9, 3.754502723826644*^9}, {
   3.757682704207327*^9, 3.757682720493841*^9}, {3.757685032190461*^9, 
   3.757685056105324*^9}, {3.757685150678636*^9, 3.757685206741461*^9}, {
   3.7576852417718897`*^9, 3.757685353539854*^9}, {3.757685397298223*^9, 
   3.7576854257760067`*^9}, {3.757685682626165*^9, 3.757685683296731*^9}, {
   3.77072921435742*^9, 3.7707292171489077`*^9}}],

Cell[BoxData[
 TemplateBox[{GraphicsBox[{
     GraphicsComplexBox[CompressedData["
1:eJxd11toznEcx/G1phxKcriQQ5RyK6WJsYd2KyW1C6VlpEgOCcnFHErRXCw2
Z8vmEMpu5GrFNe1iktNyamPR1jMXyo183uT/fD6Pkt4en993L3fP4m17N+2o
ramp+aXf/MmvUtebUun21HVb5nU2/v2L9qHoJyc+RJcaPkUvevw598uHoz8+
GMn3ln6N7r45Gt224Ft0y8XveX/WWN4/N577unJ0+Wk23rev+wd7Rypeb7ze
eL3xxl5eb7zxnrzeeL3xeuON+/LGfXljL6833tjLe3Da/u3jD7sKrzdeb7ze
eGMvrzfeeE9eb7zeeL3xxn154768sZfXG2/s5Z2+dsnP+qMXC683Xm+83nhj
L6833nhPXm+83ni98cZ9eeO+vLGX1xtv7OW9u+/V6eNNlwqvN15vvN54Yy+v
N954T15vvN54vfHGfXnjvryxl9cbb+zlXd9zZu6z6ZcLrzdeb7zeeGMvrzfe
eE9eb7zeeL3xxn154768sZfXG2/s5R16ueb+7DcVrzdeb7zeeGMvrzfeeE9e
b7zeeL3xxn154768sZfXG2/s5T00eaJha8+VwuuN1xuvN97Yy+uNN96T1xuv
N15vvHFf3rgvb+zl9cYbe3lnrO4duLPnauH1xuuN1xtv7OX1xhvvyeuN1xuv
N964L2/clzf28nrjjb289/Y0t0zUXyu83ni98Xrjjb283njjPXm98Xrj9cYb
9+WN+/LGXl5vvLGXt6l76o9VtdcLrzdeb7zeeGMvrzfeeE9eb7zeeL3xxn15
4768sZfXG2/s5X0/2H/y1POK1xuvN15vvLGX1xtvvCevN15vvN544768cV/e
2MvrjTf28h6ZtH/OQOeNwuuN1xuvN97Yy+uNN96T1xuvN15vvHFf3rgvb+zl
9cYbe3mnzO94cXZZd+H1xuuN1xtv7OX1xhvvyeuN1xuvN964L2/clzf28nrj
jb28zY92X+27UPF64/XG64039vJ644335PXG643XG2/clzfuyxt7eb3xxr+f
+a7U3jg8pa2t8v3Be2VrOZq9N/u+0d/1C1sr/3/e7Ku7+r5/X+Pz+L6nz6t/
fn+vb/Pb0pcDh2+Nbfj37893lKP5vG7jil07j3UXn3vz81bv/T776vu+5/Pq
75/+Hu9X3///3h9jP5ba
      "], {{{
         EdgeForm[], 
         GrayLevel[0.8], 
         GraphicsGroupBox[{
           PolygonBox[CompressedData["
1:eJwBCQX2+iFib1JiAgAAAKgBAAADAAAA4gIRFQUGEgIDEwMEFgYHFwcIGgoL
HAwNGAgJGQkKFAQFKhobGwsMKRkaIxMUIBARIRESJBQVJRUWKBgZ7+XkJhYX
JxcYHQ0OKxscLBwdPy8wRzc4MSEiLR0eMiIjNCQlNycoMyMkNSUmNiYnLx8g
MCAhOCgpOSkqQDAxPCwtPi4vQTEyIhITQjIzRDQ1OiorOyssQzM0RTU2gHBx
RjY3f29wTj4/Sjo7Szs8Tz9AUEBBU0NEVUVGUUFCUkJDTT0+Y1NUVERFYlJT
XExNWEhJWUlKXU1OXk5PYVFSV0dIX09QYFBRVkZHZFRVZVVWd2doSTk6aVla
ZlZXa1tcbV1ecGBhbFxdbl5fb19gZ1dYaFhZcWFicmJjeGhpdWVmdmZnempr
SDg5e2tsfW1uc2NkdGRlfGxtfm5vWkpLgXFyzb2+hnZ3g3N0hHR1nIyNh3d4
inp7i3t8jHx9jX1+hXV2iXl6jn5/kICBlYWGkoKDk4OEloaHmIiJm4uMkYGC
mYmKmoqLj3+A8PjnnY2On4+Qo5OUoJCRoZGSno6PpJSVp5eYqJiZqZmaqpqb
opKTq5ucrJydrZ2er5+gsKChsaGisqKjlISFs6OkuKiprp6ftqant6eotKSl
gnJzuamqu6uswLCxva2uvq6vwbGywrKzxra3yLi5w7O0xbW2v6+w1sbHx7e4
1cXGzr6/y7u8zLy9z7/A0MDB5sXUyrq70cHC0sLDybm618fI2MjJCBgXvKyt
3MzN2cnK3c3O38/Q4+IQ3s7P4NDR7ejS2srL28vMAhIRAxMSCRkYBhYVBxcW
ChoZuqqrCxsaDR0cBBQTBRUUDBwb5B0OECAfESEgEiIhFCQjFSUkFiYlFycm
GCgnGSkoGiopGysqHCwrHS0sHy8uIDAvITEwIjIxIzMyJDQzJTU0JjY1Jzc2
KDg3KTk4Kjo5Kzs6LDw7Lj49Lz8+M0NCMEA/MUFASVlYNERDNkZFN0dGOEhH
OUlIMkJBOkpJO0tKPU1MP09OQFBPQVFQQlJRSFhXQ1NSR1dWPk5NRVVURlZV
RFRTNUVESlpZbn59TV1cTl5dT19eUGBfUWFgUmJhU2NiVGRjVWVkVmZlV2dm
WGhnWWloW2tqXGxrXW1sXm5tX29uYHBvYXFwYnJxY3NyZHRzZXV0ZnZ1Z3d2
bHx7aHh3anp5TFxbbX18b39+cIB/cYGAcoKBa3t6c4OCdISDdYWEd4eGeYmI
eoqJe4uKgZGQfIyLgJCPdoaFfo6Nf4+OfY2MEyMigpKRhJSTiZmYhZWUhpaV
ipqZi5uajp6dkKCfjJybjZ2ciJiXnq6tj5+ena2sl6emk6OilKSjmKinmamo
nKyrkqKhmqqpm6uqkaGgn6+uoLCvssLBu8vKpLSzobGwpra1qLi3q7u6p7e2
qbm4qrq5orKxo7OyrLy7rb28s8PCsMC/scHAtcXElaWktsbFuMjHrr69r7++
t8fGucnIusrJvMzLg5OSwdHQvs7Nv8/OwtLR8Ofmx9fWydnYxdXUxtbVwNDP
yNjXytrZ6+QOzNzbzd3czt7dz9/eHeQe0ODf8u7jy9va7uriEOIR6ODRpZWW
5OUe+fHhvc3M8eno7ObU6Ong8+/r9u4B4uoC9PDs9fHt5ufE0ujR4+7i9+8P
7vIB7PDm7fHo7/MPxebE8PTT7vbq6+/k+PDT8fXh7/fl8fnpl2heKQ==
            
            "]]}]}, {}, {}, {}, {}}}, VertexColors -> CompressedData["
1:eJyVmGk4VW3Ux0UklIwJpZIylFJJEv9IMjxF8TwpRWkeKZmSkiGVSNIgKqIi
CgmhyHTM8zwP5zjjPidkLMO73/e7D++Hfe3r2ntf97Xu/73Wf/3WXuXodPA0
Px8f3yR5CfzvfYpjxZEhcMrx9qgOi4YN1rqcPsU+VMV/Fz5VS8A3TjA+uY8N
5hSv7KswA+2KhF3pNg6uS2XdmPpMwOqao0V2GxsLMi2uGjkzERhxw/TPBAet
StLm9FECnbL3zl+zHoDU6SOuzkMsqE63+RlOcnFBNTzh3T/9kHE6Fl/qxEDX
4Os/my/ykG3YZHu1qBsdIidrRpbSoDZzZuPFLTy4+Bi81M5og9QRZsHa1X1w
lXzpY0yu48Qn72Ub1gT55n8z3izoxKDj05EiOy5WzpoevdFfB3njbUapns3w
dkpe51tDoNVzz4fWgGrIl3QbWdHrECPgEbpEkICSxtZ7y8bKcct2Xq+pXiXk
pV78UhDjYMeWqhvbv5Vg9waxk/RDxQgX2P73jhoblPvJbtKMIvDqFHjKmbno
eFspFHGKNefzDwW/GkUTOTgUEq/q8o6KfSdzP7/T6EWzGL/iESoByiyyvjqy
cf67ZSzjOB1mixMiZm5yMHr03BLFpwQ2VKYbTzmxoWLhMqbXyMSrnIJ1kWsI
LCsZaT6bR0Ce4dG6sHAAT0M7LgXuYyMr5IfFayYXVsIXP95P6kdFm9vuDfkM
1CR7S9+w52GfueXOdd49KK8fFWm7Q0P5x1VCB3fwcFAueLrZqh1Lz0YMxT7o
Q8lPLYdmYR52mFvcaJZtxmob5entNZ3IrvsOVycu9s7Es4Zs6/F+su6h2voW
PDNzoiv2EZharXaten4NfuZLWGy5XI+fQaXmOesIcAc7GkzPVyBvV8PdhZuq
sFDCPeiRBgff11Qfs11VCsEDL2JMdCj40Pzh2DYTNta/O+WxbFUxdPPlbdI/
5eGwv0Kq8/W5dY78pVfNWMYBIzzr/m2tftyzGKYVHu/GTbnXGuNjBFIL//rZ
9bDgk2KXYZM2AE9L/Yu7iznYZSoZ7nmDwLCxpZaKABv2fW/PFOxgwS9j6ajt
AQLn9QpvBwQSmAE7ea02HUnB8vxpiWxoS2e3vWzhgtg5/98Xi6hYUKuYvkeC
iYPVp17Os+JB84OHcYxiL5Sb6lKTuTSsXqV++LAhD0H0SP07o+3w3h9lLsLq
wyt7H/fpxTw8rbTTd3zVjCOP+q3ZEV24ILkuycWPi602f44vr6vH4uilQZv7
WiAosP/SxDCB985j2e4BNWhULp43MFqP3bKZvE5zAsRYgzK7qwILXJ0vdK6r
hgdLedM5Cw7az3+uSA8qxamR6CizZSW4ZtB23fAkG+t8Lti98S0Gd006S+r9
T2wR6MiQeDS3zncfMkODfNkI1/0SEvmpF/L2plFpNp2gxCvP3yPKRYpQ1jnH
Qyw8DOGav5ul4dDZ0YWp4gSM9t21E3UgkKDyPmzRExZuu32fHYplIf9wiMCu
2wQKx9/3bNxPwNjYKaovgQ6vSsrjBWQdvqKL+WyhcLFzq0T0O2cqbsmdeyBw
kol1F7NmdpJ6Crb3Kzjd7IWbhd+Oe3YDeLzJV93XlIfHnvoRE1Ed4Ftcmytq
1o8h7m47yPCw4j7He+HaFqSaNZ0tPdsNptrY7oLnXNh9urpvgUUD5IljSp0v
WqFoc9ZcVpCLsIgB1V8CtdgQyWtw8mnA3cat6h5XCEj69u8RtKnEfa8OpfrV
NRi+vGL2w0UO7h//IX5ovBQZ3RNpU9MlOBpYPBHnw8aBJkkr/YFirO722BPt
nk/GQdOeTZhb53L9q2K+NBaO3s64sk2rGzMv87UCtNoxMrqC10vW2dDhYv1o
LyYCRL9zLunQwP6U+vDkUQLZk6FiJUYEvnUOygcpscBfq/aDKc5GOyX+3DHS
txl6vNf/SRGYSJI6a6nIgJBVsmr0KQ42SFsXbk7mQjJ3+97CJio2qbw77ZrB
RIr9+yi1zTxojRVsF+3uxT2j5LJrFQMIDPQPrLLkoYGrFHNgbyc23zkq9/Vj
P266bqmJUuDBZLWDe3tKC/rGchKY23tQSwlfczKJC0v/R8+yKQ0wzxHK3Gbd
hlr5ECWPpVyExDzxe2VSixCpWV3dRY3wszOb2RdGwEnFYvfbikq8eIwu7yW1
2NK+Rv3AQw6OZR19a3SqDIv2bP9weaAUkmFfPzm+ZpM+8DdqwpSCZwV6vx9Y
FEDkBf+bHcVz69wevMZfRYaFdY5a+tPl7TjX/XnKcX4rtsiVOA4nEmiolopp
us/Aae8b+janqahMMAgcjCHw5bGvbKEcmdenWSplsUxs163wotxio/bbfLG8
btIvBD0cmM0cLJmu7uK5M+CunD0TSca96IzWN0NvLrY0jAwI6NPA4TTFfBRl
4UjY+Kei1TxI681a+hv24Z9u0Z0++nTMiAXd33mIh22dRTkxI53gp8xEii+m
4ou1QLQs+T1TQ55L1W/F/NLIxBShXqStj71tm8+Fmoquv5FxI2TOJ1pZL2lH
gD7zhZI6F84Urw6zzFqI9l2UHM9ohP5PXxuxWAIpjfIny4yrkCR675z241pc
Otv4+/QnDnZS3qrfri9DQKx2xMeaMgyLJp+6+Z2N7NEPSc2fKHAWXuPas6oQ
+R6Vl4p759bZreKSQc4SJhb6R9UylVtw+Co990ZlEz6MdjEmXEj/DX36sD+E
jvQwsQsmQf1Ilbp951gagZw6s49L4jg4YqdRGbaQib/G9Lvp5Wx8Fn8sX9dM
YE1sW5U32S/dXxltL2hi4CatlhmczsHKX/OtlptzYVo2Juj1noZQhNmnObKg
mTFiKirFw1Uc+sl634edIYu0ClLp4BeM+a+W7I9fz1Rtmo3rAmWLn7iGCxX+
++veflLlwYhfTku7qhV8jKMFcdd6YaoxHBnXzIWfpmjhx8JG/Ml747u7th1d
ck+uLdbnYpvb73mBanXg+UvkLDnZhFlY7hD6SvrzyKP1fnlVuDZuk/9Cqg77
/A+kMKs5+M9T3EfKqBzX/nkvVfC9HNX5o39/t7PxRDdrcZdUCeoE9KIS/hTi
XsSUcszU3DpH7TF7kjlLR2qaSs8zywZs+9L6Vs6zAZSE42/qdQmYZG9W3/hg
AO/Ykb558X1YI77ngF0xgeeyslbhZD/+E6eRfuQCAwqD6zc1LeJAePrVYulc
Ar13L14+s5QDufqiS73aTLzJ1SVu95D58fqDUJYMF527UjX1Jcm+GtL+MDqH
hYsaS+z/8PNQPGYfZbG4H8dDbGUtVBnw4zNa/eAMDyL6Atp3bLvh+iHxp1Q7
FZ++PE933MhDcBtLvdu+DVcHhcKP9vbCYGVwsxnBhc9B1rlZ4ya83VR3Z9mT
DiQsOOBhYsUFPdf7X/tXdbhxyPRAuEQzTAMUpPXJ/SgLRJ9v1auGwUMZg9Tn
dRBbNVHcMchBksS/SUJp5cguYYoUJlVg08FbDhWTbNwb1POU8CqBR6Fa0GhT
ERSelVvXyM3Ne1eK+I697hiA10+TtaLJ1Uh/OCFmuLgO69ca+x+Z5kCFlnRH
xosG6SEXq40/emGhZjU51EJA3cfRUS6ZjSb5U1NtxXQ8kcsS6TrIQUCdnmxs
HAHmzbs1TuR73XhbyokXTBiJ0d/eFCHASjB8vaCXwI1+5TEHnwFEbB6Z8pNl
49jI6fSQYdJPrlusaHDph/HxpdMOYQwEFz1M45E677ffMA7xHryMevCwxYgG
qnh83rZtPHzfs8rh13AbpE0LHtMs+3B3aWOsOXley0/XTP5T2gS788JqTNtO
LHmz627ZSS4aaW1+bZL1oOVSzocWNCPKV/7gF7L+nO5EqdVnVWPwFevWveX1
yA6Q/mxI9pdAf22ug0oFRoz+9n1/Uwnj+67355N8piAwU+ZJLYH7a6msmrRi
vJcze3ZAm4364wccnJhFUCl6sYX+PRfhR/b/HP8/f9Z3yDalQT7DP61MtRQ+
F/01emhVUN1Uk3PrKgffEnu+jElQcWKnjrxwaA/yQopWqHNIDjVUmXLUZMN0
Zv3KIgU6VtdEvadFcEDXtPB1fUDgRM1zdzdjNpTZ3jMO00xoCmSYPNpGgP+b
jsTfeAILVISl/gwOkLxx/rKzCxuB84SIoj4uGjIc4rIb+pEje7/bv4+Bh/HO
O97akv6c/vOTTVkPdlgdZfh/omFWQ/OLuj4PCSHqMhlP2uEfESfyJ6UPbVLT
Qv+JkhwoybwUva8ZIV1P+ApXdeG18ev7Ee5cbFA5H8z/oB46nnky0m4tWPqF
4nyWSeDl5EShp24Nen8/cVZ9Vw91rXejimS83wpcM9ZGVGDQJfpK3tMqfPla
4huznYOcj6MLFPeVIkgndMQ4nIKE4pJQtYNsZG6w9rY2K0a23tYom/U/ITEk
8/LSbRasrUu/GEb3w/H3keQlZvlIkt3/8qxLGagSW6qYXWzEm2pK5j3vQ1LB
xYCFj7vwN1NGftEsyRPNAYHaJMfUUhZcolwcAH/ogy2CVA4oZbdEfJ0IgCHn
btPMgvctp8Nj5HnK8lX+KDxJoO1nsa+/MwE+2h1n5VN0TDjtjfSsZ6M6af7V
iFouYu9WfXimTcV0qCjFZDMTxfmJq0XNeWiRzqu/tLsX+oJMmrr8AEKacu7B
mAf5lvEwX90OKHnHlggt6ceazU/HAyV4aBviai1oaoaBtaNJLrcLSnWhd74F
kX7iXVBK5W/A9h17mJrrW5GicWHy2B8C/fxbO1qza3C3/rFlpGYDTPauNXA+
TIAnwkxzXFyJlW7p0+0h1agwSj4ZZ8vB8+jMUzOZpVgZTjnj6F6C2bO6I7bk
vDb4w+vdP4nFiJbilPtO/cTvsbPLNrxk4ebe4IVaS/vwoIT9V6YlHdHTphLL
/iuGeJetGHc3G1r5B7euXtQLlS5rHZpXB6x+N8dpziP5N/D3+PgCFjApuNQh
lYbWD6feH9YkcO+DX16uNQEXqZmtfaS+4l9kiw1rWAjbujh+LclPwoYrNcPJ
POl6dGP3aBsdRufzrb9u4UD5pYWvcB4XRW/ST3tEUCGXeoeb5k9ytbhJ+1o9
HjZ+vac6GtsLmst1w7Z7Axjc123mZsFDlSTVfU1/B8526ZxIc+7HV8Yf/qal
PETN79z2yL4FcnJPx3jfuyEyj99HNZqLq8fd6YHeDbCdGf87SGtFId9n3+di
XGQlDSdPraiFNeNwIierARErzhoYeJN9JjikQiGgEgb/5hxaGVSDeEFzG3FP
DuwTp/XXrSnDlamPz7SPlWL709fefQ9JDnnDXXh8MQUu3ftShGvysUTRPWFH
+tw67xP59UqCnDtKv9m8renrRNjAY5Ph/W0wJagR5ysJvLZLUj6pwIRJ0+cj
VVQqUi4KU2e8CASwI/6u1CGgIVSsOfSLiUxzgb/Hd7LhFDZ5uTifjHvToPWy
vxzYmsdQNQ0ZoCZW3s68zoHuxmV+yyK5eNHJ9/vqLMnVCb27OlqZEHutkDys
wUNSVn/SASGSQzztLkZPDuCldO6C2oM8BDoFf0wJ7oTds5p6UdJvPI4rDOmv
4CFN8TfXhN2CZsWwxguPepDk6/eR85ULMzex0cnJBswU801eiG5DkLVWqowS
F4nqnou+X6/FsN7xjLSDjRj9O+6hGkFgfW6L0pHpSnAfVzha7alFqYd28P/6
o90ZA6VXj8swef3Epco9ZZgQdB0r+siGZfXf2bBrFJha3I4Zii3AtVaJvGe1
c+vs2fyAI/qZiXbmOaEy2zasi6tzeUhyX9LyHbeTnpJcd3+t2x8VBtJ75flC
SZ5l9W9azCB91zxctGoVmwOB5bf2qZ9hQoR+MvJFLBvRyeX2egMEDMx+ZJ7O
5IDlp70l5RUDDtsqaTKvODDabHns0zkuepVXmz87S0PdhQfnKzVJDrlaU3lR
keQ6kTTbxxf68M3YPPjxJTpcB8t69x0h58SZIc7OnV3Y3S34VFGHiu/nxMIK
1/BgKyFvo+/RCkMnyx1xm3vR52uoN7+ci8gCtdN7PBrxpOi4wmf7dkwmqG5v
1yI58IPlPDF6LZ5mZgifm27ErQ0GSrMJ5JyYMyqx1r0Ki5qKRTIptTC9vNl2
bQ4Hj9QOFZ7hK0foD8pWba1yBPdpaAuWsbH8qv08TgsFkTXju8y8CkleG2s1
IubWOab8sFJqHAMpmhPCE2+aIJF5MrS7txE3t27Y2ELOg2/nudRsWEfH9WeN
FWpa/SSH/ggMziYQx1Ox4blw0LjdeMV4Gcl7PxtFowfYeN50M2KArIOhQ7vs
R6w5cBVyDL4yxYDbW6OjVygciC+90iWszcW5HN7hyToamA3B7c/vsvAfI3zH
IzEebpSk1RfW9iHvwc6I3D46stWu8A2d4GHfhun+HtJ/4z1N44ajqHDY75V7
hsx/13Vvxu8It0G9RyjW8k0vQhMFfK/3cOFULrjYbaIRJ69F6FYqdWCZoFA7
3ZgLro1k+KBtHS7uV2V7f2zCvCuadIkcAu72B43vDVfBZFzHqsqsDgL3ape0
dHKQL2wmG+RcDsfeVe9uKVVgGK+WxzHYMI69/umyQQncTmndUfi3CGVG6312
CbPRqHTpx+860ldPpC7S3coEURTVemKSije7WQcvDHFQ6jPdVHqYBvGmiBn3
d73/7/+B0seadTJWUXFTpyEl90QhfPdmr7CsLp/zfOt+pS+/+6IU644adflt
LUHQk0rV/DNsjA3cPmZYXQr16P6J5PclGFnEJ33ZlQ3JZL06T4KAdYxq7+pE
JsLkSnXTj9PmjOdrRgfV2rQfMtlvLkln5UHyhKJXSSDJWcGR74VES8DvE2Pe
zyhEYib3hM4fFoxesilUNwKf5cP+jkXSkTOfwol91j/n+nPt64Fc1KIaVgkM
+UK+GOcXg+57aq+YDhvI2q+aKERg9XetgNY4GprrohkefXPrPNf69012f0lZ
U4Il+FZyYUURhK7p2enOY8NkbQt7UQDJf+k5U+4ddIxG+FPrqv7/8VuJu6es
mF+KXTvOiW6YLIYAtcBdz4CN/wFnhAku
       "]], {{}, {{{}, {
         Hue[0.67, 0.6, 0.6], 
         Directive[
          PointSize[0.012833333333333334`], 
          AbsoluteThickness[1.6], FontFamily -> "Open Sans", FontSize -> 14, 
          RGBColor[
          0.21176470588235294`, 0.28627450980392155`, 0.34509803921568627`], 
          AbsolutePointSize[5]], 
         PointBox[CompressedData["
1:eJxTTMoPSmViYGCQAmIQDQIOcXcdjOcGLnglM9MezJ9+00HZxORlz7tpEP69
ew6r7BokDqZB5BdEPXSIfL6nul1yNph/oOKxQ+iq7vsXvs2BqF9408FhGZdj
tDRUv+4Lh69fjk4yM5oF5jNIvnLIPCJzaw87RP0BvtcOf+eJ2ti/hPAVzr1x
+HfuxNwJ/fPA/IaQ1w4R21LP2/PMBfMTWl45fLc3fOK/E2Kew7QXDloT7SQl
Ls6AqNd/7bDth/PJH6EQ9304+MEhfGv2nA1TF0Dsf/nWQZCDMXiCB8R8Bse7
Dut6hISigqDuC7vlUHTyRIvRfKh5O2479M2a01n7B8Jn2H3Lga1c9NN1Gyg/
7pHDG9nAs9X9UP9zPnX4IZ42ZY8xNDzDnzj8a55v3pMDUX/g6GOHC7zJPWxH
p0PMj3/mcHVtk3b8D6j6iW8d8qRe5EkoLLAHAJPil2Y=
          
          "]]}, {}}}, {}, {}, {{}, {}}}, 
     GraphicsComplexBox[CompressedData["
1:eJxlmHlcjdkfx5OyVEw0Mv2GNOJnnZ+MpRTOyYRRqDA09qUsiUhjGaWUnZia
0b3d6nabrGmIYSwz1jASoUSIIT33Vj+RZcpYxu98x+v3nO/3jn+83j3nc77P
+zxneZ77yfTwUSGWFhYW+Q0sLOB/+Mc1tzjfYeM94eNk9vcfEsoIn4r7nTDv
/4Cwy+Fymv+sgvD9HIX218lE2PBDJeHYttWEp2r/S+s71ND6mx/TvFUt4drT
lMH3dunxom2K9MUMvpjBFzP4krzwxQy+pD/hixl8MYMvZvAl9YUvqS98SV74
YgZfkhe+kbYLgx/v06i+mMEXM/hiBl+SF76YwZf0J3wxgy9m8MUMvqS+8CX1
hS/JC1/M4Evywrf5wA517t9oVV/M4IsZfDGDL8kLX8zgS/oTvpjBFzP4YgZf
Ul/4kvrCl+SFL2bwJXnhu2vBzbUrfVJUX8zgixl8MYMvyQtfzOBL+hO+mMEX
M/hiBl9SX/iS+sKX5IUvZvAleeE7KGuDU0FzneqLGXwxgy9m8CV54YsZfEl/
whcz+GIGX8zgS+oLX1Jf+JK88MUMviQvfMtKBuz58Jb0xQy+mMEXM/iSvPDF
DL6kP+GLGXwxgy9m8CX1hS+pL3xJXvhiBl+SF76LmzztPzkrVfXFDL6YwRcz
+JK88MUMvqQ/4YsZfDGDL2bwJfWFL6kvfEle+GIGX5IXvvZe2wp3zktTfTGD
L2bwxQy+JC98MYMv6U/4YgZfzOCLGXxJfeFL6gtfkhe+mMGX5IVv9rxxU5+6
p6u+mMEXM/hiBl+SF76YwZf0J3wxgy9m8MUMvqS+8CX1hS/JC1/M4EvywtfH
YPPM01Kv+mIGX8zgixl8SV74YgZf0p/wxQy+mMEXM/iS+sKX1Be+JC98MYMv
yQvfe0XH41ddkr6YwRcz+GIGX5IXvpjBl/QnfDGDL2bwxQy+pL7wJfWFL8kL
X8zgS/LCd6n1wlaFyRmqL2bwxQy+mMGX5IUvZvAl/QlfzOCLGXwxgy+pL3xJ
feFL8sIXM/iSvPBt2iapeKObQfXFDL6YwRcz+JK88MUMvqQ/4YsZfDGDL2bw
JfWFL6kvfEle+GIGX5IXvuMOzU3L3Sp9MYMvZvDFDL4kL3wxgy/pT/hiBl/M
4IsZfEl94UvqC1+SF76YwZe0b3mHJ7CKprGx8vsBs8eMWsKQxwz53Mq/3J1n
yPHDDHlzNq+Pv9fgOvneE9fN7x/3lzvmNjdGLNleM+J9+++TagnDdSv/PqGz
ogzqdcxwv+Z5XB/y5vVxHq6bf3/i/qB/8/q4vwVPKsh4AneK0KTm+77/vgkI
NfIJN9+emPi7VuU/mu4P2LE7ReUt/YPLnyzSqdwlvHVkv4GpKudlXrSOb5Km
8qTr0ZpLRZLrG/Xs4pj+/vxyU0y8W5hm+O6eGSqf0/vee/ZaMh5/uF/sD4y/
R4FPb/P91KGVvH9zxt83wPj9Hxi/HwPj90dg/H4FjN8/gPH5DJzYr+LYlFl6
1cec8X4PjPdDYLxfAJs/T/PvZXNf8/Mb1+88UuH/Kr17Ibb8fV5ra+SzFx5O
3D70fb5JvpFXhy0Ze7n3+/ZL15i4R6PAds9S9Gr/eD5BfczQf2+7wPktf0pW
2+P5Bu0xQ/vCgVYWE6M1qi+eT3D/mOH+Que7h7bySlPb4/kG7TFDe6vM6teT
reX8w/MR2mOG9vri9IRdV9LV+8PrDTh2e1d394806vPA6wf8MMP4HrRJHH8x
R7LltlDXJy1S1Dxeb5DHDO1HDvB55LBEctqNtoc8ymQer0/IY4b2leH10ZO8
Jfdtem1I3A6dmsfrGfKYoX3cD9kf7LSVfNVrVWnBglR1vNqUTMqsLZH8c+MW
vTwNcvwDPM+ejQ+V6wOvfxh/zDDfVmV0rXR8J+dfkYfVfq/gDDWP9wvIY4b2
zkV3l03Nl/zzoQmZg1ob1DzeXyCPGdpPjLtgXTJMMt5f4fnj/QjGA+8vwHh/
Acb7CzDeX6B/vB8A4/0AGO8HwOb7Aa4P94fXMzxPzHAd7xewHvDzhvHADM8P
P29oj/cXuB+8X0B7PF9gvM3HC68nuI73c7iO1xfUw/sv1MPzDa7j/fjv543m
H1zH+zNcx/MRxgOvT2A8npDH6wnY/Pn933fKwpgC3Wj5e62uznl8/Sr5e+au
b4PGV0fL8+RVfZRrXq48T7K+eZGzt1yeJ3u1g6P2OJj+sZ+/dJm42GOsnjVK
scmui1Z4Xsi10PJkDesVGdfguxtGnpl1vaXOLp2VnPvyVAd7E5/XvGqC4Y90
VuW6KKbETeFzu+RGbZ2UzHadHnRcsTPyQ9MLV625k8Imt38c6t/VyFvUf6Hk
BepYRN22/PB+Rm7dNGx8k806NuTXkNLNM4z8wdU6T71nKttktUPbKcTIb65z
WfCKp7Jxjl+0S0008lv/6TZ83fNU1vjDBcsjjhv59/rx6+fsSGPH+19+aaUz
8b5Vs+NtWhrYJmPDGdt/NfEIm/Pf+gUZ2Ba3vSc9z5v4o53hNdPmGtgI7esN
kS5yvWXNfZ501Emup+Ds7O4X/P55Xq9l9tMGjU1lh+J68ja75frJdJozv+C2
XD+X7KsSLNPlesi1HxXQprs8L2et6PzGbr3Ce8yb/rR5noadanxu+RadwsNt
/Ex+tlp2N97rbMlBhQ+wdquv/1rL4qZX+R1tZeLWzx2v3LbVswZnIg4q3mL8
T+3M2nxCzyyLDlbkiP7HLK6stQgVz7PpXtfvPOX5+eT6mNghPgofO/OzioIf
k5l3t/Uz0oYofJT3gZNOh5NZz+D4mplh8vzUt683NFik8GMxU/vvm6Nhq5+t
8I/UyPex13nJ833TjfxOp4Z3jrmmseutq1wzdxr54PmFt6uHp7GKxD07b+TL
97VlB8b2WVps5IvKH7JL79KYaenVhn6v5fubc2xp99J3Rr71bkBC8IF05va0
JvBMJ4UfKE4Km9cvma2v7nfh9ESFP1n3MGGuvYatddSOdpqm8AuNHL4a017D
Ak50HL3jijwf95xIvtzrsMId/LLX/hKjZZrpev+OBQqvCm7u0+uKlvWOnzOH
P1D4xfIPEjd0TmGX3L/c3/G6whfnxCSNeaFl+xoGfeJhKd9Xtze72664VuEj
c8bZ589OYdOu1pj+Xa/wWy++fvF2ZQobOD3IYlgzI49+WVjR7q7o708Pn7Je
8v327SbfOh9XI+/w8mjE0d465vT0dHiLoUZe49xo2ufndaznX54sMVi+//75
+mSzmf5G7rnacdQik459/MvzW4tijfzIhpvBbvtSmeuPmsVlR8V6HJF72EWb
xmrTToSdqTLyFRGWITZfpbMXmVHtVjw38tWxr2J6rExnj6r2mrymyPOw+EDS
6pxhYv+7mRyYeU/MJ5s3XW2DTHzjtcDZ91tnsKjweLs38wRvacxHLsxg7uV5
R2bNNPEcn5Fd2o7OYIEHRmfPT5Tn47BJF4feizPxd6l14yN/E3m/xj2OxIv9
dE1f79KLGex+97qskgwTv1R5qnMTZwMrOFHS7qcz8nxcbn3KxTNXnA92n/fZ
N9DA1kZHJrjdMvGoDdW7o5IMLMu544OyQ3L/XBfx1Lthpfy9v/kjbjlksDzv
bnjx1s2WyPPOLrdB7kO9wr2neeZtaCPPr7UfDcseM1bLnnxa4+i/W55ntkNC
NFOXi/M20uk3b10q8122umhjNxMPbHXtTlCInv0PAIAGcw==
      "], {{{}, {}}, {{}, 
        TagBox[
         TooltipBox[{
           Directive[
            CapForm["Butt"], 
            Opacity[1], 
            GrayLevel[0], 
            Dashing[{Small, Small}]], 
           LineBox[CompressedData["
1:eJwNxtc6ggEAANDfo3gld916AD6RkS2RlpWyK7PInpVC9ls5F+f7Tndvf09f
VxAEIRakxDg5NsgzQJkDCmwySpgsy6T54odvVnjniGMOOeWEDlXOqDDBOYtc
MEmNKS5JcM00V8ywxC+D3DDLFtvsMMQtc+yyxxgR7rhnnyJRhlllhD8yrLPG
B4888UCdZz5p8kKDGC2SvDJPmzhvpPgH5kA4+w==
            "]]}, "5.2`"], 
         Annotation[#, 5.2, "Tooltip"]& ], {}, {}}}], 
     GraphicsComplexBox[CompressedData["
1:eJxlmnlcjN0ewC1lSYiQXBJxZXmpF0WWc0qWihKVtWixhSLJFlKI7Nts1TTJ
Wkmi15otupGdkGzNNDOKlK1scc/v9rnz/M7wx+vzfX/nd87zfc7+jC4BoRNm
NahXr94F9h/4G/5QcRGlh4wcp/1LRP73P7Y95/hy9CuO6dASji1PK/n8v0s5
fp2u5uvroeVYsf8Nx1GdyjmeKXnLt29awbe//T2fb1DFcdUVnsH32dOcBwfU
gi9m8MUMvpjBl8tnvpjBl6uP+WIGX8zgixl8ufaZL9c+8+XymS9m8OXymW94
s8VB74+Ldb6YwRcz+GIGXy6f+WIGX64+5osZfDGDL2bw5dpnvlz7zJfLZ76Y
wZfLZ74thnertl8p0fliBl/M4IsZfLl85osZfLn6mC9m8MUMvpjBl2uf+XLt
M18un/liBl8un/keWfQkdp2zVOeLGXwxgy9m8OXymS9m8OXqY76YwRcz+GIG
X6595su1z3y5fOaLGXy5fObrlBJnXtBCpvPFDL6YwRcz+HL5zBcz+HL1MV/M
4IsZfDGDL9c+8+XaZ75cPvPFDL5cPvN9XjgsrU2R4IsZfDGDL2bw5fKZL2bw
5epjvpjBFzP4YgZfrn3my7XPfLl85osZfLl85hvR5MNQv5R4nS9m8MUMvpjB
l8tnvpjBl6uP+WIGX8zgixl8ufaZL9c+8+XymS9m8OXyma/JkAN3Di9M0Pli
Bl/M4IsZfLl85osZfLn6mC9m8MUMvpjBl2uf+XLtM18un/liBl8un/mmLpw0
84N9os4XM/hiBl/M4MvlM1/M4MvVx3wxgy9m8MUMvlz7zJdrn/ly+cwXM/hy
+czXWWH00aGBXOeLGXwxgy9m8OXymS9m8OXqY76YwRcz+GIGX6595su1z3y5
fOaLGXy5fOb78kFOzPpbgi9m8MUMvpjBl8tnvpjBl6uP+WIGX8zgixl8ufaZ
L9c+8+XymS9m8OXyme9yw8Vt74iSdL6YwRcz+GIGXy6f+WIGX64+5osZfDGD
L2bw5dpnvlz7zJfLZ76YwZfLZ75NO+5+uMVGofPFDL6YwRcz+HL5zBcz+HL1
MV/M4IsZfDGDL9c+8+XaZ75cPvPFDL5cPvOdlD0/IXOf4IsZfDGDL2bw5fKZ
L2bw5epjvpjBFzP4YgZfrn3my7XPfLl85osZfLnyrYvpNlLaNCpKuD9gHhRY
xTHkY4b8zDe/7C0ChfeHGfL1Wb99fF+DOHffY3H958f1ZXo9o5qwZQcrxtWV
37u7imOIG3gMDJ4TqdDFMcPz6ufj9iFfv32cD3H9+yeuD+rXbx/Xl/mthHuf
iypLOYZ4jzBx/A1XsS6OGeJXDrj+ZdpWouNpT2ovTn9Vx+ODNRxD/EvTE+MP
HZXq4vq8Y2iQsnJJ3flsZ7iK9gw1Cx88PF4Xxwzx3OSbhjFNEnRxzBD3fbRa
fOuBEMcM8ZpGtj3bJSbq4pghvmtw6bkZc+Q67r1APPaobd36ZKPWcgzx63LX
lx9/CHF9xuPHKbWK7jF2XHJggEjHXP9/K/mD8X0b+gPHgXEcyuP7KsT1+wvf
78Afx4FxHMrj+xHEMUMc9x/E8f0C3o9+/+LzOJTHDHF8foU4Zojj8x7EMUMc
n48gjhni+DwBcf3+xvsv9B+OA+M4lMf7F8QxQxz3P8Tx+g/9g+PAeL5CecwQ
1/8+ot+/+vdR/f7RP8/p++vvn/rrKV4PgPH4g/VmgLFnSOuTwvqEy0M86mAv
e/v2wvcVXB7ieD2C+eFQdOyJ3RyB8Xpn7a6mHZ6+yI9S1tUnaaahcxef3nVw
dN37mDtZSd+E1qz2dazzf9pWRe2a3h8VfaiOm9zQ0PIFy3xuD6jzX75RSwc1
8uz8UVrHYx6q6PTofMNClzr/MztLufUVGPcPPN/rgx2G3pAK/ni+m/9TRYOL
uj/73UPgC2S6sYujwHh+Q3/h9wH9jRn88fuD8vh9Q3nMUP7OcIN601eLdf2N
xw+MF8zw/vD7hPJ4fYfymKF8gwPBVpWtpLryeL2H8pihfMLjTtmDnkt14x2v
5zA+MUN/BYfYB7cdkqArj9d3KI8Zyhskl//wM0zUzR+83sP4xgz9LX+YuO3I
3URd/TgO9WOG+nF5qB/PJ6gfM9SPxxeUx/sJlMcM5R8MMjgxJChJVx7vL1Ae
M5T/J3taspNZ3Xi8t+Y1f94ayu//X2Ul3HwCxuMJxguOQ314PEF9mCEfz29g
PN6gPhyH/sfzF/iU0a6pN9MlOl88vmA8Y4b5jssD4/EH9bkPc35nukyqqw+P
P6gPM+Tj8sB4fEI+Xk8hHzOUx+sNMF5vYH3G5xmYD5hhfYren9rycDOB7w1Z
/7RgUbyufVwe2scM7eF8YJwP7eP5BO1jhvY6FvomVxUK7eP5BuMdx6E+PN+g
PsyQ/0/jVv0dFALj+Qj14TiM3/EO167FBAtxzBDH6zXw+qReb9r9FvZzPH9g
vmKG9R2XB8bzC+qzePBixcwbSbr68PyC+jBDPi4PjOcf5OP9E/IxQ3m8vwDj
/QXmD95fYf7g/QH6F5/XgPH5DBifB+D94/MWxDFDHJ+3gPH5Cp4Pn3+A8XkH
GJ8fgPXPL/h5wQfvLzCeMUNc/3yDnxfmN55fMP4wQ1z//InXKyiPGcrj9QrW
fzy/oP8ww/jE8wvK4/MV+OPxCv74/cD5Afc/+OH9BZ4PM/QHng/wvHg9hefB
8x/Gn/54wes5xPH4gjiuD94XPm9C+3i9hjjuT4jj9RjieDxCHK+v8L7weIP3
hdcXiOuPP7xeQByf7yGO3w+8b9wf8L71+wOPZ4jj9QHieHxDHM93GJ/YF/oD
v3/Ix+shMH5eqA8/L9SH3yfUp38/wvs3MO4/eL+4/+D94PEPjOuD9/X/5213
O2F3RrJw/5yxeG2BbKLwe/Ons319TzYUfq+VVVtMrVkv/D47PGqPUyN74ffN
NxHGe63nCb//2TR0LjGTCb+PHdk5eWr5auF+970m0io3U7jPpaz8nJ6hFO5v
j/P8N6/dI9zfMiQjI9NMhfn200HzY3Ke6o/vt18tp0cM8pET23eKwnpfhfva
EiNjRbh16R/3nSmR371POitII6lRavVqNc2ddT9YKRKTt94/v3+eqqSv0gPz
3EylpPfKQO+be5W0LMzJOuKnlPQPj66/57GGJqc8ai0zTiSF170vdzPR0oUt
yqYpviSSt76dOi2sUNGFh8ZR27Ak4lDz4Er2v9l5xPku3fSXgrTMf2a+47Rw
/5Hm7PB2OiHcd+Rjj39WZpTQ3309W+6cLCI3zIqL919m+4Of9PMXuYiUWS1Z
W2ijpvN7Zkbu8xURi8lnJ7q/KaF2oycUr3MUk+sGzTaFvCuh2nXDQ194iomd
z99fctoracW0pbvWGEiIXVKEe5azkh7oOMtr/GkJOXLFKUdtrKHZAXfWbyyW
Er+u74M9emloq5ox6lxPGQmrPnAjdLCGGjZdMLXJdhkZdWHW0+2BGlpyr9pB
7hBPthockvSYpaFPNlku+k7jyZUx18vfW6roxJZN0nsOTCCT2o3pHL9LQ4v6
9h676VM8WZaVUtLTUUV7esweMe10AllqMund9HHs/HAuduU5bQJp3GbRqrAc
Dd0rn7p53qEE4mNZHPV5uYr2ch93PUeWSLpFzamKO6iixybl1w4aJyd+FkEH
W99X0Ugzq6vO9ZJIztDbXw1kWmpXNjfGqLWCbNU0DDx4QUvDjPJ2uk1WkB02
GZcc8rT03eHQCv/5CuI87/2FtGOsP7q8W/zbRkRORe/xPpVRRbcOq/gdOFhE
3rhU0l/o+81J78bjKu8L+/U4yY+4cEv1H99z8rPm+hVvEpOU+Z92nzUX9ueg
1NQ++W6aP76PxBITfyefeBJl29ujXj9hP947o+MvV3/VH983Fkq7e3puTiTZ
0ba041FhP042nxdS8EzYj2+ZlG1rkKj+4/63yjhxp+1mGfm00Tv35wlh/8w0
mTC+Yx/he8HvoFKV2JH/PgD33YHJY4bYFYqIvUergKs5wv3erGSAS3l2FZWP
u7P96BIRyXtU3cHuZBXdcDrC6TAbr3PWWP803qym/RYGfGiRKyaXG19ftUOm
pqFGblq3ZhLyImbItcJTajrM0KamZqmEeJlVyqsSlLRV5XurvI4y8tEuMsOG
Pa+t+4Csa4tkpOx412+qfCUliuahkrsyEh1Q5na2rZYafmp391kzOal/NeyU
2pHNz8uHU7ZflJMGD06VpjM/r4g3VfWC5aTMNbwqsGcpvUVu2T/9W0GqKmqv
PfaG37ene3feqiChSR97rB9RSudGXBpbMEdBWrSeMWnRVOF7QETD0RPOnami
sxfFHfCOE5F90rlf2rP3oZxXPEl7TERqrF4ad8kQvg9Ejou91iGtik5RnT3r
1FFEDvqG9Q7JrKJzXFe5+oxm46dphtUeB+H+X/nIK2qUs5r6zP67tIDV59h7
c2DCKDWd4Jh1yfy0iNgGxVTMXiDc/+VdaxT1l6jpubUzhx6fJyb/HK44H91J
uO/nPDTMedtFSWUOFX7bezEeefxXUV8l3Xkn0q/QV0ICjFccGDZeuO87FGV8
m8HWw9mKhy2UJlKyes+tq3nrhPt90fuI6oaxSrrSo3Ezn1wp2fBxjUe4WPhe
+yNXFOKaqKHFPRoWn7NKII/MyqySD2voyJA7z8rHJpDSXWmHH98Qvt+uyPIZ
uPyhhi5Rqsit3wkko1FejWKF8D2304NL9RxXqqgk5YOppSKROMfNXui/Q0Vn
DVwXUPYpkWiX32vo9kP43msR9bTP098auu/F+G1BWYlk/pm37q2PCd9/PZ7F
GxqeYvuNUdwAx81yci/v27VF51V0x9fy8+mH5CSkvMxp4ivh+/DdlGP3lmpV
VOuaunfplCQysMPVIH8T4X6+r2xjxjFTxv5bDrZqpCC10zqEzD8n3MezvC1E
k1JL6KgZ92acGSkixit7XLhWUEJHbukaZXlbRGw+VHhe7aGmWQ93L1jI1p+y
jYomv8qF+3dB8wpJ6uMSOr1RG8mkryKyuXxw/pXpalq5SbVtvomYxLaTTDT3
V9P8RqZTvLqKSa+7B9ZUGijp7tjXtyqzxaS63yb1juFKeqnL8LJauYSMv9h9
4qG7wn077aLodv/Tamrqlhp7fq2EiAPkHt0L1LQsqIVz/7sSMiBm3jxaoqY3
lS13xVlL2azxPtH9kZpGpK/d7fWZ7Sf3wo48XKSkMWlDTYyCpaRvrvWhZsuV
9EafkeFfY6XkeMPJXQY1EH4fONj8ReeHVWrqnj7J5MZcKfG/V6H9d42aFn1e
+rl2nZQMD5hcz6W5hq7+eqe08wvW3rdBzs/7C78n1G51rXa20tBuX8+GnR0g
I+YfroS2Gq2hFRaN/EfkyUgOPdfEQy3cv40KLCO73VHSbGfZVT+1jKiW3Y+x
fsXmw7fb8UXW8aSVc9PVPb8oqcvSj8XDo+NJ58Hqw7XlSlre75GsfEo8sf3l
QHYFCb9XfPtxqflsDw112NBuwhKtjDRoWN38tpnw+0X9eWniNY1V1Cimxmf0
nXjyM3luksaI7V+2G73yi+NJzuWVI+y6qWh2yNSxV5wSyL/OfypaEqWhZ+Ke
BNkcjyfdB8y53t5F+L3jUahL6mh7FXXLe9di5nY2f+gT3+u+Kupn4tQnr3ci
sTomjnh+lp1PxmWetpQkkKqEiwuulmnomrAGs4ymJJLPyZGd13zS0A1R39f2
W8fmS7htYw+xinoVzOuW30ZOLoZkJAfcU9Ff783bbKmVk3dlGdohM4T79cOs
3RvSXdh5/onIM/klW1+NfvZqNllLt9z3nPvaLIlEhsYY/1zIeEdj6r44idgr
c8/Mma2l6c7uPTtNTCIlJ/O2nqxVUYPQu4HnspKIxc5de4YZldJHMSPCzmiS
iGfWxNSQXcL928X35uiX0Vr6O756avh/WP1ujfudiWH3h412jk9vJpHXfapT
CpO09Naby9ZNLBSk4GJh55NXhfv3KsPLlg6Z7D5nPGLg8eEKErs6fJtNkZZG
xpUfjdytICkW3UueZwvn8U1hHxwbvhH+vdrzlTfO9C4QzuetLR6bd64V/n1Q
i3e0waiRwn358RBq1nyZcF82zqyfqZKrqaO/Q25cR+H+G9veJdXLR0Iq/6po
53FUuA+n7XeYLs1S0s9zLKOmRshI271+XddeFO67u0caLfNroKRz24flu6WJ
SbNRs8QzV2nokXDz/zjK4onrig0PtvTWUs+294snz5KTgDzFk/VslHiNuuYZ
PUNB9m8smN83UEWDo6+aDnZMJP8FX2168A==
      "], {{{}, {}, {}, {}}, {{}, {
         Directive[
          GrayLevel[0], 
          CapForm["Butt"], 
          Opacity[1], 
          Dashing[{Small, Small}]], 
         LineBox[CompressedData["
1:eJwNy88vAnAAxuFvHcwwtmwZdWGMbuYgB+YohzBHP1Iu2KiQaeOko2ITw4FT
zjrJxp9mzXN49nkv7/h+abMYCSFs8WdUoiHEOWeEC2apMsolY8zxTdfnShNs
s8MugWuS5NhjkAg31MhTYIgoK2RY4otFOqzySZ0Gt9xzR5smjzwwwRPzvDDJ
M1O8kuaXBaY54JAjenhjhmNOKNLLOylKlInRR4sPTjljmH6yDPDDMuusscE/
c0Qj6Q==
          "]]}, {
         Directive[
          GrayLevel[0], 
          CapForm["Butt"], 
          Opacity[1], 
          Dashing[{Small, Small}], 
          Thickness[Large]], 
         LineBox[CompressedData["
1:eJwNys8rA3AAxuGv2VoOipvLsFYOuMgcWDnhYE47YI5jDltxUxSjGHPisoMp
Rvk9ZTjY/yaew9On3t5kYTu31RVCyDMRCWGHAZZZYZVfh13dI88avfzZ53Se
DJ9888UCLQ6osM8Rh7xzQpVjEpwySY1BzhjinDSXDHNBkil+6KZOigLrbBDl
ihGKbNJHjAbXlCjTT5xFeugwyxJZPrilyQ333NHmkSceGOWZaV4Z44Vx3pjh
HyJkJ5g=
          "]]}, {
         Directive[
          GrayLevel[0], 
          CapForm["Butt"], 
          Opacity[1], 
          Dashing[{Small, Small}]], 
         LineBox[{559, 596, 557, 595, 558, 597, 533, 579, 578, 532, 593, 594, 
          577, 576}]}, {}, {}}}], 
     InsetBox[
      FormBox[
       StyleBox[
       "\"5.9 y\"", FontFamily -> "Open Sans", StripOnInput -> False], 
       TraditionalForm], {32500., 0.028}], 
     InsetBox[
      FormBox[
       StyleBox[
       "\"5.2 y\"", FontFamily -> "Open Sans", StripOnInput -> False], 
       TraditionalForm], {40000, 0.0275}], 
     InsetBox[
      FormBox[
       StyleBox[
       "\"3.9 y\"", FontFamily -> "Open Sans", StripOnInput -> False], 
       TraditionalForm], {64500., 0.0265}]}, {
    PlotLabel -> 
     FormBox["\"Sweden\\n\\!\\(\\*SuperscriptBox[\\(\[Beta]\\), \\(*\\)]\\) = \
4.5\[Times]\\!\\(\\*SuperscriptBox[\\(10\\), \\(-5\\)]\\), \
\\!\\(\\*SuperscriptBox[\\(\[Mu]\\), \\(*\\)]\\) = 23.5\"", TraditionalForm], 
     FrameLabel -> {
       FormBox[
       "\"\[Alpha] (\[Times]\\!\\(\\*SuperscriptBox[\\(10\\), \\(4\\)]\\))\"",
         TraditionalForm], 
       FormBox["\"\[Delta]\"", TraditionalForm]}, ImageSize -> 400, 
     PlotRange -> {{28000., 67500.}, {0.022, 0.032}}, 
     FrameTicks -> {{Automatic, None}, {{{30000, 
          FormBox["3.`", TraditionalForm]}, {35000, 
          FormBox["3.5`", TraditionalForm]}, {40000, 
          FormBox["4.`", TraditionalForm]}, {45000, 
          FormBox["4.5`", TraditionalForm]}, {50000, 
          FormBox["5.`", TraditionalForm]}, {55000, 
          FormBox["5.5`", TraditionalForm]}, {60000, 
          FormBox["6.`", TraditionalForm]}, {65000, 
          FormBox["6.5`", TraditionalForm]}, {70000, 
          FormBox["7.`", TraditionalForm]}}, None}}, DisplayFunction -> 
     Identity, AspectRatio -> 1, AxesLabel -> {None, None}, 
     BaseStyle -> {FontFamily -> "Open Sans", FontSize -> 14}, 
     DisplayFunction :> Identity, Frame -> True, 
     FrameLabel -> {{None, None}, {None, None}}, 
     FrameTicks -> {{Automatic, Automatic}, {Automatic, Automatic}}, 
     GridLinesStyle -> Directive[
       GrayLevel[0.5, 0.4]], 
     Method -> {
      "DefaultBoundaryStyle" -> Automatic, "DefaultPlotStyle" -> Automatic, 
       "ScalingFunctions" -> None}, 
     PlotRange -> {{26205, 68639}, {0.02158873161775987, 
       0.03239204320366678}}, PlotRangeClipping -> True, PlotRangePadding -> {{
        Scaled[0.02], 
        Scaled[0.02]}, {
        Scaled[0.02], 
        Scaled[0.02]}}, Ticks -> {Automatic, Automatic}}],FormBox[
    FormBox[
     TemplateBox[{
       FormBox[
        StyleBox[
         StyleBox[
          PaneBox[
           TagBox[
            GridBox[{{
               StyleBox[
                InterpretationBox[
                 Cell[
                  BoxData[
                   FormBox[
                    StyleBox[
                    "\"Period (years)\"", FontFamily -> "Open Sans", FontSize -> 
                    10, StripOnInput -> False], TextForm]], "InlineText"], 
                 Text[
                  Style[
                  "Period (years)", FontFamily -> "Open Sans", FontSize -> 
                   10]]], {FontFamily -> "Arial"}, Background -> Automatic, 
                StripOnInput -> False]}, {
               GraphicsBox[{{}, {}, 
                 RasterBox[CompressedData["
1:eJwBnQJi/SFib1JlAwAAABsAAAABAAAAAwAAAMaJr3YU58Q/7tEb7iO3vj/b
oswGmWTpP/D4KOmCdsc/3uQCwEbMxD8O5RPLkBfqP1LXG85flcw/xtzsUbCt
zz95aaJTgH3rP5PN+jmqP9E/5OtrXWqE1T82osVjULfsPzPPCYjmjdU/cIjJ
Ze0A3D/rDHzaG1vtP97QGNYi3Nk/hpITN7g+4T+hdzJR5/7tPw0FGgnAgd4/
QY0p9bjx4z+MnIU97TDuP1M8yjXDleE//0C4Ixie5j89RKM7iF3uP+Du9mqR
vuM/YDXgPVGj6D9z843onjXuP2VzpEzN0uU/4jbYo4la6j/FP8eiRObtP7Oo
2xt0sOc/1/gSS0al6z+JYcHccl7tP4prhJdDP+k/MO0fNFBT7D8um7XrEIXs
PzZADu/etuo/bIVd0iDe7D9p/pBlXprrP28w1GGFm+s/6YAk7NuJ7D/OE8/Z
AkLqP6kgmtQrgOw/ZHzrBZc17D8xKQ1Op+noPy31RaWFyew/J+CFSq8P6z85
97sDfkXnP6Ij+xha+uw/PKVB2a3I6T8qac2oXJXlPxmmGf/8xuw/6b+UohED
6D81HFTqq87jPwhPMoNCTuw/zNoBMs/l5T+WrT/TXPjhP3mW1pWFpes/nC/N
30qX4z9ZCWFeFSLgP756gf7nleo/dLf0YDnf4D/RdjSKvJfcP1LTiV8MgOk/
vNP5KthK3D/AYnn8g+3YP2a2PCAa5+c/FjTmAW6O1j9xcgP0sXHVP36Z7+An
TuY/hJTS2APS0D8wgo3r3/XRP77NNQ7tSuQ/Go06aOYxyD9WyfIBw+rNPz10
xbVvKOI/w43DQqiwvj8y7Na2UTLIP3xHjQkxF+E/isfq+xXXtT+g/UgRGVbF
PxhsWT8=
                  "], {{
                    Rational[-15, 2], 
                    Rational[-225, 2]}, {
                    Rational[15, 2], 
                    Rational[225, 2]}}], {Antialiasing -> False, 
                  AbsoluteThickness[0.1], 
                  Directive[
                   Opacity[0.3], 
                   GrayLevel[0]], 
                  LineBox[
                   NCache[{{
                    Rational[15, 2], 
                    Rational[-225, 2]}, {
                    Rational[-15, 2], 
                    Rational[-225, 2]}, {
                    Rational[-15, 2], 
                    Rational[225, 2]}, {
                    Rational[15, 2], 
                    Rational[225, 2]}, {
                    Rational[15, 2], 
                    Rational[-225, 2]}}, {{
                    7.5, -112.5}, {-7.5, -112.5}, {-7.5, 112.5}, {7.5, 
                    112.5}, {7.5, -112.5}}]]}, {
                  CapForm[None], {}}, {Antialiasing -> False, 
                  StyleBox[
                   
                   LineBox[{{7.5, -112.50000000000001`}, {7.5, 
                    112.50000000000001`}}], 
                   Directive[
                    AbsoluteThickness[0.2], 
                    Opacity[0.3], 
                    GrayLevel[0]], StripOnInput -> False], 
                  StyleBox[
                   StyleBox[{{
                    StyleBox[
                    LineBox[{{{7.5, -87.50000000000001}, 
                    Offset[{4., 0}, {7.5, -87.50000000000001}]}, {{
                    7.5, -62.50000000000003}, 
                    Offset[{4., 0}, {7.5, -62.50000000000003}]}, {{
                    7.5, -37.50000000000003}, 
                    Offset[{4., 0}, {7.5, -37.50000000000003}]}, {{
                    7.5, -12.499999999999996`}, 
                    Offset[{4., 0}, {7.5, -12.499999999999996`}]}, {{7.5, 
                    12.499999999999996`}, 
                    Offset[{4., 0}, {7.5, 12.499999999999996`}]}, {{7.5, 
                    37.49999999999999}, 
                    Offset[{4., 0}, {7.5, 37.49999999999999}]}, {{7.5, 
                    62.50000000000003}, 
                    Offset[{4., 0}, {7.5, 62.50000000000003}]}, {{7.5, 
                    87.49999999999999}, 
                    Offset[{4., 0}, {7.5, 87.49999999999999}]}}], 
                    Directive[
                    AbsoluteThickness[0.2], 
                    GrayLevel[0.4]], StripOnInput -> False]}, 
                    StyleBox[
                    StyleBox[{{
                    StyleBox[{
                    InsetBox[
                    FormBox[
                    TagBox[
                    InterpretationBox["\"4.4\"", 4.4, AutoDelete -> True], 
                    NumberForm[#, {
                    DirectedInfinity[1], 1}]& ], TraditionalForm], 
                    Offset[{7., 0.}, {7.5, -87.50000000000001}], 
                    ImageScaled[{0, 0.5}], Automatic, {1, 0}], 
                    InsetBox[
                    FormBox[
                    TagBox[
                    InterpretationBox["\"5.0\"", 5., AutoDelete -> True], 
                    NumberForm[#, {
                    DirectedInfinity[1], 1}]& ], TraditionalForm], 
                    Offset[{7., 0.}, {7.5, -62.50000000000003}], 
                    ImageScaled[{0, 0.5}], Automatic, {1, 0}], 
                    InsetBox[
                    FormBox[
                    TagBox[
                    InterpretationBox["\"5.6\"", 5.6, AutoDelete -> True], 
                    NumberForm[#, {
                    DirectedInfinity[1], 1}]& ], TraditionalForm], 
                    Offset[{7., 0.}, {7.5, -37.50000000000003}], 
                    ImageScaled[{0, 0.5}], Automatic, {1, 0}], 
                    InsetBox[
                    FormBox[
                    TagBox[
                    InterpretationBox["\"6.2\"", 6.2, AutoDelete -> True], 
                    NumberForm[#, {
                    DirectedInfinity[1], 1}]& ], TraditionalForm], 
                    Offset[{7., 0.}, {7.5, -12.499999999999996`}], 
                    ImageScaled[{0, 0.5}], Automatic, {1, 0}], 
                    InsetBox[
                    FormBox[
                    TagBox[
                    InterpretationBox[
                    "\"6.8\"", 6.800000000000001, AutoDelete -> True], 
                    NumberForm[#, {
                    DirectedInfinity[1], 1}]& ], TraditionalForm], 
                    Offset[{7., 0.}, {7.5, 12.499999999999996`}], 
                    ImageScaled[{0, 0.5}], Automatic, {1, 0}], 
                    InsetBox[
                    FormBox[
                    TagBox[
                    InterpretationBox["\"7.4\"", 7.4, AutoDelete -> True], 
                    NumberForm[#, {
                    DirectedInfinity[1], 1}]& ], TraditionalForm], 
                    Offset[{7., 0.}, {7.5, 37.49999999999999}], 
                    ImageScaled[{0, 0.5}], Automatic, {1, 0}], 
                    InsetBox[
                    FormBox[
                    TagBox[
                    InterpretationBox["\"8.0\"", 8., AutoDelete -> True], 
                    NumberForm[#, {
                    DirectedInfinity[1], 1}]& ], TraditionalForm], 
                    Offset[{7., 0.}, {7.5, 62.50000000000003}], 
                    ImageScaled[{0, 0.5}], Automatic, {1, 0}], 
                    InsetBox[
                    FormBox[
                    TagBox[
                    InterpretationBox[
                    "\"8.6\"", 8.600000000000001, AutoDelete -> True], 
                    NumberForm[#, {
                    DirectedInfinity[1], 1}]& ], TraditionalForm], 
                    Offset[{7., 0.}, {7.5, 87.49999999999999}], 
                    ImageScaled[{0, 0.5}], Automatic, {1, 0}]}, 
                    Directive[
                    AbsoluteThickness[0.2], 
                    GrayLevel[0.4]], {
                    Directive[
                    Opacity[1]]}, StripOnInput -> False]}, {}}, {
                    Directive[
                    Opacity[1]]}, StripOnInput -> False], "GraphicsLabel", 
                    StripOnInput -> False]}, "GraphicsTicks", StripOnInput -> 
                    False], 
                   Directive[
                    AbsoluteThickness[0.2], 
                    Opacity[0.3], 
                    GrayLevel[0]], StripOnInput -> False]}}, PlotRangePadding -> 
                Scaled[0.02], PlotRange -> All, Frame -> True, 
                FrameTicks -> {{False, False}, {True, False}}, FrameStyle -> 
                Opacity[0], FrameTicksStyle -> Opacity[0], 
                ImageSize -> {Automatic, 225}, BaseStyle -> {}]}}, 
             GridBoxAlignment -> {"Columns" -> {{Center}}}, AutoDelete -> 
             False, GridBoxItemSize -> {
              "Columns" -> {{Automatic}}, "Rows" -> {{Automatic}}}, 
             GridBoxSpacings -> {
              "Columns" -> {{Automatic}}, "Rows" -> {{Automatic}}}], "Grid"], 
           Alignment -> Left, AppearanceElements -> None, 
           ImageMargins -> {{5, 5}, {5, 5}}, ImageSizeAction -> 
           "ResizeToFit"], LineIndent -> 0, StripOnInput -> False], {
         FontFamily -> "Arial"}, Background -> Automatic, StripOnInput -> 
         False], TraditionalForm]}, "BarLegend", DisplayFunction -> (#& ), 
      InterpretationFunction :> (RowBox[{"BarLegend", "[", 
         RowBox[{
           RowBox[{"{", 
             RowBox[{
               RowBox[{
                 RowBox[{"Blend", "[", 
                   RowBox[{
                    RowBox[{"{", 
                    RowBox[{
                    RowBox[{"{", 
                    RowBox[{"4.`", ",", 
                    InterpretationBox[
                    ButtonBox[
                    TooltipBox[
                    GraphicsBox[{{
                    GrayLevel[0], 
                    RectangleBox[{0, 0}]}, {
                    GrayLevel[0], 
                    RectangleBox[{1, -1}]}, {
                    RGBColor[0.163302, 0.119982, 0.79353], 
                    RectangleBox[{0, -1}, {2, 1}]}}, AspectRatio -> 1, Frame -> 
                    True, FrameStyle -> RGBColor[0.108868, 0.079988, 0.52902],
                     FrameTicks -> None, PlotRangePadding -> None, ImageSize -> 
                    Dynamic[{Automatic, 1.35 CurrentValue["FontCapHeight"]/
                    AbsoluteCurrentValue[Magnification]}]], 
                    "RGBColor[0.163302, 0.119982, 0.79353]"], Appearance -> 
                    None, BaseStyle -> {}, BaselinePosition -> Baseline, 
                    DefaultBaseStyle -> {}, ButtonFunction :> 
                    With[{Typeset`box$ = EvaluationBox[]}, 
                    If[
                    Not[
                    AbsoluteCurrentValue["Deployed"]], 
                    SelectionMove[Typeset`box$, All, Expression]; 
                    FrontEnd`Private`$ColorSelectorInitialAlpha = 1; 
                    FrontEnd`Private`$ColorSelectorInitialColor = 
                    RGBColor[0.163302, 0.119982, 0.79353]; 
                    FrontEnd`Private`$ColorSelectorUseMakeBoxes = True; 
                    MathLink`CallFrontEnd[
                    FrontEnd`AttachCell[Typeset`box$, 
                    FrontEndResource["RGBColorValueSelector"], {
                    0, {Left, Bottom}}, {Left, Top}, 
                    "ClosingActions" -> {
                    "SelectionDeparture", "ParentChanged", 
                    "EvaluatorQuit"}]]]], BaseStyle -> Inherited, Evaluator -> 
                    Automatic, Method -> "Preemptive"], 
                    RGBColor[0.163302, 0.119982, 0.79353], Editable -> False, 
                    Selectable -> False]}], "}"}], ",", 
                    RowBox[{"{", 
                    RowBox[{"4.454545454545454`", ",", 
                    InterpretationBox[
                    ButtonBox[
                    TooltipBox[
                    GraphicsBox[{{
                    GrayLevel[0], 
                    RectangleBox[{0, 0}]}, {
                    GrayLevel[0], 
                    RectangleBox[{1, -1}]}, {
                    RGBColor[0.254221, 0.313173, 0.892833], 
                    RectangleBox[{0, -1}, {2, 1}]}}, AspectRatio -> 1, Frame -> 
                    True, FrameStyle -> 
                    RGBColor[0.16948066666666667`, 0.208782, 0.595222], 
                    FrameTicks -> None, PlotRangePadding -> None, ImageSize -> 
                    Dynamic[{Automatic, 1.35 CurrentValue["FontCapHeight"]/
                    AbsoluteCurrentValue[Magnification]}]], 
                    "RGBColor[0.254221, 0.313173, 0.892833]"], Appearance -> 
                    None, BaseStyle -> {}, BaselinePosition -> Baseline, 
                    DefaultBaseStyle -> {}, ButtonFunction :> 
                    With[{Typeset`box$ = EvaluationBox[]}, 
                    If[
                    Not[
                    AbsoluteCurrentValue["Deployed"]], 
                    SelectionMove[Typeset`box$, All, Expression]; 
                    FrontEnd`Private`$ColorSelectorInitialAlpha = 1; 
                    FrontEnd`Private`$ColorSelectorInitialColor = 
                    RGBColor[0.254221, 0.313173, 0.892833]; 
                    FrontEnd`Private`$ColorSelectorUseMakeBoxes = True; 
                    MathLink`CallFrontEnd[
                    FrontEnd`AttachCell[Typeset`box$, 
                    FrontEndResource["RGBColorValueSelector"], {
                    0, {Left, Bottom}}, {Left, Top}, 
                    "ClosingActions" -> {
                    "SelectionDeparture", "ParentChanged", 
                    "EvaluatorQuit"}]]]], BaseStyle -> Inherited, Evaluator -> 
                    Automatic, Method -> "Preemptive"], 
                    RGBColor[0.254221, 0.313173, 0.892833], Editable -> False,
                     Selectable -> False]}], "}"}], ",", 
                    RowBox[{"{", 
                    RowBox[{"4.909090909090909`", ",", 
                    InterpretationBox[
                    ButtonBox[
                    TooltipBox[
                    GraphicsBox[{{
                    GrayLevel[0], 
                    RectangleBox[{0, 0}]}, {
                    GrayLevel[0], 
                    RectangleBox[{1, -1}]}, {
                    RGBColor[0.407119, 0.543513, 0.938275], 
                    RectangleBox[{0, -1}, {2, 1}]}}, AspectRatio -> 1, Frame -> 
                    True, FrameStyle -> 
                    RGBColor[0.2714126666666667, 0.36234200000000005`, 
                    0.6255166666666667], FrameTicks -> None, PlotRangePadding -> 
                    None, ImageSize -> 
                    Dynamic[{Automatic, 1.35 CurrentValue["FontCapHeight"]/
                    AbsoluteCurrentValue[Magnification]}]], 
                    "RGBColor[0.407119, 0.543513, 0.938275]"], Appearance -> 
                    None, BaseStyle -> {}, BaselinePosition -> Baseline, 
                    DefaultBaseStyle -> {}, ButtonFunction :> 
                    With[{Typeset`box$ = EvaluationBox[]}, 
                    If[
                    Not[
                    AbsoluteCurrentValue["Deployed"]], 
                    SelectionMove[Typeset`box$, All, Expression]; 
                    FrontEnd`Private`$ColorSelectorInitialAlpha = 1; 
                    FrontEnd`Private`$ColorSelectorInitialColor = 
                    RGBColor[0.407119, 0.543513, 0.938275]; 
                    FrontEnd`Private`$ColorSelectorUseMakeBoxes = True; 
                    MathLink`CallFrontEnd[
                    FrontEnd`AttachCell[Typeset`box$, 
                    FrontEndResource["RGBColorValueSelector"], {
                    0, {Left, Bottom}}, {Left, Top}, 
                    "ClosingActions" -> {
                    "SelectionDeparture", "ParentChanged", 
                    "EvaluatorQuit"}]]]], BaseStyle -> Inherited, Evaluator -> 
                    Automatic, Method -> "Preemptive"], 
                    RGBColor[0.407119, 0.543513, 0.938275], Editable -> False,
                     Selectable -> False]}], "}"}], ",", 
                    RowBox[{"{", 
                    RowBox[{"5.363636363636363`", ",", 
                    InterpretationBox[
                    ButtonBox[
                    TooltipBox[
                    GraphicsBox[{{
                    GrayLevel[0], 
                    RectangleBox[{0, 0}]}, {
                    GrayLevel[0], 
                    RectangleBox[{1, -1}]}, {
                    RGBColor[0.572715, 0.73338, 0.95065], 
                    RectangleBox[{0, -1}, {2, 1}]}}, AspectRatio -> 1, Frame -> 
                    True, FrameStyle -> 
                    RGBColor[0.38181, 0.48892, 0.6337666666666667], 
                    FrameTicks -> None, PlotRangePadding -> None, ImageSize -> 
                    Dynamic[{Automatic, 1.35 CurrentValue["FontCapHeight"]/
                    AbsoluteCurrentValue[Magnification]}]], 
                    "RGBColor[0.572715, 0.73338, 0.95065]"], Appearance -> 
                    None, BaseStyle -> {}, BaselinePosition -> Baseline, 
                    DefaultBaseStyle -> {}, ButtonFunction :> 
                    With[{Typeset`box$ = EvaluationBox[]}, 
                    If[
                    Not[
                    AbsoluteCurrentValue["Deployed"]], 
                    SelectionMove[Typeset`box$, All, Expression]; 
                    FrontEnd`Private`$ColorSelectorInitialAlpha = 1; 
                    FrontEnd`Private`$ColorSelectorInitialColor = 
                    RGBColor[0.572715, 0.73338, 0.95065]; 
                    FrontEnd`Private`$ColorSelectorUseMakeBoxes = True; 
                    MathLink`CallFrontEnd[
                    FrontEnd`AttachCell[Typeset`box$, 
                    FrontEndResource["RGBColorValueSelector"], {
                    0, {Left, Bottom}}, {Left, Top}, 
                    "ClosingActions" -> {
                    "SelectionDeparture", "ParentChanged", 
                    "EvaluatorQuit"}]]]], BaseStyle -> Inherited, Evaluator -> 
                    Automatic, Method -> "Preemptive"], 
                    RGBColor[0.572715, 0.73338, 0.95065], Editable -> False, 
                    Selectable -> False]}], "}"}], ",", 
                    RowBox[{"{", 
                    RowBox[{"5.818181818181818`", ",", 
                    InterpretationBox[
                    ButtonBox[
                    TooltipBox[
                    GraphicsBox[{{
                    GrayLevel[0], 
                    RectangleBox[{0, 0}]}, {
                    GrayLevel[0], 
                    RectangleBox[{1, -1}]}, {
                    RGBColor[0.720374, 0.855234, 0.928635], 
                    RectangleBox[{0, -1}, {2, 1}]}}, AspectRatio -> 1, Frame -> 
                    True, FrameStyle -> 
                    RGBColor[0.4802493333333333, 0.5701560000000001, 0.61909],
                     FrameTicks -> None, PlotRangePadding -> None, ImageSize -> 
                    Dynamic[{Automatic, 1.35 CurrentValue["FontCapHeight"]/
                    AbsoluteCurrentValue[Magnification]}]], 
                    "RGBColor[0.720374, 0.855234, 0.928635]"], Appearance -> 
                    None, BaseStyle -> {}, BaselinePosition -> Baseline, 
                    DefaultBaseStyle -> {}, ButtonFunction :> 
                    With[{Typeset`box$ = EvaluationBox[]}, 
                    If[
                    Not[
                    AbsoluteCurrentValue["Deployed"]], 
                    SelectionMove[Typeset`box$, All, Expression]; 
                    FrontEnd`Private`$ColorSelectorInitialAlpha = 1; 
                    FrontEnd`Private`$ColorSelectorInitialColor = 
                    RGBColor[0.720374, 0.855234, 0.928635]; 
                    FrontEnd`Private`$ColorSelectorUseMakeBoxes = True; 
                    MathLink`CallFrontEnd[
                    FrontEnd`AttachCell[Typeset`box$, 
                    FrontEndResource["RGBColorValueSelector"], {
                    0, {Left, Bottom}}, {Left, Top}, 
                    "ClosingActions" -> {
                    "SelectionDeparture", "ParentChanged", 
                    "EvaluatorQuit"}]]]], BaseStyle -> Inherited, Evaluator -> 
                    Automatic, Method -> "Preemptive"], 
                    RGBColor[0.720374, 0.855234, 0.928635], Editable -> False,
                     Selectable -> False]}], "}"}], ",", 
                    RowBox[{"{", 
                    RowBox[{"6.2727272727272725`", ",", 
                    InterpretationBox[
                    ButtonBox[
                    TooltipBox[
                    GraphicsBox[{{
                    GrayLevel[0], 
                    RectangleBox[{0, 0}]}, {
                    GrayLevel[0], 
                    RectangleBox[{1, -1}]}, {
                    RGBColor[0.831017, 0.903518, 0.868326], 
                    RectangleBox[{0, -1}, {2, 1}]}}, AspectRatio -> 1, Frame -> 
                    True, FrameStyle -> 
                    RGBColor[0.5540113333333334, 0.6023453333333334, 
                    0.5788840000000001], FrameTicks -> None, PlotRangePadding -> 
                    None, ImageSize -> 
                    Dynamic[{Automatic, 1.35 CurrentValue["FontCapHeight"]/
                    AbsoluteCurrentValue[Magnification]}]], 
                    "RGBColor[0.831017, 0.903518, 0.868326]"], Appearance -> 
                    None, BaseStyle -> {}, BaselinePosition -> Baseline, 
                    DefaultBaseStyle -> {}, ButtonFunction :> 
                    With[{Typeset`box$ = EvaluationBox[]}, 
                    If[
                    Not[
                    AbsoluteCurrentValue["Deployed"]], 
                    SelectionMove[Typeset`box$, All, Expression]; 
                    FrontEnd`Private`$ColorSelectorInitialAlpha = 1; 
                    FrontEnd`Private`$ColorSelectorInitialColor = 
                    RGBColor[0.831017, 0.903518, 0.868326]; 
                    FrontEnd`Private`$ColorSelectorUseMakeBoxes = True; 
                    MathLink`CallFrontEnd[
                    FrontEnd`AttachCell[Typeset`box$, 
                    FrontEndResource["RGBColorValueSelector"], {
                    0, {Left, Bottom}}, {Left, Top}, 
                    "ClosingActions" -> {
                    "SelectionDeparture", "ParentChanged", 
                    "EvaluatorQuit"}]]]], BaseStyle -> Inherited, Evaluator -> 
                    Automatic, Method -> "Preemptive"], 
                    RGBColor[0.831017, 0.903518, 0.868326], Editable -> False,
                     Selectable -> False]}], "}"}], ",", 
                    RowBox[{"{", 
                    RowBox[{"6.727272727272727`", ",", 
                    InterpretationBox[
                    ButtonBox[
                    TooltipBox[
                    GraphicsBox[{{
                    GrayLevel[0], 
                    RectangleBox[{0, 0}]}, {
                    GrayLevel[0], 
                    RectangleBox[{1, -1}]}, {
                    RGBColor[0.894452, 0.880139, 0.77279], 
                    RectangleBox[{0, -1}, {2, 1}]}}, AspectRatio -> 1, Frame -> 
                    True, FrameStyle -> 
                    RGBColor[0.5963013333333333, 0.5867593333333334, 
                    0.5151933333333334], FrameTicks -> None, PlotRangePadding -> 
                    None, ImageSize -> 
                    Dynamic[{Automatic, 1.35 CurrentValue["FontCapHeight"]/
                    AbsoluteCurrentValue[Magnification]}]], 
                    "RGBColor[0.894452, 0.880139, 0.77279]"], Appearance -> 
                    None, BaseStyle -> {}, BaselinePosition -> Baseline, 
                    DefaultBaseStyle -> {}, ButtonFunction :> 
                    With[{Typeset`box$ = EvaluationBox[]}, 
                    If[
                    Not[
                    AbsoluteCurrentValue["Deployed"]], 
                    SelectionMove[Typeset`box$, All, Expression]; 
                    FrontEnd`Private`$ColorSelectorInitialAlpha = 1; 
                    FrontEnd`Private`$ColorSelectorInitialColor = 
                    RGBColor[0.894452, 0.880139, 0.77279]; 
                    FrontEnd`Private`$ColorSelectorUseMakeBoxes = True; 
                    MathLink`CallFrontEnd[
                    FrontEnd`AttachCell[Typeset`box$, 
                    FrontEndResource["RGBColorValueSelector"], {
                    0, {Left, Bottom}}, {Left, Top}, 
                    "ClosingActions" -> {
                    "SelectionDeparture", "ParentChanged", 
                    "EvaluatorQuit"}]]]], BaseStyle -> Inherited, Evaluator -> 
                    Automatic, Method -> "Preemptive"], 
                    RGBColor[0.894452, 0.880139, 0.77279], Editable -> False, 
                    Selectable -> False]}], "}"}], ",", 
                    RowBox[{"{", 
                    RowBox[{"7.181818181818182`", ",", 
                    InterpretationBox[
                    ButtonBox[
                    TooltipBox[
                    GraphicsBox[{{
                    GrayLevel[0], 
                    RectangleBox[{0, 0}]}, {
                    GrayLevel[0], 
                    RectangleBox[{1, -1}]}, {
                    RGBColor[0.907999, 0.789417, 0.652903], 
                    RectangleBox[{0, -1}, {2, 1}]}}, AspectRatio -> 1, Frame -> 
                    True, FrameStyle -> 
                    RGBColor[0.6053326666666667, 0.526278, 
                    0.4352686666666667], FrameTicks -> None, PlotRangePadding -> 
                    None, ImageSize -> 
                    Dynamic[{Automatic, 1.35 CurrentValue["FontCapHeight"]/
                    AbsoluteCurrentValue[Magnification]}]], 
                    "RGBColor[0.907999, 0.789417, 0.652903]"], Appearance -> 
                    None, BaseStyle -> {}, BaselinePosition -> Baseline, 
                    DefaultBaseStyle -> {}, ButtonFunction :> 
                    With[{Typeset`box$ = EvaluationBox[]}, 
                    If[
                    Not[
                    AbsoluteCurrentValue["Deployed"]], 
                    SelectionMove[Typeset`box$, All, Expression]; 
                    FrontEnd`Private`$ColorSelectorInitialAlpha = 1; 
                    FrontEnd`Private`$ColorSelectorInitialColor = 
                    RGBColor[0.907999, 0.789417, 0.652903]; 
                    FrontEnd`Private`$ColorSelectorUseMakeBoxes = True; 
                    MathLink`CallFrontEnd[
                    FrontEnd`AttachCell[Typeset`box$, 
                    FrontEndResource["RGBColorValueSelector"], {
                    0, {Left, Bottom}}, {Left, Top}, 
                    "ClosingActions" -> {
                    "SelectionDeparture", "ParentChanged", 
                    "EvaluatorQuit"}]]]], BaseStyle -> Inherited, Evaluator -> 
                    Automatic, Method -> "Preemptive"], 
                    RGBColor[0.907999, 0.789417, 0.652903], Editable -> False,
                     Selectable -> False]}], "}"}], ",", 
                    RowBox[{"{", 
                    RowBox[{"7.636363636363637`", ",", 
                    InterpretationBox[
                    ButtonBox[
                    TooltipBox[
                    GraphicsBox[{{
                    GrayLevel[0], 
                    RectangleBox[{0, 0}]}, {
                    GrayLevel[0], 
                    RectangleBox[{1, -1}]}, {
                    RGBColor[0.874505, 0.639254, 0.522424], 
                    RectangleBox[{0, -1}, {2, 1}]}}, AspectRatio -> 1, Frame -> 
                    True, FrameStyle -> 
                    RGBColor[0.5830033333333333, 0.42616933333333334`, 
                    0.3482826666666667], FrameTicks -> None, PlotRangePadding -> 
                    None, ImageSize -> 
                    Dynamic[{Automatic, 1.35 CurrentValue["FontCapHeight"]/
                    AbsoluteCurrentValue[Magnification]}]], 
                    "RGBColor[0.874505, 0.639254, 0.522424]"], Appearance -> 
                    None, BaseStyle -> {}, BaselinePosition -> Baseline, 
                    DefaultBaseStyle -> {}, ButtonFunction :> 
                    With[{Typeset`box$ = EvaluationBox[]}, 
                    If[
                    Not[
                    AbsoluteCurrentValue["Deployed"]], 
                    SelectionMove[Typeset`box$, All, Expression]; 
                    FrontEnd`Private`$ColorSelectorInitialAlpha = 1; 
                    FrontEnd`Private`$ColorSelectorInitialColor = 
                    RGBColor[0.874505, 0.639254, 0.522424]; 
                    FrontEnd`Private`$ColorSelectorUseMakeBoxes = True; 
                    MathLink`CallFrontEnd[
                    FrontEnd`AttachCell[Typeset`box$, 
                    FrontEndResource["RGBColorValueSelector"], {
                    0, {Left, Bottom}}, {Left, Top}, 
                    "ClosingActions" -> {
                    "SelectionDeparture", "ParentChanged", 
                    "EvaluatorQuit"}]]]], BaseStyle -> Inherited, Evaluator -> 
                    Automatic, Method -> "Preemptive"], 
                    RGBColor[0.874505, 0.639254, 0.522424], Editable -> False,
                     Selectable -> False]}], "}"}], ",", 
                    RowBox[{"{", 
                    RowBox[{"8.09090909090909`", ",", 
                    InterpretationBox[
                    ButtonBox[
                    TooltipBox[
                    GraphicsBox[{{
                    GrayLevel[0], 
                    RectangleBox[{0, 0}]}, {
                    GrayLevel[0], 
                    RectangleBox[{1, -1}]}, {
                    RGBColor[0.79915, 0.446142, 0.391971], 
                    RectangleBox[{0, -1}, {2, 1}]}}, AspectRatio -> 1, Frame -> 
                    True, FrameStyle -> 
                    RGBColor[0.5327666666666667, 0.297428, 
                    0.26131400000000005`], FrameTicks -> None, 
                    PlotRangePadding -> None, ImageSize -> 
                    Dynamic[{Automatic, 1.35 CurrentValue["FontCapHeight"]/
                    AbsoluteCurrentValue[Magnification]}]], 
                    "RGBColor[0.79915, 0.446142, 0.391971]"], Appearance -> 
                    None, BaseStyle -> {}, BaselinePosition -> Baseline, 
                    DefaultBaseStyle -> {}, ButtonFunction :> 
                    With[{Typeset`box$ = EvaluationBox[]}, 
                    If[
                    Not[
                    AbsoluteCurrentValue["Deployed"]], 
                    SelectionMove[Typeset`box$, All, Expression]; 
                    FrontEnd`Private`$ColorSelectorInitialAlpha = 1; 
                    FrontEnd`Private`$ColorSelectorInitialColor = 
                    RGBColor[0.79915, 0.446142, 0.391971]; 
                    FrontEnd`Private`$ColorSelectorUseMakeBoxes = True; 
                    MathLink`CallFrontEnd[
                    FrontEnd`AttachCell[Typeset`box$, 
                    FrontEndResource["RGBColorValueSelector"], {
                    0, {Left, Bottom}}, {Left, Top}, 
                    "ClosingActions" -> {
                    "SelectionDeparture", "ParentChanged", 
                    "EvaluatorQuit"}]]]], BaseStyle -> Inherited, Evaluator -> 
                    Automatic, Method -> "Preemptive"], 
                    RGBColor[0.79915, 0.446142, 0.391971], Editable -> False, 
                    Selectable -> False]}], "}"}], ",", 
                    RowBox[{"{", 
                    RowBox[{"8.545454545454545`", ",", 
                    InterpretationBox[
                    ButtonBox[
                    TooltipBox[
                    GraphicsBox[{{
                    GrayLevel[0], 
                    RectangleBox[{0, 0}]}, {
                    GrayLevel[0], 
                    RectangleBox[{1, -1}]}, {
                    RGBColor[0.685695, 0.242449, 0.268261], 
                    RectangleBox[{0, -1}, {2, 1}]}}, AspectRatio -> 1, Frame -> 
                    True, FrameStyle -> 
                    RGBColor[0.45713000000000004`, 0.16163266666666667`, 
                    0.1788406666666667], FrameTicks -> None, PlotRangePadding -> 
                    None, ImageSize -> 
                    Dynamic[{Automatic, 1.35 CurrentValue["FontCapHeight"]/
                    AbsoluteCurrentValue[Magnification]}]], 
                    "RGBColor[0.685695, 0.242449, 0.268261]"], Appearance -> 
                    None, BaseStyle -> {}, BaselinePosition -> Baseline, 
                    DefaultBaseStyle -> {}, ButtonFunction :> 
                    With[{Typeset`box$ = EvaluationBox[]}, 
                    If[
                    Not[
                    AbsoluteCurrentValue["Deployed"]], 
                    SelectionMove[Typeset`box$, All, Expression]; 
                    FrontEnd`Private`$ColorSelectorInitialAlpha = 1; 
                    FrontEnd`Private`$ColorSelectorInitialColor = 
                    RGBColor[0.685695, 0.242449, 0.268261]; 
                    FrontEnd`Private`$ColorSelectorUseMakeBoxes = True; 
                    MathLink`CallFrontEnd[
                    FrontEnd`AttachCell[Typeset`box$, 
                    FrontEndResource["RGBColorValueSelector"], {
                    0, {Left, Bottom}}, {Left, Top}, 
                    "ClosingActions" -> {
                    "SelectionDeparture", "ParentChanged", 
                    "EvaluatorQuit"}]]]], BaseStyle -> Inherited, Evaluator -> 
                    Automatic, Method -> "Preemptive"], 
                    RGBColor[0.685695, 0.242449, 0.268261], Editable -> False,
                     Selectable -> False]}], "}"}], ",", 
                    RowBox[{"{", 
                    RowBox[{"9.`", ",", 
                    InterpretationBox[
                    ButtonBox[
                    TooltipBox[
                    GraphicsBox[{{
                    GrayLevel[0], 
                    RectangleBox[{0, 0}]}, {
                    GrayLevel[0], 
                    RectangleBox[{1, -1}]}, {
                    RGBColor[0.534081, 0.0853132, 0.16669], 
                    RectangleBox[{0, -1}, {2, 1}]}}, AspectRatio -> 1, Frame -> 
                    True, FrameStyle -> 
                    RGBColor[0.35605400000000004`, 0.05687546666666667, 
                    0.11112666666666668`], FrameTicks -> None, 
                    PlotRangePadding -> None, ImageSize -> 
                    Dynamic[{Automatic, 1.35 CurrentValue["FontCapHeight"]/
                    AbsoluteCurrentValue[Magnification]}]], 
                    "RGBColor[0.534081, 0.0853132, 0.16669]"], Appearance -> 
                    None, BaseStyle -> {}, BaselinePosition -> Baseline, 
                    DefaultBaseStyle -> {}, ButtonFunction :> 
                    With[{Typeset`box$ = EvaluationBox[]}, 
                    If[
                    Not[
                    AbsoluteCurrentValue["Deployed"]], 
                    SelectionMove[Typeset`box$, All, Expression]; 
                    FrontEnd`Private`$ColorSelectorInitialAlpha = 1; 
                    FrontEnd`Private`$ColorSelectorInitialColor = 
                    RGBColor[0.534081, 0.0853132, 0.16669]; 
                    FrontEnd`Private`$ColorSelectorUseMakeBoxes = True; 
                    MathLink`CallFrontEnd[
                    FrontEnd`AttachCell[Typeset`box$, 
                    FrontEndResource["RGBColorValueSelector"], {
                    0, {Left, Bottom}}, {Left, Top}, 
                    "ClosingActions" -> {
                    "SelectionDeparture", "ParentChanged", 
                    "EvaluatorQuit"}]]]], BaseStyle -> Inherited, Evaluator -> 
                    Automatic, Method -> "Preemptive"], 
                    RGBColor[0.534081, 0.0853132, 0.16669], Editable -> False,
                     Selectable -> False]}], "}"}]}], "}"}], ",", "#1"}], 
                   "]"}], "&"}], ",", 
               RowBox[{"{", 
                 RowBox[{"3.8875417729170314`", ",", "9.572719430044875`"}], 
                 "}"}]}], "}"}], ",", 
           RowBox[{"{", 
             
             RowBox[{"4.`", ",", "4.2`", ",", "4.4`", ",", "4.6`", ",", 
               "4.8`", ",", "5.`", ",", "5.2`", ",", "5.4`", ",", "5.6`", ",",
                "5.8`", ",", "6.`", ",", "6.2`", ",", "6.4`", ",", "6.6`", 
               ",", "6.800000000000001`", ",", "7.`", ",", "7.2`", ",", 
               "7.4`", ",", "7.6`", ",", "7.800000000000001`", ",", "8.`", 
               ",", "8.2`", ",", "8.4`", ",", "8.600000000000001`", ",", 
               "8.8`", ",", "9.`"}], "}"}], ",", 
           RowBox[{"LabelStyle", "\[Rule]", 
             RowBox[{"{", "}"}]}], ",", 
           RowBox[{"LegendLabel", "\[Rule]", 
             InterpretationBox[
              Cell[
               BoxData[
                FormBox[
                 StyleBox[
                 "\"Period (years)\"", FontFamily -> "Open Sans", FontSize -> 
                  10, StripOnInput -> False], TextForm]], "InlineText"], 
              Text[
               Style[
               "Period (years)", FontFamily -> "Open Sans", FontSize -> 
                10]]]}], ",", 
           RowBox[{"LegendLayout", "\[Rule]", "\"Column\""}], ",", 
           RowBox[{"Charting`TickAnnotations", "\[Rule]", "None"}], ",", 
           RowBox[{"Charting`TickSide", "\[Rule]", "Right"}], ",", 
           RowBox[{"ColorFunctionScaling", "\[Rule]", "False"}]}], "]"}]& )], 
     TraditionalForm], TraditionalForm]},
  "Legended",
  DisplayFunction->(GridBox[{{
      TagBox[
       ItemBox[
        PaneBox[
         TagBox[#, "SkipImageSizeLevel"], Alignment -> {Center, Baseline}, 
         BaselinePosition -> Baseline], DefaultBaseStyle -> "Labeled"], 
       "SkipImageSizeLevel"], 
      ItemBox[#2, DefaultBaseStyle -> "LabeledLabel"]}}, 
    GridBoxAlignment -> {"Columns" -> {{Center}}, "Rows" -> {{Center}}}, 
    AutoDelete -> False, GridBoxItemSize -> Automatic, 
    BaselinePosition -> {1, 1}]& ),
  Editable->True,
  InterpretationFunction->(RowBox[{"Legended", "[", 
     RowBox[{#, ",", 
       RowBox[{"Placed", "[", 
         RowBox[{#2, ",", "After"}], "]"}]}], "]"}]& )]], "Output",
 CellChangeTimes->{{3.7503485523146133`*^9, 3.75034861070159*^9}, {
   3.750348651712531*^9, 3.750348698768371*^9}, {3.750349802202817*^9, 
   3.750349808449362*^9}, 3.753790511401874*^9, {3.7537947449693623`*^9, 
   3.75379475602385*^9}, {3.753794818719775*^9, 3.753794865910385*^9}, 
   3.75380229675918*^9, 3.7541383317177153`*^9, {3.754139984453485*^9, 
   3.754140023060999*^9}, 3.754231404791037*^9, 3.754396702891279*^9, 
   3.754399191916362*^9, {3.754399578487832*^9, 3.754399583847417*^9}, 
   3.7543996556722393`*^9, {3.754399711891602*^9, 3.754399889527981*^9}, 
   3.754400030755474*^9, {3.7544003107279587`*^9, 3.7544003147531233`*^9}, 
   3.754497747143558*^9, 3.754499308781745*^9, 3.754502248142151*^9, {
   3.7545022856174097`*^9, 3.754502319311286*^9}, 3.754502354033917*^9, 
   3.754502726387439*^9, 3.754529860444016*^9, 3.755434262248288*^9, 
   3.757682414179304*^9, 3.757682664336499*^9, {3.757682705920085*^9, 
   3.7576827211370583`*^9}, 3.757682781579708*^9, 3.757682822696851*^9, 
   3.757683841224636*^9, 3.7576850147231827`*^9, 3.757685058718976*^9, 
   3.7576852082393703`*^9, {3.757685243396983*^9, 3.757685253134429*^9}, {
   3.757685288788466*^9, 3.7576853543229322`*^9}, 3.757685401205361*^9, 
   3.757685490121111*^9, 3.7576855777311497`*^9, 3.757685611842421*^9, 
   3.757685683960842*^9, 3.770384348784996*^9, 3.770729218259074*^9, 
   3.770758879807255*^9}]
}, Open  ]]
}, Open  ]]
}, Open  ]]
}, Open  ]]
},
WindowSize->{1037, 859},
WindowMargins->{{Automatic, 207}, {Automatic, 0}},
FrontEndVersion->"11.0 for Mac OS X x86 (32-bit, 64-bit Kernel) (September \
21, 2016)",
StyleDefinitions->Notebook[{
   Cell[
    StyleData[StyleDefinitions -> "Default.nb"]], 
   Cell[
    StyleData["Section"]]}, Visible -> False, FrontEndVersion -> 
  "11.0 for Mac OS X x86 (32-bit, 64-bit Kernel) (September 21, 2016)", 
  StyleDefinitions -> "PrivateStylesheetFormatting.nb"]
]
(* End of Notebook Content *)

(* Internal cache information *)
(*CellTagsOutline
CellTagsIndex->{}
*)
(*CellTagsIndex
CellTagsIndex->{}
*)
(*NotebookFileOutline
Notebook[{
Cell[CellGroupData[{
Cell[580, 22, 142, 2, 114, "Title"],
Cell[725, 26, 773, 14, 227, "Text"],
Cell[1501, 42, 193, 4, 39, "Input"],
Cell[1697, 48, 246, 5, 39, "Input"],
Cell[1946, 55, 447, 13, 40, "Input"],
Cell[2396, 70, 644, 19, 94, "Input"],
Cell[CellGroupData[{
Cell[3065, 93, 144, 2, 80, "Section"],
Cell[3212, 97, 375, 8, 39, "Input"],
Cell[3590, 107, 1088, 27, 144, "Input"],
Cell[4681, 136, 1001, 26, 108, "Input"],
Cell[5685, 164, 368, 8, 39, "Input"],
Cell[6056, 174, 788, 22, 66, "Input"],
Cell[6847, 198, 374, 9, 66, "Input"],
Cell[7224, 209, 543, 15, 66, "Input"],
Cell[CellGroupData[{
Cell[7792, 228, 13089, 294, 1906, "Input"],
Cell[20884, 524, 176918, 3074, 575, "Output"]
}, Open  ]]
}, Open  ]],
Cell[CellGroupData[{
Cell[197851, 3604, 100, 1, 80, "Section"],
Cell[197954, 3607, 405, 8, 39, "Input"],
Cell[198362, 3617, 867, 18, 92, "Input"],
Cell[199232, 3637, 1121, 30, 159, "Input"],
Cell[200356, 3669, 247, 6, 39, "Input"],
Cell[200606, 3677, 770, 20, 128, "Input"],
Cell[201379, 3699, 251, 6, 39, "Input"],
Cell[201633, 3707, 601, 14, 66, "Input"],
Cell[202237, 3723, 342, 8, 39, "Input"]
}, Open  ]],
Cell[CellGroupData[{
Cell[202616, 3736, 101, 1, 79, "Subchapter"],
Cell[202720, 3739, 1147, 27, 118, "Input"],
Cell[203870, 3768, 332, 8, 39, "Input"],
Cell[204205, 3778, 330, 8, 39, "Input"],
Cell[204538, 3788, 843, 20, 115, "Input"],
Cell[205384, 3810, 983, 26, 108, "Input"],
Cell[206370, 3838, 1927, 51, 372, "Input"],
Cell[208300, 3891, 727, 17, 66, "Input"],
Cell[209030, 3910, 731, 17, 66, "Input"],
Cell[209764, 3929, 606, 14, 60, "Input"],
Cell[210373, 3945, 1183, 31, 222, "Input"],
Cell[CellGroupData[{
Cell[211581, 3980, 11500, 281, 1499, "Input"],
Cell[223084, 4263, 59280, 1101, 565, "Output"]
}, Open  ]],
Cell[CellGroupData[{
Cell[282401, 5369, 91, 1, 80, "Section"],
Cell[282495, 5372, 381, 8, 39, "Input"],
Cell[282879, 5382, 427, 11, 39, "Input"],
Cell[283309, 5395, 219, 5, 39, "Input"],
Cell[283531, 5402, 462, 11, 39, "Input"],
Cell[283996, 5415, 240, 6, 39, "Input"],
Cell[284239, 5423, 669, 17, 66, "Input"],
Cell[284911, 5442, 242, 6, 39, "Input"],
Cell[285156, 5450, 517, 15, 63, "Input"],
Cell[285676, 5467, 229, 5, 39, "Input"],
Cell[285908, 5474, 473, 13, 39, "Input"],
Cell[286384, 5489, 476, 13, 39, "Input"],
Cell[286863, 5504, 1648, 40, 196, "Input"],
Cell[288514, 5546, 1027, 26, 108, "Input"],
Cell[289544, 5574, 605, 16, 108, "Input"],
Cell[290152, 5592, 681, 15, 66, "Input"],
Cell[290836, 5609, 622, 15, 66, "Input"],
Cell[291461, 5626, 1064, 27, 108, "Input"],
Cell[292528, 5655, 1304, 31, 300, "Input"],
Cell[CellGroupData[{
Cell[293857, 5690, 10399, 252, 1386, "Input"],
Cell[304259, 5944, 64904, 1204, 568, "Output"]
}, Open  ]]
}, Open  ]]
}, Open  ]]
}, Open  ]]
}
]
*)
