# Supplementary material for: Emergence of oscillations in a simple epidemic model with demographic data
Source: R Soc Open Sci. 2020 Jan 29;7(1):191187. doi: 10.1098/rsos.191187 (PMC7029885; doi:10.1098/rsos.191187)
Supplement: Figure 8.nb [file rsos191187supp17.nb]

(* Content-type: application/vnd.wolfram.mathematica *)

(*** Wolfram Notebook File ***)
(* http://www.wolfram.com/nb *)

(* CreatedBy='Mathematica 11.0' *)

(*CacheID: 234*)
(* Internal cache information:
NotebookFileLineBreakTest
NotebookFileLineBreakTest
NotebookDataPosition[       158,          7]
NotebookDataLength[     29572,        819]
NotebookOptionsPosition[     27641,        753]
NotebookOutlinePosition[     28000,        769]
CellTagsIndexPosition[     27957,        766]
WindowFrame->Normal*)

(* Beginning of Notebook Content *)
Notebook[{

Cell[CellGroupData[{
Cell["Figure 8", "Title",
 CellChangeTimes->{{3.770726173771624*^9, 3.7707261817992907`*^9}, {
  3.770728732160123*^9, 3.770728732486514*^9}, {3.770729314374256*^9, 
  3.7707293147721367`*^9}}],

Cell["\<\
Copyright (c) 2019 Raj Saha (rsaha@bates.edu) and Meredith Greer \
(mgreer@bates.edu)

Permission is hereby granted, free of charge, to any person obtaining a copy
of this software and associated documentation files (the \"Software\"), to deal
in the Software without restriction, including without limitation the rights
to use, copy, modify, merge, publish, distribute, sub-license, and/or sell
copies of the Software, and to permit persons to whom the Software is
furnished to do so, subject to the following conditions : The above copyright \
notice and this permission notice shall be included in all copies or \
substantial portions of the Software.\
\>", "Text",
 CellChangeTimes->{{3.77066930474422*^9, 3.7706693611956053`*^9}},
 FontColor->GrayLevel[0.5]],

Cell[BoxData[
 RowBox[{
  RowBox[{"SetDirectory", "[", 
   RowBox[{"NotebookDirectory", "[", "]"}], "]"}], ";"}]], "Input",
 CellChangeTimes->{{3.7706695941669073`*^9, 3.7706695971808147`*^9}}],

Cell[CellGroupData[{

Cell["Japan", "Section",
 CellChangeTimes->{{3.757089860299234*^9, 3.757089860722207*^9}}],

Cell[BoxData[
 RowBox[{
  RowBox[{"dataPopJapan", "=", 
   RowBox[{"Import", "[", 
    RowBox[{"\"\<Japan_Hida_population.dat\>\"", ",", "\"\<Data\>\""}], 
    "]"}]}], ";"}]], "Input",
 CellChangeTimes->{{3.757089557211967*^9, 3.757089565147861*^9}, {
   3.7570896946249733`*^9, 3.757089700751464*^9}, {3.75708974571052*^9, 
   3.7570897646209183`*^9}, {3.7707293579088573`*^9, 3.770729359047653*^9}, 
   3.770758742048246*^9}],

Cell[BoxData[
 RowBox[{
  RowBox[{"Table", "[", 
   RowBox[{
    RowBox[{
     RowBox[{
     "dataPopJapan", "\[LeftDoubleBracket]", "i", "\[RightDoubleBracket]"}], 
     "\[LeftDoubleBracket]", "2", "\[RightDoubleBracket]"}], ",", 
    RowBox[{"{", 
     RowBox[{"i", ",", "2", ",", 
      RowBox[{"Length", "[", "dataPopJapan", "]"}]}], "}"}]}], "]"}], 
  ";"}]], "Input",
 CellChangeTimes->{{3.7570897046006737`*^9, 3.757089735205714*^9}, 
   3.7707293619308653`*^9}],

Cell[BoxData[
 RowBox[{
  RowBox[{"popMedianJapan", "=", 
   RowBox[{"Median", "[", "%", "]"}]}], ";"}]], "Input",
 CellChangeTimes->{{3.7570897710819473`*^9, 3.757089786278089*^9}, 
   3.770729366042594*^9}],

Cell[BoxData[{
 RowBox[{
  RowBox[{"\[Beta]lowJapan", "=", 
   RowBox[{"1.13", " ", 
    SuperscriptBox["10", 
     RowBox[{"-", "2"}]]}]}], ";"}], "\[IndentingNewLine]", 
 RowBox[{
  RowBox[{"\[Beta]highJapan", "=", 
   RowBox[{"2.097", " ", 
    SuperscriptBox["10", 
     RowBox[{"-", "2"}]]}]}], ";"}]}], "Input",
 CellChangeTimes->{{3.769340276470283*^9, 3.769340301082986*^9}}],

Cell[BoxData[
 RowBox[{
  RowBox[{"\[Beta]rangeJapan", "=", 
   RowBox[{"{", 
    RowBox[{
     RowBox[{"popMedianJapan", " ", "\[Beta]lowJapan"}], ",", " ", 
     RowBox[{"popMedianJapan", " ", "\[Beta]highJapan"}]}], "}"}]}], 
  ";"}]], "Input",
 CellChangeTimes->{{3.7693401344632273`*^9, 3.7693401385830917`*^9}, {
   3.7693401771421556`*^9, 3.769340240807095*^9}, {3.7693403067799683`*^9, 
   3.7693403199794292`*^9}, 3.770729370410369*^9}],

Cell[BoxData[{
 RowBox[{
  RowBox[{"\[Alpha]medianJapan", "=", "96"}], ";"}], "\[IndentingNewLine]", 
 RowBox[{
  RowBox[{"\[Delta]medianJapan", "=", "0.028641285"}], ";"}]}], "Input",
 CellChangeTimes->{{3.769340884694685*^9, 3.769340911374063*^9}}],

Cell[BoxData[{
 RowBox[{
  RowBox[{"R0starJapan", "=", "3.15"}], ";"}], "\[IndentingNewLine]", 
 RowBox[{
  RowBox[{"\[Mu]starJapan", "=", "16"}], ";"}]}], "Input",
 CellChangeTimes->{{3.7693409236562147`*^9, 3.769340942603595*^9}}],

Cell[BoxData[
 RowBox[{
  RowBox[{"\[Beta]starJapan", "=", 
   RowBox[{"R0starJapan", " ", "\[Delta]medianJapan", " ", 
    FractionBox["\[Mu]starJapan", "\[Alpha]medianJapan"]}]}], ";"}]], "Input",\

 CellChangeTimes->{{3.7693409137628813`*^9, 3.769340916316391*^9}, {
   3.769340946723631*^9, 3.769340963891797*^9}, 3.770729379394086*^9}],

Cell[BoxData[
 RowBox[{
  RowBox[{"\[Beta]0starJapan", "=", 
   RowBox[{"popMedianJapan", " ", "\[Beta]starJapan"}]}], ";"}]], "Input",
 CellChangeTimes->{{3.7693410741995783`*^9, 3.7693410898245564`*^9}, 
   3.7707293812818117`*^9}]
}, Open  ]],

Cell[CellGroupData[{

Cell["British India", "Section",
 CellChangeTimes->{{3.757089864019476*^9, 3.757089866057913*^9}}],

Cell[CellGroupData[{

Cell[BoxData[
 RowBox[{"dataPopBI", "=", 
  RowBox[{"Import", "[", 
   RowBox[{"\"\<British_India_population.dat\>\"", ",", "\"\<Data\>\""}], 
   "]"}]}]], "Input",
 CellChangeTimes->{{3.757089557211967*^9, 3.757089565147861*^9}, {
   3.7570896946249733`*^9, 3.757089700751464*^9}, {3.75708974571052*^9, 
   3.7570897646209183`*^9}, {3.757089872948135*^9, 3.7570898730656548`*^9}, {
   3.757089906321206*^9, 3.757089907976939*^9}, {3.770729406282874*^9, 
   3.7707294125048428`*^9}, 3.770758742059423*^9, 3.770758926123554*^9}],

Cell[BoxData[
 RowBox[{"{", 
  RowBox[{
   RowBox[{"{", 
    RowBox[{"\<\"Year\"\>", ",", "\<\"Population\"\>"}], "}"}], ",", 
   RowBox[{"{", 
    RowBox[{"1800", ",", "168574895"}], "}"}], ",", 
   RowBox[{"{", 
    RowBox[{"1810", ",", "171940819"}], "}"}], ",", 
   RowBox[{"{", 
    RowBox[{"1820", ",", "176225709"}], "}"}], ",", 
   RowBox[{"{", 
    RowBox[{"1830", ",", "182214537"}], "}"}], ",", 
   RowBox[{"{", 
    RowBox[{"1840", ",", "189298397"}], "}"}], ",", 
   RowBox[{"{", 
    RowBox[{"1850", ",", "196657653"}], "}"}], ",", 
   RowBox[{"{", 
    RowBox[{"1860", ",", "204966302"}], "}"}], ",", 
   RowBox[{"{", 
    RowBox[{"1870", ",", "213725049"}], "}"}], ",", 
   RowBox[{"{", 
    RowBox[{"1880", ",", "223020377"}], "}"}], ",", 
   RowBox[{"{", 
    RowBox[{"1890", ",", "232819584"}], "}"}], ",", 
   RowBox[{"{", 
    RowBox[{"1900", ",", "243073946"}], "}"}], ",", 
   RowBox[{"{", 
    RowBox[{"1910", ",", "253761202"}], "}"}], ",", 
   RowBox[{"{", 
    RowBox[{"1920", ",", "267795301"}], "}"}], ",", 
   RowBox[{"{", 
    RowBox[{"1930", ",", "285470839"}], "}"}], ",", 
   RowBox[{"{", 
    RowBox[{"1940", ",", "324372335"}], "}"}], ",", 
   RowBox[{"{", 
    RowBox[{"1950", ",", "376325205"}], "}"}], ",", 
   RowBox[{"{", 
    RowBox[{"1951", ",", "382231042"}], "}"}], ",", 
   RowBox[{"{", 
    RowBox[{"1952", ",", "388515758"}], "}"}], ",", 
   RowBox[{"{", 
    RowBox[{"1953", ",", "395137696"}], "}"}], ",", 
   RowBox[{"{", 
    RowBox[{"1954", ",", "402065915"}], "}"}], ",", 
   RowBox[{"{", 
    RowBox[{"1955", ",", "409280196"}], "}"}], ",", 
   RowBox[{"{", 
    RowBox[{"1956", ",", "416771502"}], "}"}], ",", 
   RowBox[{"{", 
    RowBox[{"1957", ",", "424541513"}], "}"}], ",", 
   RowBox[{"{", 
    RowBox[{"1958", ",", "432601236"}], "}"}], ",", 
   RowBox[{"{", 
    RowBox[{"1959", ",", "440968677"}], "}"}], ",", 
   RowBox[{"{", 
    RowBox[{"1960", ",", "449661874"}], "}"}], ",", 
   RowBox[{"{", 
    RowBox[{"1961", ",", "458691457"}], "}"}], ",", 
   RowBox[{"{", 
    RowBox[{"1962", ",", "468054145"}], "}"}], ",", 
   RowBox[{"{", 
    RowBox[{"1963", ",", "477729958"}], "}"}], ",", 
   RowBox[{"{", 
    RowBox[{"1964", ",", "487690114"}], "}"}], ",", 
   RowBox[{"{", 
    RowBox[{"1965", ",", "497920270"}], "}"}], ",", 
   RowBox[{"{", 
    RowBox[{"1966", ",", "508402908"}], "}"}], ",", 
   RowBox[{"{", 
    RowBox[{"1967", ",", "519162069"}], "}"}], ",", 
   RowBox[{"{", 
    RowBox[{"1968", ",", "530274729"}], "}"}], ",", 
   RowBox[{"{", 
    RowBox[{"1969", ",", "541844848"}], "}"}], ",", 
   RowBox[{"{", 
    RowBox[{"1970", ",", "553943226"}], "}"}], ",", 
   RowBox[{"{", 
    RowBox[{"1971", ",", "566605402"}], "}"}], ",", 
   RowBox[{"{", 
    RowBox[{"1972", ",", "579800632"}], "}"}], ",", 
   RowBox[{"{", 
    RowBox[{"1973", ",", "593451889"}], "}"}], ",", 
   RowBox[{"{", 
    RowBox[{"1974", ",", "607446519"}], "}"}], ",", 
   RowBox[{"{", 
    RowBox[{"1975", ",", "621703641"}], "}"}], ",", 
   RowBox[{"{", 
    RowBox[{"1976", ",", "636182810"}], "}"}], ",", 
   RowBox[{"{", 
    RowBox[{"1977", ",", "650907559"}], "}"}], ",", 
   RowBox[{"{", 
    RowBox[{"1978", ",", "665936435"}], "}"}], ",", 
   RowBox[{"{", 
    RowBox[{"1979", ",", "681358553"}], "}"}], ",", 
   RowBox[{"{", 
    RowBox[{"1980", ",", "697229745"}], "}"}], ",", 
   RowBox[{"{", 
    RowBox[{"1981", ",", "713561406"}], "}"}], ",", 
   RowBox[{"{", 
    RowBox[{"1982", ",", "730303461"}], "}"}], ",", 
   RowBox[{"{", 
    RowBox[{"1983", ",", "747374856"}], "}"}], ",", 
   RowBox[{"{", 
    RowBox[{"1984", ",", "764664278"}], "}"}], ",", 
   RowBox[{"{", 
    RowBox[{"1985", ",", "782085127"}], "}"}], ",", 
   RowBox[{"{", 
    RowBox[{"1986", ",", "799607235"}], "}"}], ",", 
   RowBox[{"{", 
    RowBox[{"1987", ",", "817232241"}], "}"}], ",", 
   RowBox[{"{", 
    RowBox[{"1988", ",", "834944397"}], "}"}], ",", 
   RowBox[{"{", 
    RowBox[{"1989", ",", "852736160"}], "}"}], ",", 
   RowBox[{"{", 
    RowBox[{"1990", ",", "870601776"}], "}"}], ",", 
   RowBox[{"{", 
    RowBox[{"1991", ",", "888513869"}], "}"}], ",", 
   RowBox[{"{", 
    RowBox[{"1992", ",", "906461358"}], "}"}], ",", 
   RowBox[{"{", 
    RowBox[{"1993", ",", "924475633"}], "}"}], ",", 
   RowBox[{"{", 
    RowBox[{"1994", ",", "942604211"}], "}"}], ",", 
   RowBox[{"{", 
    RowBox[{"1995", ",", "960874982"}], "}"}], ",", 
   RowBox[{"{", 
    RowBox[{"1996", ",", "979290432"}], "}"}], ",", 
   RowBox[{"{", 
    RowBox[{"1997", ",", "997817250"}], "}"}], ",", 
   RowBox[{"{", 
    RowBox[{"1998", ",", "1016402907"}], "}"}], ",", 
   RowBox[{"{", 
    RowBox[{"1999", ",", "1034976626"}], "}"}], ",", 
   RowBox[{"{", 
    RowBox[{"2000", ",", "1053481072"}], "}"}], ",", 
   RowBox[{"{", 
    RowBox[{"2001", ",", "1071888190"}], "}"}], ",", 
   RowBox[{"{", 
    RowBox[{"2002", ",", "1090189358"}], "}"}], ",", 
   RowBox[{"{", 
    RowBox[{"2003", ",", "1108369577"}], "}"}], ",", 
   RowBox[{"{", 
    RowBox[{"2004", ",", "1126419321"}], "}"}], ",", 
   RowBox[{"{", 
    RowBox[{"2005", ",", "1144326293"}], "}"}], ",", 
   RowBox[{"{", 
    RowBox[{"2006", ",", "1162088305"}], "}"}], ",", 
   RowBox[{"{", 
    RowBox[{"2007", ",", "1179685631"}], "}"}], ",", 
   RowBox[{"{", 
    RowBox[{"2008", ",", "1197070109"}], "}"}], ",", 
   RowBox[{"{", 
    RowBox[{"2009", ",", "1214182182"}], "}"}], ",", 
   RowBox[{"{", 
    RowBox[{"2010", ",", "1230984504"}], "}"}], ",", 
   RowBox[{"{", 
    RowBox[{"2011", ",", "1247446011"}], "}"}], ",", 
   RowBox[{"{", 
    RowBox[{"2012", ",", "1263589639"}], "}"}], ",", 
   RowBox[{"{", 
    RowBox[{"2013", ",", "1279498874"}], "}"}], ",", 
   RowBox[{"{", 
    RowBox[{"2014", ",", "1295291543"}], "}"}], ",", 
   RowBox[{"{", 
    RowBox[{"2015", ",", "1311050527"}], "}"}]}], "}"}]], "Output",
 CellChangeTimes->{3.770758926560471*^9, 3.770758974141324*^9}]
}, Open  ]],

Cell[CellGroupData[{

Cell[BoxData[
 RowBox[{"popMedianBI", "=", 
  RowBox[{"Median", "[", 
   RowBox[{"dataPopBI", "\[LeftDoubleBracket]", 
    RowBox[{
     RowBox[{"2", ";;"}], ",", "2"}], "\[RightDoubleBracket]"}], 
   "]"}]}]], "Input",
 CellChangeTimes->{{3.7570897710819473`*^9, 3.757089786278089*^9}, {
   3.7570899251218147`*^9, 3.757089925183671*^9}, 3.770729419785947*^9, {
   3.7707589343465014`*^9, 3.770758968473341*^9}}],

Cell[BoxData["621703641"], "Output",
 CellChangeTimes->{{3.7707589688514214`*^9, 3.770758974210381*^9}}]
}, Open  ]],

Cell[BoxData[{
 RowBox[{
  RowBox[{"\[Beta]lowBI", "=", 
   RowBox[{"1.694", " ", 
    SuperscriptBox["10", 
     RowBox[{"-", "7"}]]}]}], ";"}], "\[IndentingNewLine]", 
 RowBox[{
  RowBox[{"\[Beta]highBI", "=", 
   RowBox[{"2.402", " ", 
    SuperscriptBox["10", 
     RowBox[{"-", "7"}]]}]}], ";"}]}], "Input",
 CellChangeTimes->{{3.769340276470283*^9, 3.769340301082986*^9}, {
  3.769340346171371*^9, 3.769340372441943*^9}}],

Cell[BoxData[
 RowBox[{
  RowBox[{"\[Beta]rangeBI", "=", 
   RowBox[{"{", 
    RowBox[{
     RowBox[{"popMedianBI", " ", "\[Beta]lowBI"}], ",", " ", 
     RowBox[{"popMedianBI", " ", "\[Beta]highBI"}]}], "}"}]}], ";"}]], "Input",\

 CellChangeTimes->{{3.7693401344632273`*^9, 3.7693401385830917`*^9}, {
   3.7693401771421556`*^9, 3.769340240807095*^9}, {3.7693403067799683`*^9, 
   3.7693403199794292`*^9}, {3.7693403780976686`*^9, 3.7693403916349382`*^9}, 
   3.770729425743911*^9}],

Cell[BoxData[{
 RowBox[{
  RowBox[{"\[Alpha]medianBI", "=", "11000091.95"}], 
  ";"}], "\[IndentingNewLine]", 
 RowBox[{
  RowBox[{"\[Delta]medianBI", "=", "0.041106"}], ";"}]}], "Input",
 CellChangeTimes->{{3.769340884694685*^9, 3.769340911374063*^9}, {
  3.76934099493513*^9, 3.7693410196654797`*^9}}],

Cell[BoxData[{
 RowBox[{
  RowBox[{"R0starBI", "=", "3.2"}], ";"}], "\[IndentingNewLine]", 
 RowBox[{
  RowBox[{"\[Mu]starBI", "=", "16.5"}], ";"}]}], "Input",
 CellChangeTimes->{{3.7693409236562147`*^9, 3.769340942603595*^9}, {
  3.7693410100196953`*^9, 3.7693410317055073`*^9}}],

Cell[BoxData[
 RowBox[{
  RowBox[{"\[Beta]starBI", "=", 
   RowBox[{"R0starBI", " ", "\[Delta]medianBI", " ", 
    FractionBox["\[Mu]starBI", "\[Alpha]medianBI"]}]}], ";"}]], "Input",
 CellChangeTimes->{{3.7693409137628813`*^9, 3.769340916316391*^9}, {
   3.769340946723631*^9, 3.769340963891797*^9}, {3.7693410274174833`*^9, 
   3.769341046008368*^9}, 3.770729432095558*^9}],

Cell[BoxData[
 RowBox[{
  RowBox[{"\[Beta]0starBI", "=", 
   RowBox[{"popMedianBI", " ", "\[Beta]starBI"}]}], ";"}]], "Input",
 CellChangeTimes->{{3.769341056697496*^9, 3.769341068282119*^9}, 
   3.770729433991383*^9}]
}, Open  ]],

Cell[CellGroupData[{

Cell["Sweden", "Section",
 CellChangeTimes->{{3.757089864019476*^9, 3.757089866057913*^9}, {
  3.7570910651097393`*^9, 3.757091065815818*^9}}],

Cell[BoxData[
 RowBox[{
  RowBox[{"dataPopSweden", "=", 
   RowBox[{"Import", "[", "\"\<Sweden_alldata.dat\>\"", "]"}]}], 
  ";"}]], "Input",
 CellChangeTimes->{{3.757089557211967*^9, 3.757089565147861*^9}, {
   3.7570896946249733`*^9, 3.757089700751464*^9}, {3.75708974571052*^9, 
   3.7570897646209183`*^9}, {3.757089872948135*^9, 3.7570898730656548`*^9}, {
   3.757089906321206*^9, 3.757089907976939*^9}, {3.757091072349382*^9, 
   3.757091093004148*^9}, {3.757091153350671*^9, 3.7570911555453777`*^9}, {
   3.7707294422313843`*^9, 3.770729446591208*^9}, 3.770758742070629*^9}],

Cell[BoxData[
 RowBox[{
  RowBox[{"Table", "[", 
   RowBox[{
    RowBox[{
     RowBox[{
     "dataPopSweden", "\[LeftDoubleBracket]", "i", "\[RightDoubleBracket]"}], 
     "\[LeftDoubleBracket]", "2", "\[RightDoubleBracket]"}], ",", 
    RowBox[{"{", 
     RowBox[{"i", ",", "2", ",", 
      RowBox[{"Length", "[", "dataPopSweden", "]"}]}], "}"}]}], "]"}], 
  ";"}]], "Input",
 CellChangeTimes->{{3.7570897046006737`*^9, 3.757089735205714*^9}, {
   3.757089912810697*^9, 3.757089914347457*^9}, {3.757091160125774*^9, 
   3.757091161268672*^9}, 3.770729448630925*^9}],

Cell[BoxData[
 RowBox[{
  RowBox[{"popMedianSweden", "=", 
   RowBox[{"Median", "[", "%", "]"}]}], ";"}]], "Input",
 CellChangeTimes->{{3.7570897710819473`*^9, 3.757089786278089*^9}, {
   3.7570899251218147`*^9, 3.757089925183671*^9}, {3.757091165779478*^9, 
   3.757091166433403*^9}, 3.770729450302799*^9}],

Cell[BoxData[{
 RowBox[{
  RowBox[{"\[Beta]lowSweden", "=", 
   RowBox[{"3.48", " ", 
    SuperscriptBox["10", 
     RowBox[{"-", "5"}]]}]}], ";"}], "\[IndentingNewLine]", 
 RowBox[{
  RowBox[{"\[Beta]highSweden", "=", 
   RowBox[{"7.32", " ", 
    SuperscriptBox["10", 
     RowBox[{"-", "5"}]]}]}], ";"}]}], "Input"],

Cell[BoxData[
 RowBox[{
  RowBox[{"\[Beta]rangeSweden", "=", 
   RowBox[{"{", 
    RowBox[{
     RowBox[{"popMedianSweden", " ", "\[Beta]lowSweden"}], ",", " ", 
     RowBox[{"popMedianSweden", " ", "\[Beta]highSweden"}]}], "}"}]}], 
  ";"}]], "Input",
 CellChangeTimes->{{3.7693401344632273`*^9, 3.7693401385830917`*^9}, {
   3.7693401771421556`*^9, 3.769340240807095*^9}, 3.770729455854438*^9}],

Cell[BoxData[{
 RowBox[{
  RowBox[{"\[Alpha]medianSweden", "=", "42370"}], 
  ";"}], "\[IndentingNewLine]", 
 RowBox[{
  RowBox[{"\[Delta]medianSweden", "=", "0.025643473"}], ";"}]}], "Input",
 CellChangeTimes->{{3.769340884694685*^9, 3.769340911374063*^9}, {
  3.76934099493513*^9, 3.7693410196654797`*^9}, {3.769341107113308*^9, 
  3.769341113233253*^9}, {3.769341144394012*^9, 3.769341149243402*^9}}],

Cell[BoxData[{
 RowBox[{
  RowBox[{"R0starSweden", "=", "3.3"}], ";"}], "\[IndentingNewLine]", 
 RowBox[{
  RowBox[{"\[Mu]starSweden", "=", "24"}], ";"}]}], "Input",
 CellChangeTimes->{{3.7693409236562147`*^9, 3.769340942603595*^9}, {
  3.7693410100196953`*^9, 3.7693410317055073`*^9}, {3.7693411144809732`*^9, 
  3.7693411170879793`*^9}, {3.769341158086245*^9, 3.769341161781925*^9}}],

Cell[BoxData[
 RowBox[{
  RowBox[{"\[Beta]starSweden", "=", 
   RowBox[{"R0starSweden", " ", "\[Delta]medianSweden", " ", 
    FractionBox["\[Mu]starSweden", "\[Alpha]medianSweden"]}]}], 
  ";"}]], "Input",
 CellChangeTimes->{{3.7693409137628813`*^9, 3.769340916316391*^9}, {
   3.769340946723631*^9, 3.769340963891797*^9}, {3.7693410274174833`*^9, 
   3.769341046008368*^9}, {3.7693411190822363`*^9, 3.769341127329857*^9}, 
   3.7707294599502163`*^9}],

Cell[BoxData[
 RowBox[{
  RowBox[{"\[Beta]0starSweden", "=", 
   RowBox[{"popMedianSweden", " ", "\[Beta]starSweden"}]}], ";"}]], "Input",
 CellChangeTimes->{{3.769341056697496*^9, 3.769341068282119*^9}, {
   3.769341130304779*^9, 3.769341134369609*^9}, 3.7707294617742434`*^9}],

Cell[CellGroupData[{

Cell["PLOT", "Subsection",
 CellChangeTimes->{{3.769340418538187*^9, 3.769340420575409*^9}}],

Cell[CellGroupData[{

Cell[BoxData[
 RowBox[{"Show", "[", "\[IndentingNewLine]", 
  RowBox[{
   RowBox[{"ParametricPlot", "[", 
    RowBox[{
     RowBox[{"{", 
      RowBox[{"u", ",", "1"}], "}"}], ",", 
     RowBox[{"{", 
      RowBox[{"u", ",", 
       RowBox[{
       "\[Beta]rangeJapan", "\[LeftDoubleBracket]", "1", 
        "\[RightDoubleBracket]"}], ",", 
       RowBox[{
       "\[Beta]rangeJapan", "\[LeftDoubleBracket]", "2", 
        "\[RightDoubleBracket]"}]}], "}"}], ",", 
     RowBox[{"PlotStyle", "\[Rule]", 
      RowBox[{"{", 
       RowBox[{
        RowBox[{"AbsoluteThickness", "[", "20", "]"}], ",", 
        RowBox[{"RGBColor", "[", 
         RowBox[{"0.368417", ",", " ", "0.506779", ",", " ", "0.709798"}], 
         "]"}]}], "}"}]}]}], "]"}], ",", "\[IndentingNewLine]", 
   RowBox[{"ParametricPlot", "[", 
    RowBox[{
     RowBox[{"{", 
      RowBox[{"u", ",", "2"}], "}"}], ",", 
     RowBox[{"{", 
      RowBox[{"u", ",", 
       RowBox[{
       "\[Beta]rangeBI", "\[LeftDoubleBracket]", "1", 
        "\[RightDoubleBracket]"}], ",", 
       RowBox[{
       "\[Beta]rangeBI", "\[LeftDoubleBracket]", "2", 
        "\[RightDoubleBracket]"}]}], "}"}], ",", 
     RowBox[{"PlotStyle", "\[Rule]", 
      RowBox[{"{", 
       RowBox[{
        RowBox[{"AbsoluteThickness", "[", "20", "]"}], ",", 
        RowBox[{"RGBColor", "[", 
         RowBox[{"0.880722", ",", " ", "0.611041", ",", " ", "0.142051"}], 
         "]"}]}], "}"}]}]}], "]"}], ",", "\[IndentingNewLine]", 
   RowBox[{"ParametricPlot", "[", 
    RowBox[{
     RowBox[{"{", 
      RowBox[{"u", ",", "3"}], "}"}], ",", 
     RowBox[{"{", 
      RowBox[{"u", ",", 
       RowBox[{
       "\[Beta]rangeSweden", "\[LeftDoubleBracket]", "1", 
        "\[RightDoubleBracket]"}], ",", 
       RowBox[{
       "\[Beta]rangeSweden", "\[LeftDoubleBracket]", "2", 
        "\[RightDoubleBracket]"}]}], "}"}], ",", 
     RowBox[{"PlotStyle", "\[Rule]", 
      RowBox[{"{", 
       RowBox[{
        RowBox[{"AbsoluteThickness", "[", "20", "]"}], ",", 
        RowBox[{"RGBColor", "[", 
         RowBox[{"0.560181", ",", " ", "0.691569", ",", " ", "0.194885"}], 
         "]"}]}], "}"}]}]}], "]"}], ",", "\[IndentingNewLine]", 
   "\[IndentingNewLine]", 
   RowBox[{"Graphics", "[", 
    RowBox[{"{", 
     RowBox[{"Text", "[", 
      RowBox[{
       RowBox[{"Style", "[", 
        RowBox[{"\"\<Hida District, Japan\>\"", ",", 
         RowBox[{"FontFamily", "\[Rule]", "\"\<Open Sans\>\""}], ",", " ", 
         RowBox[{"FontColor", "\[Rule]", "White"}]}], "]"}], ",", 
       RowBox[{"{", 
        RowBox[{
         RowBox[{
         "\[Beta]rangeJapan", "\[LeftDoubleBracket]", "1", 
          "\[RightDoubleBracket]"}], ",", "1"}], "}"}], ",", 
       RowBox[{"{", 
        RowBox[{
         RowBox[{"-", "1"}], ",", "0"}], "}"}]}], "]"}], "}"}], "]"}], ",", 
   "\[IndentingNewLine]", 
   RowBox[{"Graphics", "[", 
    RowBox[{"{", 
     RowBox[{"Text", "[", 
      RowBox[{
       RowBox[{"Style", "[", 
        RowBox[{"\"\<British India\>\"", ",", 
         RowBox[{"FontFamily", "\[Rule]", "\"\<Open Sans\>\""}], ",", " ", 
         RowBox[{"FontColor", "\[Rule]", "White"}]}], "]"}], ",", 
       RowBox[{"{", 
        RowBox[{
         RowBox[{
         "\[Beta]rangeBI", "\[LeftDoubleBracket]", "1", 
          "\[RightDoubleBracket]"}], ",", "2"}], "}"}], ",", 
       RowBox[{"{", 
        RowBox[{
         RowBox[{"-", "1"}], ",", "0"}], "}"}]}], "]"}], "}"}], "]"}], ",", 
   "\[IndentingNewLine]", 
   RowBox[{"Graphics", "[", 
    RowBox[{"{", 
     RowBox[{"Text", "[", 
      RowBox[{
       RowBox[{"Style", "[", 
        RowBox[{"\"\<Sweden\>\"", ",", 
         RowBox[{"FontFamily", "\[Rule]", "\"\<Open Sans\>\""}], ",", " ", 
         RowBox[{"FontColor", "\[Rule]", "White"}]}], "]"}], ",", 
       RowBox[{"{", 
        RowBox[{
         RowBox[{
         "\[Beta]rangeSweden", "\[LeftDoubleBracket]", "1", 
          "\[RightDoubleBracket]"}], ",", "3"}], "}"}], ",", 
       RowBox[{"{", 
        RowBox[{
         RowBox[{"-", "1"}], ",", "0"}], "}"}]}], "]"}], "}"}], "]"}], ",", 
   "\[IndentingNewLine]", "\[IndentingNewLine]", 
   RowBox[{"AspectRatio", "\[Rule]", 
    RowBox[{"1", "/", "4"}]}], ",", "\[IndentingNewLine]", 
   RowBox[{"ImageSize", "\[Rule]", "400"}], ",", "\[IndentingNewLine]", 
   RowBox[{"PlotRange", "\[Rule]", 
    RowBox[{"{", 
     RowBox[{"0.5", ",", "3.5"}], "}"}]}], ",", "\[IndentingNewLine]", 
   RowBox[{"Frame", "\[Rule]", "True"}], ",", "\[IndentingNewLine]", 
   RowBox[{"Axes", "\[Rule]", "None"}], ",", "\[IndentingNewLine]", 
   RowBox[{"FrameTicks", "\[Rule]", 
    RowBox[{"{", 
     RowBox[{"Automatic", ",", "None"}], "}"}]}], ",", "\[IndentingNewLine]", 
   
   RowBox[{"FrameLabel", "\[Rule]", 
    RowBox[{"{", 
     RowBox[{
     "\"\<\!\(\*SubscriptBox[\(\[Beta]\), \(0\)]\)\>\"", ",", "None"}], 
     "}"}]}]}], "\[IndentingNewLine]", "\[IndentingNewLine]", "]"}]], "Input",\

 CellChangeTimes->{{3.759593368728457*^9, 3.759593548561679*^9}, {
  3.7595936061464033`*^9, 3.759593809965394*^9}, {3.759593862369173*^9, 
  3.759594095422474*^9}, {3.759594761797206*^9, 3.7595948318736963`*^9}, {
  3.769340424832328*^9, 3.769340469550531*^9}}],

Cell[BoxData[
 GraphicsBox[{{{}, {}, 
    TagBox[
     {RGBColor[0.368417, 0.506779, 0.709798], AbsoluteThickness[20], Opacity[
      1.], FaceForm[Opacity[0.3]], LineBox[CompressedData["
1:eJxTTMoPSmViYGAwAWIQPcmK0bflr70DAxh8sP/laC6ipugA56969paxyxnB
Twux/yjVh+DHfjv6aNdlBH+mzB7Dv+KOcL5B+rQpHEkIPvOzpT+VliP4hp0z
i9g+IfhLNvzx6LF2gvODeKYqKjYg+NE9gnz1pxD8BQ6H/7zmd4bztSqfePwO
RvD5r71ccXkugm+QrsK9+xGCv0bGuTFb1wXOzw27GLKvDMHPPDJFS2E3gn8g
zEbEm9UVzg+WlWRo9ULwHTlu/W+fiuCXlHPF6t5H8B9JFex5qOyGsP/RTv34
PAR/4z2Lpa83I/i/49QrpH4g+AuYf8UJObnD+Y13GD0k2xH8vTffury8iODb
RXvOj5b2gPN/Cdz6fScewRd87ZejvgrBT/n5417DewT/T7fQ+hpjTzj/vZPA
ZMdaBF9Wz7lS9BCCv9w2qngTjxecn9O4LD8uCMEv80w6uWYagn/blMn8yAME
vybs+rJXqt5wfsXsCVq3ChD8nSk7uXN2IfimSeLvef4j+Dwtkc/KPH3gfPlb
F+6/70Pwy7dsN+O+jOBrbW5a+F7GF86XfNbE9zgRwef6JmcR34Hg/2bdnXh7
HYIPAMbx8YQ=
       "]]},
     Annotation[#, "Charting`Private`Tag$6220#1"]& ]}, {{}, {}, 
    TagBox[
     {RGBColor[0.880722, 0.611041, 0.142051], AbsoluteThickness[20], Opacity[
      1.], FaceForm[Opacity[0.3]], LineBox[CompressedData["
1:eJxTTMoPSmViYGAwAWIQ/fmyprxzSJQDAwQ4ZHi9ffoiH8G/e2DDmr5uBD9t
RvWrhuMIvmyblEHVfwS/tjo2IcosGs6vjn7i8LAQwV8eaK+ZvxLBLzK6d3Dx
UwT/mZSi636FGDi/Q9LiwsNwBP8k02Tu1ZMRfAumQ37VpxH8AM6pNUZMsXA+
2+/VURNsEfzXTNMdvpYg+Hlfj15j2Ijgz3o/I/zzawT/y3/7B2+U4uD8t7+0
JHvjEHwRnleRJtMQ/Fvsb72aLiH4ntxT1LbzxiP8p8LP9dkFwVfUPDf3agOC
3+WcaLl/B4I/J3XG/v73CL7aTs7qZtEEOH+al+EsJ0MEP/RilWCoP4L/Ilrs
360cBH/Sx9l5KR0Ifk+Ns7njMgR/rtDVZsVDCH7Tmh2upXcR/O3W++JlfiP4
zNfW/j0mlgjnz0vd//mICYIfwLA791gAgn9tHkesdQ6Cv8aoYglzF4I/8+LF
/PNLEfyrqb6T3x1G8J/9ldJpfIjg8y285CH+F8FvtVyzl0E6Cc4Xvpu/7a0Z
gl/W0qriF4TgayjufcVYgOB/PHHPZGc3gv/ns3Wx4WwEn0N+5saVqxB8AE1p
yw4=
       "]]},
     Annotation[#, "Charting`Private`Tag$6244#1"]& ]}, {{}, {}, 
    TagBox[
     {RGBColor[0.560181, 0.691569, 0.194885], AbsoluteThickness[20], Opacity[
      1.], FaceForm[Opacity[0.3]], LineBox[CompressedData["
1:eJxTTMoPSmViYGAwAWIQfW3uXYGZq4IcGMCAwyFFyEg58h6C/7mtzVRSKBjO
1zVrFfBrQvCltKLihV8j+B0Wrb2nAkPgfBFetiKzgwh+kFrsKSPNUDh/HSvX
zcczEfzu/zzH2zjC4Hxpu2cau/IR/BNOoo6L7iP4Gj1SZ6U8wuF8zg+lFq3r
EHx2KfWoJbIRcP6OjnXvg1sR/La93dY7viL4V3n2p/GlRML51xecYP16CsH/
/ks9eoJVFJx/cmasyp5FCP7Ofy8WzxGOhvO16k4x5Tch+H5OTVcvvkTw+8/0
x72MjIHzm2cXR088hOD/aFlrrq0ZC+d3mdieqpyB4J/XWHwhgiEOzjd8HNf7
pgDBF9lRoFl0H8FfdTHCssMtHs6P2zjtf9A2BP9x1lWZcP4EOD+8q2tlrROC
f6sna+K/SgR/20bTzcfXIvgLd2obvH6K4D99zPM8TCoRzs+Sntm72xfB/2ca
0F/ViuC/Lvp0qnEngv980v7Exx8RfOUD5i9sNZMQ4c0/e8WDGAQ/1knzyN0p
CH709EWSyicR/Jk/j8Ul/kHwn9mJ/f9pnAzn9ywLuHkrHcHniDSfdL4FwW/h
lvM+shDBBwA9/MuK
       "]]},
     Annotation[#, "Charting`Private`Tag$6268#1"]& ]}, InsetBox[
    StyleBox["\<\"Hida District, Japan\"\>",
     StripOnInput->False,
     FontFamily->"Open Sans",
     FontColor->GrayLevel[1]], {31.990299999999998, 1}, 
    ImageScaled[{0, Rational[1, 2]}]], InsetBox[
    StyleBox["\<\"British India\"\>",
     StripOnInput->False,
     FontFamily->"Open Sans",
     FontColor->GrayLevel[1]], {105.3165967854, 2}, 
    ImageScaled[{0, Rational[1, 2]}]], InsetBox[
    StyleBox["\<\"Sweden\"\>",
     StripOnInput->False,
     FontFamily->"Open Sans",
     FontColor->GrayLevel[1]], {74.66559240000001, 3}, 
    ImageScaled[{0, Rational[1, 2]}]]},
  AspectRatio->NCache[
    Rational[1, 4], 0.25],
  Axes->None,
  AxesLabel->{None, None},
  AxesOrigin->{31.990299999999998`, 0},
  DisplayFunction->Identity,
  Frame->True,
  FrameLabel->{
    FormBox[
    "\"\\!\\(\\*SubscriptBox[\\(\[Beta]\\), \\(0\\)]\\)\"", TraditionalForm], 
    None},
  FrameTicks->{Automatic, None},
  GridLinesStyle->Directive[
    GrayLevel[0.5, 0.4]],
  ImageSize->400,
  Method->{"ScalingFunctions" -> None},
  PlotRange->{0.5, 3.5},
  PlotRangeClipping->True,
  PlotRangePadding->{{
     Scaled[0.05], 
     Scaled[0.05]}, {
     Scaled[0.05], 
     Scaled[0.05]}},
  Ticks->{Automatic, Automatic}]], "Output",
 CellChangeTimes->{{3.759593399263986*^9, 3.759593549198224*^9}, {
   3.759593622215579*^9, 3.759593663547377*^9}, {3.759593711584358*^9, 
   3.759593810730916*^9}, {3.759593865208293*^9, 3.759594046961165*^9}, {
   3.759594079378866*^9, 3.759594095914349*^9}, {3.759594763782742*^9, 
   3.7595948014939213`*^9}, 3.759594832385201*^9, 3.769340470476062*^9, 
   3.770729468581771*^9, 3.770758892473214*^9, 3.770758974433648*^9}]
}, Open  ]]
}, Open  ]]
}, Open  ]]
}, Open  ]]
},
WindowSize->{808, 851},
WindowMargins->{{Automatic, 290}, {Automatic, 0}},
FrontEndVersion->"11.0 for Mac OS X x86 (32-bit, 64-bit Kernel) (September \
21, 2016)",
StyleDefinitions->"Default.nb"
]
(* End of Notebook Content *)

(* Internal cache information *)
(*CellTagsOutline
CellTagsIndex->{}
*)
(*CellTagsIndex
CellTagsIndex->{}
*)
(*NotebookFileOutline
Notebook[{
Cell[CellGroupData[{
Cell[580, 22, 193, 3, 114, "Title"],
Cell[776, 27, 773, 14, 275, "Text"],
Cell[1552, 43, 193, 4, 39, "Input"],
Cell[CellGroupData[{
Cell[1770, 51, 90, 1, 80, "Section"],
Cell[1863, 54, 428, 9, 39, "Input"],
Cell[2294, 65, 470, 13, 39, "Input"],
Cell[2767, 80, 208, 5, 39, "Input"],
Cell[2978, 87, 383, 11, 67, "Input"],
Cell[3364, 100, 445, 10, 39, "Input"],
Cell[3812, 112, 250, 5, 66, "Input"],
Cell[4065, 119, 232, 5, 66, "Input"],
Cell[4300, 126, 340, 7, 62, "Input"],
Cell[4643, 135, 233, 5, 39, "Input"]
}, Open  ]],
Cell[CellGroupData[{
Cell[4913, 145, 98, 1, 80, "Section"],
Cell[CellGroupData[{
Cell[5036, 150, 527, 9, 39, "Input"],
Cell[5566, 161, 5892, 167, 742, "Output"]
}, Open  ]],
Cell[CellGroupData[{
Cell[11495, 333, 413, 9, 39, "Input"],
Cell[11911, 344, 104, 1, 39, "Output"]
}, Open  ]],
Cell[12030, 348, 427, 12, 67, "Input"],
Cell[12460, 362, 483, 11, 39, "Input"],
Cell[12946, 375, 303, 7, 66, "Input"],
Cell[13252, 384, 280, 6, 66, "Input"],
Cell[13535, 392, 375, 7, 59, "Input"],
Cell[13913, 401, 218, 5, 39, "Input"]
}, Open  ]],
Cell[CellGroupData[{
Cell[14168, 411, 142, 2, 80, "Section"],
Cell[14313, 415, 580, 10, 39, "Input"],
Cell[14896, 427, 566, 14, 39, "Input"],
Cell[15465, 443, 307, 6, 39, "Input"],
Cell[15775, 451, 318, 10, 67, "Input"],
Cell[16096, 463, 396, 9, 66, "Input"],
Cell[16495, 474, 403, 8, 66, "Input"],
Cell[16901, 484, 385, 7, 66, "Input"],
Cell[17289, 493, 452, 9, 60, "Input"],
Cell[17744, 504, 278, 5, 39, "Input"],
Cell[CellGroupData[{
Cell[18047, 513, 92, 1, 54, "Subsection"],
Cell[CellGroupData[{
Cell[18164, 518, 5173, 133, 794, "Input"],
Cell[23340, 653, 4249, 94, 186, "Output"]
}, Open  ]]
}, Open  ]]
}, Open  ]]
}, Open  ]]
}
]
*)
