# Supplementary material for: Emergence of oscillations in a simple epidemic model with demographic data
Source: R Soc Open Sci. 2020 Jan 29;7(1):191187. doi: 10.1098/rsos.191187 (PMC7029885; doi:10.1098/rsos.191187)
Supplement: get_period_local_maxs.py [file rsos191187supp18.py]

# Copyright (c) 2019 Raj Saha (rsaha@bates.edu) and Meredith Greer (mgreer@bates.edu)

# Permission is hereby granted, free of charge, to any person obtaining a copy
# of this software and associated documentation files (the "Software"), to deal
# in the Software without restriction, including without limitation the rights
# to use, copy, modify, merge, publish, distribute, sub-license, and/or sell
# copies of the Software, and to permit persons to whom the Software is
# furnished to do so, subject to the following conditions : 
# The above copyright notice and this permission notice shall be 
# included in all copies or substantial portions of the Software.

def get_period_local_maxs(filepath):
    
    import numpy as np
    from scipy.signal import argrelextrema

    x = np.loadtxt(filepath)
    xi_localmax = argrelextrema(x[:,2], np.greater)[0]
#     print (xi_localmax)
    # x_maxs = np.zeros(len(xi_localmax))
    # print (x_maxs)

    x_maxs = []
    for i in range(0, len(xi_localmax)):
    #     print (xi_localmax[i])
    #     print (x[:,0][xi_localmax[i]], x[:,2][xi_localmax[i]])
        x_maxs.append([x[:,0][xi_localmax[i]], x[:,2][xi_localmax[i]]])


    x_maxs = np.asarray(x_maxs)
#     print (x_maxs)
#     plt.plot(x[:,0],x[:,2])
#     plt.plot(x_maxs[:,0],x_maxs[:,1],'o-')
#     plt.show()

    period_median = np.median(np.diff(x_maxs[:,0]))
    period_mean = np.median(np.diff(x_maxs[:,0]))

#     print ('period (median):', period_median)
#     print ('period (mean):', period_mean)
    
    return ([period_mean, period_median])
