# Supplementary material for: Emergence of oscillations in a simple epidemic model with demographic data
Source: R Soc Open Sci. 2020 Jan 29;7(1):191187. doi: 10.1098/rsos.191187 (PMC7029885; doi:10.1098/rsos.191187)
Supplement: get_period_max_power.py [file rsos191187supp19.py]

# Copyright (c) 2019 Raj Saha (rsaha@bates.edu) and Meredith Greer (mgreer@bates.edu)

# Permission is hereby granted, free of charge, to any person obtaining a copy
# of this software and associated documentation files (the "Software"), to deal
# in the Software without restriction, including without limitation the rights
# to use, copy, modify, merge, publish, distribute, sub-license, and/or sell
# copies of the Software, and to permit persons to whom the Software is
# furnished to do so, subject to the following conditions : 
# The above copyright notice and this permission notice shall be 
# included in all copies or substantial portions of the Software.

from __future__ import division
import numpy as np
from matplotlib import pyplot


def get_period_max_power(dat):

    import pycwt as wavelet
    from pycwt.helpers import find


    # wavelet type
    # mother = wavelet.Morlet(6)
    mother = wavelet.DOG(6)

    # Then, we load the dataset and define some data related parameters. In this
    # case, the first 19 lines of the data file contain meta-data, that we ignore,
    # since we set them manually (*i.e.* title, units).

    # url = 'http://paos.colorado.edu/research/wavelets/wave_idl/nino3sst.txt'
    # dat = np.genfromtxt(url, skip_header=19)

    t0 = 0
    dt = 1  # In the same units as the data range

    # We also create a time array in years.
    N = dat.size
    t = np.arange(0, N) * dt + t0

    # We write the following code to detrend and normalize the input data by its
    # standard deviation. Sometimes detrending is not necessary and simply
    # removing the mean value is good enough. However, if your dataset has a well
    # defined trend, such as the Mauna Loa CO\ :sub:`2` dataset available in the
    # above mentioned website, it is strongly advised to perform detrending.
    # Here, we fit a one-degree polynomial function and then subtract it from the
    # original data.
    p = np.polyfit(t - t0, dat, 1)
    dat_notrend = dat - np.polyval(p, t - t0)
    std = dat_notrend.std()  # Standard deviation
    var = std ** 2  # Variance
    dat_norm = dat_notrend / std  # Normalized dataset

    # The next step is to define some parameters of our wavelet analysis. We
    # select the mother wavelet, in this case the Morlet wavelet with
    # :math:`\omega_0=6`.

    # mother = wavelet.Morlet(6)
    # mother = wavelet.DOG(6)

    s0 = 1 * dt  # Starting scale multiple of dt
    dj = 1 / 12  # Twelve sub-octaves per octaves
    J = 4 / dj  # powers of two with dj sub-octaves - changing range of periods
    alpha, _, _ = wavelet.ar1(dat)  # Lag-1 autocorrelation for red noise

    # The following routines perform the wavelet transform and inverse wavelet
    # transform using the parameters defined above. Since we have normalized our
    # input time-series, we multiply the inverse transform by the standard
    # deviation.
    wave, scales, freqs, coi, fft, fftfreqs = wavelet.cwt(dat_norm, dt, dj, s0, J,
                                                          mother)
    iwave = wavelet.icwt(wave, scales, dt, dj, mother) * std

    # We calculate the normalized wavelet and Fourier power spectra, as well as
    # the Fourier equivalent periods for each wavelet scale.
    power = (np.abs(wave)) ** 2
    fft_power = np.abs(fft) ** 2
    period = 1 / freqs

    # We could stop at this point and plot our results. However we are also
    # interested in the power spectra significance test. The power is significant
    # where the ratio ``power / sig95 > 1``.
    signif, fft_theor = wavelet.significance(1.0, dt, scales, 0, alpha,
                                             significance_level=0.95,
                                             wavelet=mother)
    sig95 = np.ones([1, N]) * signif[:, None]
    sig95 = power / sig95

    # Then, we calculate the global wavelet spectrum and determine its
    # significance level.
    glbl_power = power.mean(axis=1)
    dof = N - scales  # Correction for padding at edges
    glbl_signif, tmp = wavelet.significance(var, dt, scales, 1, alpha,
                                            significance_level=0.95, dof=dof,
                                            wavelet=mother)

    # We also calculate the scale average between 2 years and 8 years, and its
    # significance level.
    sel = find((period >= 2) & (period < 5))
    Cdelta = mother.cdelta
    scale_avg = (scales * np.ones((N, 1))).transpose()
    scale_avg = power / scale_avg  # As in Torrence and Compo (1998) equation 24
    scale_avg = var * dj * dt / Cdelta * scale_avg[sel, :].sum(axis=0)
    scale_avg_signif, tmp = wavelet.significance(var, dt, scales, 2, alpha,
                                                 significance_level=0.95,
                                                 dof=[scales[sel[0]],
                                                      scales[sel[-1]]],
                                                 wavelet=mother)

    # find period with max power
    # all period indices where period>2 and <20
    period_i = np.where(np.logical_and(period>=2, period<=20))

    # indices where glbl_power is max, among the indices selected above
    max_i = np.where(glbl_power[period_i[0]]==glbl_power[period_i[0]].max())[0][0]

    # period with max power
    period_max_power = period[max_i]
#     print ('period with max power: ', period_max_power)

    return period_max_power
