# Supplementary material for: Emergence of oscillations in a simple epidemic model with demographic data
Source: R Soc Open Sci. 2020 Jan 29;7(1):191187. doi: 10.1098/rsos.191187 (PMC7029885; doi:10.1098/rsos.191187)
Supplement: Japan_Hida_beta_period_95sig.dat [file rsos191187supp20.dat]

1.155612244897959162e-02 2.464468037602168149e+00 2.321410273815671133e+01
1.155612244897959162e-02 2.611012933067573094e+00 2.438341750081862713e+01
1.155612244897959162e-02 2.766271841479910787e+00 2.577824461135115897e+01
1.155612244897959162e-02 2.930762925013291831e+00 2.740069465082343214e+01
1.155612244897959162e-02 3.105035157368081666e+00 2.925565512637927057e+01
1.155612244897959162e-02 3.289670155919588890e+00 3.134987988298042438e+01
1.155612244897959162e-02 3.485284122811993068e+00 3.369123211590562050e+01
1.155612244897959162e-02 3.692529901475716692e+00 3.628801697972286888e+01
1.155612244897959162e-02 3.912099155431685737e+00 3.914836585266963453e+01
1.155612244897959162e-02 4.144724676654039541e+00 4.227965253211622354e+01
1.155612244897959162e-02 4.391182831195218128e+00 4.568793520327061941e+01
1.155612244897959162e-02 4.652296150235496697e+00 4.937742859257834027e+01
1.155612244897959162e-02 4.928936075204336298e+00 5.335001900550557252e+01
1.155612244897959162e-02 5.222025866135146188e+00 5.760484109147406429e+01
1.155612244897959162e-02 5.532543682959819797e+00 6.213793897554732126e+01
1.155612244897959162e-02 5.861525850026583662e+00 6.694203550667808145e+01
1.155612244897959162e-02 6.210070314736163333e+00 7.200643149619733663e+01
1.155612244897959162e-02 6.579340311839177780e+00 7.731705186145406117e+01
1.155612244897959162e-02 6.970568245623986137e+00 8.285664778367495842e+01
1.155612244897959162e-02 7.385059802951433383e+00 8.860515397213235644e+01
1.155612244897959162e-02 7.824198310863371475e+00 9.454018892012486219e+01
1.155612244897959162e-02 8.289449353308079083e+00 1.006376749422413468e+02
1.155612244897959162e-02 8.782365662390436256e+00 1.068725451886771083e+02
1.155612244897959162e-02 9.304592300470993393e+00 1.132194979937185906e+02
1.155612244897959162e-02 9.857872150408672596e+00 1.196537557228426607e+02
1.155612244897959162e-02 1.044405173227029060e+01 1.261517861050872256e+02
1.155612244897959162e-02 1.106508736591963959e+01 1.326919486629917913e+02
1.155612244897959162e-02 1.172305170005316732e+01 1.392550365466238418e+02
1.155612244897959162e-02 1.242014062947232311e+01 1.458246937373366734e+02
1.155612244897959162e-02 1.315868062367835556e+01 1.523876979495732087e+02
1.155612244897959162e-02 1.394113649124797227e+01 1.589341094222081665e+02
1.155612244897959162e-02 1.477011960590286321e+01 1.654572941848512073e+02
1.155612244897959162e-02 1.564839662172674295e+01 1.719538366773922462e+02
1.155612244897959162e-02 1.657889870661615817e+01 1.784233605258193052e+02
1.155612244897959162e-02 1.756473132478086896e+01 1.848682778922718342e+02
1.155612244897959162e-02 1.860918460094198679e+01 1.912934874233223184e+02
1.155612244897959162e-02 1.971574430081734519e+01 1.977060388614419253e+02
1.155612244897959162e-02 2.088810346454058120e+01 2.041147793529115688e+02
1.155612244897959162e-02 2.213017473183927919e+01 2.105299928478239906e+02
1.155612244897959162e-02 2.344610340010633465e+01 2.169630401375659687e+02
1.155612244897959162e-02 2.484028125894464623e+01 2.234260033104692695e+02
1.155612244897959162e-02 2.631736124735671112e+01 2.299313349301756091e+02
1.155612244897959162e-02 2.788227298249594455e+01 2.364915091767433637e+02
1.155612244897959162e-02 2.954023921180572643e+01 2.431186696053911476e+02
1.155612244897959162e-02 3.129679324345348590e+01 2.498242661138128540e+02
1.155612244897959162e-02 3.315779741323231633e+01 2.566186722131802753e+02
1.155612244897959162e-02 3.512946264956173792e+01 2.635107728537869320e+02
1.155612244897959162e-02 3.721836920188397357e+01 2.705075130141300974e+02
1.155612244897959162e-02 3.943148860163469038e+01 2.776133982675986545e+02
1.175224489795918467e-02 2.464468037602168149e+00 1.656726307903853979e+01
1.175224489795918467e-02 2.611012933067573094e+00 1.744138137056512861e+01
1.175224489795918467e-02 2.766271841479910787e+00 1.848979639659988550e+01
1.175224489795918467e-02 2.930762925013291831e+00 1.971676379507287535e+01
1.175224489795918467e-02 3.105035157368081666e+00 2.112916938807510192e+01
1.175224489795918467e-02 3.289670155919588890e+00 2.273591932334710464e+01
1.175224489795918467e-02 3.485284122811993068e+00 2.454744490742648111e+01
1.175224489795918467e-02 3.692529901475716692e+00 2.657526667180265889e+01
1.175224489795918467e-02 3.912099155431685737e+00 2.883158122017190195e+01
1.175224489795918467e-02 4.144724676654039541e+00 3.132884723048875486e+01
1.175224489795918467e-02 4.391182831195218128e+00 3.407935648051896749e+01
1.175224489795918467e-02 4.652296150235496697e+00 3.709478356207537786e+01
1.175224489795918467e-02 4.928936075204336298e+00 4.038571494518048866e+01
1.175224489795918467e-02 5.222025866135146188e+00 4.396116465971883969e+01
1.175224489795918467e-02 5.532543682959819797e+00 4.782809013043508628e+01
1.175224489795918467e-02 5.861525850026583662e+00 5.199092740123839462e+01
1.175224489795918467e-02 6.210070314736163333e+00 5.645116967039532341e+01
1.175224489795918467e-02 6.579340311839177780e+00 6.120701614576012872e+01
1.175224489795918467e-02 6.970568245623986137e+00 6.625311910189702758e+01
1.175224489795918467e-02 7.385059802951433383e+00 7.158045515739603104e+01
1.175224489795918467e-02 7.824198310863371475e+00 7.717634190407549966e+01
1.175224489795918467e-02 8.289449353308079083e+00 8.302461318212310459e+01
1.175224489795918467e-02 8.782365662390436256e+00 8.910595601412858002e+01
1.175224489795918467e-02 9.304592300470993393e+00 9.539840042925310115e+01
1.175224489795918467e-02 9.857872150408672596e+00 1.018779414105717649e+02
1.175224489795918467e-02 1.044405173227029060e+01 1.085192614277558789e+02
1.175224489795918467e-02 1.106508736591963959e+01 1.152965138393536790e+02
1.175224489795918467e-02 1.172305170005316732e+01 1.221841229085238183e+02
1.175224489795918467e-02 1.242014062947232311e+01 1.291575558062764060e+02
1.175224489795918467e-02 1.315868062367835556e+01 1.361940257077324929e+02
1.175224489795918467e-02 1.394113649124797227e+01 1.432730922772061035e+02
1.175224489795918467e-02 1.477011960590286321e+01 1.503771354106509932e+02
1.175224489795918467e-02 1.564839662172674295e+01 1.574916887593230967e+02
1.175224489795918467e-02 1.657889870661615817e+01 1.646056300022233074e+02
1.175224489795918467e-02 1.756473132478086896e+01 1.717112339755013579e+02
1.175224489795918467e-02 1.860918460094198679e+01 1.788041018449870592e+02
1.175224489795918467e-02 1.971574430081734519e+01 1.858829841440700932e+02
1.175224489795918467e-02 2.088810346454058120e+01 1.929495176691097811e+02
1.175224489795918467e-02 2.213017473183927919e+01 2.000078961829875368e+02
1.175224489795918467e-02 2.344610340010633465e+01 2.070644930570984172e+02
1.175224489795918467e-02 2.484028125894464623e+01 2.141274508944536592e+02
1.175224489795918467e-02 2.631736124735671112e+01 2.212062493306106319e+02
1.175224489795918467e-02 2.788227298249594455e+01 2.283112580578026041e+02
1.175224489795918467e-02 2.954023921180572643e+01 2.354532780332329764e+02
1.175224489795918467e-02 3.129679324345348590e+01 2.426430701073590797e+02
1.175224489795918467e-02 3.315779741323231633e+01 2.498908671745971333e+02
1.175224489795918467e-02 3.512946264956173792e+01 2.572058636125568682e+02
1.175224489795918467e-02 3.721836920188397357e+01 2.645956744542741035e+02
1.175224489795918467e-02 3.943148860163469038e+01 2.720657567013543030e+02
1.194836734693877599e-02 2.464468037602168149e+00 1.127782239719385515e+01
1.194836734693877599e-02 2.611012933067573094e+00 1.188114731128825952e+01
1.194836734693877599e-02 2.766271841479910787e+00 1.260598476024513204e+01
1.194836734693877599e-02 2.930762925013291831e+00 1.345586254746670463e+01
1.194836734693877599e-02 3.105035157368081666e+00 1.443625865523196161e+01
1.194836734693877599e-02 3.289670155919588890e+00 1.555420297671374463e+01
1.194836734693877599e-02 3.485284122811993068e+00 1.681796027466526766e+01
1.194836734693877599e-02 3.692529901475716692e+00 1.823675477251742905e+01
1.194836734693877599e-02 3.912099155431685737e+00 1.982050967822895871e+01
1.194836734693877599e-02 4.144724676654039541e+00 2.157958342140296182e+01
1.194836734693877599e-02 4.391182831195218128e+00 2.352449049754782706e+01
1.194836734693877599e-02 4.652296150235496697e+00 2.566559976261648046e+01
1.194836734693877599e-02 4.928936075204336298e+00 2.801280751251492163e+01
1.194836734693877599e-02 5.222025866135146188e+00 3.057518710005189533e+01
1.194836734693877599e-02 5.532543682959819797e+00 3.336062133082730696e+01
1.194836734693877599e-02 5.861525850026583662e+00 3.637542838549070723e+01
1.194836734693877599e-02 6.210070314736163333e+00 3.962399630879139778e+01
1.194836734693877599e-02 6.579340311839177780e+00 4.310844480801671352e+01
1.194836734693877599e-02 6.970568245623986137e+00 4.682833573348692369e+01
1.194836734693877599e-02 7.385059802951433383e+00 5.078045465608138187e+01
1.194836734693877599e-02 7.824198310863371475e+00 5.495868495411084353e+01
1.194836734693877599e-02 8.289449353308079083e+00 5.935399248226924840e+01
1.194836734693877599e-02 8.782365662390436256e+00 6.395453319351459243e+01
1.194836734693877599e-02 9.304592300470993393e+00 6.874588833245516639e+01
1.194836734693877599e-02 9.857872150408672596e+00 7.371142268024460975e+01
1.194836734693877599e-02 1.044405173227029060e+01 7.883275176525022232e+01
1.194836734693877599e-02 1.106508736591963959e+01 8.409029508579973822e+01
1.194836734693877599e-02 1.172305170005316732e+01 8.946388533092776640e+01
1.194836734693877599e-02 1.242014062947232311e+01 9.493339923166020355e+01
1.194836734693877599e-02 1.315868062367835556e+01 1.004793745541798700e+02
1.194836734693877599e-02 1.394113649124797227e+01 1.060835799155884587e+02
1.194836734693877599e-02 1.477011960590286321e+01 1.117295091553285573e+02
1.194836734693877599e-02 1.564839662172674295e+01 1.174027791486518169e+02
1.194836734693877599e-02 1.657889870661615817e+01 1.230914182027111963e+02
1.194836734693877599e-02 1.756473132478086896e+01 1.287860404938095087e+02
1.194836734693877599e-02 1.860918460094198679e+01 1.344799094761644938e+02
1.194836734693877599e-02 1.971574430081734519e+01 1.401688991516307112e+02
1.194836734693877599e-02 2.088810346454058120e+01 1.458513661658733156e+02
1.194836734693877599e-02 2.213017473183927919e+01 1.515279478084660241e+02
1.194836734693877599e-02 2.344610340010633465e+01 1.572013012982971532e+02
1.194836734693877599e-02 2.484028125894464623e+01 1.628757985488158226e+02
1.194836734693877599e-02 2.631736124735671112e+01 1.685571883294727797e+02
1.194836734693877599e-02 2.788227298249594455e+01 1.742522347851671611e+02
1.194836734693877599e-02 2.954023921180572643e+01 1.799683380291817798e+02
1.194836734693877599e-02 3.129679324345348590e+01 1.857131393190053359e+02
1.194836734693877599e-02 3.315779741323231633e+01 1.914941104369884215e+02
1.194836734693877599e-02 3.512946264956173792e+01 1.973181245695792256e+02
1.194836734693877599e-02 3.721836920188397357e+01 2.031910044393164299e+02
1.194836734693877599e-02 3.943148860163469038e+01 2.091170429427524766e+02
1.214448979591836730e-02 2.464468037602168149e+00 1.202289800465152148e+01
1.214448979591836730e-02 2.611012933067573094e+00 1.265938065812924407e+01
1.214448979591836730e-02 2.766271841479910787e+00 1.342308474628671533e+01
1.214448979591836730e-02 2.930762925013291831e+00 1.431725838178346599e+01
1.214448979591836730e-02 3.105035157368081666e+00 1.534709835716949655e+01
1.214448979591836730e-02 3.289670155919588890e+00 1.651931147898525154e+01
1.214448979591836730e-02 3.485284122811993068e+00 1.784175982548704553e+01
1.214448979591836730e-02 3.692529901475716692e+00 1.932314918861206010e+01
1.214448979591836730e-02 3.912099155431685737e+00 2.097273374658082190e+01
1.214448979591836730e-02 4.144724676654039541e+00 2.280001926475346252e+01
1.214448979591836730e-02 4.391182831195218128e+00 2.481445393644447250e+01
1.214448979591836730e-02 4.652296150235496697e+00 2.702510156137816111e+01
1.214448979591836730e-02 4.928936075204336298e+00 2.944029679398803623e+01
1.214448979591836730e-02 5.222025866135146188e+00 3.206728700102624430e+01
1.214448979591836730e-02 5.532543682959819797e+00 3.491186991139821316e+01
1.214448979591836730e-02 5.861525850026583662e+00 3.797804057562375846e+01
1.214448979591836730e-02 6.210070314736163333e+00 4.126766486631035491e+01
1.214448979591836730e-02 6.579340311839177780e+00 4.478019941749617061e+01
1.214448979591836730e-02 6.970568245623986137e+00 4.851247904714242765e+01
1.214448979591836730e-02 7.385059802951433383e+00 5.245859190593312604e+01
1.214448979591836730e-02 7.824198310863371475e+00 5.660985956747926195e+01
1.214448979591836730e-02 8.289449353308079083e+00 6.095493398710456034e+01
1.214448979591836730e-02 8.782365662390436256e+00 6.548001599212368262e+01
1.214448979591836730e-02 9.304592300470993393e+00 7.016919134379355683e+01
1.214448979591836730e-02 9.857872150408672596e+00 7.500487133181783861e+01
1.214448979591836730e-02 1.044405173227029060e+01 7.996831639304208750e+01
1.214448979591836730e-02 1.106508736591963959e+01 8.504021444801367124e+01
1.214448979591836730e-02 1.172305170005316732e+01 9.020128139242021348e+01
1.214448979591836730e-02 1.242014062947232311e+01 9.543284998549736997e+01
1.214448979591836730e-02 1.315868062367835556e+01 1.007174153229724851e+02
1.214448979591836730e-02 1.394113649124797227e+01 1.060391098009253881e+02
1.214448979591836730e-02 1.477011960590286321e+01 1.113840872394788732e+02
1.214448979591836730e-02 1.564839662172674295e+01 1.167408036957882302e+02
1.214448979591836730e-02 1.657889870661615817e+01 1.221001904648641556e+02
1.214448979591836730e-02 1.756473132478086896e+01 1.274557219690584162e+02
1.214448979591836730e-02 1.860918460094198679e+01 1.328033870248457617e+02
1.214448979591836730e-02 1.971574430081734519e+01 1.381415759822881171e+02
1.214448979591836730e-02 2.088810346454058120e+01 1.434708983684562327e+02
1.214448979591836730e-02 2.213017473183927919e+01 1.487939460697094773e+02
1.214448979591836730e-02 2.344610340010633465e+01 1.541150160539418152e+02
1.214448979591836730e-02 2.484028125894464623e+01 1.594398045373723960e+02
1.214448979591836730e-02 2.631736124735671112e+01 1.647750817302332962e+02
1.214448979591836730e-02 2.788227298249594455e+01 1.701283532090783410e+02
1.214448979591836730e-02 2.954023921180572643e+01 1.755075108618951845e+02
1.214448979591836730e-02 3.129679324345348590e+01 1.809204734774892245e+02
1.214448979591836730e-02 3.315779741323231633e+01 1.863748145968078518e+02
1.214448979591836730e-02 3.512946264956173792e+01 1.918773733804218864e+02
1.214448979591836730e-02 3.721836920188397357e+01 1.974338431472296236e+02
1.214448979591836730e-02 3.943148860163469038e+01 2.030483321136648556e+02
1.234061224489795862e-02 2.464468037602168149e+00 1.528106906146640931e+01
1.234061224489795862e-02 2.611012933067573094e+00 1.605750972081661132e+01
1.234061224489795862e-02 2.766271841479910787e+00 1.698462805514217422e+01
1.234061224489795862e-02 2.930762925013291831e+00 1.806425219839605134e+01
1.234061224489795862e-02 3.105035157368081666e+00 1.930013674555265979e+01
1.234061224489795862e-02 3.289670155919588890e+00 2.069736631613905331e+01
1.234061224489795862e-02 3.485284122811993068e+00 2.226186028319806098e+01
1.234061224489795862e-02 3.692529901475716692e+00 2.399993486621392691e+01
1.234061224489795862e-02 3.912099155431685737e+00 2.591789609305042674e+01
1.234061224489795862e-02 4.144724676654039541e+00 2.802164921470362913e+01
1.234061224489795862e-02 4.391182831195218128e+00 3.031631920725163809e+01
1.234061224489795862e-02 4.652296150235496697e+00 3.280588417538173474e+01
1.234061224489795862e-02 4.928936075204336298e+00 3.549282930181610141e+01
1.234061224489795862e-02 5.222025866135146188e+00 3.837783358205094686e+01
1.234061224489795862e-02 5.532543682959819797e+00 4.145950480691868734e+01
1.234061224489795862e-02 5.861525850026583662e+00 4.473417984016587923e+01
1.234061224489795862e-02 6.210070314736163333e+00 4.819580690435904557e+01
1.234061224489795862e-02 6.579340311839177780e+00 5.183592415412161358e+01
1.234061224489795862e-02 6.970568245623986137e+00 5.564374429678193934e+01
1.234061224489795862e-02 7.385059802951433383e+00 5.960634869987087825e+01
1.234061224489795862e-02 7.824198310863371475e+00 6.370898687276380912e+01
1.234061224489795862e-02 8.289449353308079083e+00 6.793546924176780522e+01
1.234061224489795862e-02 8.782365662390436256e+00 7.226863371095822686e+01
1.234061224489795862e-02 9.304592300470993393e+00 7.669086056325963341e+01
1.234061224489795862e-02 9.857872150408672596e+00 8.118460658285887632e+01
1.234061224489795862e-02 1.044405173227029060e+01 8.573292833323004913e+01
1.234061224489795862e-02 1.106508736591963959e+01 9.031996637255913640e+01
1.234061224489795862e-02 1.172305170005316732e+01 9.493136650055454595e+01
1.234061224489795862e-02 1.242014062947232311e+01 9.955462025510367141e+01
1.234061224489795862e-02 1.315868062367835556e+01 1.041793139698294794e+02
1.234061224489795862e-02 1.394113649124797227e+01 1.087972828823062628e+02
1.234061224489795862e-02 1.477011960590286321e+01 1.134026732688048753e+02
1.234061224489795862e-02 1.564839662172674295e+01 1.179919208005707389e+02
1.234061224489795862e-02 1.657889870661615817e+01 1.225636569462250236e+02
1.234061224489795862e-02 1.756473132478086896e+01 1.271185572096116374e+02
1.234061224489795862e-02 1.860918460094198679e+01 1.316591454202242062e+02
1.234061224489795862e-02 1.971574430081734519e+01 1.361895674498296387e+02
1.234061224489795862e-02 2.088810346454058120e+01 1.407153459477661954e+02
1.234061224489795862e-02 2.213017473183927919e+01 1.452431253102300275e+02
1.234061224489795862e-02 2.344610340010633465e+01 1.497804134318818114e+02
1.234061224489795862e-02 2.484028125894464623e+01 1.543353240777520625e+02
1.234061224489795862e-02 2.631736124735671112e+01 1.589163211392175299e+02
1.234061224489795862e-02 2.788227298249594455e+01 1.635319637183767441e+02
1.234061224489795862e-02 2.954023921180572643e+01 1.681906489931468514e+02
1.234061224489795862e-02 3.129679324345348590e+01 1.729003481975624084e+02
1.234061224489795862e-02 3.315779741323231633e+01 1.776683298513385125e+02
1.234061224489795862e-02 3.512946264956173792e+01 1.825008636526949317e+02
1.234061224489795862e-02 3.721836920188397357e+01 1.874028983139829734e+02
1.234061224489795862e-02 3.943148860163469038e+01 1.923777072394483696e+02
1.253673469387755167e-02 2.464468037602168149e+00 8.795765842055606853e+00
1.253673469387755167e-02 2.611012933067573094e+00 9.267728877872499993e+00
1.253673469387755167e-02 2.766271841479910787e+00 9.834955621549713811e+00
1.253673469387755167e-02 2.930762925013291831e+00 1.050030834503615829e+01
1.253673469387755167e-02 3.105035157368081666e+00 1.126819893186180721e+01
1.253673469387755167e-02 3.289670155919588890e+00 1.214428163343086986e+01
1.253673469387755167e-02 3.485284122811993068e+00 1.313520985184578649e+01
1.253673469387755167e-02 3.692529901475716692e+00 1.424842577709991076e+01
1.253673469387755167e-02 3.912099155431685737e+00 1.549196175258972907e+01
1.253673469387755167e-02 4.144724676654039541e+00 1.687423880609733473e+01
1.253673469387755167e-02 4.391182831195218128e+00 1.840385247753648912e+01
1.253673469387755167e-02 4.652296150235496697e+00 2.008933985215768914e+01
1.253673469387755167e-02 4.928936075204336298e+00 2.193892513490712659e+01
1.253673469387755167e-02 5.222025866135146188e+00 2.396024449575276449e+01
1.253673469387755167e-02 5.532543682959819797e+00 2.616005441091262185e+01
1.253673469387755167e-02 5.861525850026583662e+00 2.854393130053673744e+01
1.253673469387755167e-02 6.210070314736163333e+00 3.111597375995937043e+01
1.253673469387755167e-02 6.579340311839177780e+00 3.387852181730885803e+01
1.253673469387755167e-02 6.970568245623986137e+00 3.683191005014388963e+01
1.253673469387755167e-02 7.385059802951433383e+00 3.997427263857753843e+01
1.253673469387755167e-02 7.824198310863371475e+00 4.330141812756187392e+01
1.253673469387755167e-02 8.289449353308079083e+00 4.680678953088239069e+01
1.253673469387755167e-02 8.782365662390436256e+00 5.048152134182393524e+01
1.253673469387755167e-02 9.304592300470993393e+00 5.431459918837565226e+01
1.253673469387755167e-02 9.857872150408672596e+00 5.829312073916837988e+01
1.253673469387755167e-02 1.044405173227029060e+01 6.240264874340671497e+01
1.253673469387755167e-02 1.106508736591963959e+01 6.662763965713514835e+01
1.253673469387755167e-02 1.172305170005316732e+01 7.095192508578914214e+01
1.253673469387755167e-02 1.242014062947232311e+01 7.535921905081295336e+01
1.253673469387755167e-02 1.315868062367835556e+01 7.983362238948346601e+01
1.253673469387755167e-02 1.394113649124797227e+01 8.436009658264980260e+01
1.253673469387755167e-02 1.477011960590286321e+01 8.892488275094967776e+01
1.253673469387755167e-02 1.564839662172674295e+01 9.351584691161357910e+01
1.253673469387755167e-02 1.657889870661615817e+01 9.812273907403825035e+01
1.253673469387755167e-02 1.756473132478086896e+01 1.027373605291157759e+02
1.253673469387755167e-02 1.860918460094198679e+01 1.073536399782175721e+02
1.253673469387755167e-02 1.971574430081734519e+01 1.119676243501989319e+02
1.253673469387755167e-02 2.088810346454058120e+01 1.165773938984399649e+02
1.253673469387755167e-02 2.213017473183927919e+01 1.211829133241488705e+02
1.253673469387755167e-02 2.344610340010633465e+01 1.257858313130207222e+02
1.253673469387755167e-02 2.484028125894464623e+01 1.303892402253468390e+02
1.253673469387755167e-02 2.631736124735671112e+01 1.349974060553581410e+02
1.253673469387755167e-02 2.788227298249594455e+01 1.396154765120705576e+02
1.253673469387755167e-02 2.954023921180572643e+01 1.442491724950078833e+02
1.253673469387755167e-02 3.129679324345348590e+01 1.489044656303594820e+02
1.253673469387755167e-02 3.315779741323231633e+01 1.535872421406481578e+02
1.253673469387755167e-02 3.512946264956173792e+01 1.583029513556225254e+02
1.253673469387755167e-02 3.721836920188397357e+01 1.630562358331333144e+02
1.253673469387755167e-02 3.943148860163469038e+01 1.678505395579290678e+02
1.273285714285714298e-02 2.464468037602168149e+00 7.301082611940428180e+00
1.273285714285714298e-02 2.611012933067573094e+00 7.690663445379649410e+00
1.273285714285714298e-02 2.766271841479910787e+00 8.158561654186376799e+00
1.273285714285714298e-02 2.930762925013291831e+00 8.706983477716413233e+00
1.273285714285714298e-02 3.105035157368081666e+00 9.339377760316860844e+00
1.273285714285714298e-02 3.289670155919588890e+00 1.006017585438774908e+01
1.273285714285714298e-02 3.485284122811993068e+00 1.087458366447322433e+01
1.273285714285714298e-02 3.692529901475716692e+00 1.178840041201652156e+01
1.273285714285714298e-02 3.912099155431685737e+00 1.280784705513966593e+01
1.273285714285714298e-02 4.144724676654039541e+00 1.393939282188201645e+01
1.273285714285714298e-02 4.391182831195218128e+00 1.518957232204745367e+01
1.273285714285714298e-02 4.652296150235496697e+00 1.656478896028538372e+01
1.273285714285714298e-02 4.928936075204336298e+00 1.807110332742186287e+01
1.273285714285714298e-02 5.222025866135146188e+00 1.971400813407959518e+01
1.273285714285714298e-02 5.532543682959819797e+00 2.149819414984231969e+01
1.273285714285714298e-02 5.861525850026583662e+00 2.342731447293594016e+01
1.273285714285714298e-02 6.210070314736163333e+00 2.550375711851351213e+01
1.273285714285714298e-02 6.579340311839177780e+00 2.772843812674990716e+01
1.273285714285714298e-02 6.970568245623986137e+00 3.010062884597981991e+01
1.273285714285714298e-02 7.385059802951433383e+00 3.261783142217277742e+01
1.273285714285714298e-02 7.824198310863371475e+00 3.527571555712871287e+01
1.273285714285714298e-02 8.289449353308079083e+00 3.806812713661389580e+01
1.273285714285714298e-02 8.782365662390436256e+00 4.098717540937827408e+01
1.273285714285714298e-02 9.304592300470993393e+00 4.402340026956466090e+01
1.273285714285714298e-02 9.857872150408672596e+00 4.716601532630804883e+01
1.273285714285714298e-02 1.044405173227029060e+01 5.040321647281165696e+01
1.273285714285714298e-02 1.106508736591963959e+01 5.372254030925245161e+01
1.273285714285714298e-02 1.172305170005316732e+01 5.711125270637888462e+01
1.273285714285714298e-02 1.242014062947232311e+01 6.055674553638007040e+01
1.273285714285714298e-02 1.315868062367835556e+01 6.404691940698288022e+01
1.273285714285714298e-02 1.394113649124797227e+01 6.757053207720221621e+01
1.273285714285714298e-02 1.477011960590286321e+01 7.111749578821665807e+01
1.273285714285714298e-02 1.564839662172674295e+01 7.467911147537508043e+01
1.273285714285714298e-02 1.657889870661615817e+01 7.824823309227635093e+01
1.273285714285714298e-02 1.756473132478086896e+01 8.181936043370083667e+01
1.273285714285714298e-02 1.860918460094198679e+01 8.538866335043066158e+01
1.273285714285714298e-02 1.971574430081734519e+01 8.895394373002463340e+01
1.273285714285714298e-02 2.088810346454058120e+01 9.251454388628532399e+01
1.273285714285714298e-02 2.213017473183927919e+01 9.607121104536182088e+01
1.273285714285714298e-02 2.344610340010633465e+01 9.962592756536113825e+01
1.273285714285714298e-02 2.484028125894464623e+01 1.031817155950281517e+02
1.273285714285714298e-02 2.631736124735671112e+01 1.067424233216605955e+02
1.273285714285714298e-02 2.788227298249594455e+01 1.103124980358598464e+02
1.273285714285714298e-02 2.954023921180572643e+01 1.138967491831580929e+02
1.273285714285714298e-02 3.129679324345348590e+01 1.175001025765409537e+02
1.273285714285714298e-02 3.315779741323231633e+01 1.211273451721458656e+02
1.273285714285714298e-02 3.512946264956173792e+01 1.247828584034797359e+02
1.273285714285714298e-02 3.721836920188397357e+01 1.284703371632622577e+02
1.273285714285714298e-02 3.943148860163469038e+01 1.321924912679511976e+02
1.292897959183673430e-02 2.464468037602168149e+00 6.582840568630443201e+00
1.292897959183673430e-02 2.611012933067573094e+00 6.938974782384484286e+00
1.292897959183673430e-02 2.766271841479910787e+00 7.367423493748815666e+00
1.292897959183673430e-02 2.930762925013291831e+00 7.870560223573979108e+00
1.292897959183673430e-02 3.105035157368081666e+00 8.451978781346571878e+00
1.292897959183673430e-02 3.289670155919588890e+00 9.116270940522831268e+00
1.292897959183673430e-02 3.485284122811993068e+00 9.868853629844325681e+00
1.292897959183673430e-02 3.692529901475716692e+00 1.071582175462049058e+01
1.292897959183673430e-02 3.912099155431685737e+00 1.166381025758570722e+01
1.292897959183673430e-02 4.144724676654039541e+00 1.271985382967346112e+01
1.292897959183673430e-02 4.391182831195218128e+00 1.389123602684549752e+01
1.292897959183673430e-02 4.652296150235496697e+00 1.518532217932530415e+01
1.292897959183673430e-02 4.928936075204336298e+00 1.660937284727256014e+01
1.292897959183673430e-02 5.222025866135146188e+00 1.817033695561483242e+01
1.292897959183673430e-02 5.532543682959819797e+00 1.987462627422991090e+01
1.292897959183673430e-02 5.861525850026583662e+00 2.172787563182249215e+01
1.292897959183673430e-02 6.210070314736163333e+00 2.373469609248161660e+01
1.292897959183673430e-02 6.579340311839177780e+00 2.589843111212165994e+01
1.292897959183673430e-02 6.970568245623986137e+00 2.822092816598149412e+01
1.292897959183673430e-02 7.385059802951433383e+00 3.070234016885665795e+01
1.292897959183673430e-02 7.824198310863371475e+00 3.334097184139743320e+01
1.292897959183673430e-02 8.289449353308079083e+00 3.613318568591485302e+01
1.292897959183673430e-02 8.782365662390436256e+00 3.907338020364802844e+01
1.292897959183673430e-02 9.304592300470993393e+00 4.215404936386121904e+01
1.292897959183673430e-02 9.857872150408672596e+00 4.536592729739192720e+01
1.292897959183673430e-02 1.044405173227029060e+01 4.869821614544972022e+01
1.292897959183673430e-02 1.106508736591963959e+01 5.213888856715846032e+01
1.292897959183673430e-02 1.172305170005316732e+01 5.567505034098459049e+01
1.292897959183673430e-02 1.242014062947232311e+01 5.929334353814076763e+01
1.292897959183673430e-02 1.315868062367835556e+01 6.298036752923165693e+01
1.292897959183673430e-02 1.394113649124797227e+01 6.672309399991114276e+01
1.292897959183673430e-02 1.477011960590286321e+01 7.050925328071862452e+01
1.292897959183673430e-02 1.564839662172674295e+01 7.432767240837917200e+01
1.292897959183673430e-02 1.657889870661615817e+01 7.816854993647741878e+01
1.292897959183673430e-02 1.756473132478086896e+01 8.202365794646654251e+01
1.292897959183673430e-02 1.860918460094198679e+01 8.588646727805046055e+01
1.292897959183673430e-02 1.971574430081734519e+01 8.975219707522816748e+01
1.292897959183673430e-02 2.088810346454058120e+01 9.361779385928628017e+01
1.292897959183673430e-02 2.213017473183927919e+01 9.748184821731838667e+01
1.292897959183673430e-02 2.344610340010633465e+01 1.013444587555217993e+02
1.292897959183673430e-02 2.484028125894464623e+01 1.052070532971010550e+02
1.292897959183673430e-02 2.631736124735671112e+01 1.090721766083713220e+02
1.292897959183673430e-02 2.788227298249594455e+01 1.129432524812467307e+02
1.292897959183673430e-02 2.954023921180572643e+01 1.168243260727384722e+02
1.292897959183673430e-02 3.129679324345348590e+01 1.207197902775023408e+02
1.292897959183673430e-02 3.315779741323231633e+01 1.246340978358131366e+02
1.292897959183673430e-02 3.512946264956173792e+01 1.285714590768540688e+02
1.292897959183673430e-02 3.721836920188397357e+01 1.325355238692291664e+02
1.292897959183673430e-02 3.943148860163469038e+01 1.365290457015759955e+02
1.312510204081632562e-02 2.464468037602168149e+00 6.604390697845698988e+00
1.312510204081632562e-02 2.611012933067573094e+00 6.963703579902976060e+00
1.312510204081632562e-02 2.766271841479910787e+00 7.396275465502004209e+00
1.312510204081632562e-02 2.930762925013291831e+00 7.904650922122095302e+00
1.312510204081632562e-02 3.105035157368081666e+00 8.492642217336118904e+00
1.312510204081632562e-02 3.289670155919588890e+00 9.165112155396144544e+00
1.312510204081632562e-02 3.485284122811993068e+00 9.927807889366272676e+00
1.312510204081632562e-02 3.692529901475716692e+00 1.078722140255544026e+01
1.312510204081632562e-02 3.912099155431685737e+00 1.175045985837931717e+01
1.312510204081632562e-02 4.144724676654039541e+00 1.282511375353495175e+01
1.312510204081632562e-02 4.391182831195218128e+00 1.401911403933901390e+01
1.312510204081632562e-02 4.652296150235496697e+00 1.534057185767903952e+01
1.312510204081632562e-02 4.928936075204336298e+00 1.679759674324126095e+01
1.312510204081632562e-02 5.222025866135146188e+00 1.839809136965553549e+01
1.312510204081632562e-02 5.532543682959819797e+00 2.014952333790796857e+01
1.312510204081632562e-02 5.861525850026583662e+00 2.205867719116220371e+01
1.312510204081632562e-02 6.210070314736163333e+00 2.413139276092200802e+01
1.312510204081632562e-02 6.579340311839177780e+00 2.637229897256999323e+01
1.312510204081632562e-02 6.970568245623986137e+00 2.878455513000843879e+01
1.312510204081632562e-02 7.385059802951433383e+00 3.136961413795400588e+01
1.312510204081632562e-02 7.824198310863371475e+00 3.412702372826616681e+01
1.312510204081632562e-02 8.289449353308079083e+00 3.705428215016853244e+01
1.312510204081632562e-02 8.782365662390436256e+00 4.014676364372122919e+01
1.312510204081632562e-02 9.304592300470993393e+00 4.339772616257252480e+01
1.312510204081632562e-02 9.857872150408672596e+00 4.679840927721306798e+01
1.312510204081632562e-02 1.044405173227029060e+01 5.033822425806248901e+01
1.312510204081632562e-02 1.106508736591963959e+01 5.400503154490434810e+01
1.312510204081632562e-02 1.172305170005316732e+01 5.778549388866360204e+01
1.312510204081632562e-02 1.242014062947232311e+01 6.166548722872624211e+01
1.312510204081632562e-02 1.315868062367835556e+01 6.563054662482187496e+01
1.312510204081632562e-02 1.394113649124797227e+01 6.966632189399345521e+01
1.312510204081632562e-02 1.477011960590286321e+01 7.375901731481160084e+01
1.312510204081632562e-02 1.564839662172674295e+01 7.789579181281609976e+01
1.312510204081632562e-02 1.657889870661615817e+01 8.206510006604278828e+01
1.312510204081632562e-02 1.756473132478086896e+01 8.625696035275299778e+01
1.312510204081632562e-02 1.860918460094198679e+01 9.046314096323688148e+01
1.312510204081632562e-02 1.971574430081734519e+01 9.467726287536784469e+01
1.312510204081632562e-02 2.088810346454058120e+01 9.889482152671716619e+01
1.312510204081632562e-02 2.213017473183927919e+01 1.031131344711897242e+02
1.312510204081632562e-02 2.344610340010633465e+01 1.073312242693153280e+02
1.312510204081632562e-02 2.484028125894464623e+01 1.115496471162998944e+02
1.312510204081632562e-02 2.631736124735671112e+01 1.157702776100995408e+02
1.312510204081632562e-02 2.788227298249594455e+01 1.199960589588580575e+02
1.312510204081632562e-02 2.954023921180572643e+01 1.242307261311188000e+02
1.312510204081632562e-02 3.129679324345348590e+01 1.284785072808831501e+02
1.312510204081632562e-02 3.315779741323231633e+01 1.327438065337578053e+02
1.312510204081632562e-02 3.512946264956173792e+01 1.370308691751114623e+02
1.312510204081632562e-02 3.721836920188397357e+01 1.413434286909482864e+02
1.312510204081632562e-02 3.943148860163469038e+01 1.456843342267733590e+02
1.332122448979591867e-02 2.464468037602168149e+00 7.304542162141540729e+00
1.332122448979591867e-02 2.611012933067573094e+00 7.699198762240229144e+00
1.332122448979591867e-02 2.766271841479910787e+00 8.173914966871020482e+00
1.332122448979591867e-02 2.930762925013291831e+00 8.731282615996283525e+00
1.332122448979591867e-02 3.105035157368081666e+00 9.375236571375721084e+00
1.332122448979591867e-02 3.289670155919588890e+00 1.011080657302884056e+01
1.332122448979591867e-02 3.485284122811993068e+00 1.094392372979137917e+01
1.332122448979591867e-02 3.692529901475716692e+00 1.188125523383409465e+01
1.332122448979591867e-02 3.912099155431685737e+00 1.293004921050918732e+01
1.332122448979591867e-02 4.144724676654039541e+00 1.409797696251722243e+01
1.332122448979591867e-02 4.391182831195218128e+00 1.539296361157180293e+01
1.332122448979591867e-02 4.652296150235496697e+00 1.682300109745470351e+01
1.332122448979591867e-02 4.928936075204336298e+00 1.839594016141210631e+01
1.332122448979591867e-02 5.222025866135146188e+00 2.011926061552582112e+01
1.332122448979591867e-02 5.532543682959819797e+00 2.199982203374245415e+01
1.332122448979591867e-02 5.861525850026583662e+00 2.404360002204251856e+01
1.332122448979591867e-02 6.210070314736163333e+00 2.625541634719547801e+01
1.332122448979591867e-02 6.579340311839177780e+00 2.863867422736922563e+01
1.332122448979591867e-02 6.970568245623986137e+00 3.119511271762623039e+01
1.332122448979591867e-02 7.385059802951433383e+00 3.392459599410081950e+01
1.332122448979591867e-02 7.824198310863371475e+00 3.682495406654629022e+01
1.332122448979591867e-02 8.289449353308079083e+00 3.989189068975795038e+01
1.332122448979591867e-02 8.782365662390436256e+00 4.311897178277075682e+01
1.332122448979591867e-02 9.304592300470993393e+00 4.649770347980872742e+01
1.332122448979591867e-02 9.857872150408672596e+00 5.001770325547553853e+01
1.332122448979591867e-02 1.044405173227029060e+01 5.366696087348099553e+01
1.332122448979591867e-02 1.106508736591963959e+01 5.743217890400328685e+01
1.332122448979591867e-02 1.172305170005316732e+01 6.129917606133254537e+01
1.332122448979591867e-02 1.242014062947232311e+01 6.525333144097669447e+01
1.332122448979591867e-02 1.315868062367835556e+01 6.928004454002862644e+01
1.332122448979591867e-02 1.394113649124797227e+01 7.336518510865391818e+01
1.332122448979591867e-02 1.477011960590286321e+01 7.749550844541026606e+01
1.332122448979591867e-02 1.564839662172674295e+01 8.165901541606206138e+01
1.332122448979591867e-02 1.657889870661615817e+01 8.584524167300547504e+01
1.332122448979591867e-02 1.756473132478086896e+01 9.004546655014121370e+01
1.332122448979591867e-02 1.860918460094198679e+01 9.425283814929828452e+01
1.332122448979591867e-02 1.971574430081734519e+01 9.846241655564647033e+01
1.332122448979591867e-02 2.088810346454058120e+01 1.026711414351872804e+02
1.332122448979591867e-02 2.213017473183927919e+01 1.068777332080551759e+02
1.332122448979591867e-02 2.344610340010633465e+01 1.110825384989718998e+02
1.332122448979591867e-02 2.484028125894464623e+01 1.152873307563839802e+02
1.332122448979591867e-02 2.631736124735671112e+01 1.194950760391092501e+02
1.332122448979591867e-02 2.788227298249594455e+01 1.237096722904365436e+02
1.332122448979591867e-02 2.954023921180572643e+01 1.279356682659525717e+02
1.332122448979591867e-02 3.129679324345348590e+01 1.321779659470915931e+02
1.332122448979591867e-02 3.315779741323231633e+01 1.364415080199605654e+02
1.332122448979591867e-02 3.512946264956173792e+01 1.407309500602736421e+02
1.332122448979591867e-02 3.721836920188397357e+01 1.450503156546108414e+02
1.332122448979591867e-02 3.943148860163469038e+01 1.494026320228247187e+02
1.351734693877550998e-02 2.464468037602168149e+00 7.994992486533631038e+00
1.351734693877550998e-02 2.611012933067573094e+00 8.425020735323872856e+00
1.351734693877550998e-02 2.766271841479910787e+00 8.942000117688198912e+00
1.351734693877550998e-02 2.930762925013291831e+00 9.548613675326118155e+00
1.351734693877550998e-02 3.105035157368081666e+00 1.024897412676889097e+01
1.351734693877550998e-02 3.289670155919588890e+00 1.104834716769021519e+01
1.351734693877550998e-02 3.485284122811993068e+00 1.195293349597866062e+01
1.351734693877550998e-02 3.692529901475716692e+00 1.296968102173522652e+01
1.351734693877550998e-02 3.912099155431685737e+00 1.410610784580025800e+01
1.351734693877550998e-02 4.144724676654039541e+00 1.537012251783813355e+01
1.351734693877550998e-02 4.391182831195218128e+00 1.676983229521894003e+01
1.351734693877550998e-02 4.652296150235496697e+00 1.831333349252980014e+01
1.351734693877550998e-02 4.928936075204336298e+00 2.000848106415053707e+01
1.351734693877550998e-02 5.222025866135146188e+00 2.186263760057436656e+01
1.351734693877550998e-02 5.532543682959819797e+00 2.388240508011036667e+01
1.351734693877550998e-02 5.861525850026583662e+00 2.607334599937161812e+01
1.351734693877550998e-02 6.210070314736163333e+00 2.843970377942255467e+01
1.351734693877550998e-02 6.579340311839177780e+00 3.098413536514814126e+01
1.351734693877550998e-02 6.970568245623986137e+00 3.370747136585504933e+01
1.351734693877550998e-02 7.385059802951433383e+00 3.660852053489625035e+01
1.351734693877550998e-02 7.824198310863371475e+00 3.968393547173648273e+01
1.351734693877550998e-02 8.289449353308079083e+00 4.292815485066396519e+01
1.351734693877550998e-02 8.782365662390436256e+00 4.633343409898225929e+01
1.351734693877550998e-02 9.304592300470993393e+00 4.988997135809564298e+01
1.351734693877550998e-02 9.857872150408672596e+00 5.358612912457923727e+01
1.351734693877550998e-02 1.044405173227029060e+01 5.740874479980995204e+01
1.351734693877550998e-02 1.106508736591963959e+01 6.134351627449477462e+01
1.351734693877550998e-02 1.172305170005316732e+01 6.537544250177212746e+01
1.351734693877550998e-02 1.242014062947232311e+01 6.948929455155865753e+01
1.351734693877550998e-02 1.315868062367835556e+01 7.367009044955653962e+01
1.351734693877550998e-02 1.394113649124797227e+01 7.790354742317839509e+01
1.351734693877550998e-02 1.477011960590286321e+01 8.217648787836640167e+01
1.351734693877550998e-02 1.564839662172674295e+01 8.647718006327262685e+01
1.351734693877550998e-02 1.657889870661615817e+01 9.079560025245754673e+01
1.351734693877550998e-02 1.756473132478086896e+01 9.512360962305540113e+01
1.351734693877550998e-02 1.860918460094198679e+01 9.945504504005739932e+01
1.351734693877550998e-02 1.971574430081734519e+01 1.037857281119581216e+02
1.351734693877550998e-02 2.088810346454058120e+01 1.081134007195837654e+02
1.351734693877550998e-02 2.213017473183927919e+01 1.124375975856351317e+02
1.351734693877550998e-02 2.344610340010633465e+01 1.167594673695804914e+02
1.351734693877550998e-02 2.484028125894464623e+01 1.210815534253262342e+02
1.351734693877550998e-02 2.631736124735671112e+01 1.254075440251611298e+02
1.351734693877550998e-02 2.788227298249594455e+01 1.297419998486667794e+02
1.351734693877550998e-02 2.954023921180572643e+01 1.340900641709515924e+02
1.351734693877550998e-02 3.129679324345348590e+01 1.384571587420345793e+02
1.351734693877550998e-02 3.315779741323231633e+01 1.428486660718465089e+02
1.351734693877550998e-02 3.512946264956173792e+01 1.472695969352319310e+02
1.351734693877550998e-02 3.721836920188397357e+01 1.517242405864174941e+02
1.351734693877550998e-02 3.943148860163469038e+01 1.562157946291343080e+02
1.371346938775510130e-02 2.464468037602168149e+00 8.968823585977956370e+00
1.371346938775510130e-02 2.611012933067573094e+00 9.445183598080152620e+00
1.371346938775510130e-02 2.766271841479910787e+00 1.001698545326472534e+01
1.371346938775510130e-02 2.930762925013291831e+00 1.068677004516491102e+01
1.371346938775510130e-02 3.105035157368081666e+00 1.145856164486624174e+01
1.371346938775510130e-02 3.289670155919588890e+00 1.233754371752698553e+01
1.371346938775510130e-02 3.485284122811993068e+00 1.332979790259019737e+01
1.371346938775510130e-02 3.692529901475716692e+00 1.444207541481383750e+01
1.371346938775510130e-02 3.912099155431685737e+00 1.568158039982384544e+01
1.371346938775510130e-02 4.144724676654039541e+00 1.705575163399646144e+01
1.371346938775510130e-02 4.391182831195218128e+00 1.857203397935514744e+01
1.371346938775510130e-02 4.652296150235496697e+00 2.023763510931069121e+01
1.371346938775510130e-02 4.928936075204336298e+00 2.205926673332154664e+01
1.371346938775510130e-02 5.222025866135146188e+00 2.404287312929401565e+01
1.371346938775510130e-02 5.532543682959819797e+00 2.619335330922519489e+01
1.371346938775510130e-02 5.861525850026583662e+00 2.851428650604746906e+01
1.371346938775510130e-02 6.210070314736163333e+00 3.100767365755468319e+01
1.371346938775510130e-02 6.579340311839177780e+00 3.367370985935366434e+01
1.371346938775510130e-02 6.970568245623986137e+00 3.651060399618137353e+01
1.371346938775510130e-02 7.385059802951433383e+00 3.951446158796866825e+01
1.371346938775510130e-02 7.824198310863371475e+00 4.267924504439441336e+01
1.371346938775510130e-02 8.289449353308079083e+00 4.599682192076247844e+01
1.371346938775510130e-02 8.782365662390436256e+00 4.945710655301714809e+01
1.371346938775510130e-02 9.304592300470993393e+00 5.304829402439958130e+01
1.371346938775510130e-02 9.857872150408672596e+00 5.675717842085391140e+01
1.371346938775510130e-02 1.044405173227029060e+01 6.056954056573321310e+01
1.371346938775510130e-02 1.106508736591963959e+01 6.447058472176567534e+01
1.371346938775510130e-02 1.172305170005316732e+01 6.844539983764069291e+01
1.371346938775510130e-02 1.242014062947232311e+01 7.247941928709474269e+01
1.371346938775510130e-02 1.315868062367835556e+01 7.655885386198177400e+01
1.371346938775510130e-02 1.394113649124797227e+01 8.067107584900803374e+01
1.371346938775510130e-02 1.477011960590286321e+01 8.480493684975212432e+01
1.371346938775510130e-02 1.564839662172674295e+01 8.895100789982289768e+01
1.371346938775510130e-02 1.657889870661615817e+01 9.310173663795853827e+01
1.371346938775510130e-02 1.756473132478086896e+01 9.725152205783243176e+01
1.371346938775510130e-02 1.860918460094198679e+01 1.013967121875833612e+02
1.371346938775510130e-02 1.971574430081734519e+01 1.055355335378676216e+02
1.371346938775510130e-02 2.088810346454058120e+01 1.096679632104296189e+02
1.371346938775510130e-02 2.213017473183927919e+01 1.137955552273524660e+02
1.371346938775510130e-02 2.344610340010633465e+01 1.179212321255364913e+02
1.371346938775510130e-02 2.484028125894464623e+01 1.220490514392537307e+02
1.371346938775510130e-02 2.631736124735671112e+01 1.261839546683581830e+02
1.371346938775510130e-02 2.788227298249594455e+01 1.303315039882213284e+02
1.371346938775510130e-02 2.954023921180572643e+01 1.344976095488258920e+02
1.371346938775510130e-02 3.129679324345348590e+01 1.386882479387383285e+02
1.371346938775510130e-02 3.315779741323231633e+01 1.429091704206390432e+02
1.371346938775510130e-02 3.512946264956173792e+01 1.471655980223415270e+02
1.371346938775510130e-02 3.721836920188397357e+01 1.514618996342387618e+02
1.371346938775510130e-02 3.943148860163469038e+01 1.558012490878971619e+02
1.390959183673469435e-02 2.464468037602168149e+00 8.782562072134595610e+00
1.390959183673469435e-02 2.611012933067573094e+00 9.249289251997950601e+00
1.390959183673469435e-02 2.766271841479910787e+00 9.809566032290575777e+00
1.390959183673469435e-02 2.930762925013291831e+00 1.046590033315298562e+01
1.390959183673469435e-02 3.105035157368081666e+00 1.122225765704917322e+01
1.390959183673469435e-02 3.289670155919588890e+00 1.208374416681596308e+01
1.390959183673469435e-02 3.485284122811993068e+00 1.305635171409302053e+01
1.390959183673469435e-02 3.692529901475716692e+00 1.414673465586967893e+01
1.390959183673469435e-02 3.912099155431685737e+00 1.536199835853409645e+01
1.390959183673469435e-02 4.144724676654039541e+00 1.670948599463118001e+01
1.390959183673469435e-02 4.391182831195218128e+00 1.819655514313386391e+01
1.390959183673469435e-02 4.652296150235496697e+00 1.983033971268968898e+01
1.390959183673469435e-02 4.928936075204336298e+00 2.161749633400158643e+01
1.390959183673469435e-02 5.222025866135146188e+00 2.356393787149438523e+01
1.390959183673469435e-02 5.532543682959819797e+00 2.567456015521570123e+01
1.390959183673469435e-02 5.861525850026583662e+00 2.795297134645046810e+01
1.390959183673469435e-02 6.210070314736163333e+00 3.040123631137824134e+01
1.390959183673469435e-02 6.579340311839177780e+00 3.301965067612117366e+01
1.390959183673469435e-02 6.970568245623986137e+00 3.580656051254420191e+01
1.390959183673469435e-02 7.385059802951433383e+00 3.875824350766111337e+01
1.390959183673469435e-02 7.824198310863371475e+00 4.186886573820465429e+01
1.390959183673469435e-02 8.289449353308079083e+00 4.513052470826762885e+01
1.390959183673469435e-02 8.782365662390436256e+00 4.853338424136937590e+01
1.390959183673469435e-02 9.304592300470993393e+00 5.206590053390219452e+01
1.390959183673469435e-02 9.857872150408672596e+00 5.571513179506944624e+01
1.390959183673469435e-02 1.044405173227029060e+01 5.946711720089720643e+01
1.390959183673469435e-02 1.106508736591963959e+01 6.330730520085163704e+01
1.390959183673469435e-02 1.172305170005316732e+01 6.722100726071221288e+01
1.390959183673469435e-02 1.242014062947232311e+01 7.119385140067092266e+01
1.390959183673469435e-02 1.315868062367835556e+01 7.521221056982641073e+01
1.390959183673469435e-02 1.394113649124797227e+01 7.926358381825814092e+01
1.390959183673469435e-02 1.477011960590286321e+01 8.333691291311546934e+01
1.390959183673469435e-02 1.564839662172674295e+01 8.742282281757418616e+01
1.390959183673469435e-02 1.657889870661615817e+01 9.151378055542120649e+01
1.390959183673469435e-02 1.756473132478086896e+01 9.560417271300391917e+01
1.390959183673469435e-02 1.860918460094198679e+01 9.969030662666872900e+01
1.390959183673469435e-02 1.971574430081734519e+01 1.037703438151843329e+02
1.390959183673469435e-02 2.088810346454058120e+01 1.078441763065116703e+02
1.390959183673469435e-02 2.213017473183927919e+01 1.119132572290608039e+02
1.390959183673469435e-02 2.344610340010633465e+01 1.159803965802077244e+02
1.390959183673469435e-02 2.484028125894464623e+01 1.200495317204488259e+02
1.390959183673469435e-02 2.631736124735671112e+01 1.241254801681758835e+02
1.390959183673469435e-02 2.788227298249594455e+01 1.282136799724479772e+02
1.390959183673469435e-02 2.954023921180572643e+01 1.323199205674130212e+02
1.390959183673469435e-02 3.129679324345348590e+01 1.364500647661804749e+02
1.390959183673469435e-02 3.315779741323231633e+01 1.406097606000107021e+02
1.390959183673469435e-02 3.512946264956173792e+01 1.448041401944303743e+02
1.390959183673469435e-02 3.721836920188397357e+01 1.490375019402961527e+02
1.390959183673469435e-02 3.943148860163469038e+01 1.533129720304799264e+02
1.410571428571428566e-02 2.464468037602168149e+00 9.417374012956255314e+00
1.410571428571428566e-02 2.611012933067573094e+00 9.914871876737596068e+00
1.410571428571428566e-02 2.766271841479910787e+00 1.051165898516813080e+01
1.410571428571428566e-02 2.930762925013291831e+00 1.121020070667475110e+01
1.410571428571428566e-02 3.105035157368081666e+00 1.201446904505594127e+01
1.410571428571428566e-02 3.289670155919588890e+00 1.292959708850314016e+01
1.410571428571428566e-02 3.485284122811993068e+00 1.396159884769996218e+01
1.410571428571428566e-02 3.692529901475716692e+00 1.511712281419103654e+01
1.410571428571428566e-02 3.912099155431685737e+00 1.640321837236901814e+01
1.410571428571428566e-02 4.144724676654039541e+00 1.782710147304941728e+01
1.410571428571428566e-02 4.391182831195218128e+00 1.939591135246580933e+01
1.410571428571428566e-02 4.652296150235496697e+00 2.111645449254760365e+01
1.410571428571428566e-02 4.928936075204336298e+00 2.299493598430159835e+01
1.410571428571428566e-02 5.222025866135146188e+00 2.503668221699451024e+01
1.410571428571428566e-02 5.532543682959819797e+00 2.724586240840087825e+01
1.410571428571428566e-02 5.861525850026583662e+00 2.962521979089544999e+01
1.410571428571428566e-02 6.210070314736163333e+00 3.217582602414418602e+01
1.410571428571428566e-02 6.579340311839177780e+00 3.489687428437604666e+01
1.410571428571428566e-02 6.970568245623986137e+00 3.778552712437545580e+01
1.410571428571428566e-02 7.385059802951433383e+00 4.083683429641311591e+01
1.410571428571428566e-02 7.824198310863371475e+00 4.404373309848741513e+01
1.410571428571428566e-02 8.289449353308079083e+00 4.739713945892717817e+01
1.410571428571428566e-02 8.782365662390436256e+00 5.088613218017146522e+01
1.410571428571428566e-02 9.304592300470993393e+00 5.449822603713893443e+01
1.410571428571428566e-02 9.857872150408672596e+00 5.821972249154079293e+01
1.410571428571428566e-02 1.044405173227029060e+01 6.203612046821976378e+01
1.410571428571428566e-02 1.106508736591963959e+01 6.593256474064928341e+01
1.410571428571428566e-02 1.172305170005316732e+01 6.989430661665785749e+01
1.410571428571428566e-02 1.242014062947232311e+01 7.390715114360828863e+01
1.410571428571428566e-02 1.315868062367835556e+01 7.795786696157075824e+01
1.410571428571428566e-02 1.394113649124797227e+01 8.203453888554479079e+01
1.410571428571428566e-02 1.477011960590286321e+01 8.612684869498643536e+01
1.410571428571428566e-02 1.564839662172674295e+01 9.022627570985120826e+01
1.410571428571428566e-02 1.657889870661615817e+01 9.432621478599786258e+01
1.410571428571428566e-02 1.756473132478086896e+01 9.842201472433724518e+01
1.410571428571428566e-02 1.860918460094198679e+01 1.025109442981864731e+02
1.410571428571428566e-02 1.971574430081734519e+01 1.065920959205886902e+02
1.410571428571428566e-02 2.088810346454058120e+01 1.106662383641396161e+02
1.410571428571428566e-02 2.213017473183927919e+01 1.147356300423752486e+02
1.410571428571428566e-02 2.344610340010633465e+01 1.188038034051943441e+02
1.410571428571428566e-02 2.484028125894464623e+01 1.228753292833508795e+02
1.410571428571428566e-02 2.631736124735671112e+01 1.269555678339979750e+02
1.410571428571428566e-02 2.788227298249594455e+01 1.310504103563651199e+02
1.410571428571428566e-02 2.954023921180572643e+01 1.351660138844586072e+02
1.410571428571428566e-02 3.129679324345348590e+01 1.393085282967114438e+02
1.410571428571428566e-02 3.315779741323231633e+01 1.434838138500060154e+02
1.410571428571428566e-02 3.512946264956173792e+01 1.476971456698376812e+02
1.410571428571428566e-02 3.721836920188397357e+01 1.519529009377006901e+02
1.410571428571428566e-02 3.943148860163469038e+01 1.562542244683143338e+02
1.430183673469387698e-02 2.464468037602168149e+00 7.656001481261198727e+00
1.430183673469387698e-02 2.611012933067573094e+00 8.055635028672401887e+00
1.430183673469387698e-02 2.766271841479910787e+00 8.534339399084256428e+00
1.430183673469387698e-02 2.930762925013291831e+00 9.093765216633247661e+00
1.430183673469387698e-02 3.105035157368081666e+00 9.736700875192838112e+00
1.430183673469387698e-02 3.289670155919588890e+00 1.046678391822148946e+01
1.430183673469387698e-02 3.485284122811993068e+00 1.128826430902893740e+01
1.430183673469387698e-02 3.692529901475716692e+00 1.220579499525121392e+01
1.430183673469387698e-02 3.912099155431685737e+00 1.322423395570103466e+01
1.430183673469387698e-02 4.144724676654039541e+00 1.434844793321266643e+01
1.430183673469387698e-02 4.391182831195218128e+00 1.558311256042928683e+01
1.430183673469387698e-02 4.652296150235496697e+00 1.693250727970819725e+01
1.430183673469387698e-02 4.928936075204336298e+00 1.840030670879157526e+01
1.430183673469387698e-02 5.222025866135146188e+00 1.998937305131850195e+01
1.430183673469387698e-02 5.532543682959819797e+00 2.170155677531130323e+01
1.430183673469387698e-02 5.861525850026583662e+00 2.353751494588101778e+01
1.430183673469387698e-02 6.210070314736163333e+00 2.549655808676173763e+01
1.430183673469387698e-02 6.579340311839177780e+00 2.757653701602978558e+01
1.430183673469387698e-02 6.970568245623986137e+00 2.977378053808677194e+01
1.430183673469387698e-02 7.385059802951433383e+00 3.208309304660134842e+01
1.430183673469387698e-02 7.824198310863371475e+00 3.449781801241795165e+01
1.430183673469387698e-02 8.289449353308079083e+00 3.700996918454812601e+01
1.430183673469387698e-02 8.782365662390436256e+00 3.961042649214213895e+01
1.430183673469387698e-02 9.304592300470993393e+00 4.228918862131769174e+01
1.430183673469387698e-02 9.857872150408672596e+00 4.503566965220363016e+01
1.430183673469387698e-02 1.044405173227029060e+01 4.783902355979646615e+01
1.430183673469387698e-02 1.106508736591963959e+01 5.068847826799542844e+01
1.430183673469387698e-02 1.172305170005316732e+01 5.357366055591141674e+01
1.430183673469387698e-02 1.242014062947232311e+01 5.648489445658290720e+01
1.430183673469387698e-02 1.315868062367835556e+01 5.941345862389132293e+01
1.430183673469387698e-02 1.394113649124797227e+01 6.235179204528941455e+01
1.430183673469387698e-02 1.477011960590286321e+01 6.529364191062653333e+01
1.430183673469387698e-02 1.564839662172674295e+01 6.823415186470857918e+01
1.430183673469387698e-02 1.657889870661615817e+01 7.116989280156684572e+01
1.430183673469387698e-02 1.756473132478086896e+01 7.409884146310264441e+01
1.430183673469387698e-02 1.860918460094198679e+01 7.702031420323966415e+01
1.430183673469387698e-02 1.971574430081734519e+01 7.993486434176038813e+01
1.430183673469387698e-02 2.088810346454058120e+01 8.284415165212875820e+01
1.430183673469387698e-02 2.213017473183927919e+01 8.575079187754292320e+01
1.430183673469387698e-02 2.344610340010633465e+01 8.865819295972002578e+01
1.430183673469387698e-02 2.484028125894464623e+01 9.157038310802667525e+01
1.430183673469387698e-02 2.631736124735671112e+01 9.449183412251058201e+01
1.430183673469387698e-02 2.788227298249594455e+01 9.742728166791322053e+01
1.430183673469387698e-02 2.954023921180572643e+01 1.003815425944988391e+02
1.430183673469387698e-02 3.129679324345348590e+01 1.033593280023882670e+02
1.430183673469387698e-02 3.315779741323231633e+01 1.063650496171096620e+02
1.430183673469387698e-02 3.512946264956173792e+01 1.094026162497218735e+02
1.430183673469387698e-02 3.721836920188397357e+01 1.124752167324223251e+02
1.430183673469387698e-02 3.943148860163469038e+01 1.155850858561434364e+02
1.449795918367347003e-02 2.464468037602168149e+00 7.133604488243702413e+00
1.449795918367347003e-02 2.611012933067573094e+00 7.500845818833071554e+00
1.449795918367347003e-02 2.766271841479910787e+00 7.940027698059846095e+00
1.449795918367347003e-02 2.930762925013291831e+00 8.452326640162098670e+00
1.449795918367347003e-02 3.105035157368081666e+00 9.039893040582157369e+00
1.449795918367347003e-02 3.289670155919588890e+00 9.705576308416096865e+00
1.449795918367347003e-02 3.485284122811993068e+00 1.045269754524889017e+01
1.449795918367347003e-02 3.692529901475716692e+00 1.128484812438413165e+01
1.449795918367347003e-02 3.912099155431685737e+00 1.220570067575550333e+01
1.449795918367347003e-02 4.144724676654039541e+00 1.321882463524532980e+01
1.449795918367347003e-02 4.391182831195218128e+00 1.432750276920501875e+01
1.449795918367347003e-02 4.652296150235496697e+00 1.553454852978902068e+01
1.449795918367347003e-02 4.928936075204336298e+00 1.684212702017473973e+01
1.449795918367347003e-02 5.222025866135146188e+00 1.825158483475500759e+01
1.449795918367347003e-02 5.532543682959819797e+00 1.976329603541486080e+01
1.449795918367347003e-02 5.861525850026583662e+00 2.137653289234988918e+01
1.449795918367347003e-02 6.210070314736163333e+00 2.308937058006131338e+01
1.449795918367347003e-02 6.579340311839177780e+00 2.489863461321905547e+01
1.449795918367347003e-02 6.970568245623986137e+00 2.679989833624567197e+01
1.449795918367347003e-02 7.385059802951433383e+00 2.878753526115395189e+01
1.449795918367347003e-02 7.824198310863371475e+00 3.085482764112479614e+01
1.449795918367347003e-02 8.289449353308079083e+00 3.299412868287189582e+01
1.449795918367347003e-02 8.782365662390436256e+00 3.519707167185547547e+01
1.449795918367347003e-02 9.304592300470993393e+00 3.745481550795460635e+01
1.449795918367347003e-02 9.857872150408672596e+00 3.975831320665005109e+01
1.449795918367347003e-02 1.044405173227029060e+01 4.209858819324024637e+01
1.449795918367347003e-02 1.106508736591963959e+01 4.446700291678030936e+01
1.449795918367347003e-02 1.172305170005316732e+01 4.685550544166491704e+01
1.449795918367347003e-02 1.242014062947232311e+01 4.925684204146416789e+01
1.449795918367347003e-02 1.315868062367835556e+01 5.166472706658087333e+01
1.449795918367347003e-02 1.394113649124797227e+01 5.407396504115858704e+01
1.449795918367347003e-02 1.477011960590286321e+01 5.648052361340801042e+01
1.449795918367347003e-02 1.564839662172674295e+01 5.888155924709395350e+01
1.449795918367347003e-02 1.657889870661615817e+01 6.127540012076606502e+01
1.449795918367347003e-02 1.756473132478086896e+01 6.366149244688466524e+01
1.449795918367347003e-02 1.860918460094198679e+01 6.604031731214330136e+01
1.449795918367347003e-02 1.971574430081734519e+01 6.841328525050431608e+01
1.449795918367347003e-02 2.088810346454058120e+01 7.078261523532036392e+01
1.449795918367347003e-02 2.213017473183927919e+01 7.315120379067838030e+01
1.449795918367347003e-02 2.344610340010633465e+01 7.552248864988943922e+01
1.449795918367347003e-02 2.484028125894464623e+01 7.790030998607319646e+01
1.449795918367347003e-02 2.631736124735671112e+01 8.028877083044349661e+01
1.449795918367347003e-02 2.788227298249594455e+01 8.269209696955313404e+01
1.449795918367347003e-02 2.954023921180572643e+01 8.511449543620183533e+01
1.449795918367347003e-02 3.129679324345348590e+01 8.756000972306976848e+01
1.449795918367347003e-02 3.315779741323231633e+01 9.003236908834826124e+01
1.449795918367347003e-02 3.512946264956173792e+01 9.253482882808945931e+01
1.449795918367347003e-02 3.721836920188397357e+01 9.506999821732379985e+01
1.449795918367347003e-02 3.943148860163469038e+01 9.763965305706291531e+01
1.469408163265306135e-02 2.464468037602168149e+00 7.714281286347516087e+00
1.469408163265306135e-02 2.611012933067573094e+00 8.107690170266046437e+00
1.469408163265306135e-02 2.766271841479910787e+00 8.577645922598463812e+00
1.469408163265306135e-02 2.930762925013291831e+00 9.125167436721021375e+00
1.469408163265306135e-02 3.105035157368081666e+00 9.752268023585973111e+00
1.469408163265306135e-02 3.289670155919588890e+00 1.046165519426483037e+01
1.469408163265306135e-02 3.485284122811993068e+00 1.125648157035442942e+01
1.469408163265306135e-02 3.692529901475716692e+00 1.214012444925823786e+01
1.469408163265306135e-02 3.912099155431685737e+00 1.311598031438162515e+01
1.469408163265306135e-02 4.144724676654039541e+00 1.418726668868719543e+01
1.469408163265306135e-02 4.391182831195218128e+00 1.535682831512176882e+01
1.469408163265306135e-02 4.652296150235496697e+00 1.662694830923707201e+01
1.469408163265306135e-02 4.928936075204336298e+00 1.799916794260537856e+01
1.469408163265306135e-02 5.222025866135146188e+00 1.947412114608182421e+01
1.469408163265306135e-02 5.532543682959819797e+00 2.105139160178831403e+01
1.469408163265306135e-02 5.861525850026583662e+00 2.272940128082359124e+01
1.469408163265306135e-02 6.210070314736163333e+00 2.450533932289946293e+01
1.469408163265306135e-02 6.579340311839177780e+00 2.637513912781869863e+01
1.469408163265306135e-02 6.970568245623986137e+00 2.833350941379030630e+01
1.469408163265306135e-02 7.385059802951433383e+00 3.037402190416648651e+01
1.469408163265306135e-02 7.824198310863371475e+00 3.248925449255088438e+01
1.469408163265306135e-02 8.289449353308079083e+00 3.467098460261482984e+01
1.469408163265306135e-02 8.782365662390436256e+00 3.691042348841902765e+01
1.469408163265306135e-02 9.304592300470993393e+00 3.919847891388695871e+01
1.469408163265306135e-02 9.857872150408672596e+00 4.152603143654943807e+01
1.469408163265306135e-02 1.044405173227029060e+01 4.388420868352171311e+01
1.469408163265306135e-02 1.106508736591963959e+01 4.626464263145361855e+01
1.469408163265306135e-02 1.172305170005316732e+01 4.865969686192213572e+01
1.469408163265306135e-02 1.242014062947232311e+01 5.106265375478200497e+01
1.469408163265306135e-02 1.315868062367835556e+01 5.346785518262691284e+01
1.469408163265306135e-02 1.394113649124797227e+01 5.587079401966675363e+01
1.469408163265306135e-02 1.477011960590286321e+01 5.826815725584086181e+01
1.469408163265306135e-02 1.564839662172674295e+01 6.065782438578492020e+01
1.469408163265306135e-02 1.657889870661615817e+01 6.303882682367218848e+01
1.469408163265306135e-02 1.756473132478086896e+01 6.541127531120424976e+01
1.469408163265306135e-02 1.860918460094198679e+01 6.777626268148490851e+01
1.469408163265306135e-02 1.971574430081734519e+01 7.013574904039369073e+01
1.469408163265306135e-02 2.088810346454058120e+01 7.249243559717653795e+01
1.469408163265306135e-02 2.213017473183927919e+01 7.484963219588570382e+01
1.469408163265306135e-02 2.344610340010633465e+01 7.721112223376596262e+01
1.469408163265306135e-02 2.484028125894464623e+01 7.958102723776421783e+01
1.469408163265306135e-02 2.631736124735671112e+01 8.196367200784683860e+01
1.469408163265306135e-02 2.788227298249594455e+01 8.436344999519103283e+01
1.469408163265306135e-02 2.954023921180572643e+01 8.678468750866490211e+01
1.469408163265306135e-02 3.129679324345348590e+01 8.923150446321287177e+01
1.469408163265306135e-02 3.315779741323231633e+01 9.170766872418025173e+01
1.469408163265306135e-02 3.512946264956173792e+01 9.421644069636624863e+01
1.469408163265306135e-02 3.721836920188397357e+01 9.676040471060113646e+01
1.469408163265306135e-02 3.943148860163469038e+01 9.934128406084450091e+01
1.489020408163265266e-02 2.464468037602168149e+00 8.386151349769830787e+00
1.489020408163265266e-02 2.611012933067573094e+00 8.809964225752366929e+00
1.489020408163265266e-02 2.766271841479910787e+00 9.315706015572594367e+00
1.489020408163265266e-02 2.930762925013291831e+00 9.904229481187705630e+00
1.489020408163265266e-02 3.105035157368081666e+00 1.057741068795872863e+01
1.489020408163265266e-02 3.289670155919588890e+00 1.133782057001603683e+01
1.489020408163265266e-02 3.485284122811993068e+00 1.218845197773318745e+01
1.489020408163265266e-02 3.692529901475716692e+00 1.313247874045545238e+01
1.489020408163265266e-02 3.912099155431685737e+00 1.417303272667530933e+01
1.489020408163265266e-02 4.144724676654039541e+00 1.531299148613693717e+01
1.489020408163265266e-02 4.391182831195218128e+00 1.655477398820636381e+01
1.489020408163265266e-02 4.652296150235496697e+00 1.790014583948443772e+01
1.489020408163265266e-02 4.928936075204336298e+00 1.935003843935579937e+01
1.489020408163265266e-02 5.222025866135146188e+00 2.090438886855062250e+01
1.489020408163265266e-02 5.532543682959819797e+00 2.256200882820666465e+01
1.489020408163265266e-02 5.861525850026583662e+00 2.432049152261654257e+01
1.489020408163265266e-02 6.210070314736163333e+00 2.617616488164240707e+01
1.489020408163265266e-02 6.579340311839177780e+00 2.812409788914602160e+01
1.489020408163265266e-02 6.970568245623986137e+00 3.015816407857975179e+01
1.489020408163265266e-02 7.385059802951433383e+00 3.227116267926137994e+01
1.489020408163265266e-02 7.824198310863371475e+00 3.445499379701298182e+01
1.489020408163265266e-02 8.289449353308079083e+00 3.670087985491431226e+01
1.489020408163265266e-02 8.782365662390436256e+00 3.899962181773341996e+01
1.489020408163265266e-02 9.304592300470993393e+00 4.134187595708979757e+01
1.489020408163265266e-02 9.857872150408672596e+00 4.371843544496947942e+01
1.489020408163265266e-02 1.044405173227029060e+01 4.612050106841157060e+01
1.489020408163265266e-02 1.106508736591963959e+01 4.853992680196801501e+01
1.489020408163265266e-02 1.172305170005316732e+01 5.096942861998577712e+01
1.489020408163265266e-02 1.242014062947232311e+01 5.340274839107553362e+01
1.489020408163265266e-02 1.315868062367835556e+01 5.583476851099430149e+01
1.489020408163265266e-02 1.394113649124797227e+01 5.826157664272859904e+01
1.489020408163265266e-02 1.477011960590286321e+01 6.068048316418975219e+01
1.489020408163265266e-02 1.564839662172674295e+01 6.308999641452789575e+01
1.489020408163265266e-02 1.657889870661615817e+01 6.548976245454798573e+01
1.489020408163265266e-02 1.756473132478086896e+01 6.788047681468736982e+01
1.489020408163265266e-02 1.860918460094198679e+01 7.026377569164571923e+01
1.489020408163265266e-02 1.971574430081734519e+01 7.264211342843148600e+01
1.489020408163265266e-02 2.088810346454058120e+01 7.501863205313918570e+01
1.489020408163265266e-02 2.213017473183927919e+01 7.739702733533376033e+01
1.489020408163265266e-02 2.344610340010633465e+01 7.978141439730160300e+01
1.489020408163265266e-02 2.484028125894464623e+01 8.217619450837155171e+01
1.489020408163265266e-02 2.631736124735671112e+01 8.458592337631264968e+01
1.489020408163265266e-02 2.788227298249594455e+01 8.701518008215191458e+01
1.489020408163265266e-02 2.954023921180572643e+01 8.946843481338881077e+01
1.489020408163265266e-02 3.129679324345348590e+01 9.194991275415905818e+01
1.489020408163265266e-02 3.315779741323231633e+01 9.446345090861326810e+01
1.489020408163265266e-02 3.512946264956173792e+01 9.701234429721444030e+01
1.489020408163265266e-02 3.721836920188397357e+01 9.959917793028712651e+01
1.489020408163265266e-02 3.943148860163469038e+01 1.022256413190057032e+02
1.508632653061224398e-02 2.464468037602168149e+00 8.887028787630748994e+00
1.508632653061224398e-02 2.611012933067573094e+00 9.333233767032034223e+00
1.508632653061224398e-02 2.766271841479910787e+00 9.865294921995353405e+00
1.508632653061224398e-02 2.930762925013291831e+00 1.048392784215610263e+01
1.508632653061224398e-02 3.105035157368081666e+00 1.119089077783776709e+01
1.508632653061224398e-02 3.289670155919588890e+00 1.198863562572910801e+01
1.508632653061224398e-02 3.485284122811993068e+00 1.288001774485852380e+01
1.508632653061224398e-02 3.692529901475716692e+00 1.386804045476601566e+01
1.508632653061224398e-02 3.912099155431685737e+00 1.495562000761775678e+01
1.508632653061224398e-02 4.144724676654039541e+00 1.614536377367562636e+01
1.508632653061224398e-02 4.391182831195218128e+00 1.743935953853358711e+01
1.508632653061224398e-02 4.652296150235496697e+00 1.883897779968087249e+01
1.508632653061224398e-02 4.928936075204336298e+00 2.034469203426674255e+01
1.508632653061224398e-02 5.222025866135146188e+00 2.195592413784330432e+01
1.508632653061224398e-02 5.532543682959819797e+00 2.367092353161151053e+01
1.508632653061224398e-02 5.861525850026583662e+00 2.548668868419707323e+01
1.508632653061224398e-02 6.210070314736163333e+00 2.739893889772150715e+01
1.508632653061224398e-02 6.579340311839177780e+00 2.940214215559223732e+01
1.508632653061224398e-02 6.970568245623986137e+00 3.148960173937179974e+01
1.508632653061224398e-02 7.385059802951433383e+00 3.365360046314480513e+01
1.508632653061224398e-02 7.824198310863371475e+00 3.588559715360035085e+01
1.508632653061224398e-02 8.289449353308079083e+00 3.817646592280467388e+01
1.508632653061224398e-02 8.782365662390436256e+00 4.051676535690722147e+01
1.508632653061224398e-02 9.304592300470993393e+00 4.289702242737243409e+01
1.508632653061224398e-02 9.857872150408672596e+00 4.530801502197935804e+01
1.508632653061224398e-02 1.044405173227029060e+01 4.774103758805049580e+01
1.508632653061224398e-02 1.106508736591963959e+01 5.018813636085188534e+01
1.508632653061224398e-02 1.172305170005316732e+01 5.264230370907971235e+01
1.508632653061224398e-02 1.242014062947232311e+01 5.509762483590267834e+01
1.508632653061224398e-02 1.315868062367835556e+01 5.754937395402635048e+01
1.508632653061224398e-02 1.394113649124797227e+01 5.999406066849320496e+01
1.508632653061224398e-02 1.477011960590286321e+01 6.242943031030248591e+01
1.508632653061224398e-02 1.564839662172674295e+01 6.485442415698584284e+01
1.508632653061224398e-02 1.657889870661615817e+01 6.726910677809226513e+01
1.508632653061224398e-02 1.756473132478086896e+01 6.967456819609500940e+01
1.508632653061224398e-02 1.860918460094198679e+01 7.207280828247660054e+01
1.508632653061224398e-02 1.971574430081734519e+01 7.446660998702436984e+01
1.508632653061224398e-02 2.088810346454058120e+01 7.685940681017626730e+01
1.508632653061224398e-02 2.213017473183927919e+01 7.925514854419095911e+01
1.508632653061224398e-02 2.344610340010633465e+01 8.165816786967729968e+01
1.508632653061224398e-02 2.484028125894464623e+01 8.407304900392543345e+01
1.508632653061224398e-02 2.631736124735671112e+01 8.650449832565644215e+01
1.508632653061224398e-02 2.788227298249594455e+01 8.895721578757701309e+01
1.508632653061224398e-02 2.954023921180572643e+01 9.143576499457113016e+01
1.508632653061224398e-02 3.129679324345348590e+01 9.394443908428252143e+01
1.508632653061224398e-02 3.315779741323231633e+01 9.648711901427974169e+01
1.508632653061224398e-02 3.512946264956173792e+01 9.906712056668371247e+01
1.508632653061224398e-02 3.721836920188397357e+01 1.016870263836212729e+02
1.508632653061224398e-02 3.943148860163469038e+01 1.043484997378469501e+02
1.528244897959183529e-02 2.464468037602168149e+00 9.328915003582517684e+00
1.528244897959183529e-02 2.611012933067573094e+00 9.793944822664862215e+00
1.528244897959183529e-02 2.766271841479910787e+00 1.034799412365627980e+01
1.528244897959183529e-02 2.930762925013291831e+00 1.099160233955685051e+01
1.528244897959183529e-02 3.105035157368081666e+00 1.172635722461547303e+01
1.528244897959183529e-02 3.289670155919588890e+00 1.255452795044838510e+01
1.528244897959183529e-02 3.485284122811993068e+00 1.347876009187817381e+01
1.528244897959183529e-02 3.692529901475716692e+00 1.450180796971042696e+01
1.528244897959183529e-02 3.912099155431685737e+00 1.562629015192072757e+01
1.528244897959183529e-02 4.144724676654039541e+00 1.685446113214356956e+01
1.528244897959183529e-02 4.391182831195218128e+00 1.818799752255980096e+01
1.528244897959183529e-02 4.652296150235496697e+00 1.962780113611486144e+01
1.528244897959183529e-02 4.928936075204336298e+00 2.117382435030456733e+01
1.528244897959183529e-02 5.222025866135146188e+00 2.282492518770061807e+01
1.528244897959183529e-02 5.532543682959819797e+00 2.457876055118042302e+01
1.528244897959183529e-02 5.861525850026583662e+00 2.643172591911210034e+01
1.528244897959183529e-02 6.210070314736163333e+00 2.837894848392549108e+01
1.528244897959183529e-02 6.579340311839177780e+00 3.041433825331504082e+01
1.528244897959183529e-02 6.970568245623986137e+00 3.253069821218794999e+01
1.528244897959183529e-02 7.385059802951433383e+00 3.471989059875915018e+01
1.528244897959183529e-02 7.824198310863371475e+00 3.697305213579554106e+01
1.528244897959183529e-02 8.289449353308079083e+00 3.928084719775682743e+01
1.528244897959183529e-02 8.782365662390436256e+00 4.163374488862495326e+01
1.528244897959183529e-02 9.304592300470993393e+00 4.402230425118961676e+01
1.528244897959183529e-02 9.857872150408672596e+00 4.643745154811862363e+01
1.528244897959183529e-02 1.044405173227029060e+01 4.887073475582091930e+01
1.528244897959183529e-02 1.106508736591963959e+01 5.131454289164209825e+01
1.528244897959183529e-02 1.172305170005316732e+01 5.376228118612581852e+01
1.528244897959183529e-02 1.242014062947232311e+01 5.620849695576151106e+01
1.528244897959183529e-02 1.315868062367835556e+01 5.864895485926614782e+01
1.528244897959183529e-02 1.394113649124797227e+01 6.108066362756530765e+01
1.528244897959183529e-02 1.477011960590286321e+01 6.350185905444660506e+01
1.528244897959183529e-02 1.564839662172674295e+01 6.591194986774081599e+01
1.528244897959183529e-02 1.657889870661615817e+01 6.831143404663281160e+01
1.528244897959183529e-02 1.756473132478086896e+01 7.070179329074126429e+01
1.528244897959183529e-02 1.860918460094198679e+01 7.308537283096150361e+01
1.528244897959183529e-02 1.971574430081734519e+01 7.546525278228128286e+01
1.528244897959183529e-02 2.088810346454058120e+01 7.784511595652874405e+01
1.528244897959183529e-02 2.213017473183927919e+01 8.022911563800575152e+01
1.528244897959183529e-02 2.344610340010633465e+01 8.262174540294030578e+01
1.528244897959183529e-02 2.484028125894464623e+01 8.502771172323653559e+01
1.528244897959183529e-02 2.631736124735671112e+01 8.745180889094837084e+01
1.528244897959183529e-02 2.788227298249594455e+01 8.989879476107120126e+01
1.528244897959183529e-02 2.954023921180572643e+01 9.237326494936078802e+01
1.528244897959183529e-02 3.129679324345348590e+01 9.487952244648975864e+01
1.528244897959183529e-02 3.315779741323231633e+01 9.742143913330362182e+01
1.528244897959183529e-02 3.512946264956173792e+01 1.000023054343812561e+02
1.528244897959183529e-02 3.721836920188397357e+01 1.026246643859770700e+02
1.528244897959183529e-02 3.943148860163469038e+01 1.052901268143734654e+02
1.547857142857142834e-02 2.464468037602168149e+00 9.945896288753518277e+00
1.547857142857142834e-02 2.611012933067573094e+00 1.043477393374581119e+01
1.547857142857142834e-02 2.766271841479910787e+00 1.101630592785621587e+01
1.547857142857142834e-02 2.930762925013291831e+00 1.169064709111567879e+01
1.547857142857142834e-02 3.105035157368081666e+00 1.245898072516240340e+01
1.547857142857142834e-02 3.289670155919588890e+00 1.332312802519594364e+01
1.547857142857142834e-02 3.485284122811993068e+00 1.428522399552918287e+01
1.547857142857142834e-02 3.692529901475716692e+00 1.534743533566091145e+01
1.547857142857142834e-02 3.912099155431685737e+00 1.651170652992214727e+01
1.547857142857142834e-02 4.144724676654039541e+00 1.777952785622468568e+01
1.547857142857142834e-02 4.391182831195218128e+00 1.915172443793151658e+01
1.547857142857142834e-02 4.652296150235496697e+00 2.062826940273640020e+01
1.547857142857142834e-02 4.928936075204336298e+00 2.220812693510560720e+01
1.547857142857142834e-02 5.222025866135146188e+00 2.388913256838241139e+01
1.547857142857142834e-02 5.532543682959819797e+00 2.566791842723205974e+01
1.547857142857142834e-02 5.861525850026583662e+00 2.753989027065607331e+01
1.547857142857142834e-02 6.210070314736163333e+00 2.949926114185140946e+01
1.547857142857142834e-02 6.579340311839177780e+00 3.153914336520024264e+01
1.547857142857142834e-02 6.970568245623986137e+00 3.365169684393490002e+01
1.547857142857142834e-02 7.385059802951433383e+00 3.582832753125661185e+01
1.547857142857142834e-02 7.824198310863371475e+00 3.805992607638626879e+01
1.547857142857142834e-02 8.289449353308079083e+00 4.033713349070757204e+01
1.547857142857142834e-02 8.782365662390436256e+00 4.265061866040262828e+01
1.547857142857142834e-02 9.304592300470993393e+00 4.499135191548094781e+01
1.547857142857142834e-02 9.857872150408672596e+00 4.735085971138292393e+01
1.547857142857142834e-02 1.044405173227029060e+01 4.972144763870500839e+01
1.547857142857142834e-02 1.106508736591963959e+01 5.209638212411982749e+01
1.547857142857142834e-02 1.172305170005316732e+01 5.447002488728011826e+01
1.547857142857142834e-02 1.242014062947232311e+01 5.683791801163632584e+01
1.547857142857142834e-02 1.315868062367835556e+01 5.919682095567995361e+01
1.547857142857142834e-02 1.394113649124797227e+01 6.154470366174774654e+01
1.547857142857142834e-02 1.477011960590286321e+01 6.388070192950414139e+01
1.547857142857142834e-02 1.564839662172674295e+01 6.620504235898303591e+01
1.547857142857142834e-02 1.657889870661615817e+01 6.851894449184584346e+01
1.547857142857142834e-02 1.756473132478086896e+01 7.082450742362830454e+01
1.547857142857142834e-02 1.860918460094198679e+01 7.312458729780352940e+01
1.547857142857142834e-02 1.971574430081734519e+01 7.542267090479688818e+01
1.547857142857142834e-02 2.088810346454058120e+01 7.772274925856306993e+01
1.547857142857142834e-02 2.213017473183927919e+01 8.002919364127727420e+01
1.547857142857142834e-02 2.344610340010633465e+01 8.234663528754975914e+01
1.547857142857142834e-02 2.484028125894464623e+01 8.467984868269181220e+01
1.547857142857142834e-02 2.631736124735671112e+01 8.703363740553589878e+01
1.547857142857142834e-02 2.788227298249594455e+01 8.941272056584226391e+01
1.547857142857142834e-02 2.954023921180572643e+01 9.182161717008422386e+01
1.547857142857142834e-02 3.129679324345348590e+01 9.426452519802924712e+01
1.547857142857142834e-02 3.315779741323231633e+01 9.674519179643701250e+01
1.547857142857142834e-02 3.512946264956173792e+01 9.926677082520771478e+01
1.547857142857142834e-02 3.721836920188397357e+01 1.018316640840573797e+02
1.547857142857142834e-02 3.943148860163469038e+01 1.044413430006424477e+02
1.567469387755102139e-02 2.464468037602168149e+00 1.031524642299378414e+01
1.567469387755102139e-02 2.611012933067573094e+00 1.081750042658826594e+01
1.567469387755102139e-02 2.766271841479910787e+00 1.141430602533897876e+01
1.567469387755102139e-02 2.930762925013291831e+00 1.210554414170727000e+01
1.567469387755102139e-02 3.105035157368081666e+00 1.289210488018231437e+01
1.567469387755102139e-02 3.289670155919588890e+00 1.377548401740970085e+01
1.567469387755102139e-02 3.485284122811993068e+00 1.475744897125664679e+01
1.567469387755102139e-02 3.692529901475716692e+00 1.583974987616432806e+01
1.567469387755102139e-02 3.912099155431685737e+00 1.702386235042688511e+01
1.567469387755102139e-02 4.144724676654039541e+00 1.831075611555816707e+01
1.567469387755102139e-02 4.391182831195218128e+00 1.970068901689873897e+01
1.567469387755102139e-02 4.652296150235496697e+00 2.119302979525497221e+01
1.567469387755102139e-02 4.928936075204336298e+00 2.278611542356826902e+01
1.567469387755102139e-02 5.222025866135146188e+00 2.447715001947950952e+01
1.567469387755102139e-02 5.532543682959819797e+00 2.626215227603118052e+01
1.567469387755102139e-02 5.861525850026583662e+00 2.813595704155528310e+01
1.567469387755102139e-02 6.210070314736163333e+00 3.009227423537336676e+01
1.567469387755102139e-02 6.579340311839177780e+00 3.212380494266294306e+01
1.567469387755102139e-02 6.970568245623986137e+00 3.422241065516455905e+01
1.567469387755102139e-02 7.385059802951433383e+00 3.637932768150464824e+01
1.567469387755102139e-02 7.824198310863371475e+00 3.858541525001616890e+01
1.567469387755102139e-02 8.289449353308079083e+00 4.083142323741208912e+01
1.567469387755102139e-02 8.782365662390436256e+00 4.310826412811942276e+01
1.567469387755102139e-02 9.304592300470993393e+00 4.540727390955401432e+01
1.567469387755102139e-02 9.857872150408672596e+00 4.772044809734464366e+01
1.567469387755102139e-02 1.044405173227029060e+01 5.004064172599154858e+01
1.567469387755102139e-02 1.106508736591963959e+01 5.236172555522463057e+01
1.567469387755102139e-02 1.172305170005316732e+01 5.467869448101767915e+01
1.567469387755102139e-02 1.242014062947232311e+01 5.698772776229343151e+01
1.567469387755102139e-02 1.315868062367835556e+01 5.928620381457418631e+01
1.567469387755102139e-02 1.394113649124797227e+01 6.157267473252447587e+01
1.567469387755102139e-02 1.477011960590286321e+01 6.384680726855849997e+01
1.567469387755102139e-02 1.564839662172674295e+01 6.610929771941376032e+01
1.567469387755102139e-02 1.657889870661615817e+01 6.836176815471208101e+01
1.567469387755102139e-02 1.756473132478086896e+01 7.060665081619156069e+01
1.567469387755102139e-02 1.860918460094198679e+01 7.284706650098318903e+01
1.567469387755102139e-02 1.971574430081734519e+01 7.508670148846751147e+01
1.567469387755102139e-02 2.088810346454058120e+01 7.732968622418418647e+01
1.567469387755102139e-02 2.213017473183927919e+01 7.958047764753330000e+01
1.567469387755102139e-02 2.344610340010633465e+01 8.184374581773664659e+01
1.567469387755102139e-02 2.484028125894464623e+01 8.412426439745355822e+01
1.567469387755102139e-02 2.631736124735671112e+01 8.642680361333725614e+01
1.567469387755102139e-02 2.788227298249594455e+01 8.875602352949199769e+01
1.567469387755102139e-02 2.954023921180572643e+01 9.111636483856052848e+01
1.567469387755102139e-02 3.129679324345348590e+01 9.351193389407200129e+01
1.567469387755102139e-02 3.315779741323231633e+01 9.594637838646811190e+01
1.567469387755102139e-02 3.512946264956173792e+01 9.842274993419809448e+01
1.567469387755102139e-02 3.721836920188397357e+01 1.009433499800043990e+02
1.567469387755102139e-02 3.943148860163469038e+01 1.035095558482443892e+02
1.587081632653061097e-02 2.464468037602168149e+00 9.532738529771235036e+00
1.587081632653061097e-02 2.611012933067573094e+00 1.000607757635775563e+01
1.587081632653061097e-02 2.766271841479910787e+00 1.056977497039914127e+01
1.587081632653061097e-02 2.930762925013291831e+00 1.122426743422363415e+01
1.587081632653061097e-02 3.105035157368081666e+00 1.197103830212100029e+01
1.587081632653061097e-02 3.289670155919588890e+00 1.281224254818225816e+01
1.587081632653061097e-02 3.485284122811993068e+00 1.375039516705296450e+01
1.587081632653061097e-02 3.692529901475716692e+00 1.478809828107939062e+01
1.587081632653061097e-02 3.912099155431685737e+00 1.592779284577500576e+01
1.587081632653061097e-02 4.144724676654039541e+00 1.717152815073594141e+01
1.587081632653061097e-02 4.391182831195218128e+00 1.852074768485813649e+01
1.587081632653061097e-02 4.652296150235496697e+00 1.997609396959838435e+01
1.587081632653061097e-02 4.928936075204336298e+00 2.153723791920020503e+01
1.587081632653061097e-02 5.222025866135146188e+00 2.320274020898406775e+01
1.587081632653061097e-02 5.532543682959819797e+00 2.496995296334855752e+01
1.587081632653061097e-02 5.861525850026583662e+00 2.683496973465470603e+01
1.587081632653061097e-02 6.210070314736163333e+00 2.879263020425829112e+01
1.587081632653061097e-02 6.579340311839177780e+00 3.083658337667114324e+01
1.587081632653061097e-02 6.970568245623986137e+00 3.295940947737691573e+01
1.587081632653061097e-02 7.385059802951433383e+00 3.515279666824635285e+01
1.587081632653061097e-02 7.824198310863371475e+00 3.740776453717204220e+01
1.587081632653061097e-02 8.289449353308079083e+00 3.971492262296626308e+01
1.587081632653061097e-02 8.782365662390436256e+00 4.206474948835202099e+01
1.587081632653061097e-02 9.304592300470993393e+00 4.444787641690383850e+01
1.587081632653061097e-02 9.857872150408672596e+00 4.685535986093265848e+01
1.587081632653061097e-02 1.044405173227029060e+01 4.927892826718704811e+01
1.587081632653061097e-02 1.106508736591963959e+01 5.171119161385615826e+01
1.587081632653061097e-02 1.172305170005316732e+01 5.414580551321394353e+01
1.587081632653061097e-02 1.242014062947232311e+01 5.657758560278504234e+01
1.587081632653061097e-02 1.315868062367835556e+01 5.900257170541147644e+01
1.587081632653061097e-02 1.394113649124797227e+01 6.141804450338374011e+01
1.587081632653061097e-02 1.477011960590286321e+01 6.382249998363904098e+01
1.587081632653061097e-02 1.564839662172674295e+01 6.621558854634541547e+01
1.587081632653061097e-02 1.657889870661615817e+01 6.859802643022636914e+01
1.587081632653061097e-02 1.756473132478086896e+01 7.097148709405919931e+01
1.587081632653061097e-02 1.860918460094198679e+01 7.333847956441394444e+01
1.587081632653061097e-02 1.971574430081734519e+01 7.570221969836670439e+01
1.587081632653061097e-02 2.088810346454058120e+01 7.806649899454782826e+01
1.587081632653061097e-02 2.213017473183927919e+01 8.043555416898847454e+01
1.587081632653061097e-02 2.344610340010633465e+01 8.281393931093572292e+01
1.587081632653061097e-02 2.484028125894464623e+01 8.520640112824567325e+01
1.587081632653061097e-02 2.631736124735671112e+01 8.761775662969316159e+01
1.587081632653061097e-02 2.788227298249594455e+01 9.005277159573640233e+01
1.587081632653061097e-02 2.954023921180572643e+01 9.251603736877503081e+01
1.587081632653061097e-02 3.129679324345348590e+01 9.501184285393189555e+01
1.587081632653061097e-02 3.315779741323231633e+01 9.754403817415622768e+01
1.587081632653061097e-02 3.512946264956173792e+01 1.001158861989421922e+02
1.587081632653061097e-02 3.721836920188397357e+01 1.027298982220497408e+02
1.587081632653061097e-02 3.943148860163469038e+01 1.053876504957015072e+02
1.606693877551020402e-02 2.464468037602168149e+00 8.334025509347837257e+00
1.606693877551020402e-02 2.611012933067573094e+00 8.759915088502603808e+00
1.606693877551020402e-02 2.766271841479910787e+00 9.268793783916251527e+00
1.606693877551020402e-02 2.930762925013291831e+00 9.861821175571817477e+00
1.606693877551020402e-02 3.105035157368081666e+00 1.054124466101209201e+01
1.606693877551020402e-02 3.289670155919588890e+00 1.131007572380828563e+01
1.606693877551020402e-02 3.485284122811993068e+00 1.217182148581673751e+01
1.606693877551020402e-02 3.692529901475716692e+00 1.313024704526167952e+01
1.606693877551020402e-02 3.912099155431685737e+00 1.418915358398181503e+01
1.606693877551020402e-02 4.144724676654039541e+00 1.535216383054376799e+01
1.606693877551020402e-02 4.391182831195218128e+00 1.662251142625537526e+01
1.606693877551020402e-02 4.652296150235496697e+00 1.800283471644102207e+01
1.606693877551020402e-02 4.928936075204336298e+00 1.949497878409843921e+01
1.606693877551020402e-02 5.222025866135146188e+00 2.109981223337438294e+01
1.606693877551020402e-02 5.532543682959819797e+00 2.281706724453390578e+01
1.606693877551020402e-02 5.861525850026583662e+00 2.464521260465322428e+01
1.606693877551020402e-02 6.210070314736163333e+00 2.658136959034304425e+01
1.606693877551020402e-02 6.579340311839177780e+00 2.862127959982625214e+01
1.606693877551020402e-02 6.970568245623986137e+00 3.075933025752935635e+01
1.606693877551020402e-02 7.385059802951433383e+00 3.298864344325933473e+01
1.606693877551020402e-02 7.824198310863371475e+00 3.530122459287226633e+01
1.606693877551020402e-02 8.289449353308079083e+00 3.768816809468621898e+01
1.606693877551020402e-02 8.782365662390436256e+00 4.013990918884370274e+01
1.606693877551020402e-02 9.304592300470993393e+00 4.264650901731119603e+01
1.606693877551020402e-02 9.857872150408672596e+00 4.519795685781011940e+01
1.606693877551020402e-02 1.044405173227029060e+01 4.778447244153545626e+01
1.606693877551020402e-02 1.106508736591963959e+01 5.039679172555909048e+01
1.606693877551020402e-02 1.172305170005316732e+01 5.302642145888044212e+01
1.606693877551020402e-02 1.242014062947232311e+01 5.566585103485058283e+01
1.606693877551020402e-02 1.315868062367835556e+01 5.830871401170394108e+01
1.606693877551020402e-02 1.394113649124797227e+01 6.094989580284785546e+01
1.606693877551020402e-02 1.477011960590286321e+01 6.358558791631450902e+01
1.606693877551020402e-02 1.564839662172674295e+01 6.621329238377639115e+01
1.606693877551020402e-02 1.657889870661615817e+01 6.883178242617654519e+01
1.606693877551020402e-02 1.756473132478086896e+01 7.144102686246813505e+01
1.606693877551020402e-02 1.860918460094198679e+01 7.404208631416935305e+01
1.606693877551020402e-02 1.971574430081734519e+01 7.663698901823372012e+01
1.606693877551020402e-02 2.088810346454058120e+01 7.922859321400358112e+01
1.606693877551020402e-02 2.213017473183927919e+01 8.182044181291898610e+01
1.606693877551020402e-02 2.344610340010633465e+01 8.441661357624481354e+01
1.606693877551020402e-02 2.484028125894464623e+01 8.702157347062663462e+01
1.606693877551020402e-02 2.631736124735671112e+01 8.964002336097506429e+01
1.606693877551020402e-02 2.788227298249594455e+01 9.227675281629362303e+01
1.606693877551020402e-02 2.954023921180572643e+01 9.493648859919531446e+01
1.606693877551020402e-02 3.129679324345348590e+01 9.762374041879115794e+01
1.606693877551020402e-02 3.315779741323231633e+01 1.003426397792438962e+02
1.606693877551020402e-02 3.512946264956173792e+01 1.030967682910550565e+02
1.606693877551020402e-02 3.721836920188397357e+01 1.058889716896647286e+02
1.606693877551020402e-02 3.943148860163469038e+01 1.087211561213301536e+02
1.626306122448979707e-02 2.464468037602168149e+00 8.057115629488061259e+00
1.626306122448979707e-02 2.611012933067573094e+00 8.470543128100057828e+00
1.626306122448979707e-02 2.766271841479910787e+00 8.964768401930198749e+00
1.626306122448979707e-02 2.930762925013291831e+00 9.541027119153017821e+00
1.626306122448979707e-02 3.105035157368081666e+00 1.020163314806058530e+01
1.626306122448979707e-02 3.289670155919588890e+00 1.094966689887361788e+01
1.626306122448979707e-02 3.485284122811993068e+00 1.178871723650196834e+01
1.626306122448979707e-02 3.692529901475716692e+00 1.272265285634680687e+01
1.626306122448979707e-02 3.912099155431685737e+00 1.375540820563525735e+01
1.626306122448979707e-02 4.144724676654039541e+00 1.489077542007963650e+01
1.626306122448979707e-02 4.391182831195218128e+00 1.613219854840139433e+01
1.626306122448979707e-02 4.652296150235496697e+00 1.748257021078395113e+01
1.626306122448979707e-02 4.928936075204336298e+00 1.894403409141087380e+01
1.626306122448979707e-02 5.222025866135146188e+00 2.051779938462669151e+01
1.626306122448979707e-02 5.532543682959819797e+00 2.220397543431834819e+01
1.626306122448979707e-02 5.861525850026583662e+00 2.400143617199220003e+01
1.626306122448979707e-02 6.210070314736163333e+00 2.590772438223317664e+01
1.626306122448979707e-02 6.579340311839177780e+00 2.791900514152838753e+01
1.626306122448979707e-02 6.970568245623986137e+00 3.003007590814160466e+01
1.626306122448979707e-02 7.385059802951433383e+00 3.223443774018894459e+01
1.626306122448979707e-02 7.824198310863371475e+00 3.452442820182433536e+01
1.626306122448979707e-02 8.289449353308079083e+00 3.689141205967355575e+01
1.626306122448979707e-02 8.782365662390436256e+00 3.932602137247948804e+01
1.626306122448979707e-02 9.304592300470993393e+00 4.181843258783747785e+01
1.626306122448979707e-02 9.857872150408672596e+00 4.435866529395890012e+01
1.626306122448979707e-02 1.044405173227029060e+01 4.693688571512716123e+01
1.626306122448979707e-02 1.106508736591963959e+01 4.954369807129566539e+01
1.626306122448979707e-02 1.172305170005316732e+01 5.217040849952636705e+01
1.626306122448979707e-02 1.242014062947232311e+01 5.480924909705579751e+01
1.626306122448979707e-02 1.315868062367835556e+01 5.745355337288842890e+01
1.626306122448979707e-02 1.394113649124797227e+01 6.009787848945838817e+01
1.626306122448979707e-02 1.477011960590286321e+01 6.273807364984563151e+01
1.626306122448979707e-02 1.564839662172674295e+01 6.537129743364448586e+01
1.626306122448979707e-02 1.657889870661615817e+01 6.799598952956920073e+01
1.626306122448979707e-02 1.756473132478086896e+01 7.061180402408665202e+01
1.626306122448979707e-02 1.860918460094198679e+01 7.321951218504676717e+01
1.626306122448979707e-02 1.971574430081734519e+01 7.582088263251328897e+01
1.626306122448979707e-02 2.088810346454058120e+01 7.841854608465588683e+01
1.626306122448979707e-02 2.213017473183927919e+01 8.101585069916244208e+01
1.626306122448979707e-02 2.344610340010633465e+01 8.361671258943546547e+01
1.626306122448979707e-02 2.484028125894464623e+01 8.622546454338061039e+01
1.626306122448979707e-02 2.631736124735671112e+01 8.884670443884168378e+01
1.626306122448979707e-02 2.788227298249594455e+01 9.148514342535156629e+01
1.626306122448979707e-02 2.954023921180572643e+01 9.414545268825285973e+01
1.626306122448979707e-02 3.129679324345348590e+01 9.683210656985953335e+01
1.626306122448979707e-02 3.315779741323231633e+01 9.954921902749096319e+01
1.626306122448979707e-02 3.512946264956173792e+01 1.023003699008367846e+02
1.626306122448979707e-02 3.721836920188397357e+01 1.050884173025259543e+02
1.626306122448979707e-02 3.943148860163469038e+01 1.079152927305584342e+02
1.645918367346938666e-02 2.464468037602168149e+00 8.343120193504324433e+00
1.645918367346938666e-02 2.611012933067573094e+00 8.766630821036571319e+00
1.645918367346938666e-02 2.766271841479910787e+00 9.272272049719852305e+00
1.645918367346938666e-02 2.930762925013291831e+00 9.861014991835057586e+00
1.645918367346938666e-02 3.105035157368081666e+00 1.053487644205515750e+01
1.645918367346938666e-02 3.289670155919588890e+00 1.129659301359620649e+01
1.645918367346938666e-02 3.485284122811993068e+00 1.214935049732236116e+01
1.645918367346938666e-02 3.692529901475716692e+00 1.309654463123774448e+01
1.645918367346938666e-02 3.912099155431685737e+00 1.414155890870066479e+01
1.645918367346938666e-02 4.144724676654039541e+00 1.528755164451919235e+01
1.645918367346938666e-02 4.391182831195218128e+00 1.653724945387954648e+01
1.645918367346938666e-02 4.652296150235496697e+00 1.789274820746809169e+01
1.645918367346938666e-02 4.928936075204336298e+00 1.935532568812956100e+01
1.645918367346938666e-02 5.222025866135146188e+00 2.092527265093865907e+01
1.645918367346938666e-02 5.532543682959819797e+00 2.260175070463058589e+01
1.645918367346938666e-02 5.861525850026583662e+00 2.438268624462942924e+01
1.645918367346938666e-02 6.210070314736163333e+00 2.626470942819106469e+01
1.645918367346938666e-02 6.579340311839177780e+00 2.824314579825853500e+01
1.645918367346938666e-02 6.970568245623986137e+00 3.031206565186641555e+01
1.645918367346938666e-02 7.385059802951433383e+00 3.246439277468302720e+01
1.645918367346938666e-02 7.824198310863371475e+00 3.469207004408563222e+01
1.645918367346938666e-02 8.289449353308079083e+00 3.698627508799204833e+01
1.645918367346938666e-02 8.782365662390436256e+00 3.933767519660106160e+01
1.645918367346938666e-02 9.304592300470993393e+00 4.173670753019260360e+01
1.645918367346938666e-02 9.857872150408672596e+00 4.417386876019619990e+01
1.645918367346938666e-02 1.044405173227029060e+01 4.663999786138946746e+01
1.645918367346938666e-02 1.106508736591963959e+01 4.912653686365165839e+01
1.645918367346938666e-02 1.172305170005316732e+01 5.162575678137133650e+01
1.645918367346938666e-02 1.242014062947232311e+01 5.413093930517593577e+01
1.645918367346938666e-02 1.315868062367835556e+01 5.663650870283728267e+01
1.645918367346938666e-02 1.394113649124797227e+01 5.913811225720920106e+01
1.645918367346938666e-02 1.477011960590286321e+01 6.163265105212683181e+01
1.645918367346938666e-02 1.564839662172674295e+01 6.411826569878397208e+01
1.645918367346938666e-02 1.657889870661615817e+01 6.659428350879116465e+01
1.645918367346938666e-02 1.756473132478086896e+01 6.906113463262029484e+01
1.645918367346938666e-02 1.860918460094198679e+01 7.152024486845262174e+01
1.645918367346938666e-02 1.971574430081734519e+01 7.397391235388666075e+01
1.645918367346938666e-02 2.088810346454058120e+01 7.642517436357660188e+01
1.645918367346938666e-02 2.213017473183927919e+01 7.887766913427452664e+01
1.645918367346938666e-02 2.344610340010633465e+01 8.133549618921362878e+01
1.645918367346938666e-02 2.484028125894464623e+01 8.380307716764905024e+01
1.645918367346938666e-02 2.631736124735671112e+01 8.628501777764302005e+01
1.645918367346938666e-02 2.788227298249594455e+01 8.878597024306975527e+01
1.645918367346938666e-02 2.954023921180572643e+01 9.131049454705467383e+01
1.645918367346938666e-02 3.129679324345348590e+01 9.386291590780257366e+01
1.645918367346938666e-02 3.315779741323231633e+01 9.644717528172934351e+01
1.645918367346938666e-02 3.512946264956173792e+01 9.906666930676485094e+01
1.645918367346938666e-02 3.721836920188397357e+01 1.017240760326509417e+02
1.645918367346938666e-02 3.943148860163469038e+01 1.044211631266170457e+02
1.665530612244897971e-02 2.464468037602168149e+00 8.432477945711850609e+00
1.665530612244897971e-02 2.611012933067573094e+00 8.858048853599456152e+00
1.665530612244897971e-02 2.766271841479910787e+00 9.365807969558542112e+00
1.665530612244897971e-02 2.930762925013291831e+00 9.956574896701763322e+00
1.665530612244897971e-02 3.105035157368081666e+00 1.063218973166881831e+01
1.665530612244897971e-02 3.289670155919588890e+00 1.139518258471417234e+01
1.665530612244897971e-02 3.485284122811993068e+00 1.224849888856839009e+01
1.665530612244897971e-02 3.692529901475716692e+00 1.319525704412027700e+01
1.665530612244897971e-02 3.912099155431685737e+00 1.423852443851952643e+01
1.665530612244897971e-02 4.144724676654039541e+00 1.538110450158467657e+01
1.665530612244897971e-02 4.391182831195218128e+00 1.662533241197201050e+01
1.665530612244897971e-02 4.652296150235496697e+00 1.797288093408612397e+01
1.665530612244897971e-02 4.928936075204336298e+00 1.942458092586417351e+01
1.665530612244897971e-02 5.222025866135146188e+00 2.098026335822642707e+01
1.665530612244897971e-02 5.532543682959819797e+00 2.263863115479241017e+01
1.665530612244897971e-02 5.861525850026583662e+00 2.439716966589114477e+01
1.665530612244897971e-02 6.210070314736163333e+00 2.625210401445636421e+01
1.665530612244897971e-02 6.579340311839177780e+00 2.819840984357038849e+01
1.665530612244897971e-02 6.970568245623986137e+00 3.022988122529734412e+01
1.665530612244897971e-02 7.385059802951433383e+00 3.233925587365673238e+01
1.665530612244897971e-02 7.824198310863371475e+00 3.451839370149190245e+01
1.665530612244897971e-02 8.289449353308079083e+00 3.675850064100348646e+01
1.665530612244897971e-02 8.782365662390436256e+00 3.905038602325534924e+01
1.665530612244897971e-02 9.304592300470993393e+00 4.138473915438471806e+01
1.665530612244897971e-02 9.857872150408672596e+00 4.375240938243585731e+01
1.665530612244897971e-02 1.044405173227029060e+01 4.614467407850992942e+01
1.665530612244897971e-02 1.106508736591963959e+01 4.855348050576918695e+01
1.665530612244897971e-02 1.172305170005316732e+01 5.097165026909419794e+01
1.665530612244897971e-02 1.242014062947232311e+01 5.339303853246627085e+01
1.665530612244897971e-02 1.315868062367835556e+01 5.581264399855385250e+01
1.665530612244897971e-02 1.394113649124797227e+01 5.822666931642594079e+01
1.665530612244897971e-02 1.477011960590286321e+01 6.063253474932633935e+01
1.665530612244897971e-02 1.564839662172674295e+01 6.302885034696755895e+01
1.665530612244897971e-02 1.657889870661615817e+01 6.541535341230543565e+01
1.665530612244897971e-02 1.756473132478086896e+01 6.779281874012058040e+01
1.665530612244897971e-02 1.860918460094198679e+01 7.016294903617554723e+01
1.665530612244897971e-02 1.971574430081734519e+01 7.252825226035056971e+01
1.665530612244897971e-02 2.088810346454058120e+01 7.489191155571307945e+01
1.665530612244897971e-02 2.213017473183927919e+01 7.725765210195199018e+01
1.665530612244897971e-02 2.344610340010633465e+01 7.962960781456763470e+01
1.665530612244897971e-02 2.484028125894464623e+01 8.201218941479176294e+01
1.665530612244897971e-02 2.631736124735671112e+01 8.440995409834481222e+01
1.665530612244897971e-02 2.788227298249594455e+01 8.682747588267721994e+01
1.665530612244897971e-02 2.954023921180572643e+01 8.926921473993516543e+01
1.665530612244897971e-02 3.129679324345348590e+01 9.173938184373437821e+01
1.665530612244897971e-02 3.315779741323231633e+01 9.424179769025475650e+01
1.665530612244897971e-02 3.512946264956173792e+01 9.677973952931003510e+01
1.665530612244897971e-02 3.721836920188397357e+01 9.935577451418056683e+01
1.665530612244897971e-02 3.943148860163469038e+01 1.019715753400726612e+02
1.685142857142857276e-02 2.464468037602168149e+00 8.324738035577908590e+00
1.685142857142857276e-02 2.611012933067573094e+00 8.744882706042034215e+00
1.685142857142857276e-02 2.766271841479910787e+00 9.246169190241342761e+00
1.685142857142857276e-02 2.930762925013291831e+00 9.829407344345163722e+00
1.685142857142857276e-02 3.105035157368081666e+00 1.049641464115559586e+01
1.685142857142857276e-02 3.289670155919588890e+00 1.124968991689875075e+01
1.685142857142857276e-02 3.485284122811993068e+00 1.209214219395077095e+01
1.685142857142857276e-02 3.692529901475716692e+00 1.302685142441655053e+01
1.685142857142857276e-02 3.912099155431685737e+00 1.405684736607901009e+01
1.685142857142857276e-02 4.144724676654039541e+00 1.518489934797728935e+01
1.685142857142857276e-02 4.391182831195218128e+00 1.641331456548338608e+01
1.685142857142857276e-02 4.652296150235496697e+00 1.774374636523299387e+01
1.685142857142857276e-02 4.928936075204336298e+00 1.917701700098255557e+01
1.685142857142857276e-02 5.222025866135146188e+00 2.071296161366830901e+01
1.685142857142857276e-02 5.532543682959819797e+00 2.235030163920493251e+01
1.685142857142857276e-02 5.861525850026583662e+00 2.408655634793656120e+01
1.685142857142857276e-02 6.210070314736163333e+00 2.591800065203407044e+01
1.685142857142857276e-02 6.579340311839177780e+00 2.783967563243230003e+01
1.685142857142857276e-02 6.970568245623986137e+00 2.984545550310238937e+01
1.685142857142857276e-02 7.385059802951433383e+00 3.192817116021756974e+01
1.685142857142857276e-02 7.824198310863371475e+00 3.407978641269779274e+01
1.685142857142857276e-02 8.289449353308079083e+00 3.629161892208413320e+01
1.685142857142857276e-02 8.782365662390436256e+00 3.855459429964722773e+01
1.685142857142857276e-02 9.304592300470993393e+00 4.085951918263604199e+01
1.685142857142857276e-02 9.857872150408672596e+00 4.319735778238637636e+01
1.685142857142857276e-02 1.044405173227029060e+01 4.555949652276793671e+01
1.685142857142857276e-02 1.106508736591963959e+01 4.793798291565289560e+01
1.685142857142857276e-02 1.172305170005316732e+01 5.032572750351217650e+01
1.685142857142857276e-02 1.242014062947232311e+01 5.271666114862642161e+01
1.685142857142857276e-02 1.315868062367835556e+01 5.510584370771186968e+01
1.685142857142857276e-02 1.394113649124797227e+01 5.748952375649174940e+01
1.685142857142857276e-02 1.477011960590286321e+01 5.986515215590159755e+01
1.685142857142857276e-02 1.564839662172674295e+01 6.223135463506766740e+01
1.685142857142857276e-02 1.657889870661615817e+01 6.458787009361806497e+01
1.685142857142857276e-02 1.756473132478086896e+01 6.693546200588092177e+01
1.685142857142857276e-02 1.860918460094198679e+01 6.927581024289352740e+01
1.685142857142857276e-02 1.971574430081734519e+01 7.161138997194377964e+01
1.685142857142857276e-02 2.088810346454058120e+01 7.394534322602817156e+01
1.685142857142857276e-02 2.213017473183927919e+01 7.628134742898177478e+01
1.685142857142857276e-02 2.344610340010633465e+01 7.862348376285714835e+01
1.685142857142857276e-02 2.484028125894464623e+01 8.097610688516139987e+01
1.685142857142857276e-02 2.631736124735671112e+01 8.334371622279246594e+01
1.685142857142857276e-02 2.788227298249594455e+01 8.573082793524307021e+01
1.685142857142857276e-02 2.954023921180572643e+01 8.814184567919267010e+01
1.685142857142857276e-02 3.129679324345348590e+01 9.058092753699872901e+01
1.685142857142857276e-02 3.315779741323231633e+01 9.305184591093922108e+01
1.685142857142857276e-02 3.512946264956173792e+01 9.555783686409584732e+01
1.685142857142857276e-02 3.721836920188397357e+01 9.810143536208116188e+01
1.685142857142857276e-02 3.943148860163469038e+01 1.006842932262150043e+02
1.704755102040816234e-02 2.464468037602168149e+00 8.281172960028493790e+00
1.704755102040816234e-02 2.611012933067573094e+00 8.698847436298056124e+00
1.704755102040816234e-02 2.766271841479910787e+00 9.197149181633045956e+00
1.704755102040816234e-02 2.930762925013291831e+00 9.776866240287979792e+00
1.704755102040816234e-02 3.105035157368081666e+00 1.043978508271278294e+01
1.704755102040816234e-02 3.289670155919588890e+00 1.118836595913196064e+01
1.704755102040816234e-02 3.485284122811993068e+00 1.202547304214304802e+01
1.704755102040816234e-02 3.692529901475716692e+00 1.295413639159728270e+01
1.704755102040816234e-02 3.912099155431685737e+00 1.397733208605641231e+01
1.704755102040816234e-02 4.144724676654039541e+00 1.509777337242590534e+01
1.704755102040816234e-02 4.391182831195218128e+00 1.631771053678700056e+01
1.704755102040816234e-02 4.652296150235496697e+00 1.763874099011548324e+01
1.704755102040816234e-02 4.928936075204336298e+00 1.906163405160015856e+01
1.704755102040816234e-02 5.222025866135146188e+00 2.058617714977420121e+01
1.704755102040816234e-02 5.532543682959819797e+00 2.221105157499398430e+01
1.704755102040816234e-02 5.861525850026583662e+00 2.393374638057099091e+01
1.704755102040816234e-02 6.210070314736163333e+00 2.575051843008377972e+01
1.704755102040816234e-02 6.579340311839177780e+00 2.765640488105300676e+01
1.704755102040816234e-02 6.970568245623986137e+00 2.964529165337710381e+01
1.704755102040816234e-02 7.385059802951433383e+00 3.171003787141672348e+01
1.704755102040816234e-02 7.824198310863371475e+00 3.384265224878658529e+01
1.704755102040816234e-02 8.289449353308079083e+00 3.603451336678622141e+01
1.704755102040816234e-02 8.782365662390436256e+00 3.827662228212525974e+01
1.704755102040816234e-02 9.304592300470993393e+00 4.055987334495973329e+01
1.704755102040816234e-02 9.857872150408672596e+00 4.287532784752841053e+01
1.704755102040816234e-02 1.044405173227029060e+01 4.521447530554493710e+01
1.704755102040816234e-02 1.106508736591963959e+01 4.756946873889348382e+01
1.704755102040816234e-02 1.172305170005316732e+01 4.993332301360912595e+01
1.704755102040816234e-02 1.242014062947232311e+01 5.230006874406581119e+01
1.704755102040816234e-02 1.315868062367835556e+01 5.466485798021234643e+01
1.704755102040816234e-02 1.394113649124797227e+01 5.702402148234127566e+01
1.704755102040816234e-02 1.477011960590286321e+01 5.937508045787488697e+01
1.704755102040816234e-02 1.564839662172674295e+01 6.171671796334827320e+01
1.704755102040816234e-02 1.657889870661615817e+01 6.404871665399785741e+01
1.704755102040816234e-02 1.756473132478086896e+01 6.637187020584809716e+01
1.704755102040816234e-02 1.860918460094198679e+01 6.868787564364397724e+01
1.704755102040816234e-02 1.971574430081734519e+01 7.099921313939640299e+01
1.704755102040816234e-02 2.088810346454058120e+01 7.330901877761736785e+01
1.704755102040816234e-02 2.213017473183927919e+01 7.562095448400384612e+01
1.704755102040816234e-02 2.344610340010633465e+01 7.793907792845665483e+01
1.704755102040816234e-02 2.484028125894464623e+01 8.026771385111933910e+01
1.704755102040816234e-02 2.631736124735671112e+01 8.261132699742815078e+01
1.704755102040816234e-02 2.788227298249594455e+01 8.497439573161788928e+01
1.704755102040816234e-02 2.954023921180572643e+01 8.736128445388726504e+01
1.704755102040816234e-02 3.129679324345348590e+01 8.977611219072889526e+01
1.704755102040816234e-02 3.315779741323231633e+01 9.222261417835655095e+01
1.704755102040816234e-02 3.512946264956173792e+01 9.470399294602296436e+01
1.704755102040816234e-02 3.721836920188397357e+01 9.722275538339195577e+01
1.704755102040816234e-02 3.943148860163469038e+01 9.978053263208929025e+01
1.724367346938775539e-02 2.464468037602168149e+00 8.593561937739719880e+00
1.724367346938775539e-02 2.611012933067573094e+00 9.023256833983886338e+00
1.724367346938775539e-02 2.766271841479910787e+00 9.535388043772803357e+00
1.724367346938775539e-02 2.930762925013291831e+00 1.013053513402363848e+01
1.724367346938775539e-02 3.105035157368081666e+00 1.081026128998243152e+01
1.724367346938775539e-02 3.289670155919588890e+00 1.157677547735063150e+01
1.724367346938775539e-02 3.485284122811993068e+00 1.243265155255772747e+01
1.724367346938775539e-02 3.692529901475716692e+00 1.338058140325055767e+01
1.724367346938775539e-02 3.912099155431685737e+00 1.442314876173194982e+01
1.724367346938775539e-02 4.144724676654039541e+00 1.556261701456461921e+01
1.724367346938775539e-02 4.391182831195218128e+00 1.680072927129302940e+01
1.724367346938775539e-02 4.652296150235496697e+00 1.813852273605886367e+01
1.724367346938775539e-02 4.928936075204336298e+00 1.957616229390844609e+01
1.724367346938775539e-02 5.222025866135146188e+00 2.111280022259827049e+01
1.724367346938775539e-02 5.532543682959819797e+00 2.274647000493167681e+01
1.724367346938775539e-02 5.861525850026583662e+00 2.447402224610328858e+01
1.724367346938775539e-02 6.210070314736163333e+00 2.629110962724382361e+01
1.724367346938775539e-02 6.579340311839177780e+00 2.819222567057273210e+01
1.724367346938775539e-02 6.970568245623986137e+00 3.017079900078472576e+01
1.724367346938775539e-02 7.385059802951433383e+00 3.221934104976810431e+01
1.724367346938775539e-02 7.824198310863371475e+00 3.432964117803318516e+01
1.724367346938775539e-02 8.289449353308079083e+00 3.649299945886711072e+01
1.724367346938775539e-02 8.782365662390436256e+00 3.870048437063789493e+01
1.724367346938775539e-02 9.304592300470993393e+00 4.094320076486110338e+01
1.724367346938775539e-02 9.857872150408672596e+00 4.321255296315329275e+01
1.724367346938775539e-02 1.044405173227029060e+01 4.550048872784358167e+01
1.724367346938775539e-02 1.106508736591963959e+01 4.779971199083923494e+01
1.724367346938775539e-02 1.172305170005316732e+01 5.010385529073906952e+01
1.724367346938775539e-02 1.242014062947232311e+01 5.240760643703569599e+01
1.724367346938775539e-02 1.315868062367835556e+01 5.470678754826093382e+01
1.724367346938775539e-02 1.394113649124797227e+01 5.699838790332728422e+01
1.724367346938775539e-02 1.477011960590286321e+01 5.928055470868902432e+01
1.724367346938775539e-02 1.564839662172674295e+01 6.155254775130202205e+01
1.724367346938775539e-02 1.657889870661615817e+01 6.381466493677608298e+01
1.724367346938775539e-02 1.756473132478086896e+01 6.606814596516805693e+01
1.724367346938775539e-02 1.860918460094198679e+01 6.831506100578043572e+01
1.724367346938775539e-02 1.971574430081734519e+01 7.055819036480784234e+01
1.724367346938775539e-02 2.088810346454058120e+01 7.280089996811719288e+01
1.724367346938775539e-02 2.213017473183927919e+01 7.504701616063992731e+01
1.724367346938775539e-02 2.344610340010633465e+01 7.730070197806571741e+01
1.724367346938775539e-02 2.484028125894464623e+01 7.956633576527268303e+01
1.724367346938775539e-02 2.631736124735671112e+01 8.184839185634388059e+01
1.724367346938775539e-02 2.788227298249594455e+01 8.415132202461801114e+01
1.724367346938775539e-02 2.954023921180572643e+01 8.647943557315055330e+01
1.724367346938775539e-02 3.129679324345348590e+01 8.883677527525964024e+01
1.724367346938775539e-02 3.315779741323231633e+01 9.122698590502692184e+01
1.724367346938775539e-02 3.512946264956173792e+01 9.365317184720926491e+01
1.724367346938775539e-02 3.721836920188397357e+01 9.611774029860315238e+01
1.724367346938775539e-02 3.943148860163469038e+01 9.862222695666409322e+01
1.743979591836734497e-02 2.464468037602168149e+00 9.377586901482780846e+00
1.743979591836734497e-02 2.611012933067573094e+00 9.837608512221075685e+00
1.743979591836734497e-02 2.766271841479910787e+00 1.038469163207747847e+01
1.743979591836734497e-02 2.930762925013291831e+00 1.101892763534199737e+01
1.743979591836734497e-02 3.105035157368081666e+00 1.174136627293535717e+01
1.743979591836734497e-02 3.289670155919588890e+00 1.255364763908565529e+01
1.743979591836734497e-02 3.485284122811993068e+00 1.345769693147411417e+01
1.743979591836734497e-02 3.692529901475716692e+00 1.445545908356821663e+01
1.743979591836734497e-02 3.912099155431685737e+00 1.554866046074663188e+01
1.743979591836734497e-02 4.144724676654039541e+00 1.673859183314105081e+01
1.743979591836734497e-02 4.391182831195218128e+00 1.802591189724552123e+01
1.743979591836734497e-02 4.652296150235496697e+00 1.941047427970124417e+01
1.743979591836734497e-02 4.928936075204336298e+00 2.089118345508298447e+01
1.743979591836734497e-02 5.222025866135146188e+00 2.246588639795461972e+01
1.743979591836734497e-02 5.532543682959819797e+00 2.413130704419072714e+01
1.743979591836734497e-02 5.861525850026583662e+00 2.588302973950268182e+01
1.743979591836734497e-02 6.210070314736163333e+00 2.771553585642758577e+01
1.743979591836734497e-02 6.579340311839177780e+00 2.962229483060168889e+01
1.743979591836734497e-02 6.970568245623986137e+00 3.159590729840027024e+01
1.743979591836734497e-02 7.385059802951433383e+00 3.362829421952117315e+01
1.743979591836734497e-02 7.824198310863371475e+00 3.571092231327422439e+01
1.743979591836734497e-02 8.289449353308079083e+00 3.783505329331176625e+01
1.743979591836734497e-02 8.782365662390436256e+00 3.999200263401061051e+01
1.743979591836734497e-02 9.304592300470993393e+00 4.217339317128767817e+01
1.743979591836734497e-02 9.857872150408672596e+00 4.437138976717098870e+01
1.743979591836734497e-02 1.044405173227029060e+01 4.657890339260005419e+01
1.743979591836734497e-02 1.106508736591963959e+01 4.878975599028872523e+01
1.743979591836734497e-02 1.172305170005316732e+01 5.099880095843391814e+01
1.743979591836734497e-02 1.242014062947232311e+01 5.320199761689557505e+01
1.743979591836734497e-02 1.315868062367835556e+01 5.539644120049577225e+01
1.743979591836734497e-02 1.394113649124797227e+01 5.758035248913196114e+01
1.743979591836734497e-02 1.477011960590286321e+01 5.975303297430214400e+01
1.743979591836734497e-02 1.564839662172674295e+01 6.191479244015664563e+01
1.743979591836734497e-02 1.657889870661615817e+01 6.406685606754939499e+01
1.743979591836734497e-02 1.756473132478086896e+01 6.621125778234696213e+01
1.743979591836734497e-02 1.860918460094198679e+01 6.835072572823662540e+01
1.743979591836734497e-02 1.971574430081734519e+01 7.048856461673250351e+01
1.743979591836734497e-02 2.088810346454058120e+01 7.262853844225170974e+01
1.743979591836734497e-02 2.213017473183927919e+01 7.477475576689474224e+01
1.743979591836734497e-02 2.344610340010633465e+01 7.693155856228165135e+01
1.743979591836734497e-02 2.484028125894464623e+01 7.910341449649186529e+01
1.743979591836734497e-02 2.631736124735671112e+01 8.129481159868905138e+01
1.743979591836734497e-02 2.788227298249594455e+01 8.351015343044694816e+01
1.743979591836734497e-02 2.954023921180572643e+01 8.575365224054310431e+01
1.743979591836734497e-02 3.129679324345348590e+01 8.802921707902568471e+01
1.743979591836734497e-02 3.315779741323231633e+01 9.034033350622638636e+01
1.743979591836734497e-02 3.512946264956173792e+01 9.268993138104748652e+01
1.743979591836734497e-02 3.721836920188397357e+01 9.508023730530536000e+01
1.743979591836734497e-02 3.943148860163469038e+01 9.751260872748770225e+01
1.763591836734693802e-02 2.464468037602168149e+00 1.033497801674740479e+01
1.763591836734693802e-02 2.611012933067573094e+00 1.083157811998269970e+01
1.763591836734693802e-02 2.766271841479910787e+00 1.142079343074122377e+01
1.763591836734693802e-02 2.930762925013291831e+00 1.210213198913226762e+01
1.763591836734693802e-02 3.105035157368081666e+00 1.287603866147703435e+01
1.763591836734693802e-02 3.289670155919588890e+00 1.374349446343148884e+01
1.763591836734693802e-02 3.485284122811993068e+00 1.470568632943296628e+01
1.763591836734693802e-02 3.692529901475716692e+00 1.576372431420852216e+01
1.763591836734693802e-02 3.912099155431685737e+00 1.691839386316454252e+01
1.763591836734693802e-02 4.144724676654039541e+00 1.816993807599945399e+01
1.763591836734693802e-02 4.391182831195218128e+00 1.951786994146518595e+01
1.763591836734693802e-02 4.652296150235496697e+00 2.096081790596810634e+01
1.763591836734693802e-02 4.928936075204336298e+00 2.249641010545063935e+01
1.763591836734693802e-02 5.222025866135146188e+00 2.412120323619456030e+01
1.763591836734693802e-02 5.532543682959819797e+00 2.583066142311481173e+01
1.763591836734693802e-02 5.861525850026583662e+00 2.761918866260711170e+01
1.763591836734693802e-02 6.210070314736163333e+00 2.948021566472252530e+01
1.763591836734693802e-02 6.579340311839177780e+00 3.140633850656836046e+01
1.763591836734693802e-02 6.970568245623986137e+00 3.338950284954640324e+01
1.763591836734693802e-02 7.385059802951433383e+00 3.542122404041979422e+01
1.763591836734693802e-02 7.824198310863371475e+00 3.749283067363093380e+01
1.763591836734693802e-02 8.289449353308079083e+00 3.959571751693738406e+01
1.763591836734693802e-02 8.782365662390436256e+00 4.172159331945110239e+01
1.763591836734693802e-02 9.304592300470993393e+00 4.386270996556793023e+01
1.763591836734693802e-02 9.857872150408672596e+00 4.601206155395161801e+01
1.763591836734693802e-02 1.044405173227029060e+01 4.816354495648010925e+01
1.763591836734693802e-02 1.106508736591963959e+01 5.031207684452121498e+01
1.763591836734693802e-02 1.172305170005316732e+01 5.245366563752170919e+01
1.763591836734693802e-02 1.242014062947232311e+01 5.458543995973530372e+01
1.763591836734693802e-02 1.315868062367835556e+01 5.670563771123229202e+01
1.763591836734693802e-02 1.394113649124797227e+01 5.881356161640348290e+01
1.763591836734693802e-02 1.477011960590286321e+01 6.090950807307448400e+01
1.763591836734693802e-02 1.564839662172674295e+01 6.299467635172577218e+01
1.763591836734693802e-02 1.657889870661615817e+01 6.507106481669778475e+01
1.763591836734693802e-02 1.756473132478086896e+01 6.714136002143459336e+01
1.763591836734693802e-02 1.860918460094198679e+01 6.920882343261183678e+01
1.763591836734693802e-02 1.971574430081734519e+01 7.127717931012325892e+01
1.763591836734693802e-02 2.088810346454058120e+01 7.335050602778031248e+01
1.763591836734693802e-02 2.213017473183927919e+01 7.543313194520631271e+01
1.763591836734693802e-02 2.344610340010633465e+01 7.752953588427880049e+01
1.763591836734693802e-02 2.484028125894464623e+01 7.964425134639752457e+01
1.763591836734693802e-02 2.631736124735671112e+01 8.178177283370997941e+01
1.763591836734693802e-02 2.788227298249594455e+01 8.394646200152944004e+01
1.763591836734693802e-02 2.954023921180572643e+01 8.614245086151265696e+01
1.763591836734693802e-02 3.129679324345348590e+01 8.837353887220419324e+01
1.763591836734693802e-02 3.315779741323231633e+01 9.064308050483694501e+01
1.763591836734693802e-02 3.512946264956173792e+01 9.295385978793898119e+01
1.763591836734693802e-02 3.721836920188397357e+01 9.530794847267668501e+01
1.763591836734693802e-02 3.943148860163469038e+01 9.770654491596131663e+01
1.783204081632653107e-02 2.464468037602168149e+00 1.108450312708347596e+01
1.783204081632653107e-02 2.611012933067573094e+00 1.161045277045140445e+01
1.783204081632653107e-02 2.766271841479910787e+00 1.223362279181123391e+01
1.783204081632653107e-02 2.930762925013291831e+00 1.295312619089081885e+01
1.783204081632653107e-02 3.105035157368081666e+00 1.376901163731887578e+01
1.783204081632653107e-02 3.289670155919588890e+00 1.468183882403490514e+01
1.783204081632653107e-02 3.485284122811993068e+00 1.569233031445392257e+01
1.783204081632653107e-02 3.692529901475716692e+00 1.680107651860838303e+01
1.783204081632653107e-02 3.912099155431685737e+00 1.800828148485668834e+01
1.783204081632653107e-02 4.144724676654039541e+00 1.931354466396231828e+01
1.783204081632653107e-02 4.391182831195218128e+00 2.071567883989175129e+01
1.783204081632653107e-02 4.652296150235496697e+00 2.221256760922815232e+01
1.783204081632653107e-02 4.928936075204336298e+00 2.380106740652063380e+01
1.783204081632653107e-02 5.222025866135146188e+00 2.547695925788563187e+01
1.783204081632653107e-02 5.532543682959819797e+00 2.723495432111418424e+01
1.783204081632653107e-02 5.861525850026583662e+00 2.906875501652590543e+01
1.783204081632653107e-02 6.210070314736163333e+00 3.097117044875839298e+01
1.783204081632653107e-02 6.579340311839177780e+00 3.293428125288009056e+01
1.783204081632653107e-02 6.970568245623986137e+00 3.494964543403295920e+01
1.783204081632653107e-02 7.385059802951433383e+00 3.700853369297870898e+01
1.783204081632653107e-02 7.824198310863371475e+00 3.910218056975774203e+01
1.783204081632653107e-02 8.289449353308079083e+00 4.122203679561526712e+01
1.783204081632653107e-02 8.782365662390436256e+00 4.336000864122716081e+01
1.783204081632653107e-02 9.304592300470993393e+00 4.550867171182474635e+01
1.783204081632653107e-02 9.857872150408672596e+00 4.766144931571494681e+01
1.783204081632653107e-02 1.044405173227029060e+01 4.981274884792127011e+01
1.783204081632653107e-02 1.106508736591963959e+01 5.195805316039248112e+01
1.783204081632653107e-02 1.172305170005316732e+01 5.409396723169075472e+01
1.783204081632653107e-02 1.242014062947232311e+01 5.621822328011549530e+01
1.783204081632653107e-02 1.315868062367835556e+01 5.832964957780525594e+01
1.783204081632653107e-02 1.394113649124797227e+01 6.042810953576405808e+01
1.783204081632653107e-02 1.477011960590286321e+01 6.251441816650204686e+01
1.783204081632653107e-02 1.564839662172674295e+01 6.459024289837344668e+01
1.783204081632653107e-02 1.657889870661615817e+01 6.665799506687709197e+01
1.783204081632653107e-02 1.756473132478086896e+01 6.872071741116654664e+01
1.783204081632653107e-02 1.860918460094198679e+01 7.078197171658177922e+01
1.783204081632653107e-02 1.971574430081734519e+01 7.284572949755103366e+01
1.783204081632653107e-02 2.088810346454058120e+01 7.491626740719533473e+01
1.783204081632653107e-02 2.213017473183927919e+01 7.699806795347939214e+01
1.783204081632653107e-02 2.344610340010633465e+01 7.909572512976470193e+01
1.783204081632653107e-02 2.484028125894464623e+01 8.121385374001953039e+01
1.783204081632653107e-02 2.631736124735671112e+01 8.335700051052872084e+01
1.783204081632653107e-02 2.788227298249594455e+01 8.552955451853098623e+01
1.783204081632653107e-02 2.954023921180572643e+01 8.773565402218326881e+01
1.783204081632653107e-02 3.129679324345348590e+01 8.997908644173003267e+01
1.783204081632653107e-02 3.315779741323231633e+01 9.226317802950396185e+01
1.783204081632653107e-02 3.512946264956173792e+01 9.459066970885967862e+01
1.783204081632653107e-02 3.721836920188397357e+01 9.696357572073335973e+01
1.783204081632653107e-02 3.943148860163469038e+01 9.938302218883919181e+01
1.802816326530612065e-02 2.464468037602168149e+00 1.165368141658287193e+01
1.802816326530612065e-02 2.611012933067573094e+00 1.220264729205024778e+01
1.802816326530612065e-02 2.766271841479910787e+00 1.285257143784071943e+01
1.802816326530612065e-02 2.930762925013291831e+00 1.360231341158742424e+01
1.802816326530612065e-02 3.105035157368081666e+00 1.445167763500233882e+01
1.802816326530612065e-02 3.289670155919588890e+00 1.540097059238739341e+01
1.802816326530612065e-02 3.485284122811993068e+00 1.645063903604669164e+01
1.802816326530612065e-02 3.692529901475716692e+00 1.760096537670093042e+01
1.802816326530612065e-02 3.912099155431685737e+00 1.885180781635091307e+01
1.802816326530612065e-02 4.144724676654039541e+00 2.020238041218177472e+01
1.802816326530612065e-02 4.391182831195218128e+00 2.165107331657312173e+01
1.802816326530612065e-02 4.652296150235496697e+00 2.319531652288459256e+01
1.802816326530612065e-02 4.928936075204336298e+00 2.483149186086681581e+01
1.802816326530612065e-02 5.222025866135146188e+00 2.655489790327145272e+01
1.802816326530612065e-02 5.532543682959819797e+00 2.835977103028938018e+01
1.802816326530612065e-02 5.861525850026583662e+00 3.023936337983271372e+01
1.802816326530612065e-02 6.210070314736163333e+00 3.218607512012517446e+01
1.802816326530612065e-02 6.579340311839177780e+00 3.419163484656954921e+01
1.802816326530612065e-02 6.970568245623986137e+00 3.624731841810506694e+01
1.802816326530612065e-02 7.385059802951433383e+00 3.834419369515507015e+01
1.802816326530612065e-02 7.824198310863371475e+00 4.047337682623553690e+01
1.802816326530612065e-02 8.289449353308079083e+00 4.262628520787485797e+01
1.802816326530612065e-02 8.782365662390436256e+00 4.479487307478162705e+01
1.802816326530612065e-02 9.304592300470993393e+00 4.697183772853910710e+01
1.802816326530612065e-02 9.857872150408672596e+00 4.915078738286858595e+01
1.802816326530612065e-02 1.044405173227029060e+01 5.132636508803192044e+01
1.802816326530612065e-02 1.106508736591963959e+01 5.349432676473544745e+01
1.802816326530612065e-02 1.172305170005316732e+01 5.565157464055779712e+01
1.802816326530612065e-02 1.242014062947232311e+01 5.779615004668340816e+01
1.802816326530612065e-02 1.315868062367835556e+01 5.992719142906474161e+01
1.802816326530612065e-02 1.394113649124797227e+01 6.204486450837454470e+01
1.802816326530612065e-02 1.477011960590286321e+01 6.415027184257577630e+01
1.802816326530612065e-02 1.564839662172674295e+01 6.624534873139647573e+01
1.802816326530612065e-02 1.657889870661615817e+01 6.833275161708537837e+01
1.802816326530612065e-02 1.756473132478086896e+01 7.041574405037300721e+01
1.802816326530612065e-02 1.860918460094198679e+01 7.249808405783855392e+01
1.802816326530612065e-02 1.971574430081734519e+01 7.458391549001255783e+01
1.802816326530612065e-02 2.088810346454058120e+01 7.667766473631273527e+01
1.802816326530612065e-02 2.213017473183927919e+01 7.878394311698848185e+01
1.802816326530612065e-02 2.344610340010633465e+01 8.090745432858143715e+01
1.802816326530612065e-02 2.484028125894464623e+01 8.305290553169302825e+01
1.802816326530612065e-02 2.631736124735671112e+01 8.522492001866389444e+01
1.802816326530612065e-02 2.788227298249594455e+01 8.742794886943396193e+01
1.802816326530612065e-02 2.954023921180572643e+01 8.966617858375587957e+01
1.802816326530612065e-02 3.129679324345348590e+01 9.194343136334202882e+01
1.802816326530612065e-02 3.315779741323231633e+01 9.426305452026413434e+01
1.802816326530612065e-02 3.512946264956173792e+01 9.662779544225031714e+01
1.802816326530612065e-02 3.721836920188397357e+01 9.903965871531300991e+01
1.802816326530612065e-02 3.943148860163469038e+01 1.014997424901534657e+02
1.822428571428571370e-02 2.464468037602168149e+00 1.228845139223040306e+01
1.822428571428571370e-02 2.611012933067573094e+00 1.286147969130553115e+01
1.822428571428571370e-02 2.766271841479910787e+00 1.353914270800298247e+01
1.822428571428571370e-02 2.930762925013291831e+00 1.431994278218617289e+01
1.822428571428571370e-02 3.105035157368081666e+00 1.520332481369397293e+01
1.822428571428571370e-02 3.289670155919588890e+00 1.618921538399895965e+01
1.822428571428571370e-02 3.485284122811993068e+00 1.727764816179287877e+01
1.822428571428571370e-02 3.692529901475716692e+00 1.846845149858602042e+01
1.822428571428571370e-02 3.912099155431685737e+00 1.976098575066195551e+01
1.822428571428571370e-02 4.144724676654039541e+00 2.115392556891893960e+01
1.822428571428571370e-02 4.391182831195218128e+00 2.264508737081062506e+01
1.822428571428571370e-02 4.652296150235496697e+00 2.423130507493987551e+01
1.822428571428571370e-02 4.928936075204336298e+00 2.590835827446137074e+01
1.822428571428571370e-02 5.222025866135146188e+00 2.767095657243617524e+01
1.822428571428571370e-02 5.532543682959819797e+00 2.951278202517117322e+01
1.822428571428571370e-02 5.861525850026583662e+00 3.142658883413063009e+01
1.822428571428571370e-02 6.210070314736163333e+00 3.340435598599999878e+01
1.822428571428571370e-02 6.579340311839177780e+00 3.543748493860288562e+01
1.822428571428571370e-02 6.970568245623986137e+00 3.751703119454617763e+01
1.822428571428571370e-02 7.385059802951433383e+00 3.963395616233766106e+01
1.822428571428571370e-02 7.824198310863371475e+00 4.177938442938972230e+01
1.822428571428571370e-02 8.289449353308079083e+00 4.394485164216505524e+01
1.822428571428571370e-02 8.782365662390436256e+00 4.612252958386395107e+01
1.822428571428571370e-02 9.304592300470993393e+00 4.830541754791720876e+01
1.822428571428571370e-02 9.857872150408672596e+00 5.048749237188644656e+01
1.822428571428571370e-02 1.044405173227029060e+01 5.266381309448392045e+01
1.822428571428571370e-02 1.106508736591963959e+01 5.483057970506875733e+01
1.822428571428571370e-02 1.172305170005316732e+01 5.698514851538855197e+01
1.822428571428571370e-02 1.242014062947232311e+01 5.912600905356138981e+01
1.822428571428571370e-02 1.315868062367835556e+01 6.125272894257810208e+01
1.822428571428571370e-02 1.394113649124797227e+01 6.336587397938234290e+01
1.822428571428571370e-02 1.477011960590286321e+01 6.546691066642044632e+01
1.822428571428571370e-02 1.564839662172674295e+01 6.755809791309111745e+01
1.822428571428571370e-02 1.657889870661615817e+01 6.964237369065695304e+01
1.822428571428571370e-02 1.756473132478086896e+01 7.172324125722430210e+01
1.822428571428571370e-02 1.860918460094198679e+01 7.380465831203540006e+01
1.822428571428571370e-02 1.971574430081734519e+01 7.589093119968821100e+01
1.822428571428571370e-02 2.088810346454058120e+01 7.798661513830832348e+01
1.822428571428571370e-02 2.213017473183927919e+01 8.009642043186342164e+01
1.822428571428571370e-02 2.344610340010633465e+01 8.222512376029494874e+01
1.822428571428571370e-02 2.484028125894464623e+01 8.437748291818081725e+01
1.822428571428571370e-02 2.631736124735671112e+01 8.655815277909177041e+01
1.822428571428571370e-02 2.788227298249594455e+01 8.877159978156934983e+01
1.822428571428571370e-02 2.954023921180572643e+01 9.102201185048319587e+01
1.822428571428571370e-02 3.129679324345348590e+01 9.331320038131204342e+01
1.822428571428571370e-02 3.315779741323231633e+01 9.564849073796239054e+01
1.822428571428571370e-02 3.512946264956173792e+01 9.803059768342319558e+01
1.822428571428571370e-02 3.721836920188397357e+01 1.004614823432247732e+02
1.822428571428571370e-02 3.943148860163469038e+01 1.029421877979346363e+02
1.842040816326530328e-02 2.464468037602168149e+00 1.317353126011295039e+01
1.842040816326530328e-02 2.611012933067573094e+00 1.377660599174875422e+01
1.842040816326530328e-02 2.766271841479910787e+00 1.448838703868259081e+01
1.842040816326530328e-02 2.930762925013291831e+00 1.530672959214104445e+01
1.842040816326530328e-02 3.105035157368081666e+00 1.623040511891269233e+01
1.842040816326530328e-02 3.289670155919588890e+00 1.725862086879955370e+01
1.842040816326530328e-02 3.485284122811993068e+00 1.839063349894439625e+01
1.842040816326530328e-02 3.692529901475716692e+00 1.962543276404039361e+01
1.842040816326530328e-02 3.912099155431685737e+00 2.096148293256897333e+01
1.842040816326530328e-02 4.144724676654039541e+00 2.239651715736926363e+01
1.842040816326530328e-02 4.391182831195218128e+00 2.392738466009375387e+01
1.842040816326530328e-02 4.652296150235496697e+00 2.554995294952053797e+01
1.842040816326530328e-02 4.928936075204336298e+00 2.725906778640712602e+01
1.842040816326530328e-02 5.222025866135146188e+00 2.904857254710947245e+01
1.842040816326530328e-02 5.532543682959819797e+00 3.091138635658564837e+01
1.842040816326530328e-02 5.861525850026583662e+00 3.283963726028780172e+01
1.842040816326530328e-02 6.210070314736163333e+00 3.482484325981218376e+01
1.842040816326530328e-02 6.579340311839177780e+00 3.685813076410451572e+01
1.842040816326530328e-02 6.970568245623986137e+00 3.893047739761665582e+01
1.842040816326530328e-02 7.385059802951433383e+00 4.103296455299591372e+01
1.842040816326530328e-02 7.824198310863371475e+00 4.315702481194456652e+01
1.842040816326530328e-02 8.289449353308079083e+00 4.529467042042508496e+01
1.842040816326530328e-02 8.782365662390436256e+00 4.743869123447944247e+01
1.842040816326530328e-02 9.304592300470993393e+00 4.958281363429356503e+01
1.842040816326530328e-02 9.857872150408672596e+00 5.172181542801850895e+01
1.842040816326530328e-02 1.044405173227029060e+01 5.385159530752736856e+01
1.842040816326530328e-02 1.106508736591963959e+01 5.596919860178349637e+01
1.842040816326530328e-02 1.172305170005316732e+01 5.807280362650439542e+01
1.842040816326530328e-02 1.242014062947232311e+01 6.016167470123765071e+01
1.842040816326530328e-02 1.315868062367835556e+01 6.223608886711415522e+01
1.842040816326530328e-02 1.394113649124797227e+01 6.429724355906569144e+01
1.842040816326530328e-02 1.477011960590286321e+01 6.634715209979223971e+01
1.842040816326530328e-02 1.564839662172674295e+01 6.838853305556797579e+01
1.842040816326530328e-02 1.657889870661615817e+01 7.042469839453701752e+01
1.842040816326530328e-02 1.756473132478086896e+01 7.245944416570182511e+01
1.842040816326530328e-02 1.860918460094198679e+01 7.449694618910079669e+01
1.842040816326530328e-02 1.971574430081734519e+01 7.654166209684602507e+01
1.842040816326530328e-02 2.088810346454058120e+01 7.859824003911957391e+01
1.842040816326530328e-02 2.213017473183927919e+01 8.067143348914720491e+01
1.842040816326530328e-02 2.344610340010633465e+01 8.276602084603456433e+01
1.842040816326530328e-02 2.484028125894464623e+01 8.488672793051991050e+01
1.842040816326530328e-02 2.631736124735671112e+01 8.703815097660995548e+01
1.842040816326530328e-02 2.788227298249594455e+01 8.922467732265701557e+01
1.842040816326530328e-02 2.954023921180572643e+01 9.145040068587184123e+01
1.842040816326530328e-02 3.129679324345348590e+01 9.371902766334467572e+01
1.842040816326530328e-02 3.315779741323231633e+01 9.603377195635634678e+01
1.842040816326530328e-02 3.512946264956173792e+01 9.839723280235388359e+01
1.842040816326530328e-02 3.721836920188397357e+01 1.008112542896458592e+02
1.842040816326530328e-02 3.943148860163469038e+01 1.032767627298320861e+02
1.861653061224489633e-02 2.464468037602168149e+00 1.419196489640086156e+01
1.861653061224489633e-02 2.611012933067573094e+00 1.482663062191709713e+01
1.861653061224489633e-02 2.766271841479910787e+00 1.557384280996099690e+01
1.861653061224489633e-02 2.930762925013291831e+00 1.643062175498288013e+01
1.861653061224489633e-02 3.105035157368081666e+00 1.739486539755069217e+01
1.861653061224489633e-02 3.289670155919588890e+00 1.846485308175935813e+01
1.861653061224489633e-02 3.485284122811993068e+00 1.963885262413898758e+01
1.861653061224489633e-02 3.692529901475716692e+00 2.091480679596682535e+01
1.861653061224489633e-02 3.912099155431685737e+00 2.229008686022745067e+01
1.861653061224489633e-02 4.144724676654039541e+00 2.376130799940194649e+01
1.861653061224489633e-02 4.391182831195218128e+00 2.532420554663525181e+01
1.861653061224489633e-02 4.652296150235496697e+00 2.697357261964351949e+01
1.861653061224489633e-02 4.928936075204336298e+00 2.870325955474157809e+01
1.861653061224489633e-02 5.222025866135146188e+00 3.050623388186431839e+01
1.861653061224489633e-02 5.532543682959819797e+00 3.237469692508006602e+01
1.861653061224489633e-02 5.861525850026583662e+00 3.430024995978556035e+01
1.861653061224489633e-02 6.210070314736163333e+00 3.627409973942143040e+01
1.861653061224489633e-02 6.579340311839177780e+00 3.828729062934208827e+01
1.861653061224489633e-02 6.970568245623986137e+00 4.033094897016318470e+01
1.861653061224489633e-02 7.385059802951433383e+00 4.239652490042375632e+01
1.861653061224489633e-02 7.824198310863371475e+00 4.447601776917830563e+01
1.861653061224489633e-02 8.289449353308079083e+00 4.656217333766319655e+01
1.861653061224489633e-02 8.782365662390436256e+00 4.864864391703903124e+01
1.861653061224489633e-02 9.304592300470993393e+00 5.073010602620510667e+01
1.861653061224489633e-02 9.857872150408672596e+00 5.280233366164605258e+01
1.861653061224489633e-02 1.044405173227029060e+01 5.486222847362159172e+01
1.861653061224489633e-02 1.106508736591963959e+01 5.690781075619301532e+01
1.861653061224489633e-02 1.172305170005316732e+01 5.893817701820479726e+01
1.861653061224489633e-02 1.242014062947232311e+01 6.095343096379735925e+01
1.861653061224489633e-02 1.315868062367835556e+01 6.295459503014870961e+01
1.861653061224489633e-02 1.394113649124797227e+01 6.494350933234302659e+01
1.861653061224489633e-02 1.477011960590286321e+01 6.692272411174312197e+01
1.861653061224489633e-02 1.564839662172674295e+01 6.889539074199990409e+01
1.861653061224489633e-02 1.657889870661615817e+01 7.086515516638699808e+01
1.861653061224489633e-02 1.756473132478086896e+01 7.283605644225725939e+01
1.861653061224489633e-02 1.860918460094198679e+01 7.481243193890803411e+01
1.861653061224489633e-02 1.971574430081734519e+01 7.679882972600594826e+01
1.861653061224489633e-02 2.088810346454058120e+01 7.879992782413472696e+01
1.861653061224489633e-02 2.213017473183927919e+01 8.082045926831165161e+01
1.861653061224489633e-02 2.344610340010633465e+01 8.286514134629621253e+01
1.861653061224489633e-02 2.484028125894464623e+01 8.493860689539583575e+01
1.861653061224489633e-02 2.631736124735671112e+01 8.704533515181260839e+01
1.861653061224489633e-02 2.788227298249594455e+01 8.918957932644288178e+01
1.861653061224489633e-02 2.954023921180572643e+01 9.137528781960395463e+01
1.861653061224489633e-02 3.129679324345348590e+01 9.360601578618654628e+01
1.861653061224489633e-02 3.315779741323231633e+01 9.588482364145414749e+01
1.861653061224489633e-02 3.512946264956173792e+01 9.821415909846139414e+01
1.861653061224489633e-02 3.721836920188397357e+01 1.005957195226613976e+02
1.861653061224489633e-02 3.943148860163469038e+01 1.030302918859025851e+02
1.881265306122448938e-02 2.464468037602168149e+00 1.505547374693812124e+01
1.881265306122448938e-02 2.611012933067573094e+00 1.571552097426009098e+01
1.881265306122448938e-02 2.766271841479910787e+00 1.649101169739856232e+01
1.881265306122448938e-02 2.930762925013291831e+00 1.737824211754225345e+01
1.881265306122448938e-02 3.105035157368081666e+00 1.837435684267691016e+01
1.881265306122448938e-02 3.289670155919588890e+00 1.947684360042583407e+01
1.881265306122448938e-02 3.485284122811993068e+00 2.068313887646269933e+01
1.881265306122448938e-02 3.692529901475716692e+00 2.199032058355651031e+01
1.881265306122448938e-02 3.912099155431685737e+00 2.339487513050806555e+01
1.881265306122448938e-02 4.144724676654039541e+00 2.489253305463408950e+01
1.881265306122448938e-02 4.391182831195218128e+00 2.647817095818549760e+01
1.881265306122448938e-02 4.652296150235496697e+00 2.814577864090582793e+01
1.881265306122448938e-02 4.928936075204336298e+00 2.988848963622202248e+01
1.881265306122448938e-02 5.222025866135146188e+00 3.169867136720416667e+01
1.881265306122448938e-02 5.532543682959819797e+00 3.356806837960728984e+01
1.881265306122448938e-02 5.861525850026583662e+00 3.548798913974137292e+01
1.881265306122448938e-02 6.210070314736163333e+00 3.744952424409786573e+01
1.881265306122448938e-02 6.579340311839177780e+00 3.944378203874696709e+01
1.881265306122448938e-02 6.970568245623986137e+00 4.146212691402039496e+01
1.881265306122448938e-02 7.385059802951433383e+00 4.349640606433055723e+01
1.881265306122448938e-02 7.824198310863371475e+00 4.553915222622784142e+01
1.881265306122448938e-02 8.289449353308079083e+00 4.758375259581197270e+01
1.881265306122448938e-02 8.782365662390436256e+00 4.962457742208047051e+01
1.881265306122448938e-02 9.304592300470993393e+00 5.165706526614656724e+01
1.881265306122448938e-02 9.857872150408672596e+00 5.367776521748911733e+01
1.881265306122448938e-02 1.044405173227029060e+01 5.568433915495085529e+01
1.881265306122448938e-02 1.106508736591963959e+01 5.767552923129047571e+01
1.881265306122448938e-02 1.172305170005316732e+01 5.965109706523270461e+01
1.881265306122448938e-02 1.242014062947232311e+01 6.161174167050999273e+01
1.881265306122448938e-02 1.315868062367835556e+01 6.355900304288470437e+01
1.881265306122448938e-02 1.394113649124797227e+01 6.549515771506777639e+01
1.881265306122448938e-02 1.477011960590286321e+01 6.742311164187461259e+01
1.881265306122448938e-02 1.564839662172674295e+01 6.934629464983538583e+01
1.881265306122448938e-02 1.657889870661615817e+01 7.126855950664119632e+01
1.881265306122448938e-02 1.756473132478086896e+01 7.319408753245667754e+01
1.881265306122448938e-02 1.860918460094198679e+01 7.512730164910252029e+01
1.881265306122448938e-02 1.971574430081734519e+01 7.707278687580785004e+01
1.881265306122448938e-02 2.088810346454058120e+01 7.903521753897044277e+01
1.881265306122448938e-02 2.213017473183927919e+01 8.101928985856284271e+01
1.881265306122448938e-02 2.344610340010633465e+01 8.302965808584447416e+01
1.881265306122448938e-02 2.484028125894464623e+01 8.507087197217164487e+01
1.881265306122448938e-02 2.631736124735671112e+01 8.714731302414772074e+01
1.881265306122448938e-02 2.788227298249594455e+01 8.926312672849820729e+01
1.881265306122448938e-02 2.954023921180572643e+01 9.142214770227901965e+01
1.881265306122448938e-02 3.129679324345348590e+01 9.362781454466598063e+01
1.881265306122448938e-02 3.315779741323231633e+01 9.588307105740436498e+01
1.881265306122448938e-02 3.512946264956173792e+01 9.819025050661677767e+01
1.881265306122448938e-02 3.721836920188397357e+01 1.005509397927610138e+02
1.881265306122448938e-02 3.943148860163469038e+01 1.029658208876916490e+02
1.900877551020407896e-02 2.464468037602168149e+00 1.552101587138983163e+01
1.900877551020407896e-02 2.611012933067573094e+00 1.619529278624133894e+01
1.900877551020407896e-02 2.766271841479910787e+00 1.698675864714536843e+01
1.900877551020407896e-02 2.930762925013291831e+00 1.789135563250713901e+01
1.900877551020407896e-02 3.105035157368081666e+00 1.890586592048513381e+01
1.900877551020407896e-02 3.289670155919588890e+00 2.002740123261844829e+01
1.900877551020407896e-02 3.485284122811993068e+00 2.125300721354100375e+01
1.900877551020407896e-02 3.692529901475716692e+00 2.257935860276421991e+01
1.900877551020407896e-02 3.912099155431685737e+00 2.400253230856067788e+01
1.900877551020407896e-02 4.144724676654039541e+00 2.551785211614864934e+01
1.900877551020407896e-02 4.391182831195218128e+00 2.711980212473327612e+01
1.900877551020407896e-02 4.652296150235496697e+00 2.880200693792789579e+01
1.900877551020407896e-02 4.928936075204336298e+00 3.055727576057623196e+01
1.900877551020407896e-02 5.222025866135146188e+00 3.237770545448744741e+01
1.900877551020407896e-02 5.532543682959819797e+00 3.425483484909929643e+01
1.900877551020407896e-02 5.861525850026583662e+00 3.617983976429909632e+01
1.900877551020407896e-02 6.210070314736163333e+00 3.814375581581122532e+01
1.900877551020407896e-02 6.579340311839177780e+00 4.013771457370020812e+01
1.900877551020407896e-02 6.970568245623986137e+00 4.215317830970275281e+01
1.900877551020407896e-02 7.385059802951433383e+00 4.418215948406707838e+01
1.900877551020407896e-02 7.824198310863371475e+00 4.621741317584212538e+01
1.900877551020407896e-02 8.289449353308079083e+00 4.825259357692525697e+01
1.900877551020407896e-02 8.782365662390436256e+00 5.028236907084653495e+01
1.900877551020407896e-02 9.304592300470993393e+00 5.230249389282781891e+01
1.900877551020407896e-02 9.857872150408672596e+00 5.430983754713180645e+01
1.900877551020407896e-02 1.044405173227029060e+01 5.630237576015412060e+01
1.900877551020407896e-02 1.106508736591963959e+01 5.827914860879329240e+01
1.900877551020407896e-02 1.172305170005316732e+01 6.024019253711820454e+01
1.900877551020407896e-02 1.242014062947232311e+01 6.218645331354378669e+01
1.900877551020407896e-02 1.315868062367835556e+01 6.411968670833577733e+01
1.900877551020407896e-02 1.394113649124797227e+01 6.604235294612026053e+01
1.900877551020407896e-02 1.477011960590286321e+01 6.795750997538627303e+01
1.900877551020407896e-02 1.564839662172674295e+01 6.986870944616362067e+01
1.900877551020407896e-02 1.657889870661615817e+01 7.177989811839158563e+01
1.900877551020407896e-02 1.756473132478086896e+01 7.369532632277237383e+01
1.900877551020407896e-02 1.860918460094198679e+01 7.561946411536835910e+01
1.900877551020407896e-02 1.971574430081734519e+01 7.755692493035836321e+01
1.900877551020407896e-02 2.088810346454058120e+01 7.951239584370834734e+01
1.900877551020407896e-02 2.213017473183927919e+01 8.149057300063404341e+01
1.900877551020407896e-02 2.344610340010633465e+01 8.349610030990066889e+01
1.900877551020407896e-02 2.484028125894464623e+01 8.553350914372259695e+01
1.900877551020407896e-02 2.631736124735671112e+01 8.760715648065712458e+01
1.900877551020407896e-02 2.788227298249594455e+01 8.972115867352900409e+01
1.900877551020407896e-02 2.954023921180572643e+01 9.187931780750936639e+01
1.900877551020407896e-02 3.129679324345348590e+01 9.408503744050145201e+01
1.900877551020407896e-02 3.315779741323231633e+01 9.634122441191507846e+01
1.900877551020407896e-02 3.512946264956173792e+01 9.865017341247559557e+01
1.900877551020407896e-02 3.721836920188397357e+01 1.010134312016899685e+02
1.900877551020407896e-02 3.943148860163469038e+01 1.034316378516479347e+02
1.920489795918367201e-02 2.464468037602168149e+00 1.549088408813744344e+01
1.920489795918367201e-02 2.611012933067573094e+00 1.616684192508228435e+01
1.920489795918367201e-02 2.766271841479910787e+00 1.696064217439113264e+01
1.920489795918367201e-02 2.930762925013291831e+00 1.786834968262118650e+01
1.920489795918367201e-02 3.105035157368081666e+00 1.888688412763031010e+01
1.920489795918367201e-02 3.289670155919588890e+00 2.001350545450634044e+01
1.920489795918367201e-02 3.485284122811993068e+00 2.124541370390562989e+01
1.920489795918367201e-02 3.692529901475716692e+00 2.257943895690484482e+01
1.920489795918367201e-02 3.912099155431685737e+00 2.401180847460178569e+01
1.920489795918367201e-02 4.144724676654039541e+00 2.553798490403042010e+01
1.920489795918367201e-02 4.391182831195218128e+00 2.715257293292659213e+01
1.920489795918367201e-02 4.652296150235496697e+00 2.884929282537255446e+01
1.920489795918367201e-02 4.928936075204336298e+00 3.062101847651627295e+01
1.920489795918367201e-02 5.222025866135146188e+00 3.245987554660416663e+01
1.920489795918367201e-02 5.532543682959819797e+00 3.435739243681440769e+01
1.920489795918367201e-02 5.861525850026583662e+00 3.630469392534649842e+01
1.920489795918367201e-02 6.210070314736163333e+00 3.829272473644248720e+01
1.920489795918367201e-02 6.579340311839177780e+00 4.031248862260657262e+01
1.920489795918367201e-02 6.970568245623986137e+00 4.235528800609500166e+01
1.920489795918367201e-02 7.385059802951433383e+00 4.441294996293810016e+01
1.920489795918367201e-02 7.824198310863371475e+00 4.647802625427819834e+01
1.920489795918367201e-02 8.289449353308079083e+00 4.854395795635227273e+01
1.920489795918367201e-02 8.782365662390436256e+00 5.060519863805117069e+01
1.920489795918367201e-02 9.304592300470993393e+00 5.265729356812535400e+01
1.920489795918367201e-02 9.857872150408672596e+00 5.469691571715339506e+01
1.920489795918367201e-02 1.044405173227029060e+01 5.672186205202071818e+01
1.920489795918367201e-02 1.106508736591963959e+01 5.873101561860019615e+01
1.920489795918367201e-02 1.172305170005316732e+01 6.072428010820982536e+01
1.920489795918367201e-02 1.242014062947232311e+01 6.270249404641526780e+01
1.920489795918367201e-02 1.315868062367835556e+01 6.466733154511743464e+01
1.920489795918367201e-02 1.394113649124797227e+01 6.662119587824028599e+01
1.920489795918367201e-02 1.477011960590286321e+01 6.856711114572301824e+01
1.920489795918367201e-02 1.564839662172674295e+01 7.050861613461358957e+01
1.920489795918367201e-02 1.657889870661615817e+01 7.244966329640310221e+01
1.920489795918367201e-02 1.756473132478086896e+01 7.439452462831273749e+01
1.920489795918367201e-02 1.860918460094198679e+01 7.634770523059249570e+01
1.920489795918367201e-02 1.971574430081734519e+01 7.831386443960549570e+01
1.920489795918367201e-02 2.088810346454058120e+01 8.029774371182878667e+01
1.920489795918367201e-02 2.213017473183927919e+01 8.230409984512699850e+01
1.920489795918367201e-02 2.344610340010633465e+01 8.433764164969811361e+01
1.920489795918367201e-02 2.484028125894464623e+01 8.640296779748497613e+01
1.920489795918367201e-02 2.631736124735671112e+01 8.850450326255791822e+01
1.920489795918367201e-02 2.788227298249594455e+01 9.064643149852096826e+01
1.920489795918367201e-02 2.954023921180572643e+01 9.283261927418801918e+01
1.920489795918367201e-02 3.129679324345348590e+01 9.506653091062331384e+01
1.920489795918367201e-02 3.315779741323231633e+01 9.735112855381285613e+01
1.920489795918367201e-02 3.512946264956173792e+01 9.968875512350437873e+01
1.920489795918367201e-02 3.721836920188397357e+01 1.020809967753276055e+02
1.920489795918367201e-02 3.943148860163469038e+01 1.045285222117510529e+02
1.940102040816326506e-02 2.464468037602168149e+00 1.508357585093091657e+01
1.940102040816326506e-02 2.611012933067573094e+00 1.575119572724167583e+01
1.940102040816326506e-02 2.766271841479910787e+00 1.653635978692141251e+01
1.940102040816326506e-02 2.930762925013291831e+00 1.743561218288016690e+01
1.940102040816326506e-02 3.105035157368081666e+00 1.844638516010341789e+01
1.940102040816326506e-02 3.289670155919588890e+00 1.956648246311873507e+01
1.940102040816326506e-02 3.485284122811993068e+00 2.079367328800121228e+01
1.940102040816326506e-02 3.692529901475716692e+00 2.212537217553792246e+01
1.940102040816326506e-02 3.912099155431685737e+00 2.355839199720645638e+01
1.940102040816326506e-02 4.144724676654039541e+00 2.508876439185066332e+01
1.940102040816326506e-02 4.391182831195218128e+00 2.671162594440709270e+01
1.940102040816326506e-02 4.652296150235496697e+00 2.842116984307134686e+01
1.940102040816326506e-02 4.928936075204336298e+00 3.021066227063084497e+01
1.940102040816326506e-02 5.222025866135146188e+00 3.207252087915336602e+01
1.940102040816326506e-02 5.532543682959819797e+00 3.399844988117683187e+01
1.940102040816326506e-02 5.861525850026583662e+00 3.597962311588234741e+01
1.940102040816326506e-02 6.210070314736163333e+00 3.800690347196294283e+01
1.940102040816326506e-02 6.579340311839177780e+00 4.007108477348609910e+01
1.940102040816326506e-02 6.970568245623986137e+00 4.216314104350671954e+01
1.940102040816326506e-02 7.385059802951433383e+00 4.427446815821108572e+01
1.940102040816326506e-02 7.824198310863371475e+00 4.639710429389938184e+01
1.940102040816326506e-02 8.289449353308079083e+00 4.852391805891456045e+01
1.940102040816326506e-02 8.782365662390436256e+00 5.064875645398058168e+01
1.940102040816326506e-02 9.304592300470993393e+00 5.276654840042605343e+01
1.940102040816326506e-02 9.857872150408672596e+00 5.487336309728454609e+01
1.940102040816326506e-02 1.044405173227029060e+01 5.696642555982781886e+01
1.940102040816326506e-02 1.106508736591963959e+01 5.904409410587381757e+01
1.940102040816326506e-02 1.172305170005316732e+01 6.110580616918105790e+01
1.940102040816326506e-02 1.242014062947232311e+01 6.315199962569207059e+01
1.940102040816326506e-02 1.315868062367835556e+01 6.518401690494742695e+01
1.940102040816326506e-02 1.394113649124797227e+01 6.720399867106286251e+01
1.940102040816326506e-02 1.477011960590286321e+01 6.921477296559180559e+01
1.940102040816326506e-02 1.564839662172674295e+01 7.121974457551010573e+01
1.940102040816326506e-02 1.657889870661615817e+01 7.322278816781864919e+01
1.940102040816326506e-02 1.756473132478086896e+01 7.522814752899837742e+01
1.940102040816326506e-02 1.860918460094198679e+01 7.724034213792242554e+01
1.940102040816326506e-02 1.971574430081734519e+01 7.926408132679821961e+01
1.940102040816326506e-02 2.088810346454058120e+01 8.130418546108229805e+01
1.940102040816326506e-02 2.213017473183927919e+01 8.336551289108447804e+01
1.940102040816326506e-02 2.344610340010633465e+01 8.545289087771739389e+01
1.940102040816326506e-02 2.484028125894464623e+01 8.757104824926895503e+01
1.940102040816326506e-02 2.631736124735671112e+01 8.972454718169393573e+01
1.940102040816326506e-02 2.788227298249594455e+01 9.191771119282770997e+01
1.940102040816326506e-02 2.954023921180572643e+01 9.415454619112101398e+01
1.940102040816326506e-02 3.129679324345348590e+01 9.643865122518241151e+01
1.940102040816326506e-02 3.315779741323231633e+01 9.877311546280245125e+01
1.940102040816326506e-02 3.512946264956173792e+01 1.011603979320897224e+02
1.940102040816326506e-02 3.721836920188397357e+01 1.036021867578986928e+02
1.940102040816326506e-02 3.943148860163469038e+01 1.060992351361217203e+02
1.959714285714285464e-02 2.464468037602168149e+00 1.456361337743453177e+01
1.959714285714285464e-02 2.611012933067573094e+00 1.521869902191335733e+01
1.959714285714285464e-02 2.766271841479910787e+00 1.599042407561245049e+01
1.959714285714285464e-02 2.930762925013291831e+00 1.687589440705654553e+01
1.959714285714285464e-02 3.105035157368081666e+00 1.787314250705286867e+01
1.959714285714285464e-02 3.289670155919588890e+00 1.898061254331386749e+01
1.959714285714285464e-02 3.485284122811993068e+00 2.019675098376444922e+01
1.959714285714285464e-02 3.692529901475716692e+00 2.151967779410025372e+01
1.959714285714285464e-02 3.912099155431685737e+00 2.294692533370522369e+01
1.959714285714285464e-02 4.144724676654039541e+00 2.447523970050298914e+01
1.959714285714285464e-02 4.391182831195218128e+00 2.610044368404387427e+01
1.959714285714285464e-02 4.652296150235496697e+00 2.781736242088492261e+01
1.959714285714285464e-02 4.928936075204336298e+00 2.961981280394462601e+01
1.959714285714285464e-02 5.222025866135146188e+00 3.150065610092619650e+01
1.959714285714285464e-02 5.532543682959819797e+00 3.345191053133601145e+01
1.959714285714285464e-02 5.861525850026583662e+00 3.546491724008539848e+01
1.959714285714285464e-02 6.210070314736163333e+00 3.753054973447510889e+01
1.959714285714285464e-02 6.579340311839177780e+00 3.963945395865496835e+01
1.959714285714285464e-02 6.970568245623986137e+00 4.178230422454996074e+01
1.959714285714285464e-02 7.385059802951433383e+00 4.395005951174162107e+01
1.959714285714285464e-02 7.824198310863371475e+00 4.613420530626149230e+01
1.959714285714285464e-02 8.289449353308079083e+00 4.832696807743679557e+01
1.959714285714285464e-02 8.782365662390436256e+00 5.052149241995548579e+01
1.959714285714285464e-02 9.304592300470993393e+00 5.271197442086516816e+01
1.959714285714285464e-02 9.857872150408672596e+00 5.489374850861473476e+01
1.959714285714285464e-02 1.044405173227029060e+01 5.706332849371484173e+01
1.959714285714285464e-02 1.106508736591963959e+01 5.921840639698748276e+01
1.959714285714285464e-02 1.172305170005316732e+01 6.135781478230362751e+01
1.959714285714285464e-02 1.242014062947232311e+01 6.348145959435645125e+01
1.959714285714285464e-02 1.315868062367835556e+01 6.559023098747921665e+01
1.959714285714285464e-02 1.394113649124797227e+01 6.768589943812601462e+01
1.959714285714285464e-02 1.477011960590286321e+01 6.977100372546621543e+01
1.959714285714285464e-02 1.564839662172674295e+01 7.184873631768745383e+01
1.959714285714285464e-02 1.657889870661615817e+01 7.392283047892840386e+01
1.959714285714285464e-02 1.756473132478086896e+01 7.599745214704417151e+01
1.959714285714285464e-02 1.860918460094198679e+01 7.807709842330186234e+01
1.959714285714285464e-02 1.971574430081734519e+01 8.016650342314305533e+01
1.959714285714285464e-02 2.088810346454058120e+01 8.227055129235652942e+01
1.959714285714285464e-02 2.213017473183927919e+01 8.439419540096149319e+01
1.959714285714285464e-02 2.344610340010633465e+01 8.654238207672186434e+01
1.959714285714285464e-02 2.484028125894464623e+01 8.871997671116292850e+01
1.959714285714285464e-02 2.631736124735671112e+01 9.093168964023018930e+01
1.959714285714285464e-02 2.788227298249594455e+01 9.318199884931081556e+01
1.959714285714285464e-02 2.954023921180572643e+01 9.547506626630209325e+01
1.959714285714285464e-02 3.129679324345348590e+01 9.781464418781288828e+01
1.959714285714285464e-02 3.315779741323231633e+01 1.002039682516968639e+02
1.959714285714285464e-02 3.512946264956173792e+01 1.026456333674140069e+02
1.959714285714285464e-02 3.721836920188397357e+01 1.051414492185986376e+02
1.959714285714285464e-02 3.943148860163469038e+01 1.076922724722381872e+02
1.979326530612244769e-02 2.464468037602168149e+00 1.419276448804809476e+01
1.979326530612244769e-02 2.611012933067573094e+00 1.483812397568387276e+01
1.979326530612244769e-02 2.766271841479910787e+00 1.559926345839517303e+01
1.979326530612244769e-02 2.930762925013291831e+00 1.647367144512009673e+01
1.979326530612244769e-02 3.105035157368081666e+00 1.745978991136512448e+01
1.979326530612244769e-02 3.289670155919588890e+00 1.855650252192351957e+01
1.979326530612244769e-02 3.485284122811993068e+00 1.976272484728189482e+01
1.979326530612244769e-02 3.692529901475716692e+00 2.107707128920817752e+01
1.979326530612244769e-02 3.912099155431685737e+00 2.249758574049930715e+01
1.979326530612244769e-02 4.144724676654039541e+00 2.402153088037112028e+01
1.979326530612244769e-02 4.391182831195218128e+00 2.564523572604299773e+01
1.979326530612244769e-02 4.652296150235496697e+00 2.736400334191624140e+01
1.979326530612244769e-02 4.928936075204336298e+00 2.917208090358379025e+01
1.979326530612244769e-02 5.222025866135146188e+00 3.106269299269076711e+01
1.979326530612244769e-02 5.532543682959819797e+00 3.302813644964624018e+01
1.979326530612244769e-02 5.861525850026583662e+00 3.505993179256260106e+01
1.979326530612244769e-02 6.210070314736163333e+00 3.714902264688732458e+01
1.979326530612244769e-02 6.579340311839177780e+00 3.928601136788534376e+01
1.979326530612244769e-02 6.970568245623986137e+00 4.146141657759902444e+01
1.979326530612244769e-02 7.385059802951433383e+00 4.366593705739732201e+01
1.979326530612244769e-02 7.824198310863371475e+00 4.589070653288433732e+01
1.979326530612244769e-02 8.289449353308079083e+00 4.812752534573299812e+01
1.979326530612244769e-02 8.782365662390436256e+00 5.036905761440839058e+01
1.979326530612244769e-02 9.304592300470993393e+00 5.260898588030399736e+01
1.979326530612244769e-02 9.857872150408672596e+00 5.484211897778941847e+01
1.979326530612244769e-02 1.044405173227029060e+01 5.706445251801176255e+01
1.979326530612244769e-02 1.106508736591963959e+01 5.927318456847119421e+01
1.979326530612244769e-02 1.172305170005316732e+01 6.146669158896746410e+01
1.979326530612244769e-02 1.242014062947232311e+01 6.364447132571079635e+01
1.979326530612244769e-02 1.315868062367835556e+01 6.580706016724066387e+01
1.979326530612244769e-02 1.394113649124797227e+01 6.795593252141846108e+01
1.979326530612244769e-02 1.477011960590286321e+01 7.009338923510928510e+01
1.979326530612244769e-02 1.564839662172674295e+01 7.222244112488949952e+01
1.979326530612244769e-02 1.657889870661615817e+01 7.434669249147916048e+01
1.979326530612244769e-02 1.756473132478086896e+01 7.647022820154904821e+01
1.979326530612244769e-02 1.860918460094198679e+01 7.859750665218268750e+01
1.979326530612244769e-02 1.971574430081734519e+01 8.073325976230718481e+01
1.979326530612244769e-02 2.088810346454058120e+01 8.288240010431995586e+01
1.979326530612244769e-02 2.213017473183927919e+01 8.504993441269419918e+01
1.979326530612244769e-02 2.344610340010633465e+01 8.724088197940949385e+01
1.979326530612244769e-02 2.484028125894464623e+01 8.946019585153409537e+01
1.979326530612244769e-02 2.631736124735671112e+01 9.171268426230410853e+01
1.979326530612244769e-02 2.788227298249594455e+01 9.400292933332210055e+01
1.979326530612244769e-02 2.954023921180572643e+01 9.633519976899830795e+01
1.979326530612244769e-02 3.129679324345348590e+01 9.871335402468423581e+01
1.979326530612244769e-02 3.315779741323231633e+01 1.011407302849566747e+02
1.979326530612244769e-02 3.512946264956173792e+01 1.036200195805495810e+02
1.979326530612244769e-02 3.721836920188397357e+01 1.061531185752744051e+02
1.979326530612244769e-02 3.943148860163469038e+01 1.087409590804829378e+02
1.998938775510204074e-02 2.464468037602168149e+00 1.418720912567051862e+01
1.998938775510204074e-02 2.611012933067573094e+00 1.483233289189480075e+01
1.998938775510204074e-02 2.766271841479910787e+00 1.559319648087155485e+01
1.998938775510204074e-02 2.930762925013291831e+00 1.646729014986319584e+01
1.998938775510204074e-02 3.105035157368081666e+00 1.745305737660354595e+01
1.998938775510204074e-02 3.289670155919588890e+00 1.854938325903819063e+01
1.998938775510204074e-02 3.485284122811993068e+00 1.975518486658375039e+01
1.998938775510204074e-02 3.692529901475716692e+00 2.106907826594150634e+01
1.998938775510204074e-02 3.912099155431685737e+00 2.248910925036615538e+01
1.998938775510204074e-02 4.144724676654039541e+00 2.401254267578601542e+01
1.998938775510204074e-02 4.391182831195218128e+00 2.563571002543233135e+01
1.998938775510204074e-02 4.652296150235496697e+00 2.735391710558225853e+01
1.998938775510204074e-02 4.928936075204336298e+00 2.916141407161647336e+01
1.998938775510204074e-02 5.222025866135146188e+00 3.105142866353451936e+01
1.998938775510204074e-02 5.532543682959819797e+00 3.301626098234660134e+01
1.998938775510204074e-02 5.861525850026583662e+00 3.504743482129372723e+01
1.998938775510204074e-02 6.210070314736163333e+00 3.713589700271896987e+01
1.998938775510204074e-02 6.579340311839177780e+00 3.927225290933760959e+01
1.998938775510204074e-02 6.970568245623986137e+00 4.144702393772868021e+01
1.998938775510204074e-02 7.385059802951433383e+00 4.365091132036607036e+01
1.998938775510204074e-02 7.824198310863371475e+00 4.587505085671640614e+01
1.998938775510204074e-02 8.289449353308079083e+00 4.811124455001857569e+01
1.998938775510204074e-02 8.782365662390436256e+00 5.035215775202548372e+01
1.998938775510204074e-02 9.304592300470993393e+00 5.259147381099916885e+01
1.998938775510204074e-02 9.857872150408672596e+00 5.482400195902547324e+01
1.998938775510204074e-02 1.044405173227029060e+01 5.704573782528790105e+01
1.998938775510204074e-02 1.106508736591963959e+01 5.925387915379084802e+01
1.998938775510204074e-02 1.172305170005316732e+01 6.144680178266112591e+01
1.998938775510204074e-02 1.242014062947232311e+01 6.362400258371214079e+01
1.998938775510204074e-02 1.315868062367835556e+01 6.578601686335572651e+01
1.998938775510204074e-02 1.394113649124797227e+01 6.793431778220532635e+01
1.998938775510204074e-02 1.477011960590286321e+01 7.007120481370242260e+01
1.998938775510204074e-02 1.564839662172674295e+01 7.219968730939967827e+01
1.998938775510204074e-02 1.657889870661615817e+01 7.432336804338707736e+01
1.998938775510204074e-02 1.756473132478086896e+01 7.644633031967894965e+01
1.998938775510204074e-02 1.860918460094198679e+01 7.857303095829610129e+01
1.998938775510204074e-02 1.971574430081734519e+01 8.070820030500208020e+01
1.998938775510204074e-02 2.088810346454058120e+01 8.285674937869336532e+01
1.998938775510204074e-02 2.213017473183927919e+01 8.502368339407173892e+01
1.998938775510204074e-02 2.344610340010633465e+01 8.721402017033661025e+01
1.998938775510204074e-02 2.484028125894464623e+01 8.943271134213890150e+01
1.998938775510204074e-02 2.631736124735671112e+01 9.168456380507932124e+01
1.998938775510204074e-02 2.788227298249594455e+01 9.397415843433037708e+01
1.998938775510204074e-02 2.954023921180572643e+01 9.630576279848543209e+01
1.998938775510204074e-02 3.129679324345348590e+01 9.868323435108734998e+01
1.998938775510204074e-02 3.315779741323231633e+01 1.011099104373087130e+02
1.998938775510204074e-02 3.512946264956173792e+01 1.035884814452789584e+02
1.998938775510204074e-02 3.721836920188397357e+01 1.061208436343304840e+02
1.998938775510204074e-02 3.943148860163469038e+01 1.087079286984886437e+02
2.018551020408163033e-02 2.464468037602168149e+00 1.455589251805928086e+01
2.018551020408163033e-02 2.611012933067573094e+00 1.521053055081186045e+01
2.018551020408163033e-02 2.766271841479910787e+00 1.598171584254083299e+01
2.018551020408163033e-02 2.930762925013291831e+00 1.686655143057363304e+01
2.018551020408163033e-02 3.105035157368081666e+00 1.786306578324416705e+01
2.018551020408163033e-02 3.289670155919588890e+00 1.896969827584566204e+01
2.018551020408163033e-02 3.485284122811993068e+00 2.018489019148246655e+01
2.018551020408163033e-02 3.692529901475716692e+00 2.150675627837602022e+01
2.018551020408163033e-02 3.912099155431685737e+00 2.293282400001514176e+01
2.018551020408163033e-02 4.144724676654039541e+00 2.445983523054330888e+01
2.018551020408163033e-02 4.391182831195218128e+00 2.608360954815627863e+01
2.018551020408163033e-02 4.652296150235496697e+00 2.779897020751950976e+01
2.018551020408163033e-02 4.928936075204336298e+00 2.959973382533446085e+01
2.018551020408163033e-02 5.222025866135146188e+00 3.147876321449339798e+01
2.018551020408163033e-02 5.532543682959819797e+00 3.342808009735393426e+01
2.018551020408163033e-02 5.861525850026583662e+00 3.543903112066141858e+01
2.018551020408163033e-02 6.210070314736163333e+00 3.750249722961147114e+01
2.018551020408163033e-02 6.579340311839177780e+00 3.960913357391999767e+01
2.018551020408163033e-02 6.970568245623986137e+00 4.174962517262376593e+01
2.018551020408163033e-02 7.385059802951433383e+00 4.391494286641063383e+01
2.018551020408163033e-02 7.824198310863371475e+00 4.609658475072113504e+01
2.018551020408163033e-02 8.289449353308079083e+00 4.828679021645752556e+01
2.018551020408163033e-02 8.782365662390436256e+00 5.047871665449206091e+01
2.018551020408163033e-02 9.304592300470993393e+00 5.266657241096012854e+01
2.018551020408163033e-02 9.857872150408672596e+00 5.484570327335612205e+01
2.018551020408163033e-02 1.044405173227029060e+01 5.701263321376694648e+01
2.018551020408163033e-02 1.106508736591963959e+01 5.916506299500095167e+01
2.018551020408163033e-02 1.172305170005316732e+01 6.130183235944668496e+01
2.018551020408163033e-02 1.242014062947232311e+01 6.342285279816326948e+01
2.018551020408163033e-02 1.315868062367835556e+01 6.552901837855044676e+01
2.018551020408163033e-02 1.394113649124797227e+01 6.762210191251487856e+01
2.018551020408163033e-02 1.477011960590286321e+01 6.970464303738587830e+01
2.018551020408163033e-02 1.564839662172674295e+01 7.177983373482054219e+01
2.018551020408163033e-02 1.657889870661615817e+01 7.385140559113702352e+01
2.018551020408163033e-02 1.756473132478086896e+01 7.592352183937001087e+01
2.018551020408163033e-02 1.860918460094198679e+01 7.800067601619407753e+01
2.018551020408163033e-02 1.971574430081734519e+01 8.008759797698768068e+01
2.018551020408163033e-02 2.088810346454058120e+01 8.218916706954382789e+01
2.018551020408163033e-02 2.213017473183927919e+01 8.431033147673760197e+01
2.018551020408163033e-02 2.344610340010633465e+01 8.645603208967899889e+01
2.018551020408163033e-02 2.484028125894464623e+01 8.863112874516660611e+01
2.018551020408163033e-02 2.631736124735671112e+01 9.084032623160472042e+01
2.018551020408163033e-02 2.788227298249594455e+01 9.308809711597417902e+01
2.018551020408163033e-02 2.954023921180572643e+01 9.537859815905693495e+01
2.018551020408163033e-02 3.129679324345348590e+01 9.771557686797466147e+01
2.018551020408163033e-02 3.315779741323231633e+01 1.001022646034954136e+02
2.018551020408163033e-02 3.512946264956173792e+01 1.025412526579321053e+02
2.018551020408163033e-02 3.721836920188397357e+01 1.050343479221515679e+02
2.018551020408163033e-02 3.943148860163469038e+01 1.075824052796848918e+02
2.038163265306122338e-02 2.464468037602168149e+00 1.518472976458748214e+01
2.038163265306122338e-02 2.611012933067573094e+00 1.585472323591670651e+01
2.038163265306122338e-02 2.766271841479910787e+00 1.664242216735716795e+01
2.038163265306122338e-02 2.930762925013291831e+00 1.754426192872800172e+01
2.038163265306122338e-02 3.105035157368081666e+00 1.855755899826758437e+01
2.038163265306122338e-02 3.289670155919588890e+00 1.967999429920649135e+01
2.038163265306122338e-02 3.485284122811993068e+00 2.090920802766103748e+01
2.038163265306122338e-02 3.692529901475716692e+00 2.224248143057925020e+01
2.038163265306122338e-02 3.912099155431685737e+00 2.367649267067224983e+01
2.038163265306122338e-02 4.144724676654039541e+00 2.520714103675077311e+01
2.038163265306122338e-02 4.391182831195218128e+00 2.682943759981539245e+01
2.038163265306122338e-02 4.652296150235496697e+00 2.853746177039655052e+01
2.038163265306122338e-02 4.928936075204336298e+00 3.032438265655443033e+01
2.038163265306122338e-02 5.222025866135146188e+00 3.218254216856129091e+01
2.038163265306122338e-02 5.532543682959819797e+00 3.410359399403787961e+01
2.038163265306122338e-02 5.861525850026583662e+00 3.607868943390471372e+01
2.038163265306122338e-02 6.210070314736163333e+00 3.809869820067047641e+01
2.038163265306122338e-02 6.579340311839177780e+00 4.015445013061406598e+01
2.038163265306122338e-02 6.970568245623986137e+00 4.223698271650694380e+01
2.038163265306122338e-02 7.385059802951433383e+00 4.433777961283247748e+01
2.038163265306122338e-02 7.824198310863371475e+00 4.644898678228729949e+01
2.038163265306122338e-02 8.289449353308079083e+00 4.856359553278524288e+01
2.038163265306122338e-02 8.782365662390436256e+00 5.067558498980907444e+01
2.038163265306122338e-02 9.304592300470993393e+00 5.278002014141948450e+01
2.038163265306122338e-02 9.857872150408672596e+00 5.487310506951735078e+01
2.038163265306122338e-02 1.044405173227029060e+01 5.695219399720143372e+01
2.038163265306122338e-02 1.106508736591963959e+01 5.901576510455100788e+01
2.038163265306122338e-02 1.172305170005316732e+01 6.106336358463768477e+01
2.038163265306122338e-02 1.242014062947232311e+01 6.309552113357393921e+01
2.038163265306122338e-02 1.315868062367835556e+01 6.511365908707759331e+01
2.038163265306122338e-02 1.394113649124797227e+01 6.711998188032229962e+01
2.038163265306122338e-02 1.477011960590286321e+01 6.911736658821374135e+01
2.038163265306122338e-02 1.564839662172674295e+01 7.110925316443331212e+01
2.038163265306122338e-02 1.657889870661615817e+01 7.309953878019322815e+01
2.038163265306122338e-02 1.756473132478086896e+01 7.509247847451820235e+01
2.038163265306122338e-02 1.860918460094198679e+01 7.709259323812786135e+01
2.038163265306122338e-02 1.971574430081734519e+01 7.910458570122770539e+01
2.038163265306122338e-02 2.088810346454058120e+01 8.113326279399861107e+01
2.038163265306122338e-02 2.213017473183927919e+01 8.318346409062256441e+01
2.038163265306122338e-02 2.344610340010633465e+01 8.525999401490916796e+01
2.038163265306122338e-02 2.484028125894464623e+01 8.736755565434056336e+01
2.038163265306122338e-02 2.631736124735671112e+01 8.951068357617418769e+01
2.038163265306122338e-02 2.788227298249594455e+01 9.169367274550482705e+01
2.038163265306122338e-02 2.954023921180572643e+01 9.392050040127749355e+01
2.038163265306122338e-02 3.129679324345348590e+01 9.619473755577510588e+01
2.038163265306122338e-02 3.315779741323231633e+01 9.851944666764060798e+01
2.038163265306122338e-02 3.512946264956173792e+01 1.008970620431453113e+02
2.038163265306122338e-02 3.721836920188397357e+01 1.033292497203172360e+02
2.038163265306122338e-02 3.943148860163469038e+01 1.058167440978748459e+02
2.057775510204081643e-02 2.464468037602168149e+00 1.588285338183108308e+01
2.057775510204081643e-02 2.611012933067573094e+00 1.656834875478581282e+01
2.057775510204081643e-02 2.766271841479910787e+00 1.737244452689249385e+01
2.057775510204081643e-02 2.930762925013291831e+00 1.829081922181716635e+01
2.057775510204081643e-02 3.105035157368081666e+00 1.931998718171605489e+01
2.057775510204081643e-02 3.289670155919588890e+00 2.045678401792112666e+01
2.057775510204081643e-02 3.485284122811993068e+00 2.169796986450253229e+01
2.057775510204081643e-02 3.692529901475716692e+00 2.303992622638558885e+01
2.057775510204081643e-02 3.912099155431685737e+00 2.447843329470791929e+01
2.057775510204081643e-02 4.144724676654039541e+00 2.600852110543580764e+01
2.057775510204081643e-02 4.391182831195218128e+00 2.762439113208986186e+01
2.057775510204081643e-02 4.652296150235496697e+00 2.931940568387182111e+01
2.057775510204081643e-02 4.928936075204336298e+00 3.108614148857552095e+01
2.057775510204081643e-02 5.222025866135146188e+00 3.291650167764076684e+01
2.057775510204081643e-02 5.532543682959819797e+00 3.480187765381252518e+01
2.057775510204081643e-02 5.861525850026583662e+00 3.673334959305216074e+01
2.057775510204081643e-02 6.210070314736163333e+00 3.870191213902597127e+01
2.057775510204081643e-02 6.579340311839177780e+00 4.069871060304709687e+01
2.057775510204081643e-02 6.970568245623986137e+00 4.271527292847031276e+01
2.057775510204081643e-02 7.385059802951433383e+00 4.474372386177062566e+01
2.057775510204081643e-02 7.824198310863371475e+00 4.677697004521147761e+01
2.057775510204081643e-02 8.289449353308079083e+00 4.880884780678703549e+01
2.057775510204081643e-02 8.782365662390436256e+00 5.083422888130066042e+01
2.057775510204081643e-02 9.304592300470993393e+00 5.284908274563881037e+01
2.057775510204081643e-02 9.857872150408672596e+00 5.485049733593360344e+01
2.057775510204081643e-02 1.044405173227029060e+01 5.683666237646915675e+01
2.057775510204081643e-02 1.106508736591963959e+01 5.880682125088615209e+01
2.057775510204081643e-02 1.172305170005316732e+01 6.076119826214167574e+01
2.057775510204081643e-02 1.242014062947232311e+01 6.270090832945336246e+01
2.057775510204081643e-02 1.315868062367835556e+01 6.462785579127641711e+01
2.057775510204081643e-02 1.394113649124797227e+01 6.654462818589411199e+01
2.057775510204081643e-02 1.477011960590286321e+01 6.845438982916627424e+01
2.057775510204081643e-02 1.564839662172674295e+01 7.036077884677767713e+01
2.057775510204081643e-02 1.657889870661615817e+01 7.226781015942728459e+01
2.057775510204081643e-02 1.756473132478086896e+01 7.417978584253071972e+01
2.057775510204081643e-02 1.860918460094198679e+01 7.610121333302106450e+01
2.057775510204081643e-02 1.971574430081734519e+01 7.803673115310201069e+01
2.057775510204081643e-02 2.088810346454058120e+01 7.999104116209981896e+01
2.057775510204081643e-02 2.213017473183927919e+01 8.196884581711005069e+01
2.057775510204081643e-02 2.344610340010633465e+01 8.397478849794360656e+01
2.057775510204081643e-02 2.484028125894464623e+01 8.601339460706286388e+01
2.057775510204081643e-02 2.631736124735671112e+01 8.808901086830005056e+01
2.057775510204081643e-02 2.788227298249594455e+01 9.020574000282476845e+01
2.057775510204081643e-02 2.954023921180572643e+01 9.236736775024667168e+01
2.057775510204081643e-02 3.129679324345348590e+01 9.457727903323291230e+01
2.057775510204081643e-02 3.315779741323231633e+01 9.683835995940000885e+01
2.057775510204081643e-02 3.512946264956173792e+01 9.915288236109915943e+01
2.057775510204081643e-02 3.721836920188397357e+01 1.015223677677078911e+02
2.057775510204081643e-02 3.943148860163469038e+01 1.039474281977636991e+02
2.077387755102040601e-02 2.464468037602168149e+00 1.652164339444110652e+01
2.077387755102040601e-02 2.611012933067573094e+00 1.721983245120886252e+01
2.077387755102040601e-02 2.766271841479910787e+00 1.803707306897749518e+01
2.077387755102040601e-02 2.930762925013291831e+00 1.896834156613072864e+01
2.077387755102040601e-02 3.105035157368081666e+00 2.000941315499265372e+01
2.077387755102040601e-02 3.289670155919588890e+00 2.115635343648681399e+01
2.077387755102040601e-02 3.485284122811993068e+00 2.240513301891872544e+01
2.077387755102040601e-02 3.692529901475716692e+00 2.375134121018913191e+01
2.077387755102040601e-02 3.912099155431685737e+00 2.518998517175481311e+01
2.077387755102040601e-02 4.144724676654039541e+00 2.671536682264027718e+01
2.077387755102040601e-02 4.391182831195218128e+00 2.832103244678311782e+01
2.077387755102040601e-02 4.652296150235496697e+00 2.999979029773713535e+01
2.077387755102040601e-02 4.928936075204336298e+00 3.174379024473850919e+01
2.077387755102040601e-02 5.222025866135146188e+00 3.354465732806608713e+01
2.077387755102040601e-02 5.532543682959819797e+00 3.539366861782770002e+01
2.077387755102040601e-02 5.861525850026583662e+00 3.728196057148633713e+01
2.077387755102040601e-02 6.210070314736163333e+00 3.920075263138976851e+01
2.077387755102040601e-02 6.579340311839177780e+00 4.114157240924009074e+01
2.077387755102040601e-02 6.970568245623986137e+00 4.309646859412857367e+01
2.077387755102040601e-02 7.385059802951433383e+00 4.505819962220159169e+01
2.077387755102040601e-02 7.824198310863371475e+00 4.702038891846897428e+01
2.077387755102040601e-02 8.289449353308079083e+00 4.897764081160980254e+01
2.077387755102040601e-02 8.782365662390436256e+00 5.092561463599875538e+01
2.077387755102040601e-02 9.304592300470993393e+00 5.286105770400850901e+01
2.077387755102040601e-02 9.857872150408672596e+00 5.478180046920518720e+01
2.077387755102040601e-02 1.044405173227029060e+01 5.668671913136154927e+01
2.077387755102040601e-02 1.106508736591963959e+01 5.857567209696193089e+01
2.077387755102040601e-02 1.172305170005316732e+01 6.044941714397782562e+01
2.077387755102040601e-02 1.242014062947232311e+01 6.230951595916159391e+01
2.077387755102040601e-02 1.315868062367835556e+01 6.415823207169106013e+01
2.077387755102040601e-02 1.394113649124797227e+01 6.599842726048603936e+01
2.077387755102040601e-02 1.477011960590286321e+01 6.783346041293192741e+01
2.077387755102040601e-02 1.564839662172674295e+01 6.966709168208085146e+01
2.077387755102040601e-02 1.657889870661615817e+01 7.150339371641378250e+01
2.077387755102040601e-02 1.756473132478086896e+01 7.334667077655396383e+01
2.077387755102040601e-02 1.860918460094198679e+01 7.520138573363681189e+01
2.077387755102040601e-02 1.971574430081734519e+01 7.707209426851700584e+01
2.077387755102040601e-02 2.088810346454058120e+01 7.896338504807015113e+01
2.077387755102040601e-02 2.213017473183927919e+01 8.087982422362480861e+01
2.077387755102040601e-02 2.344610340010633465e+01 8.282590225218399382e+01
2.077387755102040601e-02 2.484028125894464623e+01 8.480598075907028033e+01
2.077387755102040601e-02 2.631736124735671112e+01 8.682423692027828110e+01
2.077387755102040601e-02 2.788227298249594455e+01 8.888460263022103902e+01
2.077387755102040601e-02 2.954023921180572643e+01 9.099069553143655753e+01
2.077387755102040601e-02 3.129679324345348590e+01 9.314573882578284270e+01
2.077387755102040601e-02 3.315779741323231633e+01 9.535246668725044117e+01
2.077387755102040601e-02 3.512946264956173792e+01 9.761301210238738690e+01
2.077387755102040601e-02 3.721836920188397357e+01 9.992877415129693475e+01
2.077387755102040601e-02 3.943148860163469038e+01 1.023002622210592278e+02
2.096999999999999906e-02 2.464468037602168149e+00 1.707319746024745655e+01
2.096999999999999906e-02 2.611012933067573094e+00 1.778093858144711703e+01
2.096999999999999906e-02 2.766271841479910787e+00 1.860777303492926293e+01
2.096999999999999906e-02 2.930762925013291831e+00 1.954806061744930545e+01
2.096999999999999906e-02 3.105035157368081666e+00 2.059693147512983202e+01
2.096999999999999906e-02 3.289670155919588890e+00 2.174978631864242473e+01
2.096999999999999906e-02 3.485284122811993068e+00 2.300192387749347844e+01
2.096999999999999906e-02 3.692529901475716692e+00 2.434827157142133558e+01
2.096999999999999906e-02 3.912099155431685737e+00 2.578320518920810756e+01
2.096999999999999906e-02 4.144724676654039541e+00 2.730044872445051851e+01
2.096999999999999906e-02 4.391182831195218128e+00 2.889304774025981359e+01
2.096999999999999906e-02 4.652296150235496697e+00 3.055340967622703729e+01
2.096999999999999906e-02 4.928936075204336298e+00 3.227340315583406749e+01
2.096999999999999906e-02 5.222025866135146188e+00 3.404450630126294897e+01
2.096999999999999906e-02 5.532543682959819797e+00 3.585799194830454439e+01
2.096999999999999906e-02 5.861525850026583662e+00 3.770513601544585924e+01
2.096999999999999906e-02 6.210070314736163333e+00 3.957743451728549644e+01
2.096999999999999906e-02 6.579340311839177780e+00 4.146681504242563676e+01
2.096999999999999906e-02 6.970568245623986137e+00 4.336582996189592620e+01
2.096999999999999906e-02 7.385059802951433383e+00 4.526782103501837895e+01
2.096999999999999906e-02 7.824198310863371475e+00 4.716704813622189363e+01
2.096999999999999906e-02 8.289449353308079083e+00 4.905877816627324250e+01
2.096999999999999906e-02 8.782365662390436256e+00 5.093933345932677526e+01
2.096999999999999906e-02 9.304592300470993393e+00 5.280610183528992962e+01
2.096999999999999906e-02 9.857872150408672596e+00 5.465751265504905376e+01
2.096999999999999906e-02 1.044405173227029060e+01 5.649298470704040653e+01
2.096999999999999906e-02 1.106508736591963959e+01 5.831285248657782461e+01
2.096999999999999906e-02 1.172305170005316732e+01 6.011827750661991132e+01
2.096999999999999906e-02 1.242014062947232311e+01 6.191115083528811880e+01
2.096999999999999906e-02 1.315868062367835556e+01 6.369399224834029383e+01
2.096999999999999906e-02 1.394113649124797227e+01 6.546985036724126417e+01
2.096999999999999906e-02 1.477011960590286321e+01 6.724220705746445503e+01
2.096999999999999906e-02 1.564839662172674295e+01 6.901488828858769864e+01
2.096999999999999906e-02 1.657889870661615817e+01 7.079198267598303573e+01
2.096999999999999906e-02 1.756473132478086896e+01 7.257776807140949415e+01
2.096999999999999906e-02 1.860918460094198679e+01 7.437664585963645436e+01
2.096999999999999906e-02 1.971574430081734519e+01 7.619308204506384641e+01
2.096999999999999906e-02 2.088810346454058120e+01 7.803155375897917168e+01
2.096999999999999906e-02 2.213017473183927919e+01 7.989649946117253876e+01
2.096999999999999906e-02 2.344610340010633465e+01 8.179227082397328275e+01
2.096999999999999906e-02 2.484028125894464623e+01 8.372308404904150336e+01
2.096999999999999906e-02 2.631736124735671112e+01 8.569296815871143735e+01
2.096999999999999906e-02 2.788227298249594455e+01 8.770570761263809345e+01
2.096999999999999906e-02 2.954023921180572643e+01 8.976477642479179053e+01
2.096999999999999906e-02 3.129679324345348590e+01 9.187326080586399257e+01
2.096999999999999906e-02 3.315779741323231633e+01 9.403376725871797248e+01
2.096999999999999906e-02 3.512946264956173792e+01 9.624831305790543468e+01
2.096999999999999906e-02 3.721836920188397357e+01 9.851819622422588907e+01
2.096999999999999906e-02 3.943148860163469038e+01 1.008438425717711908e+02
