# Supplementary material for: Emergence of oscillations in a simple epidemic model with demographic data
Source: R Soc Open Sci. 2020 Jan 29;7(1):191187. doi: 10.1098/rsos.191187 (PMC7029885; doi:10.1098/rsos.191187)
Supplement: Japan_Hida_beta_period_power.dat [file rsos191187supp21.dat]

1.155612244897959162e-02 2.464468037602168149e+00 1.459356610658465492e+01
1.155612244897959162e-02 2.611012933067573094e+00 1.740605790216581283e+01
1.155612244897959162e-02 2.766271841479910787e+00 2.044118832676637965e+01
1.155612244897959162e-02 2.930762925013291831e+00 2.370122154128440073e+01
1.155612244897959162e-02 3.105035157368081666e+00 2.717745268229460720e+01
1.155612244897959162e-02 3.289670155919588890e+00 3.084586737725163630e+01
1.155612244897959162e-02 3.485284122811993068e+00 3.466995229289537406e+01
1.155612244897959162e-02 3.692529901475716692e+00 3.860180538942142192e+01
1.155612244897959162e-02 3.912099155431685737e+00 4.257545990475837527e+01
1.155612244897959162e-02 4.144724676654039541e+00 4.650217266979589681e+01
1.155612244897959162e-02 4.391182831195218128e+00 5.029073265793542902e+01
1.155612244897959162e-02 4.652296150235496697e+00 5.390351777594528926e+01
1.155612244897959162e-02 4.928936075204336298e+00 5.741709632871988589e+01
1.155612244897959162e-02 5.222025866135146188e+00 6.102085557485848710e+01
1.155612244897959162e-02 5.532543682959819797e+00 6.491300211673205922e+01
1.155612244897959162e-02 5.861525850026583662e+00 6.914594009279966258e+01
1.155612244897959162e-02 6.210070314736163333e+00 7.355060170516398443e+01
1.155612244897959162e-02 6.579340311839177780e+00 7.783257028287721369e+01
1.155612244897959162e-02 6.970568245623986137e+00 8.179079715929766792e+01
1.155612244897959162e-02 7.385059802951433383e+00 8.549468380319112271e+01
1.155612244897959162e-02 7.824198310863371475e+00 8.928129000672399229e+01
1.155612244897959162e-02 8.289449353308079083e+00 9.357336412497949141e+01
1.155612244897959162e-02 8.782365662390436256e+00 9.864483305876566988e+01
1.155612244897959162e-02 9.304592300470993393e+00 1.044761476146738204e+02
1.155612244897959162e-02 9.857872150408672596e+00 1.107434678354397875e+02
1.155612244897959162e-02 1.044405173227029060e+01 1.168610896994292432e+02
1.155612244897959162e-02 1.106508736591963959e+01 1.219759464318093052e+02
1.155612244897959162e-02 1.172305170005316732e+01 1.249432227816339065e+02
1.155612244897959162e-02 1.242014062947232311e+01 1.244581160201212242e+02
1.155612244897959162e-02 1.315868062367835556e+01 1.194736593096881450e+02
1.155612244897959162e-02 1.394113649124797227e+01 1.097720414827046795e+02
1.155612244897959162e-02 1.477011960590286321e+01 9.631416910925703689e+01
1.155612244897959162e-02 1.564839662172674295e+01 8.104153916515500100e+01
1.155612244897959162e-02 1.657889870661615817e+01 6.615936196180165041e+01
1.155612244897959162e-02 1.756473132478086896e+01 5.331140494129758167e+01
1.155612244897959162e-02 1.860918460094198679e+01 4.314258009170688268e+01
1.155612244897959162e-02 1.971574430081734519e+01 3.545217506850434575e+01
1.155612244897959162e-02 2.088810346454058120e+01 2.970822718957022701e+01
1.155612244897959162e-02 2.213017473183927919e+01 2.548571926027585022e+01
1.155612244897959162e-02 2.344610340010633465e+01 2.256065477123396690e+01
1.155612244897959162e-02 2.484028125894464623e+01 2.073711836702091915e+01
1.155612244897959162e-02 2.631736124735671112e+01 1.967515554725274285e+01
1.155612244897959162e-02 2.788227298249594455e+01 1.890096338626644012e+01
1.155612244897959162e-02 2.954023921180572643e+01 1.797041620041870402e+01
1.155612244897959162e-02 3.129679324345348590e+01 1.663582400967346331e+01
1.155612244897959162e-02 3.315779741323231633e+01 1.490110490166907731e+01
1.155612244897959162e-02 3.512946264956173792e+01 1.295853708355084422e+01
1.155612244897959162e-02 3.721836920188397357e+01 1.107337876181519398e+01
1.155612244897959162e-02 3.943148860163469038e+01 9.483972154631485907e+00
1.175224489795918467e-02 2.464468037602168149e+00 9.530769600672060804e+00
1.175224489795918467e-02 2.611012933067573094e+00 1.179571899800499324e+01
1.175224489795918467e-02 2.766271841479910787e+00 1.434271312509402563e+01
1.175224489795918467e-02 2.930762925013291831e+00 1.716851083444318604e+01
1.175224489795918467e-02 3.105035157368081666e+00 2.025747195548747470e+01
1.175224489795918467e-02 3.289670155919588890e+00 2.357461945910834444e+01
1.175224489795918467e-02 3.485284122811993068e+00 2.706205923352735709e+01
1.175224489795918467e-02 3.692529901475716692e+00 3.064029011484012699e+01
1.175224489795918467e-02 3.912099155431685737e+00 3.421587307320875482e+01
1.175224489795918467e-02 4.144724676654039541e+00 3.770059106455538256e+01
1.175224489795918467e-02 4.391182831195218128e+00 4.104835722696952871e+01
1.175224489795918467e-02 4.652296150235496697e+00 4.430212910237261781e+01
1.175224489795918467e-02 4.928936075204336298e+00 4.761548124483952193e+01
1.175224489795918467e-02 5.222025866135146188e+00 5.120397730223580623e+01
1.175224489795918467e-02 5.532543682959819797e+00 5.522474922288251520e+01
1.175224489795918467e-02 5.861525850026583662e+00 5.966022199804308457e+01
1.175224489795918467e-02 6.210070314736163333e+00 6.431554875874745392e+01
1.175224489795918467e-02 6.579340311839177780e+00 6.897060359575580435e+01
1.175224489795918467e-02 6.970568245623986137e+00 7.359782576811464594e+01
1.175224489795918467e-02 7.385059802951433383e+00 7.848021851361332324e+01
1.175224489795918467e-02 7.824198310863371475e+00 8.411001901287993121e+01
1.175224489795918467e-02 8.289449353308079083e+00 9.088027122488328757e+01
1.175224489795918467e-02 8.782365662390436256e+00 9.870657918468938874e+01
1.175224489795918467e-02 9.304592300470993393e+00 1.067756879637469467e+02
1.175224489795918467e-02 9.857872150408672596e+00 1.135972854405944901e+02
1.175224489795918467e-02 1.044405173227029060e+01 1.174272302650104507e+02
1.175224489795918467e-02 1.106508736591963959e+01 1.169393146959616701e+02
1.175224489795918467e-02 1.172305170005316732e+01 1.118260768691394276e+02
1.175224489795918467e-02 1.242014062947232311e+01 1.029646621207459276e+02
1.175224489795918467e-02 1.315868062367835556e+01 9.200815499622638072e+01
1.175224489795918467e-02 1.394113649124797227e+01 8.065335890857090817e+01
1.175224489795918467e-02 1.477011960590286321e+01 7.006412885104319344e+01
1.175224489795918467e-02 1.564839662172674295e+01 6.074959357775255597e+01
1.175224489795918467e-02 1.657889870661615817e+01 5.277887349450796250e+01
1.175224489795918467e-02 1.756473132478086896e+01 4.600449645857195691e+01
1.175224489795918467e-02 1.860918460094198679e+01 4.014882300705032492e+01
1.175224489795918467e-02 1.971574430081734519e+01 3.487531072542991240e+01
1.175224489795918467e-02 2.088810346454058120e+01 2.995704936449963895e+01
1.175224489795918467e-02 2.213017473183927919e+01 2.543488953860785173e+01
1.175224489795918467e-02 2.344610340010633465e+01 2.157747917641562552e+01
1.175224489795918467e-02 2.484028125894464623e+01 1.863925716360571627e+01
1.175224489795918467e-02 2.631736124735671112e+01 1.662223432795036970e+01
1.175224489795918467e-02 2.788227298249594455e+01 1.523776209979112650e+01
1.175224489795918467e-02 2.954023921180572643e+01 1.407289478049602671e+01
1.175224489795918467e-02 3.129679324345348590e+01 1.280819138757081355e+01
1.175224489795918467e-02 3.315779741323231633e+01 1.133727884116355433e+01
1.175224489795918467e-02 3.512946264956173792e+01 9.749886577732102211e+00
1.175224489795918467e-02 3.721836920188397357e+01 8.236476972379696448e+00
1.175224489795918467e-02 3.943148860163469038e+01 6.991241399780825816e+00
1.194836734693877599e-02 2.464468037602168149e+00 6.123520569750785292e+00
1.194836734693877599e-02 2.611012933067573094e+00 7.793156929981475578e+00
1.194836734693877599e-02 2.766271841479910787e+00 9.699674668599024940e+00
1.194836734693877599e-02 2.930762925013291831e+00 1.182196273156170285e+01
1.194836734693877599e-02 3.105035157368081666e+00 1.412597269918791199e+01
1.194836734693877599e-02 3.289670155919588890e+00 1.656846500358807006e+01
1.194836734693877599e-02 3.485284122811993068e+00 1.910671120494722075e+01
1.194836734693877599e-02 3.692529901475716692e+00 2.171378400680169563e+01
1.194836734693877599e-02 3.912099155431685737e+00 2.439278787729687537e+01
1.194836734693877599e-02 4.144724676654039541e+00 2.717590595154259958e+01
1.194836734693877599e-02 4.391182831195218128e+00 3.009462461866916172e+01
1.194836734693877599e-02 4.652296150235496697e+00 3.312587051689155970e+01
1.194836734693877599e-02 4.928936075204336298e+00 3.615007448550376523e+01
1.194836734693877599e-02 5.222025866135146188e+00 3.897398656152949314e+01
1.194836734693877599e-02 5.532543682959819797e+00 4.144364117438219353e+01
1.194836734693877599e-02 5.861525850026583662e+00 4.360466618162917030e+01
1.194836734693877599e-02 6.210070314736163333e+00 4.580618355048811452e+01
1.194836734693877599e-02 6.579340311839177780e+00 4.864887572622013323e+01
1.194836734693877599e-02 6.970568245623986137e+00 5.276140619990186309e+01
1.194836734693877599e-02 7.385059802951433383e+00 5.850001798904364847e+01
1.194836734693877599e-02 7.824198310863371475e+00 6.572154539752307301e+01
1.194836734693877599e-02 8.289449353308079083e+00 7.373775708242888527e+01
1.194836734693877599e-02 8.782365662390436256e+00 8.145583297111519983e+01
1.194836734693877599e-02 9.304592300470993393e+00 8.762806523388535140e+01
1.194836734693877599e-02 9.857872150408672596e+00 9.112363808050447744e+01
1.194836734693877599e-02 1.044405173227029060e+01 9.117335451730313878e+01
1.194836734693877599e-02 1.106508736591963959e+01 8.756219644303634198e+01
1.194836734693877599e-02 1.172305170005316732e+01 8.072404843849979272e+01
1.194836734693877599e-02 1.242014062947232311e+01 7.166660737699520212e+01
1.194836734693877599e-02 1.315868062367835556e+01 6.169423573889661583e+01
1.194836734693877599e-02 1.394113649124797227e+01 5.201691398948668166e+01
1.194836734693877599e-02 1.477011960590286321e+01 4.343955076562858153e+01
1.194836734693877599e-02 1.564839662172674295e+01 3.628975635650095910e+01
1.194836734693877599e-02 1.657889870661615817e+01 3.056252710806757378e+01
1.194836734693877599e-02 1.756473132478086896e+01 2.610831626951839368e+01
1.194836734693877599e-02 1.860918460094198679e+01 2.272653198937004504e+01
1.194836734693877599e-02 1.971574430081734519e+01 2.018629808208041609e+01
1.194836734693877599e-02 2.088810346454058120e+01 1.826819405749809277e+01
1.194836734693877599e-02 2.213017473183927919e+01 1.683357064363578459e+01
1.194836734693877599e-02 2.344610340010633465e+01 1.583664303775880811e+01
1.194836734693877599e-02 2.484028125894464623e+01 1.523951016671833081e+01
1.194836734693877599e-02 2.631736124735671112e+01 1.490635276526469433e+01
1.194836734693877599e-02 2.788227298249594455e+01 1.458542406064105990e+01
1.194836734693877599e-02 2.954023921180572643e+01 1.400237121777950300e+01
1.194836734693877599e-02 3.129679324345348590e+01 1.298958468416283729e+01
1.194836734693877599e-02 3.315779741323231633e+01 1.155906845030846064e+01
1.194836734693877599e-02 3.512946264956173792e+01 9.884311343057863297e+00
1.194836734693877599e-02 3.721836920188397357e+01 8.220828091610531629e+00
1.194836734693877599e-02 3.943148860163469038e+01 6.816882266606320684e+00
1.214448979591836730e-02 2.464468037602168149e+00 6.610916087955073905e+00
1.214448979591836730e-02 2.611012933067573094e+00 8.147368496291253592e+00
1.214448979591836730e-02 2.766271841479910787e+00 9.888316232250270232e+00
1.214448979591836730e-02 2.930762925013291831e+00 1.183932943375031499e+01
1.214448979591836730e-02 3.105035157368081666e+00 1.399767191569296365e+01
1.214448979591836730e-02 3.289670155919588890e+00 1.634866065035002336e+01
1.214448979591836730e-02 3.485284122811993068e+00 1.886169497976049669e+01
1.214448979591836730e-02 3.692529901475716692e+00 2.148417534763558834e+01
1.214448979591836730e-02 3.912099155431685737e+00 2.413648902981201161e+01
1.214448979591836730e-02 4.144724676654039541e+00 2.672036426625331629e+01
1.214448979591836730e-02 4.391182831195218128e+00 2.915595609796387677e+01
1.214448979591836730e-02 4.652296150235496697e+00 3.144863653017076288e+01
1.214448979591836730e-02 4.928936075204336298e+00 3.375764869984949712e+01
1.214448979591836730e-02 5.222025866135146188e+00 3.641825360822543445e+01
1.214448979591836730e-02 5.532543682959819797e+00 3.988106738810361662e+01
1.214448979591836730e-02 5.861525850026583662e+00 4.457660426054012248e+01
1.214448979591836730e-02 6.210070314736163333e+00 5.075892655613417048e+01
1.214448979591836730e-02 6.579340311839177780e+00 5.839209986731913204e+01
1.214448979591836730e-02 6.970568245623986137e+00 6.710639830768749903e+01
1.214448979591836730e-02 7.385059802951433383e+00 7.620221734305339112e+01
1.214448979591836730e-02 7.824198310863371475e+00 8.467413156486578885e+01
1.214448979591836730e-02 8.289449353308079083e+00 9.128216456692905467e+01
1.214448979591836730e-02 8.782365662390436256e+00 9.475105985138395681e+01
1.214448979591836730e-02 9.304592300470993393e+00 9.413874147126520597e+01
1.214448979591836730e-02 9.857872150408672596e+00 8.926413000431524836e+01
1.214448979591836730e-02 1.044405173227029060e+01 8.093593113810159423e+01
1.214448979591836730e-02 1.106508736591963959e+01 7.075115710206982556e+01
1.214448979591836730e-02 1.172305170005316732e+01 6.049134025407244764e+01
1.214448979591836730e-02 1.242014062947232311e+01 5.145489543609838279e+01
1.214448979591836730e-02 1.315868062367835556e+01 4.413035699564041892e+01
1.214448979591836730e-02 1.394113649124797227e+01 3.834361764734944700e+01
1.214448979591836730e-02 1.477011960590286321e+01 3.365813066904453876e+01
1.214448979591836730e-02 1.564839662172674295e+01 2.970288256463502918e+01
1.214448979591836730e-02 1.657889870661615817e+01 2.627981928822027768e+01
1.214448979591836730e-02 1.756473132478086896e+01 2.331126287295737143e+01
1.214448979591836730e-02 1.860918460094198679e+01 2.075075938209183946e+01
1.214448979591836730e-02 1.971574430081734519e+01 1.853934653578757974e+01
1.214448979591836730e-02 2.088810346454058120e+01 1.662897032552371002e+01
1.214448979591836730e-02 2.213017473183927919e+01 1.503249261028569528e+01
1.214448979591836730e-02 2.344610340010633465e+01 1.382412060889643790e+01
1.214448979591836730e-02 2.484028125894464623e+01 1.305817283998775480e+01
1.214448979591836730e-02 2.631736124735671112e+01 1.266804630040283541e+01
1.214448979591836730e-02 2.788227298249594455e+01 1.244275456591702245e+01
1.214448979591836730e-02 2.954023921180572643e+01 1.211095590406932132e+01
1.214448979591836730e-02 3.129679324345348590e+01 1.146887735958997290e+01
1.214448979591836730e-02 3.315779741323231633e+01 1.046343548323684836e+01
1.214448979591836730e-02 3.512946264956173792e+01 9.192105614317799933e+00
1.214448979591836730e-02 3.721836920188397357e+01 7.843125566852644504e+00
1.214448979591836730e-02 3.943148860163469038e+01 6.622174293655655575e+00
1.234061224489795862e-02 2.464468037602168149e+00 9.135979131154769561e+00
1.234061224489795862e-02 2.611012933067573094e+00 1.076429797714320280e+01
1.234061224489795862e-02 2.766271841479910787e+00 1.254576343145218686e+01
1.234061224489795862e-02 2.930762925013291831e+00 1.451800334028792605e+01
1.234061224489795862e-02 3.105035157368081666e+00 1.670461191485105346e+01
1.234061224489795862e-02 3.289670155919588890e+00 1.909897879190685188e+01
1.234061224489795862e-02 3.485284122811993068e+00 2.165384771224779215e+01
1.234061224489795862e-02 3.692529901475716692e+00 2.427525658737155112e+01
1.234061224489795862e-02 3.912099155431685737e+00 2.682587721802184788e+01
1.234061224489795862e-02 4.144724676654039541e+00 2.915556974945026880e+01
1.234061224489795862e-02 4.391182831195218128e+00 3.117614823209158104e+01
1.234061224489795862e-02 4.652296150235496697e+00 3.296721007164488526e+01
1.234061224489795862e-02 4.928936075204336298e+00 3.485549958856832120e+01
1.234061224489795862e-02 5.222025866135146188e+00 3.739487588972469467e+01
1.234061224489795862e-02 5.532543682959819797e+00 4.121815515449394240e+01
1.234061224489795862e-02 5.861525850026583662e+00 4.681408937395274705e+01
1.234061224489795862e-02 6.210070314736163333e+00 5.433720658689505711e+01
1.234061224489795862e-02 6.579340311839177780e+00 6.353383150718004657e+01
1.234061224489795862e-02 6.970568245623986137e+00 7.378026510586239795e+01
1.234061224489795862e-02 7.385059802951433383e+00 8.415663820587637645e+01
1.234061224489795862e-02 7.824198310863371475e+00 9.349450902624184323e+01
1.234061224489795862e-02 8.289449353308079083e+00 1.004311499361061806e+02
1.234061224489795862e-02 8.782365662390436256e+00 1.035852505530427692e+02
1.234061224489795862e-02 9.304592300470993393e+00 1.019322892586803562e+02
1.234061224489795862e-02 9.857872150408672596e+00 9.528686416542991822e+01
1.234061224489795862e-02 1.044405173227029060e+01 8.461149531916548483e+01
1.234061224489795862e-02 1.106508736591963959e+01 7.185595927203917199e+01
1.234061224489795862e-02 1.172305170005316732e+01 5.928489187696008145e+01
1.234061224489795862e-02 1.242014062947232311e+01 4.862773377645868322e+01
1.234061224489795862e-02 1.315868062367835556e+01 4.055601108994216730e+01
1.234061224489795862e-02 1.394113649124797227e+01 3.476289710185745463e+01
1.234061224489795862e-02 1.477011960590286321e+01 3.047746553191809227e+01
1.234061224489795862e-02 1.564839662172674295e+01 2.699514213939766094e+01
1.234061224489795862e-02 1.657889870661615817e+01 2.392700497842590579e+01
1.234061224489795862e-02 1.756473132478086896e+01 2.116130824344937267e+01
1.234061224489795862e-02 1.860918460094198679e+01 1.870460371065804850e+01
1.234061224489795862e-02 1.971574430081734519e+01 1.656009049743533268e+01
1.234061224489795862e-02 2.088810346454058120e+01 1.470667538768115890e+01
1.234061224489795862e-02 2.213017473183927919e+01 1.314612153730053379e+01
1.234061224489795862e-02 2.344610340010633465e+01 1.193183707284723383e+01
1.234061224489795862e-02 2.484028125894464623e+01 1.112106727297585351e+01
1.234061224489795862e-02 2.631736124735671112e+01 1.068301089357606593e+01
1.234061224489795862e-02 2.788227298249594455e+01 1.045329807426216284e+01
1.234061224489795862e-02 2.954023921180572643e+01 1.018671994095903877e+01
1.234061224489795862e-02 3.129679324345348590e+01 9.672072628933022997e+00
1.234061224489795862e-02 3.315779741323231633e+01 8.827575285045961451e+00
1.234061224489795862e-02 3.512946264956173792e+01 7.723361704292821095e+00
1.234061224489795862e-02 3.721836920188397357e+01 6.535338235939352813e+00
1.234061224489795862e-02 3.943148860163469038e+01 5.469462324839728495e+00
1.253673469387755167e-02 2.464468037602168149e+00 4.764826696764812297e+00
1.253673469387755167e-02 2.611012933067573094e+00 5.773446603401491295e+00
1.253673469387755167e-02 2.766271841479910787e+00 6.909332536101652877e+00
1.253673469387755167e-02 2.930762925013291831e+00 8.185373401774633351e+00
1.253673469387755167e-02 3.105035157368081666e+00 9.606870835388837904e+00
1.253673469387755167e-02 3.289670155919588890e+00 1.116867533280364455e+01
1.253673469387755167e-02 3.485284122811993068e+00 1.285451083836285235e+01
1.253673469387755167e-02 3.692529901475716692e+00 1.463520697449854779e+01
1.253673469387755167e-02 3.912099155431685737e+00 1.646856563280788421e+01
1.253673469387755167e-02 4.144724676654039541e+00 1.831421876460683507e+01
1.253673469387755167e-02 4.391182831195218128e+00 2.017726834641795008e+01
1.253673469387755167e-02 4.652296150235496697e+00 2.217346442720452160e+01
1.253673469387755167e-02 4.928936075204336298e+00 2.457651406062826638e+01
1.253673469387755167e-02 5.222025866135146188e+00 2.779495400916838577e+01
1.253673469387755167e-02 5.532543682959819797e+00 3.225489185047394614e+01
1.253673469387755167e-02 5.861525850026583662e+00 3.822407272374859843e+01
1.253673469387755167e-02 6.210070314736163333e+00 4.565803147785754135e+01
1.253673469387755167e-02 6.579340311839177780e+00 5.414052121751328173e+01
1.253673469387755167e-02 6.970568245623986137e+00 6.293140314612665520e+01
1.253673469387755167e-02 7.385059802951433383e+00 7.107502838192027639e+01
1.253673469387755167e-02 7.824198310863371475e+00 7.751343857379019653e+01
1.253673469387755167e-02 8.289449353308079083e+00 8.119755023681676676e+01
1.253673469387755167e-02 8.782365662390436256e+00 8.124527454801446424e+01
1.253673469387755167e-02 9.304592300470993393e+00 7.718926883285432439e+01
1.253673469387755167e-02 9.857872150408672596e+00 6.926158563667274848e+01
1.253673469387755167e-02 1.044405173227029060e+01 5.853956555699107867e+01
1.253673469387755167e-02 1.106508736591963959e+01 4.676051928028718407e+01
1.253673469387755167e-02 1.172305170005316732e+01 3.578845860384140565e+01
1.253673469387755167e-02 1.242014062947232311e+01 2.698487686494022242e+01
1.253673469387755167e-02 1.315868062367835556e+01 2.084869627355803701e+01
1.253673469387755167e-02 1.394113649124797227e+01 1.710536354250893609e+01
1.253673469387755167e-02 1.477011960590286321e+01 1.509886635265281818e+01
1.253673469387755167e-02 1.564839662172674295e+01 1.417753839008093486e+01
1.253673469387755167e-02 1.657889870661615817e+01 1.387545233004983736e+01
1.253673469387755167e-02 1.756473132478086896e+01 1.390280704350207763e+01
1.253673469387755167e-02 1.860918460094198679e+01 1.406545169900911496e+01
1.253673469387755167e-02 1.971574430081734519e+01 1.421077615975587705e+01
1.253673469387755167e-02 2.088810346454058120e+01 1.423112276806113030e+01
1.253673469387755167e-02 2.213017473183927919e+01 1.409923819687967672e+01
1.253673469387755167e-02 2.344610340010633465e+01 1.387863552204042250e+01
1.253673469387755167e-02 2.484028125894464623e+01 1.366765354266831700e+01
1.253673469387755167e-02 2.631736124735671112e+01 1.349884733070805609e+01
1.253673469387755167e-02 2.788227298249594455e+01 1.327096090768265668e+01
1.253673469387755167e-02 2.954023921180572643e+01 1.278021958572012906e+01
1.253673469387755167e-02 3.129679324345348590e+01 1.184406648640051962e+01
1.253673469387755167e-02 3.315779741323231633e+01 1.043734797758581223e+01
1.253673469387755167e-02 3.512946264956173792e+01 8.749507260250952712e+00
1.253673469387755167e-02 3.721836920188397357e+01 7.126024926812370985e+00
1.253673469387755167e-02 3.943148860163469038e+01 5.930226112732318811e+00
1.273285714285714298e-02 2.464468037602168149e+00 3.526575833970326812e+00
1.273285714285714298e-02 2.611012933067573094e+00 4.440075956398642276e+00
1.273285714285714298e-02 2.766271841479910787e+00 5.507521440674951307e+00
1.273285714285714298e-02 2.930762925013291831e+00 6.729907442970706200e+00
1.273285714285714298e-02 3.105035157368081666e+00 8.088860495260020045e+00
1.273285714285714298e-02 3.289670155919588890e+00 9.540856651882769768e+00
1.273285714285714298e-02 3.485284122811993068e+00 1.101884098178302729e+01
1.273285714285714298e-02 3.692529901475716692e+00 1.244524393396033091e+01
1.273285714285714298e-02 3.912099155431685737e+00 1.375917190734249296e+01
1.273285714285714298e-02 4.144724676654039541e+00 1.495650671352365713e+01
1.273285714285714298e-02 4.391182831195218128e+00 1.613271884760023056e+01
1.273285714285714298e-02 4.652296150235496697e+00 1.750734937168784455e+01
1.273285714285714298e-02 4.928936075204336298e+00 1.940546241792978321e+01
1.273285714285714298e-02 5.222025866135146188e+00 2.218328387105053068e+01
1.273285714285714298e-02 5.532543682959819797e+00 2.611111481991316552e+01
1.273285714285714298e-02 5.861525850026583662e+00 3.125280045662274375e+01
1.273285714285714298e-02 6.210070314736163333e+00 3.739003349998733938e+01
1.273285714285714298e-02 6.579340311839177780e+00 4.402344302331798787e+01
1.273285714285714298e-02 6.970568245623986137e+00 5.045016786743929771e+01
1.273285714285714298e-02 7.385059802951433383e+00 5.588985755324470261e+01
1.273285714285714298e-02 7.824198310863371475e+00 5.962180179885480413e+01
1.273285714285714298e-02 8.289449353308079083e+00 6.110342264896165432e+01
1.273285714285714298e-02 8.782365662390436256e+00 6.005494836180788099e+01
1.273285714285714298e-02 9.304592300470993393e+00 5.650843786237414434e+01
1.273285714285714298e-02 9.857872150408672596e+00 5.082344650506733785e+01
1.273285714285714298e-02 1.044405173227029060e+01 4.366085961357723733e+01
1.273285714285714298e-02 1.106508736591963959e+01 3.589195124379441637e+01
1.273285714285714298e-02 1.172305170005316732e+01 2.843064930363950893e+01
1.273285714285714298e-02 1.242014062947232311e+01 2.202595932577135329e+01
1.273285714285714298e-02 1.315868062367835556e+01 1.710199642395947706e+01
1.273285714285714298e-02 1.394113649124797227e+01 1.372563090010707754e+01
1.273285714285714298e-02 1.477011960590286321e+01 1.170419593821013393e+01
1.273285714285714298e-02 1.564839662172674295e+01 1.073242742227645330e+01
1.273285714285714298e-02 1.657889870661615817e+01 1.049751306333764589e+01
1.273285714285714298e-02 1.756473132478086896e+01 1.071523349435613071e+01
1.273285714285714298e-02 1.860918460094198679e+01 1.113282684004953182e+01
1.273285714285714298e-02 1.971574430081734519e+01 1.154048038475251126e+01
1.273285714285714298e-02 2.088810346454058120e+01 1.180174801494161763e+01
1.273285714285714298e-02 2.213017473183927919e+01 1.188287827340565350e+01
1.273285714285714298e-02 2.344610340010633465e+01 1.184783107461687379e+01
1.273285714285714298e-02 2.484028125894464623e+01 1.179851620784274502e+01
1.273285714285714298e-02 2.631736124735671112e+01 1.178090382458828600e+01
1.273285714285714298e-02 2.788227298249594455e+01 1.171814022236939579e+01
1.273285714285714298e-02 2.954023921180572643e+01 1.142795369464675836e+01
1.273285714285714298e-02 3.129679324345348590e+01 1.072606956264997358e+01
1.273285714285714298e-02 3.315779741323231633e+01 9.553459661705021588e+00
1.273285714285714298e-02 3.512946264956173792e+01 8.045733263238650679e+00
1.273285714285714298e-02 3.721836920188397357e+01 6.501094031285740371e+00
1.273285714285714298e-02 3.943148860163469038e+01 5.266050552292994347e+00
1.292897959183673430e-02 2.464468037602168149e+00 3.226954363372406931e+00
1.292897959183673430e-02 2.611012933067573094e+00 3.998168221252354826e+00
1.292897959183673430e-02 2.766271841479910787e+00 4.883285863656241510e+00
1.292897959183673430e-02 2.930762925013291831e+00 5.879788230853210784e+00
1.292897959183673430e-02 3.105035157368081666e+00 6.967973933803238928e+00
1.292897959183673430e-02 3.289670155919588890e+00 8.109855684788954022e+00
1.292897959183673430e-02 3.485284122811993068e+00 9.261159417786268833e+00
1.292897959183673430e-02 3.692529901475716692e+00 1.039938816451479831e+01
1.292897959183673430e-02 3.912099155431685737e+00 1.156354922696082710e+01
1.292897959183673430e-02 4.144724676654039541e+00 1.289220577917796362e+01
1.292897959183673430e-02 4.391182831195218128e+00 1.463945536740824949e+01
1.292897959183673430e-02 4.652296150235496697e+00 1.714805272253759938e+01
1.292897959183673430e-02 4.928936075204336298e+00 2.076965174905105016e+01
1.292897959183673430e-02 5.222025866135146188e+00 2.574362819974833272e+01
1.292897959183673430e-02 5.532543682959819797e+00 3.206915410573524383e+01
1.292897959183673430e-02 5.861525850026583662e+00 3.941652230952167457e+01
1.292897959183673430e-02 6.210070314736163333e+00 4.711611699560007338e+01
1.292897959183673430e-02 6.579340311839177780e+00 5.424228352452783497e+01
1.292897959183673430e-02 6.970568245623986137e+00 5.978433093110385244e+01
1.292897959183673430e-02 7.385059802951433383e+00 6.287129890453888237e+01
1.292897959183673430e-02 7.824198310863371475e+00 6.299166022220037320e+01
1.292897959183673430e-02 8.289449353308079083e+00 6.013409444988116093e+01
1.292897959183673430e-02 8.782365662390436256e+00 5.478951576702782944e+01
1.292897959183673430e-02 9.304592300470993393e+00 4.780536024187167499e+01
1.292897959183673430e-02 9.857872150408672596e+00 4.014981870071814996e+01
1.292897959183673430e-02 1.044405173227029060e+01 3.268398086524737067e+01
1.292897959183673430e-02 1.106508736591963959e+01 2.602362231292125472e+01
1.292897959183673430e-02 1.172305170005316732e+01 2.051164742138595898e+01
1.292897959183673430e-02 1.242014062947232311e+01 1.626375754735178703e+01
1.292897959183673430e-02 1.315868062367835556e+01 1.323399460786243687e+01
1.292897959183673430e-02 1.394113649124797227e+01 1.127194654958783282e+01
1.292897959183673430e-02 1.477011960590286321e+01 1.017204496294732152e+01
1.292897959183673430e-02 1.564839662172674295e+01 9.717828368110193793e+00
1.292897959183673430e-02 1.657889870661615817e+01 9.711934286539332106e+00
1.292897959183673430e-02 1.756473132478086896e+01 9.984528077120769396e+00
1.292897959183673430e-02 1.860918460094198679e+01 1.038887488563448969e+01
1.292897959183673430e-02 1.971574430081734519e+01 1.080097394393949273e+01
1.292897959183673430e-02 2.088810346454058120e+01 1.113262863189210883e+01
1.292897959183673430e-02 2.213017473183927919e+01 1.135074342217493282e+01
1.292897959183673430e-02 2.344610340010633465e+01 1.147965768863475233e+01
1.292897959183673430e-02 2.484028125894464623e+01 1.156509601190573200e+01
1.292897959183673430e-02 2.631736124735671112e+01 1.160916710809136809e+01
1.292897959183673430e-02 2.788227298249594455e+01 1.152355179580792033e+01
1.292897959183673430e-02 2.954023921180572643e+01 1.115003385652867074e+01
1.292897959183673430e-02 3.129679324345348590e+01 1.035110324748174015e+01
1.292897959183673430e-02 3.315779741323231633e+01 9.116025047596123088e+00
1.292897959183673430e-02 3.512946264956173792e+01 7.610364932929223336e+00
1.292897959183673430e-02 3.721836920188397357e+01 6.133408817347644870e+00
1.292897959183673430e-02 3.943148860163469038e+01 5.006173030815698866e+00
1.312510204081632562e-02 2.464468037602168149e+00 2.942156369384753223e+00
1.312510204081632562e-02 2.611012933067573094e+00 3.800569784626766534e+00
1.312510204081632562e-02 2.766271841479910787e+00 4.816605272435811713e+00
1.312510204081632562e-02 2.930762925013291831e+00 5.978376513396230330e+00
1.312510204081632562e-02 3.105035157368081666e+00 7.250037147969376150e+00
1.312510204081632562e-02 3.289670155919588890e+00 8.572568708990264241e+00
1.312510204081632562e-02 3.485284122811993068e+00 9.878900202169409894e+00
1.312510204081632562e-02 3.692529901475716692e+00 1.112751338216440722e+01
1.312510204081632562e-02 3.912099155431685737e+00 1.235084897370330204e+01
1.312510204081632562e-02 4.144724676654039541e+00 1.370287443346586009e+01
1.312510204081632562e-02 4.391182831195218128e+00 1.547927540114706879e+01
1.312510204081632562e-02 4.652296150235496697e+00 1.808320867594063586e+01
1.312510204081632562e-02 4.928936075204336298e+00 2.192725123358081873e+01
1.312510204081632562e-02 5.222025866135146188e+00 2.729392135799615104e+01
1.312510204081632562e-02 5.532543682959819797e+00 3.420264309439459538e+01
1.312510204081632562e-02 5.861525850026583662e+00 4.232930479254369516e+01
1.312510204081632562e-02 6.210070314736163333e+00 5.099852165194921128e+01
1.312510204081632562e-02 6.579340311839177780e+00 5.924534937696417813e+01
1.312510204081632562e-02 6.970568245623986137e+00 6.594121049197387663e+01
1.312510204081632562e-02 7.385059802951433383e+00 6.998508783695619684e+01
1.312510204081632562e-02 7.824198310863371475e+00 7.054895676663088011e+01
1.312510204081632562e-02 8.289449353308079083e+00 6.732846427016863800e+01
1.312510204081632562e-02 8.782365662390436256e+00 6.070665992416438428e+01
1.312510204081632562e-02 9.304592300470993393e+00 5.172810295496710609e+01
1.312510204081632562e-02 9.857872150408672596e+00 4.183780408847653831e+01
1.312510204081632562e-02 1.044405173227029060e+01 3.245956461981744923e+01
1.312510204081632562e-02 1.106508736591963959e+01 2.459974985603963660e+01
1.312510204081632562e-02 1.172305170005316732e+01 1.866555787102494435e+01
1.312510204081632562e-02 1.242014062947232311e+01 1.455415840442420539e+01
1.312510204081632562e-02 1.315868062367835556e+01 1.190043508726540544e+01
1.312510204081632562e-02 1.394113649124797227e+01 1.030758554380181913e+01
1.312510204081632562e-02 1.477011960590286321e+01 9.460078286411500059e+00
1.312510204081632562e-02 1.564839662172674295e+01 9.132419595857880878e+00
1.312510204081632562e-02 1.657889870661615817e+01 9.156734304825372206e+00
1.312510204081632562e-02 1.756473132478086896e+01 9.394090232418873754e+00
1.312510204081632562e-02 1.860918460094198679e+01 9.722714326844119626e+00
1.312510204081632562e-02 1.971574430081734519e+01 1.004065856476953655e+01
1.312510204081632562e-02 2.088810346454058120e+01 1.027736741712233659e+01
1.312510204081632562e-02 2.213017473183927919e+01 1.040624847577492673e+01
1.312510204081632562e-02 2.344610340010633465e+01 1.044406938244557459e+01
1.312510204081632562e-02 2.484028125894464623e+01 1.042322145943100153e+01
1.312510204081632562e-02 2.631736124735671112e+01 1.034305802246326955e+01
1.312510204081632562e-02 2.788227298249594455e+01 1.013508019182956055e+01
1.312510204081632562e-02 2.954023921180572643e+01 9.680283432306628910e+00
1.312510204081632562e-02 3.129679324345348590e+01 8.881374072788057461e+00
1.312510204081632562e-02 3.315779741323231633e+01 7.746136201226146767e+00
1.312510204081632562e-02 3.512946264956173792e+01 6.423711756966786979e+00
1.312510204081632562e-02 3.721836920188397357e+01 5.165770383718223613e+00
1.312510204081632562e-02 3.943148860163469038e+01 4.232787353698820532e+00
1.332122448979591867e-02 2.464468037602168149e+00 3.254649536911656149e+00
1.332122448979591867e-02 2.611012933067573094e+00 4.203224207488228004e+00
1.332122448979591867e-02 2.766271841479910787e+00 5.332991608968995045e+00
1.332122448979591867e-02 2.930762925013291831e+00 6.641329135050717980e+00
1.332122448979591867e-02 3.105035157368081666e+00 8.102910549085828862e+00
1.332122448979591867e-02 3.289670155919588890e+00 9.664703092884295188e+00
1.332122448979591867e-02 3.485284122811993068e+00 1.125162946460784497e+01
1.332122448979591867e-02 3.692529901475716692e+00 1.279133257101172561e+01
1.332122448979591867e-02 3.912099155431685737e+00 1.426184360182502076e+01
1.332122448979591867e-02 4.144724676654039541e+00 1.575242553108532206e+01
1.332122448979591867e-02 4.391182831195218128e+00 1.750932720360810535e+01
1.332122448979591867e-02 4.652296150235496697e+00 1.992835135882600284e+01
1.332122448979591867e-02 4.928936075204336298e+00 2.347065440920983548e+01
1.332122448979591867e-02 5.222025866135146188e+00 2.851706339211705554e+01
1.332122448979591867e-02 5.532543682959819797e+00 3.521403570091887048e+01
1.332122448979591867e-02 5.861525850026583662e+00 4.336867684233286724e+01
1.332122448979591867e-02 6.210070314736163333e+00 5.241744804304703109e+01
1.332122448979591867e-02 6.579340311839177780e+00 6.145835244027668409e+01
1.332122448979591867e-02 6.970568245623986137e+00 6.933461870393492177e+01
1.332122448979591867e-02 7.385059802951433383e+00 7.478290475252183001e+01
1.332122448979591867e-02 7.824198310863371475e+00 7.667055040678332034e+01
1.332122448979591867e-02 8.289449353308079083e+00 7.431117594453294828e+01
1.332122448979591867e-02 8.782365662390436256e+00 6.776932507975433850e+01
1.332122448979591867e-02 9.304592300470993393e+00 5.799273788780522665e+01
1.332122448979591867e-02 9.857872150408672596e+00 4.662677105144832979e+01
1.332122448979591867e-02 1.044405173227029060e+01 3.551614003089921567e+01
1.332122448979591867e-02 1.106508736591963959e+01 2.611122199064935501e+01
1.332122448979591867e-02 1.172305170005316732e+01 1.909222767449750080e+01
1.332122448979591867e-02 1.242014062947232311e+01 1.438816417588880014e+01
1.332122448979591867e-02 1.315868062367835556e+01 1.149672794050483304e+01
1.332122448979591867e-02 1.394113649124797227e+01 9.844677387405948110e+00
1.332122448979591867e-02 1.477011960590286321e+01 8.990369165744661828e+00
1.332122448979591867e-02 1.564839662172674295e+01 8.649610328128193970e+00
1.332122448979591867e-02 1.657889870661615817e+01 8.638116405455466662e+00
1.332122448979591867e-02 1.756473132478086896e+01 8.816217379822889555e+00
1.332122448979591867e-02 1.860918460094198679e+01 9.065860161512329540e+00
1.332122448979591867e-02 1.971574430081734519e+01 9.292512257660497710e+00
1.332122448979591867e-02 2.088810346454058120e+01 9.435481930846540521e+00
1.332122448979591867e-02 2.213017473183927919e+01 9.474250306800858112e+00
1.332122448979591867e-02 2.344610340010633465e+01 9.422213749092147594e+00
1.332122448979591867e-02 2.484028125894464623e+01 9.302461108512169119e+00
1.332122448979591867e-02 2.631736124735671112e+01 9.112103061900937107e+00
1.332122448979591867e-02 2.788227298249594455e+01 8.799319727723780460e+00
1.332122448979591867e-02 2.954023921180572643e+01 8.279432441020402322e+00
1.332122448979591867e-02 3.129679324345348590e+01 7.490718660671406681e+00
1.332122448979591867e-02 3.315779741323231633e+01 6.456337813825012262e+00
1.332122448979591867e-02 3.512946264956173792e+01 5.308124473538442523e+00
1.332122448979591867e-02 3.721836920188397357e+01 4.251899920528939170e+00
1.332122448979591867e-02 3.943148860163469038e+01 3.491731379188157014e+00
1.351734693877550998e-02 2.464468037602168149e+00 3.519877696354976937e+00
1.351734693877550998e-02 2.611012933067573094e+00 4.570280026611102109e+00
1.351734693877550998e-02 2.766271841479910787e+00 5.826706403567303738e+00
1.351734693877550998e-02 2.930762925013291831e+00 7.293405292292785447e+00
1.351734693877550998e-02 3.105035157368081666e+00 8.953553052338879326e+00
1.351734693877550998e-02 3.289670155919588890e+00 1.075942606023714809e+01
1.351734693877550998e-02 3.485284122811993068e+00 1.263067843030614945e+01
1.351734693877550998e-02 3.692529901475716692e+00 1.447274670889092363e+01
1.351734693877550998e-02 3.912099155431685737e+00 1.622373356750179951e+01
1.351734693877550998e-02 4.144724676654039541e+00 1.792292239968692869e+01
1.351734693877550998e-02 4.391182831195218128e+00 1.977192918145420464e+01
1.351734693877550998e-02 4.652296150235496697e+00 2.214579603052572665e+01
1.351734693877550998e-02 4.928936075204336298e+00 2.552343486088906488e+01
1.351734693877550998e-02 5.222025866135146188e+00 3.034634865276307281e+01
1.351734693877550998e-02 5.532543682959819797e+00 3.685667639426820585e+01
1.351734693877550998e-02 5.861525850026583662e+00 4.497511091342497735e+01
1.351734693877550998e-02 6.210070314736163333e+00 5.424737440755860973e+01
1.351734693877550998e-02 6.579340311839177780e+00 6.384859457748021327e+01
1.351734693877550998e-02 6.970568245623986137e+00 7.263106016375756724e+01
1.351734693877550998e-02 7.385059802951433383e+00 7.923523726828987890e+01
1.351734693877550998e-02 7.824198310863371475e+00 8.231236580978161044e+01
1.351734693877550998e-02 8.289449353308079083e+00 8.087759629009279649e+01
1.351734693877550998e-02 8.782365662390436256e+00 7.471250671622202333e+01
1.351734693877550998e-02 9.304592300470993393e+00 6.462020110315647514e+01
1.351734693877550998e-02 9.857872150408672596e+00 5.231762257391560667e+01
1.351734693877550998e-02 1.044405173227029060e+01 3.991176977748262544e+01
1.351734693877550998e-02 1.106508736591963959e+01 2.918220981816579496e+01
1.351734693877550998e-02 1.172305170005316732e+01 2.105943779433596319e+01
1.351734693877550998e-02 1.242014062947232311e+01 1.556653460067987993e+01
1.351734693877550998e-02 1.315868062367835556e+01 1.216177235184364314e+01
1.351734693877550998e-02 1.394113649124797227e+01 1.017738275959189487e+01
1.351734693877550998e-02 1.477011960590286321e+01 9.088618079545403461e+00
1.351734693877550998e-02 1.564839662172674295e+01 8.562569420645546714e+00
1.351734693877550998e-02 1.657889870661615817e+01 8.392418291810081143e+00
1.351734693877550998e-02 1.756473132478086896e+01 8.428316082199570403e+00
1.351734693877550998e-02 1.860918460094198679e+01 8.548331115528734259e+00
1.351734693877550998e-02 1.971574430081734519e+01 8.660350071680051443e+00
1.351734693877550998e-02 2.088810346454058120e+01 8.710438607785086162e+00
1.351734693877550998e-02 2.213017473183927919e+01 8.681421392329095710e+00
1.351734693877550998e-02 2.344610340010633465e+01 8.578851801881389960e+00
1.351734693877550998e-02 2.484028125894464623e+01 8.408747130388020352e+00
1.351734693877550998e-02 2.631736124735671112e+01 8.155320340667046253e+00
1.351734693877550998e-02 2.788227298249594455e+01 7.772357652456557631e+00
1.351734693877550998e-02 2.954023921180572643e+01 7.201163043223876237e+00
1.351734693877550998e-02 3.129679324345348590e+01 6.412262223426506758e+00
1.351734693877550998e-02 3.315779741323231633e+01 5.446639977568777269e+00
1.351734693877550998e-02 3.512946264956173792e+01 4.426306990272867559e+00
1.351734693877550998e-02 3.721836920188397357e+01 3.521791368383388576e+00
1.351734693877550998e-02 3.943148860163469038e+01 2.891582949282310633e+00
1.371346938775510130e-02 2.464468037602168149e+00 4.184655306339727154e+00
1.371346938775510130e-02 2.611012933067573094e+00 5.301284393160649699e+00
1.371346938775510130e-02 2.766271841479910787e+00 6.623222335492897628e+00
1.371346938775510130e-02 2.930762925013291831e+00 8.163052850185028575e+00
1.371346938775510130e-02 3.105035157368081666e+00 9.910950965713414718e+00
1.371346938775510130e-02 3.289670155919588890e+00 1.182168528921779860e+01
1.371346938775510130e-02 3.485284122811993068e+00 1.381186961474227282e+01
1.371346938775510130e-02 3.692529901475716692e+00 1.577956214760927800e+01
1.371346938775510130e-02 3.912099155431685737e+00 1.765294934579707942e+01
1.371346938775510130e-02 4.144724676654039541e+00 1.945957329258250113e+01
1.371346938775510130e-02 4.391182831195218128e+00 2.138729552305143855e+01
1.371346938775510130e-02 4.652296150235496697e+00 2.379657104515142763e+01
1.371346938775510130e-02 4.928936075204336298e+00 2.715569806830488986e+01
1.371346938775510130e-02 5.222025866135146188e+00 3.190770380789977523e+01
1.371346938775510130e-02 5.532543682959819797e+00 3.831651872815555748e+01
1.371346938775510130e-02 5.861525850026583662e+00 4.634802185593797219e+01
1.371346938775510130e-02 6.210070314736163333e+00 5.561025555298440537e+01
1.371346938775510130e-02 6.579340311839177780e+00 6.534021303990205354e+01
1.371346938775510130e-02 6.970568245623986137e+00 7.442522853980244690e+01
1.371346938775510130e-02 7.385059802951433383e+00 8.148766578586995024e+01
1.371346938775510130e-02 7.824198310863371475e+00 8.509517156666612436e+01
1.371346938775510130e-02 8.289449353308079083e+00 8.412832126770113916e+01
1.371346938775510130e-02 8.782365662390436256e+00 7.822676872762674805e+01
1.371346938775510130e-02 9.304592300470993393e+00 6.810198397518318814e+01
1.371346938775510130e-02 9.857872150408672596e+00 5.547193489933886212e+01
1.371346938775510130e-02 1.044405173227029060e+01 4.253723554473035762e+01
1.371346938775510130e-02 1.106508736591963959e+01 3.121729928816365529e+01
1.371346938775510130e-02 1.172305170005316732e+01 2.256332711259756252e+01
1.371346938775510130e-02 1.242014062947232311e+01 1.665613231575414233e+01
1.371346938775510130e-02 1.315868062367835556e+01 1.294858736001488531e+01
1.371346938775510130e-02 1.394113649124797227e+01 1.073595401098432589e+01
1.371346938775510130e-02 1.477011960590286321e+01 9.457952696368677081e+00
1.371346938775510130e-02 1.564839662172674295e+01 8.761921750004139753e+00
1.371346938775510130e-02 1.657889870661615817e+01 8.434239331611587787e+00
1.371346938775510130e-02 1.756473132478086896e+01 8.323689779785503617e+00
1.371346938775510130e-02 1.860918460094198679e+01 8.309093601520482153e+00
1.371346938775510130e-02 1.971574430081734519e+01 8.302082748569162618e+00
1.371346938775510130e-02 2.088810346454058120e+01 8.255042119030902015e+00
1.371346938775510130e-02 2.213017473183927919e+01 8.154394756501277541e+00
1.371346938775510130e-02 2.344610340010633465e+01 8.000150954282469584e+00
1.371346938775510130e-02 2.484028125894464623e+01 7.784155793962568737e+00
1.371346938775510130e-02 2.631736124735671112e+01 7.477986145359528436e+00
1.371346938775510130e-02 2.788227298249594455e+01 7.036612821614212088e+00
1.371346938775510130e-02 2.954023921180572643e+01 6.419468614435144715e+00
1.371346938775510130e-02 3.129679324345348590e+01 5.622020083625290710e+00
1.371346938775510130e-02 3.315779741323231633e+01 4.700469905813521088e+00
1.371346938775510130e-02 3.512946264956173792e+01 3.770918546421802908e+00
1.371346938775510130e-02 3.721836920188397357e+01 2.977637207625198013e+00
1.371346938775510130e-02 3.943148860163469038e+01 2.444026262145804651e+00
1.390959183673469435e-02 2.464468037602168149e+00 4.022762733670543156e+00
1.390959183673469435e-02 2.611012933067573094e+00 5.133071330299149970e+00
1.390959183673469435e-02 2.766271841479910787e+00 6.448606273541114930e+00
1.390959183673469435e-02 2.930762925013291831e+00 7.975736695894852346e+00
1.390959183673469435e-02 3.105035157368081666e+00 9.697235772166967749e+00
1.390959183673469435e-02 3.289670155919588890e+00 1.156289401837281972e+01
1.390959183673469435e-02 3.485284122811993068e+00 1.349209624615219028e+01
1.390959183673469435e-02 3.692529901475716692e+00 1.539784086311501277e+01
1.390959183673469435e-02 3.912099155431685737e+00 1.723495430217470314e+01
1.390959183673469435e-02 4.144724676654039541e+00 1.906169911990944854e+01
1.390959183673469435e-02 4.391182831195218128e+00 2.108856674286302635e+01
1.390959183673469435e-02 4.652296150235496697e+00 2.368051478736459359e+01
1.390959183673469435e-02 4.928936075204336298e+00 2.728962309391359042e+01
1.390959183673469435e-02 5.222025866135146188e+00 3.232565970430260904e+01
1.390959183673469435e-02 5.532543682959819797e+00 3.900581697104727397e+01
1.390959183673469435e-02 5.861525850026583662e+00 4.723470775946776712e+01
1.390959183673469435e-02 6.210070314736163333e+00 5.654267095048194136e+01
1.390959183673469435e-02 6.579340311839177780e+00 6.608138330361146018e+01
1.390959183673469435e-02 6.970568245623986137e+00 7.467540926582003635e+01
1.390959183673469435e-02 7.385059802951433383e+00 8.095405982380486876e+01
1.390959183673469435e-02 7.824198310863371475e+00 8.359879827093664062e+01
1.390959183673469435e-02 8.289449353308079083e+00 8.170101450088550621e+01
1.390959183673469435e-02 8.782365662390436256e+00 7.513605915789052858e+01
1.390959183673469435e-02 9.304592300470993393e+00 6.477231680606719522e+01
1.390959183673469435e-02 9.857872150408672596e+00 5.233438460878181075e+01
1.390959183673469435e-02 1.044405173227029060e+01 3.988875731825381621e+01
1.390959183673469435e-02 1.106508736591963959e+01 2.916186964761903511e+01
1.390959183673469435e-02 1.172305170005316732e+01 2.104687713847047803e+01
1.390959183673469435e-02 1.242014062947232311e+01 1.554813720999176319e+01
1.390959183673469435e-02 1.315868062367835556e+01 1.211293694380513664e+01
1.390959183673469435e-02 1.394113649124797227e+01 1.006623926086934695e+01
1.390959183673469435e-02 1.477011960590286321e+01 8.884725703037869238e+00
1.390959183673469435e-02 1.564839662172674295e+01 8.247077434202745749e+00
1.390959183673469435e-02 1.657889870661615817e+01 7.961077873872395294e+00
1.390959183673469435e-02 1.756473132478086896e+01 7.886749540631059929e+00
1.390959183673469435e-02 1.860918460094198679e+01 7.906956102943913933e+00
1.390959183673469435e-02 1.971574430081734519e+01 7.934559366638247901e+00
1.390959183673469435e-02 2.088810346454058120e+01 7.923056998040265420e+00
1.390959183673469435e-02 2.213017473183927919e+01 7.858997888879900806e+00
1.390959183673469435e-02 2.344610340010633465e+01 7.738657622291850835e+00
1.390959183673469435e-02 2.484028125894464623e+01 7.545821890602065984e+00
1.390959183673469435e-02 2.631736124735671112e+01 7.244433831488724884e+00
1.390959183673469435e-02 2.788227298249594455e+01 6.789391266944567960e+00
1.390959183673469435e-02 2.954023921180572643e+01 6.150670340527590874e+00
1.390959183673469435e-02 3.129679324345348590e+01 5.340270314099195836e+00
1.390959183673469435e-02 3.315779741323231633e+01 4.427557844115432850e+00
1.390959183673469435e-02 3.512946264956173792e+01 3.531002384011080686e+00
1.390959183673469435e-02 3.721836920188397357e+01 2.785587004467374506e+00
1.390959183673469435e-02 3.943148860163469038e+01 2.299082186890578861e+00
1.410571428571428566e-02 2.464468037602168149e+00 4.346855193561425246e+00
1.410571428571428566e-02 2.611012933067573094e+00 5.554363140992167658e+00
1.410571428571428566e-02 2.766271841479910787e+00 6.969008358887834653e+00
1.410571428571428566e-02 2.930762925013291831e+00 8.557742964179578138e+00
1.410571428571428566e-02 3.105035157368081666e+00 1.024840277774569230e+01
1.410571428571428566e-02 3.289670155919588890e+00 1.193960782826868616e+01
1.410571428571428566e-02 3.485284122811993068e+00 1.353272477928438278e+01
1.410571428571428566e-02 3.692529901475716692e+00 1.498297590514068922e+01
1.410571428571428566e-02 3.912099155431685737e+00 1.635573452664665339e+01
1.410571428571428566e-02 4.144724676654039541e+00 1.786575593486001878e+01
1.410571428571428566e-02 4.391182831195218128e+00 1.987728564355630212e+01
1.410571428571428566e-02 4.652296150235496697e+00 2.285410953384274535e+01
1.410571428571428566e-02 4.928936075204336298e+00 2.726609375141551084e+01
1.410571428571428566e-02 5.222025866135146188e+00 3.347179645281744342e+01
1.410571428571428566e-02 5.532543682959819797e+00 4.159630195654317220e+01
1.410571428571428566e-02 5.861525850026583662e+00 5.141371484868758301e+01
1.410571428571428566e-02 6.210070314736163333e+00 6.224442445229983178e+01
1.410571428571428566e-02 6.579340311839177780e+00 7.290527957704681228e+01
1.410571428571428566e-02 6.970568245623986137e+00 8.179143795662150751e+01
1.410571428571428566e-02 7.385059802951433383e+00 8.716922337895175588e+01
1.410571428571428566e-02 7.824198310863371475e+00 8.767123243132488142e+01
1.410571428571428566e-02 8.289449353308079083e+00 8.282915418864895685e+01
1.410571428571428566e-02 8.782365662390436256e+00 7.336682225000964763e+01
1.410571428571428566e-02 9.304592300470993393e+00 6.103300700203182316e+01
1.410571428571428566e-02 9.857872150408672596e+00 4.799796725529829899e+01
1.410571428571428566e-02 1.044405173227029060e+01 3.611577869594468382e+01
1.410571428571428566e-02 1.106508736591963959e+01 2.644010712860877987e+01
1.410571428571428566e-02 1.172305170005316732e+01 1.918881907307837764e+01
1.410571428571428566e-02 1.242014062947232311e+01 1.404606043791125281e+01
1.410571428571428566e-02 1.315868062367835556e+01 1.052808628207122865e+01
1.410571428571428566e-02 1.394113649124797227e+01 8.211536168254196966e+00
1.410571428571428566e-02 1.477011960590286321e+01 6.794714194924798001e+00
1.410571428571428566e-02 1.564839662172674295e+01 6.066334490430623561e+00
1.410571428571428566e-02 1.657889870661615817e+01 5.857134741615689144e+00
1.410571428571428566e-02 1.756473132478086896e+01 6.010303073106945781e+00
1.410571428571428566e-02 1.860918460094198679e+01 6.377457620702174701e+00
1.410571428571428566e-02 1.971574430081734519e+01 6.832258806572779619e+00
1.410571428571428566e-02 2.088810346454058120e+01 7.284937205339677035e+00
1.410571428571428566e-02 2.213017473183927919e+01 7.681848532906159654e+00
1.410571428571428566e-02 2.344610340010633465e+01 7.987966750818610961e+00
1.410571428571428566e-02 2.484028125894464623e+01 8.165085580834688272e+00
1.410571428571428566e-02 2.631736124735671112e+01 8.161240477082321476e+00
1.410571428571428566e-02 2.788227298249594455e+01 7.918897825046534500e+00
1.410571428571428566e-02 2.954023921180572643e+01 7.399307254319083427e+00
1.410571428571428566e-02 3.129679324345348590e+01 6.612163809856067331e+00
1.410571428571428566e-02 3.315779741323231633e+01 5.634888160620317166e+00
1.410571428571428566e-02 3.512946264956173792e+01 4.607791103919775644e+00
1.410571428571428566e-02 3.721836920188397357e+01 3.701752261371290764e+00
1.410571428571428566e-02 3.943148860163469038e+01 3.068892882154522272e+00
1.430183673469387698e-02 2.464468037602168149e+00 4.106157120145048189e+00
1.430183673469387698e-02 2.611012933067573094e+00 4.979968811991668964e+00
1.430183673469387698e-02 2.766271841479910787e+00 5.938607612434934957e+00
1.430183673469387698e-02 2.930762925013291831e+00 6.955124808288602800e+00
1.430183673469387698e-02 3.105035157368081666e+00 7.980087156246155722e+00
1.430183673469387698e-02 3.289670155919588890e+00 8.956828934564288858e+00
1.430183673469387698e-02 3.485284122811993068e+00 9.857385244399349489e+00
1.430183673469387698e-02 3.692529901475716692e+00 1.072571419175043417e+01
1.430183673469387698e-02 3.912099155431685737e+00 1.170392101705859211e+01
1.430183673469387698e-02 4.144724676654039541e+00 1.302154841748349945e+01
1.430183673469387698e-02 4.391182831195218128e+00 1.494678031673039342e+01
1.430183673469387698e-02 4.652296150235496697e+00 1.771881372528274667e+01
1.430183673469387698e-02 4.928936075204336298e+00 2.148855043496964257e+01
1.430183673469387698e-02 5.222025866135146188e+00 2.628558248296469912e+01
1.430183673469387698e-02 5.532543682959819797e+00 3.200969469660343947e+01
1.430183673469387698e-02 5.861525850026583662e+00 3.842716847447154294e+01
1.430183673469387698e-02 6.210070314736163333e+00 4.514973876565927924e+01
1.430183673469387698e-02 6.579340311839177780e+00 5.159661526704059753e+01
1.430183673469387698e-02 6.970568245623986137e+00 5.698120386724263398e+01
1.430183673469387698e-02 7.385059802951433383e+00 6.039291779469153454e+01
1.430183673469387698e-02 7.824198310863371475e+00 6.101840681718260839e+01
1.430183673469387698e-02 8.289449353308079083e+00 5.845287673170764009e+01
1.430183673469387698e-02 8.782365662390436256e+00 5.294452453423545535e+01
1.430183673469387698e-02 9.304592300470993393e+00 4.539482348843417014e+01
1.430183673469387698e-02 9.857872150408672596e+00 3.706340128012430313e+01
1.430183673469387698e-02 1.044405173227029060e+01 2.912644565799613972e+01
1.430183673469387698e-02 1.106508736591963959e+01 2.234162010581103530e+01
1.430183673469387698e-02 1.172305170005316732e+01 1.697806833609407917e+01
1.430183673469387698e-02 1.242014062947232311e+01 1.296666607985140729e+01
1.430183673469387698e-02 1.315868062367835556e+01 1.010341857722568903e+01
1.430183673469387698e-02 1.394113649124797227e+01 8.178481653460126566e+00
1.430183673469387698e-02 1.477011960590286321e+01 7.013789866299877218e+00
1.430183673469387698e-02 1.564839662172674295e+01 6.454391566337334574e+00
1.430183673469387698e-02 1.657889870661615817e+01 6.352786335298135079e+00
1.430183673469387698e-02 1.756473132478086896e+01 6.561625851604784287e+00
1.430183673469387698e-02 1.860918460094198679e+01 6.939197514705299774e+00
1.430183673469387698e-02 1.971574430081734519e+01 7.366348955581461411e+00
1.430183673469387698e-02 2.088810346454058120e+01 7.763153555633841130e+00
1.430183673469387698e-02 2.213017473183927919e+01 8.089127160108542824e+00
1.430183673469387698e-02 2.344610340010633465e+01 8.322902224820628803e+00
1.430183673469387698e-02 2.484028125894464623e+01 8.435339838716142680e+00
1.430183673469387698e-02 2.631736124735671112e+01 8.375932518814696692e+00
1.430183673469387698e-02 2.788227298249594455e+01 8.082963640252611270e+00
1.430183673469387698e-02 2.954023921180572643e+01 7.513180979296083528e+00
1.430183673469387698e-02 3.129679324345348590e+01 6.675655084486050939e+00
1.430183673469387698e-02 3.315779741323231633e+01 5.651034729032515358e+00
1.430183673469387698e-02 3.512946264956173792e+01 4.583147365950467567e+00
1.430183673469387698e-02 3.721836920188397357e+01 3.642926472805409155e+00
1.430183673469387698e-02 3.943148860163469038e+01 2.978158265983854136e+00
1.449795918367347003e-02 2.464468037602168149e+00 3.978025184405295178e+00
1.449795918367347003e-02 2.611012933067573094e+00 4.786777137936216953e+00
1.449795918367347003e-02 2.766271841479910787e+00 5.648845924408370855e+00
1.449795918367347003e-02 2.930762925013291831e+00 6.533720942059567882e+00
1.449795918367347003e-02 3.105035157368081666e+00 7.396447482736539847e+00
1.449795918367347003e-02 3.289670155919588890e+00 8.196661836725008143e+00
1.449795918367347003e-02 3.485284122811993068e+00 8.935611705078370548e+00
1.449795918367347003e-02 3.692529901475716692e+00 9.694982230105070542e+00
1.449795918367347003e-02 3.912099155431685737e+00 1.065154544929375113e+01
1.449795918367347003e-02 4.144724676654039541e+00 1.204906970558346480e+01
1.449795918367347003e-02 4.391182831195218128e+00 1.413151134045548396e+01
1.449795918367347003e-02 4.652296150235496697e+00 1.706402430989164998e+01
1.449795918367347003e-02 4.928936075204336298e+00 2.087491247559234964e+01
1.449795918367347003e-02 5.222025866135146188e+00 2.543855016739612296e+01
1.449795918367347003e-02 5.532543682959819797e+00 3.049622120090813837e+01
1.449795918367347003e-02 5.861525850026583662e+00 3.569370564664836110e+01
1.449795918367347003e-02 6.210070314736163333e+00 4.061241510523372966e+01
1.449795918367347003e-02 6.579340311839177780e+00 4.478698145396077024e+01
1.449795918367347003e-02 6.970568245623986137e+00 4.772701848947120595e+01
1.449795918367347003e-02 7.385059802951433383e+00 4.897489567856522541e+01
1.449795918367347003e-02 7.824198310863371475e+00 4.821538819620086969e+01
1.449795918367347003e-02 8.289449353308079083e+00 4.540680954980607709e+01
1.449795918367347003e-02 8.782365662390436256e+00 4.085897827089706880e+01
1.449795918367347003e-02 9.304592300470993393e+00 3.518812592437225106e+01
1.449795918367347003e-02 9.857872150408672596e+00 2.914680830461082905e+01
1.449795918367347003e-02 1.044405173227029060e+01 2.341050573886503372e+01
1.449795918367347003e-02 1.106508736591963959e+01 1.842930920334052303e+01
1.449795918367347003e-02 1.172305170005316732e+01 1.439962867304157967e+01
1.449795918367347003e-02 1.242014062947232311e+01 1.132898336645945747e+01
1.449795918367347003e-02 1.315868062367835556e+01 9.126214803273812848e+00
1.449795918367347003e-02 1.394113649124797227e+01 7.667164820617442089e+00
1.449795918367347003e-02 1.477011960590286321e+01 6.824860299883732218e+00
1.449795918367347003e-02 1.564839662172674295e+01 6.475704900197848168e+00
1.449795918367347003e-02 1.657889870661615817e+01 6.495391010551470501e+00
1.449795918367347003e-02 1.756473132478086896e+01 6.755527481980656113e+00
1.449795918367347003e-02 1.860918460094198679e+01 7.130258030264199576e+00
1.449795918367347003e-02 1.971574430081734519e+01 7.514720892386054452e+00
1.449795918367347003e-02 2.088810346454058120e+01 7.843440769806695023e+00
1.449795918367347003e-02 2.213017473183927919e+01 8.090956256279358882e+00
1.449795918367347003e-02 2.344610340010633465e+01 8.249688308134649262e+00
1.449795918367347003e-02 2.484028125894464623e+01 8.299989054542113109e+00
1.449795918367347003e-02 2.631736124735671112e+01 8.194772827878210819e+00
1.449795918367347003e-02 2.788227298249594455e+01 7.871039449072676497e+00
1.449795918367347003e-02 2.954023921180572643e+01 7.283128187338623327e+00
1.449795918367347003e-02 3.129679324345348590e+01 6.439400613185187972e+00
1.449795918367347003e-02 3.315779741323231633e+01 5.421329729824948096e+00
1.449795918367347003e-02 3.512946264956173792e+01 4.372401539516499902e+00
1.449795918367347003e-02 3.721836920188397357e+01 3.459377898928631900e+00
1.449795918367347003e-02 3.943148860163469038e+01 2.821842645095560265e+00
1.469408163265306135e-02 2.464468037602168149e+00 4.220028643180889993e+00
1.469408163265306135e-02 2.611012933067573094e+00 5.078502269628859089e+00
1.469408163265306135e-02 2.766271841479910787e+00 5.991548409667950992e+00
1.469408163265306135e-02 2.930762925013291831e+00 6.927004296242281534e+00
1.469408163265306135e-02 3.105035157368081666e+00 7.839653029115027039e+00
1.469408163265306135e-02 3.289670155919588890e+00 8.692497368670142777e+00
1.469408163265306135e-02 3.485284122811993068e+00 9.496710887440787729e+00
1.469408163265306135e-02 3.692529901475716692e+00 1.035310237542602962e+01
1.469408163265306135e-02 3.912099155431685737e+00 1.146766747764748828e+01
1.469408163265306135e-02 4.144724676654039541e+00 1.312109341722595879e+01
1.469408163265306135e-02 4.391182831195218128e+00 1.559477765504699320e+01
1.469408163265306135e-02 4.652296150235496697e+00 1.907901061276135835e+01
1.469408163265306135e-02 4.928936075204336298e+00 2.359716723581806264e+01
1.469408163265306135e-02 5.222025866135146188e+00 2.896934870632777503e+01
1.469408163265306135e-02 5.532543682959819797e+00 3.481899797086776260e+01
1.469408163265306135e-02 5.861525850026583662e+00 4.061105914587349730e+01
1.469408163265306135e-02 6.210070314736163333e+00 4.571031752809209081e+01
1.469408163265306135e-02 6.579340311839177780e+00 4.946099179755948683e+01
1.469408163265306135e-02 6.970568245623986137e+00 5.129704167362869782e+01
1.469408163265306135e-02 7.385059802951433383e+00 5.087873459310697655e+01
1.469408163265306135e-02 7.824198310863371475e+00 4.821481519508748192e+01
1.469408163265306135e-02 8.289449353308079083e+00 4.370055499893418727e+01
1.469408163265306135e-02 8.782365662390436256e+00 3.802128889962679636e+01
1.469408163265306135e-02 9.304592300470993393e+00 3.194668314324765745e+01
1.469408163265306135e-02 9.857872150408672596e+00 2.611853731184400118e+01
1.469408163265306135e-02 1.044405173227029060e+01 2.093883612410504114e+01
1.469408163265306135e-02 1.106508736591963959e+01 1.658469681207343172e+01
1.469408163265306135e-02 1.172305170005316732e+01 1.309024547993017329e+01
1.469408163265306135e-02 1.242014062947232311e+01 1.041996830104745086e+01
1.469408163265306135e-02 1.315868062367835556e+01 8.504772078180756978e+00
1.469408163265306135e-02 1.394113649124797227e+01 7.254702364376384160e+00
1.469408163265306135e-02 1.477011960590286321e+01 6.566522443857024882e+00
1.469408163265306135e-02 1.564839662172674295e+01 6.329601219671631362e+00
1.469408163265306135e-02 1.657889870661615817e+01 6.427291212298463563e+00
1.469408163265306135e-02 1.756473132478086896e+01 6.737010968697445534e+00
1.469408163265306135e-02 1.860918460094198679e+01 7.138039849817170435e+00
1.469408163265306135e-02 1.971574430081734519e+01 7.530422399723937232e+00
1.469408163265306135e-02 2.088810346454058120e+01 7.853928861104945369e+00
1.469408163265306135e-02 2.213017473183927919e+01 8.089150351637323766e+00
1.469408163265306135e-02 2.344610340010633465e+01 8.234847341419317956e+00
1.469408163265306135e-02 2.484028125894464623e+01 8.276227817080226146e+00
1.469408163265306135e-02 2.631736124735671112e+01 8.167781228345441846e+00
1.469408163265306135e-02 2.788227298249594455e+01 7.844682058722981743e+00
1.469408163265306135e-02 2.954023921180572643e+01 7.257949592975353248e+00
1.469408163265306135e-02 3.129679324345348590e+01 6.413622715240194339e+00
1.469408163265306135e-02 3.315779741323231633e+01 5.393097600440436068e+00
1.469408163265306135e-02 3.512946264956173792e+01 4.341419725458819379e+00
1.469408163265306135e-02 3.721836920188397357e+01 3.426958428897387332e+00
1.469408163265306135e-02 3.943148860163469038e+01 2.789751063262086106e+00
1.489020408163265266e-02 2.464468037602168149e+00 4.574522858486206545e+00
1.489020408163265266e-02 2.611012933067573094e+00 5.506563821666381919e+00
1.489020408163265266e-02 2.766271841479910787e+00 6.493612636001532934e+00
1.489020408163265266e-02 2.930762925013291831e+00 7.498452873147882336e+00
1.489020408163265266e-02 3.105035157368081666e+00 8.471273921219601988e+00
1.489020408163265266e-02 3.289670155919588890e+00 9.374064656319875510e+00
1.489020408163265266e-02 3.485284122811993068e+00 1.022460765608897404e+01
1.489020408163265266e-02 3.692529901475716692e+00 1.114110486367197872e+01
1.489020408163265266e-02 3.912099155431685737e+00 1.235791472810720215e+01
1.489020408163265266e-02 4.144724676654039541e+00 1.419120478524856921e+01
1.489020408163265266e-02 4.391182831195218128e+00 1.695764428415806080e+01
1.489020408163265266e-02 4.652296150235496697e+00 2.087318280381446911e+01
1.489020408163265266e-02 4.928936075204336298e+00 2.596656576392419780e+01
1.489020408163265266e-02 5.222025866135146188e+00 3.203089436343008600e+01
1.489020408163265266e-02 5.532543682959819797e+00 3.861760572857738794e+01
1.489020408163265266e-02 5.861525850026583662e+00 4.506673816776930153e+01
1.489020408163265266e-02 6.210070314736163333e+00 5.057348706817501949e+01
1.489020408163265266e-02 6.579340311839177780e+00 5.430481962859620637e+01
1.489020408163265266e-02 6.970568245623986137e+00 5.557716273736716772e+01
1.489020408163265266e-02 7.385059802951433383e+00 5.406794336471455864e+01
1.489020408163265266e-02 7.824198310863371475e+00 4.997446648950629111e+01
1.489020408163265266e-02 8.289449353308079083e+00 4.400824102228953905e+01
1.489020408163265266e-02 8.782365662390436256e+00 3.717659818326169585e+01
1.489020408163265266e-02 9.304592300470993393e+00 3.044037612685777461e+01
1.489020408163265266e-02 9.857872150408672596e+00 2.443724670384545306e+01
1.489020408163265266e-02 1.044405173227029060e+01 1.941595845329485570e+01
1.489020408163265266e-02 1.106508736591963959e+01 1.536316695136705590e+01
1.489020408163265266e-02 1.172305170005316732e+01 1.217752770341443380e+01
1.489020408163265266e-02 1.242014062947232311e+01 9.766913172139130239e+00
1.489020408163265266e-02 1.315868062367835556e+01 8.056634754401571286e+00
1.489020408163265266e-02 1.394113649124797227e+01 6.966812600118344356e+00
1.489020408163265266e-02 1.477011960590286321e+01 6.402259573389767588e+00
1.489020408163265266e-02 1.564839662172674295e+01 6.256319324668474735e+00
1.489020408163265266e-02 1.657889870661615817e+01 6.415120986837021810e+00
1.489020408163265266e-02 1.756473132478086896e+01 6.759577398202916143e+00
1.489020408163265266e-02 1.860918460094198679e+01 7.173483780633974405e+00
1.489020408163265266e-02 1.971574430081734519e+01 7.562055359061939264e+00
1.489020408163265266e-02 2.088810346454058120e+01 7.870587248466984320e+00
1.489020408163265266e-02 2.213017473183927919e+01 8.085400305106963614e+00
1.489020408163265266e-02 2.344610340010633465e+01 8.210697929730322642e+00
1.489020408163265266e-02 2.484028125894464623e+01 8.235734789644098441e+00
1.489020408163265266e-02 2.631736124735671112e+01 8.116570180897520359e+00
1.489020408163265266e-02 2.788227298249594455e+01 7.787460850882154340e+00
1.489020408163265266e-02 2.954023921180572643e+01 7.197310880439374614e+00
1.489020408163265266e-02 3.129679324345348590e+01 6.350503950856898783e+00
1.489020408163265266e-02 3.315779741323231633e+01 5.328052188435870917e+00
1.489020408163265266e-02 3.512946264956173792e+01 4.275446350667550632e+00
1.489020408163265266e-02 3.721836920188397357e+01 3.361267577930526329e+00
1.489020408163265266e-02 3.943148860163469038e+01 2.724843712089449976e+00
1.508632653061224398e-02 2.464468037602168149e+00 4.836234574084738114e+00
1.508632653061224398e-02 2.611012933067573094e+00 5.848035829158781063e+00
1.508632653061224398e-02 2.766271841479910787e+00 6.919953687114071883e+00
1.508632653061224398e-02 2.930762925013291831e+00 8.006086441091007089e+00
1.508632653061224398e-02 3.105035157368081666e+00 9.048302315170255739e+00
1.508632653061224398e-02 3.289670155919588890e+00 1.000525183733933865e+01
1.508632653061224398e-02 3.485284122811993068e+00 1.090074650891897257e+01
1.508632653061224398e-02 3.692529901475716692e+00 1.187005433126032550e+01
1.508632653061224398e-02 3.912099155431685737e+00 1.317292200174903272e+01
1.508632653061224398e-02 4.144724676654039541e+00 1.515254662553779497e+01
1.508632653061224398e-02 4.391182831195218128e+00 1.814615349147386780e+01
1.508632653061224398e-02 4.652296150235496697e+00 2.237727791466654637e+01
1.508632653061224398e-02 4.928936075204336298e+00 2.786570702725122217e+01
1.508632653061224398e-02 5.222025866135146188e+00 3.437694475240744652e+01
1.508632653061224398e-02 5.532543682959819797e+00 4.141318572627231021e+01
1.508632653061224398e-02 5.861525850026583662e+00 4.824026300652094790e+01
1.508632653061224398e-02 6.210070314736163333e+00 5.395684144192152587e+01
1.508632653061224398e-02 6.579340311839177780e+00 5.762900458416059735e+01
1.508632653061224398e-02 6.970568245623986137e+00 5.850511725176041722e+01
1.508632653061224398e-02 7.385059802951433383e+00 5.627234816719634836e+01
1.508632653061224398e-02 7.824198310863371475e+00 5.124075292987681252e+01
1.508632653061224398e-02 8.289449353308079083e+00 4.431509768307660835e+01
1.508632653061224398e-02 8.782365662390436256e+00 3.670441670131352652e+01
1.508632653061224398e-02 9.304592300470993393e+00 2.949525071935457277e+01
1.508632653061224398e-02 9.857872150408672596e+00 2.333223101888382445e+01
1.508632653061224398e-02 1.044405173227029060e+01 1.837718888347093227e+01
1.508632653061224398e-02 1.106508736591963959e+01 1.450248631270004651e+01
1.508632653061224398e-02 1.172305170005316732e+01 1.152123518296925830e+01
1.508632653061224398e-02 1.242014062947232311e+01 9.300156647185698233e+00
1.508632653061224398e-02 1.315868062367835556e+01 7.752753230494737302e+00
1.508632653061224398e-02 1.394113649124797227e+01 6.797302666116605607e+00
1.508632653061224398e-02 1.477011960590286321e+01 6.337559210139378507e+00
1.508632653061224398e-02 1.564839662172674295e+01 6.265917120045522815e+00
1.508632653061224398e-02 1.657889870661615817e+01 6.469194628635087874e+00
1.508632653061224398e-02 1.756473132478086896e+01 6.831272648461187202e+00
1.508632653061224398e-02 1.860918460094198679e+01 7.240798437900429541e+00
1.508632653061224398e-02 1.971574430081734519e+01 7.608882545464556557e+00
1.508632653061224398e-02 2.088810346454058120e+01 7.886975613439113353e+00
1.508632653061224398e-02 2.213017473183927919e+01 8.067294730942162317e+00
1.508632653061224398e-02 2.344610340010633465e+01 8.159229238744442725e+00
1.508632653061224398e-02 2.484028125894464623e+01 8.155916418037563176e+00
1.508632653061224398e-02 2.631736124735671112e+01 8.015499030021263849e+00
1.508632653061224398e-02 2.788227298249594455e+01 7.672581897359815883e+00
1.508632653061224398e-02 2.954023921180572643e+01 7.075353944791004324e+00
1.508632653061224398e-02 3.129679324345348590e+01 6.227180901062867591e+00
1.508632653061224398e-02 3.315779741323231633e+01 5.208022853525233309e+00
1.508632653061224398e-02 3.512946264956173792e+01 4.161979126657477046e+00
1.508632653061224398e-02 3.721836920188397357e+01 3.255492229499182599e+00
1.508632653061224398e-02 3.943148860163469038e+01 2.625088265502861784e+00
1.528244897959183529e-02 2.464468037602168149e+00 5.052181736158170011e+00
1.528244897959183529e-02 2.611012933067573094e+00 6.150569768850264296e+00
1.528244897959183529e-02 2.766271841479910787e+00 7.319182467575444662e+00
1.528244897959183529e-02 2.930762925013291831e+00 8.498479343431800004e+00
1.528244897959183529e-02 3.105035157368081666e+00 9.617874880630690626e+00
1.528244897959183529e-02 3.289670155919588890e+00 1.063275170874897846e+01
1.528244897959183529e-02 3.485284122811993068e+00 1.157798034300944146e+01
1.528244897959183529e-02 3.692529901475716692e+00 1.261252328114752785e+01
1.528244897959183529e-02 3.912099155431685737e+00 1.402367363924835075e+01
1.528244897959183529e-02 4.144724676654039541e+00 1.617410423313984680e+01
1.528244897959183529e-02 4.391182831195218128e+00 1.940314934608831976e+01
1.528244897959183529e-02 4.652296150235496697e+00 2.391652488976760438e+01
1.528244897959183529e-02 4.928936075204336298e+00 2.970060171546267824e+01
1.528244897959183529e-02 5.222025866135146188e+00 3.647948420790987001e+01
1.528244897959183529e-02 5.532543682959819797e+00 4.371215634596295985e+01
1.528244897959183529e-02 5.861525850026583662e+00 5.062204758578492658e+01
1.528244897959183529e-02 6.210070314736163333e+00 5.626798418051050987e+01
1.528244897959183529e-02 6.579340311839177780e+00 5.968552066787997745e+01
1.528244897959183529e-02 6.970568245623986137e+00 6.011697520750158930e+01
1.528244897959183529e-02 7.385059802951433383e+00 5.728641675179058268e+01
1.528244897959183529e-02 7.824198310863371475e+00 5.159103885033935910e+01
1.528244897959183529e-02 8.289449353308079083e+00 4.405473706683646640e+01
1.528244897959183529e-02 8.782365662390436256e+00 3.599510402019392075e+01
1.528244897959183529e-02 9.304592300470993393e+00 2.855286168271068803e+01
1.528244897959183529e-02 9.857872150408672596e+00 2.235700608050048999e+01
1.528244897959183529e-02 1.044405173227029060e+01 1.750635062135432918e+01
1.528244897959183529e-02 1.106508736591963959e+01 1.380291770799136231e+01
1.528244897959183529e-02 1.172305170005316732e+01 1.100998329868652803e+01
1.528244897959183529e-02 1.242014062947232311e+01 8.968509375321167099e+00
1.528244897959183529e-02 1.315868062367835556e+01 7.580026076146687330e+00
1.528244897959183529e-02 1.394113649124797227e+01 6.755568691204893561e+00
1.528244897959183529e-02 1.477011960590286321e+01 6.393748658085796066e+00
1.528244897959183529e-02 1.564839662172674295e+01 6.384601484905402913e+00
1.528244897959183529e-02 1.657889870661615817e+01 6.615936097497702839e+00
1.528244897959183529e-02 1.756473132478086896e+01 6.975663708404524321e+00
1.528244897959183529e-02 1.860918460094198679e+01 7.358704075099521624e+00
1.528244897959183529e-02 1.971574430081734519e+01 7.683659815594601206e+00
1.528244897959183529e-02 2.088810346454058120e+01 7.909641261028157899e+00
1.528244897959183529e-02 2.213017473183927919e+01 8.035831914993945446e+00
1.528244897959183529e-02 2.344610340010633465e+01 8.077301265293542087e+00
1.528244897959183529e-02 2.484028125894464623e+01 8.031247430092617989e+00
1.528244897959183529e-02 2.631736124735671112e+01 7.858241816758923193e+00
1.528244897959183529e-02 2.788227298249594455e+01 7.493991491208134015e+00
1.528244897959183529e-02 2.954023921180572643e+01 6.886838697965651512e+00
1.528244897959183529e-02 3.129679324345348590e+01 6.039460132764341793e+00
1.528244897959183529e-02 3.315779741323231633e+01 5.030026516662890579e+00
1.528244897959183529e-02 3.512946264956173792e+01 3.999415626471679808e+00
1.528244897959183529e-02 3.721836920188397357e+01 3.109492141507211649e+00
1.528244897959183529e-02 3.943148860163469038e+01 2.491661077108088485e+00
1.547857142857142834e-02 2.464468037602168149e+00 5.386198032743885200e+00
1.547857142857142834e-02 2.611012933067573094e+00 6.558738985864061455e+00
1.547857142857142834e-02 2.766271841479910787e+00 7.808045498462547584e+00
1.547857142857142834e-02 2.930762925013291831e+00 9.061517785130357439e+00
1.547857142857142834e-02 3.105035157368081666e+00 1.023809379714243484e+01
1.547857142857142834e-02 3.289670155919588890e+00 1.129495783165948630e+01
1.547857142857142834e-02 3.485284122811993068e+00 1.228574396696955340e+01
1.547857142857142834e-02 3.692529901475716692e+00 1.339980829367425486e+01
1.547857142857142834e-02 3.912099155431685737e+00 1.495241589716669139e+01
1.547857142857142834e-02 4.144724676654039541e+00 1.731622178106615451e+01
1.547857142857142834e-02 4.391182831195218128e+00 2.081370481947676865e+01
1.547857142857142834e-02 4.652296150235496697e+00 2.560889047723900447e+01
1.547857142857142834e-02 4.928936075204336298e+00 3.163271847311567342e+01
1.547857142857142834e-02 5.222025866135146188e+00 3.855461509249180807e+01
1.547857142857142834e-02 5.532543682959819797e+00 4.579165330493609787e+01
1.547857142857142834e-02 5.861525850026583662e+00 5.254475187105067846e+01
1.547857142857142834e-02 6.210070314736163333e+00 5.787186200421744786e+01
1.547857142857142834e-02 6.579340311839177780e+00 6.083024310871424944e+01
1.547857142857142834e-02 6.970568245623986137e+00 6.070793277451230807e+01
1.547857142857142834e-02 7.385059802951433383e+00 5.729815150816455116e+01
1.547857142857142834e-02 7.824198310863371475e+00 5.108187892715623235e+01
1.547857142857142834e-02 8.289449353308079083e+00 4.316061533990514221e+01
1.547857142857142834e-02 8.782365662390436256e+00 3.489692781535736543e+01
1.547857142857142834e-02 9.304592300470993393e+00 2.742807168336602075e+01
1.547857142857142834e-02 9.857872150408672596e+00 2.133891517415837313e+01
1.547857142857142834e-02 1.044405173227029060e+01 1.667001429472850660e+01
1.547857142857142834e-02 1.106508736591963959e+01 1.317626590763602401e+01
1.547857142857142834e-02 1.172305170005316732e+01 1.059316545461216386e+01
1.547857142857142834e-02 1.242014062947232311e+01 8.746588270733795412e+00
1.547857142857142834e-02 1.315868062367835556e+01 7.527113225951857167e+00
1.547857142857142834e-02 1.394113649124797227e+01 6.836414109039365528e+00
1.547857142857142834e-02 1.477011960590286321e+01 6.566995676960621253e+00
1.547857142857142834e-02 1.564839662172674295e+01 6.607393008968043269e+00
1.547857142857142834e-02 1.657889870661615817e+01 6.848170204177157494e+00
1.547857142857142834e-02 1.756473132478086896e+01 7.183203702967003501e+00
1.547857142857142834e-02 1.860918460094198679e+01 7.515590393169297556e+00
1.547857142857142834e-02 1.971574430081734519e+01 7.773296243156930352e+00
1.547857142857142834e-02 2.088810346454058120e+01 7.924807518272808160e+00
1.547857142857142834e-02 2.213017473183927919e+01 7.977560814561062585e+00
1.547857142857142834e-02 2.344610340010633465e+01 7.952967985537181761e+00
1.547857142857142834e-02 2.484028125894464623e+01 7.852450325961739530e+00
1.547857142857142834e-02 2.631736124735671112e+01 7.639050852343633125e+00
1.547857142857142834e-02 2.788227298249594455e+01 7.249781890816453966e+00
1.547857142857142834e-02 2.954023921180572643e+01 6.633386343766011883e+00
1.547857142857142834e-02 3.129679324345348590e+01 5.791700637775647031e+00
1.547857142857142834e-02 3.315779741323231633e+01 4.800147779752568233e+00
1.547857142857142834e-02 3.512946264956173792e+01 3.794579648849863762e+00
1.547857142857142834e-02 3.721836920188397357e+01 2.930031845950849867e+00
1.547857142857142834e-02 3.943148860163469038e+01 2.330738709443595624e+00
1.567469387755102139e-02 2.464468037602168149e+00 5.528119354895210336e+00
1.567469387755102139e-02 2.611012933067573094e+00 6.721276359240215825e+00
1.567469387755102139e-02 2.766271841479910787e+00 7.992696667629755503e+00
1.567469387755102139e-02 2.930762925013291831e+00 9.268423476130818628e+00
1.567469387755102139e-02 3.105035157368081666e+00 1.047093108723124821e+01
1.567469387755102139e-02 3.289670155919588890e+00 1.156959985257980605e+01
1.567469387755102139e-02 3.485284122811993068e+00 1.263808241359462592e+01
1.567469387755102139e-02 3.692529901475716692e+00 1.388637101156742482e+01
1.567469387755102139e-02 3.912099155431685737e+00 1.563994571831953984e+01
1.567469387755102139e-02 4.144724676654039541e+00 1.826196003222992559e+01
1.567469387755102139e-02 4.391182831195218128e+00 2.204303805490875590e+01
1.567469387755102139e-02 4.652296150235496697e+00 2.709828809661282278e+01
1.567469387755102139e-02 4.928936075204336298e+00 3.330337299463869982e+01
1.567469387755102139e-02 5.222025866135146188e+00 4.027811172946177010e+01
1.567469387755102139e-02 5.532543682959819797e+00 4.740588623830630155e+01
1.567469387755102139e-02 5.861525850026583662e+00 5.387725147404087522e+01
1.567469387755102139e-02 6.210070314736163333e+00 5.876786065231391376e+01
1.567469387755102139e-02 6.579340311839177780e+00 6.118242593205406621e+01
1.567469387755102139e-02 6.970568245623986137e+00 6.048276783555637337e+01
1.567469387755102139e-02 7.385059802951433383e+00 5.655061297866024006e+01
1.567469387755102139e-02 7.824198310863371475e+00 4.994917050161977556e+01
1.567469387755102139e-02 8.289449353308079083e+00 4.183041669026800946e+01
1.567469387755102139e-02 8.782365662390436256e+00 3.355811616845723222e+01
1.567469387755102139e-02 9.304592300470993393e+00 2.622492656599381178e+01
1.567469387755102139e-02 9.857872150408672596e+00 2.035060623209279029e+01
1.567469387755102139e-02 1.044405173227029060e+01 1.592062111341680719e+01
1.567469387755102139e-02 1.106508736591963959e+01 1.265976007471853926e+01
1.567469387755102139e-02 1.172305170005316732e+01 1.029232696136831038e+01
1.567469387755102139e-02 1.242014062947232311e+01 8.637803934629445735e+00
1.567469387755102139e-02 1.315868062367835556e+01 7.577909432102728715e+00
1.567469387755102139e-02 1.394113649124797227e+01 7.005072798002476731e+00
1.567469387755102139e-02 1.477011960590286321e+01 6.806681867808673125e+00
1.567469387755102139e-02 1.564839662172674295e+01 6.871848115420586822e+00
1.567469387755102139e-02 1.657889870661615817e+01 7.096246267351335568e+00
1.567469387755102139e-02 1.756473132478086896e+01 7.381783531982947011e+00
1.567469387755102139e-02 1.860918460094198679e+01 7.641381862538875858e+00
1.567469387755102139e-02 1.971574430081734519e+01 7.813633479215448041e+00
1.567469387755102139e-02 2.088810346454058120e+01 7.877224236650063993e+00
1.567469387755102139e-02 2.213017473183927919e+01 7.848082993235188098e+00
1.567469387755102139e-02 2.344610340010633465e+01 7.753597666371780939e+00
1.567469387755102139e-02 2.484028125894464623e+01 7.598705949674814164e+00
1.567469387755102139e-02 2.631736124735671112e+01 7.348277363704514009e+00
1.567469387755102139e-02 2.788227298249594455e+01 6.940238009040296419e+00
1.567469387755102139e-02 2.954023921180572643e+01 6.323398110370085590e+00
1.567469387755102139e-02 3.129679324345348590e+01 5.498075527413896602e+00
1.567469387755102139e-02 3.315779741323231633e+01 4.535675478924157566e+00
1.567469387755102139e-02 3.512946264956173792e+01 3.565308440758557573e+00
1.567469387755102139e-02 3.721836920188397357e+01 2.733507491059889549e+00
1.567469387755102139e-02 3.943148860163469038e+01 2.156269329075754193e+00
1.587081632653061097e-02 2.464468037602168149e+00 4.798765792878511682e+00
1.587081632653061097e-02 2.611012933067573094e+00 5.922715697053369865e+00
1.587081632653061097e-02 2.766271841479910787e+00 7.135971846281319309e+00
1.587081632653061097e-02 2.930762925013291831e+00 8.378457641027193148e+00
1.587081632653061097e-02 3.105035157368081666e+00 9.594038182715790342e+00
1.587081632653061097e-02 3.289670155919588890e+00 1.077464020469876615e+01
1.587081632653061097e-02 3.485284122811993068e+00 1.200791757513582780e+01
1.587081632653061097e-02 3.692529901475716692e+00 1.350106281871352998e+01
1.587081632653061097e-02 3.912099155431685737e+00 1.555732900427166854e+01
1.587081632653061097e-02 4.144724676654039541e+00 1.850216252818217555e+01
1.587081632653061097e-02 4.391182831195218128e+00 2.258106098148903484e+01
1.587081632653061097e-02 4.652296150235496697e+00 2.786489232822885853e+01
1.587081632653061097e-02 4.928936075204336298e+00 3.419172573398050474e+01
1.587081632653061097e-02 5.222025866135146188e+00 4.115345189950006244e+01
1.587081632653061097e-02 5.532543682959819797e+00 4.811766575696348269e+01
1.587081632653061097e-02 5.861525850026583662e+00 5.427586932808459608e+01
1.587081632653061097e-02 6.210070314736163333e+00 5.872847413839132003e+01
1.587081632653061097e-02 6.579340311839177780e+00 6.063462596735004695e+01
1.587081632653061097e-02 6.970568245623986137e+00 5.943807379356874065e+01
1.587081632653061097e-02 7.385059802951433383e+00 5.511389901768634303e+01
1.587081632653061097e-02 7.824198310863371475e+00 4.830119458035137825e+01
1.587081632653061097e-02 8.289449353308079083e+00 4.018042577422244932e+01
1.587081632653061097e-02 8.782365662390436256e+00 3.208413000956443994e+01
1.587081632653061097e-02 9.304592300470993393e+00 2.503117304084476658e+01
1.587081632653061097e-02 9.857872150408672596e+00 1.946301050571451796e+01
1.587081632653061097e-02 1.044405173227029060e+01 1.531516533752901310e+01
1.587081632653061097e-02 1.106508736591963959e+01 1.229729175208436942e+01
1.587081632653061097e-02 1.172305170005316732e+01 1.013651111791574344e+01
1.587081632653061097e-02 1.242014062947232311e+01 8.654047623792813226e+00
1.587081632653061097e-02 1.315868062367835556e+01 7.726516088407009875e+00
1.587081632653061097e-02 1.394113649124797227e+01 7.239649799589804147e+00
1.587081632653061097e-02 1.477011960590286321e+01 7.078445265117655261e+00
1.587081632653061097e-02 1.564839662172674295e+01 7.135213806576279794e+00
1.587081632653061097e-02 1.657889870661615817e+01 7.312770543577235216e+00
1.587081632653061097e-02 1.756473132478086896e+01 7.522445005983621868e+00
1.587081632653061097e-02 1.860918460094198679e+01 7.687955074898570551e+00
1.587081632653061097e-02 1.971574430081734519e+01 7.759216393121733724e+00
1.587081632653061097e-02 2.088810346454058120e+01 7.725471723573479110e+00
1.587081632653061097e-02 2.213017473183927919e+01 7.610988031659072561e+00
1.587081632653061097e-02 2.344610340010633465e+01 7.448452799548133108e+00
1.587081632653061097e-02 2.484028125894464623e+01 7.245403161136546366e+00
1.587081632653061097e-02 2.631736124735671112e+01 6.967741709181512810e+00
1.587081632653061097e-02 2.788227298249594455e+01 6.553730949604601008e+00
1.587081632653061097e-02 2.954023921180572643e+01 5.951604325743482526e+00
1.587081632653061097e-02 3.129679324345348590e+01 5.159054161703056529e+00
1.587081632653061097e-02 3.315779741323231633e+01 4.241767910510784390e+00
1.587081632653061097e-02 3.512946264956173792e+01 3.320136579527173115e+00
1.587081632653061097e-02 3.721836920188397357e+01 2.530553552759062352e+00
1.587081632653061097e-02 3.943148860163469038e+01 1.980065762454313427e+00
1.606693877551020402e-02 2.464468037602168149e+00 3.760167406493924336e+00
1.606693877551020402e-02 2.611012933067573094e+00 4.776591314794534249e+00
1.606693877551020402e-02 2.766271841479910787e+00 5.896059805383289110e+00
1.606693877551020402e-02 2.930762925013291831e+00 7.076280234435892602e+00
1.606693877551020402e-02 3.105035157368081666e+00 8.287237694470935168e+00
1.606693877551020402e-02 3.289670155919588890e+00 9.546420760306039810e+00
1.606693877551020402e-02 3.485284122811993068e+00 1.095415022705089214e+01
1.606693877551020402e-02 3.692529901475716692e+00 1.270831917574575876e+01
1.606693877551020402e-02 3.912099155431685737e+00 1.508026018593746720e+01
1.606693877551020402e-02 4.144724676654039541e+00 1.834878784221341874e+01
1.606693877551020402e-02 4.391182831195218128e+00 2.270999088035207691e+01
1.606693877551020402e-02 4.652296150235496697e+00 2.819259251145837908e+01
1.606693877551020402e-02 4.928936075204336298e+00 3.460435753141055670e+01
1.606693877551020402e-02 5.222025866135146188e+00 4.151855726378850164e+01
1.606693877551020402e-02 5.532543682959819797e+00 4.829519401959716163e+01
1.606693877551020402e-02 5.861525850026583662e+00 5.413251051611725018e+01
1.606693877551020402e-02 6.210070314736163333e+00 5.815999589900003031e+01
1.606693877551020402e-02 6.579340311839177780e+00 5.959575433023853464e+01
1.606693877551020402e-02 6.970568245623986137e+00 5.797015654537973006e+01
1.606693877551020402e-02 7.385059802951433383e+00 5.335321069916932402e+01
1.606693877551020402e-02 7.824198310863371475e+00 4.645330381823259103e+01
1.606693877551020402e-02 8.289449353308079083e+00 3.846242567048886940e+01
1.606693877551020402e-02 8.782365662390436256e+00 3.065917948781131486e+01
1.606693877551020402e-02 9.304592300470993393e+00 2.397023604920238427e+01
1.606693877551020402e-02 9.857872150408672596e+00 1.875291051908691031e+01
1.606693877551020402e-02 1.044405173227029060e+01 1.489947369509709674e+01
1.606693877551020402e-02 1.106508736591963959e+01 1.211627024338875458e+01
1.606693877551020402e-02 1.172305170005316732e+01 1.014260412583830195e+01
1.606693877551020402e-02 1.242014062947232311e+01 8.806055510521838769e+00
1.606693877551020402e-02 1.315868062367835556e+01 7.980149397143314616e+00
1.606693877551020402e-02 1.394113649124797227e+01 7.545814603277341881e+00
1.606693877551020402e-02 1.477011960590286321e+01 7.388039368523151573e+00
1.606693877551020402e-02 1.564839662172674295e+01 7.404640788071986002e+00
1.606693877551020402e-02 1.657889870661615817e+01 7.507321406121441498e+00
1.606693877551020402e-02 1.756473132478086896e+01 7.617990888382563774e+00
1.606693877551020402e-02 1.860918460094198679e+01 7.671893282776395928e+00
1.606693877551020402e-02 1.971574430081734519e+01 7.630657323304071760e+00
1.606693877551020402e-02 2.088810346454058120e+01 7.494062395302368174e+00
1.606693877551020402e-02 2.213017473183927919e+01 7.294168656960283492e+00
1.606693877551020402e-02 2.344610340010633465e+01 7.067956855525148185e+00
1.606693877551020402e-02 2.484028125894464623e+01 6.824421799633963559e+00
1.606693877551020402e-02 2.631736124735671112e+01 6.529592691411413519e+00
1.606693877551020402e-02 2.788227298249594455e+01 6.121492228597166907e+00
1.606693877551020402e-02 2.954023921180572643e+01 5.547270877900126074e+00
1.606693877551020402e-02 3.129679324345348590e+01 4.801185350476749214e+00
1.606693877551020402e-02 3.315779741323231633e+01 3.941939969404522959e+00
1.606693877551020402e-02 3.512946264956173792e+01 3.079721262883023059e+00
1.606693877551020402e-02 3.721836920188397357e+01 2.339590358221216970e+00
1.606693877551020402e-02 3.943148860163469038e+01 1.819237390067383942e+00
1.626306122448979707e-02 2.464468037602168149e+00 3.491957313474625568e+00
1.626306122448979707e-02 2.611012933067573094e+00 4.431489360805324296e+00
1.626306122448979707e-02 2.766271841479910787e+00 5.472081348641042453e+00
1.626306122448979707e-02 2.930762925013291831e+00 6.583173865827680160e+00
1.626306122448979707e-02 3.105035157368081666e+00 7.751664747768008290e+00
1.626306122448979707e-02 3.289670155919588890e+00 9.013993988461535878e+00
1.626306122448979707e-02 3.485284122811993068e+00 1.048516460420737673e+01
1.626306122448979707e-02 3.692529901475716692e+00 1.236622563054672419e+01
1.626306122448979707e-02 3.912099155431685737e+00 1.491558279369141360e+01
1.626306122448979707e-02 4.144724676654039541e+00 1.838389476991883953e+01
1.626306122448979707e-02 4.391182831195218128e+00 2.292983374462029289e+01
1.626306122448979707e-02 4.652296150235496697e+00 2.854333076255150203e+01
1.626306122448979707e-02 4.928936075204336298e+00 3.499818735827530958e+01
1.626306122448979707e-02 5.222025866135146188e+00 4.184208139519646608e+01
1.626306122448979707e-02 5.532543682959819797e+00 4.842109947312729901e+01
1.626306122448979707e-02 5.861525850026583662e+00 5.393758077965557618e+01
1.626306122448979707e-02 6.210070314736163333e+00 5.755234177253630889e+01
1.626306122448979707e-02 6.579340311839177780e+00 5.854820802106455346e+01
1.626306122448979707e-02 6.970568245623986137e+00 5.654724246219293349e+01
1.626306122448979707e-02 7.385059802951433383e+00 5.171307028715904153e+01
1.626306122448979707e-02 7.824198310863371475e+00 4.481190642053941531e+01
1.626306122448979707e-02 8.289449353308079083e+00 3.702760273170987659e+01
1.626306122448979707e-02 8.782365662390436256e+00 2.956527126274436057e+01
1.626306122448979707e-02 9.304592300470993393e+00 2.324969011092150950e+01
1.626306122448979707e-02 9.857872150408672596e+00 1.835811331603420271e+01
1.626306122448979707e-02 1.044405173227029060e+01 1.475267152566886963e+01
1.626306122448979707e-02 1.106508736591963959e+01 1.214983825301646370e+01
1.626306122448979707e-02 1.172305170005316732e+01 1.030941245953201069e+01
1.626306122448979707e-02 1.242014062947232311e+01 9.068811753259875985e+00
1.626306122448979707e-02 1.315868062367835556e+01 8.300018561657200422e+00
1.626306122448979707e-02 1.394113649124797227e+01 7.880528520856488583e+00
1.626306122448979707e-02 1.477011960590286321e+01 7.696460809957264004e+00
1.626306122448979707e-02 1.564839662172674295e+01 7.651520810253778393e+00
1.626306122448979707e-02 1.657889870661615817e+01 7.665864148194279970e+00
1.626306122448979707e-02 1.756473132478086896e+01 7.671045833293201888e+00
1.626306122448979707e-02 1.860918460094198679e+01 7.612717239212668296e+00
1.626306122448979707e-02 1.971574430081734519e+01 7.463060438053665813e+00
1.626306122448979707e-02 2.088810346454058120e+01 7.231184660835820566e+00
1.626306122448979707e-02 2.213017473183927919e+01 6.955673368597932615e+00
1.626306122448979707e-02 2.344610340010633465e+01 6.676586635440473927e+00
1.626306122448979707e-02 2.484028125894464623e+01 6.403442287833382984e+00
1.626306122448979707e-02 2.631736124735671112e+01 6.101851144056977816e+00
1.626306122448979707e-02 2.788227298249594455e+01 5.709292955955404203e+00
1.626306122448979707e-02 2.954023921180572643e+01 5.171491811265144456e+00
1.626306122448979707e-02 3.129679324345348590e+01 4.478737459041560953e+00
1.626306122448979707e-02 3.315779741323231633e+01 3.682166378641143822e+00
1.626306122448979707e-02 3.512946264956173792e+01 2.881455823218680656e+00
1.626306122448979707e-02 3.721836920188397357e+01 2.190614509460816706e+00
1.626306122448979707e-02 3.943148860163469038e+01 1.698902042790422451e+00
1.645918367346938666e-02 2.464468037602168149e+00 3.716028011745881710e+00
1.645918367346938666e-02 2.611012933067573094e+00 4.618370188187662428e+00
1.645918367346938666e-02 2.766271841479910787e+00 5.610819106452074045e+00
1.645918367346938666e-02 2.930762925013291831e+00 6.668491347579816875e+00
1.645918367346938666e-02 3.105035157368081666e+00 7.786900240265151929e+00
1.645918367346938666e-02 3.289670155919588890e+00 9.014366674388520906e+00
1.645918367346938666e-02 3.485284122811993068e+00 1.047872621327072196e+01
1.645918367346938666e-02 3.692529901475716692e+00 1.238955023089865826e+01
1.645918367346938666e-02 3.912099155431685737e+00 1.500367713404859416e+01
1.645918367346938666e-02 4.144724676654039541e+00 1.855736983874722412e+01
1.645918367346938666e-02 4.391182831195218128e+00 2.318407731386932014e+01
1.645918367346938666e-02 4.652296150235496697e+00 2.884292114810618912e+01
1.645918367346938666e-02 4.928936075204336298e+00 3.527689990041930201e+01
1.645918367346938666e-02 5.222025866135146188e+00 4.200776497923616404e+01
1.645918367346938666e-02 5.532543682959819797e+00 4.836657723514014151e+01
1.645918367346938666e-02 5.861525850026583662e+00 5.356090240526172153e+01
1.645918367346938666e-02 6.210070314736163333e+00 5.678778447276612695e+01
1.645918367346938666e-02 6.579340311839177780e+00 5.740154292898476740e+01
1.645918367346938666e-02 6.970568245623986137e+00 5.511876228545171585e+01
1.645918367346938666e-02 7.385059802951433383e+00 5.018851130866789845e+01
1.645918367346938666e-02 7.824198310863371475e+00 4.341287076180038440e+01
1.645918367346938666e-02 8.289449353308079083e+00 3.593780606527669619e+01
1.645918367346938666e-02 8.782365662390436256e+00 2.887050485637987762e+01
1.645918367346938666e-02 9.304592300470993393e+00 2.292632344569428682e+01
1.645918367346938666e-02 9.857872150408672596e+00 1.831321607391843642e+01
1.645918367346938666e-02 1.044405173227029060e+01 1.488315433273456101e+01
1.645918367346938666e-02 1.106508736591963959e+01 1.238081142045580130e+01
1.645918367346938666e-02 1.172305170005316732e+01 1.059757364850803896e+01
1.645918367346938666e-02 1.242014062947232311e+01 9.386294014270539776e+00
1.645918367346938666e-02 1.315868062367835556e+01 8.620627061730104401e+00
1.645918367346938666e-02 1.394113649124797227e+01 8.176691052095495849e+00
1.645918367346938666e-02 1.477011960590286321e+01 7.942336349250843419e+00
1.645918367346938666e-02 1.564839662172674295e+01 7.826127519726168380e+00
1.645918367346938666e-02 1.657889870661615817e+01 7.754473012568983137e+00
1.645918367346938666e-02 1.756473132478086896e+01 7.665834350423660126e+00
1.645918367346938666e-02 1.860918460094198679e+01 7.513405928255883381e+00
1.645918367346938666e-02 1.971574430081734519e+01 7.277109732065875747e+00
1.645918367346938666e-02 2.088810346454058120e+01 6.972722059818966756e+00
1.645918367346938666e-02 2.213017473183927919e+01 6.643020753872057149e+00
1.645918367346938666e-02 2.344610340010633465e+01 6.329437572082287744e+00
1.645918367346938666e-02 2.484028125894464623e+01 6.041122756573557240e+00
1.645918367346938666e-02 2.631736124735671112e+01 5.743069894624858840e+00
1.645918367346938666e-02 2.788227298249594455e+01 5.372310832070892772e+00
1.645918367346938666e-02 2.954023921180572643e+01 4.873204755429076940e+00
1.645918367346938666e-02 3.129679324345348590e+01 4.232140847182782828e+00
1.645918367346938666e-02 3.315779741323231633e+01 3.493117380977423636e+00
1.645918367346938666e-02 3.512946264956173792e+01 2.746444905785920820e+00
1.645918367346938666e-02 3.721836920188397357e+01 2.096951689989750456e+00
1.645918367346938666e-02 3.943148860163469038e+01 1.627651920359237669e+00
1.665530612244897971e-02 2.464468037602168149e+00 3.811231573021739649e+00
1.665530612244897971e-02 2.611012933067573094e+00 4.691740632508652808e+00
1.665530612244897971e-02 2.766271841479910787e+00 5.653686415559763923e+00
1.665530612244897971e-02 2.930762925013291831e+00 6.676716280460107455e+00
1.665530612244897971e-02 3.105035157368081666e+00 7.764554577078169650e+00
1.665530612244897971e-02 3.289670155919588890e+00 8.976220860979383431e+00
1.665530612244897971e-02 3.485284122811993068e+00 1.044898963841967543e+01
1.665530612244897971e-02 3.692529901475716692e+00 1.239537546663525447e+01
1.665530612244897971e-02 3.912099155431685737e+00 1.506470822865051673e+01
1.665530612244897971e-02 4.144724676654039541e+00 1.867515658602281547e+01
1.665530612244897971e-02 4.391182831195218128e+00 2.333529715939551608e+01
1.665530612244897971e-02 4.652296150235496697e+00 2.897788598119594994e+01
1.665530612244897971e-02 4.928936075204336298e+00 3.532226546310912596e+01
1.665530612244897971e-02 5.222025866135146188e+00 4.187265978792412113e+01
1.665530612244897971e-02 5.532543682959819797e+00 4.795457176940629296e+01
1.665530612244897971e-02 5.861525850026583662e+00 5.279236030810552904e+01
1.665530612244897971e-02 6.210070314736163333e+00 5.563323416073884431e+01
1.665530612244897971e-02 6.579340311839177780e+00 5.591609992113203020e+01
1.665530612244897971e-02 6.970568245623986137e+00 5.345685233677059500e+01
1.665530612244897971e-02 7.385059802951433383e+00 4.857838057954158728e+01
1.665530612244897971e-02 7.824198310863371475e+00 4.208883784752122637e+01
1.665530612244897971e-02 8.289449353308079083e+00 3.505775972298276599e+01
1.665530612244897971e-02 8.782365662390436256e+00 2.846416758917295908e+01
1.665530612244897971e-02 9.304592300470993393e+00 2.290539849690729213e+01
1.665530612244897971e-02 9.857872150408672596e+00 1.853316654823534293e+01
1.665530612244897971e-02 1.044405173227029060e+01 1.521222217576841551e+01
1.665530612244897971e-02 1.106508736591963959e+01 1.273550839824218350e+01
1.665530612244897971e-02 1.172305170005316732e+01 1.093818957684236004e+01
1.665530612244897971e-02 1.242014062947232311e+01 9.694933182563387319e+00
1.665530612244897971e-02 1.315868062367835556e+01 8.884899415683339186e+00
1.665530612244897971e-02 1.394113649124797227e+01 8.385170312237143264e+00
1.665530612244897971e-02 1.477011960590286321e+01 8.085816220795576825e+00
1.665530612244897971e-02 1.564839662172674295e+01 7.898842053015576958e+00
1.665530612244897971e-02 1.657889870661615817e+01 7.754180256360173829e+00
1.665530612244897971e-02 1.756473132478086896e+01 7.593868708728215289e+00
1.665530612244897971e-02 1.860918460094198679e+01 7.375155595369141004e+00
1.665530612244897971e-02 1.971574430081734519e+01 7.082254956274218749e+00
1.665530612244897971e-02 2.088810346454058120e+01 6.734375007751234321e+00
1.665530612244897971e-02 2.213017473183927919e+01 6.375786627863634592e+00
1.665530612244897971e-02 2.344610340010633465e+01 6.047538267144077828e+00
1.665530612244897971e-02 2.484028125894464623e+01 5.757792765116611200e+00
1.665530612244897971e-02 2.631736124735671112e+01 5.471163738688223255e+00
1.665530612244897971e-02 2.788227298249594455e+01 5.124761382323109515e+00
1.665530612244897971e-02 2.954023921180572643e+01 4.662023539985694853e+00
1.665530612244897971e-02 3.129679324345348590e+01 4.065937427702203344e+00
1.665530612244897971e-02 3.315779741323231633e+01 3.374395142754921917e+00
1.665530612244897971e-02 3.512946264956173792e+01 2.670242820539673101e+00
1.665530612244897971e-02 3.721836920188397357e+01 2.051718685710794077e+00
1.665530612244897971e-02 3.943148860163469038e+01 1.598164771777893733e+00
1.685142857142857276e-02 2.464468037602168149e+00 3.758668258450795552e+00
1.685142857142857276e-02 2.611012933067573094e+00 4.626509555812525321e+00
1.685142857142857276e-02 2.766271841479910787e+00 5.571114044035859969e+00
1.685142857142857276e-02 2.930762925013291831e+00 6.577146102641729719e+00
1.685142857142857276e-02 3.105035157368081666e+00 7.657567008393882269e+00
1.685142857142857276e-02 3.289670155919588890e+00 8.882097715570873575e+00
1.685142857142857276e-02 3.485284122811993068e+00 1.039507551725441559e+01
1.685142857142857276e-02 3.692529901475716692e+00 1.240709448050388453e+01
1.685142857142857276e-02 3.912099155431685737e+00 1.515390636543487624e+01
1.685142857142857276e-02 4.144724676654039541e+00 1.883018471010790051e+01
1.685142857142857276e-02 4.391182831195218128e+00 2.351627712657085567e+01
1.685142857142857276e-02 4.652296150235496697e+00 2.911754532499903547e+01
1.685142857142857276e-02 4.928936075204336298e+00 3.533056195096505547e+01
1.685142857142857276e-02 5.222025866135146188e+00 4.164492433343844624e+01
1.685142857142857276e-02 5.532543682959819797e+00 4.738709030407301981e+01
1.685142857142857276e-02 5.861525850026583662e+00 5.181077702806346252e+01
1.685142857142857276e-02 6.210070314736163333e+00 5.423241657022666828e+01
1.685142857142857276e-02 6.579340311839177780e+00 5.419612615821314705e+01
1.685142857142857276e-02 6.970568245623986137e+00 5.162867300594370334e+01
1.685142857142857276e-02 7.385059802951433383e+00 4.691837804933295075e+01
1.685142857142857276e-02 7.824198310863371475e+00 4.084905359703338945e+01
1.685142857142857276e-02 8.289449353308079083e+00 3.437320214755632719e+01
1.685142857142857276e-02 8.782365662390436256e+00 2.831084218817101217e+01
1.685142857142857276e-02 9.304592300470993393e+00 2.313430277618858355e+01
1.685142857142857276e-02 9.857872150408672596e+00 1.895424110837469556e+01
1.685142857142857276e-02 1.044405173227029060e+01 1.567184347501625652e+01
1.685142857142857276e-02 1.106508736591963959e+01 1.314742499656876618e+01
1.685142857142857276e-02 1.172305170005316732e+01 1.127046059957862489e+01
1.685142857142857276e-02 1.242014062947232311e+01 9.942312268263043151e+00
1.685142857142857276e-02 1.315868062367835556e+01 9.050284423985884175e+00
1.685142857142857276e-02 1.394113649124797227e+01 8.473739579723000404e+00
1.685142857142857276e-02 1.477011960590286321e+01 8.104578614807632420e+00
1.685142857142857276e-02 1.564839662172674295e+01 7.856153442824834521e+00
1.685142857142857276e-02 1.657889870661615817e+01 7.658742927053645566e+00
1.685142857142857276e-02 1.756473132478086896e+01 7.454384289060308255e+00
1.685142857142857276e-02 1.860918460094198679e+01 7.200800696958963520e+00
1.685142857142857276e-02 1.971574430081734519e+01 6.883072433311733462e+00
1.685142857142857276e-02 2.088810346454058120e+01 6.520726202981277808e+00
1.685142857142857276e-02 2.213017473183927919e+01 6.157074913915241865e+00
1.685142857142857276e-02 2.344610340010633465e+01 5.831417698410176875e+00
1.685142857142857276e-02 2.484028125894464623e+01 5.550773499513255160e+00
1.685142857142857276e-02 2.631736124735671112e+01 5.280046548176377641e+00
1.685142857142857276e-02 2.788227298249594455e+01 4.957295266462344863e+00
1.685142857142857276e-02 2.954023921180572643e+01 4.525750223384767068e+00
1.685142857142857276e-02 3.129679324345348590e+01 3.965736767358418291e+00
1.685142857142857276e-02 3.315779741323231633e+01 3.310287733549732714e+00
1.685142857142857276e-02 3.512946264956173792e+01 2.636810382198249147e+00
1.685142857142857276e-02 3.721836920188397357e+01 2.039479310311364646e+00
1.685142857142857276e-02 3.943148860163469038e+01 1.596233949136910635e+00
1.704755102040816234e-02 2.464468037602168149e+00 3.740987679358288798e+00
1.704755102040816234e-02 2.611012933067573094e+00 4.611190136398882977e+00
1.704755102040816234e-02 2.766271841479910787e+00 5.556839994067914290e+00
1.704755102040816234e-02 2.930762925013291831e+00 6.567060304426685313e+00
1.704755102040816234e-02 3.105035157368081666e+00 7.662407088601000282e+00
1.704755102040816234e-02 3.289670155919588890e+00 8.921106592364704824e+00
1.704755102040816234e-02 3.485284122811993068e+00 1.049297199052575102e+01
1.704755102040816234e-02 3.692529901475716692e+00 1.258661164463009996e+01
1.704755102040816234e-02 3.912099155431685737e+00 1.542541423181963189e+01
1.704755102040816234e-02 4.144724676654039541e+00 1.918157361579754294e+01
1.704755102040816234e-02 4.391182831195218128e+00 2.390614487327287208e+01
1.704755102040816234e-02 4.652296150235496697e+00 2.947284656505416933e+01
1.704755102040816234e-02 4.928936075204336298e+00 3.554867848676930464e+01
1.704755102040816234e-02 5.222025866135146188e+00 4.160215144325180603e+01
1.704755102040816234e-02 5.532543682959819797e+00 4.695941622597153753e+01
1.704755102040816234e-02 5.861525850026583662e+00 5.091235197680460089e+01
1.704755102040816234e-02 6.210070314736163333e+00 5.286657868187320730e+01
1.704755102040816234e-02 6.579340311839177780e+00 5.249615470750030966e+01
1.704755102040816234e-02 6.970568245623986137e+00 4.985473385998164275e+01
1.704755102040816234e-02 7.385059802951433383e+00 4.539014772984583601e+01
1.704755102040816234e-02 7.824198310863371475e+00 3.983203626285865084e+01
1.704755102040816234e-02 8.289449353308079083e+00 3.397637647215071155e+01
1.704755102040816234e-02 8.782365662390436256e+00 2.845717161545678309e+01
1.704755102040816234e-02 9.304592300470993393e+00 2.362073130601880777e+01
1.704755102040816234e-02 9.857872150408672596e+00 1.955703441983012780e+01
1.704755102040816234e-02 1.044405173227029060e+01 1.622925343147777255e+01
1.704755102040816234e-02 1.106508736591963959e+01 1.358258960514793579e+01
1.704755102040816234e-02 1.172305170005316732e+01 1.156778233488202545e+01
1.704755102040816234e-02 1.242014062947232311e+01 1.011370550954485026e+01
1.704755102040816234e-02 1.315868062367835556e+01 9.114774047739150120e+00
1.704755102040816234e-02 1.394113649124797227e+01 8.451170125069154437e+00
1.704755102040816234e-02 1.477011960590286321e+01 8.014650480389489573e+00
1.704755102040816234e-02 1.564839662172674295e+01 7.717409301842749869e+00
1.704755102040816234e-02 1.657889870661615817e+01 7.487329108093428331e+00
1.704755102040816234e-02 1.756473132478086896e+01 7.263714384165846027e+00
1.704755102040816234e-02 1.860918460094198679e+01 7.002085689693491766e+00
1.704755102040816234e-02 1.971574430081734519e+01 6.685730334634195415e+00
1.704755102040816234e-02 2.088810346454058120e+01 6.331975807770246156e+00
1.704755102040816234e-02 2.213017473183927919e+01 5.981191958766934214e+00
1.704755102040816234e-02 2.344610340010633465e+01 5.669926495022906465e+00
1.704755102040816234e-02 2.484028125894464623e+01 5.404162782050607738e+00
1.704755102040816234e-02 2.631736124735671112e+01 5.149968116804699569e+00
1.704755102040816234e-02 2.788227298249594455e+01 4.847434798938278888e+00
1.704755102040816234e-02 2.954023921180572643e+01 4.440557170140852605e+00
1.704755102040816234e-02 3.129679324345348590e+01 3.907933241774673494e+00
1.704755102040816234e-02 3.315779741323231633e+01 3.278922164273579742e+00
1.704755102040816234e-02 3.512946264956173792e+01 2.627061477666042144e+00
1.704755102040816234e-02 3.721836920188397357e+01 2.044176594663887681e+00
1.704755102040816234e-02 3.943148860163469038e+01 1.608138084216947483e+00
1.724367346938775539e-02 2.464468037602168149e+00 3.975981330439783079e+00
1.724367346938775539e-02 2.611012933067573094e+00 4.873983531128928348e+00
1.724367346938775539e-02 2.766271841479910787e+00 5.844585400294459276e+00
1.724367346938775539e-02 2.930762925013291831e+00 6.879181327335127882e+00
1.724367346938775539e-02 3.105035157368081666e+00 8.002592644774642494e+00
1.724367346938775539e-02 3.289670155919588890e+00 9.299407308526291160e+00
1.724367346938775539e-02 3.485284122811993068e+00 1.092666118478656401e+01
1.724367346938775539e-02 3.692529901475716692e+00 1.309748402983225724e+01
1.724367346938775539e-02 3.912099155431685737e+00 1.603193605055642834e+01
1.724367346938775539e-02 4.144724676654039541e+00 1.988686426279274500e+01
1.724367346938775539e-02 4.391182831195218128e+00 2.468513213050332311e+01
1.724367346938775539e-02 4.652296150235496697e+00 3.026234001775642923e+01
1.724367346938775539e-02 4.928936075204336298e+00 3.624368554564925660e+01
1.724367346938775539e-02 5.222025866135146188e+00 4.206314165647058445e+01
1.724367346938775539e-02 5.532543682959819797e+00 4.703772537906250051e+01
1.724367346938775539e-02 5.861525850026583662e+00 5.049842026578198784e+01
1.724367346938775539e-02 6.210070314736163333e+00 5.195222515436184096e+01
1.724367346938775539e-02 6.579340311839177780e+00 5.122146046074184511e+01
1.724367346938775539e-02 6.970568245623986137e+00 4.849979560252234734e+01
1.724367346938775539e-02 7.385059802951433383e+00 4.429151261306837739e+01
1.724367346938775539e-02 7.824198310863371475e+00 3.925184972910705739e+01
1.724367346938775539e-02 8.289449353308079083e+00 3.399558327308599104e+01
1.724367346938775539e-02 8.782365662390436256e+00 2.895930019950582590e+01
1.724367346938775539e-02 9.304592300470993393e+00 2.437303961841734079e+01
1.724367346938775539e-02 9.857872150408672596e+00 2.032884161432526327e+01
1.724367346938775539e-02 1.044405173227029060e+01 1.687221380545422633e+01
1.724367346938775539e-02 1.106508736591963959e+01 1.404213433236219188e+01
1.724367346938775539e-02 1.172305170005316732e+01 1.184963082388126665e+01
1.724367346938775539e-02 1.242014062947232311e+01 1.024650550670373939e+01
1.724367346938775539e-02 1.315868062367835556e+01 9.130201496654724025e+00
1.724367346938775539e-02 1.394113649124797227e+01 8.378754550721097871e+00
1.724367346938775539e-02 1.477011960590286321e+01 7.881237088948161329e+00
1.724367346938775539e-02 1.564839662172674295e+01 7.546244020900669369e+00
1.724367346938775539e-02 1.657889870661615817e+01 7.297050216966599834e+00
1.724367346938775539e-02 1.756473132478086896e+01 7.068394221720185833e+00
1.724367346938775539e-02 1.860918460094198679e+01 6.812106015926759461e+00
1.724367346938775539e-02 1.971574430081734519e+01 6.508435742452404860e+00
1.724367346938775539e-02 2.088810346454058120e+01 6.171542426220693933e+00
1.724367346938775539e-02 2.213017473183927919e+01 5.838356614269724076e+00
1.724367346938775539e-02 2.344610340010633465e+01 5.542808396071173149e+00
1.724367346938775539e-02 2.484028125894464623e+01 5.290506073846443336e+00
1.724367346938775539e-02 2.631736124735671112e+01 5.049537141872871615e+00
1.724367346938775539e-02 2.788227298249594455e+01 4.762773015176149372e+00
1.724367346938775539e-02 2.954023921180572643e+01 4.375517067150922479e+00
1.724367346938775539e-02 3.129679324345348590e+01 3.865099086905160242e+00
1.724367346938775539e-02 3.315779741323231633e+01 3.257718665596764929e+00
1.724367346938775539e-02 3.512946264956173792e+01 2.623622216732936163e+00
1.724367346938775539e-02 3.721836920188397357e+01 2.052782422768156589e+00
1.724367346938775539e-02 3.943148860163469038e+01 1.623216167177207403e+00
1.743979591836734497e-02 2.464468037602168149e+00 4.535216890683530622e+00
1.743979591836734497e-02 2.611012933067573094e+00 5.496491317216460892e+00
1.743979591836734497e-02 2.766271841479910787e+00 6.525380661523712433e+00
1.743979591836734497e-02 2.930762925013291831e+00 7.611228961459350906e+00
1.743979591836734497e-02 3.105035157368081666e+00 8.777931362482924271e+00
1.743979591836734497e-02 3.289670155919588890e+00 1.011363112589327251e+01
1.743979591836734497e-02 3.485284122811993068e+00 1.178517085069523951e+01
1.743979591836734497e-02 3.692529901475716692e+00 1.401860097873180599e+01
1.743979591836734497e-02 3.912099155431685737e+00 1.704192442989164391e+01
1.743979591836734497e-02 4.144724676654039541e+00 2.100607675757952819e+01
1.743979591836734497e-02 4.391182831195218128e+00 2.590973126890277101e+01
1.743979591836734497e-02 4.652296150235496697e+00 3.154838290178229698e+01
1.743979591836734497e-02 4.928936075204336298e+00 3.749955018552768848e+01
1.743979591836734497e-02 5.222025866135146188e+00 4.315557769622682827e+01
1.743979591836734497e-02 5.532543682959819797e+00 4.781750730854875542e+01
1.743979591836734497e-02 5.861525850026583662e+00 5.084888998211724953e+01
1.743979591836734497e-02 6.210070314736163333e+00 5.185132396905390095e+01
1.743979591836734497e-02 6.579340311839177780e+00 5.078768269235960986e+01
1.743979591836734497e-02 6.970568245623986137e+00 4.798244192230964700e+01
1.743979591836734497e-02 7.385059802951433383e+00 4.398658394902263780e+01
1.743979591836734497e-02 7.824198310863371475e+00 3.937511191064509575e+01
1.743979591836734497e-02 8.289449353308079083e+00 3.458656846457434852e+01
1.743979591836734497e-02 8.782365662390436256e+00 2.987932403103626555e+01
1.743979591836734497e-02 9.304592300470993393e+00 2.539491861938217099e+01
1.743979591836734497e-02 9.857872150408672596e+00 2.125120100211156782e+01
1.743979591836734497e-02 1.044405173227029060e+01 1.758576857452143116e+01
1.743979591836734497e-02 1.106508736591963959e+01 1.452703512450438872e+01
1.743979591836734497e-02 1.172305170005316732e+01 1.213541049304510899e+01
1.743979591836734497e-02 1.242014062947232311e+01 1.037561968945664503e+01
1.743979591836734497e-02 1.315868062367835556e+01 9.141829812604035155e+00
1.743979591836734497e-02 1.394113649124797227e+01 8.306516300593985491e+00
1.743979591836734497e-02 1.477011960590286321e+01 7.754058125001638047e+00
1.743979591836734497e-02 1.564839662172674295e+01 7.388081983498872241e+00
1.743979591836734497e-02 1.657889870661615817e+01 7.126290495798260238e+00
1.743979591836734497e-02 1.756473132478086896e+01 6.898131588576243090e+00
1.743979591836734497e-02 1.860918460094198679e+01 6.651075665061680020e+00
1.743979591836734497e-02 1.971574430081734519e+01 6.361685210813058156e+00
1.743979591836734497e-02 2.088810346454058120e+01 6.040545998792003601e+00
1.743979591836734497e-02 2.213017473183927919e+01 5.721324627867079293e+00
1.743979591836734497e-02 2.344610340010633465e+01 5.436187065600835311e+00
1.743979591836734497e-02 2.484028125894464623e+01 5.191590228673797824e+00
1.743979591836734497e-02 2.631736124735671112e+01 4.958723914513298858e+00
1.743979591836734497e-02 2.788227298249594455e+01 4.683825164456841605e+00
1.743979591836734497e-02 2.954023921180572643e+01 4.313579998819384365e+00
1.743979591836734497e-02 3.129679324345348590e+01 3.823824958992608547e+00
1.743979591836734497e-02 3.315779741323231633e+01 3.237297300786335263e+00
1.743979591836734497e-02 3.512946264956173792e+01 2.620662035780852772e+00
1.743979591836734497e-02 3.721836920188397357e+01 2.061743817067254625e+00
1.743979591836734497e-02 3.943148860163469038e+01 1.638387759031509461e+00
1.763591836734693802e-02 2.464468037602168149e+00 5.171834964640500409e+00
1.763591836734693802e-02 2.611012933067573094e+00 6.221924878813946513e+00
1.763591836734693802e-02 2.766271841479910787e+00 7.339974080173684357e+00
1.763591836734693802e-02 2.930762925013291831e+00 8.510028341179319611e+00
1.763591836734693802e-02 3.105035157368081666e+00 9.750685043310269862e+00
1.763591836734693802e-02 3.289670155919588890e+00 1.114941033629099287e+01
1.763591836734693802e-02 3.485284122811993068e+00 1.287995121514417107e+01
1.763591836734693802e-02 3.692529901475716692e+00 1.518047107564041376e+01
1.763591836734693802e-02 3.912099155431685737e+00 1.828852516083967927e+01
1.763591836734693802e-02 4.144724676654039541e+00 2.235332385234234565e+01
1.763591836734693802e-02 4.391182831195218128e+00 2.735647826667340254e+01
1.763591836734693802e-02 4.652296150235496697e+00 3.306396450697696565e+01
1.763591836734693802e-02 4.928936075204336298e+00 3.901925752742005216e+01
1.763591836734693802e-02 5.222025866135146188e+00 4.458657648961020925e+01
1.763591836734693802e-02 5.532543682959819797e+00 4.905753244965008975e+01
1.763591836734693802e-02 5.861525850026583662e+00 5.181953582365044042e+01
1.763591836734693802e-02 6.210070314736163333e+00 5.254032087281785124e+01
1.763591836734693802e-02 6.579340311839177780e+00 5.127965675073156149e+01
1.763591836734693802e-02 6.970568245623986137e+00 4.844858717819030147e+01
1.763591836734693802e-02 7.385059802951433383e+00 4.461910456486396015e+01
1.763591836734693802e-02 7.824198310863371475e+00 4.029240647334784597e+01
1.763591836734693802e-02 8.289449353308079083e+00 3.576852092396415372e+01
1.763591836734693802e-02 8.782365662390436256e+00 3.118022975644832329e+01
1.763591836734693802e-02 9.304592300470993393e+00 2.662506367617904957e+01
1.763591836734693802e-02 9.857872150408672596e+00 2.226701463394826064e+01
1.763591836734693802e-02 1.044405173227029060e+01 1.833132044693006080e+01
1.763591836734693802e-02 1.106508736591963959e+01 1.501818541468626300e+01
1.763591836734693802e-02 1.172305170005316732e+01 1.241977826738281010e+01
1.763591836734693802e-02 1.242014062947232311e+01 1.050283004365775064e+01
1.763591836734693802e-02 1.315868062367835556e+01 9.153670761330422678e+00
1.763591836734693802e-02 1.394113649124797227e+01 8.237881354557941904e+00
1.763591836734693802e-02 1.477011960590286321e+01 7.634701915574999553e+00
1.763591836734693802e-02 1.564839662172674295e+01 7.242424016434712009e+00
1.763591836734693802e-02 1.657889870661615817e+01 6.972795548540458022e+00
1.763591836734693802e-02 1.756473132478086896e+01 6.749519116067052238e+00
1.763591836734693802e-02 1.860918460094198679e+01 6.515083356163456685e+00
1.763591836734693802e-02 1.971574430081734519e+01 6.241650677823227689e+00
1.763591836734693802e-02 2.088810346454058120e+01 5.935777109351908720e+00
1.763591836734693802e-02 2.213017473183927919e+01 5.628062643767725248e+00
1.763591836734693802e-02 2.344610340010633465e+01 5.349832156170806208e+00
1.763591836734693802e-02 2.484028125894464623e+01 5.109630552078662902e+00
1.763591836734693802e-02 2.631736124735671112e+01 4.882669664138243881e+00
1.763591836734693802e-02 2.788227298249594455e+01 4.618730343148582662e+00
1.763591836734693802e-02 2.954023921180572643e+01 4.265361906655820157e+00
1.763591836734693802e-02 3.129679324345348590e+01 3.796101361671482266e+00
1.763591836734693802e-02 3.315779741323231633e+01 3.229593950585381457e+00
1.763591836734693802e-02 3.512946264956173792e+01 2.628717179357153544e+00
1.763591836734693802e-02 3.721836920188397357e+01 2.079331508212846735e+00
1.763591836734693802e-02 3.943148860163469038e+01 1.659486584156971922e+00
1.783204081632653107e-02 2.464468037602168149e+00 5.630163116113325650e+00
1.783204081632653107e-02 2.611012933067573094e+00 6.769263265689309250e+00
1.783204081632653107e-02 2.766271841479910787e+00 7.984067511612302326e+00
1.783204081632653107e-02 2.930762925013291831e+00 9.254861041747531658e+00
1.783204081632653107e-02 3.105035157368081666e+00 1.059597291146062581e+01
1.783204081632653107e-02 3.289670155919588890e+00 1.209185207387061922e+01
1.783204081632653107e-02 3.485284122811993068e+00 1.391506461523739269e+01
1.783204081632653107e-02 3.692529901475716692e+00 1.630285178988891204e+01
1.783204081632653107e-02 3.912099155431685737e+00 1.948925322552713624e+01
1.783204081632653107e-02 4.144724676654039541e+00 2.361574136470918361e+01
1.783204081632653107e-02 4.391182831195218128e+00 2.865366662998288305e+01
1.783204081632653107e-02 4.652296150235496697e+00 3.436081726631309152e+01
1.783204081632653107e-02 4.928936075204336298e+00 4.027910358627545406e+01
1.783204081632653107e-02 5.222025866135146188e+00 4.577965318713976473e+01
1.783204081632653107e-02 5.532543682959819797e+00 5.016909836937387013e+01
1.783204081632653107e-02 5.861525850026583662e+00 5.285797702051885238e+01
1.783204081632653107e-02 6.210070314736163333e+00 5.354510865119662100e+01
1.783204081632653107e-02 6.579340311839177780e+00 5.232272072125314821e+01
1.783204081632653107e-02 6.970568245623986137e+00 4.961718483386948009e+01
1.783204081632653107e-02 7.385059802951433383e+00 4.597563060502017862e+01
1.783204081632653107e-02 7.824198310863371475e+00 4.182822571615972862e+01
1.783204081632653107e-02 8.289449353308079083e+00 3.738570515284249751e+01
1.783204081632653107e-02 8.782365662390436256e+00 3.272329025582615714e+01
1.783204081632653107e-02 9.304592300470993393e+00 2.794711939713346993e+01
1.783204081632653107e-02 9.857872150408672596e+00 2.328615667375837361e+01
1.783204081632653107e-02 1.044405173227029060e+01 1.904325318489732766e+01
1.783204081632653107e-02 1.106508736591963959e+01 1.546911152962407243e+01
1.783204081632653107e-02 1.172305170005316732e+01 1.266982420755505245e+01
1.783204081632653107e-02 1.242014062947232311e+01 1.060459946951624133e+01
1.783204081632653107e-02 1.315868062367835556e+01 9.148548967809952970e+00
1.783204081632653107e-02 1.394113649124797227e+01 8.159635844128676041e+00
1.783204081632653107e-02 1.477011960590286321e+01 7.511988752000207548e+00
1.783204081632653107e-02 1.564839662172674295e+01 7.098848187808170174e+00
1.783204081632653107e-02 1.657889870661615817e+01 6.826412276766423481e+00
1.783204081632653107e-02 1.756473132478086896e+01 6.612892812328102998e+00
1.783204081632653107e-02 1.860918460094198679e+01 6.395615579442325505e+00
1.783204081632653107e-02 1.971574430081734519e+01 6.141714948999172918e+00
1.783204081632653107e-02 2.088810346454058120e+01 5.853010607788727171e+00
1.783204081632653107e-02 2.213017473183927919e+01 5.556782635019803074e+00
1.783204081632653107e-02 2.344610340010633465e+01 5.283999902003028382e+00
1.783204081632653107e-02 2.484028125894464623e+01 5.046294607549165256e+00
1.783204081632653107e-02 2.631736124735671112e+01 4.823819561473786877e+00
1.783204081632653107e-02 2.788227298249594455e+01 4.570209641490969865e+00
1.783204081632653107e-02 2.954023921180572643e+01 4.233484837626930286e+00
1.783204081632653107e-02 3.129679324345348590e+01 3.784146381839339046e+00
1.783204081632653107e-02 3.315779741323231633e+01 3.236184969426310509e+00
1.783204081632653107e-02 3.512946264956173792e+01 2.648632965719145638e+00
1.783204081632653107e-02 3.721836920188397357e+01 2.105825215254034433e+00
1.783204081632653107e-02 3.943148860163469038e+01 1.686682522220481317e+00
1.802816326530612065e-02 2.464468037602168149e+00 5.975374825935778844e+00
1.802816326530612065e-02 2.611012933067573094e+00 7.193111616034965294e+00
1.802816326530612065e-02 2.766271841479910787e+00 8.494287241478554407e+00
1.802816326530612065e-02 2.930762925013291831e+00 9.860096229834775627e+00
1.802816326530612065e-02 3.105035157368081666e+00 1.130592704495656520e+01
1.802816326530612065e-02 3.289670155919588890e+00 1.291455521140331264e+01
1.802816326530612065e-02 3.485284122811993068e+00 1.485062027072274660e+01
1.802816326530612065e-02 3.692529901475716692e+00 1.733572138581627797e+01
1.802816326530612065e-02 3.912099155431685737e+00 2.058349940278218781e+01
1.802816326530612065e-02 4.144724676654039541e+00 2.471770850087036209e+01
1.802816326530612065e-02 4.391182831195218128e+00 2.970384274282504578e+01
1.802816326530612065e-02 4.652296150235496697e+00 3.531233008134702089e+01
1.802816326530612065e-02 4.928936075204336298e+00 4.111646382470392780e+01
1.802816326530612065e-02 5.222025866135146188e+00 4.652998633845257359e+01
1.802816326530612065e-02 5.532543682959819797e+00 5.090046992588152364e+01
1.802816326530612065e-02 5.861525850026583662e+00 5.366462199951854473e+01
1.802816326530612065e-02 6.210070314736163333e+00 5.452401038362951624e+01
1.802816326530612065e-02 6.579340311839177780e+00 5.354706690665633317e+01
1.802816326530612065e-02 6.970568245623986137e+00 5.111110015268137374e+01
1.802816326530612065e-02 7.385059802951433383e+00 4.769573823450574679e+01
1.802816326530612065e-02 7.824198310863371475e+00 4.366167611687350814e+01
1.802816326530612065e-02 8.289449353308079083e+00 3.917406831367930664e+01
1.802816326530612065e-02 8.782365662390436256e+00 3.430966335319768490e+01
1.802816326530612065e-02 9.304592300470993393e+00 2.922555338229329891e+01
1.802816326530612065e-02 9.857872150408672596e+00 2.422616406485801122e+01
1.802816326530612065e-02 1.044405173227029060e+01 1.967815501098900199e+01
1.802816326530612065e-02 1.106508736591963959e+01 1.586233730533316333e+01
1.802816326530612065e-02 1.172305170005316732e+01 1.288432415298315448e+01
1.802816326530612065e-02 1.242014062947232311e+01 1.068979985761209939e+01
1.802816326530612065e-02 1.315868062367835556e+01 9.141678981799733705e+00
1.802816326530612065e-02 1.394113649124797227e+01 8.090812887532653264e+00
1.802816326530612065e-02 1.477011960590286321e+01 7.406685696107551564e+00
1.802816326530612065e-02 1.564839662172674295e+01 6.977807442969029772e+00
1.802816326530612065e-02 1.657889870661615817e+01 6.705221795309533661e+00
1.802816326530612065e-02 1.756473132478086896e+01 6.502168532822083513e+00
1.802816326530612065e-02 1.860918460094198679e+01 6.301333609381207346e+00
1.802816326530612065e-02 1.971574430081734519e+01 6.065232935951245352e+00
1.802816326530612065e-02 2.088810346454058120e+01 5.791260736774124673e+00
1.802816326530612065e-02 2.213017473183927919e+01 5.503730088691525246e+00
1.802816326530612065e-02 2.344610340010633465e+01 5.233763572852597079e+00
1.802816326530612065e-02 2.484028125894464623e+01 4.996665340290090462e+00
1.802816326530612065e-02 2.631736124735671112e+01 4.777909446561627860e+00
1.802816326530612065e-02 2.788227298249594455e+01 4.534896331071281317e+00
1.802816326530612065e-02 2.954023921180572643e+01 4.215548621560030185e+00
1.802816326530612065e-02 3.129679324345348590e+01 3.786564767354045014e+00
1.802816326530612065e-02 3.315779741323231633e+01 3.256699661502540089e+00
1.802816326530612065e-02 3.512946264956173792e+01 2.680996821466779867e+00
1.802816326530612065e-02 3.721836920188397357e+01 2.142566481887840268e+00
1.802816326530612065e-02 3.943148860163469038e+01 1.721756007155352153e+00
1.822428571428571370e-02 2.464468037602168149e+00 6.400714525055465565e+00
1.822428571428571370e-02 2.611012933067573094e+00 7.682061790452886285e+00
1.822428571428571370e-02 2.766271841479910787e+00 9.047255076062912238e+00
1.822428571428571370e-02 2.930762925013291831e+00 1.048323368441410786e+01
1.822428571428571370e-02 3.105035157368081666e+00 1.201226753805350000e+01
1.822428571428571370e-02 3.289670155919588890e+00 1.371914714579613026e+01
1.822428571428571370e-02 3.485284122811993068e+00 1.575920050885823009e+01
1.822428571428571370e-02 3.692529901475716692e+00 1.833139505473393527e+01
1.822428571428571370e-02 3.912099155431685737e+00 2.161947238681308647e+01
1.822428571428571370e-02 4.144724676654039541e+00 2.572299225939516631e+01
1.822428571428571370e-02 4.391182831195218128e+00 3.060299508926926748e+01
1.822428571428571370e-02 4.652296150235496697e+00 3.605314765446316727e+01
1.822428571428571370e-02 4.928936075204336298e+00 4.169503204125201989e+01
1.822428571428571370e-02 5.222025866135146188e+00 4.700253834614527904e+01
1.822428571428571370e-02 5.532543682959819797e+00 5.137577642774689934e+01
1.822428571428571370e-02 5.861525850026583662e+00 5.427729224215719483e+01
1.822428571428571370e-02 6.210070314736163333e+00 5.539562356526811016e+01
1.822428571428571370e-02 6.579340311839177780e+00 5.474647678629595760e+01
1.822428571428571370e-02 6.970568245623986137e+00 5.262676782523565322e+01
1.822428571428571370e-02 7.385059802951433383e+00 4.943114011480368930e+01
1.822428571428571370e-02 7.824198310863371475e+00 4.545875852297026398e+01
1.822428571428571370e-02 8.289449353308079083e+00 4.085914968603446340e+01
1.822428571428571370e-02 8.782365662390436256e+00 3.574456319268416848e+01
1.822428571428571370e-02 9.304592300470993393e+00 3.034171033706267906e+01
1.822428571428571370e-02 9.857872150408672596e+00 2.502746108008472348e+01
1.822428571428571370e-02 1.044405173227029060e+01 2.021610413167221054e+01
1.822428571428571370e-02 1.106508736591963959e+01 1.620233276727437399e+01
1.822428571428571370e-02 1.172305170005316732e+01 1.308222304680990256e+01
1.822428571428571370e-02 1.242014062947232311e+01 1.078553701157163047e+01
1.822428571428571370e-02 1.315868062367835556e+01 9.163646479210335372e+00
1.822428571428571370e-02 1.394113649124797227e+01 8.061498799783608504e+00
1.822428571428571370e-02 1.477011960590286321e+01 7.345083664822259273e+00
1.822428571428571370e-02 1.564839662172674295e+01 6.899446178471152713e+00
1.822428571428571370e-02 1.657889870661615817e+01 6.621936056064229525e+00
1.822428571428571370e-02 1.756473132478086896e+01 6.422334207348906254e+00
1.822428571428571370e-02 1.860918460094198679e+01 6.230064168863449048e+00
1.822428571428571370e-02 1.971574430081734519e+01 6.004140868718192969e+00
1.822428571428571370e-02 2.088810346454058120e+01 5.738341822757286437e+00
1.822428571428571370e-02 2.213017473183927919e+01 5.454532672362398138e+00
1.822428571428571370e-02 2.344610340010633465e+01 5.184282550924414146e+00
1.822428571428571370e-02 2.484028125894464623e+01 4.946667267232486509e+00
1.822428571428571370e-02 2.631736124735671112e+01 4.732344402634852898e+00
1.822428571428571370e-02 2.788227298249594455e+01 4.502044863262208096e+00
1.822428571428571370e-02 2.954023921180572643e+01 4.202903424450319392e+00
1.822428571428571370e-02 3.129679324345348590e+01 3.797043341234668024e+00
1.822428571428571370e-02 3.315779741323231633e+01 3.287342336557379063e+00
1.822428571428571370e-02 3.512946264956173792e+01 2.724487642725518910e+00
1.822428571428571370e-02 3.721836920188397357e+01 2.190307612429205353e+00
1.822428571428571370e-02 3.943148860163469038e+01 1.766785169570989078e+00
1.842040816326530328e-02 2.464468037602168149e+00 7.038616937167257781e+00
1.842040816326530328e-02 2.611012933067573094e+00 8.377085634345661447e+00
1.842040816326530328e-02 2.766271841479910787e+00 9.789356818240982250e+00
1.842040816326530328e-02 2.930762925013291831e+00 1.126994089920889053e+01
1.842040816326530328e-02 3.105035157368081666e+00 1.285056006971660025e+01
1.842040816326530328e-02 3.289670155919588890e+00 1.462116597914822513e+01
1.842040816326530328e-02 3.485284122811993068e+00 1.673126295193386071e+01
1.842040816326530328e-02 3.692529901475716692e+00 1.936048264065825464e+01
1.842040816326530328e-02 3.912099155431685737e+00 2.266511865580736540e+01
1.842040816326530328e-02 4.144724676654039541e+00 2.672179048479220143e+01
1.842040816326530328e-02 4.391182831195218128e+00 3.148718632096577252e+01
1.842040816326530328e-02 4.652296150235496697e+00 3.677725062503641595e+01
1.842040816326530328e-02 4.928936075204336298e+00 4.225970793732821562e+01
1.842040816326530328e-02 5.222025866135146188e+00 4.746517460829304724e+01
1.842040816326530328e-02 5.532543682959819797e+00 5.184189905956816347e+01
1.842040816326530328e-02 5.861525850026583662e+00 5.487343366814728540e+01
1.842040816326530328e-02 6.210070314736163333e+00 5.623051510520402729e+01
1.842040816326530328e-02 6.579340311839177780e+00 5.587238425264257558e+01
1.842040816326530328e-02 6.970568245623986137e+00 5.401536125173451808e+01
1.842040816326530328e-02 7.385059802951433383e+00 5.097594306312046086e+01
1.842040816326530328e-02 7.824198310863371475e+00 4.700678500704894702e+01
1.842040816326530328e-02 8.289449353308079083e+00 4.226029940983922728e+01
1.842040816326530328e-02 8.782365662390436256e+00 3.689694923062468490e+01
1.842040816326530328e-02 9.304592300470993393e+00 3.121266892776939272e+01
1.842040816326530328e-02 9.857872150408672596e+00 2.564397925071388684e+01
1.842040816326530328e-02 1.044405173227029060e+01 2.063551325692603911e+01
1.842040816326530328e-02 1.106508736591963959e+01 1.648251033957485845e+01
1.842040816326530328e-02 1.172305170005316732e+01 1.326551915403829440e+01
1.842040816326530328e-02 1.242014062947232311e+01 1.089805604807905759e+01
1.842040816326530328e-02 1.315868062367835556e+01 9.222043058883562239e+00
1.842040816326530328e-02 1.394113649124797227e+01 8.078926651757134536e+00
1.842040816326530328e-02 1.477011960590286321e+01 7.333284303666571802e+00
1.842040816326530328e-02 1.564839662172674295e+01 6.868484941642000408e+00
1.842040816326530328e-02 1.657889870661615817e+01 6.579778965177935035e+00
1.842040816326530328e-02 1.756473132478086896e+01 6.374947682993612474e+00
1.842040816326530328e-02 1.860918460094198679e+01 6.181528310203047383e+00
1.842040816326530328e-02 1.971574430081734519e+01 5.956340392211873613e+00
1.842040816326530328e-02 2.088810346454058120e+01 5.690684208406702638e+00
1.842040816326530328e-02 2.213017473183927919e+01 5.404759723784325232e+00
1.842040816326530328e-02 2.344610340010633465e+01 5.130838048192223333e+00
1.842040816326530328e-02 2.484028125894464623e+01 4.891482472732219478e+00
1.842040816326530328e-02 2.631736124735671112e+01 4.681896472196398484e+00
1.842040816326530328e-02 2.788227298249594455e+01 4.465456089810530216e+00
1.842040816326530328e-02 2.954023921180572643e+01 4.188032091548154590e+00
1.842040816326530328e-02 3.129679324345348590e+01 3.806962034151967433e+00
1.842040816326530328e-02 3.315779741323231633e+01 3.319148935797529898e+00
1.842040816326530328e-02 3.512946264956173792e+01 2.770732484294889719e+00
1.842040816326530328e-02 3.721836920188397357e+01 2.241901282556389763e+00
1.842040816326530328e-02 3.943148860163469038e+01 1.815871613369352655e+00
1.861653061224489633e-02 2.464468037602168149e+00 7.771750958714826574e+00
1.861653061224489633e-02 2.611012933067573094e+00 9.156899069723994700e+00
1.861653061224489633e-02 2.766271841479910787e+00 1.060136858459016551e+01
1.861653061224489633e-02 2.930762925013291831e+00 1.210818638146181137e+01
1.861653061224489633e-02 3.105035157368081666e+00 1.371922845504893473e+01
1.861653061224489633e-02 3.289670155919588890e+00 1.553103252692885583e+01
1.861653061224489633e-02 3.485284122811993068e+00 1.769066203157087358e+01
1.861653061224489633e-02 3.692529901475716692e+00 2.036393301304279646e+01
1.861653061224489633e-02 3.912099155431685737e+00 2.368568520656119603e+01
1.861653061224489633e-02 4.144724676654039541e+00 2.771312608843208380e+01
1.861653061224489633e-02 4.391182831195218128e+00 3.239699583144798112e+01
1.861653061224489633e-02 4.652296150235496697e+00 3.756783273536202472e+01
1.861653061224489633e-02 4.928936075204336298e+00 4.292695233860802517e+01
1.861653061224489633e-02 5.222025866135146188e+00 4.804731328081178532e+01
1.861653061224489633e-02 5.532543682959819797e+00 5.241310519045734395e+01
1.861653061224489633e-02 5.861525850026583662e+00 5.552281471401943946e+01
1.861653061224489633e-02 6.210070314736163333e+00 5.703215797355389327e+01
1.861653061224489633e-02 6.579340311839177780e+00 5.685616203843554217e+01
1.861653061224489633e-02 6.970568245623986137e+00 5.515033955393480625e+01
1.861653061224489633e-02 7.385059802951433383e+00 5.217590691330286035e+01
1.861653061224489633e-02 7.824198310863371475e+00 4.815862776111126919e+01
1.861653061224489633e-02 8.289449353308079083e+00 4.326372938046183947e+01
1.861653061224489633e-02 8.782365662390436256e+00 3.769643338607595240e+01
1.861653061224489633e-02 9.304592300470993393e+00 3.180661820085121505e+01
1.861653061224489633e-02 9.857872150408672596e+00 2.606997748717878238e+01
1.861653061224489633e-02 1.044405173227029060e+01 2.094389425451820230e+01
1.861653061224489633e-02 1.106508736591963959e+01 1.671441544633992038e+01
1.861653061224489633e-02 1.172305170005316732e+01 1.344462871945354010e+01
1.861653061224489633e-02 1.242014062947232311e+01 1.103439635495498194e+01
1.861653061224489633e-02 1.315868062367835556e+01 9.319968987718578290e+00
1.861653061224489633e-02 1.394113649124797227e+01 8.142589665017791134e+00
1.861653061224489633e-02 1.477011960590286321e+01 7.367984091613378084e+00
1.861653061224489633e-02 1.564839662172674295e+01 6.879877553306839921e+00
1.861653061224489633e-02 1.657889870661615817e+01 6.573076234870633527e+00
1.861653061224489633e-02 1.756473132478086896e+01 6.354713587400583563e+00
1.861653061224489633e-02 1.860918460094198679e+01 6.151588964655260838e+00
1.861653061224489633e-02 1.971574430081734519e+01 5.919371905586360505e+00
1.861653061224489633e-02 2.088810346454058120e+01 5.647806441098153662e+00
1.861653061224489633e-02 2.213017473183927919e+01 5.356037488115747536e+00
1.861653061224489633e-02 2.344610340010633465e+01 5.077115858298086870e+00
1.861653061224489633e-02 2.484028125894464623e+01 4.836584118701830803e+00
1.861653061224489633e-02 2.631736124735671112e+01 4.633317298601782319e+00
1.861653061224489633e-02 2.788227298249594455e+01 4.432488155961915588e+00
1.861653061224489633e-02 2.954023921180572643e+01 4.178204711614686317e+00
1.861653061224489633e-02 3.129679324345348590e+01 3.822930052742018692e+00
1.861653061224489633e-02 3.315779741323231633e+01 3.357716485701212505e+00
1.861653061224489633e-02 3.512946264956173792e+01 2.824229678253343145e+00
1.861653061224489633e-02 3.721836920188397357e+01 2.300917881391279174e+00
1.861653061224489633e-02 3.943148860163469038e+01 1.872032396325018500e+00
1.881265306122448938e-02 2.464468037602168149e+00 8.383302919299341127e+00
1.881265306122448938e-02 2.611012933067573094e+00 9.809395790612965627e+00
1.881265306122448938e-02 2.766271841479910787e+00 1.128179877605856340e+01
1.881265306122448938e-02 2.930762925013291831e+00 1.281053249101769431e+01
1.881265306122448938e-02 3.105035157368081666e+00 1.444642022584137919e+01
1.881265306122448938e-02 3.289670155919588890e+00 1.629303306285961384e+01
1.881265306122448938e-02 3.485284122811993068e+00 1.849836766596794035e+01
1.881265306122448938e-02 3.692529901475716692e+00 2.122077121036397429e+01
1.881265306122448938e-02 3.912099155431685737e+00 2.458088691476597631e+01
1.881265306122448938e-02 4.144724676654039541e+00 2.862091131532674382e+01
1.881265306122448938e-02 4.391182831195218128e+00 3.328345472858219978e+01
1.881265306122448938e-02 4.652296150235496697e+00 3.840322518606489410e+01
1.881265306122448938e-02 4.928936075204336298e+00 4.369798094136579181e+01
1.881265306122448938e-02 5.222025866135146188e+00 4.876358854019539280e+01
1.881265306122448938e-02 5.532543682959819797e+00 5.310447472412268866e+01
1.881265306122448938e-02 5.861525850026583662e+00 5.622782034973914733e+01
1.881265306122448938e-02 6.210070314736163333e+00 5.778112283803964289e+01
1.881265306122448938e-02 6.579340311839177780e+00 5.765493842606079511e+01
1.881265306122448938e-02 6.970568245623986137e+00 5.597214665163718905e+01
1.881265306122448938e-02 7.385059802951433383e+00 5.296713624572365831e+01
1.881265306122448938e-02 7.824198310863371475e+00 4.885841967671032648e+01
1.881265306122448938e-02 8.289449353308079083e+00 4.382870444226472983e+01
1.881265306122448938e-02 8.782365662390436256e+00 3.811736794961639418e+01
1.881265306122448938e-02 9.304592300470993393e+00 3.210796317387031706e+01
1.881265306122448938e-02 9.857872150408672596e+00 2.629383743042166088e+01
1.881265306122448938e-02 1.044405173227029060e+01 2.112933422162548069e+01
1.881265306122448938e-02 1.106508736591963959e+01 1.688398229701130404e+01
1.881265306122448938e-02 1.172305170005316732e+01 1.360308656535471172e+01
1.881265306122448938e-02 1.242014062947232311e+01 1.117614335751590637e+01
1.881265306122448938e-02 1.315868062367835556e+01 9.437753325111703617e+00
1.881265306122448938e-02 1.394113649124797227e+01 8.232379862599568554e+00
1.881265306122448938e-02 1.477011960590286321e+01 7.429533050028287455e+00
1.881265306122448938e-02 1.564839662172674295e+01 6.915312907560766220e+00
1.881265306122448938e-02 1.657889870661615817e+01 6.585618172887247823e+00
1.881265306122448938e-02 1.756473132478086896e+01 6.348085107370706304e+00
1.881265306122448938e-02 1.860918460094198679e+01 6.129666254898753941e+00
1.881265306122448938e-02 1.971574430081734519e+01 5.885638303080975575e+00
1.881265306122448938e-02 2.088810346454058120e+01 5.604824661050118451e+00
1.881265306122448938e-02 2.213017473183927919e+01 5.305673574925478420e+00
1.881265306122448938e-02 2.344610340010633465e+01 5.021885198855175148e+00
1.881265306122448938e-02 2.484028125894464623e+01 4.781322748822230295e+00
1.881265306122448938e-02 2.631736124735671112e+01 4.585617688416549598e+00
1.881265306122448938e-02 2.788227298249594455e+01 4.401032118198941134e+00
1.881265306122448938e-02 2.954023921180572643e+01 4.169753425927607893e+00
1.881265306122448938e-02 3.129679324345348590e+01 3.839737582173870845e+00
1.881265306122448938e-02 3.315779741323231633e+01 3.396730413504295942e+00
1.881265306122448938e-02 3.512946264956173792e+01 2.878248695466826490e+00
1.881265306122448938e-02 3.721836920188397357e+01 2.360929039723546730e+00
1.881265306122448938e-02 3.943148860163469038e+01 1.929695567387782029e+00
1.900877551020407896e-02 2.464468037602168149e+00 8.688480038164914987e+00
1.900877551020407896e-02 2.611012933067573094e+00 1.014303877115827390e+01
1.900877551020407896e-02 2.766271841479910787e+00 1.163887689261023617e+01
1.900877551020407896e-02 2.930762925013291831e+00 1.319146935362409856e+01
1.900877551020407896e-02 3.105035157368081666e+00 1.485896960907025743e+01
1.900877551020407896e-02 3.289670155919588890e+00 1.675115553057926476e+01
1.900877551020407896e-02 3.485284122811993068e+00 1.901783114302708100e+01
1.900877551020407896e-02 3.692529901475716692e+00 2.181288111239503635e+01
1.900877551020407896e-02 3.912099155431685737e+00 2.524704382157493754e+01
1.900877551020407896e-02 4.144724676654039541e+00 2.935062665723227582e+01
1.900877551020407896e-02 4.391182831195218128e+00 3.405678953069029546e+01
1.900877551020407896e-02 4.652296150235496697e+00 3.919627925221238485e+01
1.900877551020407896e-02 4.928936075204336298e+00 4.448858109910597136e+01
1.900877551020407896e-02 5.222025866135146188e+00 4.953459516441725441e+01
1.900877551020407896e-02 5.532543682959819797e+00 5.384367123598846661e+01
1.900877551020407896e-02 5.861525850026583662e+00 5.692496479952256294e+01
1.900877551020407896e-02 6.210070314736163333e+00 5.842377312979904502e+01
1.900877551020407896e-02 6.579340311839177780e+00 5.822533690662574202e+01
1.900877551020407896e-02 6.970568245623986137e+00 5.644780443814783411e+01
1.900877551020407896e-02 7.385059802951433383e+00 5.332684986027742013e+01
1.900877551020407896e-02 7.824198310863371475e+00 4.909243525681263520e+01
1.900877551020407896e-02 8.289449353308079083e+00 4.394786340031846805e+01
1.900877551020407896e-02 8.782365662390436256e+00 3.815469033193632242e+01
1.900877551020407896e-02 9.304592300470993393e+00 3.210967194160072324e+01
1.900877551020407896e-02 9.857872150408672596e+00 2.630354995215751757e+01
1.900877551020407896e-02 1.044405173227029060e+01 2.117389016609958574e+01
1.900877551020407896e-02 1.106508736591963959e+01 1.696821054263710238e+01
1.900877551020407896e-02 1.172305170005316732e+01 1.371473201389192909e+01
1.900877551020407896e-02 1.242014062947232311e+01 1.129609086151006636e+01
1.900877551020407896e-02 1.315868062367835556e+01 9.548988491043111537e+00
1.900877551020407896e-02 1.394113649124797227e+01 8.324075795823215884e+00
1.900877551020407896e-02 1.477011960590286321e+01 7.496830069932540752e+00
1.900877551020407896e-02 1.564839662172674295e+01 6.957391186483929069e+00
1.900877551020407896e-02 1.657889870661615817e+01 6.604058002374656233e+00
1.900877551020407896e-02 1.756473132478086896e+01 6.345972414697415687e+00
1.900877551020407896e-02 1.860918460094198679e+01 6.110982079698064950e+00
1.900877551020407896e-02 1.971574430081734519e+01 5.854513418999088614e+00
1.900877551020407896e-02 2.088810346454058120e+01 5.564837259139888026e+00
1.900877551020407896e-02 2.213017473183927919e+01 5.259833643183335461e+00
1.900877551020407896e-02 2.344610340010633465e+01 4.973625622103071464e+00
1.900877551020407896e-02 2.484028125894464623e+01 4.735790111611168918e+00
1.900877551020407896e-02 2.631736124735671112e+01 4.549913022597972478e+00
1.900877551020407896e-02 2.788227298249594455e+01 4.382697564681492963e+00
1.900877551020407896e-02 2.954023921180572643e+01 4.174210533785385202e+00
1.900877551020407896e-02 3.129679324345348590e+01 3.868187486632824967e+00
1.900877551020407896e-02 3.315779741323231633e+01 3.445619232657590292e+00
1.900877551020407896e-02 3.512946264956173792e+01 2.940388458144206574e+00
1.900877551020407896e-02 3.721836920188397357e+01 2.427610670967487394e+00
1.900877551020407896e-02 3.943148860163469038e+01 1.992938426321928747e+00
1.920489795918367201e-02 2.464468037602168149e+00 8.623518499892931288e+00
1.920489795918367201e-02 2.611012933067573094e+00 1.009339844386842699e+01
1.920489795918367201e-02 2.766271841479910787e+00 1.160859084352500759e+01
1.920489795918367201e-02 2.930762925013291831e+00 1.318884273549104691e+01
1.920489795918367201e-02 3.105035157368081666e+00 1.489883874441172118e+01
1.920489795918367201e-02 3.289670155919588890e+00 1.685417602284451988e+01
1.920489795918367201e-02 3.485284122811993068e+00 1.920640404624633391e+01
1.920489795918367201e-02 3.692529901475716692e+00 2.210537109915092202e+01
1.920489795918367201e-02 3.912099155431685737e+00 2.565292944878152781e+01
1.920489795918367201e-02 4.144724676654039541e+00 2.986839541918747898e+01
1.920489795918367201e-02 4.391182831195218128e+00 3.467441856254920651e+01
1.920489795918367201e-02 4.652296150235496697e+00 3.989261908218911401e+01
1.920489795918367201e-02 4.928936075204336298e+00 4.523410410972531537e+01
1.920489795918367201e-02 5.222025866135146188e+00 5.029150902269741863e+01
1.920489795918367201e-02 5.532543682959819797e+00 5.456680741515457100e+01
1.920489795918367201e-02 5.861525850026583662e+00 5.756492850070699774e+01
1.920489795918367201e-02 6.210070314736163333e+00 5.893279465619854562e+01
1.920489795918367201e-02 6.579340311839177780e+00 5.856509951470197706e+01
1.920489795918367201e-02 6.970568245623986137e+00 5.659777166929703895e+01
1.920489795918367201e-02 7.385059802951433383e+00 5.329107953946050458e+01
1.920489795918367201e-02 7.824198310863371475e+00 4.890238566713057367e+01
1.920489795918367201e-02 8.289449353308079083e+00 4.365877374058891291e+01
1.920489795918367201e-02 8.782365662390436256e+00 3.783462603234724497e+01
1.920489795918367201e-02 9.304592300470993393e+00 3.182343257103904222e+01
1.920489795918367201e-02 9.857872150408672596e+00 2.609691866140186534e+01
1.920489795918367201e-02 1.044405173227029060e+01 2.106465778511352482e+01
1.920489795918367201e-02 1.106508736591963959e+01 1.694753045708607786e+01
1.920489795918367201e-02 1.172305170005316732e+01 1.375702504808689852e+01
1.920489795918367201e-02 1.242014062947232311e+01 1.137158582000808593e+01
1.920489795918367201e-02 1.315868062367835556e+01 9.632940205207903617e+00
1.920489795918367201e-02 1.394113649124797227e+01 8.400222558474949253e+00
1.920489795918367201e-02 1.477011960590286321e+01 7.556494612993870597e+00
1.920489795918367201e-02 1.564839662172674295e+01 6.997097367898019726e+00
1.920489795918367201e-02 1.657889870661615817e+01 6.623608017261118697e+00
1.920489795918367201e-02 1.756473132478086896e+01 6.347342487762007046e+00
1.920489795918367201e-02 1.860918460094198679e+01 6.097532815250974458e+00
1.920489795918367201e-02 1.971574430081734519e+01 5.830100933936645191e+00
1.920489795918367201e-02 2.088810346454058120e+01 5.533011790010106346e+00
1.920489795918367201e-02 2.213017473183927919e+01 5.223742422169319610e+00
1.920489795918367201e-02 2.344610340010633465e+01 4.936879113276798847e+00
1.920489795918367201e-02 2.484028125894464623e+01 4.703556767718719556e+00
1.920489795918367201e-02 2.631736124735671112e+01 4.528966326479855198e+00
1.920489795918367201e-02 2.788227298249594455e+01 4.379847635367569936e+00
1.920489795918367201e-02 2.954023921180572643e+01 4.193894908445511938e+00
1.920489795918367201e-02 3.129679324345348590e+01 3.910657742039506779e+00
1.920489795918367201e-02 3.315779741323231633e+01 3.506673951361459540e+00
1.920489795918367201e-02 3.512946264956173792e+01 3.012630437427759933e+00
1.920489795918367201e-02 3.721836920188397357e+01 2.502546916640974395e+00
1.920489795918367201e-02 3.943148860163469038e+01 2.063111231396753897e+00
1.940102040816326506e-02 2.464468037602168149e+00 8.278029207595688277e+00
1.940102040816326506e-02 2.611012933067573094e+00 9.750336126516334190e+00
1.940102040816326506e-02 2.766271841479910787e+00 1.127787485582881999e+01
1.940102040816326506e-02 2.930762925013291831e+00 1.288522169152346386e+01
1.940102040816326506e-02 3.105035157368081666e+00 1.464480983964248928e+01
1.940102040816326506e-02 3.289670155919588890e+00 1.667899015609382118e+01
1.940102040816326506e-02 3.485284122811993068e+00 1.914076107511714753e+01
1.940102040816326506e-02 3.692529901475716692e+00 2.217439899181133001e+01
1.940102040816326506e-02 3.912099155431685737e+00 2.587102717529306162e+01
1.940102040816326506e-02 4.144724676654039541e+00 3.023762034501318752e+01
1.940102040816326506e-02 4.391182831195218128e+00 3.518500865216575590e+01
1.940102040816326506e-02 4.652296150235496697e+00 4.052277072468920238e+01
1.940102040816326506e-02 4.928936075204336298e+00 4.594767145615283965e+01
1.940102040816326506e-02 5.222025866135146188e+00 5.103542868270061206e+01
1.940102040816326506e-02 5.532543682959819797e+00 5.527188927715819489e+01
1.940102040816326506e-02 5.861525850026583662e+00 5.815271774231469237e+01
1.940102040816326506e-02 6.210070314736163333e+00 5.932850021077211977e+01
1.940102040816326506e-02 6.579340311839177780e+00 5.871383522308497049e+01
1.940102040816326506e-02 6.970568245623986137e+00 5.647944606160962877e+01
1.940102040816326506e-02 7.385059802951433383e+00 5.292863753391210935e+01
1.940102040816326506e-02 7.824198310863371475e+00 4.835941914083398530e+01
1.940102040816326506e-02 8.289449353308079083e+00 4.302592687181263642e+01
1.940102040816326506e-02 8.782365662390436256e+00 3.720844503545563242e+01
1.940102040816326506e-02 9.304592300470993393e+00 3.128430793120838160e+01
1.940102040816326506e-02 9.857872150408672596e+00 2.569321192730636483e+01
1.940102040816326506e-02 1.044405173227029060e+01 2.080782536227632207e+01
1.940102040816326506e-02 1.106508736591963959e+01 1.681872327920494925e+01
1.940102040816326506e-02 1.172305170005316732e+01 1.372093166837647793e+01
1.940102040816326506e-02 1.242014062947232311e+01 1.139075665547958671e+01
1.940102040816326506e-02 1.315868062367835556e+01 9.677134138665898888e+00
1.940102040816326506e-02 1.394113649124797227e+01 8.449311940443489988e+00
1.940102040816326506e-02 1.477011960590286321e+01 7.599034275035970509e+00
1.940102040816326506e-02 1.564839662172674295e+01 7.027638495791850737e+00
1.940102040816326506e-02 1.657889870661615817e+01 6.640610070360914996e+00
1.940102040816326506e-02 1.756473132478086896e+01 6.351909018639478433e+00
1.940102040816326506e-02 1.860918460094198679e+01 6.092421630527436349e+00
1.940102040816326506e-02 1.971574430081734519e+01 5.818639764464659692e+00
1.940102040816326506e-02 2.088810346454058120e+01 5.518189237167161920e+00
1.940102040816326506e-02 2.213017473183927919e+01 5.208127540109440012e+00
1.940102040816326506e-02 2.344610340010633465e+01 4.923553686006032493e+00
1.940102040816326506e-02 2.484028125894464623e+01 4.697187483268677077e+00
1.940102040816326506e-02 2.631736124735671112e+01 4.535687376682671967e+00
1.940102040816326506e-02 2.788227298249594455e+01 4.405496632562636350e+00
1.940102040816326506e-02 2.954023921180572643e+01 4.241558760376775261e+00
1.940102040816326506e-02 3.129679324345348590e+01 3.979058767103690997e+00
1.940102040816326506e-02 3.315779741323231633e+01 3.590283574339764527e+00
1.940102040816326506e-02 3.512946264956173792e+01 3.103321411900084037e+00
1.940102040816326506e-02 3.721836920188397357e+01 2.591929550806722826e+00
1.940102040816326506e-02 3.943148860163469038e+01 2.144637274887329692e+00
1.959714285714285464e-02 2.464468037602168149e+00 7.850931931536813124e+00
1.959714285714285464e-02 2.611012933067573094e+00 9.319853601003186938e+00
1.959714285714285464e-02 2.766271841479910787e+00 1.085489021848544056e+01
1.959714285714285464e-02 2.930762925013291831e+00 1.248674460329329605e+01
1.959714285714285464e-02 3.105035157368081666e+00 1.429707438311564260e+01
1.959714285714285464e-02 3.289670155919588890e+00 1.641561010578705648e+01
1.959714285714285464e-02 3.485284122811993068e+00 1.899594939352698475e+01
1.959714285714285464e-02 3.692529901475716692e+00 2.217491003572910557e+01
1.959714285714285464e-02 3.912099155431685737e+00 2.603125058082073195e+01
1.959714285714285464e-02 4.144724676654039541e+00 3.055926995821638670e+01
1.959714285714285464e-02 4.391182831195218128e+00 3.565868699674133069e+01
1.959714285714285464e-02 4.652296150235496697e+00 4.112719859942739475e+01
1.959714285714285464e-02 4.928936075204336298e+00 4.664512263939060688e+01
1.959714285714285464e-02 5.222025866135146188e+00 5.176651510453844196e+01
1.959714285714285464e-02 5.532543682959819797e+00 5.595521799892922843e+01
1.959714285714285464e-02 5.861525850026583662e+00 5.869334455307641463e+01
1.959714285714285464e-02 6.210070314736163333e+00 5.963515419798145700e+01
1.959714285714285464e-02 6.579340311839177780e+00 5.872089722673452172e+01
1.959714285714285464e-02 6.970568245623986137e+00 5.616675544392110453e+01
1.959714285714285464e-02 7.385059802951433383e+00 5.233130156300811109e+01
1.959714285714285464e-02 7.824198310863371475e+00 4.756229590293357035e+01
1.959714285714285464e-02 8.289449353308079083e+00 4.214333467792268806e+01
1.959714285714285464e-02 8.782365662390436256e+00 3.635599761561226018e+01
1.959714285714285464e-02 9.304592300470993393e+00 3.055277176873823564e+01
1.959714285714285464e-02 9.857872150408672596e+00 2.513264108275585684e+01
1.959714285714285464e-02 1.044405173227029060e+01 2.042559776369927249e+01
1.959714285714285464e-02 1.106508736591963959e+01 1.658977689679547041e+01
1.959714285714285464e-02 1.172305170005316732e+01 1.360427889518330780e+01
1.959714285714285464e-02 1.242014062947232311e+01 1.134493579630920657e+01
1.959714285714285464e-02 1.315868062367835556e+01 9.669474895467020659e+00
1.959714285714285464e-02 1.394113649124797227e+01 8.458251700084616687e+00
1.959714285714285464e-02 1.477011960590286321e+01 7.612158834371398619e+00
1.959714285714285464e-02 1.564839662172674295e+01 7.038742636145925324e+00
1.959714285714285464e-02 1.657889870661615817e+01 6.647555513592136478e+00
1.959714285714285464e-02 1.756473132478086896e+01 6.355333725252139132e+00
1.959714285714285464e-02 1.860918460094198679e+01 6.094642431183430631e+00
1.959714285714285464e-02 1.971574430081734519e+01 5.822396373198590602e+00
1.959714285714285464e-02 2.088810346454058120e+01 5.525613712906108255e+00
1.959714285714285464e-02 2.213017473183927919e+01 5.220693753192864328e+00
1.959714285714285464e-02 2.344610340010633465e+01 4.943152903006152954e+00
1.959714285714285464e-02 2.484028125894464623e+01 4.727288770034617116e+00
1.959714285714285464e-02 2.631736124735671112e+01 4.581129182994089000e+00
1.959714285714285464e-02 2.788227298249594455e+01 4.470523113222465206e+00
1.959714285714285464e-02 2.954023921180572643e+01 4.327275992271713889e+00
1.959714285714285464e-02 3.129679324345348590e+01 4.082022317163077396e+00
1.959714285714285464e-02 3.315779741323231633e+01 3.703102700108797940e+00
1.959714285714285464e-02 3.512946264956173792e+01 3.216895184577838407e+00
1.959714285714285464e-02 3.721836920188397357e+01 2.698177272093468471e+00
1.959714285714285464e-02 3.943148860163469038e+01 2.238586198266831140e+00
1.979326530612244769e-02 2.464468037602168149e+00 7.537043505090378126e+00
1.979326530612244769e-02 2.611012933067573094e+00 8.996426915113273637e+00
1.979326530612244769e-02 2.766271841479910787e+00 1.052894610489484961e+01
1.979326530612244769e-02 2.930762925013291831e+00 1.217505068705734672e+01
1.979326530612244769e-02 3.105035157368081666e+00 1.402888505158736088e+01
1.979326530612244769e-02 3.289670155919588890e+00 1.622892916964942245e+01
1.979326530612244769e-02 3.485284122811993068e+00 1.892820197510612701e+01
1.979326530612244769e-02 3.692529901475716692e+00 2.225303512117666216e+01
1.979326530612244769e-02 3.912099155431685737e+00 2.626661166987159390e+01
1.979326530612244769e-02 4.144724676654039541e+00 3.094871773107936264e+01
1.979326530612244769e-02 4.391182831195218128e+00 3.618794730576905749e+01
1.979326530612244769e-02 4.652296150235496697e+00 4.177115035240316843e+01
1.979326530612244769e-02 4.928936075204336298e+00 4.736309393585740679e+01
1.979326530612244769e-02 5.222025866135146188e+00 5.249628080733937452e+01
1.979326530612244769e-02 5.532543682959819797e+00 5.661206574302804739e+01
1.979326530612244769e-02 5.861525850026583662e+00 5.917868700209777444e+01
1.979326530612244769e-02 6.210070314736163333e+00 5.985484309063875941e+01
1.979326530612244769e-02 6.579340311839177780e+00 5.860907582749312184e+01
1.979326530612244769e-02 6.970568245623986137e+00 5.570762526597221864e+01
1.979326530612244769e-02 7.385059802951433383e+00 5.156968278690869312e+01
1.979326530612244769e-02 7.824198310863371475e+00 4.659653620562324505e+01
1.979326530612244769e-02 8.289449353308079083e+00 4.110134830654646265e+01
1.979326530612244769e-02 8.782365662390436256e+00 3.536313680883235122e+01
1.979326530612244769e-02 9.304592300470993393e+00 2.970355531964304063e+01
1.979326530612244769e-02 9.857872150408672596e+00 2.447546292535098189e+01
1.979326530612244769e-02 1.044405173227029060e+01 1.996321854352216718e+01
1.979326530612244769e-02 1.106508736591963959e+01 1.629227552194494777e+01
1.979326530612244769e-02 1.172305170005316732e+01 1.342729083217029640e+01
1.979326530612244769e-02 1.242014062947232311e+01 1.124551445660457638e+01
1.979326530612244769e-02 1.315868062367835556e+01 9.614888791952086677e+00
1.979326530612244769e-02 1.394113649124797227e+01 8.427614902292203780e+00
1.979326530612244769e-02 1.477011960590286321e+01 7.593993927299814928e+00
1.979326530612244769e-02 1.564839662172674295e+01 7.027827930582797755e+00
1.979326530612244769e-02 1.657889870661615817e+01 6.642677508737342862e+00
1.979326530612244769e-02 1.756473132478086896e+01 6.357850737485654768e+00
1.979326530612244769e-02 1.860918460094198679e+01 6.107168371691918729e+00
1.979326530612244769e-02 1.971574430081734519e+01 5.847328343337230727e+00
1.979326530612244769e-02 2.088810346454058120e+01 5.564022633826380293e+00
1.979326530612244769e-02 2.213017473183927919e+01 5.272430804178027230e+00
1.979326530612244769e-02 2.344610340010633465e+01 5.008254366054299744e+00
1.979326530612244769e-02 2.484028125894464623e+01 4.807405089458733904e+00
1.979326530612244769e-02 2.631736124735671112e+01 4.679309249207984855e+00
1.979326530612244769e-02 2.788227298249594455e+01 4.588986577325928629e+00
1.979326530612244769e-02 2.954023921180572643e+01 4.464627453934563839e+00
1.979326530612244769e-02 3.129679324345348590e+01 4.231958570384005469e+00
1.979326530612244769e-02 3.315779741323231633e+01 3.855632309281786796e+00
1.979326530612244769e-02 3.512946264956173792e+01 3.361474008605677355e+00
1.979326530612244769e-02 3.721836920188397357e+01 2.827160381764038277e+00
1.979326530612244769e-02 3.943148860163469038e+01 2.349421105387697661e+00
1.998938775510204074e-02 2.464468037602168149e+00 7.499767605841830331e+00
1.998938775510204074e-02 2.611012933067573094e+00 8.951885618997335925e+00
1.998938775510204074e-02 2.766271841479910787e+00 1.047813845217174133e+01
1.998938775510204074e-02 2.930762925013291831e+00 1.213141721311794186e+01
1.998938775510204074e-02 3.105035157368081666e+00 1.401965292771954097e+01
1.998938775510204074e-02 3.289670155919588890e+00 1.628948685011287623e+01
1.998938775510204074e-02 3.485284122811993068e+00 1.909155765135608007e+01
1.998938775510204074e-02 3.692529901475716692e+00 2.254003643494941755e+01
1.998938775510204074e-02 3.912099155431685737e+00 2.668214784775362247e+01
1.998938775510204074e-02 4.144724676654039541e+00 3.148442182483533358e+01
1.998938775510204074e-02 4.391182831195218128e+00 3.682667272117704016e+01
1.998938775510204074e-02 4.652296150235496697e+00 4.248737822316527968e+01
1.998938775510204074e-02 4.928936075204336298e+00 4.811768394499429036e+01
1.998938775510204074e-02 5.222025866135146188e+00 5.322987658468234429e+01
1.998938775510204074e-02 5.532543682959819797e+00 5.724392631612946047e+01
1.998938775510204074e-02 5.861525850026583662e+00 5.961537294031720791e+01
1.998938775510204074e-02 6.210070314736163333e+00 6.000863214509052312e+01
1.998938775510204074e-02 6.579340311839177780e+00 5.842169908610731710e+01
1.998938775510204074e-02 6.970568245623986137e+00 5.517150249769384374e+01
1.998938775510204074e-02 7.385059802951433383e+00 5.073735888674676886e+01
1.998938775510204074e-02 7.824198310863371475e+00 4.557195068053590603e+01
1.998938775510204074e-02 8.289449353308079083e+00 4.001433042567204978e+01
1.998938775510204074e-02 8.782365662390436256e+00 3.433674593689861609e+01
1.998938775510204074e-02 9.304592300470993393e+00 2.882679010669637165e+01
1.998938775510204074e-02 9.857872150408672596e+00 2.379007001684477274e+01
1.998938775510204074e-02 1.044405173227029060e+01 1.946642267283902328e+01
1.998938775510204074e-02 1.106508736591963959e+01 1.595123629730742287e+01
1.998938775510204074e-02 1.172305170005316732e+01 1.319776643104152036e+01
1.998938775510204074e-02 1.242014062947232311e+01 1.108721432371534377e+01
1.998938775510204074e-02 1.315868062367835556e+01 9.499248350749944336e+00
1.998938775510204074e-02 1.394113649124797227e+01 8.338368935682035854e+00
1.998938775510204074e-02 1.477011960590286321e+01 7.523986666188288375e+00
1.998938775510204074e-02 1.564839662172674295e+01 6.975483209605185309e+00
1.998938775510204074e-02 1.657889870661615817e+01 6.609602609798590045e+00
1.998938775510204074e-02 1.756473132478086896e+01 6.347296448390772561e+00
1.998938775510204074e-02 1.860918460094198679e+01 6.122578482079660489e+00
1.998938775510204074e-02 1.971574430081734519e+01 5.890752334887094932e+00
1.998938775510204074e-02 2.088810346454058120e+01 5.635026602228635717e+00
1.998938775510204074e-02 2.213017473183927919e+01 5.368441199008812781e+00
1.998938775510204074e-02 2.344610340010633465e+01 5.126362671678991845e+00
1.998938775510204074e-02 2.484028125894464623e+01 4.946167018337517263e+00
1.998938775510204074e-02 2.631736124735671112e+01 4.838681002199565206e+00
1.998938775510204074e-02 2.788227298249594455e+01 4.768014750799700607e+00
1.998938775510204074e-02 2.954023921180572643e+01 4.658554539558116936e+00
1.998938775510204074e-02 3.129679324345348590e+01 4.431110530538846959e+00
1.998938775510204074e-02 3.315779741323231633e+01 4.047286611852624283e+00
1.998938775510204074e-02 3.512946264956173792e+01 3.533942529978149061e+00
1.998938775510204074e-02 3.721836920188397357e+01 2.973993078444322702e+00
1.998938775510204074e-02 3.943148860163469038e+01 2.471630677924934183e+00
2.018551020408163033e-02 2.464468037602168149e+00 7.731747236647820820e+00
2.018551020408163033e-02 2.611012933067573094e+00 9.180614542880519480e+00
2.018551020408163033e-02 2.766271841479910787e+00 1.070256502816420685e+01
2.018551020408163033e-02 2.930762925013291831e+00 1.236407676669515610e+01
2.018551020408163033e-02 3.105035157368081666e+00 1.428527321532581063e+01
2.018551020408163033e-02 3.289670155919588890e+00 1.661733810215833529e+01
2.018551020408163033e-02 3.485284122811993068e+00 1.950484090124346892e+01
2.018551020408163033e-02 3.692529901475716692e+00 2.304792849254607034e+01
2.018551020408163033e-02 3.912099155431685737e+00 2.727856655630710492e+01
2.018551020408163033e-02 4.144724676654039541e+00 3.215270719498020924e+01
2.018551020408163033e-02 4.391182831195218128e+00 3.754485652719029787e+01
2.018551020408163033e-02 4.652296150235496697e+00 4.322856758977727054e+01
2.018551020408163033e-02 4.928936075204336298e+00 4.884482348144560149e+01
2.018551020408163033e-02 5.222025866135146188e+00 5.388971340719831460e+01
2.018551020408163033e-02 5.532543682959819797e+00 5.776663697185177426e+01
2.018551020408163033e-02 5.861525850026583662e+00 5.992335369318793425e+01
2.018551020408163033e-02 6.210070314736163333e+00 6.003345370502969303e+01
2.018551020408163033e-02 6.579340311839177780e+00 5.812462879056405995e+01
2.018551020408163033e-02 6.970568245623986137e+00 5.456053095237632533e+01
2.018551020408163033e-02 7.385059802951433383e+00 4.987289967135002655e+01
2.018551020408163033e-02 7.824198310863371475e+00 4.455635149508406556e+01
2.018551020408163033e-02 8.289449353308079083e+00 3.896735031617658507e+01
2.018551020408163033e-02 8.782365662390436256e+00 3.336620484136237508e+01
2.018551020408163033e-02 9.304592300470993393e+00 2.800556407227840339e+01
2.018551020408163033e-02 9.857872150408672596e+00 2.314663225449319839e+01
2.018551020408163033e-02 1.044405173227029060e+01 1.898976702716209175e+01
2.018551020408163033e-02 1.106508736591963959e+01 1.560579992236952762e+01
2.018551020408163033e-02 1.172305170005316732e+01 1.294123916851473588e+01
2.018551020408163033e-02 1.242014062947232311e+01 1.088436424275550074e+01
2.018551020408163033e-02 1.315868062367835556e+01 9.328101258064481982e+00
2.018551020408163033e-02 1.394113649124797227e+01 8.189523583697196685e+00
2.018551020408163033e-02 1.477011960590286321e+01 7.396645859573912851e+00
2.018551020408163033e-02 1.564839662172674295e+01 6.873531628337551602e+00
2.018551020408163033e-02 1.657889870661615817e+01 6.539009514838562964e+00
2.018551020408163033e-02 1.756473132478086896e+01 6.314424990148357786e+00
2.018551020408163033e-02 1.860918460094198679e+01 6.132607208337778282e+00
2.018551020408163033e-02 1.971574430081734519e+01 5.946022337121540602e+00
2.018551020408163033e-02 2.088810346454058120e+01 5.734001958758764950e+00
2.018551020408163033e-02 2.213017473183927919e+01 5.506252881994396553e+00
2.018551020408163033e-02 2.344610340010633465e+01 5.296949362375682036e+00
2.018551020408163033e-02 2.484028125894464623e+01 5.144459835733464104e+00
2.018551020408163033e-02 2.631736124735671112e+01 5.060843449976402120e+00
2.018551020408163033e-02 2.788227298249594455e+01 5.009266630289657130e+00
2.018551020408163033e-02 2.954023921180572643e+01 4.910315660116349790e+00
2.018551020408163033e-02 3.129679324345348590e+01 4.680089817286929410e+00
2.018551020408163033e-02 3.315779741323231633e+01 4.277960131300608815e+00
2.018551020408163033e-02 3.512946264956173792e+01 3.733579595258437411e+00
2.018551020408163033e-02 3.721836920188397357e+01 3.137655998433469318e+00
2.018551020408163033e-02 3.943148860163469038e+01 2.604453578215569998e+00
2.038163265306122338e-02 2.464468037602168149e+00 8.140624501188082007e+00
2.038163265306122338e-02 2.611012933067573094e+00 9.593038453477872096e+00
2.038163265306122338e-02 2.766271841479910787e+00 1.111880532900651986e+01
2.038163265306122338e-02 2.930762925013291831e+00 1.279663871384049756e+01
2.038163265306122338e-02 3.105035157368081666e+00 1.475487712389990769e+01
2.038163265306122338e-02 3.289670155919588890e+00 1.714434515563834793e+01
2.038163265306122338e-02 3.485284122811993068e+00 2.010004980662298379e+01
2.038163265306122338e-02 3.692529901475716692e+00 2.370751396061919891e+01
2.038163265306122338e-02 3.912099155431685737e+00 2.798560232555560390e+01
2.038163265306122338e-02 4.144724676654039541e+00 3.288325369484292082e+01
2.038163265306122338e-02 4.391182831195218128e+00 3.827320539075024186e+01
2.038163265306122338e-02 4.652296150235496697e+00 4.392709023124552203e+01
2.038163265306122338e-02 4.928936075204336298e+00 4.947881577264364239e+01
2.038163265306122338e-02 5.222025866135146188e+00 5.441251736715864240e+01
2.038163265306122338e-02 5.532543682959819797e+00 5.812091102479237037e+01
2.038163265306122338e-02 5.861525850026583662e+00 6.005064923520805564e+01
2.038163265306122338e-02 6.210070314736163333e+00 5.988970479001287117e+01
2.038163265306122338e-02 6.579340311839177780e+00 5.769636956565931740e+01
2.038163265306122338e-02 6.970568245623986137e+00 5.387569520301083514e+01
2.038163265306122338e-02 7.385059802951433383e+00 4.900076637485386755e+01
2.038163265306122338e-02 7.824198310863371475e+00 4.359448733574645019e+01
2.038163265306122338e-02 8.289449353308079083e+00 3.801900507802517382e+01
2.038163265306122338e-02 8.782365662390436256e+00 3.251635905152636496e+01
2.038163265306122338e-02 9.304592300470993393e+00 2.730426516157113426e+01
2.038163265306122338e-02 9.857872150408672596e+00 2.260445042654160375e+01
2.038163265306122338e-02 1.044405173227029060e+01 1.858511960818525566e+01
2.038163265306122338e-02 1.106508736591963959e+01 1.529990839954220938e+01
2.038163265306122338e-02 1.172305170005316732e+01 1.269439006507130152e+01
2.038163265306122338e-02 1.242014062947232311e+01 1.066752882370097488e+01
2.038163265306122338e-02 1.315868062367835556e+01 9.127032000093748820e+00
2.038163265306122338e-02 1.394113649124797227e+01 8.002566273814968767e+00
2.038163265306122338e-02 1.477011960590286321e+01 7.229928381621605560e+00
2.038163265306122338e-02 1.564839662172674295e+01 6.736675449060583354e+00
2.038163265306122338e-02 1.657889870661615817e+01 6.442400635785492824e+00
2.038163265306122338e-02 1.756473132478086896e+01 6.267484997092212851e+00
2.038163265306122338e-02 1.860918460094198679e+01 6.142236722781708735e+00
2.038163265306122338e-02 1.971574430081734519e+01 6.015021646747598538e+00
2.038163265306122338e-02 2.088810346454058120e+01 5.860127457643636184e+00
2.038163265306122338e-02 2.213017473183927919e+01 5.682862701489900026e+00
2.038163265306122338e-02 2.344610340010633465e+01 5.515289491558993618e+00
2.038163265306122338e-02 2.484028125894464623e+01 5.396101147216966432e+00
2.038163265306122338e-02 2.631736124735671112e+01 5.338272410119161648e+00
2.038163265306122338e-02 2.788227298249594455e+01 5.304043792795689605e+00
2.038163265306122338e-02 2.954023921180572643e+01 5.210454329520167960e+00
2.038163265306122338e-02 3.129679324345348590e+01 4.969388476730896897e+00
2.038163265306122338e-02 3.315779741323231633e+01 4.538944029685000103e+00
2.038163265306122338e-02 3.512946264956173792e+01 3.953221556220169575e+00
2.038163265306122338e-02 3.721836920188397357e+01 3.312952658018569529e+00
2.038163265306122338e-02 3.943148860163469038e+01 2.744667589365272775e+00
2.057775510204081643e-02 2.464468037602168149e+00 8.594434495447424993e+00
2.057775510204081643e-02 2.611012933067573094e+00 1.005545241627197761e+01
2.057775510204081643e-02 2.766271841479910787e+00 1.159176038804638509e+01
2.057775510204081643e-02 2.930762925013291831e+00 1.329120305374053324e+01
2.057775510204081643e-02 3.105035157368081666e+00 1.528616032275742320e+01
2.057775510204081643e-02 3.289670155919588890e+00 1.772375532367971473e+01
2.057775510204081643e-02 3.485284122811993068e+00 2.072847049231327432e+01
2.057775510204081643e-02 3.692529901475716692e+00 2.437285767087560728e+01
2.057775510204081643e-02 3.912099155431685737e+00 2.866587384050547271e+01
2.057775510204081643e-02 4.144724676654039541e+00 3.355266097649288781e+01
2.057775510204081643e-02 4.391182831195218128e+00 3.890647314110783128e+01
2.057775510204081643e-02 4.652296150235496697e+00 4.449847214928120565e+01
2.057775510204081643e-02 4.928936075204336298e+00 4.995702669897557513e+01
2.057775510204081643e-02 5.222025866135146188e+00 5.475703237596251682e+01
2.057775510204081643e-02 5.532543682959819797e+00 5.828495713014482504e+01
2.057775510204081643e-02 5.861525850026583662e+00 5.999193162834836812e+01
2.057775510204081643e-02 6.210070314736163333e+00 5.958505836312721726e+01
2.057775510204081643e-02 6.579340311839177780e+00 5.715416239168370538e+01
2.057775510204081643e-02 6.970568245623986137e+00 5.314042269111322980e+01
2.057775510204081643e-02 7.385059802951433383e+00 4.814701648423533697e+01
2.057775510204081643e-02 7.824198310863371475e+00 4.271143897195695871e+01
2.057775510204081643e-02 8.289449353308079083e+00 3.719047528463142527e+01
2.057775510204081643e-02 8.782365662390436256e+00 3.180314314143479848e+01
2.057775510204081643e-02 9.304592300470993393e+00 2.673416583490384113e+01
2.057775510204081643e-02 9.857872150408672596e+00 2.217218849302357953e+01
2.057775510204081643e-02 1.044405173227029060e+01 1.826109515195758703e+01
2.057775510204081643e-02 1.106508736591963959e+01 1.504422515856991716e+01
2.057775510204081643e-02 1.172305170005316732e+01 1.247093902452068370e+01
2.057775510204081643e-02 1.242014062947232311e+01 1.045322951103464604e+01
2.057775510204081643e-02 1.315868062367835556e+01 8.914081260074134150e+00
2.057775510204081643e-02 1.394113649124797227e+01 7.795214964995807350e+00
2.057775510204081643e-02 1.477011960590286321e+01 7.039298284625160385e+00
2.057775510204081643e-02 1.564839662172674295e+01 6.576418505169337791e+00
2.057775510204081643e-02 1.657889870661615817e+01 6.325978797863368364e+00
2.057775510204081643e-02 1.756473132478086896e+01 6.206450783498999257e+00
2.057775510204081643e-02 1.860918460094198679e+01 6.144735600696638045e+00
2.057775510204081643e-02 1.971574430081734519e+01 6.084333940162678367e+00
2.057775510204081643e-02 2.088810346454058120e+01 5.993836015623146274e+00
2.057775510204081643e-02 2.213017473183927919e+01 5.873521578345985539e+00
2.057775510204081643e-02 2.344610340010633465e+01 5.752679837406605934e+00
2.057775510204081643e-02 2.484028125894464623e+01 5.669741339334117392e+00
2.057775510204081643e-02 2.631736124735671112e+01 5.638302495932970615e+00
2.057775510204081643e-02 2.788227298249594455e+01 5.619816372864424814e+00
2.057775510204081643e-02 2.954023921180572643e+01 5.528272973302848392e+00
2.057775510204081643e-02 3.129679324345348590e+01 5.272020222279141244e+00
2.057775510204081643e-02 3.315779741323231633e+01 4.808647457283323767e+00
2.057775510204081643e-02 3.512946264956173792e+01 4.177574417839525545e+00
2.057775510204081643e-02 3.721836920188397357e+01 3.490510436775842606e+00
2.057775510204081643e-02 3.943148860163469038e+01 2.887085973585505005e+00
2.077387755102040601e-02 2.464468037602168149e+00 9.018338422882155925e+00
2.077387755102040601e-02 2.611012933067573094e+00 1.049318207855485952e+01
2.077387755102040601e-02 2.766271841479910787e+00 1.204474201486484652e+01
2.077387755102040601e-02 2.930762925013291831e+00 1.376640734703903135e+01
2.077387755102040601e-02 3.105035157368081666e+00 1.579189293224545310e+01
2.077387755102040601e-02 3.289670155919588890e+00 1.826414251787976184e+01
2.077387755102040601e-02 3.485284122811993068e+00 2.129903479925543053e+01
2.077387755102040601e-02 3.692529901475716692e+00 2.495934188720475433e+01
2.077387755102040601e-02 3.912099155431685737e+00 2.924694278496654221e+01
2.077387755102040601e-02 4.144724676654039541e+00 3.410457214068525644e+01
2.077387755102040601e-02 4.391182831195218128e+00 3.940598756035490169e+01
2.077387755102040601e-02 4.652296150235496697e+00 4.492144213549335774e+01
2.077387755102040601e-02 4.928936075204336298e+00 5.027418161951591458e+01
2.077387755102040601e-02 5.222025866135146188e+00 5.493204807988314542e+01
2.077387755102040601e-02 5.532543682959819797e+00 5.827934805303182486e+01
2.077387755102040601e-02 5.861525850026583662e+00 5.977676950457455973e+01
2.077387755102040601e-02 6.210070314736163333e+00 5.915456366127103394e+01
2.077387755102040601e-02 6.579340311839177780e+00 5.653431459133219050e+01
2.077387755102040601e-02 6.970568245623986137e+00 5.238780671149398671e+01
2.077387755102040601e-02 7.385059802951433383e+00 4.733766801897817089e+01
2.077387755102040601e-02 7.824198310863371475e+00 4.192387955232378971e+01
2.077387755102040601e-02 8.289449353308079083e+00 3.648909858824852392e+01
2.077387755102040601e-02 8.782365662390436256e+00 3.122691337499963282e+01
2.077387755102040601e-02 9.304592300470993393e+00 2.629273003425146982e+01
2.077387755102040601e-02 9.857872150408672596e+00 2.184919334824124704e+01
2.077387755102040601e-02 1.044405173227029060e+01 1.802326261975304433e+01
2.077387755102040601e-02 1.106508736591963959e+01 1.485355419771993724e+01
2.077387755102040601e-02 1.172305170005316732e+01 1.229611910620866055e+01
2.077387755102040601e-02 1.242014062947232311e+01 1.027644386975964430e+01
2.077387755102040601e-02 1.315868062367835556e+01 8.731713488664732736e+00
2.077387755102040601e-02 1.394113649124797227e+01 7.614107304184619451e+00
2.077387755102040601e-02 1.477011960590286321e+01 6.871744792325606532e+00
2.077387755102040601e-02 1.564839662172674295e+01 6.436238114305435687e+00
2.077387755102040601e-02 1.657889870661615817e+01 6.226180098401604468e+00
2.077387755102040601e-02 1.756473132478086896e+01 6.157846718033638034e+00
2.077387755102040601e-02 1.860918460094198679e+01 6.154785263572175147e+00
2.077387755102040601e-02 1.971574430081734519e+01 6.155998564584897359e+00
2.077387755102040601e-02 2.088810346454058120e+01 6.124898606905631482e+00
2.077387755102040601e-02 2.213017473183927919e+01 6.057127187471294860e+00
2.077387755102040601e-02 2.344610340010633465e+01 5.979246903708667737e+00
2.077387755102040601e-02 2.484028125894464623e+01 5.929182550610869740e+00
2.077387755102040601e-02 2.631736124735671112e+01 5.920946314066574345e+00
2.077387755102040601e-02 2.788227298249594455e+01 5.915369232863433524e+00
2.077387755102040601e-02 2.954023921180572643e+01 5.823977160705681833e+00
2.077387755102040601e-02 3.129679324345348590e+01 5.552292192114889779e+00
2.077387755102040601e-02 3.315779741323231633e+01 5.057803002368893353e+00
2.077387755102040601e-02 3.512946264956173792e+01 4.385065060926318203e+00
2.077387755102040601e-02 3.721836920188397357e+01 3.655997118302549254e+00
2.077387755102040601e-02 3.943148860163469038e+01 3.022255263580256202e+00
2.096999999999999906e-02 2.464468037602168149e+00 9.409133212741032537e+00
2.096999999999999906e-02 2.611012933067573094e+00 1.089741310716039280e+01
2.096999999999999906e-02 2.766271841479910787e+00 1.245961624171455284e+01
2.096999999999999906e-02 2.930762925013291831e+00 1.419281091709368425e+01
2.096999999999999906e-02 3.105035157368081666e+00 1.623230832308581739e+01
2.096999999999999906e-02 3.289670155919588890e+00 1.871956892564013231e+01
2.096999999999999906e-02 3.485284122811993068e+00 2.176591376860980631e+01
2.096999999999999906e-02 3.692529901475716692e+00 2.542773766748062769e+01
2.096999999999999906e-02 3.912099155431685737e+00 2.970091525389740994e+01
2.096999999999999906e-02 4.144724676654039541e+00 3.452425498647349400e+01
2.096999999999999906e-02 4.391182831195218128e+00 3.976925937349262341e+01
2.096999999999999906e-02 4.652296150235496697e+00 4.520338262971240084e+01
2.096999999999999906e-02 4.928936075204336298e+00 5.044530747876390109e+01
2.096999999999999906e-02 5.222025866135146188e+00 5.495907125341649646e+01
2.096999999999999906e-02 5.532543682959819797e+00 5.813169453674342435e+01
2.096999999999999906e-02 5.861525850026583662e+00 5.943808521440576698e+01
2.096999999999999906e-02 6.210070314736163333e+00 5.863396250414544397e+01
2.096999999999999906e-02 6.579340311839177780e+00 5.587076686097386613e+01
2.096999999999999906e-02 6.970568245623986137e+00 5.164412427185985877e+01
2.096999999999999906e-02 7.385059802951433383e+00 4.658611868326163119e+01
2.096999999999999906e-02 7.824198310863371475e+00 4.122970967554822863e+01
2.096999999999999906e-02 8.289449353308079083e+00 3.589826786077365739e+01
2.096999999999999906e-02 8.782365662390436256e+00 3.076078330679963102e+01
2.096999999999999906e-02 9.304592300470993393e+00 2.594885431256612307e+01
2.096999999999999906e-02 9.857872150408672596e+00 2.160635433005231221e+01
2.096999999999999906e-02 1.044405173227029060e+01 1.784951576769945092e+01
2.096999999999999906e-02 1.106508736591963959e+01 1.471583976406911454e+01
2.096999999999999906e-02 1.172305170005316732e+01 1.216878491160237452e+01
2.096999999999999906e-02 1.242014062947232311e+01 1.014583085711691623e+01
2.096999999999999906e-02 1.315868062367835556e+01 8.595856606738246697e+00
2.096999999999999906e-02 1.394113649124797227e+01 7.479151699566664924e+00
2.096999999999999906e-02 1.477011960590286321e+01 6.747732008888949196e+00
2.096999999999999906e-02 1.564839662172674295e+01 6.334025969482582674e+00
2.096999999999999906e-02 1.657889870661615817e+01 6.155741233374162569e+00
2.096999999999999906e-02 1.756473132478086896e+01 6.127350698191215805e+00
2.096999999999999906e-02 1.860918460094198679e+01 6.169855172508881047e+00
2.096999999999999906e-02 1.971574430081734519e+01 6.218917864252046179e+00
2.096999999999999906e-02 2.088810346454058120e+01 6.234072707303393912e+00
2.096999999999999906e-02 2.213017473183927919e+01 6.207414068635850768e+00
2.096999999999999906e-02 2.344610340010633465e+01 6.163348524999344491e+00
2.096999999999999906e-02 2.484028125894464623e+01 6.139324271920606257e+00
2.096999999999999906e-02 2.631736124735671112e+01 6.149593316194081005e+00
2.096999999999999906e-02 2.788227298249594455e+01 6.154439259063163803e+00
2.096999999999999906e-02 2.954023921180572643e+01 6.063433125814552405e+00
2.096999999999999906e-02 3.129679324345348590e+01 5.779904075275355879e+00
2.096999999999999906e-02 3.315779741323231633e+01 5.261341452911564076e+00
2.096999999999999906e-02 3.512946264956173792e+01 4.556456028502813282e+00
2.096999999999999906e-02 3.721836920188397357e+01 3.795301798701464335e+00
2.096999999999999906e-02 3.943148860163469038e+01 3.139025537827950796e+00
