# Supplementary material for: Emergence of oscillations in a simple epidemic model with demographic data
Source: R Soc Open Sci. 2020 Jan 29;7(1):191187. doi: 10.1098/rsos.191187 (PMC7029885; doi:10.1098/rsos.191187)
Supplement: Japan_Hida_cont_R0_3.05_mu_16.dat [file rsos191187supp22.dat]

1.771000000000000000e+03 1.072000000000000000e+03 1.500000000000000000e+01
1.771002739819856743e+03 1.071473107991384040e+03 1.504606395625717141e+01
1.771005479639713712e+03 1.070944450122220587e+03 1.509192056006045135e+01
1.771008219459570455e+03 1.070414035664236053e+03 1.513756570065643281e+01
1.771010959279427425e+03 1.069881878752339389e+03 1.518299524566543113e+01
1.771013699099284167e+03 1.069347992904372632e+03 1.522820530097429526e+01
1.771016438919141137e+03 1.068812391896795816e+03 1.527319194408228498e+01
1.771019178738997880e+03 1.068275089679557823e+03 1.531795125571438554e+01
1.771021918558854850e+03 1.067736100370338363e+03 1.536247932050785536e+01
1.771024658378711592e+03 1.067195438306446931e+03 1.540677222972325922e+01
1.771027398198568335e+03 1.066653118332665827e+03 1.545082609335808677e+01
1.771030138018425305e+03 1.066109155047033255e+03 1.549463701232810564e+01
1.771032877838282047e+03 1.065563562965525762e+03 1.553820108448842774e+01
1.771035617658139017e+03 1.065016356603938675e+03 1.558151440770866714e+01
1.771038357477995760e+03 1.064467550668749027e+03 1.562457308896989083e+01
1.771041097297852730e+03 1.063917161422904428e+03 1.566737330984119758e+01
1.771043837117709472e+03 1.063365204410345086e+03 1.570991121742326158e+01
1.771046576937566442e+03 1.062811694898267433e+03 1.575218294558220400e+01
1.771049316757423185e+03 1.062256648154051391e+03 1.579418462817006130e+01
1.771052056577280155e+03 1.061700079599745322e+03 1.583591240988621962e+01
1.771054796397136897e+03 1.061142006100184290e+03 1.587736253631655714e+01
1.771057536216993640e+03 1.060582444002069451e+03 1.591853121683054972e+01
1.771060276036850610e+03 1.060021409396948684e+03 1.595941464294855017e+01
1.771063015856707352e+03 1.059458918465088118e+03 1.600000901496935768e+01
1.771065755676564322e+03 1.058894988374862123e+03 1.604031063123159484e+01
1.771068495496421065e+03 1.058329635982476475e+03 1.608031575908324839e+01
1.771071235316278035e+03 1.057762877947171546e+03 1.612002064636419618e+01
1.771073975136134777e+03 1.057194731002578465e+03 1.615942154989201285e+01
1.771076714955991747e+03 1.056625212886822055e+03 1.619851484818996923e+01
1.771079454775848490e+03 1.056054341067015230e+03 1.623729688692429463e+01
1.771082194595705232e+03 1.055482132785407885e+03 1.627576398454746709e+01
1.771084934415562202e+03 1.054908606449766239e+03 1.631391263259146740e+01
1.771087674235418945e+03 1.054333777296092194e+03 1.635173885154872409e+01
1.771090414055275915e+03 1.053757665785586369e+03 1.638923943789225390e+01
1.771093153875132657e+03 1.053180289410406886e+03 1.642641074715461258e+01
1.771095893694989627e+03 1.052601665826254475e+03 1.646324916022584617e+01
1.771098633514846370e+03 1.052021813400606106e+03 1.649975118657824780e+01
1.771101373334703339e+03 1.051440750659419109e+03 1.653591336009280965e+01
1.771104113154560082e+03 1.050858496205916708e+03 1.657173222364371412e+01
1.771106852974416825e+03 1.050275068866508718e+03 1.660720435668938322e+01
1.771109592794273794e+03 1.049690487613462665e+03 1.664232636902493923e+01
1.771112332614130537e+03 1.049104771097683170e+03 1.667709486312386247e+01
1.771115072433987507e+03 1.048517938316067102e+03 1.671150648794644056e+01
1.771117812253844249e+03 1.047930008479400158e+03 1.674555792823890954e+01
1.771120552073701219e+03 1.047341000946446002e+03 1.677924589928054644e+01
1.771123291893557962e+03 1.046750935146377742e+03 1.681256714592645096e+01
1.771126031713414932e+03 1.046159830428948908e+03 1.684551844083366134e+01
1.771128771533271674e+03 1.045567706380301615e+03 1.687809658822840930e+01
1.771131511353128644e+03 1.044974582709985498e+03 1.691029842257388793e+01
1.771134251172985387e+03 1.044380479241335934e+03 1.694212080842925872e+01
1.771136990992842129e+03 1.043785415870673432e+03 1.697356065374973610e+01
1.771139730812699099e+03 1.043189412562380312e+03 1.700461491155631677e+01
1.771142470632555842e+03 1.042592489418006835e+03 1.703528055726570756e+01
1.771145210452412812e+03 1.041994666642617631e+03 1.706555459965784394e+01
1.771147950272269554e+03 1.041395964582811303e+03 1.709543406951829070e+01
1.771150690092126524e+03 1.040796403481009520e+03 1.712491609358137623e+01
1.771153429911983267e+03 1.040196003856284960e+03 1.715399777987181551e+01
1.771156169731840237e+03 1.039594786248799437e+03 1.718267629461496782e+01
1.771158909551696979e+03 1.038992771297691206e+03 1.721094883886792104e+01
1.771161649371553722e+03 1.038389979730231971e+03 1.723881265140503771e+01
1.771164389191410692e+03 1.037786432274369190e+03 1.726626503210841079e+01
1.771167129011267434e+03 1.037182149773623451e+03 1.729330331149356326e+01
1.771169868831124404e+03 1.036577153168687573e+03 1.731992485561302786e+01
1.771172608650981147e+03 1.035971463475762221e+03 1.734612707198644799e+01
1.771175348470838117e+03 1.035365101783073897e+03 1.737190741051599474e+01
1.771178088290694859e+03 1.034758089248195120e+03 1.739726336436670096e+01
1.771180828110551829e+03 1.034150447094562196e+03 1.742219247088133471e+01
1.771183567930408572e+03 1.033542196603540788e+03 1.744669231275866395e+01
1.771186307750265314e+03 1.032933359072693975e+03 1.747076052113455447e+01
1.771189047570122284e+03 1.032323955870219152e+03 1.749439477322477643e+01
1.771191787389979027e+03 1.031714008419995480e+03 1.751759279389825608e+01
1.771194527209835996e+03 1.031103538190609925e+03 1.754035235701507034e+01
1.771197267029692739e+03 1.030492566692281116e+03 1.756267128633146868e+01
1.771200006849549709e+03 1.029881115472972851e+03 1.758454745643539852e+01
1.771202746669406451e+03 1.029269206115316820e+03 1.760597879365212037e+01
1.771205486489263421e+03 1.028656860247721170e+03 1.762696327044712774e+01
1.771208226309120164e+03 1.028044099620179850e+03 1.764749887199327816e+01
1.771210966128976906e+03 1.027430945971012989e+03 1.766758365344260895e+01
1.771213705948833876e+03 1.026817421058470472e+03 1.768721572564145461e+01
1.771216445768690619e+03 1.026203546670524702e+03 1.770639325032968259e+01
1.771219185588547589e+03 1.025589344621900409e+03 1.772511444069434106e+01
1.771221925408404331e+03 1.024974836751868679e+03 1.774337756189929394e+01
1.771224665228261301e+03 1.024360044921226290e+03 1.776118093163999134e+01
1.771227405048118044e+03 1.023744991010786748e+03 1.777852291817023556e+01
1.771230144867975014e+03 1.023129696921059690e+03 1.779540193135838777e+01
1.771232884687831756e+03 1.022514184565161258e+03 1.781181644042705514e+01
1.771235624507688726e+03 1.021898475867370166e+03 1.782776496900033436e+01
1.771238364327545469e+03 1.021282592761293358e+03 1.784324609429313213e+01
1.771241104147402211e+03 1.020666557186926411e+03 1.785825844754949898e+01
1.771243843967259181e+03 1.020050391088225979e+03 1.787280071446747343e+01
1.771246583787115924e+03 1.019434116410680758e+03 1.788687163562460114e+01
1.771249323606972894e+03 1.018817755097217628e+03 1.790047000418872258e+01
1.771252063426829636e+03 1.018201329082955453e+03 1.791359465896491443e+01
1.771254803246686606e+03 1.017584860298485751e+03 1.792624449983920698e+01
1.771257543066543349e+03 1.016968370665432644e+03 1.793841848274023931e+01
1.771260282886400319e+03 1.016351882093081144e+03 1.795011561918887111e+01
1.771263022706257061e+03 1.015735416476162641e+03 1.796133497662001233e+01
1.771265762526113804e+03 1.015118995691874034e+03 1.797207567871945599e+01
1.771268502345970774e+03 1.014502641597408001e+03 1.798233690575071364e+01
1.771271242165827516e+03 1.013886376028080690e+03 1.799211788869541806e+01
1.771273981985684486e+03 1.013270220793835506e+03 1.800141791516066547e+01
1.771276721805541229e+03 1.012654197677560887e+03 1.801023632381146200e+01
1.771279461625398199e+03 1.012038328430995421e+03 1.801857251586413255e+01
1.771282201445254941e+03 1.011422634773130085e+03 1.802642594904050100e+01
1.771284941265111911e+03 1.010807138387179862e+03 1.803379613786102098e+01
1.771287681084968654e+03 1.010191860918374914e+03 1.804068265391390113e+01
1.771290420904825396e+03 1.009576823970986425e+03 1.804708512612058868e+01
1.771293160724682366e+03 1.008962049108774636e+03 1.805300323546291352e+01
1.771295900544539109e+03 1.008347557855605373e+03 1.805843670936474865e+01
1.771298640364396078e+03 1.007733371682219854e+03 1.806338534140469321e+01
1.771301380184252821e+03 1.007119512008831180e+03 1.806784898240004367e+01
1.771304120004109791e+03 1.006506000202442124e+03 1.807182753997241420e+01
1.771306859823966533e+03 1.005892857574721688e+03 1.807532097857727749e+01
1.771309599643823503e+03 1.005280105379072779e+03 1.807832931951994482e+01
1.771312339463680246e+03 1.004667764808517518e+03 1.808085264094745170e+01
1.771315079283537216e+03 1.004055856992773784e+03 1.808289107782564997e+01
1.771317819103393958e+03 1.003444402996148938e+03 1.808444482189343816e+01
1.771320558923250701e+03 1.002833423814676507e+03 1.808551412160086258e+01
1.771323298743107671e+03 1.002222940380105911e+03 1.808609927722295652e+01
1.771326038562964413e+03 1.001612973565832931e+03 1.808620063448213244e+01
1.771328778382821383e+03 1.001003544159396597e+03 1.808581860311296907e+01
1.771331518202678126e+03 1.000394672871526495e+03 1.808495364828330310e+01
1.771334258022535096e+03 9.997863803341692801e+02 1.808360628974126882e+01
1.771336997842391838e+03 9.991786870985949918e+02 1.808177710149839612e+01
1.771339737662248808e+03 9.985716136327076811e+02 1.807946671148661366e+01
1.771342477482105551e+03 9.979651803191740100e+02 1.807667580119268180e+01
1.771345217301962293e+03 9.973594074528083411e+02 1.807340510526554667e+01
1.771347957121819263e+03 9.967543152384726000e+02 1.806965541110064066e+01
1.771350696941676006e+03 9.961499237889879623e+02 1.806542755840029812e+01
1.771353436761532976e+03 9.955462531277674998e+02 1.806072244516948189e+01
1.771356176581389718e+03 9.949433231952101551e+02 1.805554103741795657e+01
1.771358916401246688e+03 9.943411538238135563e+02 1.804988434099197292e+01
1.771361656221103431e+03 9.937397647460817325e+02 1.804375341307749636e+01
1.771364396040960401e+03 9.931391755928872271e+02 1.803714936280101711e+01
1.771367135860817143e+03 9.925394058918647033e+02 1.803007335084702234e+01
1.771369875680673886e+03 9.919404750650735423e+02 1.802252658905101512e+01
1.771372615500530856e+03 9.913424024271772623e+02 1.801451033998106865e+01
1.771375355320387598e+03 9.907452071836405594e+02 1.800602591650345019e+01
1.771378095140244568e+03 9.901489084284482942e+02 1.799707468132464072e+01
1.771380834960101311e+03 9.895535251425857268e+02 1.798765804652711253e+01
1.771383574779958280e+03 9.889590761949635862e+02 1.797777747576147789e+01
1.771386314599815023e+03 9.883655803469517878e+02 1.796743448877790783e+01
1.771389054419671993e+03 9.877730562350214996e+02 1.795663064828671196e+01
1.771391794239528735e+03 9.871815223756227624e+02 1.794536756471491046e+01
1.771394534059385705e+03 9.865909971636915543e+02 1.793364689624966601e+01
1.771397273879242448e+03 9.860014988713434150e+02 1.792147034836659358e+01
1.771400013699099190e+03 9.854130456458548224e+02 1.790883967333082438e+01
1.771402753518956160e+03 9.848256555081569559e+02 1.789575666969443546e+01
1.771405493338812903e+03 9.842393463513501501e+02 1.788222318178151582e+01
1.771408233158669873e+03 9.836541359387548482e+02 1.786824109914905634e+01
1.771410972978526615e+03 9.830700419027142516e+02 1.785381235605144212e+01
1.771413712798383585e+03 9.824870817460097214e+02 1.783893893208304959e+01
1.771416452618240328e+03 9.819052728481077565e+02 1.782362285427827686e+01
1.771419192438097298e+03 9.813246324459097423e+02 1.780786619028316764e+01
1.771421932257954040e+03 9.807451776396219429e+02 1.779167105027885398e+01
1.771424672077810783e+03 9.801669253918822733e+02 1.777503958669927187e+01
1.771427411897667753e+03 9.795898925265763637e+02 1.775797399365627882e+01
1.771430151717524495e+03 9.790140957276800009e+02 1.774047650635407436e+01
1.771432891537381465e+03 9.784395515376496633e+02 1.772254940047793781e+01
1.771435631357238208e+03 9.778662763565586147e+02 1.770419499159324417e+01
1.771438371177095178e+03 9.772942864404957390e+02 1.768541563450967402e+01
1.771441110996951920e+03 9.767235979007544984e+02 1.766621372265819190e+01
1.771443850816808890e+03 9.761542267041156720e+02 1.764659168868988814e+01
1.771446590636665633e+03 9.755861886767634132e+02 1.762655200705469838e+01
1.771449330456522375e+03 9.750194994925286665e+02 1.760609718620939290e+01
1.771452070276379345e+03 9.744541746759240368e+02 1.758522977068469118e+01
1.771454810096236088e+03 9.738902296018571860e+02 1.756395234083011658e+01
1.771457549916093058e+03 9.733276794943459436e+02 1.754226751214867974e+01
1.771460289735949800e+03 9.727665394259680625e+02 1.752017793464856155e+01
1.771463029555806770e+03 9.722068243165921331e+02 1.749768629215692783e+01
1.771465769375663513e+03 9.716485489328850917e+02 1.747479530165352557e+01
1.771468509195520483e+03 9.710917278871055487e+02 1.745150771256530930e+01
1.771471249015377225e+03 9.705363756366703001e+02 1.742782630608190075e+01
1.771473988835234195e+03 9.699825064838619255e+02 1.740375389583850563e+01
1.771476728655090938e+03 9.694301345779731491e+02 1.737929333138917087e+01
1.771479468474947680e+03 9.688792739090019950e+02 1.735444748873837284e+01
1.771482208294804650e+03 9.683299383090438823e+02 1.732921927282354702e+01
1.771484948114661393e+03 9.677821414521338284e+02 1.730361161736757936e+01
1.771487687934518362e+03 9.672358968533405914e+02 1.727762748416930094e+01
1.771490427754375105e+03 9.666912178685760182e+02 1.725126986241878058e+01
1.771493167574232075e+03 9.661481176937081727e+02 1.722454176797148406e+01
1.771495907394088817e+03 9.656066093644316197e+02 1.719744624265024768e+01
1.771498647213945787e+03 9.650667057554469466e+02 1.716998635350515201e+01
1.771501387033802530e+03 9.645284195803911871e+02 1.714216519210216916e+01
1.771504126853659272e+03 9.639917633912144765e+02 1.711398587511429881e+01
1.771506866673516242e+03 9.634567495782360993e+02 1.708545154817768008e+01
1.771509606493372985e+03 9.629233903693709635e+02 1.705656537601287681e+01
1.771512346313229955e+03 9.623916978297155538e+02 1.702733054485014819e+01
1.771515086133086697e+03 9.618616838616767382e+02 1.699775026237718478e+01
1.771517825952943667e+03 9.613333602043843484e+02 1.696782775701257151e+01
1.771520565772800410e+03 9.608067384338410193e+02 1.693756627721391084e+01
1.771523305592657380e+03 9.602818299623996836e+02 1.690696909074203447e+01
1.771526045412514122e+03 9.597586460389750300e+02 1.687603948396085585e+01
1.771528785232370865e+03 9.592371977486304786e+02 1.684478076109500577e+01
1.771531525052227835e+03 9.587174960126340011e+02 1.681319624350832242e+01
1.771534264872084577e+03 9.581995515880461198e+02 1.678128927019912098e+01
1.771537004691941547e+03 9.576833750654400319e+02 1.674906320183862363e+01
1.771539744511798290e+03 9.571689768730005881e+02 1.671652141093636246e+01
1.771542484331655260e+03 9.566563672749938405e+02 1.668366728409025868e+01
1.771545224151512002e+03 9.561455563718790245e+02 1.665050422202665459e+01
1.771547963971368972e+03 9.556365541000578787e+02 1.661703563888672619e+01
1.771550703791225715e+03 9.551293702323340540e+02 1.658326496155486396e+01
1.771553443611082685e+03 9.546240143777260982e+02 1.654919562894098561e+01
1.771556183430939427e+03 9.541204959819863234e+02 1.651483109130565197e+01
1.771558923250796170e+03 9.536188243275192917e+02 1.648017480954116820e+01
1.771561663070653140e+03 9.531190085337522078e+02 1.644523025447895037e+01
1.771564402890509882e+03 9.526210575571487880e+02 1.641000090663181155e+01
1.771567142710366852e+03 9.521249801847167191e+02 1.637449026284260611e+01
1.771569882530223595e+03 9.516307850462851547e+02 1.633870182244370994e+01
1.771572622350080565e+03 9.511384806089824906e+02 1.630263909282302848e+01
1.771575362169937307e+03 9.506480751782527250e+02 1.626630558840929552e+01
1.771578101989794277e+03 9.501595768978980914e+02 1.622970483000246134e+01
1.771580841809651020e+03 9.496729937508043804e+02 1.619284034415107953e+01
1.771583581629507762e+03 9.491883335590864590e+02 1.615571566248345192e+01
1.771586321449364732e+03 9.487056039846694375e+02 1.611833432106838515e+01
1.771589061269221475e+03 9.482248125298979176e+02 1.608069985977585858e+01
1.771591801089078444e+03 9.477459665377735973e+02 1.604281582160631814e+01
1.771594540908935187e+03 9.472690731915082551e+02 1.600468575301389151e+01
1.771597280728792157e+03 9.467941395080124494e+02 1.596631320798139519e+01
1.771600020548648899e+03 9.463211723511174114e+02 1.592770173875111439e+01
1.771602760368505869e+03 9.458501784281348819e+02 1.588885489776162174e+01
1.771605500188362612e+03 9.453811642895881278e+02 1.584977623792578783e+01
1.771608240008219354e+03 9.449141363295474321e+02 1.581046931201960426e+01
1.771610979828076324e+03 9.444491007863815639e+02 1.577093767210777209e+01
1.771613719647933067e+03 9.439860637435284616e+02 1.573118486897458546e+01
1.771616459467790037e+03 9.435250311299049599e+02 1.569121445152715921e+01
1.771619199287646779e+03 9.430660087209148514e+02 1.565102996625361520e+01
1.771621939107503749e+03 9.426090021388660034e+02 1.561063495663423417e+01
1.771624678927360492e+03 9.421540168540199147e+02 1.557003296261199310e+01
1.771627418747217462e+03 9.417010581850544213e+02 1.552922752001610007e+01
1.771630158567074204e+03 9.412501313001529297e+02 1.548822216004609231e+01
1.771632898386930947e+03 9.408012412125430046e+02 1.544702041082060084e+01
1.771635638206787917e+03 9.403543927790539101e+02 1.540562579782351271e+01
1.771638378026644659e+03 9.399095907149924187e+02 1.536404183761070463e+01
1.771641117846501629e+03 9.394668395874257385e+02 1.532227204031003787e+01
1.771643857666358372e+03 9.390261438160730449e+02 1.528031990927590655e+01
1.771646597486215342e+03 9.385875076738086591e+02 1.523818894061193241e+01
1.771649337306072084e+03 9.381509352877632182e+02 1.519588262276089985e+01
1.771652077125929054e+03 9.377164306398541385e+02 1.515340443605084175e+01
1.771654816945785797e+03 9.372839975679081590e+02 1.511075785230958601e+01
1.771657556765642767e+03 9.368536397662161335e+02 1.506794633443575471e+01
1.771660296585499509e+03 9.364253607866741049e+02 1.502497333603940710e+01
1.771663036405356252e+03 9.359991640393973285e+02 1.498184230104304682e+01
1.771665776225213222e+03 9.355750527937012748e+02 1.493855666333194421e+01
1.771668516045069964e+03 9.351530301791467537e+02 1.489511984628326324e+01
1.771671255864926934e+03 9.347330991887071150e+02 1.485153525381078943e+01
1.771673995684783677e+03 9.343152626773854763e+02 1.480780627892122148e+01
1.771676735504640646e+03 9.338995233618276188e+02 1.476393630652884958e+01
1.771679475324497389e+03 9.334858838227927436e+02 1.471992870900734296e+01
1.771682215144354359e+03 9.330743465058267248e+02 1.467578684579430615e+01
1.771684954964211101e+03 9.326649137224942478e+02 1.463151406306484859e+01
1.771687694784067844e+03 9.322575876511042452e+02 1.458711369336126040e+01
1.771690434603924814e+03 9.318523703377843503e+02 1.454258905527036383e+01
1.771693174423781556e+03 9.314492636975596724e+02 1.449794345311242161e+01
1.771695914243638526e+03 9.310482695151019925e+02 1.445318017660459908e+01
1.771698654063495269e+03 9.306493894459874809e+02 1.440830250059175199e+01
1.771701393883352239e+03 9.302526250174255438e+02 1.436331368472986547e+01
1.771704133703208981e+03 9.298579776295239299e+02 1.431821697324125076e+01
1.771706873523065951e+03 9.294654485567888287e+02 1.427301559344346593e+01
1.771709613342922694e+03 9.290750389537093952e+02 1.422771274858512491e+01
1.771712353162779436e+03 9.286867498480132781e+02 1.418231162967559200e+01
1.771715092982636406e+03 9.283005821438282510e+02 1.413681541192215718e+01
1.771717832802493149e+03 9.279165366236964019e+02 1.409122725312536417e+01
1.771720572622350119e+03 9.275346139494215549e+02 1.404555029337542571e+01
1.771723312442206861e+03 9.271548146633984970e+02 1.399978765481434806e+01
1.771726052262063831e+03 9.267771391894389126e+02 1.395394244134657669e+01
1.771728792081920574e+03 9.264015878341069765e+02 1.390801773841953626e+01
1.771731531901777544e+03 9.260281607875551799e+02 1.386201661275263675e+01
1.771734271721634286e+03 9.256568581248641294e+02 1.381594211213658951e+01
1.771737011541491256e+03 9.252876798068873541e+02 1.376979726518117175e+01
1.771739751361347999e+03 9.249206256815941742e+02 1.372358508113367215e+01
1.771742491181204741e+03 9.245556954849520253e+02 1.367730854964962539e+01
1.771745231001061711e+03 9.241928888427080437e+02 1.363097063881387250e+01
1.771747970820918454e+03 9.238322052719182693e+02 1.358457429373163272e+01
1.771750710640775424e+03 9.234736441801422870e+02 1.353812244190681646e+01
1.771753450460632166e+03 9.231172048676291979e+02 1.349161799029251618e+01
1.771756190280489136e+03 9.227628865282439392e+02 1.344506382496159347e+01
1.771758930100345879e+03 9.224106882508208400e+02 1.339846281095254987e+01
1.771761669920202849e+03 9.220606090200462859e+02 1.335181779206147823e+01
1.771764409740059591e+03 9.217126477178100004e+02 1.330513159070367202e+01
1.771767149559916334e+03 9.213668031241193148e+02 1.325840700772512548e+01
1.771769889379773304e+03 9.210230739183032256e+02 1.321164682226061871e+01
1.771772629199630046e+03 9.206814586802144049e+02 1.316485379159978564e+01
1.771775369019487016e+03 9.203419558911440390e+02 1.311803065102235344e+01
1.771778108839343759e+03 9.200045639351624231e+02 1.307118011369957777e+01
1.771780848659200728e+03 9.196692811000330039e+02 1.302430487052305885e+01
1.771783588479057471e+03 9.193361055799214228e+02 1.297740758808846628e+01
1.771786328298914441e+03 9.190050354749982944e+02 1.293049091040339960e+01
1.771789068118771183e+03 9.186760687920256032e+02 1.288355745974237720e+01
1.771791807938627926e+03 9.183492034460407467e+02 1.283660983550112000e+01
1.771794547758484896e+03 9.180244372615534303e+02 1.278965061410475279e+01
1.771797287578341638e+03 9.177017679737371054e+02 1.274268234892288021e+01
1.771800027398198608e+03 9.173811932293474456e+02 1.269570757015251417e+01
1.771802767218055351e+03 9.170627105880411136e+02 1.264872878476630902e+01
1.771805507037912321e+03 9.167463175232627464e+02 1.260174847640524121e+01
1.771808246857769063e+03 9.164320114235530355e+02 1.255476910534049040e+01
1.771810986677626033e+03 9.161197895934292319e+02 1.250779310837973668e+01
1.771813726497482776e+03 9.158096492546815170e+02 1.246082289884264682e+01
1.771816466317339746e+03 9.155015875472470270e+02 1.241386086648078013e+01
1.771819206137196488e+03 9.151956015309328905e+02 1.236690937722312711e+01
1.771821945957053231e+03 9.148916881892157562e+02 1.231997077141935470e+01
1.771824685776910201e+03 9.145898444255224149e+02 1.227304736664932072e+01
1.771827425596766943e+03 9.142900670655440081e+02 1.222614145700441668e+01
1.771830165416623913e+03 9.139923528587690953e+02 1.217925531267888672e+01
1.771832905236480656e+03 9.136966984797608120e+02 1.213239117997356509e+01
1.771835645056337626e+03 9.134031005290314624e+02 1.208555128124297262e+01
1.771838384876194368e+03 9.131115555343066035e+02 1.203873781491020623e+01
1.771841124696051338e+03 9.128220599513909974e+02 1.199195295542516604e+01
1.771843864515908081e+03 9.125346101654174618e+02 1.194519885329042808e+01
1.771846604335764823e+03 9.122492024917277149e+02 1.189847763503432354e+01
1.771849344155621793e+03 9.119658331769867345e+02 1.185179140322827784e+01
1.771852083975478536e+03 9.116844984002891579e+02 1.180514223650947159e+01
1.771854823795335506e+03 9.114051942740225059e+02 1.175853218957011492e+01
1.771857563615192248e+03 9.111279168462872349e+02 1.171196329271610814e+01
1.771860303435049218e+03 9.108526621027966712e+02 1.166543755139541361e+01
1.771863043254905961e+03 9.105794259639682195e+02 1.161895694799092205e+01
1.771865783074762930e+03 9.103082042877146023e+02 1.157252344098574781e+01
1.771868522894619673e+03 9.100389928707552372e+02 1.152613896498479917e+01
1.771871262714476416e+03 9.097717874494691159e+02 1.147980543072281456e+01
1.771874002534333385e+03 9.095065837009668712e+02 1.143352472511526940e+01
1.771876742354190128e+03 9.092433772441527253e+02 1.138729871131351068e+01
1.771879482174047098e+03 9.089821636405599747e+02 1.134112922872570905e+01
1.771882221993903840e+03 9.087229383955066169e+02 1.129501809309954830e+01
1.771884961813760810e+03 9.084656969588955917e+02 1.124896709654766624e+01
1.771887701633617553e+03 9.082104347263517639e+02 1.120297800763842488e+01
1.771890441453474523e+03 9.079571470400084081e+02 1.115705257142944973e+01
1.771893181273331265e+03 9.077058291896470337e+02 1.111119250956277327e+01
1.771895921093188235e+03 9.074564764164208555e+02 1.106539951961060453e+01
1.771898660913044978e+03 9.072090839112737513e+02 1.101967527581720319e+01
1.771901400732901720e+03 9.069636468139137833e+02 1.097402142956438986e+01
1.771904140552758690e+03 9.067201602155698765e+02 1.092843960905242540e+01
1.771906880372615433e+03 9.064786191599811218e+02 1.088293141939210251e+01
1.771909620192472403e+03 9.062390186441740525e+02 1.083749844266228912e+01
1.771912360012329145e+03 9.060013536195351662e+02 1.079214223802734551e+01
1.771915099832186115e+03 9.057656189925534136e+02 1.074686434179728423e+01
1.771917839652042858e+03 9.055318096258719152e+02 1.070166626755126416e+01
1.771920579471899828e+03 9.052999203390151024e+02 1.065654950620389663e+01
1.771923319291756570e+03 9.050699459094189478e+02 1.061151552613454996e+01
1.771926059111613313e+03 9.048418810731615167e+02 1.056656577326328161e+01
1.771928798931470283e+03 9.046157205258766680e+02 1.052170167116704746e+01
1.771931538751327025e+03 9.043914589236555912e+02 1.047692462119852230e+01
1.771934278571183995e+03 9.041690908837515508e+02 1.043223600257038797e+01
1.771937018391040738e+03 9.039486109891989827e+02 1.038763717201865511e+01
1.771939758210897708e+03 9.037300137886779794e+02 1.034312946398883604e+01
1.771942498030754450e+03 9.035132937910972259e+02 1.029871419163180235e+01
1.771945237850611420e+03 9.032984454702009316e+02 1.025439264636689884e+01
1.771947977670468163e+03 9.030854632655665455e+02 1.021016609802620678e+01
1.771950717490324905e+03 9.028743415832966548e+02 1.016603579494765697e+01
1.771953457310181875e+03 9.026650747968826636e+02 1.012200296410687095e+01
1.771956197130038618e+03 9.024576572480559662e+02 1.007806881125065779e+01
1.771958936949895588e+03 9.022520832474576764e+02 1.003423452099577062e+01
1.771961676769752330e+03 9.020483470755581266e+02 9.990501256984039458e+00
1.771964416589609300e+03 9.018464429832928317e+02 9.946870161980841729e+00
1.771967156409466043e+03 9.016463651929608432e+02 9.903342358033194515e+00
1.771969896229323012e+03 9.014481078988441141e+02 9.859918946571317733e+00
1.771972636049179755e+03 9.012516652680840252e+02 9.816601008569413978e+00
1.771975375869036498e+03 9.010570314413002961e+02 9.773389604653599960e+00
1.771978115688893467e+03 9.008642005352179467e+02 9.730285775358368028e+00
1.771980855508750210e+03 9.006731666451433966e+02 9.687290541372865604e+00
1.771983595328607180e+03 9.004839238389369029e+02 9.644404903260772599e+00
1.771986335148463922e+03 9.002964661610569692e+02 9.601629841816619049e+00
1.771989074968320892e+03 9.001107876333259128e+02 9.558966318188851119e+00
1.771991814788177635e+03 8.999268822557622798e+02 9.516415274049725426e+00
1.771994554608034605e+03 8.997447440071564415e+02 9.473977631709361802e+00
1.771997294427891347e+03 8.995643668458830007e+02 9.431654294287213247e+00
1.772000034247748317e+03 8.993857447104611538e+02 9.389446145827834656e+00
1.772002774067605060e+03 8.992088715203468610e+02 9.347354051473629966e+00
1.772005513887461802e+03 8.990337411764919580e+02 9.305378857585562713e+00
1.772008253707318772e+03 8.988603475620438985e+02 9.263521391899482538e+00
1.772010993527175515e+03 8.986886845430326503e+02 9.221782463682774988e+00
1.772013733347032485e+03 8.985187459689067282e+02 9.180162863856718758e+00
1.772016473166889227e+03 8.983505256732732960e+02 9.138663365171181496e+00
1.772019212986746197e+03 8.981840174753839392e+02 9.097284722473585106e+00
1.772021952806602940e+03 8.980192151837526353e+02 9.056027673323038485e+00
1.772024692626459910e+03 8.978561125902082267e+02 9.014892937134698414e+00
1.772027432446316652e+03 8.976947034730242194e+02 8.973881215723015004e+00
1.772030172266173395e+03 8.975349815978541983e+02 8.932993193494294104e+00
1.772032912086030365e+03 8.973769407183726798e+02 8.892229537609070533e+00
1.772035651905887107e+03 8.972205745769045961e+02 8.851590898144388930e+00
1.772038391725744077e+03 8.970658769049172179e+02 8.811077908222326727e+00
1.772041131545600820e+03 8.969128414236978415e+02 8.770691184189116640e+00
1.772043871365457790e+03 8.967614618448180863e+02 8.730431325740276804e+00
1.772046611185314532e+03 8.966117318707932782e+02 8.690298916099264304e+00
1.772049351005171502e+03 8.964636451955310577e+02 8.650294522142358389e+00
1.772052090825028245e+03 8.963171955049724602e+02 8.610418694576599918e+00
1.772054830644884987e+03 8.961723764775377958e+02 8.570671968067447466e+00
1.772057570464741957e+03 8.960291817846886033e+02 8.531054861399280043e+00
1.772060310284598700e+03 8.958876050918639748e+02 8.491567877759797156e+00
1.772063050104455669e+03 8.957476400617089212e+02 8.452211505773346900e+00
1.772065789924312412e+03 8.956092803499396950e+02 8.412986218147272766e+00
1.772068529744169382e+03 8.954725196068764035e+02 8.373892472161159617e+00
1.772071269564026124e+03 8.953373514786662781e+02 8.334930710050530323e+00
1.772074009383883094e+03 8.952037696076888551e+02 8.296101359134905096e+00
1.772076749203739837e+03 8.950717676331341863e+02 8.257404831997174455e+00
1.772079489023596807e+03 8.949413391913940359e+02 8.218841526610784598e+00
1.772082228843453549e+03 8.948124779166237204e+02 8.180411826517817175e+00
1.772084968663310292e+03 8.946851774411310316e+02 8.142116100958277869e+00
1.772087708483167262e+03 8.945594313958678185e+02 8.103954705030767869e+00
1.772090448303024004e+03 8.944352334109112235e+02 8.065927979852190788e+00
1.772093188122880974e+03 8.943125771158346424e+02 8.028036252685065932e+00
1.772095927942737717e+03 8.941914561402250001e+02 7.990279837111335048e+00
1.772098667762594687e+03 8.940718641140306318e+02 7.952659033154864332e+00
1.772101407582451429e+03 8.939537946681699623e+02 7.915174127503927792e+00
1.772104147402308399e+03 8.938372414370700199e+02 7.877825394669522474e+00
1.772106887222165142e+03 8.937221980562279668e+02 7.840613095778831365e+00
1.772109627042021884e+03 8.936086581625446570e+02 7.803537478699871244e+00
1.772112366861878854e+03 8.934966153955357413e+02 7.766598778564626215e+00
1.772115106681735597e+03 8.933860633977594716e+02 7.729797217927282027e+00
1.772117846501592567e+03 8.932769958151455967e+02 7.693133006891025083e+00
1.772120586321449309e+03 8.931694062974554527e+02 7.656606343279779736e+00
1.772123326141306279e+03 8.930632884985909641e+02 7.620217412760222686e+00
1.772126065961163022e+03 8.929586360770393867e+02 7.583966389011388642e+00
1.772128805781019992e+03 8.928554426961707122e+02 7.547853433844811555e+00
1.772131545600876734e+03 8.927537020246677457e+02 7.511878697371816571e+00
1.772134285420733477e+03 8.926534077368207818e+02 7.476042318124592967e+00
1.772137025240590447e+03 8.925545535129014070e+02 7.440344423206144420e+00
1.772139765060447189e+03 8.924571330395286850e+02 7.404785128438805764e+00
1.772142504880304159e+03 8.923611400099570119e+02 7.369364538489175054e+00
1.772145244700160902e+03 8.922665681257221877e+02 7.334082747950949610e+00
1.772147984520017872e+03 8.921734110957397661e+02 7.298939840601597950e+00
1.772150724339874614e+03 8.920816626359577413e+02 7.263935889029012216e+00
1.772153464159731584e+03 8.919913164703439179e+02 7.229070955284068845e+00
1.772156203979588327e+03 8.919023663312610779e+02 7.194345091043364171e+00
1.772158943799445296e+03 8.918148059597153861e+02 7.159758337724465349e+00
1.772161683619302039e+03 8.917286291057185963e+02 7.125310726646241655e+00
1.772164423439158782e+03 8.916438295285332742e+02 7.091002279144858811e+00
1.772167163259015751e+03 8.915604009969873687e+02 7.056833006717362800e+00
1.772169903078872494e+03 8.914783372897794607e+02 7.022802911163831929e+00
1.772172642898729464e+03 8.913976321957118216e+02 6.988911984699993418e+00
1.772175382718586206e+03 8.913182795140187409e+02 6.955160210110955532e+00
1.772178122538443176e+03 8.912402730545828717e+02 6.921547560858525294e+00
1.772180862358299919e+03 8.911636066382513945e+02 6.888074001232071808e+00
1.772183602178156889e+03 8.910882740970426994e+02 6.854739486453271802e+00
1.772186341998013631e+03 8.910142692750761171e+02 6.821543963472848304e+00
1.772189081817870374e+03 8.909415860285048439e+02 6.788487370797739118e+00
1.772191821637727344e+03 8.908702182249636508e+02 6.755569637772272706e+00
1.772194561457584086e+03 8.908001597443077344e+02 6.722790685213698048e+00
1.772197301277441056e+03 8.907314044788588490e+02 6.690150425570157822e+00
1.772200041097297799e+03 8.906639463336863400e+02 6.657648763067993691e+00
1.772202780917154769e+03 8.905977792267899531e+02 6.625285593814433938e+00
1.772205520737011511e+03 8.905328970893690439e+02 6.593060805942331903e+00
1.772208260556868481e+03 8.904692938659983383e+02 6.560974279710591439e+00
1.772211000376725224e+03 8.904069635148857742e+02 6.529025887646215942e+00
1.772213740196581966e+03 8.903459000080455326e+02 6.497215494644989597e+00
1.772216480016438936e+03 8.902860973315202955e+02 6.465542958097548976e+00
1.772219219836295679e+03 8.902275494855966826e+02 6.434008128013895877e+00
1.772221959656152649e+03 8.901702504849674824e+02 6.402610847120323356e+00
1.772224699476009391e+03 8.901141943589627772e+02 6.371350950994250972e+00
1.772227439295866361e+03 8.900593751518922545e+02 6.340228268541824086e+00
1.772230179115723104e+03 8.900057869234187820e+02 6.309242622449302118e+00
1.772232918935580074e+03 8.899534237480423826e+02 6.278393827925193627e+00
1.772235658755436816e+03 8.899022797156367233e+02 6.247681693499856692e+00
1.772238398575293786e+03 8.898523489316077075e+02 6.217106021152387640e+00
1.772241138395150529e+03 8.898036255170962932e+02 6.186666606442822847e+00
1.772243878215007271e+03 8.897561036091153710e+02 6.156363238605031540e+00
1.772246618034864241e+03 8.897097773607245017e+02 6.126195700663923382e+00
1.772249357854720984e+03 8.896646409411994227e+02 6.096163769551314893e+00
1.772252097674577954e+03 8.896206885361589229e+02 6.066267216195687872e+00
1.772254837494434696e+03 8.895779143477464004e+02 6.036505805648248568e+00
1.772257577314291666e+03 8.895363125947468461e+02 6.006879297168042697e+00
1.772260317134148409e+03 8.894958775127586250e+02 5.977387444345542811e+00
1.772263056954005378e+03 8.894566033543059120e+02 5.948029995185659224e+00
1.772265796773862121e+03 8.894184843890018328e+02 5.918806692228855582e+00
1.772268536593718864e+03 8.893815149036578305e+02 5.889717272634470646e+00
1.772271276413575833e+03 8.893456892024236140e+02 5.860761468287341458e+00
1.772274016233432576e+03 8.893110016069236963e+02 5.831939005921219277e+00
1.772276756053289546e+03 8.892774464563854053e+02 5.803249607872997373e+00
1.772279495873146288e+03 8.892450181077525713e+02 5.774692991396168651e+00
1.772282235693003258e+03 8.892137109357686313e+02 5.746268868595185708e+00
1.772284975512860001e+03 8.891835193331268101e+02 5.717976946841904606e+00
1.772287715332716971e+03 8.891544377105599324e+02 5.689816928854543043e+00
1.772290455152573713e+03 8.891264604969684342e+02 5.661788512813555663e+00
1.772293194972430456e+03 8.890995821395079020e+02 5.633891392441617185e+00
1.772295934792287426e+03 8.890737971036994622e+02 5.606125257106366000e+00
1.772298674612144168e+03 8.890490998735348285e+02 5.578489791922278229e+00
1.772301414432001138e+03 8.890254849515588376e+02 5.550984677828948222e+00
1.772304154251857881e+03 8.890029468589797261e+02 5.523609591703206867e+00
1.772306894071714851e+03 8.889814801357458691e+02 5.496364206434057209e+00
1.772309633891571593e+03 8.889610793406492348e+02 5.469248191033495132e+00
1.772312373711428563e+03 8.889417390513992814e+02 5.442261210710565678e+00
1.772315113531285306e+03 8.889234538647199315e+02 5.415402926981020215e+00
1.772317853351142276e+03 8.889062183964207406e+02 5.388672997740619586e+00
1.772320593170999018e+03 8.888900272814880736e+02 5.362071077373776973e+00
1.772323332990855761e+03 8.888748751737653038e+02 5.335596816519864838e+00
1.772326072810712731e+03 8.888607567450030729e+02 5.309249861349172761e+00
1.772328812630569473e+03 8.888476666873634713e+02 5.283029855590639201e+00
1.772331552450426443e+03 8.888355997125207750e+02 5.256936439838087338e+00
1.772334292270283186e+03 8.888245505515850482e+02 5.230969251533772457e+00
1.772337032090140156e+03 8.888145139551531884e+02 5.205127925031565184e+00
1.772339771909996898e+03 8.888054846933712270e+02 5.179412091694008957e+00
1.772342511729853868e+03 8.887974575559824189e+02 5.153821379954335313e+00
1.772345251549710611e+03 8.887904273523843131e+02 5.128355415412089613e+00
1.772347991369567353e+03 8.887843889116733180e+02 5.103013820896183717e+00
1.772350731189424323e+03 8.887793370826947239e+02 5.077796216548697394e+00
1.772353471009281066e+03 8.887752667340888593e+02 5.052702219907935444e+00
1.772356210829138035e+03 8.887721727543320185e+02 5.027731445970129442e+00
1.772358950648994778e+03 8.887700500517802311e+02 5.002883507281923769e+00
1.772361690468851748e+03 8.887688935547076881e+02 4.978158013999177456e+00
1.772364430288708490e+03 8.887686982113451677e+02 4.953554573978403930e+00
1.772367170108565460e+03 8.887694589899163020e+02 4.929072792834913841e+00
1.772369909928422203e+03 8.887711708786711142e+02 4.904712274033314223e+00
1.772372649748278945e+03 8.887738288852042388e+02 4.880472618075851976e+00
1.772375389568135915e+03 8.887774280370219913e+02 4.856353423236797084e+00
1.772378129387992658e+03 8.887819633822159631e+02 4.832354286422225975e+00
1.772380869207849628e+03 8.887874299889635950e+02 4.808474802585321228e+00
1.772383609027706370e+03 8.887938229455452301e+02 4.784714564807267756e+00
1.772386348847563340e+03 8.888011373603663969e+02 4.761073164345702935e+00
1.772389088667420083e+03 8.888093683619709964e+02 4.737550190714141074e+00
1.772391828487277053e+03 8.888185110990617659e+02 4.714145231729308883e+00
1.772394568307133795e+03 8.888285607405078963e+02 4.690857873589181715e+00
1.772397308126990538e+03 8.888395124753635628e+02 4.667687700921192118e+00
1.772400047946847508e+03 8.888513615128754282e+02 4.644634296849363686e+00
1.772402787766704250e+03 8.888641030824899190e+02 4.621697243060719273e+00
1.772405527586561220e+03 8.888777324338672088e+02 4.598876119852095989e+00
1.772408267406417963e+03 8.888922448368793994e+02 4.576170506205053279e+00
1.772411007226274933e+03 8.889076355816251862e+02 4.553579979829914137e+00
1.772413747046131675e+03 8.889238999784231510e+02 4.531104117239570073e+00
1.772416486865988645e+03 8.889410333578255177e+02 4.508742493792769146e+00
1.772419226685845388e+03 8.889590310704684271e+02 4.486494683642739290e+00
1.772421966505702358e+03 8.889778884862242876e+02 4.464360259000921261e+00
1.772424706325559100e+03 8.889976009957282486e+02 4.442338791601945225e+00
1.772427446145415843e+03 8.890181640099629021e+02 4.420429852361626111e+00
1.772430185965272813e+03 8.890395729600625145e+02 4.398633011270106863e+00
1.772432925785129555e+03 8.890618232972960868e+02 4.376947837447046297e+00
1.772435665604986525e+03 8.890849104930672411e+02 4.355373899178106356e+00
1.772438405424843268e+03 8.891088300388854577e+02 4.333910763977819158e+00
1.772441145244700238e+03 8.891335774463666439e+02 4.312557998623066879e+00
1.772443885064556980e+03 8.891591482471994823e+02 4.291315169214497516e+00
1.772446624884413950e+03 8.891855379931453172e+02 4.270181841208876783e+00
1.772449364704270693e+03 8.892127422560008654e+02 4.249157579479101443e+00
1.772452104524127435e+03 8.892407566275931003e+02 4.228241948347195134e+00
1.772454844343984405e+03 8.892695767197518535e+02 4.207434511634307484e+00
1.772457584163841148e+03 8.892991981642784367e+02 4.186734832709959164e+00
1.772460323983698117e+03 8.893296166129396170e+02 4.166142474523516270e+00
1.772463063803554860e+03 8.893608277374214595e+02 4.145656999660892517e+00
1.772465803623411830e+03 8.893928272293240980e+02 4.125277970373300462e+00
1.772468543443268572e+03 8.894256108000387258e+02 4.105004948497584571e+00
1.772471283263125542e+03 8.894591741807431617e+02 4.084837495479505698e+00
1.772474023082982285e+03 8.894935131225049645e+02 4.064775172728793073e+00
1.772476762902839027e+03 8.895286233961800235e+02 4.044817541471252831e+00
1.772479502722695997e+03 8.895645007923693584e+02 4.024964162790151789e+00
1.772482242542552740e+03 8.896011411213763722e+02 4.005214597668666165e+00
1.772484982362409710e+03 8.896385402131930960e+02 3.985568407015322112e+00
1.772487722182266452e+03 8.896766939174398203e+02 3.966025151713503227e+00
1.772490462002123422e+03 8.897155981033536136e+02 3.946584392644235439e+00
1.772493201821980165e+03 8.897552486597246570e+02 3.927245690734440409e+00
1.772495941641837135e+03 8.897956414948836255e+02 3.908008606978765620e+00
1.772498681461693877e+03 8.898367725366356353e+02 3.888872702486628530e+00
1.772501421281550847e+03 8.898786377322464887e+02 3.869837538503126506e+00
1.772504161101407590e+03 8.899212330483733240e+02 3.850902676454909468e+00
1.772506900921264332e+03 8.899645544710473359e+02 3.832067677971765729e+00
1.772509640741121302e+03 8.900085980056189783e+02 3.813332104923569332e+00
1.772512380560978045e+03 8.900533596767036215e+02 3.794695519456593225e+00
1.772515120380835015e+03 8.900988355281727991e+02 3.776157484004737164e+00
1.772517860200691757e+03 8.901450216232765342e+02 3.757717561179517052e+00
1.772520600020548727e+03 8.901919140443425249e+02 3.739375314008142048e+00
1.772523339840405470e+03 8.902395088927262350e+02 3.721130305954759798e+00
1.772526079660262440e+03 8.902878022888552323e+02 3.702982100889184558e+00
1.772528819480119182e+03 8.903367903721504035e+02 3.684930263126871886e+00
1.772531559299975925e+03 8.903864693010049223e+02 3.666974357445729638e+00
1.772534299119832895e+03 8.904368352527239949e+02 3.649113949117570588e+00
1.772537038939689637e+03 8.904878844234618782e+02 3.631348603938948205e+00
1.772539778759546607e+03 8.905396130282014155e+02 3.613677888246768610e+00
1.772542518579403350e+03 8.905920173006688856e+02 3.596101368955594069e+00
1.772545258399260319e+03 8.906450934933170629e+02 3.578618613570977658e+00
1.772547998219117062e+03 8.906988378772387023e+02 3.561229190225757790e+00
1.772550738038974032e+03 8.907532467421482352e+02 3.543932667692647254e+00
1.772553477858830774e+03 8.908083163962936624e+02 3.526728615419553403e+00
1.772556217678687517e+03 8.908640431664341577e+02 3.509616603542869750e+00
1.772558957498544487e+03 8.909204233977721969e+02 3.492596202914771020e+00
1.772561697318401229e+03 8.909774534538848911e+02 3.475666985129970854e+00
1.772564437138258199e+03 8.910351297166656650e+02 3.458828522494151070e+00
1.772567176958114942e+03 8.910934485861962457e+02 3.442080388000570146e+00
1.772569916777971912e+03 8.911524064808578487e+02 3.425422155525822188e+00
1.772572656597828654e+03 8.912119998371766769e+02 3.408853399773921655e+00
1.772575396417685624e+03 8.912722251097992512e+02 3.392373696279661566e+00
1.772578136237542367e+03 8.913330787713948666e+02 3.375982621439074016e+00
1.772580876057399337e+03 8.913945573126362660e+02 3.359679752517548135e+00
1.772583615877256079e+03 8.914566572421007322e+02 3.343464667679385105e+00
1.772586355697112822e+03 8.915193750862458728e+02 3.327336945996599571e+00
1.772589095516969792e+03 8.915827073893345869e+02 3.311296167470921148e+00
1.772591835336826534e+03 8.916466507133584400e+02 3.295341913055297667e+00
1.772594575156683504e+03 8.917112016380142450e+02 3.279473764661771984e+00
1.772597314976540247e+03 8.917763567606000379e+02 3.263691305188893832e+00
1.772600054796397217e+03 8.918421126959959793e+02 3.247994118527651963e+00
1.772602794616253959e+03 8.919084660765599892e+02 3.232381789588075538e+00
1.772605534436110929e+03 8.919754135521080798e+02 3.216853904304596501e+00
1.772608274255967672e+03 8.920429517898081713e+02 3.201410049661865820e+00
1.772611014075824414e+03 8.921110774741558771e+02 3.186049813700349453e+00
1.772613753895681384e+03 8.921797873070697733e+02 3.170772785472756983e+00
1.772616493715538127e+03 8.922490780076157080e+02 3.155578555131048901e+00
1.772619233535395097e+03 8.923189463119326774e+02 3.140466713951067579e+00
1.772621973355251839e+03 8.923893889732045182e+02 3.125436854326374192e+00
1.772624713175108809e+03 8.924604027616428539e+02 3.110488569771328926e+00
1.772627452994965552e+03 8.925319844643765919e+02 3.095621454943858097e+00
1.772630192814822522e+03 8.926041308854348699e+02 3.080835105648008998e+00
1.772632932634679264e+03 8.926768388456355297e+02 3.066129118855988267e+00
1.772635672454536007e+03 8.927501051825620380e+02 3.051503092711422394e+00
1.772638412274392977e+03 8.928239267504816326e+02 3.036956626544633941e+00
1.772641152094249719e+03 8.928983004202615348e+02 3.022489320887508324e+00
1.772643891914106689e+03 8.929732230793470080e+02 3.008100777476046428e+00
1.772646631733963432e+03 8.930486916316463066e+02 2.993790599270670594e+00
1.772649371553820401e+03 8.931247029975156693e+02 2.979558390457097694e+00
1.772652111373677144e+03 8.932012541136431309e+02 2.965403756465990970e+00
1.772654851193534114e+03 8.932783419330332890e+02 2.951326303973395238e+00
1.772657591013390856e+03 8.933559634248908878e+02 2.937325640919754566e+00
1.772660330833247826e+03 8.934341155746171808e+02 2.923401376494879855e+00
1.772663070653104569e+03 8.935127953837309178e+02 2.909553121108377383e+00
1.772665810472961311e+03 8.935919998697594338e+02 2.895780486500608042e+00
1.772668550292818281e+03 8.936717260661860109e+02 2.882083085712849435e+00
1.772671290112675024e+03 8.937519710223699576e+02 2.868460533090737563e+00
1.772674029932531994e+03 8.938327318035263716e+02 2.854912444284222861e+00
1.772676769752388736e+03 8.939140054906060868e+02 2.841438436264279055e+00
1.772679509572245706e+03 8.939957891802825998e+02 2.828038127321326201e+00
1.772682249392102449e+03 8.940780799848311062e+02 2.814711137081369774e+00
1.772684989211959419e+03 8.941608750321157686e+02 2.801457086504065774e+00
1.772687729031816161e+03 8.942441714654676161e+02 2.788275597898305147e+00
1.772690468851672904e+03 8.943279664436659004e+02 2.775166294921021404e+00
1.772693208671529874e+03 8.944122571408496469e+02 2.762128802586817145e+00
1.772695948491386616e+03 8.944970407464298887e+02 2.749162747277279717e+00
1.772698688311243586e+03 8.945823144650702261e+02 2.736267756739306556e+00
1.772701428131100329e+03 8.946680755165638175e+02 2.723443460099397750e+00
1.772704167950957299e+03 8.947543211358215558e+02 2.710689487860582059e+00
1.772706907770814041e+03 8.948410485727481500e+02 2.698005471916222309e+00
1.772709647590671011e+03 8.949282550922309838e+02 2.685391045546649647e+00
1.772712387410527754e+03 8.950159379740146051e+02 2.672845843432502644e+00
1.772715127230384496e+03 8.951040945126837869e+02 2.660369501652119162e+00
1.772717867050241466e+03 8.951927220175732600e+02 2.647961657689260839e+00
1.772720606870098209e+03 8.952818178128104591e+02 2.635621950395297119e+00
1.772723346689955179e+03 8.953713792375214098e+02 2.623350019909896247e+00
1.772726086509811921e+03 8.954614036450352614e+02 2.611145507901844631e+00
1.772728826329668891e+03 8.955518884031762354e+02 2.599008057461834387e+00
1.772731566149525634e+03 8.956428308941672185e+02 2.586937313103564673e+00
1.772734305969382604e+03 8.957342285146222594e+02 2.574932920758730592e+00
1.772737045789239346e+03 8.958260786754198080e+02 2.562994527787910037e+00
1.772739785609096089e+03 8.959183788016885046e+02 2.551121782976273789e+00
1.772742525428953059e+03 8.960111263327178222e+02 2.539314336539126415e+00
1.772745265248809801e+03 8.961043187218675712e+02 2.527571840127182501e+00
1.772748005068666771e+03 8.961979534365557356e+02 2.515893946821913474e+00
1.772750744888523514e+03 8.962920279581288696e+02 2.504280311145376636e+00
1.772753484708380483e+03 8.963865397818577776e+02 2.492730589054338086e+00
1.772756224528237226e+03 8.964814864168083659e+02 2.481244437949698067e+00
1.772758964348094196e+03 8.965768653858373227e+02 2.469821516670388295e+00
1.772761704167950938e+03 8.966726742254625151e+02 2.458461485502409616e+00
1.772764443987807908e+03 8.967689104858591236e+02 2.447164006172514839e+00
1.772767183807664651e+03 8.968655717307296982e+02 2.435928741856870250e+00
1.772769923627521393e+03 8.969626555372932444e+02 2.424755357175454762e+00
1.772772663447378363e+03 8.970601594961940464e+02 2.413643518195736526e+00
1.772775403267235106e+03 8.971580812114112859e+02 2.402592892436111960e+00
1.772778143087092076e+03 8.972564183002488107e+02 2.391603148860029560e+00
1.772780882906948818e+03 8.973551683934322227e+02 2.380673957876166646e+00
1.772783622726805788e+03 8.974543291352608776e+02 2.369804991326426080e+00
1.772786362546662531e+03 8.975538981826911140e+02 2.358995922519230515e+00
1.772789102366519501e+03 8.976538732057429115e+02 2.348246426208947746e+00
1.772791842186376243e+03 8.977542518873869994e+02 2.337556178602291368e+00
1.772794582006232986e+03 8.978550319235391726e+02 2.326924857351801990e+00
1.772797321826089956e+03 8.979562110229705922e+02 2.316352141558161826e+00
1.772800061645946698e+03 8.980577869072178601e+02 2.305837711772302345e+00
1.772802801465803668e+03 8.981597573105780157e+02 2.295381249988655004e+00
1.772805541285660411e+03 8.982621199799767737e+02 2.284982439651395580e+00
1.772808281105517381e+03 8.983648726749718207e+02 2.274640965646650859e+00
1.772811020925374123e+03 8.984680131676211658e+02 2.264356514308444979e+00
1.772813760745231093e+03 8.985715392424878019e+02 2.254128773410759567e+00
1.772816500565087836e+03 8.986754486965065780e+02 2.243957432173186550e+00
1.772819240384944578e+03 8.987797393389815852e+02 2.233842181253687720e+00
1.772821980204801548e+03 8.988844089914964570e+02 2.223782712749776458e+00
1.772824720024658291e+03 8.989894554878248982e+02 2.213778720199509831e+00
1.772827459844515261e+03 8.990948766739281837e+02 2.203829898574064750e+00
1.772830199664372003e+03 8.992006704078222583e+02 2.193935944282691342e+00
1.772832939484228973e+03 8.993068345595845585e+02 2.184096555164320552e+00
1.772835679304085716e+03 8.994133670112207710e+02 2.174311430492249730e+00
1.772838419123942685e+03 8.995202656566725636e+02 2.164580270965635211e+00
1.772841158943799428e+03 8.996275284018799994e+02 2.154902778717501910e+00
1.772843898763656398e+03 8.997351531647791489e+02 2.145278657306032510e+00
1.772846638583513140e+03 8.998431378747329745e+02 2.135707611710575549e+00
1.772849378403369883e+03 8.999514804727930368e+02 2.126189348328622941e+00
1.772852118223226853e+03 9.000601789116155942e+02 2.116723574975878819e+00
1.772854858043083595e+03 9.001692311553732679e+02 2.107310000886109425e+00
1.772857597862940565e+03 9.002786351797581119e+02 2.097948336703090000e+00
1.772860337682797308e+03 9.003883889718475757e+02 2.088638294484208568e+00
1.772863077502654278e+03 9.004984905301174649e+02 2.079379587691519315e+00
1.772865817322511020e+03 9.006089378643083592e+02 2.070171931195121662e+00
1.772868557142367990e+03 9.007197289954383450e+02 2.061015041264125713e+00
1.772871296962224733e+03 9.008308619556698886e+02 2.051908635569806627e+00
1.772874036782081475e+03 9.009423347883146107e+02 2.042852433177240634e+00
1.772876776601938445e+03 9.010541455477450654e+02 2.033846154544491025e+00
1.772879516421795188e+03 9.011662922993083384e+02 2.024889521521652025e+00
1.772882256241652158e+03 9.012787731193305945e+02 2.015982257342370243e+00
1.772884996061508900e+03 9.013915860949844046e+02 2.007124086626467019e+00
1.772887735881365870e+03 9.015047293243031845e+02 1.998314735370627648e+00
1.772890475701222613e+03 9.016182009160481812e+02 1.989553930950819005e+00
1.772893215521079583e+03 9.017319989897242749e+02 1.980841402112906380e+00
1.772895955340936325e+03 9.018461216754459429e+02 1.972176878974869041e+00
1.772898695160793068e+03 9.019605671139451033e+02 1.963560093018062780e+00
1.772901434980650038e+03 9.020753334567356205e+02 1.954990777125351853e+00
1.772904174800506780e+03 9.021904188658789963e+02 1.946468665556290834e+00
1.772906914620363750e+03 9.023058215136657054e+02 1.937993493886376539e+00
1.772909654440220493e+03 9.024215395827194470e+02 1.929564999046717189e+00
1.772912394260077463e+03 9.025375712660180625e+02 1.921182919314627036e+00
1.772915134079934205e+03 9.026539147667599536e+02 1.912846994315388072e+00
1.772917873899791175e+03 9.027705682983852284e+02 1.904556965012797587e+00
1.772920613719647918e+03 9.028875300844420053e+02 1.896312573710765559e+00
1.772923353539504888e+03 9.030047983586081273e+02 1.888113564043825354e+00
1.772926093359361630e+03 9.031223713645582620e+02 1.879959680978571246e+00
1.772928833179218373e+03 9.032402473559758391e+02 1.871850670804805272e+00
1.772931572999075343e+03 9.033584245964692627e+02 1.863786281133463341e+00
1.772934312818932085e+03 9.034769013594867602e+02 1.855766260894431863e+00
1.772937052638789055e+03 9.035956759283307065e+02 1.847790360327648651e+00
1.772939792458645798e+03 9.037147465960237014e+02 1.839858330984161183e+00
1.772942532278502767e+03 9.038341116653331255e+02 1.831969925716518066e+00
1.772945272098359510e+03 9.039537694486380133e+02 1.824124898679680751e+00
1.772948011918216480e+03 9.040737182679532680e+02 1.816323005321385242e+00
1.772950751738073222e+03 9.041939564547972168e+02 1.808564002382908154e+00
1.772953491557929965e+03 9.043144823502063900e+02 1.800847647890039704e+00
1.772956231377786935e+03 9.044352943046528708e+02 1.793173701150514443e+00
1.772958971197643677e+03 9.045563906779614172e+02 1.785541922751568311e+00
1.772961711017500647e+03 9.046777698395742391e+02 1.777952074602244581e+00
1.772964450837357390e+03 9.047994301681769684e+02 1.770403919883790422e+00
1.772967190657214360e+03 9.049213700515686014e+02 1.762897223007657610e+00
1.772969930477071102e+03 9.050435878866902613e+02 1.755431749649258633e+00
1.772972670296928072e+03 9.051660820796548705e+02 1.748007266738431431e+00
1.772975410116784815e+03 9.052888510456142512e+02 1.740623542459816653e+00
1.772978149936641557e+03 9.054118932087789062e+02 1.733280346243928571e+00
1.772980889756498527e+03 9.055352070023369606e+02 1.725977448764383748e+00
1.772983629576355270e+03 9.056587908683725345e+02 1.718714621935041098e+00
1.772986369396212240e+03 9.057826432578862068e+02 1.711491638901079693e+00
1.772989109216068982e+03 9.059067626306637067e+02 1.704308274039105342e+00
1.772991849035925952e+03 9.060311474553069502e+02 1.697164302947613335e+00
1.772994588855782695e+03 9.061557962091019363e+02 1.690059502446991324e+00
1.772997328675639665e+03 9.062807073780517158e+02 1.682993650569984734e+00
1.773000068495496407e+03 9.064058794567439463e+02 1.675966526561595726e+00
1.773002808315353377e+03 9.065313109483844300e+02 1.668977910869552161e+00
1.773005548135210120e+03 9.066570003646647820e+02 1.662027585144105091e+00
1.773008287955066862e+03 9.067829462257860769e+02 1.655115332229072145e+00
1.773011027774923832e+03 9.069091470603794960e+02 1.648240936158676728e+00
1.773013767594780575e+03 9.070356014054252682e+02 1.641404182154307501e+00
1.773016507414637545e+03 9.071623078062782497e+02 1.634604856615570201e+00
1.773019247234494287e+03 9.072892648165401397e+02 1.627842747121120093e+00
1.773021987054351257e+03 9.074164709982636623e+02 1.621117642473387743e+00
1.773024726874208000e+03 9.075439249216113922e+02 1.614429332630596736e+00
1.773027466694064969e+03 9.076716251648566640e+02 1.607777608686258519e+00
1.773030206513921712e+03 9.077995703143321862e+02 1.601162262894121557e+00
1.773032946333778455e+03 9.079277589644572117e+02 1.594583088659411674e+00
1.773035686153635424e+03 9.080561897176593220e+02 1.588039880535600190e+00
1.773038425973492167e+03 9.081848611842963237e+02 1.581532434221108341e+00
1.773041165793349137e+03 9.083137719826847842e+02 1.575060546550588469e+00
1.773043905613205879e+03 9.084429207389686098e+02 1.568624015494309631e+00
1.773046645433062849e+03 9.085723060871591770e+02 1.562222640148911879e+00
1.773049385252919592e+03 9.087019266690039103e+02 1.555856220736722584e+00
1.773052125072776562e+03 9.088317811340270964e+02 1.549524558596535817e+00
1.773054864892633304e+03 9.089618681393988027e+02 1.543227456182858282e+00
1.773057604712490047e+03 9.090921863499652318e+02 1.536964717057233365e+00
1.773060344532347017e+03 9.092227344381717558e+02 1.530736145884826538e+00
1.773063084352203759e+03 9.093535110839862909e+02 1.524541548430951243e+00
1.773065824172060729e+03 9.094845149749305619e+02 1.518380731552433582e+00
1.773068563991917472e+03 9.096157448059489070e+02 1.512253503196689719e+00
1.773071303811774442e+03 9.097471992794521611e+02 1.506159672392591853e+00
1.773074043631631184e+03 9.098788771051857793e+02 1.500099049249478789e+00
1.773076783451488154e+03 9.100107770002746292e+02 1.494071444948044336e+00
1.773079523271344897e+03 9.101428976891020284e+02 1.488076671742424528e+00
1.773082263091201867e+03 9.102752379035370041e+02 1.482114543006266771e+00
1.773085002911058609e+03 9.104077963825354800e+02 1.476184873150580223e+00
1.773087742730915352e+03 9.105405718721931407e+02 1.470287477621053274e+00
1.773090482550772322e+03 9.106735631257345176e+02 1.464422172913925735e+00
1.773093222370629064e+03 9.108067689034387513e+02 1.458588776572516732e+00
1.773095962190486034e+03 9.109401879726743800e+02 1.452787107178901804e+00
1.773098702010342777e+03 9.110738191077703050e+02 1.447016984352863300e+00
1.773101441830199747e+03 9.112076610900629703e+02 1.441278228743117173e+00
1.773104181650056489e+03 9.113417127077664190e+02 1.435570662026219413e+00
1.773106921469913459e+03 9.114759727560208376e+02 1.429894106897833472e+00
1.773109661289770202e+03 9.116104400367624976e+02 1.424248387071595623e+00
1.773112401109626944e+03 9.117451133587619552e+02 1.418633327270887312e+00
1.773115140929483914e+03 9.118799915375498131e+02 1.413048753225335741e+00
1.773117880749340657e+03 9.120150733953435065e+02 1.407494491667267811e+00
1.773120620569197627e+03 9.121503577610861839e+02 1.401970370323549098e+00
1.773123360389054369e+03 9.122858434703165358e+02 1.396476217914344842e+00
1.773126100208911339e+03 9.124215293652201808e+02 1.391011864144528820e+00
1.773128840028768082e+03 9.125574142944998357e+02 1.385577139702403926e+00
1.773131579848625051e+03 9.126934971134268153e+02 1.380171876251148788e+00
1.773134319668481794e+03 9.128297766837114295e+02 1.374795906427499714e+00
1.773137059488338537e+03 9.129662518735439107e+02 1.369449063833675817e+00
1.773139799308195506e+03 9.131029215575332501e+02 1.364131183038531647e+00
1.773142539128052249e+03 9.132397846167347097e+02 1.358842099617040278e+00
1.773145278947909219e+03 9.133768399385212433e+02 1.353581650069165976e+00
1.773148018767765961e+03 9.135140864164910681e+02 1.348349671834233376e+00
1.773150758587622931e+03 9.136515229505477009e+02 1.343146003294156898e+00
1.773153498407479674e+03 9.137891484467724013e+02 1.337970483772149777e+00
1.773156238227336644e+03 9.139269618174778316e+02 1.332822953524511522e+00
1.773158978047193386e+03 9.140649619810805007e+02 1.327703253739313638e+00
1.773161717867050129e+03 9.142031478621433962e+02 1.322611226528659145e+00
1.773164457686907099e+03 9.143415183913059536e+02 1.317546714925237339e+00
1.773167197506763841e+03 9.144800725052131156e+02 1.312509562878843461e+00
1.773169937326620811e+03 9.146188091465592152e+02 1.307499615248719049e+00
1.773172677146477554e+03 9.147577272639609873e+02 1.302516717802178370e+00
1.773175416966334524e+03 9.148968258120130486e+02 1.297560717206571734e+00
1.773178156786191266e+03 9.150361037511609084e+02 1.292631461027889728e+00
1.773180896606048236e+03 9.151755600477574717e+02 1.287728797722774488e+00
1.773183636425904979e+03 9.153151936739355961e+02 1.282852576637101283e+00
1.773186376245761949e+03 9.154550036076658444e+02 1.278002647998038421e+00
1.773189116065618691e+03 9.155949888326285873e+02 1.273178862912604403e+00
1.773191855885475434e+03 9.157351483382610695e+02 1.268381073360172140e+00
1.773194595705332404e+03 9.158754811196876062e+02 1.263609132189017936e+00
1.773197335525189146e+03 9.160159861776508023e+02 1.258862893112838055e+00
1.773200075345046116e+03 9.161566625185704424e+02 1.254142210709506600e+00
1.773202815164902859e+03 9.162975091545089299e+02 1.249446940450423815e+00
1.773205554984759829e+03 9.164385251030564632e+02 1.244776938632332408e+00
1.773208294804616571e+03 9.165797093872660071e+02 1.240132062394418533e+00
1.773211034624473541e+03 9.167210610357260521e+02 1.235512169717230879e+00
1.773213774444330284e+03 9.168625790824344222e+02 1.230917119421290007e+00
1.773216514264187026e+03 9.170042625668471601e+02 1.226346771159937621e+00
1.773219254084043996e+03 9.171461105338109974e+02 1.221800985416045870e+00
1.773221993903900739e+03 9.172881220334960517e+02 1.217279623498701779e+00
1.773224733723757709e+03 9.174302961214455081e+02 1.212782547536148670e+00
1.773227473543614451e+03 9.175726318584494265e+02 1.208309620474374180e+00
1.773230213363471421e+03 9.177151283106076107e+02 1.203860706069725284e+00
1.773232953183328164e+03 9.178577845492030747e+02 1.199435668887490758e+00
1.773235693003185133e+03 9.180005996507655937e+02 1.195034374294571933e+00
1.773238432823041876e+03 9.181435726969452844e+02 1.190656688458058055e+00
1.773241172642898619e+03 9.182867027745643327e+02 1.186302478338313593e+00
1.773243912462755588e+03 9.184299889755512822e+02 1.181971611685744383e+00
1.773246652282612331e+03 9.185734303968733911e+02 1.177663957037540454e+00
1.773249392102469301e+03 9.187170261405901783e+02 1.173379383710850377e+00
1.773252131922326043e+03 9.188607753137272312e+02 1.169117761801337307e+00
1.773254871742183013e+03 9.190046770283415754e+02 1.164878962176045363e+00
1.773257611562039756e+03 9.191487304013982111e+02 1.160662856476025517e+00
1.773260351381896726e+03 9.192929345548651554e+02 1.156469317118215656e+00
1.773263091201753468e+03 9.194372886155288143e+02 1.152298217270637304e+00
1.773265831021610438e+03 9.195817917150900485e+02 1.148149430854894515e+00
1.773268570841467181e+03 9.197264429900375262e+02 1.144022832546245816e+00
1.773271310661323923e+03 9.198712415817022929e+02 1.139918297767025468e+00
1.773274050481180893e+03 9.200161866361928560e+02 1.135835702683539505e+00
1.773276790301037636e+03 9.201612773043300422e+02 1.131774924202938237e+00
1.773279530120894606e+03 9.203065127417025906e+02 1.127735839966730769e+00
1.773282269940751348e+03 9.204518921085422107e+02 1.123718328349374129e+00
1.773285009760608318e+03 9.205974145697915674e+02 1.119722268451498914e+00
1.773287749580465061e+03 9.207430792949794522e+02 1.115747540098497970e+00
1.773290489400322031e+03 9.208888854582891099e+02 1.111794023833807099e+00
1.773293229220178773e+03 9.210348322384339781e+02 1.107861600917490641e+00
1.773295969040035516e+03 9.211809188187141899e+02 1.103950153319902761e+00
1.773298708859892486e+03 9.213271443869530231e+02 1.100059563718650990e+00
1.773301448679749228e+03 9.214735081354323256e+02 1.096189715495543338e+00
1.773304188499606198e+03 9.216200092609508374e+02 1.092340492730332402e+00
1.773306928319462941e+03 9.217666469646993619e+02 1.088511780199294732e+00
1.773309668139319911e+03 9.219134204523310245e+02 1.084703463368698495e+00
1.773312407959176653e+03 9.220603289338372406e+02 1.080915428393381283e+00
1.773315147779033623e+03 9.222073716236353675e+02 1.077147562119727731e+00
1.773317887598890366e+03 9.223545477404765052e+02 1.073399752091438675e+00
1.773320627418747108e+03 9.225018565074062735e+02 1.069671886510112246e+00
1.773323367238604078e+03 9.226492971517552633e+02 1.065963854249045495e+00
1.773326107058460821e+03 9.227968689050740068e+02 1.062275544851314368e+00
1.773328846878317790e+03 9.229445710031939143e+02 1.058606848523825361e+00
1.773331586698174533e+03 9.230924026861025595e+02 1.054957656135984134e+00
1.773334326518031503e+03 9.232403631980164391e+02 1.051327859213494031e+00
1.773337066337888245e+03 9.233884517872581910e+02 1.047717349937028919e+00
1.773339806157745215e+03 9.235366677063283305e+02 1.044126021136089655e+00
1.773342545977601958e+03 9.236850102117828101e+02 1.040553766287683368e+00
1.773345285797458928e+03 9.238334785643062332e+02 1.037000479510235218e+00
1.773348025617315670e+03 9.239820720285883908e+02 1.033466055562273889e+00
1.773350765437172413e+03 9.241307898733857655e+02 1.029950389836691516e+00
1.773353505257029383e+03 9.242796313714602547e+02 1.026453378357977897e+00
1.773356245076886125e+03 9.244285957995178933e+02 1.022974917779443160e+00
1.773358984896743095e+03 9.245776824382706991e+02 1.019514905377563618e+00
1.773361724716599838e+03 9.247268905723137777e+02 1.016073239050679700e+00
1.773364464536456808e+03 9.248762194902004694e+02 1.012649817313100886e+00
1.773367204356313550e+03 9.250256684843196808e+02 1.009244539293810528e+00
1.773369944176170520e+03 9.251752368509706912e+02 1.005857304730622959e+00
1.773372683996027263e+03 9.253249238902417346e+02 1.002488013974406567e+00
1.773375423815884005e+03 9.254747289060874209e+02 9.991365679823630552e-01
1.773378163635740975e+03 9.256246512062368765e+02 9.958028683049373608e-01
1.773380903455597718e+03 9.257746901021538406e+02 9.924868170895491115e-01
1.773383643275454688e+03 9.259248449090969189e+02 9.891883170753540400e-01
1.773386383095311430e+03 9.260751149459971430e+02 9.859072715920034202e-01
1.773389122915168400e+03 9.262254995355351639e+02 9.826435845540274494e-01
1.773391862735025143e+03 9.263759980040186974e+02 9.793971604596019009e-01
1.773394602554882113e+03 9.265266096814601724e+02 9.761679043849857962e-01
1.773397342374738855e+03 9.266773339014541762e+02 9.729557219832958292e-01
1.773400082194595598e+03 9.268281700012428246e+02 9.697605194792618954e-01
1.773402822014452568e+03 9.269791173216564175e+02 9.665822036666870121e-01
1.773405561834309310e+03 9.271301752070537532e+02 9.634206819058971361e-01
1.773408301654166280e+03 9.272813430053880666e+02 9.602758621185779608e-01
1.773411041474023023e+03 9.274326200680849297e+02 9.571476527865684369e-01
1.773413781293879993e+03 9.275840057501212641e+02 9.540359629464816305e-01
1.773416521113736735e+03 9.277354994099033547e+02 9.509407021885053490e-01
1.773419260933593705e+03 9.278871004093458623e+02 9.478617806510737376e-01
1.773422000753450448e+03 9.280388081137506333e+02 9.447991090196745656e-01
1.773424740573307417e+03 9.281906218918855984e+02 9.417525985215712270e-01
1.773427480393164160e+03 9.283425411158597171e+02 9.387221609247001775e-01
1.773430220213020903e+03 9.284945651612235906e+02 9.357077085415113071e-01
1.773432960032877872e+03 9.286466934068735100e+02 9.327091542196058738e-01
1.773435699852734615e+03 9.287989252349916569e+02 9.297264113309087197e-01
1.773438439672591585e+03 9.289512600311251163e+02 9.267593937737682586e-01
1.773441179492448327e+03 9.291036971840630940e+02 9.238080159718327078e-01
1.773443919312305297e+03 9.292562360859191131e+02 9.208721928689924674e-01
1.773446659132162040e+03 9.294088761320091407e+02 9.179518399282666774e-01
1.773449398952019010e+03 9.295616167209332161e+02 9.150468731267970002e-01
1.773452138771875752e+03 9.297144572544540324e+02 9.121572089547442808e-01
1.773454878591732495e+03 9.298673971375663996e+02 9.092827644105718754e-01
1.773457618411589465e+03 9.300204357784393778e+02 9.064234569987623669e-01
1.773460358231446207e+03 9.301735725883588657e+02 9.035792047275272854e-01
1.773463098051303177e+03 9.303268069817970627e+02 9.007499261041683747e-01
1.773465837871159920e+03 9.304801383762918476e+02 8.979355401339982334e-01
1.773468577691016890e+03 9.306335661925290879e+02 8.951359663155104007e-01
1.773471317510873632e+03 9.307870898542220175e+02 8.923511246393104335e-01
1.773474057330730602e+03 9.309407087881944562e+02 8.895809355833338428e-01
1.773476797150587345e+03 9.310944224242596192e+02 8.868253201117869411e-01
1.773479536970444087e+03 9.312482301952912849e+02 8.840841996706396699e-01
1.773482276790301057e+03 9.314021315371663832e+02 8.813574961854409029e-01
1.773485016610157800e+03 9.315561258887053100e+02 8.786451320593287040e-01
1.773487756430014770e+03 9.317102126917648093e+02 8.759470301745928555e-01
1.773490496249871512e+03 9.318643913910863148e+02 8.732631138844749730e-01
1.773493236069728482e+03 9.320186614343936071e+02 8.705933070067725099e-01
1.773495975889585225e+03 9.321730222722720782e+02 8.679375338258976669e-01
1.773498715709442195e+03 9.323274733582533145e+02 8.652957190883356908e-01
1.773501455529298937e+03 9.324820141486950433e+02 8.626677880016533351e-01
1.773504195349155680e+03 9.326366441028527561e+02 8.600536662302219471e-01
1.773506935169012650e+03 9.327913626828240012e+02 8.574532798931545630e-01
1.773509674988869392e+03 9.329461693534925644e+02 8.548665555622380063e-01
1.773512414808726362e+03 9.331010635826008865e+02 8.522934202577289176e-01
1.773515154628583105e+03 9.332560448406298974e+02 8.497338014473885259e-01
1.773517894448440074e+03 9.334111126008848487e+02 8.471876270421071498e-01
1.773520634268296817e+03 9.335662663393754883e+02 8.446548253949497376e-01
1.773523374088153787e+03 9.337215055349022350e+02 8.421353252968258873e-01
1.773526113908010529e+03 9.338768296689355566e+02 8.396290559755454908e-01
1.773528853727867499e+03 9.340322382257035088e+02 8.371359470915343826e-01
1.773531593547724242e+03 9.341877306920709998e+02 8.346559287368997548e-01
1.773534333367580984e+03 9.343433065576141416e+02 8.321889314313946073e-01
1.773537073187437954e+03 9.344989653145645434e+02 8.297348861204723036e-01
1.773539813007294697e+03 9.346547064577550827e+02 8.272937241733345770e-01
1.773542552827151667e+03 9.348105294846894822e+02 8.248653773793750421e-01
1.773545292647008409e+03 9.349664338954426057e+02 8.224497779521269258e-01
1.773548032466865379e+03 9.351224191927190077e+02 8.200468585177854708e-01
1.773550772286722122e+03 9.352784848817492502e+02 8.176565521149264937e-01
1.773553512106579092e+03 9.354346304703755095e+02 8.152787921921490488e-01
1.773556251926435834e+03 9.355908554689317498e+02 8.129135126072052353e-01
1.773558991746292577e+03 9.357471593903190978e+02 8.105606476231730362e-01
1.773561731566149547e+03 9.359035417499512732e+02 8.082201319066225631e-01
1.773564471386006289e+03 9.360600020656997913e+02 8.058919005257783041e-01
1.773567211205863259e+03 9.362165398579704743e+02 8.035758889467590205e-01
1.773569951025720002e+03 9.363731546495830571e+02 8.012720330327344209e-01
1.773572690845576972e+03 9.365298459658608863e+02 7.989802690400111818e-01
1.773575430665433714e+03 9.366866133345115486e+02 7.967005336171998353e-01
1.773578170485290684e+03 9.368434562857155470e+02 7.944327638013438664e-01
1.773580910305147427e+03 9.370003743520079524e+02 7.921768970170962598e-01
1.773583650125004169e+03 9.371573670683538921e+02 7.899328710730761927e-01
1.773586389944861139e+03 9.373144339720955713e+02 7.877006241601272052e-01
1.773589129764717882e+03 9.374715746028981584e+02 7.854800948495707091e-01
1.773591869584574852e+03 9.376287885028261826e+02 7.832712220896258515e-01
1.773594609404431594e+03 9.377860752162251856e+02 7.810739452046113751e-01
1.773597349224288564e+03 9.379434342898114210e+02 7.788882038912186001e-01
1.773600089044145307e+03 9.381008652725503225e+02 7.767139382183374519e-01
1.773602828864002277e+03 9.382583677157674629e+02 7.745510886267487072e-01
1.773605568683859019e+03 9.384159411729966678e+02 7.723995959220648633e-01
1.773608308503715989e+03 9.385735852000890418e+02 7.702594012726939887e-01
1.773611048323572732e+03 9.387312993550914371e+02 7.681304462099515229e-01
1.773613788143429474e+03 9.388890831983244425e+02 7.660126726246443418e-01
1.773616527963286444e+03 9.390469362923291783e+02 7.639060227654501656e-01
1.773619267783143187e+03 9.392048582018144316e+02 7.618104392372925249e-01
1.773622007603000156e+03 9.393628484937344183e+02 7.597258649979871103e-01
1.773624747422856899e+03 9.395209067371711171e+02 7.576522433575124671e-01
1.773627487242713869e+03 9.396790325034246507e+02 7.555895179745187873e-01
1.773630227062570611e+03 9.398372253658960744e+02 7.535376328556088188e-01
1.773632966882427581e+03 9.399954849001780985e+02 7.514965323518854046e-01
1.773635706702284324e+03 9.401538106839377633e+02 7.494661611582421612e-01
1.773638446522141066e+03 9.403122022969942009e+02 7.474464643101167427e-01
1.773641186341998036e+03 9.404706593212673624e+02 7.454373871819556241e-01
1.773643926161854779e+03 9.406291813407244717e+02 7.434388754856752213e-01
1.773646665981711749e+03 9.407877679414600607e+02 7.414508752674731085e-01
1.773649405801568491e+03 9.409464187115771665e+02 7.394733329071431216e-01
1.773652145621425461e+03 9.411051332412805550e+02 7.375061951147554584e-01
1.773654885441282204e+03 9.412639111227581452e+02 7.355494089299804417e-01
1.773657625261139174e+03 9.414227519502697987e+02 7.336029217194802721e-01
1.773660365080995916e+03 9.415816553200446606e+02 7.316666811779183321e-01
1.773663104900852659e+03 9.417406208303385711e+02 7.297406353208008012e-01
1.773665844720709629e+03 9.418996480813976859e+02 7.278247324845181776e-01
1.773668584540566371e+03 9.420587366754024288e+02 7.259189213252456030e-01
1.773671324360423341e+03 9.422178862165474129e+02 7.240231508159222784e-01
1.773674064180280084e+03 9.423770963109241166e+02 7.221373702456175270e-01
1.773676804000137054e+03 9.425363665666137649e+02 7.202615292163851990e-01
1.773679543819993796e+03 9.426956965935704602e+02 7.183955776426397266e-01
1.773682283639850766e+03 9.428550860037141774e+02 7.165394657480462781e-01
1.773685023459707509e+03 9.430145344108138943e+02 7.146931440649062495e-01
1.773687763279564479e+03 9.431740414305808144e+02 7.128565634310822796e-01
1.773690503099421221e+03 9.433336066805514974e+02 7.110296749893937340e-01
1.773693242919277964e+03 9.434932297801681216e+02 7.092124301847265722e-01
1.773695982739134934e+03 9.436529103507281206e+02 7.074047807626858697e-01
1.773698722558991676e+03 9.438126480153318880e+02 7.056066787682434560e-01
1.773701462378848646e+03 9.439724423989649722e+02 7.038180765429019603e-01
1.773704202198705389e+03 9.441322931283798425e+02 7.020389267241121667e-01
1.773706942018562358e+03 9.442921998321913861e+02 7.002691822423189327e-01
1.773709681838419101e+03 9.444521621407591283e+02 6.985087963203864270e-01
1.773712421658276071e+03 9.446121796862821611e+02 6.967577224706782424e-01
1.773715161478132813e+03 9.447722521026846607e+02 6.950159144962074764e-01
1.773717901297989556e+03 9.449323790256917164e+02 6.932833264897102499e-01
1.773720641117846526e+03 9.450925600927847654e+02 6.915599128248917093e-01
1.773723380937703269e+03 9.452527949431465686e+02 6.898456281589463446e-01
1.773726120757560238e+03 9.454130832177444290e+02 6.881404274301053947e-01
1.773728860577416981e+03 9.455734245592132083e+02 6.864442658570952815e-01
1.773731600397273951e+03 9.457338186119516195e+02 6.847570989363365168e-01
1.773734340217130693e+03 9.458942650220042196e+02 6.830788824414111282e-01
1.773737080036987663e+03 9.460547634371580443e+02 6.814095724202934301e-01
1.773739819856844406e+03 9.462153135068250549e+02 6.797491251948245550e-01
1.773742559676701148e+03 9.463759148821250164e+02 6.780974973581118670e-01
1.773745299496558118e+03 9.465365672158352481e+02 6.764546457733280338e-01
1.773748039316414861e+03 9.466972701623402600e+02 6.748205275725067676e-01
1.773750779136271831e+03 9.468580233777146304e+02 6.731951001539894230e-01
1.773753518956128573e+03 9.470188265196061366e+02 6.715783211819195131e-01
1.773756258775985543e+03 9.471796792473322739e+02 6.699701485835811710e-01
1.773758998595842286e+03 9.473405812217636139e+02 6.683705405489008822e-01
1.773761738415699256e+03 9.475015321054202104e+02 6.667794555278164781e-01
1.773764478235555998e+03 9.476625315623549568e+02 6.651968522297850850e-01
1.773767218055412968e+03 9.478235792582505610e+02 6.636226896211822046e-01
1.773769957875269711e+03 9.479846748603025617e+02 6.620569269248167688e-01
1.773772697695126453e+03 9.481458180373032292e+02 6.604995236174876494e-01
1.773775437514983423e+03 9.483070084595916569e+02 6.589504394288606681e-01
1.773778177334840166e+03 9.484682457990039666e+02 6.574096343403424969e-01
1.773780917154697136e+03 9.486295297289572090e+02 6.558770685826810221e-01
1.773783656974553878e+03 9.487908599243327217e+02 6.543527026354970522e-01
1.773786396794410848e+03 9.489522360615738990e+02 6.528364972247828746e-01
1.773789136614267591e+03 9.491136578185690951e+02 6.513284133224396255e-01
1.773791876434124561e+03 9.492751248747497357e+02 6.498284121438038241e-01
1.773794616253981303e+03 9.494366369109740162e+02 6.483364551471900716e-01
1.773797356073838046e+03 9.495981936096105755e+02 6.468525040315680208e-01
1.773800095893695016e+03 9.497597946544898377e+02 6.453765207354968947e-01
1.773802835713551758e+03 9.499214397308541038e+02 6.439084674360553429e-01
1.773805575533408728e+03 9.500831285254463410e+02 6.424483065602306642e-01
1.773808315353265471e+03 9.502448607263871736e+02 6.409960007825172834e-01
1.773811055173122440e+03 9.504066360232774286e+02 6.395515129915030350e-01
1.773813794992979183e+03 9.505684541070781961e+02 6.381148063089562283e-01
1.773816534812836153e+03 9.507303146702114418e+02 6.366858440877735115e-01
1.773819274632692895e+03 9.508922174064438195e+02 6.352645899115727524e-01
1.773822014452549638e+03 9.510541620109712539e+02 6.338510075925092302e-01
1.773824754272406608e+03 9.512161481803703964e+02 6.324450611702902014e-01
1.773827494092263350e+03 9.513781756125493985e+02 6.310467149111860241e-01
1.773830233912120320e+03 9.515402440068331771e+02 6.296559333058874275e-01
1.773832973731977063e+03 9.517023530638473403e+02 6.282726810691143804e-01
1.773835713551834033e+03 9.518645024856173222e+02 6.268969231373814344e-01
1.773838453371690775e+03 9.520266919754519677e+02 6.255286246686122542e-01
1.773841193191547745e+03 9.521889212380428944e+02 6.241677510399306072e-01
1.773843933011404488e+03 9.523511899793481916e+02 6.228142678472813332e-01
1.773846672831261458e+03 9.525134979066920096e+02 6.214681409032467574e-01
1.773849412651118200e+03 9.526758447286481442e+02 6.201293362366724349e-01
1.773852152470974943e+03 9.528382301551262117e+02 6.187978200906197879e-01
1.773854892290831913e+03 9.530006538973233319e+02 6.174735589214462861e-01
1.773857632110688655e+03 9.531631156676746741e+02 6.161565193978831845e-01
1.773860371930545625e+03 9.533256151799404279e+02 6.148466683990250203e-01
1.773863111750402368e+03 9.534881521490896148e+02 6.135439730139700121e-01
1.773865851570259338e+03 9.536507262913995646e+02 6.122484005397220708e-01
1.773868591390116080e+03 9.538133373243406368e+02 6.109599184808361949e-01
1.773871331209973050e+03 9.539759849666756963e+02 6.096784945473446848e-01
1.773874071029829793e+03 9.541386689383442672e+02 6.084040966544066453e-01
1.773876810849686535e+03 9.543013889605497297e+02 6.071366929203630969e-01
1.773879550669543505e+03 9.544641447557099809e+02 6.058762516658668940e-01
1.773882290489400248e+03 9.546269360474100267e+02 6.046227414130083133e-01
1.773885030309257218e+03 9.547897625604886116e+02 6.033761308834063586e-01
1.773887770129113960e+03 9.549526240209218031e+02 6.021363889978688100e-01
1.773890509948970930e+03 9.551155201559246279e+02 6.009034848744002622e-01
1.773893249768827673e+03 9.552784506938356799e+02 5.996773878278623959e-01
1.773895989588684643e+03 9.554414153641915846e+02 5.984580673871042755e-01
1.773898729408541385e+03 9.556044138976384374e+02 5.972454932777161440e-01
1.773901469228398128e+03 9.557674460260325304e+02 5.960396354026107346e-01
1.773904209048255098e+03 9.559305114823761187e+02 5.948404638570723435e-01
1.773906948868111840e+03 9.560936100007696723e+02 5.936479489279528066e-01
1.773909688687968810e+03 9.562567413164991876e+02 5.924620610918834851e-01
1.773912428507825553e+03 9.564199051659205679e+02 5.912827710149811677e-01
1.773915168327682522e+03 9.565831012865603498e+02 5.901100495509818966e-01
1.773917908147539265e+03 9.567463294170008794e+02 5.889438677409519762e-01
1.773920647967396235e+03 9.569095892969805845e+02 5.877841968114446702e-01
1.773923387787252977e+03 9.570728806672791507e+02 5.866310081742165394e-01
1.773926127607109720e+03 9.572362032698046050e+02 5.854842734245007119e-01
1.773928867426966690e+03 9.573995568475462505e+02 5.843439643402542627e-01
1.773931607246823432e+03 9.575629411445264623e+02 5.832100528814013751e-01
1.773934347066680402e+03 9.577263559058885676e+02 5.820825111881414715e-01
1.773937086886537145e+03 9.578898008777819086e+02 5.809613115806775419e-01
1.773939826706394115e+03 9.580532758074627964e+02 5.798464265574497789e-01
1.773942566526250857e+03 9.582167804431795730e+02 5.787378287948683475e-01
1.773945306346107827e+03 9.583803145342740208e+02 5.776354911455687802e-01
1.773948046165964570e+03 9.585438778310661974e+02 5.765393866381491872e-01
1.773950785985821540e+03 9.587074700849560713e+02 5.754494884754461914e-01
1.773953525805678282e+03 9.588710910483081307e+02 5.743657700342774675e-01
1.773956265625535025e+03 9.590347404745401718e+02 5.732882048638271444e-01
1.773959005445391995e+03 9.591984181180752103e+02 5.722167666849469203e-01
1.773961745265248737e+03 9.593621237342948689e+02 5.711514293894527361e-01
1.773964485085105707e+03 9.595258570796273716e+02 5.700921670385429296e-01
1.773967224904962450e+03 9.596896179114322649e+02 5.690389538625509891e-01
1.773969964724819420e+03 9.598534059881030771e+02 5.679917642592928750e-01
1.773972704544676162e+03 9.600172210689516987e+02 5.669505727938237705e-01
1.773975444364533132e+03 9.601810629143109281e+02 5.659153541968057199e-01
1.773978184184389875e+03 9.603449312854189657e+02 5.648860833642680435e-01
1.773980924004246617e+03 9.605088259445088852e+02 5.638627353560792255e-01
1.773983663824103587e+03 9.606727466547617951e+02 5.628452853955534518e-01
1.773986403643960330e+03 9.608366931802213458e+02 5.618337088807988655e-01
1.773989143463817300e+03 9.610006652859354972e+02 5.608279813672929492e-01
1.773991883283674042e+03 9.611646627378396488e+02 5.598280785655451730e-01
1.773994623103531012e+03 9.613286853028453152e+02 5.588339763455475451e-01
1.773997362923387755e+03 9.614927327487255297e+02 5.578456507365607830e-01
1.774000102743244724e+03 9.616568048442164809e+02 5.568630779255836494e-01
1.774002842563101467e+03 9.618209013589038250e+02 5.558862342571427861e-01
1.774005582382958210e+03 9.619850220633105664e+02 5.549150962318623037e-01
1.774008322202815179e+03 9.621491667288514691e+02 5.539496405058561557e-01
1.774011062022671922e+03 9.623133351277849670e+02 5.529898438901190705e-01
1.774013801842528892e+03 9.624775270333034314e+02 5.520356833491244508e-01
1.774016541662385634e+03 9.626417422194175515e+02 5.510871360006260877e-01
1.774019281482242604e+03 9.628059804610600168e+02 5.501441791141933324e-01
1.774022021302099347e+03 9.629702415339702384e+02 5.492067901110168071e-01
1.774024761121956317e+03 9.631345252147975771e+02 5.482749465624630059e-01
1.774027500941813059e+03 9.632988312809862919e+02 5.473486261898826699e-01
1.774030240761670029e+03 9.634631595108793363e+02 5.464278068631851504e-01
1.774032980581526772e+03 9.636275096836028524e+02 5.455124666006500034e-01
1.774035720401383514e+03 9.637918815791564384e+02 5.446025835675946114e-01
1.774038460221240484e+03 9.639562749783661957e+02 5.436981360758142978e-01
1.774041200041097227e+03 9.641206896628382310e+02 5.427991025830186667e-01
1.774043939860954197e+03 9.642851254150484692e+02 5.419054616915277567e-01
1.774046679680810939e+03 9.644495820182281705e+02 5.410171921480928514e-01
1.774049419500667909e+03 9.646140592564668168e+02 5.401342728425340134e-01
1.774052159320524652e+03 9.647785569145981981e+02 5.392566828075648910e-01
1.774054899140381622e+03 9.649430747783035258e+02 5.383844012174472393e-01
1.774057638960238364e+03 9.651076126339970642e+02 5.375174073878199454e-01
1.774060378780095107e+03 9.652721702689160566e+02 5.366556807744415902e-01
1.774063118599952077e+03 9.654367474710739998e+02 5.357992009726668670e-01
1.774065858419808819e+03 9.656013440292151699e+02 5.349479477169183372e-01
1.774068598239665789e+03 9.657659597329039798e+02 5.341019008794570810e-01
1.774071338059522532e+03 9.659305943724106100e+02 5.332610404702193829e-01
1.774074077879379502e+03 9.660952477388141233e+02 5.324253466358704889e-01
1.774076817699236244e+03 9.662599196238436434e+02 5.315947996640266737e-01
1.774079557519093214e+03 9.664246098200546840e+02 5.307693799746713292e-01
1.774082297338949957e+03 9.665893181206969302e+02 5.299490681212537524e-01
1.774085037158806699e+03 9.667540443197946161e+02 5.291338447909360587e-01
1.774087776978663669e+03 9.669187882120999120e+02 5.283236908041072377e-01
1.774090516798520412e+03 9.670835495930469961e+02 5.275185871138938776e-01
1.774093256618377382e+03 9.672483282588426619e+02 5.267185148050071986e-01
1.774095996438234124e+03 9.674131240063514952e+02 5.259234550935985020e-01
1.774098736258091094e+03 9.675779366332004656e+02 5.251333893260542451e-01
1.774101476077947837e+03 9.677427659376641031e+02 5.243482989788547100e-01
1.774104215897804806e+03 9.679076117187690897e+02 5.235681656573858422e-01
1.774106955717661549e+03 9.680724737761798906e+02 5.227929710958010290e-01
1.774109695537518519e+03 9.682373519103027775e+02 5.220226971558483697e-01
1.774112435357375261e+03 9.684022459221718009e+02 5.212573258267365617e-01
1.774115175177232004e+03 9.685671556135392848e+02 5.204968392240404418e-01
1.774117914997088974e+03 9.687320807868301245e+02 5.197412195892555653e-01
1.774120654816945716e+03 9.688970212450957433e+02 5.189904492893482324e-01
1.774123394636802686e+03 9.690619767921048151e+02 5.182445108156872315e-01
1.774126134456659429e+03 9.692269472322288948e+02 5.175033867839163859e-01
1.774128874276516399e+03 9.693919323705475790e+02 5.167670599328373360e-01
1.774131614096373141e+03 9.695569320127335686e+02 5.160355131242850835e-01
1.774134353916230111e+03 9.697219459651577154e+02 5.153087293420272053e-01
1.774137093736086854e+03 9.698869740347746529e+02 5.145866916916410627e-01
1.774139833555943596e+03 9.700520160292139735e+02 5.138693833994883997e-01
1.774142573375800566e+03 9.702170717567344127e+02 5.131567878122985649e-01
1.774145313195657309e+03 9.703821410261778055e+02 5.124488883967508457e-01
1.774148053015514279e+03 9.705472236470606049e+02 5.117456687384709380e-01
1.774150792835371021e+03 9.707123194294596260e+02 5.110471125419165928e-01
1.774153532655227991e+03 9.708774281841167522e+02 5.103532036293291219e-01
1.774156272475084734e+03 9.710425497223253615e+02 5.096639259406210432e-01
1.774159012294941704e+03 9.712076838560342367e+02 5.089792635323436842e-01
1.774161752114798446e+03 9.713728303977345604e+02 5.082992005775764932e-01
1.774164491934655189e+03 9.715379891605450666e+02 5.076237213649980040e-01
1.774167231754512159e+03 9.717031599581225692e+02 5.069528102987262974e-01
1.774169971574368901e+03 9.718683426047042531e+02 5.062864518974701245e-01
1.774172711394225871e+03 9.720335369151664509e+02 5.056246307937547479e-01
1.774175451214082614e+03 9.721987427049045891e+02 5.049673317338567724e-01
1.774178191033939584e+03 9.723639597899372120e+02 5.043145395768230399e-01
1.774180930853796326e+03 9.725291879867928628e+02 5.036662392943694888e-01
1.774183670673653296e+03 9.726944271126150170e+02 5.030224159699138164e-01
1.774186410493510039e+03 9.728596769850474857e+02 5.023830547984773354e-01
1.774189150313367008e+03 9.730249374223405994e+02 5.017481410857318469e-01
1.774191890133223751e+03 9.731902082432363841e+02 5.011176602479028297e-01
1.774194629953080494e+03 9.733554892670606478e+02 5.004915978108835928e-01
1.774197369772937463e+03 9.735207803136775055e+02 4.998699394098810589e-01
1.774200109592794206e+03 9.736860812034434502e+02 4.992526707890609372e-01
1.774202849412651176e+03 9.738513917572997798e+02 4.986397778006822490e-01
1.774205589232507918e+03 9.740167117966578871e+02 4.980312464050063448e-01
1.774208329052364888e+03 9.741820411435053302e+02 4.974270626693935160e-01
1.774211068872221631e+03 9.743473796202915764e+02 4.968272127682140105e-01
1.774213808692078601e+03 9.745127270500335044e+02 4.962316829819580222e-01
1.774216548511935343e+03 9.746780832562014893e+02 4.956404596971492604e-01
1.774219288331792086e+03 9.748434480628114898e+02 4.950535294055170565e-01
1.774222028151649056e+03 9.750088212943793451e+02 4.944708787036689590e-01
1.774224767971505798e+03 9.751742027758757558e+02 4.938924942927613859e-01
1.774227507791362768e+03 9.753395923328181425e+02 4.933183629776924928e-01
1.774230247611219511e+03 9.755049897911566177e+02 4.927484716670207932e-01
1.774232987431076481e+03 9.756703949773800559e+02 4.921828073721223884e-01
1.774235727250933223e+03 9.758358077184017247e+02 4.916213572071115312e-01
1.774238467070790193e+03 9.760012278416654681e+02 4.910641083880110114e-01
1.774241206890646936e+03 9.761666551750317922e+02 4.905110482326748289e-01
1.774243946710503678e+03 9.763320895468696108e+02 4.899621641600171995e-01
1.774246686530360648e+03 9.764975307860115663e+02 4.894174436897099634e-01
1.774249426350217391e+03 9.766629787217083276e+02 4.888768744418778289e-01
1.774252166170074361e+03 9.768284331837212449e+02 4.883404441363476400e-01
1.774254905989931103e+03 9.769938940022002498e+02 4.878081405921028679e-01
1.774257645809788073e+03 9.771593610077625272e+02 4.872799517255518298e-01
1.774260385629644816e+03 9.773248340314481766e+02 4.867558655532306378e-01
1.774263125449501786e+03 9.774903129047925177e+02 4.862358701898100710e-01
1.774265865269358528e+03 9.776557974597118346e+02 4.857199538478621514e-01
1.774268605089215271e+03 9.778212875285944392e+02 4.852081048371424399e-01
1.774271344909072241e+03 9.779867829442566745e+02 4.847003115643093718e-01
1.774274084728928983e+03 9.781522835398970983e+02 4.841965625326413170e-01
1.774276824548785953e+03 9.783177891491887976e+02 4.836968463413381381e-01
1.774279564368642696e+03 9.784832996061663835e+02 4.832011516854546884e-01
1.774282304188499666e+03 9.786488147453311512e+02 4.827094673551716175e-01
1.774285044008356408e+03 9.788143344015380762e+02 4.822217822357306449e-01
1.774287783828213378e+03 9.789798584101015422e+02 4.817380853067176338e-01
1.774290523648070121e+03 9.791453866066816545e+02 4.812583656419994194e-01
1.774293263467927090e+03 9.793109188273908785e+02 4.807826124090191500e-01
1.774296003287783833e+03 9.794764549086795569e+02 4.803108148687345036e-01
1.774298743107640576e+03 9.796419946874290190e+02 4.798429623749639883e-01
1.774301482927497545e+03 9.798075380009066748e+02 4.793790443741333673e-01
1.774304222747354288e+03 9.799730846867204264e+02 4.789190504050198083e-01
1.774306962567211258e+03 9.801386345829117772e+02 4.784629700981165579e-01
1.774309702387068000e+03 9.803041875278422594e+02 4.780107931755752659e-01
1.774312442206924970e+03 9.804697433602991623e+02 4.775625094505431822e-01
1.774315182026781713e+03 9.806353019193825276e+02 4.771181088271067017e-01
1.774317921846638683e+03 9.808008630446109919e+02 4.766775812996408845e-01
1.774320661666495425e+03 9.809664265758086685e+02 4.762409169527542230e-01
1.774323401486352168e+03 9.811319923531973473e+02 4.758081059606854568e-01
1.774326141306209138e+03 9.812975602173520429e+02 4.753791385870713704e-01
1.774328881126065880e+03 9.814631300091557478e+02 4.749540051847119804e-01
1.774331620945922850e+03 9.816287015698926552e+02 4.745326961949853373e-01
1.774334360765779593e+03 9.817942747411339042e+02 4.741152021477963441e-01
1.774337100585636563e+03 9.819598493648447857e+02 4.737015136609665777e-01
1.774339840405493305e+03 9.821254252832708289e+02 4.732916214401844401e-01
1.774342580225350275e+03 9.822910023390439846e+02 4.728855162784066368e-01
1.774345320045207018e+03 9.824565803750572286e+02 4.724831890546308810e-01
1.774348059865063760e+03 9.826221592345432327e+02 4.720846307327911107e-01
1.774350799684920730e+03 9.827877387610878941e+02 4.716898323654698522e-01
1.774353539504777473e+03 9.829533187985524592e+02 4.712987850915322796e-01
1.774356279324634443e+03 9.831188991911668609e+02 4.709114801354923330e-01
1.774359019144491185e+03 9.832844797834164865e+02 4.705279088074645344e-01
1.774361758964348155e+03 9.834500604201482474e+02 4.701480625026024374e-01
1.774364498784204898e+03 9.836156409464576882e+02 4.697719327010513868e-01
1.774367238604061868e+03 9.837812212077950562e+02 4.693995109673981814e-01
1.774369978423918610e+03 9.839468010498522972e+02 4.690307889506247774e-01
1.774372718243775580e+03 9.841123803186693522e+02 4.686657583835688867e-01
1.774375458063632323e+03 9.842779588605208119e+02 4.683044110828789575e-01
1.774378197883489065e+03 9.844435365220086851e+02 4.679467389485149065e-01
1.774380937703346035e+03 9.846091131500182883e+02 4.675927339635567725e-01
1.774383677523202778e+03 9.847746885916726569e+02 4.672423881940108714e-01
1.774386417343059748e+03 9.849402626944264512e+02 4.668956937883271263e-01
1.774389157162916490e+03 9.851058353059519277e+02 4.665526429773571571e-01
1.774391896982773460e+03 9.852714062742458054e+02 4.662132280738521262e-01
1.774394636802630203e+03 9.854369754475160335e+02 4.658774414724216051e-01
1.774397376622487172e+03 9.856025426742883155e+02 4.655452756490425226e-01
1.774400116442343915e+03 9.857681078032927644e+02 4.652167231610188636e-01
1.774402856262200658e+03 9.859336706835571249e+02 4.648917766465279766e-01
1.774405596082057627e+03 9.860992311643620951e+02 4.645704288244472124e-01
1.774408335901914370e+03 9.862647890951964200e+02 4.642526724941784533e-01
1.774411075721771340e+03 9.864303443258505695e+02 4.639385005352104074e-01
1.774413815541628082e+03 9.865958967063027103e+02 4.636279059070813613e-01
1.774416555361485052e+03 9.867614460868263677e+02 4.633208816489244875e-01
1.774419295181341795e+03 9.869269923178761701e+02 4.630174208794314294e-01
1.774422035001198765e+03 9.870925352501952830e+02 4.627175167964083236e-01
1.774424774821055507e+03 9.872580747347020633e+02 4.624211626767399941e-01
1.774427514640912250e+03 9.874236106225830554e+02 4.621283518759808362e-01
1.774430254460769220e+03 9.875891427652481980e+02 4.618390778281990516e-01
1.774432994280625962e+03 9.877546710142871689e+02 4.615533340458188305e-01
1.774435734100482932e+03 9.879201952215449865e+02 4.612711141174216656e-01
1.774438473920339675e+03 9.880857152390117335e+02 4.609924117085816286e-01
1.774441213740196645e+03 9.882512309189689859e+02 4.607172205644553542e-01
1.774443953560053387e+03 9.884167421138490681e+02 4.604455345076456929e-01
1.774446693379910357e+03 9.885822486763433972e+02 4.601773474377888751e-01
1.774449433199767100e+03 9.887477504592892501e+02 4.599126533315197607e-01
1.774452173019624070e+03 9.889132473157766299e+02 4.596514462420813185e-01
1.774454912839480812e+03 9.890787390990350332e+02 4.593937202992909308e-01
1.774457652659337555e+03 9.892442256625266737e+02 4.591394697091806254e-01
1.774460392479194525e+03 9.894097068599019167e+02 4.588886887538591308e-01
1.774463132299051267e+03 9.895751825449550552e+02 4.586413717913712662e-01
1.774465872118908237e+03 9.897406525717173054e+02 4.583975132553538834e-01
1.774468611938764980e+03 9.899061167943436885e+02 4.581571076550034483e-01
1.774471351758621950e+03 9.900715750672201239e+02 4.579201495747203809e-01
1.774474091578478692e+03 9.902370272448499691e+02 4.576866336740774699e-01
1.774476831398335662e+03 9.904024731819609997e+02 4.574565546874737043e-01
1.774479571218192405e+03 9.905679127333925180e+02 4.572299074241035211e-01
1.774482311038049147e+03 9.907333457541885764e+02 4.570066867676387812e-01
1.774485050857906117e+03 9.908987720995530708e+02 4.567868876761065344e-01
1.774487790677762860e+03 9.910641916248059715e+02 4.565705051817643412e-01
1.774490530497619829e+03 9.912296041854762052e+02 4.563575343907974036e-01
1.774493270317476572e+03 9.913950096371889913e+02 4.561479704832893667e-01
1.774496010137333542e+03 9.915604078357721392e+02 4.559418087129100128e-01
1.774498749957190284e+03 9.917257986371434981e+02 4.557390444068868951e-01
1.774501489777047254e+03 9.918911818974177095e+02 4.555396729657025801e-01
1.774504229596903997e+03 9.920565574727932017e+02 4.553436898630668361e-01
1.774506969416760739e+03 9.922219252196454136e+02 4.551510906456394667e-01
1.774509709236617709e+03 9.923872849944823429e+02 4.549618709329236732e-01
1.774512449056474452e+03 9.925526366539006631e+02 4.547760264171565869e-01
1.774515188876331422e+03 9.927179800546786055e+02 4.545935528630474787e-01
1.774517928696188164e+03 9.928833150536629546e+02 4.544144461077507802e-01
1.774520668516045134e+03 9.930486415078762548e+02 4.542387020605976877e-01
1.774523408335901877e+03 9.932139592744052834e+02 4.540663167030556946e-01
1.774526148155758847e+03 9.933792682104805181e+02 4.538972860862720005e-01
1.774528887975615589e+03 9.935445681733958736e+02 4.537316063334271288e-01
1.774531627795472559e+03 9.937098590206205699e+02 4.535692736407507253e-01
1.774534367615329302e+03 9.938751406096739629e+02 4.534102842760118213e-01
1.774537107435186044e+03 9.940404127982188811e+02 4.532546345782884067e-01
1.774539847255043014e+03 9.942056754440172881e+02 4.531023209578763367e-01
1.774542587074899757e+03 9.943709284048862855e+02 4.529533398961954616e-01
1.774545326894756727e+03 9.945361715387908816e+02 4.528076879455739112e-01
1.774548066714613469e+03 9.947014047037314413e+02 4.526653617292211718e-01
1.774550806534470439e+03 9.948666277578503241e+02 4.525263579410083725e-01
1.774553546354327182e+03 9.950318405593196758e+02 4.523906733454416962e-01
1.774556286174184152e+03 9.951970429664471567e+02 4.522583047774517695e-01
1.774559025994040894e+03 9.953622348375644151e+02 4.521292491423675730e-01
1.774561765813897637e+03 9.955274160311190599e+02 4.520035034157251497e-01
1.774564505633754607e+03 9.956925864056313458e+02 4.518810646431904998e-01
1.774567245453611349e+03 9.958577458196498355e+02 4.517619299404798672e-01
1.774569985273468319e+03 9.960228941318439411e+02 4.516460964931826028e-01
1.774572725093325062e+03 9.961880312008921692e+02 4.515335615567361849e-01
1.774575464913182032e+03 9.963531568855881915e+02 4.514243224562473622e-01
1.774578204733038774e+03 9.965182710447284080e+02 4.513183765864673958e-01
1.774580944552895744e+03 9.966833735372184719e+02 4.512157214116222503e-01
1.774583684372752487e+03 9.968484642219610805e+02 4.511163544653884472e-01
1.774586424192609229e+03 9.970135429579488573e+02 4.510202733507400197e-01
1.774589164012466199e+03 9.971786096042199006e+02 4.509274757398852307e-01
1.774591903832322942e+03 9.973436640198143550e+02 4.508379593742010139e-01
1.774594643652179911e+03 9.975087060638669527e+02 4.507517220640940292e-01
1.774597383472036654e+03 9.976737355954944633e+02 4.506687616889771264e-01
1.774600123291893624e+03 9.978387524739025594e+02 4.505890761971314551e-01
1.774602863111750366e+03 9.980037565582734942e+02 4.505126636056832612e-01
1.774605602931607336e+03 9.981687477078722850e+02 4.504395220004747125e-01
1.774608342751464079e+03 9.983337257819342767e+02 4.503696495360411389e-01
1.774611082571321049e+03 9.984986906397722350e+02 4.503030444354911843e-01
1.774613822391177791e+03 9.986636421406643649e+02 4.502397049903976711e-01
1.774616562211034534e+03 9.988285801439207034e+02 4.501796295585960284e-01
1.774619302030891504e+03 9.989935045088782317e+02 4.501228165672045978e-01
1.774622041850748246e+03 9.991584150948499428e+02 4.500692645125358160e-01
1.774624781670605216e+03 9.993233117612110163e+02 4.500189719591148330e-01
1.774627521490461959e+03 9.994881943672862690e+02 4.499719375396553089e-01
1.774630261310318929e+03 9.996530627724565647e+02 4.499281599549685984e-01
1.774633001130175671e+03 9.998179168360469475e+02 4.498876379739397691e-01
1.774635740950032641e+03 9.999827564174325971e+02 4.498503704334454456e-01
1.774638480769889384e+03 1.000147581375926620e+03 4.498163562383302727e-01
1.774641220589746126e+03 1.000312391570873046e+03 4.497855943613357499e-01
1.774643960409603096e+03 1.000477186861602718e+03 4.497580838430647043e-01
1.774646700229459839e+03 1.000641967107389405e+03 4.497338237919429327e-01
1.774649440049316809e+03 1.000806732167542577e+03 4.497128133841620801e-01
1.774652179869173551e+03 1.000971481901295078e+03 4.496950518636561589e-01
1.774654919689030521e+03 1.001136216167909424e+03 4.496805385420504231e-01
1.774657659508887264e+03 1.001300934826565936e+03 4.496692727986380533e-01
1.774660399328744234e+03 1.001465637736468580e+03 4.496612540803378022e-01
1.774663139148600976e+03 1.001630324756733330e+03 4.496564819016707348e-01
1.774665878968457719e+03 1.001794995746480367e+03 4.496549558447267003e-01
1.774668618788314689e+03 1.001959650564790650e+03 4.496566755591412945e-01
1.774671358608171431e+03 1.002124289070661234e+03 4.496616407620704914e-01
1.774674098428028401e+03 1.002288911123099069e+03 4.496698512381706037e-01
1.774676838247885144e+03 1.002453516581007875e+03 4.496813068395755231e-01
1.774679578067742113e+03 1.002618105303294669e+03 4.496960074858852296e-01
1.774682317887598856e+03 1.002782677148758125e+03 4.497139531641429211e-01
1.774685057707455826e+03 1.002947231976194075e+03 4.497351439288322372e-01
1.774687797527312568e+03 1.003111769644283982e+03 4.497595799018550555e-01
1.774690537347169311e+03 1.003276290011687252e+03 4.497872612725344887e-01
1.774693277167026281e+03 1.003440792936997582e+03 4.498181882976052814e-01
1.774696016986883023e+03 1.003605278278698734e+03 4.498523613012008204e-01
1.774698756806739993e+03 1.003769745895257529e+03 4.498897806748702877e-01
1.774701496626596736e+03 1.003934195645011414e+03 4.499304468775569554e-01
1.774704236446453706e+03 1.004098627386274643e+03 4.499743604354383697e-01
1.774706976266310448e+03 1.004263040977202195e+03 4.500215219402794453e-01
1.774709716086167418e+03 1.004427436275937225e+03 4.500719320524212974e-01
1.774712455906024161e+03 1.004591813140484874e+03 4.501255915000451080e-01
1.774715195725881131e+03 1.004756171428814810e+03 4.501825010787569026e-01
1.774717935545737873e+03 1.004920510998749705e+03 4.502426616515639024e-01
1.774720675365594616e+03 1.005084831708057436e+03 4.503060741489216534e-01
1.774723415185451586e+03 1.005249133414407311e+03 4.503727395687374679e-01
1.774726155005308328e+03 1.005413415975326075e+03 4.504426589763716460e-01
1.774728894825165298e+03 1.005577679248290565e+03 4.505158335046978157e-01
1.774731634645022041e+03 1.005741923090615387e+03 4.505922643540797301e-01
1.774734374464879011e+03 1.005906147359559441e+03 4.506719527924451518e-01
1.774737114284735753e+03 1.006070351912213482e+03 4.507549001552628720e-01
1.774739854104592723e+03 1.006234536605606309e+03 4.508411078456252552e-01
1.774742593924449466e+03 1.006398701296592776e+03 4.509305773342250911e-01
1.774745333744306208e+03 1.006562845841946341e+03 4.510233101594393612e-01
1.774748073564163178e+03 1.006726970098314723e+03 4.511193079273451145e-01
1.774750813384019921e+03 1.006891073922176588e+03 4.512185723117330127e-01
1.774753553203876891e+03 1.007055157169933750e+03 4.513211050542044189e-01
1.774756293023733633e+03 1.007219219697798849e+03 4.514269079641485827e-01
1.774759032843590603e+03 1.007383261361901759e+03 4.515359829188558272e-01
1.774761772663447346e+03 1.007547282018177611e+03 4.516483318634945121e-01
1.774764512483304316e+03 1.007711281522472177e+03 4.517639568112331583e-01
1.774767252303161058e+03 1.007875259730430685e+03 4.518828598432175214e-01
1.774769992123017801e+03 1.008039216497589564e+03 4.520050431086911069e-01
1.774772731942874771e+03 1.008203151679332677e+03 4.521305088250238136e-01
1.774775471762731513e+03 1.008367065130847891e+03 4.522592592777378018e-01
1.774778211582588483e+03 1.008530956707218479e+03 4.523912968206416640e-01
1.774780951402445226e+03 1.008694826263312052e+03 4.525266238758078874e-01
1.774783691222302195e+03 1.008858673653885830e+03 4.526652429337255090e-01
1.774786431042158938e+03 1.009022498733475231e+03 4.528071565532775233e-01
1.774789170862015908e+03 1.009186301356499143e+03 4.529523673619026414e-01
1.774791910681872650e+03 1.009350081377148285e+03 4.531008780555724758e-01
1.774794650501729620e+03 1.009513838649483660e+03 4.532526913984083472e-01
1.774797390321586363e+03 1.009677573027300696e+03 4.534078102207180216e-01
1.774800130141443105e+03 1.009841284364280568e+03 4.535662374238897954e-01
1.774802869961300075e+03 1.010004972513923576e+03 4.537279759785819988e-01
1.774805609781156818e+03 1.010168637329499916e+03 4.538930289243611194e-01
1.774808349601013788e+03 1.010332278664141768e+03 4.540613993698806028e-01
1.774811089420870530e+03 1.010495896370731430e+03 4.542330904928578161e-01
1.774813829240727500e+03 1.010659490302006475e+03 4.544081055402747205e-01
1.774816569060584243e+03 1.010823060310448909e+03 4.545864478283547783e-01
1.774819308880441213e+03 1.010986606248389762e+03 4.547681207427725081e-01
1.774822048700297955e+03 1.011150127967897902e+03 4.549531277386305028e-01
1.774824788520154698e+03 1.011313625320872006e+03 4.551414723406622675e-01
1.774827528340011668e+03 1.011477098158996228e+03 4.553331581432880082e-01
1.774830268159868410e+03 1.011640546333696761e+03 4.555281888106682553e-01
1.774833007979725380e+03 1.011803969696233480e+03 4.557265680769201910e-01
1.774835747799582123e+03 1.011967368097588405e+03 4.559282997460952225e-01
1.774838487619439093e+03 1.012130741388571096e+03 4.561333876924197894e-01
1.774841227439295835e+03 1.012294089419706779e+03 4.563418358602727709e-01
1.774843967259152805e+03 1.012457412041341740e+03 4.565536482644353411e-01
1.774846707079009548e+03 1.012620709103532135e+03 4.567688289900685428e-01
1.774849446898866290e+03 1.012783980456134827e+03 4.569873821929541502e-01
1.774852186718723260e+03 1.012947225948764299e+03 4.572093120995635029e-01
1.774854926538580003e+03 1.013110445430748655e+03 4.574346230071238972e-01
1.774857666358436973e+03 1.013273638751221029e+03 4.576633192838736597e-01
1.774860406178293715e+03 1.013436805759008166e+03 4.578954053690398873e-01
1.774863145998150685e+03 1.013599946302735589e+03 4.581308857731201667e-01
1.774865885818007428e+03 1.013763060230716178e+03 4.583697650778606469e-01
1.774868625637864398e+03 1.013926147391054883e+03 4.586120479365470293e-01
1.774871365457721140e+03 1.014089207631537761e+03 4.588577390739826400e-01
1.774874105277578110e+03 1.014252240799736228e+03 4.591068432867886351e-01
1.774876845097434853e+03 1.014415246742896670e+03 4.593593654433823503e-01
1.774879584917291595e+03 1.014578225308030710e+03 4.596153104842652382e-01
1.774882324737148565e+03 1.014741176341872233e+03 4.598746834221085211e-01
1.774885064557005308e+03 1.014904099690833277e+03 4.601374893418357370e-01
1.774887804376862277e+03 1.015066995201095324e+03 4.604037334009253857e-01
1.774890544196719020e+03 1.015229862718497998e+03 4.606734208293898347e-01
1.774893284016575990e+03 1.015392702088643887e+03 4.609465569301078314e-01
1.774896023836432732e+03 1.015555513156787129e+03 4.612231470788035192e-01
1.774898763656289702e+03 1.015718295767938230e+03 4.615031967243887756e-01
1.774901503476146445e+03 1.015881049766752540e+03 4.617867113889422281e-01
1.774904243296003187e+03 1.016043774997621881e+03 4.620736966680368818e-01
1.774906983115860157e+03 1.016206471304630213e+03 4.623641582308394282e-01
1.774909722935716900e+03 1.016369138531510202e+03 4.626581018202069462e-01
1.774912462755573870e+03 1.016531776521734287e+03 4.629555332530293499e-01
1.774915202575430612e+03 1.016694385118403034e+03 4.632564584202090163e-01
1.774917942395287582e+03 1.016856964164350302e+03 4.635608832870362628e-01
1.774920682215144325e+03 1.017019513502031600e+03 4.638688138931694183e-01
1.774923422035001295e+03 1.017182032973628679e+03 4.641802563530197379e-01
1.774926161854858037e+03 1.017344522420872522e+03 4.644952168512964108e-01
1.774928901674714780e+03 1.017506981685077790e+03 4.648137016395608168e-01
1.774931641494571750e+03 1.017669410607373607e+03 4.651357170548425790e-01
1.774934381314428492e+03 1.017831809028514613e+03 4.654612695100126540e-01
1.774937121134285462e+03 1.017994176788963614e+03 4.657903654935428572e-01
1.774939860954142205e+03 1.018156513728779373e+03 4.661230115694833254e-01
1.774942600773999175e+03 1.018318819687721657e+03 4.664592143778771849e-01
1.774945340593855917e+03 1.018481094505139595e+03 4.667989806347379589e-01
1.774948080413712887e+03 1.018643338020075930e+03 4.671423171324737833e-01
1.774950820233569630e+03 1.018805550071155949e+03 4.674892307398650915e-01
1.774953560053426600e+03 1.018967730496691388e+03 4.678397284024984892e-01
1.774956299873283342e+03 1.019129879134569819e+03 4.681938171427446060e-01
1.774959039693140085e+03 1.019291995822344461e+03 4.685515040601718750e-01
1.774961779512997055e+03 1.019454080397190751e+03 4.689127963316735426e-01
1.774964519332853797e+03 1.019616132695862575e+03 4.692777012115925128e-01
1.774967259152710767e+03 1.019778152554782309e+03 4.696462260321498938e-01
1.774969998972567510e+03 1.019940139809930315e+03 4.700183782034235702e-01
1.774972738792424479e+03 1.020102094296948394e+03 4.703941652138162732e-01
1.774975478612281222e+03 1.020264015851028716e+03 4.707735946300339314e-01
1.774978218432138192e+03 1.020425904307017845e+03 4.711566740975637879e-01
1.774980958251994934e+03 1.020587759499305548e+03 4.715434113406533068e-01
1.774983698071851677e+03 1.020749581261915409e+03 4.719338141627651417e-01
1.774986437891708647e+03 1.020911369428460489e+03 4.723278904467191897e-01
1.774989177711565389e+03 1.021073123832099668e+03 4.727256481548318678e-01
1.774991917531422359e+03 1.021234844305627689e+03 4.731270953293864601e-01
1.774994657351279102e+03 1.021396530681364425e+03 4.735322400926130215e-01
1.774997397171136072e+03 1.021558182791258332e+03 4.739410906472011353e-01
1.775000136990992814e+03 1.021719800466775382e+03 4.743536552762796510e-01
1.775002876810849784e+03 1.021881383539002854e+03 4.747699423439399324e-01
1.775005616630706527e+03 1.022042931838537925e+03 4.751899602952155410e-01
1.775008356450563269e+03 1.022204445195578160e+03 4.756137176565805036e-01
1.775011096270420239e+03 1.022365923439877406e+03 4.760412230361061869e-01
1.775013836090276982e+03 1.022527366400701908e+03 4.764724851236156189e-01
1.775016575910133952e+03 1.022688773906919891e+03 4.769075126911970219e-01
1.775019315729990694e+03 1.022850145786891176e+03 4.773463145931851614e-01
1.775022055549847664e+03 1.023011481868570399e+03 4.777888997667200099e-01
1.775024795369704407e+03 1.023172781979395609e+03 4.782352772317280953e-01
1.775027535189561377e+03 1.023334045946392052e+03 4.786854560914918233e-01
1.775030275009418119e+03 1.023495273596060997e+03 4.791394455326310475e-01
1.775033014829275089e+03 1.023656464754482954e+03 4.795972548256831614e-01
1.775035754649131832e+03 1.023817619247206949e+03 4.800588933250847790e-01
1.775038494468988574e+03 1.023978736899340106e+03 4.805243704697233498e-01
1.775041234288845544e+03 1.024139817535503653e+03 4.809936957831137949e-01
1.775043974108702287e+03 1.024300860979788467e+03 4.814668788735718130e-01
1.775046713928559257e+03 1.024461867055846142e+03 4.819439294347819258e-01
1.775049453748415999e+03 1.024622835586776318e+03 4.824248572457807693e-01
1.775052193568272969e+03 1.024783766395230714e+03 4.829096721715737117e-01
1.775054933388129712e+03 1.024944659303302160e+03 4.833983841631187550e-01
1.775057673207986682e+03 1.025105514132501639e+03 4.838910032523283111e-01
1.775060413027843424e+03 1.025266330703706672e+03 4.843875395546545781e-01
1.775063152847700167e+03 1.025427108837475544e+03 4.848880032798605910e-01
1.775065892667557137e+03 1.025587848353844947e+03 4.853924047250290363e-01
1.775068632487413879e+03 1.025748549072283822e+03 4.859007542747006414e-01
1.775071372307270849e+03 1.025909210811782714e+03 4.864130624014845750e-01
1.775074112127127592e+03 1.026069833390743042e+03 4.869293396660404616e-01
1.775076851946984561e+03 1.026230416627079876e+03 4.874495967177411293e-01
1.775079591766841304e+03 1.026390960338110972e+03 4.879738442946549015e-01
1.775082331586698274e+03 1.026551464340658868e+03 4.885020932242190028e-01
1.775085071406555016e+03 1.026711928450940604e+03 4.890343544232225725e-01
1.775087811226411759e+03 1.026872352484656176e+03 4.895706388984462087e-01
1.775090551046268729e+03 1.027032736256945327e+03 4.901109577468689138e-01
1.775093290866125471e+03 1.027193079582342079e+03 4.906553221558710987e-01
1.775096030685982441e+03 1.027353382274864771e+03 4.912037434038920569e-01
1.775098770505839184e+03 1.027513644147904643e+03 4.917562328604136446e-01
1.775101510325696154e+03 1.027673865014328157e+03 4.923128019866727101e-01
1.775104250145552896e+03 1.027834044686366724e+03 4.928734623356451072e-01
1.775106989965409866e+03 1.027994182975717877e+03 4.934382255527695604e-01
1.775109729785266609e+03 1.028154279693435001e+03 4.940071033759322328e-01
1.775112469605123351e+03 1.028314334650016917e+03 4.945801076361540094e-01
1.775115209424980321e+03 1.028474347655361498e+03 4.951572502578141521e-01
1.775117949244837064e+03 1.028634318518723603e+03 4.957385432588711782e-01
1.775120689064694034e+03 1.028794247048802617e+03 4.963239987515676299e-01
1.775123428884550776e+03 1.028954133053631722e+03 4.969136289424161967e-01
1.775126168704407746e+03 1.029113976340679528e+03 4.975074461329632713e-01
1.775128908524264489e+03 1.029273776716740485e+03 4.981054627197753493e-01
1.775131648344121459e+03 1.029433533988035379e+03 4.987076911952141312e-01
1.775134388163978201e+03 1.029593247960100825e+03 4.993141441474238107e-01
1.775137127983835171e+03 1.029752918437891822e+03 4.999248342611176121e-01
1.775139867803691914e+03 1.029912545225669874e+03 5.005397743175654668e-01
1.775142607623548656e+03 1.030072128127092355e+03 5.011589771953411931e-01
1.775145347443405626e+03 1.030231666945167035e+03 5.017824558705682447e-01
1.775148087263262369e+03 1.030391161482208645e+03 5.024102234171623493e-01
1.775150827083119339e+03 1.030550611539926877e+03 5.030422930075971744e-01
1.775153566902976081e+03 1.030710016919315194e+03 5.036786779128934466e-01
1.775156306722833051e+03 1.030869377420752926e+03 5.043193915034471786e-01
1.775159046542689794e+03 1.031028692843893623e+03 5.049644472490192326e-01
1.775161786362546763e+03 1.031187962987768060e+03 5.056138587195759815e-01
1.775164526182403506e+03 1.031347187650671231e+03 5.062676395852795386e-01
1.775167266002260249e+03 1.031506366630252387e+03 5.069258036172855642e-01
1.775170005822117218e+03 1.031665499723469338e+03 5.075883646880077205e-01
1.775172745641973961e+03 1.031824586726544794e+03 5.082553367713800174e-01
1.775175485461830931e+03 1.031983627435053222e+03 5.089267339436730486e-01
1.775178225281687673e+03 1.032142621643811481e+03 5.096025703834858867e-01
1.775180965101544643e+03 1.032301569146978181e+03 5.102828603726300427e-01
1.775183704921401386e+03 1.032460469737944777e+03 5.109676182961215840e-01
1.775186444741258356e+03 1.032619323209433333e+03 5.116568586430539911e-01
1.775189184561115098e+03 1.032778129353205259e+03 5.123505960040027896e-01
1.775191924380971841e+03 1.032936887960365993e+03 5.130488450749962626e-01
1.775194664200828811e+03 1.033095598821403883e+03 5.137516206589369805e-01
1.775197404020685553e+03 1.033254261726025106e+03 5.144589376642095813e-01
1.775200143840542523e+03 1.033412876463242355e+03 5.151708111055508521e-01
1.775202883660399266e+03 1.033571442821264554e+03 5.158872561040425131e-01
1.775205623480256236e+03 1.033729960587595542e+03 5.166082878880517981e-01
1.775208363300112978e+03 1.033888429548925387e+03 5.173339217932249046e-01
1.775211103119969948e+03 1.034046849491229523e+03 5.180641732634401198e-01
1.775213842939826691e+03 1.034205220199658697e+03 5.187990578508026029e-01
1.775216582759683661e+03 1.034363541458639247e+03 5.195385912166099462e-01
1.775219322579540403e+03 1.034521813051761683e+03 5.202827891313480668e-01
1.775222062399397146e+03 1.034680034761869138e+03 5.210316674756069188e-01
1.775224802219254116e+03 1.034838206371010983e+03 5.217852422403894685e-01
1.775227542039110858e+03 1.034996327660399174e+03 5.225435295274162284e-01
1.775230281858967828e+03 1.035154398410495105e+03 5.233065455500620633e-01
1.775233021678824571e+03 1.035312418400897968e+03 5.240743066333538591e-01
1.775235761498681541e+03 1.035470387410446165e+03 5.248468292149821579e-01
1.775238501318538283e+03 1.035628305217104980e+03 5.256241298452994926e-01
1.775241241138395253e+03 1.035786171598068222e+03 5.264062251883460108e-01
1.775243980958251996e+03 1.035943986329646123e+03 5.271931320218480321e-01
1.775246720778108738e+03 1.036101749187352652e+03 5.279848672381911578e-01
1.775249460597965708e+03 1.036259459945860726e+03 5.287814478447496747e-01
1.775252200417822451e+03 1.036417118378956729e+03 5.295828909642132931e-01
1.775254940237679421e+03 1.036574724259627601e+03 5.303892138355806862e-01
1.775257680057536163e+03 1.036732277359949421e+03 5.312004338141607107e-01
1.775260419877393133e+03 1.036889777451187683e+03 5.320165683726457706e-01
1.775263159697249876e+03 1.037047224303686562e+03 5.328376351011135936e-01
1.775265899517106845e+03 1.037204617686967367e+03 5.336636517081143616e-01
1.775268639336963588e+03 1.037361957369619631e+03 5.344946360206735969e-01
1.775271379156820331e+03 1.037519243119385692e+03 5.353306059853233378e-01
1.775274118976677300e+03 1.037676474703115900e+03 5.361715796684544122e-01
1.775276858796534043e+03 1.037833651886724738e+03 5.370175752566646032e-01
1.775279598616391013e+03 1.037990774435275398e+03 5.378686110578120294e-01
1.775282338436247755e+03 1.038147842112870194e+03 5.387247055010202512e-01
1.775285078256104725e+03 1.038304854682748328e+03 5.395858771378152507e-01
1.775287818075961468e+03 1.038461811907176980e+03 5.404521446421309827e-01
1.775290557895818438e+03 1.038618713547548850e+03 5.413235268114604537e-01
1.775293297715675180e+03 1.038775559364272112e+03 5.422000425668632717e-01
1.775296037535532150e+03 1.038932349116869091e+03 5.430817109541302701e-01
1.775298777355388893e+03 1.039089082563865531e+03 5.439685511437925003e-01
1.775301517175245635e+03 1.039245759462876549e+03 5.448605824322263480e-01
1.775304256995102605e+03 1.039402379570560925e+03 5.457578242420342285e-01
1.775306996814959348e+03 1.039558942642576312e+03 5.466602961224216184e-01
1.775309736634816318e+03 1.039715448433664051e+03 5.475680177503254864e-01
1.775312476454673060e+03 1.039871896697539569e+03 5.484810089304251735e-01
1.775315216274530030e+03 1.040028287186989701e+03 5.493992895963594192e-01
1.775317956094386773e+03 1.040184619653750588e+03 5.503228798107774322e-01
1.775320695914243743e+03 1.040340893848419455e+03 5.512517997671773085e-01
1.775323435734100485e+03 1.040497109520653339e+03 5.521860697889120484e-01
1.775326175553957228e+03 1.040653266419210922e+03 5.531257103305008416e-01
1.775328915373814198e+03 1.040809364291837483e+03 5.540707419782588961e-01
1.775331655193670940e+03 1.040965402885220101e+03 5.550211854506995612e-01
1.775334395013527910e+03 1.041121381945072017e+03 5.559770615997265963e-01
1.775337134833384653e+03 1.041277301216021897e+03 5.569383914106504907e-01
1.775339874653241623e+03 1.041433160441712062e+03 5.579051960034746571e-01
1.775342614473098365e+03 1.041588959364686843e+03 5.588774966329117522e-01
1.775345354292955335e+03 1.041744697726491950e+03 5.598553146896858568e-01
1.775348094112812078e+03 1.041900375267561913e+03 5.608386717005506839e-01
1.775350833932668820e+03 1.042055991727306264e+03 5.618275893295239243e-01
1.775353573752525790e+03 1.042211546844062013e+03 5.628220893783189016e-01
1.775356313572382533e+03 1.042367040355050221e+03 5.638221937867712308e-01
1.775359053392239503e+03 1.042522471996458307e+03 5.648279246340982551e-01
1.775361793212096245e+03 1.042677841503331365e+03 5.658393041389208067e-01
1.775364533031953215e+03 1.042833148609667205e+03 5.668563546606200099e-01
1.775367272851809958e+03 1.042988393048307216e+03 5.678790986993601519e-01
1.775370012671666927e+03 1.043143574551033225e+03 5.689075588974614739e-01
1.775372752491523670e+03 1.043298692848456085e+03 5.699417580394243732e-01
1.775375492311380640e+03 1.043453747670113444e+03 5.709817190533192921e-01
1.775378232131237382e+03 1.043608738744359016e+03 5.720274650108110315e-01
1.775380971951094125e+03 1.043763665798445345e+03 5.730790191284781399e-01
1.775383711770951095e+03 1.043918528558479693e+03 5.741364047682762095e-01
1.775386451590807837e+03 1.044073326749376520e+03 5.751996454379977308e-01
1.775389191410664807e+03 1.044228060094942066e+03 5.762687647926164614e-01
1.775391931230521550e+03 1.044382728317763394e+03 5.773437866343157365e-01
1.775394671050378520e+03 1.044537331139305252e+03 5.784247349139367556e-01
1.775397410870235262e+03 1.044691868279798427e+03 5.795116337310077803e-01
1.775400150690092232e+03 1.044846339458337297e+03 5.806045073352091856e-01
1.775402890509948975e+03 1.045000744392768183e+03 5.817033801264044346e-01
1.775405630329805717e+03 1.045155082799772799e+03 5.828082766560306327e-01
1.775408370149662687e+03 1.045309354394822776e+03 5.839192216275894687e-01
1.775411109969519430e+03 1.045463558892132824e+03 5.850362398971353795e-01
1.775413849789376400e+03 1.045617696004744403e+03 5.861593564746925278e-01
1.775416589609233142e+03 1.045771765444414768e+03 5.872885965242886641e-01
1.775419329429090112e+03 1.045925766921712011e+03 5.884239853654814612e-01
1.775422069248946855e+03 1.046079700145906600e+03 5.895655484733934859e-01
1.775424809068803825e+03 1.046233564825063922e+03 5.907133114802558538e-01
1.775427548888660567e+03 1.046387360665936740e+03 5.918673001754450880e-01
1.775430288708517310e+03 1.046541087374045674e+03 5.930275405069477257e-01
1.775433028528374280e+03 1.046694744653633279e+03 5.941940585818810128e-01
1.775435768348231022e+03 1.046848332207619023e+03 5.953668806670098235e-01
1.775438508168087992e+03 1.047001849737680004e+03 5.965460331902389113e-01
1.775441247987944735e+03 1.047155296944141810e+03 5.977315427406534321e-01
1.775443987807801705e+03 1.047308673526071971e+03 5.989234360701253257e-01
1.775446727627658447e+03 1.047461979181171273e+03 6.001217400933551716e-01
1.775449467447515417e+03 1.047615213605831968e+03 6.013264818892560815e-01
1.775452207267372160e+03 1.047768376494864242e+03 6.025376886998454751e-01
1.775454947087228902e+03 1.047921467541939592e+03 6.037553879343201535e-01
1.775457686907085872e+03 1.048074486439418479e+03 6.049796071687252308e-01
1.775460426726942615e+03 1.048227432878266200e+03 6.062103741462286921e-01
1.775463166546799584e+03 1.048380306548131784e+03 6.074477167786924703e-01
1.775465906366656327e+03 1.048533107137240449e+03 6.086916631467188532e-01
1.775468646186513297e+03 1.048685834332484774e+03 6.099422415013396881e-01
1.775471386006370039e+03 1.048838487819316924e+03 6.111994802640650093e-01
1.775474125826227009e+03 1.048991067281840515e+03 6.124634080285913385e-01
1.775476865646083752e+03 1.049143572402701238e+03 6.137340535608513115e-01
1.775479605465940722e+03 1.049296002863179865e+03 6.150114458007414076e-01
1.775482345285797464e+03 1.049448358343082873e+03 6.162956138621730195e-01
1.775485085105654207e+03 1.049600638520822031e+03 6.175865870347125863e-01
1.775487824925511177e+03 1.049752843073368467e+03 6.188843947841706772e-01
1.775490564745367919e+03 1.049904971676205832e+03 6.201890667531865242e-01
1.775493304565224889e+03 1.050057024003410106e+03 6.215006327628984639e-01
1.775496044385081632e+03 1.050208999727540686e+03 6.228191228129986712e-01
1.775498784204938602e+03 1.050360898519731563e+03 6.241445670835300552e-01
1.775501524024795344e+03 1.050512720049582413e+03 6.254769959349416597e-01
1.775504263844652314e+03 1.050664463985250904e+03 6.268164399099058759e-01
1.775507003664509057e+03 1.050816129993342201e+03 6.281629297333760631e-01
1.775509743484365799e+03 1.050967717738989450e+03 6.295164963143103920e-01
1.775512483304222769e+03 1.051119226885805801e+03 6.308771707462944578e-01
1.775515223124079512e+03 1.051270657095839169e+03 6.322449843081582310e-01
1.775517962943936482e+03 1.051422008029649760e+03 6.336199684657317643e-01
1.775520702763793224e+03 1.051573279346201844e+03 6.350021548719074760e-01
1.775523442583650194e+03 1.051724470702954250e+03 6.363915753685270849e-01
1.775526182403506937e+03 1.051875581755751227e+03 6.377882619864455593e-01
1.775528922223363907e+03 1.052026612158913622e+03 6.391922469474393687e-01
1.775531662043220649e+03 1.052177561565129054e+03 6.406035626642712089e-01
1.775534401863077392e+03 1.052328429625531271e+03 6.420222417425017758e-01
1.775537141682934362e+03 1.052479215989651948e+03 6.434483169811461289e-01
1.775539881502791104e+03 1.052629920305374526e+03 6.448818213733249483e-01
1.775542621322648074e+03 1.052780542219012204e+03 6.463227881081089476e-01
1.775545361142504817e+03 1.052931081375199255e+03 6.477712505705877089e-01
1.775548100962361787e+03 1.053081537416979700e+03 6.492272423438525397e-01
1.775550840782218529e+03 1.053231909985699758e+03 6.506907972090665293e-01
1.775553580602075499e+03 1.053382198721096756e+03 6.521619491474693886e-01
1.775556320421932242e+03 1.053532403261190666e+03 6.536407323404490599e-01
1.775559060241789211e+03 1.053682523242373463e+03 6.551271811715678739e-01
1.775561800061645954e+03 1.053832558299299308e+03 6.566213302266363794e-01
1.775564539881502697e+03 1.053982508064963440e+03 6.581232142956363607e-01
1.775567279701359666e+03 1.054132372170653753e+03 6.596328683734210552e-01
1.775570019521216409e+03 1.054282150245903495e+03 6.611503276604090429e-01
1.775572759341073379e+03 1.054431841918569262e+03 6.626756275645429017e-01
1.775575499160930121e+03 1.054581446814720721e+03 6.642088037013660351e-01
1.775578238980787091e+03 1.054730964558730648e+03 6.657498918961272105e-01
1.775580978800643834e+03 1.054880394773106900e+03 6.672989281793663130e-01
1.775583718620500804e+03 1.055029737078501284e+03 6.688559487826427619e-01
1.775586458440357546e+03 1.055178991093894183e+03 6.704209901616969836e-01
1.775589198260214289e+03 1.055328156436527252e+03 6.719940889872098033e-01
1.775591938080071259e+03 1.055477232721842483e+03 6.735752821444812577e-01
1.775594677899928001e+03 1.055626219563435370e+03 6.751646067341583457e-01
1.775597417719784971e+03 1.055775116573129708e+03 6.767621000742833903e-01
1.775600157539641714e+03 1.055923923360868912e+03 6.783677997003753068e-01
1.775602897359498684e+03 1.056072639534804466e+03 6.799817433676311751e-01
1.775605637179355426e+03 1.056221264701186328e+03 6.816039690510083959e-01
1.775608376999212396e+03 1.056369798464450241e+03 6.832345149474496893e-01
1.775611116819069139e+03 1.056518240427109504e+03 6.848734194759669158e-01
1.775613856638925881e+03 1.056666590189829549e+03 6.865207212797524994e-01
1.775616596458782851e+03 1.056814847351380649e+03 6.881764592269493663e-01
1.775619336278639594e+03 1.056963011508589943e+03 6.898406724114147792e-01
1.775622076098496564e+03 1.057111082256416012e+03 6.915134001548693954e-01
1.775624815918353306e+03 1.057259059187840421e+03 6.931946820069836424e-01
1.775627555738210276e+03 1.057406941893954581e+03 6.948845577476864266e-01
1.775630295558067019e+03 1.057554729963849923e+03 6.965830673872537293e-01
1.775633035377923989e+03 1.057702422984705208e+03 6.982902511686408520e-01
1.775635775197780731e+03 1.057850020541677395e+03 7.000061495675722334e-01
1.775638515017637701e+03 1.057997522217988262e+03 7.017308032948987861e-01
1.775641254837494444e+03 1.058144927594814362e+03 7.034642532966888240e-01
1.775643994657351186e+03 1.058292236251362056e+03 7.052065407564647170e-01
1.775646734477208156e+03 1.058439447764819533e+03 7.069577070960203491e-01
1.775649474297064899e+03 1.058586561710307478e+03 7.087177939762319134e-01
1.775652214116921868e+03 1.058733577660953870e+03 7.104868432993329819e-01
1.775654953936778611e+03 1.058880495187784618e+03 7.122648972090095398e-01
1.775657693756635581e+03 1.059027313859808601e+03 7.140519980928438093e-01
1.775660433576492323e+03 1.059174033243909662e+03 7.158481885824106161e-01
1.775663173396349293e+03 1.059320652904930739e+03 7.176535115557466371e-01
1.775665913216206036e+03 1.059467172405566089e+03 7.194680101374480996e-01
1.775668653036062778e+03 1.059613591306432909e+03 7.212917277010134631e-01
1.775671392855919748e+03 1.059759909166024272e+03 7.231247078697017328e-01
1.775674132675776491e+03 1.059906125540659104e+03 7.249669945173820018e-01
1.775676872495633461e+03 1.060052239984556536e+03 7.268186317709176558e-01
1.775679612315490203e+03 1.060198252049725625e+03 7.286796640102668476e-01
1.775682352135347173e+03 1.060344161286050166e+03 7.305501358710423387e-01
1.775685091955203916e+03 1.060489967241179556e+03 7.324300922446141948e-01
1.775687831775060886e+03 1.060635669460613144e+03 7.343195782806954952e-01
1.775690571594917628e+03 1.060781267487591549e+03 7.362186393874460277e-01
1.775693311414774371e+03 1.060926760863167601e+03 7.381273212339262146e-01
1.775696051234631341e+03 1.061072149126158365e+03 7.400456697509960602e-01
1.775698791054488083e+03 1.061217431813096255e+03 7.419737311322059936e-01
1.775701530874345053e+03 1.061362608458300201e+03 7.439115518362935386e-01
1.775704270694201796e+03 1.061507678593766514e+03 7.458591785872894508e-01
1.775707010514058766e+03 1.061652641749253235e+03 7.478166583771977960e-01
1.775709750333915508e+03 1.061797497452169409e+03 7.497840384661047519e-01
1.775712490153772478e+03 1.061942245227613057e+03 7.517613663600674068e-01
1.775715229973629221e+03 1.062086884598268625e+03 7.537486898151141146e-01
1.775717969793486191e+03 1.062231415084600258e+03 7.557460568987759419e-01
1.775720709613342933e+03 1.062375836204672169e+03 7.577535159525581321e-01
1.775723449433199676e+03 1.062520147474218447e+03 7.597711155938751126e-01
1.775726189253056646e+03 1.062664348406592580e+03 7.617989047169858585e-01
1.775728929072913388e+03 1.062808438512719249e+03 7.638369324939203731e-01
1.775731668892770358e+03 1.062952417301164132e+03 7.658852483771021458e-01
1.775734408712627101e+03 1.063096284278024768e+03 7.679439020994446308e-01
1.775737148532484071e+03 1.063240038947012181e+03 7.700129436771671054e-01
1.775739888352340813e+03 1.063383680809341968e+03 7.720924234098918149e-01
1.775742628172197783e+03 1.063527209363815928e+03 7.741823918834878082e-01
1.775745367992054526e+03 1.063670624106713149e+03 7.762828999701680832e-01
1.775748107811911268e+03 1.063813924531858447e+03 7.783939988311855407e-01
1.775750847631768238e+03 1.063957110130573710e+03 7.805157399178093147e-01
1.775753587451624981e+03 1.064100180391628101e+03 7.826481749722907777e-01
1.775756327271481950e+03 1.064243134801305814e+03 7.847913560306044589e-01
1.775759067091338693e+03 1.064385972843298987e+03 7.869453354225458552e-01
1.775761806911195663e+03 1.064528693998786594e+03 7.891101657746745213e-01
1.775764546731052405e+03 1.064671297746325763e+03 7.912859000104116580e-01
1.775767286550909375e+03 1.064813783561932269e+03 7.934725913530125130e-01
1.775770026370766118e+03 1.064956150918971389e+03 7.956702933256639687e-01
1.775772766190622860e+03 1.065098399288226119e+03 7.978790597543019558e-01
1.775775506010479830e+03 1.065240528137846695e+03 8.000989447686284173e-01
1.775778245830336573e+03 1.065382536933300798e+03 8.023300028031181697e-01
1.775780985650193543e+03 1.065524425137441085e+03 8.045722885998826124e-01
1.775783725470050285e+03 1.065666192210396503e+03 8.068258572087674274e-01
1.775786465289907255e+03 1.065807837609650733e+03 8.090907639904274529e-01
1.775789205109763998e+03 1.065949360789934190e+03 8.113670646164243827e-01
1.775791944929620968e+03 1.066090761203301554e+03 8.136548150723316164e-01
1.775794684749477710e+03 1.066232038299024225e+03 8.159540716578319586e-01
1.775797424569334453e+03 1.066373191523655578e+03 8.182648909896598211e-01
1.775800164389191423e+03 1.066514220320981394e+03 8.205873300026602646e-01
1.775802904209048165e+03 1.066655124131969842e+03 8.229214459508373825e-01
1.775805644028905135e+03 1.066795902394836276e+03 8.252672964103451303e-01
1.775808383848761878e+03 1.066936554544935916e+03 8.276249392795833604e-01
1.775811123668618848e+03 1.067077080014840249e+03 8.299944327824099188e-01
1.775813863488475590e+03 1.067217478234229020e+03 8.323758354682367910e-01
1.775816603308332560e+03 1.067357748629966636e+03 8.347692062152725079e-01
1.775819343128189303e+03 1.067497890625994387e+03 8.371746042306181801e-01
1.775822082948046273e+03 1.067637903643406162e+03 8.395920890535412129e-01
1.775824822767903015e+03 1.067777787100340902e+03 8.420217205555705631e-01
1.775827562587759758e+03 1.067917540412046264e+03 8.444635589435987022e-01
1.775830302407616728e+03 1.068057162990828601e+03 8.469176647609928388e-01
1.775833042227473470e+03 1.068196654246002026e+03 8.493840988886942611e-01
1.775835782047330440e+03 1.068336013583952308e+03 8.518629225483705936e-01
1.775838521867187183e+03 1.068475240408028412e+03 8.543541973025096103e-01
1.775841261687044152e+03 1.068614334119080922e+03 8.568579851007727122e-01
1.775844001506900895e+03 1.068753294113546872e+03 8.593743480086961650e-01
1.775846741326757865e+03 1.068892119786405146e+03 8.619033485869720401e-01
1.775849481146614607e+03 1.069030810528897746e+03 8.644450497637223840e-01
1.775852220966471350e+03 1.069169365729228275e+03 8.669995148170821508e-01
1.775854960786328320e+03 1.069307784772511468e+03 8.695668073763140882e-01
1.775857700606185062e+03 1.069446067040719981e+03 8.721469914229099674e-01
1.775860440426042032e+03 1.069584211912749879e+03 8.747401312938388740e-01
1.775863180245898775e+03 1.069722218764309446e+03 8.773462916815936152e-01
1.775865920065755745e+03 1.069860086967995812e+03 8.799655376376800398e-01
1.775868659885612487e+03 1.069997815893183997e+03 8.825979345726615577e-01
1.775871399705469457e+03 1.070135404906102849e+03 8.852435482596793248e-01
1.775874139525326200e+03 1.070272853369724771e+03 8.879024448344936538e-01
1.775876879345182942e+03 1.070410160643828704e+03 8.905746907988144612e-01
1.775879619165039912e+03 1.070547326084948054e+03 8.932603530214500154e-01
1.775882358984896655e+03 1.070684349046318857e+03 8.959594987394442489e-01
1.775885098804753625e+03 1.070821228877941849e+03 8.986721955614571655e-01
1.775887838624610367e+03 1.070957964926473323e+03 9.013985114677970367e-01
1.775890578444467337e+03 1.071094556535297443e+03 9.041385148140539396e-01
1.775893318264324080e+03 1.071231003044418458e+03 9.068922743311282897e-01
1.775896058084181050e+03 1.071367303790533015e+03 9.096598591288962421e-01
1.775898797904037792e+03 1.071503458106919879e+03 9.124413386962353378e-01
1.775901537723894762e+03 1.071639465323514514e+03 9.152367829047221015e-01
1.775904277543751505e+03 1.071775324766797894e+03 9.180462620086534686e-01
1.775907017363608247e+03 1.071911035759858578e+03 9.208698466485429890e-01
1.775909757183465217e+03 1.072046597622339505e+03 9.237076078523126510e-01
1.775912497003321960e+03 1.072182009670385469e+03 9.265596170364701623e-01
1.775915236823178930e+03 1.072317271216703602e+03 9.294259460096576664e-01
1.775917976643035672e+03 1.072452381570454236e+03 9.323066669726624012e-01
1.775920716462892642e+03 1.072587340037321610e+03 9.352018525222306478e-01
1.775923456282749385e+03 1.072722145919405193e+03 9.381115756510740589e-01
1.775926196102606355e+03 1.072856798515290166e+03 9.410359097517175808e-01
1.775928935922463097e+03 1.072991297119938963e+03 9.439749286165007858e-01
1.775931675742319840e+03 1.073125641024749712e+03 9.469287064412142962e-01
1.775934415562176810e+03 1.073259829517503022e+03 9.498973178263243611e-01
1.775937155382033552e+03 1.073393861882309920e+03 9.528808377781839978e-01
1.775939895201890522e+03 1.073527737399669604e+03 9.558793417127222636e-01
1.775942635021747265e+03 1.073661455346360754e+03 9.588929054554335973e-01
1.775945374841604234e+03 1.073795014995510428e+03 9.619216052453448684e-01
1.775948114661460977e+03 1.073928415616486063e+03 9.649655177349997226e-01
1.775950854481317947e+03 1.074061656474963456e+03 9.680247199944599368e-01
1.775953594301174689e+03 1.074194736832818080e+03 9.710992895112842138e-01
1.775956334121031432e+03 1.074327655948183065e+03 9.741893041943081588e-01
1.775959073940888402e+03 1.074460413075394854e+03 9.772948423749016067e-01
1.775961813760745144e+03 1.074593007464940229e+03 9.804159828082110728e-01
1.775964553580602114e+03 1.074725438363512922e+03 9.835528046769953514e-01
1.775967293400458857e+03 1.074857705013905161e+03 9.867053875915886563e-01
1.775970033220315827e+03 1.074989806655073835e+03 9.898738115940262094e-01
1.775972773040172569e+03 1.075121742522052500e+03 9.930581571527107299e-01
1.775975512860029539e+03 1.075253511846315860e+03 9.962585050380173834e-01
1.775978252679886282e+03 1.075385113855234977e+03 9.994749365101972538e-01
1.775980992499743252e+03 1.075516547772132299e+03 1.002707533319562527e+00
1.775983732319599994e+03 1.075647812816310307e+03 1.005956377653427936e+00
1.775986472139456737e+03 1.075778908203107449e+03 1.009221552139924816e+00
1.775989211959313707e+03 1.075909833143844025e+03 1.012503139849143530e+00
1.775991951779170449e+03 1.076040586845768985e+03 1.015801224294256677e+00
1.775994691599027419e+03 1.076171168512114718e+03 1.019115889435375788e+00
1.775997431418884162e+03 1.076301577341988150e+03 1.022447219679313735e+00
1.776000171238741132e+03 1.076431812530437583e+03 1.025795299883737188e+00
1.776002911058597874e+03 1.076561873268343561e+03 1.029160215356913710e+00
1.776005650878454844e+03 1.076691758742484126e+03 1.032542051861891519e+00
1.776008390698311587e+03 1.076821468135427040e+03 1.035940895616228818e+00
1.776011130518168329e+03 1.076951000625582992e+03 1.039356833295919103e+00
1.776013870338025299e+03 1.077080355387152395e+03 1.042789952036521139e+00
1.776016610157882042e+03 1.077209531590069901e+03 1.046240339434269639e+00
1.776019349977739012e+03 1.077338528400059431e+03 1.049708083550043192e+00
1.776022089797595754e+03 1.077467344978524807e+03 1.053193272909048295e+00
1.776024829617452724e+03 1.077595980482613186e+03 1.056695996505099489e+00
1.776027569437309467e+03 1.077724434065108881e+03 1.060216343800282734e+00
1.776030309257166437e+03 1.077852704874494748e+03 1.063754404729263303e+00
1.776033049077023179e+03 1.077980792054845097e+03 1.067310269698931391e+00
1.776035788896879922e+03 1.078108694745877528e+03 1.070884029592439335e+00
1.776038528716736892e+03 1.078236412082899278e+03 1.074475775770315833e+00
1.776041268536593634e+03 1.078363943196751052e+03 1.078085600071553518e+00
1.776044008356450604e+03 1.078491287213859778e+03 1.081713594817691249e+00
1.776046748176307347e+03 1.078618443256130149e+03 1.085359852812411985e+00
1.776049487996164316e+03 1.078745410441007152e+03 1.089024467345945490e+00
1.776052227816021059e+03 1.078872187881334639e+03 1.092707532217673583e+00
1.776054967635878029e+03 1.078998774685260969e+03 1.096409141821446775e+00
1.776057707455734771e+03 1.079125169956476839e+03 1.100129390956580799e+00
1.776060447275591741e+03 1.079251372794137296e+03 1.103868374903382854e+00
1.776063187095448484e+03 1.079377382292732364e+03 1.107626189438634778e+00
1.776065926915305226e+03 1.079503197542136604e+03 1.111402930839886505e+00
1.776068666735162196e+03 1.079628817627554326e+03 1.115198695886663982e+00
1.776071406555018939e+03 1.079754241629463877e+03 1.119013581861651119e+00
1.776074146374875909e+03 1.079879468623666753e+03 1.122847686555040969e+00
1.776076886194732651e+03 1.080004497681180283e+03 1.126701108264147377e+00
1.776079626014589621e+03 1.080129327868296059e+03 1.130573945798102109e+00
1.776082365834446364e+03 1.080253958246473303e+03 1.134466298477452284e+00
1.776085105654303334e+03 1.080378387872396161e+03 1.138378266138891259e+00
1.776087845474160076e+03 1.080502615797867747e+03 1.142309949134841629e+00
1.776090585294016819e+03 1.080626641069856305e+03 1.146261448337893230e+00
1.776093325113873789e+03 1.080750462730440631e+03 1.150232865142013061e+00
1.776096064933730531e+03 1.080874079816753920e+03 1.154224301463729452e+00
1.776098804753587501e+03 1.080997491361030370e+03 1.158235859746630014e+00
1.776101544573444244e+03 1.081120696390498097e+03 1.162267642960900238e+00
1.776104284393301214e+03 1.081243693927436880e+03 1.166319754608184933e+00
1.776107024213157956e+03 1.081366482989069254e+03 1.170392298721110391e+00
1.776109764033014926e+03 1.081489062587618491e+03 1.174485379868180912e+00
1.776112503852871669e+03 1.081611431730200138e+03 1.178599103153285865e+00
1.776115243672728411e+03 1.081733589418868860e+03 1.182733574220287576e+00
1.776117983492585381e+03 1.081855534650561140e+03 1.186888899254231688e+00
1.776120723312442124e+03 1.081977266417039573e+03 1.191065184982529557e+00
1.776123463132299094e+03 1.082098783704938114e+03 1.195262538679607633e+00
1.776126202952155836e+03 1.082220085495654303e+03 1.199481068166368569e+00
1.776128942772012806e+03 1.082341170765404286e+03 1.203720881815219634e+00
1.776131682591869549e+03 1.082462038485454514e+03 1.207982088413755539e+00
1.776134422411726518e+03 1.082582687622166759e+03 1.212264797164589458e+00
1.776137162231583261e+03 1.082703117136069977e+03 1.216569118033116403e+00
1.776139902051440004e+03 1.082823325982392362e+03 1.220895161543689600e+00
1.776142641871296973e+03 1.082943313111022462e+03 1.225243038776275828e+00
1.776145381691153716e+03 1.083063077466453024e+03 1.229612861367344934e+00
1.776148121511010686e+03 1.083182617987824187e+03 1.234004741514374226e+00
1.776150861330867428e+03 1.083301933608817535e+03 1.238418791974919886e+00
1.776153601150724398e+03 1.083421023257709294e+03 1.242855126071501060e+00
1.776156340970581141e+03 1.083539885857265290e+03 1.247313857690631522e+00
1.776159080790438111e+03 1.083658520324792107e+03 1.251795101287726197e+00
1.776161820610294853e+03 1.083776925572032496e+03 1.256298971886095739e+00
1.776164560430151823e+03 1.083895100505217670e+03 1.260825585081873035e+00
1.776167300250008566e+03 1.084013044024960891e+03 1.265375057042970264e+00
1.776170040069865308e+03 1.084130755026299994e+03 1.269947504513644354e+00
1.776172779889722278e+03 1.084248232398640539e+03 1.274543044815318105e+00
1.776175519709579021e+03 1.084365475025699880e+03 1.279161795847358452e+00
1.776178259529435991e+03 1.084482481785548089e+03 1.283803876091679674e+00
1.776180999349292733e+03 1.084599251550502231e+03 1.288469404611598979e+00
1.776183739169149703e+03 1.084715783187177976e+03 1.293158501056836052e+00
1.776186478989006446e+03 1.084832075556383415e+03 1.297871285662328233e+00
1.776189218808863416e+03 1.084948127513169538e+03 1.302607879253250056e+00
1.776191958628720158e+03 1.085063937906725414e+03 1.307368403243785560e+00
1.776194698448576901e+03 1.085179505580417526e+03 1.312152979641771466e+00
1.776197438268433871e+03 1.085294829371733158e+03 1.316961731049415718e+00
1.776200178088290613e+03 1.085409908112224684e+03 1.321794780663975821e+00
1.776202917908147583e+03 1.085524740627547089e+03 1.326652252282435551e+00
1.776205657728004326e+03 1.085639325737354511e+03 1.331534270300168465e+00
1.776208397547861296e+03 1.085753662255359586e+03 1.336440959715239130e+00
1.776211137367718038e+03 1.085867748989625397e+03 1.341372446067334190e+00
1.776213877187575008e+03 1.085981584742122095e+03 1.346328855517608281e+00
1.776216617007431751e+03 1.086095168308487700e+03 1.351310314863297668e+00
1.776219356827288493e+03 1.086208498478293450e+03 1.356316951510738056e+00
1.776222096647145463e+03 1.086321574034987407e+03 1.361348893475901711e+00
1.776224836467002206e+03 1.086434393755838755e+03 1.366406269384888184e+00
1.776227576286859176e+03 1.086546956411974861e+03 1.371489208478595678e+00
1.776230316106715918e+03 1.086659260768277363e+03 1.376597840611098134e+00
1.776233055926572888e+03 1.086771305583430376e+03 1.381732296254743364e+00
1.776235795746429631e+03 1.086883089609815443e+03 1.386892706498477512e+00
1.776238535566286600e+03 1.086994611593558375e+03 1.392079203052958070e+00
1.776241275386143343e+03 1.087105870274426479e+03 1.397291918248823706e+00
1.776244015206000313e+03 1.087216864385873350e+03 1.402530985041822609e+00
1.776246755025857055e+03 1.087327592654937007e+03 1.407796537011026583e+00
1.776249494845713798e+03 1.087438053802274680e+03 1.413088708363533730e+00
1.776252234665570768e+03 1.087548246542107336e+03 1.418407633934828160e+00
1.776254974485427510e+03 1.087658169582161918e+03 1.423753449189089526e+00
1.776257714305284480e+03 1.087767821623707505e+03 1.429126290223920570e+00
1.776260454125141223e+03 1.087877201361452762e+03 1.434526293768420446e+00
1.776263193944998193e+03 1.087986307483588917e+03 1.439953597188361911e+00
1.776265933764854935e+03 1.088095138671689256e+03 1.445408338484205135e+00
1.776268673584711905e+03 1.088203693600750739e+03 1.450890656296290659e+00
1.776271413404568648e+03 1.088311970939093271e+03 1.456400689902792367e+00
1.776274153224425390e+03 1.088419969348393124e+03 1.461938579224462575e+00
1.776276893044282360e+03 1.088527687483626096e+03 1.467504464824830102e+00
1.776279632864139103e+03 1.088635123993011348e+03 1.473098487910345922e+00
1.776282372683996073e+03 1.088742277518044148e+03 1.478720790335149804e+00
1.776285112503852815e+03 1.088849146693394459e+03 1.484371514598874287e+00
1.776287852323709785e+03 1.088955730147040640e+03 1.490050803818967928e+00
1.776290592143566528e+03 1.089062026500670981e+03 1.495758801529922355e+00
1.776293331963423498e+03 1.089168034368717599e+03 1.501495652082067700e+00
1.776296071783280240e+03 1.089273752358552656e+03 1.507261500519344155e+00
1.776298811603136983e+03 1.089379179070647751e+03 1.513056492536902109e+00
1.776301551422993953e+03 1.089484313098519578e+03 1.518880774480872775e+00
1.776304291242850695e+03 1.089589153028672399e+03 1.524734493348075537e+00
1.776307031062707665e+03 1.089693697440631013e+03 1.530617796790553209e+00
1.776309770882564408e+03 1.089797944906840939e+03 1.536530833112810912e+00
1.776312510702421378e+03 1.089901893992707755e+03 1.542473751276826732e+00
1.776315250522278120e+03 1.090005543256498186e+03 1.548446700899207551e+00
1.776317990342135090e+03 1.090108891249380122e+03 1.554449832256194819e+00
1.776320730161991833e+03 1.090211936515322577e+03 1.560483296280736898e+00
1.776323469981848802e+03 1.090314677591135933e+03 1.566547244567491504e+00
1.776326209801705545e+03 1.090417113006371892e+03 1.572641829369810784e+00
1.776328949621562288e+03 1.090519241283355086e+03 1.578767203604229730e+00
1.776331689441419257e+03 1.090621060937125321e+03 1.584923520849913947e+00
1.776334429261276000e+03 1.090722570475383918e+03 1.591110935348038602e+00
1.776337169081132970e+03 1.090823768398521906e+03 1.597329602006271942e+00
1.776339908900989712e+03 1.090924653199522481e+03 1.603579676395542108e+00
1.776342648720846682e+03 1.091025223363997839e+03 1.609861314755018924e+00
1.776345388540703425e+03 1.091125477370092540e+03 1.616174673988790333e+00
1.776348128360560395e+03 1.091225413688519211e+03 1.622519911670837311e+00
1.776350868180417137e+03 1.091325030782461909e+03 1.628897186041618594e+00
1.776353608000273880e+03 1.091424327107604313e+03 1.635306656012503801e+00
1.776356347820130850e+03 1.091523301112073341e+03 1.641748481164932993e+00
1.776359087639987592e+03 1.091621951236385030e+03 1.648222821749502520e+00
1.776361827459844562e+03 1.091720275913471141e+03 1.654729838690390586e+00
1.776364567279701305e+03 1.091818273568582754e+03 1.661269693581707063e+00
1.776367307099558275e+03 1.091915942619934867e+03 1.667842548563226446e+00
1.776370046919415017e+03 1.092013281479029274e+03 1.674448566222859647e+00
1.776372786739271987e+03 1.092110288548452672e+03 1.681087910085997672e+00
1.776375526559128730e+03 1.092206962222953734e+03 1.687760744356706644e+00
1.776378266378985472e+03 1.092303300889536786e+03 1.694467233908725889e+00
1.776381006198842442e+03 1.092399302927408144e+03 1.701207544283968032e+00
1.776383746018699185e+03 1.092494966707923140e+03 1.707981841690929814e+00
1.776386485838556155e+03 1.092590290594612497e+03 1.714790293008676691e+00
1.776389225658412897e+03 1.092685272943090240e+03 1.721633065782370409e+00
1.776391965478269867e+03 1.092779912101087575e+03 1.728510328227774284e+00
1.776394705298126610e+03 1.092874206408360124e+03 1.735422249226655333e+00
1.776397445117983580e+03 1.092968154196722935e+03 1.742368998331256025e+00
1.776400184937840322e+03 1.093061753789957720e+03 1.749350745759570502e+00
1.776402924757697292e+03 1.093155003503846956e+03 1.756367662399781038e+00
1.776405664577554035e+03 1.093247901646082028e+03 1.763419919805405911e+00
1.776408404397410777e+03 1.093340446516288466e+03 1.770507690199111250e+00
1.776411144217267747e+03 1.093432636405975018e+03 1.777631146470676216e+00
1.776413884037124490e+03 1.093524469598479527e+03 1.784790462174865366e+00
1.776416623856981460e+03 1.093615944368995542e+03 1.791985811535188100e+00
1.776419363676838202e+03 1.093707058984481364e+03 1.799217369438719238e+00
1.776422103496695172e+03 1.093797811703691877e+03 1.806485311440404029e+00
1.776424843316551915e+03 1.093888200777090333e+03 1.813789813757742175e+00
1.776427583136408884e+03 1.093978224446877675e+03 1.821131053275054645e+00
1.776430322956265627e+03 1.094067880946905689e+03 1.828509207538030479e+00
1.776433062776122370e+03 1.094157168502699960e+03 1.835924454757334567e+00
1.776435802595979339e+03 1.094246085331407812e+03 1.843376973806101882e+00
1.776438542415836082e+03 1.094334629641748961e+03 1.850866944217327115e+00
1.776441282235693052e+03 1.094422799634037119e+03 1.858394546187416951e+00
1.776444022055549794e+03 1.094510593500100413e+03 1.865959960569864240e+00
1.776446761875406764e+03 1.094598009424534666e+03 1.873563368564946652e+00
1.776449501695263507e+03 1.094685045583411011e+03 1.881204952025919752e+00
1.776452241515120477e+03 1.094771700143404132e+03 1.888884893686418431e+00
1.776454981334977219e+03 1.094857971262614456e+03 1.896603376925650064e+00
1.776457721154833962e+03 1.094943857090591109e+03 1.904360585771358139e+00
1.776460460974690932e+03 1.095029355768285313e+03 1.912156704896377901e+00
1.776463200794547674e+03 1.095114465428000813e+03 1.919991919615066767e+00
1.776465940614404644e+03 1.095199184193417750e+03 1.927866415886171136e+00
1.776468680434261387e+03 1.095283510179509676e+03 1.935780380305885284e+00
1.776471420254118357e+03 1.095367441492573334e+03 1.943734000111283056e+00
1.776474160073975099e+03 1.095450976230146580e+03 1.951727463173198007e+00
1.776476899893832069e+03 1.095534112481037710e+03 1.959760957999577613e+00
1.776479639713688812e+03 1.095616848325244518e+03 1.967834673728183326e+00
1.776482379533545782e+03 1.095699181833982493e+03 1.975948800129865957e+00
1.776485119353402524e+03 1.095781111069605458e+03 1.984103527601081884e+00
1.776487859173259267e+03 1.095862634085626496e+03 1.992299047166406156e+00
1.776490598993116237e+03 1.095943748926672924e+03 2.000535550474271673e+00
1.776493338812972979e+03 1.096024453628439232e+03 2.008813229792575594e+00
1.776496078632829949e+03 1.096104746217710499e+03 2.017132278011081414e+00
1.776498818452686692e+03 1.096184624712281675e+03 2.025492888633458222e+00
1.776501558272543662e+03 1.096264087120987369e+03 2.033895255780273637e+00
1.776504298092400404e+03 1.096343131443622724e+03 2.042339574180839890e+00
1.776507037912257374e+03 1.096421755670971834e+03 2.050826039176122606e+00
1.776509777732114117e+03 1.096499957784729986e+03 2.059354846710387488e+00
1.776512517551970859e+03 1.096577735757525488e+03 2.067926193333310625e+00
1.776515257371827829e+03 1.096655087552874193e+03 2.076540276194992707e+00
1.776517997191684572e+03 1.096732011125137205e+03 2.085197293040840005e+00
1.776520737011541542e+03 1.096808504419540895e+03 2.093897442213543680e+00
1.776523476831398284e+03 1.096884565372334464e+03 2.102640922597350137e+00
1.776526216651255254e+03 1.096960191913141898e+03 2.111427933140260116e+00
1.776528956471111997e+03 1.097035381960843779e+03 2.120258673679670469e+00
1.776531696290968966e+03 1.097110133424438573e+03 2.129133344770043568e+00
1.776534436110825709e+03 1.097184444203674275e+03 2.138052147529913682e+00
1.776537175930682452e+03 1.097258312189070921e+03 2.147015283642986994e+00
1.776539915750539421e+03 1.097331735261881704e+03 2.156022955351803105e+00
1.776542655570396164e+03 1.097404711294054550e+03 2.165075365451242462e+00
1.776545395390253134e+03 1.097477238148254401e+03 2.174172717289434065e+00
1.776548135210109876e+03 1.097549313677795226e+03 2.183315214757319378e+00
1.776550875029966846e+03 1.097620935726667994e+03 2.192503062290166671e+00
1.776553614849823589e+03 1.097692102129474279e+03 2.201736464856878239e+00
1.776556354669680559e+03 1.097762810711453767e+03 2.211015627961371521e+00
1.776559094489537301e+03 1.097833059288419236e+03 2.220340757631628748e+00
1.776561834309394044e+03 1.097902845666777921e+03 2.229712060420157904e+00
1.776564574129251014e+03 1.097972167643496050e+03 2.239129743396680361e+00
1.776567313949107756e+03 1.098041023006063369e+03 2.248594014140647968e+00
1.776570053768964726e+03 1.098109409532515656e+03 2.258105080741498849e+00
1.776572793588821469e+03 1.098177324991371279e+03 2.267663151787049358e+00
1.776575533408678439e+03 1.098244767141658713e+03 2.277268436364376480e+00
1.776578273228535181e+03 1.098311733732855373e+03 2.286921144047939336e+00
1.776581013048392151e+03 1.098378222504914220e+03 2.296621484900315036e+00
1.776583752868248894e+03 1.098444231188204185e+03 2.306369669460046179e+00
1.776586492688105864e+03 1.098509757503536775e+03 2.316165908742225721e+00
1.776589232507962606e+03 1.098574799162106501e+03 2.326010414226067802e+00
1.776591972327819349e+03 1.098639353865513613e+03 2.335903397854519170e+00
1.776594712147676319e+03 1.098703419305732268e+03 2.345845072025659839e+00
1.776597451967533061e+03 1.098766993165078929e+03 2.355835649583923885e+00
1.776600191787390031e+03 1.098830073116234416e+03 2.365875343819487497e+00
1.776602931607246774e+03 1.098892656823199104e+03 2.375964368263009163e+00
1.776605671427103744e+03 1.098954741942973897e+03 2.386102936366462313e+00
1.776608411246960486e+03 1.099016326120198300e+03 2.396291262507784570e+00
1.776611151066817456e+03 1.099077406989631982e+03 2.406529561518800264e+00
1.776613890886674199e+03 1.099137982176357582e+03 2.416818048623391224e+00
1.776616630706530941e+03 1.099198049295806186e+03 2.427156939435684446e+00
1.776619370526387911e+03 1.099257605953732536e+03 2.437546449949637317e+00
1.776622110346244654e+03 1.099316649746192525e+03 2.447986796528408338e+00
1.776624850166101623e+03 1.099375178259567974e+03 2.458478195902242813e+00
1.776627589985958366e+03 1.099433189070520257e+03 2.469020865153244149e+00
1.776630329805815336e+03 1.099490679746021442e+03 2.479615021713898582e+00
1.776633069625672078e+03 1.099547647843308596e+03 2.490260883351496979e+00
1.776635809445529048e+03 1.099604090909915158e+03 2.500958668166445076e+00
1.776638549265385791e+03 1.099660006483626830e+03 2.511708594576332665e+00
1.776641289085242533e+03 1.099715392092508637e+03 2.522510881313128284e+00
1.776644028905099503e+03 1.099770245254885594e+03 2.533365747411380653e+00
1.776646768724956246e+03 1.099824563479323842e+03 2.544273412196196738e+00
1.776649508544813216e+03 1.099878344264658153e+03 2.555234095280113582e+00
1.776652248364669958e+03 1.099931585099951917e+03 2.566248016546259336e+00
1.776654988184526928e+03 1.099984283464528971e+03 2.577315396145886783e+00
1.776657728004383671e+03 1.100036436827935404e+03 2.588436454481167104e+00
1.776660467824240641e+03 1.100088042649972067e+03 2.599611412202491589e+00
1.776663207644097383e+03 1.100139098380656833e+03 2.610840490190890151e+00
1.776665947463954353e+03 1.100189601460258473e+03 2.622123909555099885e+00
1.776668687283811096e+03 1.100239549319260732e+03 2.633461891613604333e+00
1.776671427103667838e+03 1.100288939378391660e+03 2.644854657890516769e+00
1.776674166923524808e+03 1.100337769048609289e+03 2.656302430101973311e+00
1.776676906743381551e+03 1.100386035731091852e+03 2.667805430142287548e+00
1.776679646563238521e+03 1.100433736817265299e+03 2.679363880079481675e+00
1.776682386383095263e+03 1.100480869691557473e+03 2.690978001680638609e+00
1.776685126202952233e+03 1.100527431729675754e+03 2.702648016692858146e+00
1.776687866022808976e+03 1.100573420294765810e+03 2.714374147453658903e+00
1.776690605842665946e+03 1.100618832740308790e+03 2.726156616414227685e+00
1.776693345662522688e+03 1.100663666410105179e+03 2.737995646118847937e+00
1.776696085482379431e+03 1.100707918638308911e+03 2.749891459198886778e+00
1.776698825302236401e+03 1.100751586749425087e+03 2.761844278356844207e+00
1.776701565122093143e+03 1.100794668058309071e+03 2.773854326350132293e+00
1.776704304941950113e+03 1.100837159870201958e+03 2.785921825984613687e+00
1.776707044761806856e+03 1.100879059480713067e+03 2.798047000093022874e+00
1.776709784581663826e+03 1.100920364175860186e+03 2.810230071529177920e+00
1.776712524401520568e+03 1.100961071232054110e+03 2.822471263145936327e+00
1.776715264221377538e+03 1.101001177916138204e+03 2.834770797789097241e+00
1.776718004041234281e+03 1.101040681485377263e+03 2.847128898274885689e+00
1.776720743861091023e+03 1.101079579187493209e+03 2.859545787382504756e+00
1.776723483680947993e+03 1.101117868260671685e+03 2.872021687836312509e+00
1.776726223500804736e+03 1.101155545933568419e+03 2.884556822287708933e+00
1.776728963320661705e+03 1.101192609425347428e+03 2.897151413307213375e+00
1.776731703140518448e+03 1.101229055945673736e+03 2.909805683360751516e+00
1.776734442960375418e+03 1.101264882694757034e+03 2.922519854802426043e+00
1.776737182780232160e+03 1.101300086863344632e+03 2.935294149850316003e+00
1.776739922600089130e+03 1.101334665632766701e+03 2.948128790578911307e+00
1.776742662419945873e+03 1.101368616174932185e+03 2.961023998894417364e+00
1.776745402239802843e+03 1.101401935652372913e+03 2.973979996526853853e+00
1.776748142059659585e+03 1.101434621218244274e+03 2.986997005004854433e+00
1.776750881879516328e+03 1.101466670016365697e+03 3.000075245646337319e+00
1.776753621699373298e+03 1.101498079181236790e+03 3.013214939538235271e+00
1.776756361519230040e+03 1.101528845838053712e+03 3.026416307515930271e+00
1.776759101339087010e+03 1.101558967102999532e+03 3.039679570122499008e+00
1.776761841158943753e+03 1.101588440087842628e+03 3.053004946992663893e+00
1.776764580978800723e+03 1.101617261892963143e+03 3.066392657744855921e+00
1.776767320798657465e+03 1.101645429607885717e+03 3.079842921884155871e+00
1.776770060618514435e+03 1.101672940313087111e+03 3.093355958568848596e+00
1.776772800438371178e+03 1.101699791080010982e+03 3.106931986582219363e+00
1.776775540258227920e+03 1.101725978971119957e+03 3.120571224320872528e+00
1.776778280078084890e+03 1.101751501039924278e+03 3.134273889771628685e+00
1.776781019897941633e+03 1.101776354331013636e+03 3.148040200488078533e+00
1.776783759717798603e+03 1.101800535880110601e+03 3.161870373578294036e+00
1.776786499537655345e+03 1.101824042714092229e+03 3.175764625675180586e+00
1.776789239357512315e+03 1.101846871851048036e+03 3.189723172924894712e+00
1.776791979177369058e+03 1.101869020300305010e+03 3.203746230956602492e+00
1.776794718997226028e+03 1.101890485062485823e+03 3.217834014870472714e+00
1.776797458817082770e+03 1.101911263129537019e+03 3.231986739206840209e+00
1.776800198636939513e+03 1.101931351484787001e+03 3.246204617932585634e+00
1.776802938456796483e+03 1.101950747102985815e+03 3.260487864415603898e+00
1.776805678276653225e+03 1.101969446950347219e+03 3.274836691398914645e+00
1.776808418096510195e+03 1.101987447984607570e+03 3.289251310986399002e+00
1.776811157916366938e+03 1.102004747155062887e+03 3.303731934610433019e+00
1.776813897736223907e+03 1.102021341402630242e+03 3.318278773018354055e+00
1.776816637556080650e+03 1.102037227659888003e+03 3.332892036239473388e+00
1.776819377375937620e+03 1.102052402851138368e+03 3.347571933571088731e+00
1.776822117195794362e+03 1.102066863892450783e+03 3.362318673544869352e+00
1.776824857015651332e+03 1.102080607691726527e+03 3.377132463912414284e+00
1.776827596835508075e+03 1.102093631148744180e+03 3.392013511610999288e+00
1.776830336655364817e+03 1.102105931155225107e+03 3.406962022747429764e+00
1.776833076475221787e+03 1.102117504594887123e+03 3.421978202569363692e+00
1.776835816295078530e+03 1.102128348343502239e+03 3.437062255436249991e+00
1.776838556114935500e+03 1.102138459270188150e+03 3.452214384715553308e+00
1.776841295934792242e+03 1.102147834241126247e+03 3.467434792482723349e+00
1.776844035754649212e+03 1.102156470110560804e+03 3.482723680156724733e+00
1.776846775574505955e+03 1.102164363724485838e+03 3.498081248201745375e+00
1.776849515394362925e+03 1.102171511921381125e+03 3.513507696063732588e+00
1.776852255214219667e+03 1.102177911532279722e+03 3.529003222132779172e+00
1.776854995034076410e+03 1.102183559380844372e+03 3.544568023724352201e+00
1.776857734853933380e+03 1.102188452283442075e+03 3.560202297047456277e+00
1.776860474673790122e+03 1.102192587049217764e+03 3.575906237172385094e+00
1.776863214493647092e+03 1.102195960480175017e+03 3.591680038011182852e+00
1.776865954313503835e+03 1.102198569371252916e+03 3.607523892278269972e+00
1.776868694133360805e+03 1.102200410510408119e+03 3.623437991471660347e+00
1.776871433953217547e+03 1.102201480678695134e+03 3.639422525832870736e+00
1.776874173773074517e+03 1.102201776650351121e+03 3.655477684327601118e+00
1.776876913592931260e+03 1.102201295192880252e+03 3.671603654604921108e+00
1.776879653412788002e+03 1.102200033067139429e+03 3.687800622976062925e+00
1.776882393232644972e+03 1.102197987027426962e+03 3.704068774379608353e+00
1.776885133052501715e+03 1.102195153821571921e+03 3.720408292346254253e+00
1.776887872872358685e+03 1.102191530191023730e+03 3.736819358976789740e+00
1.776890612692215427e+03 1.102187112870946294e+03 3.753302154899438747e+00
1.776893352512072397e+03 1.102181898590310084e+03 3.769856859248619241e+00
1.776896092331929140e+03 1.102175884071989685e+03 3.786483649621533054e+00
1.776898832151786110e+03 1.102169066032857700e+03 3.803182702056361553e+00
1.776901571971642852e+03 1.102161441183887518e+03 3.819954190988096077e+00
1.776904311791499822e+03 1.102153006230247911e+03 3.836798289226165171e+00
1.776907051611356565e+03 1.102143757871411481e+03 3.853715167909499417e+00
1.776909791431213307e+03 1.102133692801251300e+03 3.870704996482166926e+00
1.776912531251070277e+03 1.102122807708149139e+03 3.887767942654730025e+00
1.776915271070927020e+03 1.102111099275104152e+03 3.904904172365157411e+00
1.776918010890783989e+03 1.102098564182522068e+03 3.922113849863219315e+00
1.776920750710640732e+03 1.102085199107927792e+03 3.939397137644274682e+00
1.776923490530497702e+03 1.102071000720071652e+03 3.956754196186232253e+00
1.776926230350354444e+03 1.102055965682814531e+03 3.974185184051434838e+00
1.776928970170211414e+03 1.102040090655289987e+03 3.991690257864717317e+00
1.776931709990068157e+03 1.102023372292037948e+03 4.009269572265151460e+00
1.776934449809924899e+03 1.102005807243117260e+03 4.026923279879174977e+00
1.776937189629781869e+03 1.101987392154235749e+03 4.044651531278877776e+00
1.776939929449638612e+03 1.101968123666882548e+03 4.062454474939844573e+00
1.776942669269495582e+03 1.101947998418446332e+03 4.080332257213378888e+00
1.776945409089352324e+03 1.101927013042358567e+03 4.098285022276261458e+00
1.776948148909209294e+03 1.101905164168213787e+03 4.116312912103828658e+00
1.776950888729066037e+03 1.101882448421918525e+03 4.134416066418907576e+00
1.776953628548923007e+03 1.101858862425813186e+03 4.152594622664286916e+00
1.776956368368779749e+03 1.101834402798825749e+03 4.170848715950833174e+00
1.776959108188636492e+03 1.101809066156599783e+03 4.189178479027813040e+00
1.776961848008493462e+03 1.101782849111641781e+03 4.207584042237806798e+00
1.776964587828350204e+03 1.101755748273473273e+03 4.226065533471147440e+00
1.776967327648207174e+03 1.101727760248762252e+03 4.244623078135304262e+00
1.776970067468063917e+03 1.101698881641488470e+03 4.263256799100932248e+00
1.776972807287920887e+03 1.101669109053077818e+03 4.281966816672128751e+00
1.776975547107777629e+03 1.101638439082571495e+03 4.300753248531635542e+00
1.776978286927634599e+03 1.101606868326763561e+03 4.319616209710458676e+00
1.776981026747491342e+03 1.101574393380376478e+03 4.338555812532212563e+00
1.776983766567348084e+03 1.101541010836201849e+03 4.357572166580515827e+00
1.776986506387205054e+03 1.101506717285270042e+03 4.376665378650381300e+00
1.776989246207061797e+03 1.101471509317020718e+03 4.395835552699127291e+00
1.776991986026918767e+03 1.101435383519448578e+03 4.415082789812787567e+00
1.776994725846775509e+03 1.101398336479336194e+03 4.434407188164997571e+00
1.776997465666632479e+03 1.101360364784234889e+03 4.453808843674811335e+00
1.777000205486489222e+03 1.101321465020378355e+03 4.473287849090518797e+00
1.777002945306346192e+03 1.101281633772448458e+03 4.492844293808136769e+00
1.777005685126202934e+03 1.101240867624647535e+03 4.512478264141856599e+00
1.777008424946059904e+03 1.101199163160855733e+03 4.532189843292212750e+00
1.777011164765916647e+03 1.101156516964845196e+03 4.551979111287934643e+00
1.777013904585773389e+03 1.101112925620443093e+03 4.571846144951961399e+00
1.777016644405630359e+03 1.101068385711734436e+03 4.591791017850837875e+00
1.777019384225487102e+03 1.101022893823266259e+03 4.611813800243698580e+00
1.777022124045344071e+03 1.100976446540218149e+03 4.631914559047531910e+00
1.777024863865200814e+03 1.100929040448630531e+03 4.652093357777260074e+00
1.777027603685057784e+03 1.100880672135575423e+03 4.672350256512137534e+00
1.777030343504914526e+03 1.100831338189392000e+03 4.692685311835115947e+00
1.777033083324771496e+03 1.100781035199859616e+03 4.713098576798746997e+00
1.777035823144628239e+03 1.100729759758440196e+03 4.733590100863826144e+00
1.777038562964484981e+03 1.100677508458461034e+03 4.754159929863084777e+00
1.777041302784341951e+03 1.100624277895339901e+03 4.774808105947675685e+00
1.777044042604198694e+03 1.100570064666815824e+03 4.795534667533240203e+00
1.777046782424055664e+03 1.100514865373138036e+03 4.816339649262852518e+00
1.777049522243912406e+03 1.100458676617322681e+03 4.837223081943887060e+00
1.777052262063769376e+03 1.100401495004748767e+03 4.858184992499527510e+00
1.777055001883626119e+03 1.100343317140852832e+03 4.879225403845037334e+00
1.777057741703483089e+03 1.100284139636665032e+03 4.900344334974479743e+00
1.777060481523339831e+03 1.100223959107268229e+03 4.921541800853232118e+00
1.777063221343196574e+03 1.100162772171493771e+03 4.942817812368653030e+00
1.777065961163053544e+03 1.100100575452165231e+03 4.964172376273450205e+00
1.777068700982910286e+03 1.100037365576345564e+03 4.985605495128607068e+00
1.777071440802767256e+03 1.099973139175533333e+03 5.007117167263776203e+00
1.777074180622623999e+03 1.099907892885941465e+03 5.028707386710698835e+00
1.777076920442480969e+03 1.099841623348693702e+03 5.050376143164825748e+00
1.777079660262337711e+03 1.099774327210107003e+03 5.072123421918009356e+00
1.777082400082194681e+03 1.099706001121893223e+03 5.093949203819601479e+00
1.777085139902051424e+03 1.099636641741447193e+03 5.115853465208410888e+00
1.777087879721908394e+03 1.099566245732051812e+03 5.137836177873281507e+00
1.777090619541765136e+03 1.099494809763173180e+03 5.159897308984312758e+00
1.777093359361621879e+03 1.099422330510674101e+03 5.182036821051073439e+00
1.777096099181478849e+03 1.099348804657086248e+03 5.204254671862295289e+00
1.777098839001335591e+03 1.099274228891887560e+03 5.226550814425136693e+00
1.777101578821192561e+03 1.099198599911720521e+03 5.248925196922616720e+00
1.777104318641049304e+03 1.099121914420703433e+03 5.271377762643007614e+00
1.777107058460906273e+03 1.099044169130647333e+03 5.293908449938564686e+00
1.777109798280763016e+03 1.098965360762018690e+03 5.316517192799846470e+00
1.777112538100619986e+03 1.098885486044229538e+03 5.339203920872756193e+00
1.777115277920476728e+03 1.098804541714341667e+03 5.361968557785607992e+00
1.777118017740333471e+03 1.098722524518236696e+03 5.384811022032339523e+00
1.777120757560190441e+03 1.098639431210935300e+03 5.407731226932189550e+00
1.777123497380047183e+03 1.098555258556903027e+03 5.430729080569663303e+00
1.777126237199904153e+03 1.098470003330288591e+03 5.453804485753388498e+00
1.777128977019760896e+03 1.098383662315271067e+03 5.476957339946213033e+00
1.777131716839617866e+03 1.098296232306296361e+03 5.500187535225721014e+00
1.777134456659474608e+03 1.098207710108430092e+03 5.523494958213907680e+00
1.777137196479331578e+03 1.098118092537598613e+03 5.546879490037475158e+00
1.777139936299188321e+03 1.098027376420949395e+03 5.570341006257090832e+00
1.777142676119045063e+03 1.097935558597103864e+03 5.593879376825523053e+00
1.777145415938902033e+03 1.097842635916485506e+03 5.617494466026270672e+00
1.777148155758758776e+03 1.097748605241654786e+03 5.641186132411929677e+00
1.777150895578615746e+03 1.097653463447567219e+03 5.664954228762050015e+00
1.777153635398472488e+03 1.097557207421951944e+03 5.688798602011397421e+00
1.777156375218329458e+03 1.097459834065566838e+03 5.712719093209567944e+00
1.777159115038186201e+03 1.097361340292584373e+03 5.736715537448869640e+00
1.777161854858043171e+03 1.097261723030851499e+03 5.760787763823765673e+00
1.777164594677899913e+03 1.097160979222181368e+03 5.784935595378145834e+00
1.777167334497756883e+03 1.097059105818829721e+03 5.809158849800279967e+00
1.777170074317613626e+03 1.096956099788686060e+03 5.833457338419524518e+00
1.777172814137470368e+03 1.096851958116235210e+03 5.857830866030068862e+00
1.777175553957327338e+03 1.096746677801163514e+03 5.882279231169675882e+00
1.777178293777184081e+03 1.096640255858715364e+03 5.906802226058712968e+00
1.777181033597041051e+03 1.096532689319964220e+03 5.931399636559489430e+00
1.777183773416897793e+03 1.096423975232219391e+03 5.956071242105088537e+00
1.777186513236754763e+03 1.096314110659291373e+03 5.980816815660779717e+00
1.777189253056611506e+03 1.096203092681904991e+03 6.005636123652720038e+00
1.777191992876468476e+03 1.096090918397969290e+03 6.030528925929456996e+00
1.777194732696325218e+03 1.095977584922995902e+03 6.055494975690517201e+00
1.777197472516181961e+03 1.095863089390382811e+03 6.080534019445925864e+00
1.777200212336038931e+03 1.095747428951791562e+03 6.105645796955113447e+00
1.777202952155895673e+03 1.095630600777530162e+03 6.130830041165725497e+00
1.777205691975752643e+03 1.095512602056840251e+03 6.156086478173325993e+00
1.777208431795609386e+03 1.095393429998333431e+03 6.181414827149801283e+00
1.777211171615466355e+03 1.095273081830273213e+03 6.206814800305269664e+00
1.777213911435323098e+03 1.095151554801017483e+03 6.232286102816441797e+00
1.777216651255180068e+03 1.095028846179303855e+03 6.257828432788682171e+00
1.777219391075036810e+03 1.094904953254698967e+03 6.283441481184338429e+00
1.777222130894893553e+03 1.094779873337416348e+03 6.309124932029643418e+00
1.777224870714750523e+03 1.094653603756762777e+03 6.334878463365851253e+00
1.777227610534607265e+03 1.094526141865692580e+03 6.360701745046731581e+00
1.777230350354464235e+03 1.094397485039680078e+03 6.386594439441137361e+00
1.777233090174320978e+03 1.094267630676804174e+03 6.412556201556243174e+00
1.777235829994177948e+03 1.094136576198039393e+03 6.438586679004068003e+00
1.777238569814034690e+03 1.094004319047720855e+03 6.464685511933772943e+00
1.777241309633891660e+03 1.093870856693837595e+03 6.490852332998720442e+00
1.777244049453748403e+03 1.093736186628504129e+03 6.517086767289138827e+00
1.777246789273605373e+03 1.093600306368257179e+03 6.543388432299733992e+00
1.777249529093462115e+03 1.093463213454532934e+03 6.569756937862758051e+00
1.777252268913318858e+03 1.093324905453978317e+03 6.596191886114008973e+00
1.777255008733175828e+03 1.093185379958876638e+03 6.622692871437299011e+00
1.777257748553032570e+03 1.093044634587577320e+03 6.649259480409098089e+00
1.777260488372889540e+03 1.092902666984811731e+03 6.675891291765475799e+00
1.777263228192746283e+03 1.092759474822185666e+03 6.702587876336278505e+00
1.777265968012603253e+03 1.092615055798486537e+03 6.729348797014914396e+00
1.777268707832459995e+03 1.092469407640181544e+03 6.756173608693025301e+00
1.777271447652316965e+03 1.092322528101729176e+03 6.783061858230952090e+00
1.777274187472173708e+03 1.092174414966082622e+03 6.810013084392935845e+00
1.777276927292030450e+03 1.092025066045016047e+03 6.837026817816041380e+00
1.777279667111887420e+03 1.091874479176477507e+03 6.864102581736853281e+00
1.777282406931744163e+03 1.091722652224959347e+03 6.891239891960932340e+00
1.777285146751601133e+03 1.091569583089163416e+03 6.918438254982226532e+00
1.777287886571457875e+03 1.091415269698208704e+03 6.945697169007839733e+00
1.777290626391314845e+03 1.091259710011853713e+03 6.973016123955456003e+00
1.777293366211171588e+03 1.091102902021005320e+03 7.000394601394982708e+00
1.777296106031028557e+03 1.090944843748023686e+03 7.027832074526972228e+00
1.777298845850885300e+03 1.090785533247236344e+03 7.055328008125278494e+00
1.777301585670742043e+03 1.090624968605257436e+03 7.082881858514376461e+00
1.777304325490599012e+03 1.090463147941439729e+03 7.110493073524514429e+00
1.777307065310455755e+03 1.090300069408330046e+03 7.138161092447361966e+00
1.777309805130312725e+03 1.090135731191989635e+03 7.165885346015194557e+00
1.777312544950169467e+03 1.089970131512521220e+03 7.193665256346256420e+00
1.777315284770026437e+03 1.089803268624376869e+03 7.221500236927510308e+00
1.777318024589883180e+03 1.089635140816889816e+03 7.249389692561157617e+00
1.777320764409740150e+03 1.089465746414583464e+03 7.277333019348715126e+00
1.777323504229596892e+03 1.089295083777707305e+03 7.305329604638730601e+00
1.777326244049453635e+03 1.089123151302563201e+03 7.333378827009894074e+00
1.777328983869310605e+03 1.088949947421971729e+03 7.361480056231643587e+00
1.777331723689167347e+03 1.088775470605743749e+03 7.389632653225373105e+00
1.777334463509024317e+03 1.088599719360850941e+03 7.417835970086890995e+00
1.777337203328881060e+03 1.088422692226653226e+03 7.446089351312393134e+00
1.777339943148738030e+03 1.088244387782060812e+03 7.474392132145586842e+00
1.777342682968594772e+03 1.088064804646870471e+03 7.502743638342581178e+00
1.777345422788451742e+03 1.087883941479683017e+03 7.531143186736979800e+00
1.777348162608308485e+03 1.087701796978437869e+03 7.559590085197552156e+00
1.777350902428165455e+03 1.087518369880714545e+03 7.588083632624483599e+00
1.777353642248022197e+03 1.087333658964270853e+03 7.616623118908805168e+00
1.777356382067878940e+03 1.087147663047357128e+03 7.645207824928182738e+00
1.777359121887735910e+03 1.086960380989182795e+03 7.673837022520032747e+00
1.777361861707592652e+03 1.086771811690382719e+03 7.702509974455528763e+00
1.777364601527449622e+03 1.086581954093330523e+03 7.731225934438363367e+00
1.777367341347306365e+03 1.086390807182685649e+03 7.759984147068816895e+00
1.777370081167163335e+03 1.086198369985688942e+03 7.788783847846927344e+00
1.777372820987020077e+03 1.086004641572711989e+03 7.817624263138510443e+00
1.777375560806877047e+03 1.085809621057552931e+03 7.846504610180421224e+00
1.777378300626733790e+03 1.085613307597987614e+03 7.875424097048576044e+00
1.777381040446590532e+03 1.085415700396080638e+03 7.904381922662951254e+00
1.777383780266447502e+03 1.085216798698656930e+03 7.933377276769695285e+00
1.777386520086304245e+03 1.085016601797775365e+03 7.962409339924255036e+00
1.777389259906161215e+03 1.084815109031037764e+03 7.991477283499685669e+00
1.777391999726017957e+03 1.084612319780641656e+03 8.020580269896775860e+00
1.777394739545874927e+03 1.084408233467838954e+03 8.049717453475588869e+00
1.777397479365731670e+03 1.084202849566057921e+03 8.078887978552419469e+00
1.777400219185588639e+03 1.083996167596745636e+03 8.108090980115509439e+00
1.777402959005445382e+03 1.083788187128829350e+03 8.137325583975888676e+00
1.777405698825302125e+03 1.083578907778999564e+03 8.166590906786105108e+00
1.777408438645159094e+03 1.083368329212163189e+03 8.195886056036046696e+00
1.777411178465015837e+03 1.083156451141896696e+03 8.225210130050051305e+00
1.777413918284872807e+03 1.082943273330724423e+03 8.254562218009713348e+00
1.777416658104729549e+03 1.082728795590657455e+03 8.283941399941550543e+00
1.777419397924586519e+03 1.082513017783450323e+03 8.313346746745024163e+00
1.777422137744443262e+03 1.082295939821140564e+03 8.342777320182959144e+00
1.777424877564300232e+03 1.082077561666300880e+03 8.372232172912410064e+00
1.777427617384156974e+03 1.081857883332577558e+03 8.401710348477898549e+00
1.777430357204013944e+03 1.081636904884939440e+03 8.431210881345190700e+00
1.777433097023870687e+03 1.081414626440215898e+03 8.460732796897408647e+00
1.777435836843727429e+03 1.081191048167358758e+03 8.490275111469333780e+00
1.777438576663584399e+03 1.080966170287887508e+03 8.519836832358723910e+00
1.777441316483441142e+03 1.080739993076332439e+03 8.549416957839111930e+00
1.777444056303298112e+03 1.080512516860492042e+03 8.579014477198681377e+00
1.777446796123154854e+03 1.080283742021966646e+03 8.608628370743861780e+00
1.777449535943011824e+03 1.080053668992390158e+03 8.638257610152107802e+00
1.777452275762868567e+03 1.079822298254103316e+03 8.667901158466559508e+00
1.777455015582725537e+03 1.079589630349445088e+03 8.697557969448039827e+00
1.777457755402582279e+03 1.079355665875875957e+03 8.727226987999969765e+00
1.777460495222439022e+03 1.079120405486108439e+03 8.756907150225686109e+00
1.777463235042295992e+03 1.078883849888517943e+03 8.786597383455573507e+00
1.777465974862152734e+03 1.078645999847552730e+03 8.816296606275884074e+00
1.777468714682009704e+03 1.078406856183944683e+03 8.846003728583944792e+00
1.777471454501866447e+03 1.078166419775212944e+03 8.875717651608157510e+00
1.777474194321723417e+03 1.077924691555846721e+03 8.905437267969180226e+00
1.777476934141580159e+03 1.077681672517805509e+03 8.935161461703488683e+00
1.777479673961437129e+03 1.077437363710695081e+03 8.964889108328153000e+00
1.777482413781293872e+03 1.077191766242262020e+03 8.994619074868003494e+00
1.777485153601150614e+03 1.076944881278584035e+03 9.024350219921622340e+00
1.777487893421007584e+03 1.076696710044456040e+03 9.054081393704514369e+00
1.777490633240864327e+03 1.076447253823778510e+03 9.083811438094155477e+00
1.777493373060721296e+03 1.076196513959733011e+03 9.113539186701601125e+00
1.777496112880578039e+03 1.075944491855266278e+03 9.143263464907985139e+00
1.777498852700435009e+03 1.075691188973238013e+03 9.172983089942418289e+00
1.777501592520291751e+03 1.075436606836899500e+03 9.202696870922354222e+00
1.777504332340148721e+03 1.075180747029832901e+03 9.232403608925057625e+00
1.777507072160005464e+03 1.074923611190306929e+03 9.262102096672885310e+00
1.777509811979862434e+03 1.074665201019419101e+03 9.291791119090145656e+00
1.777512551799719176e+03 1.074405518282282401e+03 9.321469453388017357e+00
1.777515291619575919e+03 1.074144564805479604e+03 9.351135868997461742e+00
1.777518031439432889e+03 1.073882342477396151e+03 9.380789127632798596e+00
1.777520771259289631e+03 1.073618853248552341e+03 9.410427983357292803e+00
1.777523511079146601e+03 1.073354099131711791e+03 9.440051182675384567e+00
1.777526250899003344e+03 1.073088082202310943e+03 9.469657464590063967e+00
1.777528990718860314e+03 1.072820804598536142e+03 9.499245560701634616e+00
1.777531730538717056e+03 1.072552268521745418e+03 9.528814195269236009e+00
1.777534470358574026e+03 1.072282476236533057e+03 9.558362085313767409e+00
1.777537210178430769e+03 1.072011430071143877e+03 9.587887940683630816e+00
1.777539949998287511e+03 1.071739132417547808e+03 9.617390464159397467e+00
1.777542689818144481e+03 1.071465585731732745e+03 9.646868351536092234e+00
1.777545429638001224e+03 1.071190792533993999e+03 9.676320291707654064e+00
1.777548169457858194e+03 1.070914755408990231e+03 9.705744966778025784e+00
1.777550909277714936e+03 1.070637477006135668e+03 9.735141052137757711e+00
1.777553649097571906e+03 1.070358960039622389e+03 9.764507216581899129e+00
1.777556388917428649e+03 1.070079207288801854e+03 9.793842122391062333e+00
1.777559128737285619e+03 1.069798221598194459e+03 9.823144425453739004e+00
1.777561868557142361e+03 1.069516005876952704e+03 9.852412775003198675e+00
1.777564608376999104e+03 1.069232563095580190e+03 9.881645812446672394e+00
1.777567348196856074e+03 1.068947896293430176e+03 9.910842174303263974e+00
1.777570088016712816e+03 1.068662008576334756e+03 9.940000491280056139e+00
1.777572827836569786e+03 1.068374903115985717e+03 9.969119388168122597e+00
1.777575567656426529e+03 1.068086583150271053e+03 9.998197483934731622e+00
1.777578307476283499e+03 1.067797051983220854e+03 1.002723339185642004e+01
1.777581047296140241e+03 1.067506312985331988e+03 1.005622571961555956e+01
1.777583787115997211e+03 1.067214369593500351e+03 1.008517306943769754e+01
1.777586526935853954e+03 1.066921225311331227e+03 1.011407403819255002e+01
1.777589266755710923e+03 1.066626883709057665e+03 1.014292721753565729e+01
1.777592006575567666e+03 1.066331348423838335e+03 1.017173119401384795e+01
1.777594746395424409e+03 1.066034623159683179e+03 1.020048454920887693e+01
1.777597486215281378e+03 1.065736711687617344e+03 1.022918585985933326e+01
1.777600226035138121e+03 1.065437617845836030e+03 1.025783369798486255e+01
1.777602965854995091e+03 1.065137345539607622e+03 1.028642663103643606e+01
1.777605705674851833e+03 1.064835898741538585e+03 1.031496322201322435e+01
1.777608445494708803e+03 1.064533281491434991e+03 1.034344202961973380e+01
1.777611185314565546e+03 1.064229497896553539e+03 1.037186160838733961e+01
1.777613925134422516e+03 1.063924552131446035e+03 1.040022050883595028e+01
1.777616664954279258e+03 1.063618448438197447e+03 1.042851727760024438e+01
1.777619404774136001e+03 1.063311191125918185e+03 1.045675045616649435e+01
1.777622144593992971e+03 1.063002784570816402e+03 1.048491858106924113e+01
1.777624884413849713e+03 1.062693233217146371e+03 1.051302018713703568e+01
1.777627624233706683e+03 1.062382541576519543e+03 1.054105380582228868e+01
1.777630364053563426e+03 1.062070714228106681e+03 1.056901796530254067e+01
1.777633103873420396e+03 1.061757755818416172e+03 1.059691119064658338e+01
1.777635843693277138e+03 1.061443671061477971e+03 1.062473200394528305e+01
1.777638583513134108e+03 1.061128464738603043e+03 1.065247892448136646e+01
1.777641323332990851e+03 1.060812141698551613e+03 1.068015046886408470e+01
1.777644063152847593e+03 1.060494706857300343e+03 1.070774515120036341e+01
1.777646802972704563e+03 1.060176165198062108e+03 1.073526148324476814e+01
1.777649542792561306e+03 1.059856521771297594e+03 1.076269797455145039e+01
1.777652282612418276e+03 1.059535781694454727e+03 1.079005313265077959e+01
1.777655022432275018e+03 1.059213950152093958e+03 1.081732546319366506e+01
1.777657762252131988e+03 1.058891032395581306e+03 1.084451347013414413e+01
1.777660502071988731e+03 1.058567033743197953e+03 1.087161565587759249e+01
1.777663241891845701e+03 1.058241959579811464e+03 1.089863052146696276e+01
1.777665981711702443e+03 1.057915815356968778e+03 1.092555656673489217e+01
1.777668721531559186e+03 1.057588606594468729e+03 1.095239228975793644e+01
1.777671461351416156e+03 1.057260338879921619e+03 1.097913618715840656e+01
1.777674201171272898e+03 1.056931017865094418e+03 1.100578675568667286e+01
1.777676940991129868e+03 1.056600649267772269e+03 1.103234249154072089e+01
1.777679680810986611e+03 1.056269238871849439e+03 1.105880189051409523e+01
1.777682420630843581e+03 1.055936792526943009e+03 1.108516344818927202e+01
1.777685160450700323e+03 1.055603316148436306e+03 1.111142566009747767e+01
1.777687900270557293e+03 1.055268815717073267e+03 1.113758702191520378e+01
1.777690640090414036e+03 1.054933297278983900e+03 1.116364602962742580e+01
1.777693379910271005e+03 1.054596766945257741e+03 1.118960117972724255e+01
1.777696119730127748e+03 1.054259230891952029e+03 1.121545096938247887e+01
1.777698859549984491e+03 1.053920695359671299e+03 1.124119389663631097e+01
1.777701599369841460e+03 1.053581166653417995e+03 1.126682846058790410e+01
1.777704339189698203e+03 1.053240651142432398e+03 1.129235316157481073e+01
1.777707079009555173e+03 1.052899155259741974e+03 1.131776650137821250e+01
1.777709818829411915e+03 1.052556685502122491e+03 1.134306698339793229e+01
1.777712558649268885e+03 1.052213248429597797e+03 1.136825311286287388e+01
1.777715298469125628e+03 1.051868850665382979e+03 1.139332339700938590e+01
1.777718038288982598e+03 1.051523498897568516e+03 1.141827634340029007e+01
1.777720778108839340e+03 1.051177199878313786e+03 1.144311046070389537e+01
1.777723517928696083e+03 1.050829960419641111e+03 1.146782426213769845e+01
1.777726257748553053e+03 1.050481787395579659e+03 1.149241626357698465e+01
1.777728997568409795e+03 1.050132687741952623e+03 1.151688498372742586e+01
1.777731737388266765e+03 1.049782668455845851e+03 1.154122894433002600e+01
1.777734477208123508e+03 1.049431736595496886e+03 1.156544667033650242e+01
1.777737217027980478e+03 1.049079899279713572e+03 1.158953669011799903e+01
1.777739956847837220e+03 1.048727163687745815e+03 1.161349753564244836e+01
1.777742696667694190e+03 1.048373537058680995e+03 1.163732774268489933e+01
1.777745436487550933e+03 1.048019026691297540e+03 1.166102585100681566e+01
1.777748176307407675e+03 1.047663639943468070e+03 1.168459040456598785e+01
1.777750916127264645e+03 1.047307384231846072e+03 1.170801995170744192e+01
1.777753655947121388e+03 1.046950267031542580e+03 1.173131304535535868e+01
1.777756395766978358e+03 1.046592295875497484e+03 1.175446824322515660e+01
1.777759135586835100e+03 1.046233478354283307e+03 1.177748410800731627e+01
1.777761875406692070e+03 1.045873822115424900e+03 1.180035920758280987e+01
1.777764615226548813e+03 1.045513334863182990e+03 1.182309211520862213e+01
1.777767355046405783e+03 1.045152024362662360e+03 1.184568140827873073e+01
1.777770094866262525e+03 1.044789898437421698e+03 1.186812566915345357e+01
1.777772834686119495e+03 1.044426964961651493e+03 1.189042348754535183e+01
1.777775574505976238e+03 1.044063231864734234e+03 1.191257345923676247e+01
1.777778314325832980e+03 1.043698707130580033e+03 1.193457418628345401e+01
1.777781054145689950e+03 1.043333398797232803e+03 1.195642427720379786e+01
1.777783793965546693e+03 1.042967314956465998e+03 1.197812234716833046e+01
1.777786533785403662e+03 1.042600463753067288e+03 1.199966701820749293e+01
1.777789273605260405e+03 1.042232853384568443e+03 1.202105691939244281e+01
1.777792013425117375e+03 1.041864492100478856e+03 1.204229068704464822e+01
1.777794753244974117e+03 1.041495388201997912e+03 1.206336696491704608e+01
1.777797493064831087e+03 1.041125550041227370e+03 1.208428440440354379e+01
1.777800232884687830e+03 1.040754986020866454e+03 1.210504166472043330e+01
1.777802972704544572e+03 1.040383704593435596e+03 1.212563741311398147e+01
1.777805712524401542e+03 1.040011714260797135e+03 1.214607032505051087e+01
1.777808452344258285e+03 1.039639023573668737e+03 1.216633908440666900e+01
1.777811192164115255e+03 1.039265641130816675e+03 1.218644238367645904e+01
1.777813931983971997e+03 1.038891575578703623e+03 1.220637892415286707e+01
1.777816671803828967e+03 1.038516835615676200e+03 1.222614741457045362e+01
1.777819411623685710e+03 1.038141429988745813e+03 1.224574657216126816e+01
1.777822151443542680e+03 1.037765367486283367e+03 1.226517512487760797e+01
1.777824891263399422e+03 1.037388656942243870e+03 1.228443181012756291e+01
1.777827631083256165e+03 1.037011307235344930e+03 1.230351537496918368e+01
1.777830370903113135e+03 1.036633327288534247e+03 1.232242457628899146e+01
1.777833110722969877e+03 1.036254726068451191e+03 1.234115818097999018e+01
1.777835850542826847e+03 1.035875512584565513e+03 1.235971496613445098e+01
1.777838590362683590e+03 1.035495695888776936e+03 1.237809371921246182e+01
1.777841330182540560e+03 1.035115285074506119e+03 1.239629323823436025e+01
1.777844070002397302e+03 1.034734289276280151e+03 1.241431233194771622e+01
1.777846809822254272e+03 1.034352717668802825e+03 1.243214982001765456e+01
1.777849549642111015e+03 1.033970579466526033e+03 1.244980453319213254e+01
1.777852289461967985e+03 1.033587883922702986e+03 1.246727531349000095e+01
1.777855029281824727e+03 1.033204640328942332e+03 1.248456101436444321e+01
1.777857769101681470e+03 1.032820858014276610e+03 1.250166050088721370e+01
1.777860508921538440e+03 1.032436546344541284e+03 1.251857264991715191e+01
1.777863248741395182e+03 1.032051714721756298e+03 1.253529635026727540e+01
1.777865988561252152e+03 1.031666372589907496e+03 1.255183050182755800e+01
1.777868728381108895e+03 1.031280529430001025e+03 1.256817401642743448e+01
1.777871468200965865e+03 1.030894194751560917e+03 1.258432581918015103e+01
1.777874208020822607e+03 1.030507378097841183e+03 1.260028484774764479e+01
1.777876947840679577e+03 1.030120089044843326e+03 1.261605005251024103e+01
1.777879687660536320e+03 1.029732337200840448e+03 1.263162039671334647e+01
1.777882427480393062e+03 1.029344132205413644e+03 1.264699485663222944e+01
1.777885167300250032e+03 1.028955483728803983e+03 1.266217242172182367e+01
1.777887907120106775e+03 1.028566401471258132e+03 1.267715209476500604e+01
1.777890646939963744e+03 1.028176895162044730e+03 1.269193289203153441e+01
1.777893386759820487e+03 1.027786974558949396e+03 1.270651384341633516e+01
1.777896126579677457e+03 1.027396649447246318e+03 1.272089399259564857e+01
1.777898866399534199e+03 1.027005929639182568e+03 1.273507239716166950e+01
1.777901606219391169e+03 1.026614824972935367e+03 1.274904812877442772e+01
1.777904346039247912e+03 1.026223345312085030e+03 1.276282027329261837e+01
1.777907085859104654e+03 1.025831500544594746e+03 1.277638793091992930e+01
1.777909825678961624e+03 1.025439300582106398e+03 1.278975021633747566e+01
1.777912565498818367e+03 1.025046755359251392e+03 1.280290625883374922e+01
1.777915305318675337e+03 1.024653874838785214e+03 1.281585520208615847e+01
1.777918045138532079e+03 1.024260669006328044e+03 1.282859620455496419e+01
1.777920784958389049e+03 1.023867147863473633e+03 1.284112843995310449e+01
1.777923524778245792e+03 1.023473321431988211e+03 1.285345109708746136e+01
1.777926264598102762e+03 1.023079199752750469e+03 1.286556337998736588e+01
1.777929004417959504e+03 1.022684792885211550e+03 1.287746450801405373e+01
1.777931744237816474e+03 1.022290110906327641e+03 1.288915371598377391e+01
1.777934484057673217e+03 1.021895163910012229e+03 1.290063025427231480e+01
1.777937223877529959e+03 1.021499962006093710e+03 1.291189338893161320e+01
1.777939963697386929e+03 1.021104515319596771e+03 1.292294240179380793e+01
1.777942703517243672e+03 1.020708833990020821e+03 1.293377659057287232e+01
1.777945443337100642e+03 1.020312928170286682e+03 1.294439526897247461e+01
1.777948183156957384e+03 1.019916808026171907e+03 1.295479776677743189e+01
1.777950922976814354e+03 1.019520483735218249e+03 1.296498342995652564e+01
1.777953662796671097e+03 1.019123965486160614e+03 1.297495162074840991e+01
1.777956402616528067e+03 1.018727263477827591e+03 1.298470171775822024e+01
1.777959142436384809e+03 1.018330387918565407e+03 1.299423311603778330e+01
1.777961882256241552e+03 1.017933349025190182e+03 1.300354522717621464e+01
1.777964622076098522e+03 1.017536157028066100e+03 1.301263747999311704e+01
1.777967361895955264e+03 1.017138822165399915e+03 1.302150932008654927e+01
1.777970101715812234e+03 1.016741354677560594e+03 1.303016020943791275e+01
1.777972841535668977e+03 1.016343764810598600e+03 1.303858962690513756e+01
1.777975581355525946e+03 1.015946062815158484e+03 1.304679706829958974e+01
1.777978321175382689e+03 1.015548258945918064e+03 1.305478204644844986e+01
1.777981060995239659e+03 1.015150363460499534e+03 1.306254409126493066e+01
1.777983800815096401e+03 1.014752386618907053e+03 1.307008274980448270e+01
1.777986540634953144e+03 1.014354338682469120e+03 1.307739758632756732e+01
1.777989280454810114e+03 1.013956229913110064e+03 1.308448818235251210e+01
1.777992020274666856e+03 1.013558070572622114e+03 1.309135413670533232e+01
1.777994760094523826e+03 1.013159870921605602e+03 1.309799506557188309e+01
1.777997499914380569e+03 1.012761641218905652e+03 1.310441060253791434e+01
1.778000239734237539e+03 1.012363391720519644e+03 1.311060039863460602e+01
1.778002979554094281e+03 1.011965132679032990e+03 1.311656412237188718e+01
1.778005719373951251e+03 1.011566874342527626e+03 1.312230145977653351e+01
1.778008459193807994e+03 1.011168626954017782e+03 1.312781211441858531e+01
1.778011199013664964e+03 1.010770400750395652e+03 1.313309580745095850e+01
1.778013938833521706e+03 1.010372205966329830e+03 1.313815227953288023e+01
1.778016678653378449e+03 1.009974052828922709e+03 1.314298128901002904e+01
1.778019418473235419e+03 1.009575951554071139e+03 1.314758261072637424e+01
1.778022158293092161e+03 1.009177912348686164e+03 1.315195603726929541e+01
1.778024898112949131e+03 1.008779945409656534e+03 1.315610137898752718e+01
1.778027637932805874e+03 1.008382060923308131e+03 1.316001846399997532e+01
1.778030377752662844e+03 1.007984269064338491e+03 1.316370713820657201e+01
1.778033117572519586e+03 1.007586579995280545e+03 1.316716726529011261e+01
1.778035857392376556e+03 1.007189003865440782e+03 1.317039872671945133e+01
1.778038597212233299e+03 1.006791550810367539e+03 1.317340142174422191e+01
1.778041337032090041e+03 1.006394230950827477e+03 1.317617526739001299e+01
1.778044076851947011e+03 1.005997054392113341e+03 1.317872019844692133e+01
1.778046816671803754e+03 1.005600031223355700e+03 1.318103616745463746e+01
1.778049556491660724e+03 1.005203171516506700e+03 1.318312314468561119e+01
1.778052296311517466e+03 1.004806485325821541e+03 1.318498111812137097e+01
1.778055036131374436e+03 1.004409982686816420e+03 1.318661009342780943e+01
1.778057775951231179e+03 1.004013673615755692e+03 1.318801009392388224e+01
1.778060515771088149e+03 1.003617568108616297e+03 1.318918116054862821e+01
1.778063255590944891e+03 1.003221676140581508e+03 1.319012335182210727e+01
1.778065995410801634e+03 1.002826007665285147e+03 1.319083674401717587e+01
1.778068735230658604e+03 1.002430572619325972e+03 1.319132143606757346e+01
1.778071475050515346e+03 1.002035380914463872e+03 1.319157754267439664e+01
1.778074214870372316e+03 1.001640442436559283e+03 1.319160519423280320e+01
1.778076954690229059e+03 1.001245767047142294e+03 1.319140453870623553e+01
1.778079694510086028e+03 1.000851364582422889e+03 1.319097574158071318e+01
1.778082434329942771e+03 1.000457244852830854e+03 1.319031898581570594e+01
1.778085174149799741e+03 1.000063417642036711e+03 1.318943447179099948e+01
1.778087913969656483e+03 9.996698927065015141e+02 1.318832241725070098e+01
1.778090653789513226e+03 9.992766797745422309e+02 1.318698305724270625e+01
1.778093393609370196e+03 9.988837885457290895e+02 1.318541664405514702e+01
1.778096133429226938e+03 9.984912286902882670e+02 1.318362344714951284e+01
1.778098873249083908e+03 9.980990098481856876e+02 1.318160375308865540e+01
1.778101613068940651e+03 9.977071416287038801e+02 1.317935786546325616e+01
1.778104352888797621e+03 9.973156336095063352e+02 1.317688610481202005e+01
1.778107092708654363e+03 9.969244953362261867e+02 1.317418880854097374e+01
1.778109832528511333e+03 9.965337363215436426e+02 1.317126633083586640e+01
1.778112572348368076e+03 9.961433660447881948e+02 1.316811904257420984e+01
1.778115312168225046e+03 9.957533939510291248e+02 1.316474733122978868e+01
1.778118051988081788e+03 9.953638294506912416e+02 1.316115160077737478e+01
1.778120791807938531e+03 9.949746819184462083e+02 1.315733227212525769e+01
1.778123531627795501e+03 9.945859606908359183e+02 1.315328978730108567e+01
1.778126271447652243e+03 9.941976750688559150e+02 1.314902460213247970e+01
1.778129011267509213e+03 9.938098343164299422e+02 1.314453718778502811e+01
1.778131751087365956e+03 9.934224476595903752e+02 1.313982803169600189e+01
1.778134490907222926e+03 9.930355242856095401e+02 1.313489763747772798e+01
1.778137230727079668e+03 9.926490733426536508e+02 1.312974652482446203e+01
1.778139970546936638e+03 9.922631039389300440e+02 1.312437522941022827e+01
1.778142710366793381e+03 9.918776251423552139e+02 1.311878430279077179e+01
1.778145450186650123e+03 9.914926459797494545e+02 1.311297431229640509e+01
1.778148190006507093e+03 9.911081754363606251e+02 1.310694584092662041e+01
1.778150929826363836e+03 9.907242224553945107e+02 1.310069948724243361e+01
1.778153669646220806e+03 9.903407959372343612e+02 1.309423586525105954e+01
1.778156409466077548e+03 9.899579047391474660e+02 1.308755560429570153e+01
1.778159149285934518e+03 9.895755576744900281e+02 1.308065934893437188e+01
1.778161889105791261e+03 9.891937635124293138e+02 1.307354775882490294e+01
1.778164628925648231e+03 9.888125309771667162e+02 1.306622150859840126e+01
1.778167368745504973e+03 9.884318687461960735e+02 1.305868128758254976e+01
1.778170108565361716e+03 9.880517854498474435e+02 1.305092779969576355e+01
1.778172848385218686e+03 9.876722896736409893e+02 1.304296176361861015e+01
1.778175588205075428e+03 9.872933899562096940e+02 1.303478391248089174e+01
1.778178328024932398e+03 9.869150947885627829e+02 1.302639499371925957e+01
1.778181067844789141e+03 9.865374126138522115e+02 1.301779576894415058e+01
1.778183807664646110e+03 9.861603518266467745e+02 1.300898701379316513e+01
1.778186547484502853e+03 9.857839207727162147e+02 1.299996951779320931e+01
1.778189287304359823e+03 9.854081277483234089e+02 1.299074408420852933e+01
1.778192027124216565e+03 9.850329810000256430e+02 1.298131152989809856e+01
1.778194766944073535e+03 9.846584887239860109e+02 1.297167268515835303e+01
1.778197506763930278e+03 9.842846590657925390e+02 1.296182839357583383e+01
1.778200246583787020e+03 9.839115001198198343e+02 1.295177951186549947e+01
1.778202986403643990e+03 9.835390199289115571e+02 1.294152690971444919e+01
1.778205726223500733e+03 9.831672264840714206e+02 1.293107146962346121e+01
1.778208466043357703e+03 9.827961277238554203e+02 1.292041408673743241e+01
1.778211205863214445e+03 9.824257315337833916e+02 1.290955566908499463e+01
1.778213945683071415e+03 9.820560457420917828e+02 1.289849714070532372e+01
1.778216685502928158e+03 9.816870781256748160e+02 1.288723943597878652e+01
1.778219425322785128e+03 9.813188364081632926e+02 1.287578350067437860e+01
1.778222165142641870e+03 9.809513282589092569e+02 1.286413029259948537e+01
1.778224904962498613e+03 9.805845612924176748e+02 1.285228078143584263e+01
1.778227644782355583e+03 9.802185430680937088e+02 1.284023594858349426e+01
1.778230384602212325e+03 9.798532810899981769e+02 1.282799678700371437e+01
1.778233124422069295e+03 9.794887828063097004e+02 1.281556430105048250e+01
1.778235864241926038e+03 9.791250556092508077e+02 1.280293950631584288e+01
1.778238604061783008e+03 9.787621068345397362e+02 1.279012342945762626e+01
1.778241343881639750e+03 9.783999437613354075e+02 1.277711710804257450e+01
1.778244083701496720e+03 9.780385736117093529e+02 1.276392159037138185e+01
1.778246823521353463e+03 9.776780035506101285e+02 1.275053793531971991e+01
1.778249563341210205e+03 9.773182406853854900e+02 1.273696721216185779e+01
1.778252303161067175e+03 9.769592920656169781e+02 1.272321050040402923e+01
1.778255042980923918e+03 9.766011646829621213e+02 1.270926888961699319e+01
1.778257782800780888e+03 9.762438654673657084e+02 1.269514347951557731e+01
1.778260522620637630e+03 9.758874012875228345e+02 1.268083537976429476e+01
1.778263262440494600e+03 9.755317789569413662e+02 1.266634570927952730e+01
1.778266002260351343e+03 9.751770052300288398e+02 1.265167559637606054e+01
1.778268742080208312e+03 9.748230868015825763e+02 1.263682617858673396e+01
1.778271481900065055e+03 9.744700303068080984e+02 1.262179860249811725e+01
1.778274221719922025e+03 9.741178423208752974e+02 1.260659402356586867e+01
1.778276961539778767e+03 9.737665293589545854e+02 1.259121360594924077e+01
1.778279701359635510e+03 9.734160978758213787e+02 1.257565852232614745e+01
1.778282441179492480e+03 9.730665542657642391e+02 1.255992995372013254e+01
1.778285180999349222e+03 9.727179048624993811e+02 1.254402908932699390e+01
1.778287920819206192e+03 9.723701559388069882e+02 1.252795712632771341e+01
1.778290660639062935e+03 9.720233137066092013e+02 1.251171526972057180e+01
1.778293400458919905e+03 9.716773843165966582e+02 1.249530473213156512e+01
1.778296140278776647e+03 9.713323738583252407e+02 1.247872673364581253e+01
1.778298880098633617e+03 9.709882883598626222e+02 1.246198250161685195e+01
1.778301619918490360e+03 9.706451337874518686e+02 1.244507327060857627e+01
1.778304359738347102e+03 9.703029160414681655e+02 1.242800028316084493e+01
1.778307099558204072e+03 9.699616409625982669e+02 1.241076478803232597e+01
1.778309839378060815e+03 9.696213143305250242e+02 1.239336804036709871e+01
1.778312579197917785e+03 9.692819418626938841e+02 1.237581130174279309e+01
1.778315319017774527e+03 9.689435292144506775e+02 1.235809584000650574e+01
1.778318058837631497e+03 9.686060819787348919e+02 1.234022292908761642e+01
1.778320798657488240e+03 9.682696056862331488e+02 1.232219384883416780e+01
1.778323538477345210e+03 9.679341058050919173e+02 1.230400988482581681e+01
1.778326278297201952e+03 9.675995877410861112e+02 1.228567232821086641e+01
1.778329018117058695e+03 9.672660568373795513e+02 1.226718247552104124e+01
1.778331757936915665e+03 9.669335183745713493e+02 1.224854162850160932e+01
1.778334497756772407e+03 9.666019775707509325e+02 1.222975109394206328e+01
1.778337237576629377e+03 9.662714395812860175e+02 1.221081218349165631e+01
1.778339977396486120e+03 9.659419094990327039e+02 1.219172621349869168e+01
1.778342717216343090e+03 9.656133923541150352e+02 1.217249450482525042e+01
1.778345457036199832e+03 9.652858931141514631e+02 1.215311838268767985e+01
1.778348196856056802e+03 9.649594166811339164e+02 1.213359917643447083e+01
1.778350936675913545e+03 9.646339678919695189e+02 1.211393821939353899e+01
1.778353676495770515e+03 9.643095515241431031e+02 1.209413684876111894e+01
1.778356416315627257e+03 9.639861722924719061e+02 1.207419640540193484e+01
1.778359156135484000e+03 9.636638348488944530e+02 1.205411823366735469e+01
1.778361895955340970e+03 9.633425437825837889e+02 1.203390368123165466e+01
1.778364635775197712e+03 9.630223036200663955e+02 1.201355409892924619e+01
1.778367375595054682e+03 9.627031188250824698e+02 1.199307084057588746e+01
1.778370115414911425e+03 9.623849937988527472e+02 1.197245526281602324e+01
1.778372855234768394e+03 9.620679328799292307e+02 1.195170872494392000e+01
1.778375595054625137e+03 9.617519403444752015e+02 1.193083258875302910e+01
1.778378334874482107e+03 9.614370204061326604e+02 1.190982821835885908e+01
1.778381074694338849e+03 9.611231772163157530e+02 1.188869698005051845e+01
1.778383814514195592e+03 9.608104148641207303e+02 1.186744024211726867e+01
1.778386554334052562e+03 9.604987373765036409e+02 1.184605937469354053e+01
1.778389294153909304e+03 9.601881487184650723e+02 1.182455574960527755e+01
1.778392033973766274e+03 9.598786527925851715e+02 1.180293074015961707e+01
1.778394773793623017e+03 9.595702534359296578e+02 1.178118572065606351e+01
1.778397513613479987e+03 9.592629544255912606e+02 1.175932206678540304e+01
1.778400253433336729e+03 9.589567594778751527e+02 1.173734115537225264e+01
1.778402993253193699e+03 9.586516722473480741e+02 1.171524436411816872e+01
1.778405733073050442e+03 9.583476963271724571e+02 1.169303307146271109e+01
1.778408472892907184e+03 9.580448352490654997e+02 1.167070865641841060e+01
1.778411212712764154e+03 9.577430924835182395e+02 1.164827249842536361e+01
1.778413952532620897e+03 9.574424714400196308e+02 1.162572597720737733e+01
1.778416692352477867e+03 9.571429754670371040e+02 1.160307047261084890e+01
1.778419432172334609e+03 9.568446078523772940e+02 1.158030736447314624e+01
1.778422171992191579e+03 9.565473718231553448e+02 1.155743803246245704e+01
1.778424911812048322e+03 9.562512705461670066e+02 1.153446385594934753e+01
1.778427651631905292e+03 9.559563071278710140e+02 1.151138621384958682e+01
1.778430391451762034e+03 9.556624846147717562e+02 1.148820648449902571e+01
1.778433131271619004e+03 9.553698059934157527e+02 1.146492604549954386e+01
1.778435871091475747e+03 9.550782741907847821e+02 1.144154627359739784e+01
1.778438610911332489e+03 9.547878920701565448e+02 1.141806854538496374e+01
1.778441350731189459e+03 9.544986624422970181e+02 1.139449423107563497e+01
1.778444090551046202e+03 9.542105880513852298e+02 1.137082470567422376e+01
1.778446830370903172e+03 9.539236715863123663e+02 1.134706134057967120e+01
1.778449570190759914e+03 9.536379156772478609e+02 1.132320550562162964e+01
1.778452310010616884e+03 9.533533228956688390e+02 1.129925856891006042e+01
1.778455049830473627e+03 9.530698957547741657e+02 1.127522189671852182e+01
1.778457789650330596e+03 9.527876367095238948e+02 1.125109685333775644e+01
1.778460529470187339e+03 9.525065481570603652e+02 1.122688480096321584e+01
1.778463269290044082e+03 9.522266324367800507e+02 1.120258709955467502e+01
1.778466009109901051e+03 9.519478918306460855e+02 1.117820510671787915e+01
1.778468748929757794e+03 9.516703285635018119e+02 1.115374017758837688e+01
1.778471488749614764e+03 9.513939448031585471e+02 1.112919366469713545e+01
1.778474228569471506e+03 9.511187426608330497e+02 1.110456691786862748e+01
1.778476968389328476e+03 9.508447241912222125e+02 1.107986128408844273e+01
1.778479708209185219e+03 9.505718913929470091e+02 1.105507810740560082e+01
1.778482448029042189e+03 9.503002462085489697e+02 1.103021872875268272e+01
1.778485187848898931e+03 9.500297905239544889e+02 1.100528448529982661e+01
1.778487927668755674e+03 9.497605261697632386e+02 1.098027671098628844e+01
1.778490667488612644e+03 9.494924549214302942e+02 1.095519673633489965e+01
1.778493407308469386e+03 9.492255784993906218e+02 1.093004588822561729e+01
1.778496147128326356e+03 9.489598985691504822e+02 1.090482548975639965e+01
1.778498886948183099e+03 9.486954167417123926e+02 1.087953686013608312e+01
1.778501626768040069e+03 9.484321345738325135e+02 1.085418131463511138e+01
1.778504366587896811e+03 9.481700535702408388e+02 1.082876016538704178e+01
1.778507106407753781e+03 9.479091751815735734e+02 1.080327472016214863e+01
1.778509846227610524e+03 9.476495008050975457e+02 1.077772628241763009e+01
1.778512586047467266e+03 9.473910317852333947e+02 1.075211615137127907e+01
1.778515325867324236e+03 9.471337694139560881e+02 1.072644562192595963e+01
1.778518065687180979e+03 9.468777149311979429e+02 1.070071598459710138e+01
1.778520805507037949e+03 9.466228695248495342e+02 1.067492852533265868e+01
1.778523545326894691e+03 9.463692343293546401e+02 1.064908452460005428e+01
1.778526285146751661e+03 9.461168104282504601e+02 1.062318525834245797e+01
1.778529024966608404e+03 9.458655988543232525e+02 1.059723199776502334e+01
1.778531764786465374e+03 9.456156005893876682e+02 1.057122600906214416e+01
1.778534504606322116e+03 9.453668165647509340e+02 1.054516855333777414e+01
1.778537244426179086e+03 9.451192476613466624e+02 1.051906088649209714e+01
1.778539984246035829e+03 9.448728947102832763e+02 1.049290425918340652e+01
1.778542724065892571e+03 9.446277584937015490e+02 1.046669991707473990e+01
1.778545463885749541e+03 9.443838397442818859e+02 1.044044910030755879e+01
1.778548203705606284e+03 9.441411391457429545e+02 1.041415304348825366e+01
1.778550943525463254e+03 9.438996573331678519e+02 1.038781297565970974e+01
1.778553683345319996e+03 9.436593948935035314e+02 1.036143012024261978e+01
1.778556423165176966e+03 9.434203523657416781e+02 1.033500569494357357e+01
1.778559162985033709e+03 9.431825302413743657e+02 1.030854091169340769e+01
1.778561902804890678e+03 9.429459289641177975e+02 1.028203697649817983e+01
1.778564642624747421e+03 9.427105489310080202e+02 1.025549508946355637e+01
1.778567382444604164e+03 9.424763904925019915e+02 1.022891644469700623e+01
1.778570122264461133e+03 9.422434539528018149e+02 1.020230223023631666e+01
1.778572862084317876e+03 9.420117395702548038e+02 1.017565362798962525e+01
1.778575601904174846e+03 9.417812475575623239e+02 1.014897181365490830e+01
1.778578341724031588e+03 9.415519780822669418e+02 1.012225795667444572e+01
1.778581081543888558e+03 9.413239312667936929e+02 1.009551322015231634e+01
1.778583821363745301e+03 9.410971071891522115e+02 1.006873876081582608e+01
1.778586561183602271e+03 9.408715058830904354e+02 1.004193572893710140e+01
1.778589301003459013e+03 9.406471273385744780e+02 1.001510526829378200e+01
1.778592040823315756e+03 9.404239715020088397e+02 9.988248516097776530e+00
1.778594780643172726e+03 9.402020382766460216e+02 9.961366602947823168e+00
1.778597520463029468e+03 9.399813275228300427e+02 9.934460652614982124e+00
1.778600260282886438e+03 9.397618390586989108e+02 9.907531782734364967e+00
1.778603000102743181e+03 9.395435726597459052e+02 9.880581103412708899e+00
1.778605739922600151e+03 9.393265280599694051e+02 9.853609718300566200e+00
1.778608479742456893e+03 9.391107049520095416e+02 9.826618724176730879e+00
1.778611219562313863e+03 9.388961029873654525e+02 9.799609210891194522e+00
1.778613959382170606e+03 9.386827217769002800e+02 9.772582261343936594e+00
1.778616699202027576e+03 9.384705608910073806e+02 9.745538951426013341e+00
1.778619439021884318e+03 9.382596198598167803e+02 9.718480349992230316e+00
1.778622178841741061e+03 9.380498981739351620e+02 9.691407518817017674e+00
1.778624918661598031e+03 9.378413952847469091e+02 9.664321512560757554e+00
1.778627658481454773e+03 9.376341106047595986e+02 9.637223378735157553e+00
1.778630398301311743e+03 9.374280435078421760e+02 9.610114157648320443e+00
1.778633138121168486e+03 9.372231933297232445e+02 9.582994882383571777e+00
1.778635877941025456e+03 9.370195593682136632e+02 9.555866578742273632e+00
1.778638617760882198e+03 9.368171408837026775e+02 9.528730265222661089e+00
1.778641357580739168e+03 9.366159370993824496e+02 9.501586952962639998e+00
1.778644097400595911e+03 9.364159472017238386e+02 9.474437645726906609e+00
1.778646837220452653e+03 9.362171703398961427e+02 9.447283340361817494e+00
1.778649577040309623e+03 9.360196056270176541e+02 9.420125026236812360e+00
1.778652316860166366e+03 9.358232521408829143e+02 9.392963685031139320e+00
1.778655056680023336e+03 9.356281089238141249e+02 9.365800290914483739e+00
1.778657796499880078e+03 9.354341749831463630e+02 9.338635810528460368e+00
1.778660536319737048e+03 9.352414492914540460e+02 9.311471202932056102e+00
1.778663276139593791e+03 9.350499307870351231e+02 9.284307419583141652e+00
1.778666015959450760e+03 9.348596183741385630e+02 9.257145404283898316e+00
1.778668755779307503e+03 9.346705109234469546e+02 9.229986093162338534e+00
1.778671495599164246e+03 9.344826072723212746e+02 9.202830414619981525e+00
1.778674235419021215e+03 9.342959062249766475e+02 9.175679290441207669e+00
1.778676975238877958e+03 9.341104065528400042e+02 9.148533636067300634e+00
1.778679715058734928e+03 9.339261069953171273e+02 9.121394357777507622e+00
1.778682454878591670e+03 9.337430062599970597e+02 9.094262354144463600e+00
1.778685194698448640e+03 9.335611030228747040e+02 9.067138516018280470e+00
1.778687934518305383e+03 9.333803959288247825e+02 9.040023726518356284e+00
1.778690674338162353e+03 9.332008835918356908e+02 9.012918860989142189e+00
1.778693414158019095e+03 9.330225645954819811e+02 8.985824786991948088e+00
1.778696153977876065e+03 9.328454374931591246e+02 8.958742364260730895e+00
1.778698893797732808e+03 9.326695008085554264e+02 8.931672444693870005e+00
1.778701633617589550e+03 9.324947530357118239e+02 8.904615872876490812e+00
1.778704373437446520e+03 9.323211926387298263e+02 8.877573488191414341e+00
1.778707113257303263e+03 9.321488180535370702e+02 8.850546120593676847e+00
1.778709853077160233e+03 9.319776276876904149e+02 8.823534591974514285e+00
1.778712592897016975e+03 9.318076199207298487e+02 8.796539716483799509e+00
1.778715332716873945e+03 9.316387931044152992e+02 8.769562300498421337e+00
1.778718072536730688e+03 9.314711455631877470e+02 8.742603142626501622e+00
1.778720812356587658e+03 9.313046755944073993e+02 8.715663033675795646e+00
1.778723552176444400e+03 9.311393814688135535e+02 8.688742756657882538e+00
1.778726291996301143e+03 9.309752614307776639e+02 8.661843086758821642e+00
1.778729031816158113e+03 9.308123136986151849e+02 8.634964791437209186e+00
1.778731771636014855e+03 9.306505364633450199e+02 8.608108632720282927e+00
1.778734511455871825e+03 9.304899278909956593e+02 8.581275364271553130e+00
1.778737251275728568e+03 9.303304861231456471e+02 8.554465731299423226e+00
1.778739991095585538e+03 9.301722092765969592e+02 8.527680471316665844e+00
1.778742730915442280e+03 9.300150954438224744e+02 8.500920314155845148e+00
1.778745470735299250e+03 9.298591426932021022e+02 8.474185981949167612e+00
1.778748210555155993e+03 9.297043490694680941e+02 8.447478189143877714e+00
1.778750950375012735e+03 9.295507125939553816e+02 8.420797642484350476e+00
1.778753690194869705e+03 9.293982312649828827e+02 8.394145041016393805e+00
1.778756430014726448e+03 9.292469030582311689e+02 8.367521076091495758e+00
1.778759169834583417e+03 9.290967259243773242e+02 8.340926433631249637e+00
1.778761909654440160e+03 9.289476977946534362e+02 8.314361789689865390e+00
1.778764649474297130e+03 9.287998165755790296e+02 8.287827815222614802e+00
1.778767389294153872e+03 9.286530801540586708e+02 8.261325172049636123e+00
1.778770129114010842e+03 9.285074863957387379e+02 8.234854514478497478e+00
1.778772868933867585e+03 9.283630331454428415e+02 8.208416489322759801e+00
1.778775608753724555e+03 9.282197182274112492e+02 8.182011735886332460e+00
1.778778348573581297e+03 9.280775394457316452e+02 8.155640885983926225e+00
1.778781088393438040e+03 9.279364945845904913e+02 8.129304563929562022e+00
1.778783828213295010e+03 9.277965814086414866e+02 8.103003386547985798e+00
1.778786568033151752e+03 9.276577976623500490e+02 8.076737963788090724e+00
1.778789307853008722e+03 9.275201410681695506e+02 8.050508899922022010e+00
1.778792047672865465e+03 9.273836093322820489e+02 8.024316790464077087e+00
1.778794787492722435e+03 9.272482001426067200e+02 7.998162223461044107e+00
1.778797527312579177e+03 9.271139111689521997e+02 7.972045779676431465e+00
1.778800267132436147e+03 9.269807400632327017e+02 7.945968032596034014e+00
1.778803006952292890e+03 9.268486844598605785e+02 7.919929548469569092e+00
1.778805746772149632e+03 9.267177419759705117e+02 7.893930886321198770e+00
1.778808486592006602e+03 9.265879102117526145e+02 7.867972597983094118e+00
1.778811226411863345e+03 9.264591867507832603e+02 7.842055228130321964e+00
1.778813966231720315e+03 9.263315691602455217e+02 7.816179314295588654e+00
1.778816706051577057e+03 9.262050549913093391e+02 7.790345386917636006e+00
1.778819445871434027e+03 9.260796417793397950e+02 7.764553969356637886e+00
1.778822185691290770e+03 9.259553270439915877e+02 7.738805578002202701e+00
1.778824925511147740e+03 9.258321082865030576e+02 7.713100722870782633e+00
1.778827665331004482e+03 9.257099829945481133e+02 7.687439906767899345e+00
1.778830405150861225e+03 9.255889486416825775e+02 7.661823625461165577e+00
1.778833144970718195e+03 9.254690026868954646e+02 7.636252367879924563e+00
1.778835884790574937e+03 9.253501425749013833e+02 7.610726616166219038e+00
1.778838624610431907e+03 9.252323657363311895e+02 7.585246845706083541e+00
1.778841364430288650e+03 9.251156695880692951e+02 7.559813525194124750e+00
1.778844104250145620e+03 9.250000515334310194e+02 7.534427116665756152e+00
1.778846844070002362e+03 9.248855089624927359e+02 7.509088075564732456e+00
1.778849583889859332e+03 9.247720392522664952e+02 7.483796850778457355e+00
1.778852323709716075e+03 9.246596397670236911e+02 7.458553884708474691e+00
1.778855063529572817e+03 9.245483078584750274e+02 7.433359613310935643e+00
1.778857803349429787e+03 9.244380408660524608e+02 7.408214466145692789e+00
1.778860543169286530e+03 9.243288361188904219e+02 7.383118863423341338e+00
1.778863282989143499e+03 9.242206909345273971e+02 7.358073218654503478e+00
1.778866022809000242e+03 9.241136026180604404e+02 7.333077940734207267e+00
1.778868762628857212e+03 9.240075684633699211e+02 7.308133432128839146e+00
1.778871502448713954e+03 9.239025857534340957e+02 7.283240088934710421e+00
1.778874242268570924e+03 9.237986517605013432e+02 7.258398300904209677e+00
1.778876982088427667e+03 9.236957637463985975e+02 7.233608451505793902e+00
1.778879721908284637e+03 9.235939189627006272e+02 7.208870917951696100e+00
1.778882461728141379e+03 9.234931146510336930e+02 7.184186071259333950e+00
1.778885201547998122e+03 9.233933480432500573e+02 7.159554276282618979e+00
1.778887941367855092e+03 9.232946163616851436e+02 7.134975891764573142e+00
1.778890681187711834e+03 9.231969168194115127e+02 7.110451270390608869e+00
1.778893421007568804e+03 9.231002466204092798e+02 7.085980758822183923e+00
1.778896160827425547e+03 9.230046029602210638e+02 7.061564697055830564e+00
1.778898900647282517e+03 9.229099830263623971e+02 7.037203417953708851e+00
1.778901640467139259e+03 9.228163839974495204e+02 7.012897249583515347e+00
1.778904380286996229e+03 9.227238030439341401e+02 6.988646514113799668e+00
1.778907120106852972e+03 9.226322373284137939e+02 6.964451527825509025e+00
1.778909859926709714e+03 9.225416840057984018e+02 6.940312601140195881e+00
1.778912599746566684e+03 9.224521402235529877e+02 6.916230038668799374e+00
1.778915339566423427e+03 9.223636031219360802e+02 6.892204139260743823e+00
1.778918079386280397e+03 9.222760698341633088e+02 6.868235196033495527e+00
1.778920819206137139e+03 9.221895374866794555e+02 6.844323496432454412e+00
1.778923559025994109e+03 9.221040031993115917e+02 6.820469322259383738e+00
1.778926298845850852e+03 9.220194640855362422e+02 6.796672949733038926e+00
1.778929038665707822e+03 9.219359172526308157e+02 6.772934649518495220e+00
1.778931778485564564e+03 9.218533598018785824e+02 6.749254686666313674e+00
1.778934518305421307e+03 9.217717888284275887e+02 6.725633320019691830e+00
1.778937258125278277e+03 9.216912014220621359e+02 6.702070803422812695e+00
1.778939997945135019e+03 9.216115946672548489e+02 6.678567385425425051e+00
1.778942737764991989e+03 9.215329656432649017e+02 6.655123309198040182e+00
1.778945477584848732e+03 9.214553114243849450e+02 6.631738812590643128e+00
1.778948217404705701e+03 9.213786290800819643e+02 6.608414128160487344e+00
1.778950957224562444e+03 9.213029156752392055e+02 6.585149483231234946e+00
1.778953697044419414e+03 9.212281682702946455e+02 6.561945099921343783e+00
1.778956436864276156e+03 9.211543839214778018e+02 6.538801195203637562e+00
1.778959176684133126e+03 9.210815596809450199e+02 6.515717980934279119e+00
1.778961916503989869e+03 9.210096925970119628e+02 6.492695663912772197e+00
1.778964656323846611e+03 9.209387797142919680e+02 6.469734445913427834e+00
1.778967396143703581e+03 9.208688180738934079e+02 6.446834523721073573e+00
1.778970135963560324e+03 9.207998047135516799e+02 6.423996088659477799e+00
1.778972875783417294e+03 9.207317366678403232e+02 6.401219327247744673e+00
1.778975615603274036e+03 9.206646109683946406e+02 6.378504421346876008e+00
1.778978355423131006e+03 9.205984246440160632e+02 6.355851547975874816e+00
1.778981095242987749e+03 9.205331747208857678e+02 6.333260879369825069e+00
1.778983835062844719e+03 9.204688582226877998e+02 6.310732583007981233e+00
1.778986574882701461e+03 9.204054721708187117e+02 6.288266821672042539e+00
1.778989314702558204e+03 9.203430135845126188e+02 6.265863753476462072e+00
1.778992054522415174e+03 9.202814794810196872e+02 6.243523531917624325e+00
1.778994794342271916e+03 9.202208668757807573e+02 6.221246305923074260e+00
1.778997534162128886e+03 9.201611727825492153e+02 6.199032219882371741e+00
1.779000273981985629e+03 9.201023942135873313e+02 6.176881413705845425e+00
1.779003013801842599e+03 9.200445281797804000e+02 6.154794022853945279e+00
1.779005753621699341e+03 9.199875717003008049e+02 6.132770177917961973e+00
1.779008493441556311e+03 9.199315217619605392e+02 6.110810005551683410e+00
1.779011233261413054e+03 9.198763753869186530e+02 6.088913627618897983e+00
1.779013973081269796e+03 9.198221295819403167e+02 6.067081161989077209e+00
1.779016712901126766e+03 9.197687813533030976e+02 6.045312722271054540e+00
1.779019452720983509e+03 9.197163277069361129e+02 6.023608417860774722e+00
1.779022192540840479e+03 9.196647656485151856e+02 6.001968353971018466e+00
1.779024932360697221e+03 9.196140921836242796e+02 5.980392631688161487e+00
1.779027672180554191e+03 9.195643043178466769e+02 5.958881348000166334e+00
1.779030412000410934e+03 9.195153990569258440e+02 5.937434595853257946e+00
1.779033151820267904e+03 9.194673734068578597e+02 5.916052464179999859e+00
1.779035891640124646e+03 9.194202243740501217e+02 5.894735037955883605e+00
1.779038631459981616e+03 9.193739489654159343e+02 5.873482398227490187e+00
1.779041371279838359e+03 9.193285441886619083e+02 5.852294621972580657e+00
1.779044111099695101e+03 9.192840070526779073e+02 5.831171781685124955e+00
1.779046850919552071e+03 9.192403345668940347e+02 5.810113946613474134e+00
1.779049590739408814e+03 9.191975237417458402e+02 5.789121182306218749e+00
1.779052330559265783e+03 9.191555715888202940e+02 5.768193550574642003e+00
1.779055070379122526e+03 9.191144751210108552e+02 5.747331109548314387e+00
1.779057810198979496e+03 9.190742313526166072e+02 5.726533913702864353e+00
1.779060550018836238e+03 9.190348372994957344e+02 5.705802013915490356e+00
1.779063289838693208e+03 9.189962899791655673e+02 5.685135457492814126e+00
1.779066029658549951e+03 9.189585864109558315e+02 5.664534288226306558e+00
1.779068769478406693e+03 9.189217236161121036e+02 5.643998546421931550e+00
1.779071509298263663e+03 9.188856986179324622e+02 5.623528268946976993e+00
1.779074249118120406e+03 9.188505084419033437e+02 5.603123489276784497e+00
1.779076988937977376e+03 9.188161501158048168e+02 5.582784237524540671e+00
1.779079728757834118e+03 9.187826206698608758e+02 5.562510540496478306e+00
1.779082468577691088e+03 9.187499171368430098e+02 5.542302421720038730e+00
1.779085208397547831e+03 9.187180365522197008e+02 5.522159901498993051e+00
1.779087948217404801e+03 9.186869759542606744e+02 5.502082996941687121e+00
1.779090688037261543e+03 9.186567323817487249e+02 5.482071720813055826e+00
1.779093427857118286e+03 9.186273028740342852e+02 5.462126081538078992e+00
1.779096167676975256e+03 9.185986844770644666e+02 5.442246086158935903e+00
1.779098907496831998e+03 9.185708742400482834e+02 5.422431738668995749e+00
1.779101647316688968e+03 9.185438692154988303e+02 5.402683040009520710e+00
1.779104387136545711e+03 9.185176664593743681e+02 5.382999988122276314e+00
1.779107126956402681e+03 9.184922630311822331e+02 5.363382577975878363e+00
1.779109866776259423e+03 9.184676559941184451e+02 5.343830801618310922e+00
1.779112606596116393e+03 9.184438424151733216e+02 5.324344648203361174e+00
1.779115346415973136e+03 9.184208193652693808e+02 5.304924104043054811e+00
1.779118086235830106e+03 9.183985839193684342e+02 5.285569152634175261e+00
1.779120826055686848e+03 9.183771331566084655e+02 5.266279774710607597e+00
1.779123565875543591e+03 9.183564641604131111e+02 5.247055948271545311e+00
1.779126305695400561e+03 9.183365740186194444e+02 5.227897648625780214e+00
1.779129045515257303e+03 9.183174598236048496e+02 5.208804848435909740e+00
1.779131785335114273e+03 9.182991186723980945e+02 5.189777517746672508e+00
1.779134525154971016e+03 9.182815476668134806e+02 5.170815624037080838e+00
1.779137264974827985e+03 9.182647439134489105e+02 5.151919132230844411e+00
1.779140004794684728e+03 9.182487045067680356e+02 5.133088002241640524e+00
1.779142744614541698e+03 9.182334265469726233e+02 5.114322191611531565e+00
1.779145484434398440e+03 9.182189071496796942e+02 5.095621656964915758e+00
1.779148224254255183e+03 9.182051434353289778e+02 5.076986352463835672e+00
1.779150964074112153e+03 9.181921325292893243e+02 5.058416229849244772e+00
1.779153703893968895e+03 9.181798715619650011e+02 5.039911238482178035e+00
1.779156443713825865e+03 9.181683576688898256e+02 5.021471325369549987e+00
1.779159183533682608e+03 9.181575879908385787e+02 5.003096435213005400e+00
1.779161923353539578e+03 9.181475596739218190e+02 4.984786510433255380e+00
1.779164663173396320e+03 9.181382698696951365e+02 4.966541491218840143e+00
1.779167402993253290e+03 9.181297157352555587e+02 4.948361315550548589e+00
1.779170142813110033e+03 9.181218944333500076e+02 4.930245919250099362e+00
1.779172882632966775e+03 9.181148031324729573e+02 4.912195236006139609e+00
1.779175622452823745e+03 9.181084390069709116e+02 4.894209197415363199e+00
1.779178362272680488e+03 9.181027992371466553e+02 4.876287733023536575e+00
1.779181102092537458e+03 9.180978810093583888e+02 4.858430770351635175e+00
1.779183841912394200e+03 9.180936815161256845e+02 4.840638234944309559e+00
1.779186581732251170e+03 9.180901979548448253e+02 4.822910050194702869e+00
1.779189321552107913e+03 9.180874275096920201e+02 4.805246134753090814e+00
1.779192061371964883e+03 9.180853673795290888e+02 4.787646406584067371e+00
1.779194801191821625e+03 9.180840147745117292e+02 4.770110782505758706e+00
1.779197541011678368e+03 9.180833669106301613e+02 4.752639177411193572e+00
1.779200280831535338e+03 9.180834210097773393e+02 4.735231504304167949e+00
1.779203020651392080e+03 9.180841742998162545e+02 4.717887674335019099e+00
1.779205760471249050e+03 9.180856240146468963e+02 4.700607596821978262e+00
1.779208500291105793e+03 9.180877673942729871e+02 4.683391179294154050e+00
1.779211240110962763e+03 9.180906016848709896e+02 4.666238327511510242e+00
1.779213979930819505e+03 9.180941241388551362e+02 4.649148945507763919e+00
1.779216719750676475e+03 9.180983320149467772e+02 4.632122935610448522e+00
1.779219459570533218e+03 9.181032225782396381e+02 4.615160198483725829e+00
1.779222199390390188e+03 9.181087931002695086e+02 4.598260633148539611e+00
1.779224939210246930e+03 9.181150408590726784e+02 4.581424137024288079e+00
1.779227679030103673e+03 9.181219631367627017e+02 4.564650605216825419e+00
1.779230418849960643e+03 9.181295572217313747e+02 4.547939931183941020e+00
1.779233158669817385e+03 9.181378204106773637e+02 4.531292007343996175e+00
1.779235898489674355e+03 9.181467500069444441e+02 4.514706724590044296e+00
1.779238638309531098e+03 9.181563433205775482e+02 4.498183972330662250e+00
1.779241378129388067e+03 9.181665976683900681e+02 4.481723638508717578e+00
1.779244117949244810e+03 9.181775103740187660e+02 4.465325609642107452e+00
1.779246857769101780e+03 9.181890787679928962e+02 4.448989770842614710e+00
1.779249597588958522e+03 9.182013001877876377e+02 4.432716005856564223e+00
1.779252337408815265e+03 9.182141719778925335e+02 4.416504197085100003e+00
1.779255077228672235e+03 9.182276914898708355e+02 4.400354225618051451e+00
1.779257817048528977e+03 9.182418560824164615e+02 4.384265971267706341e+00
1.779260556868385947e+03 9.182566631214244808e+02 4.368239312589216716e+00
1.779263296688242690e+03 9.182721099800427282e+02 4.352274126921060748e+00
1.779266036508099660e+03 9.182881940343472706e+02 4.336370289540141698e+00
1.779268776327956402e+03 9.183049126604913681e+02 4.320527673128446544e+00
1.779271516147813372e+03 9.183222632494388336e+02 4.304746150680403893e+00
1.779274255967670115e+03 9.183402431995432380e+02 4.289025594070804637e+00
1.779276995787526857e+03 9.183588499162767675e+02 4.273365874008713483e+00
1.779279735607383827e+03 9.183780808122694452e+02 4.257766860067528469e+00
1.779282475427240570e+03 9.183979333073471025e+02 4.242228420714956094e+00
1.779285215247097540e+03 9.184184048285848121e+02 4.226750423330066120e+00
1.779287955066954282e+03 9.184394928103375833e+02 4.211332734239725539e+00
1.779290694886811252e+03 9.184611946942959548e+02 4.195975218734426804e+00
1.779293434706667995e+03 9.184835079295155538e+02 4.180677741104637413e+00
1.779296174526524965e+03 9.185064299724741659e+02 4.165440164656714295e+00
1.779298914346381707e+03 9.185299582870995891e+02 4.150262351749167244e+00
1.779301654166238677e+03 9.185540903448280687e+02 4.135144163808657680e+00
1.779304393986095420e+03 9.185788236235036948e+02 4.120085461076160804e+00
1.779307133805952162e+03 9.186041556022556733e+02 4.105086101285914779e+00
1.779309873625809132e+03 9.186300837718870298e+02 4.090145942368670795e+00
1.779312613445665875e+03 9.186566056315796232e+02 4.075264841619678613e+00
1.779315353265522845e+03 9.186837186879633919e+02 4.060442655461778294e+00
1.779318093085379587e+03 9.187114204551289731e+02 4.045679239478407574e+00
1.779320832905236557e+03 9.187397084546781798e+02 4.030974448426899670e+00
1.779323572725093300e+03 9.187685802157361650e+02 4.016328136271414273e+00
1.779326312544950270e+03 9.187980332750021262e+02 4.001740156196310849e+00
1.779329052364807012e+03 9.188280651767610152e+02 3.987210360638999695e+00
1.779331792184663755e+03 9.188586734729320824e+02 3.972738601304594663e+00
1.779334532004520725e+03 9.188898557230929782e+02 3.958324729192694402e+00
1.779337271824377467e+03 9.189216094945035138e+02 3.943968594624084556e+00
1.779340011644234437e+03 9.189539323621547737e+02 3.929670047255509058e+00
1.779342751464091180e+03 9.189868219085602732e+02 3.915428936052413711e+00
1.779345491283948149e+03 9.190202757183473068e+02 3.901245107785557664e+00
1.779348231103804892e+03 9.190542913855593952e+02 3.887118409089829640e+00
1.779350970923661862e+03 9.190888665139806335e+02 3.873048686549807051e+00
1.779353710743518604e+03 9.191239987150096340e+02 3.859035786141262303e+00
1.779356450563375347e+03 9.191596856076996573e+02 3.845079553243157644e+00
1.779359190383232317e+03 9.191959248187712319e+02 3.831179832661345319e+00
1.779361930203089059e+03 9.192327139826234088e+02 3.817336468652184678e+00
1.779364670022946029e+03 9.192700507413758260e+02 3.803549304934656039e+00
1.779367409842802772e+03 9.193079327448646154e+02 3.789818184719727867e+00
1.779370149662659742e+03 9.193463576506882191e+02 3.776142950721382618e+00
1.779372889482516484e+03 9.193853231242028414e+02 3.762523445185908422e+00
1.779375629302373454e+03 9.194248268385684923e+02 3.748959509902996423e+00
1.779378369122230197e+03 9.194648664747438715e+02 3.735450986234963189e+00
1.779381108942087167e+03 9.195054397215333211e+02 3.721997715127918660e+00
1.779383848761943909e+03 9.195465442673952339e+02 3.708599534627120331e+00
1.779386588581800652e+03 9.195881778234682997e+02 3.695256286945958202e+00
1.779389328401657622e+03 9.196303380928655997e+02 3.681967809058584784e+00
1.779392068221514364e+03 9.196730227938979851e+02 3.668733939851041903e+00
1.779394808041371334e+03 9.197162296525654028e+02 3.655554517814060045e+00
1.779397547861228077e+03 9.197599564025474592e+02 3.642429381071349503e+00
1.779400287681085047e+03 9.198042007852494635e+02 3.629358367390160378e+00
1.779403027500941789e+03 9.198489605497908315e+02 3.616341314209110536e+00
1.779405767320798759e+03 9.198942334530511289e+02 3.603378058648429416e+00
1.779408507140655502e+03 9.199400172596563152e+02 3.590468437537326807e+00
1.779411246960512244e+03 9.199863097420200120e+02 3.577612287424982274e+00
1.779413986780369214e+03 9.200331086803475955e+02 3.564809444602131450e+00
1.779416726600225957e+03 9.200804118626376749e+02 3.552059745122374768e+00
1.779419466420082927e+03 9.201282170847237012e+02 3.539363024812702374e+00
1.779422206239939669e+03 9.201765221488045654e+02 3.526719118802541519e+00
1.779424946059796639e+03 9.202253248613602636e+02 3.514127860799011405e+00
1.779427685879653382e+03 9.202746230399187652e+02 3.501589085447798233e+00
1.779430425699510351e+03 9.203244145099846492e+02 3.489102627269473178e+00
1.779433165519367094e+03 9.203746971047344232e+02 3.476668320588663708e+00
1.779435905339223837e+03 9.204254686650440362e+02 3.464285999539740590e+00
1.779438645159080806e+03 9.204767270394737579e+02 3.451955498082606599e+00
1.779441384978937549e+03 9.205284700842524899e+02 3.439676650018111292e+00
1.779444124798794519e+03 9.205806956633028904e+02 3.427449288992971965e+00
1.779446864618651261e+03 9.206334016482018114e+02 3.415273248519704374e+00
1.779449604438508231e+03 9.206865859182091754e+02 3.403148361979990710e+00
1.779452344258364974e+03 9.207402463602257967e+02 3.391074462643958842e+00
1.779455084078221944e+03 9.207943808688205536e+02 3.379051383673028930e+00
1.779457823898078686e+03 9.208489873461859361e+02 3.367078958138538525e+00
1.779460563717935656e+03 9.209040637021645352e+02 3.355157019024071818e+00
1.779463303537792399e+03 9.209596078542015221e+02 3.343285399243429712e+00
1.779466043357649141e+03 9.210156177273652247e+02 3.331463931643421805e+00
1.779468783177506111e+03 9.210720912543209806e+02 3.319692449016283575e+00
1.779471522997362854e+03 9.211290263748082907e+02 3.307970783810972204e+00
1.779474262817219824e+03 9.211864210357554157e+02 3.296298768188721251e+00
1.779477002637076566e+03 9.212442731921984205e+02 3.284676234640046655e+00
1.779479742456933536e+03 9.213025808067017124e+02 3.273103015613421984e+00
1.779482482276790279e+03 9.213613418492928986e+02 3.261578943526383778e+00
1.779485222096647249e+03 9.214205542974812033e+02 3.250103850764167301e+00
1.779487961916503991e+03 9.214802161361971002e+02 3.238677569693350300e+00
1.779490701736360734e+03 9.215403253578047043e+02 3.227299932660843584e+00
1.779493441556217704e+03 9.216008799620633454e+02 3.215970772002100020e+00
1.779496181376074446e+03 9.216618779560886878e+02 3.204689920048930940e+00
1.779498921195931416e+03 9.217233173543623934e+02 3.193457209127611218e+00
1.779501661015788159e+03 9.217851961786658421e+02 3.182272471570726680e+00
1.779504400835645129e+03 9.218475124580930924e+02 3.171135539713739071e+00
1.779507140655501871e+03 9.219102642289825553e+02 3.160046245906110496e+00
1.779509880475358841e+03 9.219734495349285908e+02 3.149004422507279521e+00
1.779512620295215584e+03 9.220370664267101120e+02 3.138009901897065301e+00
1.779515360115072326e+03 9.221011129622958151e+02 3.127062516471955433e+00
1.779518099934929296e+03 9.221655872068540702e+02 3.116162098666965363e+00
1.779520839754786039e+03 9.222304872392539892e+02 3.105308482791900637e+00
1.779523579574643009e+03 9.222958111451894183e+02 3.094501503104483575e+00
1.779526319394499751e+03 9.223615570138630346e+02 3.083740992909519196e+00
1.779529059214356721e+03 9.224277229418265733e+02 3.073026785626761015e+00
1.779531799034213464e+03 9.224943070329198918e+02 3.062358714804272353e+00
1.779534538854070433e+03 9.225613073982968899e+02 3.051736614117348978e+00
1.779537278673927176e+03 9.226287221563630965e+02 3.041160317381447875e+00
1.779540018493784146e+03 9.226965494328012483e+02 3.030629658550802574e+00
1.779542758313640888e+03 9.227647873605073983e+02 3.020144471730922930e+00
1.779545498133497631e+03 9.228334340796105835e+02 3.009704591177764677e+00
1.779548237953354601e+03 9.229024877374357629e+02 2.999309851305478780e+00
1.779550977773211343e+03 9.229719464884657327e+02 2.988960086693906781e+00
1.779553717593068313e+03 9.230418084943605663e+02 2.978655132087295598e+00
1.779556457412925056e+03 9.231120719238895163e+02 2.968394822405723943e+00
1.779559197232782026e+03 9.231827349529555704e+02 2.958178992742632740e+00
1.779561937052638768e+03 9.232537957645263305e+02 2.948007478375826995e+00
1.779564676872495738e+03 9.233252525486579998e+02 2.937880114764692685e+00
1.779567416692352481e+03 9.233971035026139589e+02 2.927796737618463041e+00
1.779570156512209223e+03 9.234693468335403850e+02 2.917757183688411970e+00
1.779572896332066193e+03 9.235419807543487423e+02 2.907761289555589990e+00
1.779575636151922936e+03 9.236150034841767820e+02 2.897808891784471541e+00
1.779578375971779906e+03 9.236884132492498338e+02 2.887899827174536860e+00
1.779581115791636648e+03 9.237622082828133898e+02 2.878033932771943526e+00
1.779583855611493618e+03 9.238363868251640270e+02 2.868211045867887332e+00
1.779586595431350361e+03 9.239109471235800584e+02 2.858431004009955867e+00
1.779589335251207331e+03 9.239858874323525697e+02 2.848693645000289987e+00
1.779592075071064073e+03 9.240612060127155019e+02 2.838998806906626982e+00
1.779594814890920816e+03 9.241369011328695251e+02 2.829346328061058902e+00
1.779597554710777786e+03 9.242129710679430445e+02 2.819736047066768503e+00
1.779600294530634528e+03 9.242894140999528645e+02 2.810167802804571568e+00
1.779603034350491498e+03 9.243662285178278353e+02 2.800641434431384802e+00
1.779605774170348241e+03 9.244434126173365485e+02 2.791156781390486952e+00
1.779608513990205211e+03 9.245209647011175775e+02 2.781713683408976845e+00
1.779611253810061953e+03 9.245988830786061499e+02 2.772311980507726314e+00
1.779613993629918923e+03 9.246771660660643875e+02 2.762951512998637504e+00
1.779616733449775666e+03 9.247558119867575215e+02 2.753632121557794576e+00
1.779619473269632635e+03 9.248348191720447176e+02 2.744353647484731873e+00
1.779622213089489378e+03 9.249141859590913555e+02 2.735115932163000085e+00
1.779624952909346121e+03 9.249939106916543778e+02 2.725918817245339465e+00
1.779627692729203090e+03 9.250739917202349716e+02 2.716762144708726900e+00
1.779630432549059833e+03 9.251544274020391185e+02 2.707645756860252551e+00
1.779633172368916803e+03 9.252352161010035161e+02 2.698569496335318174e+00
1.779635912188773545e+03 9.253163561877217944e+02 2.689533206107090013e+00
1.779638652008630515e+03 9.253978460394773720e+02 2.680536729483772529e+00
1.779641391828487258e+03 9.254796840401689906e+02 2.671579910117793943e+00
1.779644131648344228e+03 9.255618685803431163e+02 2.662662592002920992e+00
1.779646871468200970e+03 9.256443980571193606e+02 2.653784619483180673e+00
1.779649611288057713e+03 9.257272708742158329e+02 2.644945837250547882e+00
1.779652351107914683e+03 9.258104854419075309e+02 2.636146090349942295e+00
1.779655090927771425e+03 9.258940401769837081e+02 2.627385224184068502e+00
1.779657830747628395e+03 9.259779335027742491e+02 2.618663084510865158e+00
1.779660570567485138e+03 9.260621638490719079e+02 2.609979517451769038e+00
1.779663310387342108e+03 9.261467296521658454e+02 2.601334369488269793e+00
1.779666050207198850e+03 9.262316293551217541e+02 2.592727487569530975e+00
1.779668790027055820e+03 9.263168614082037493e+02 2.584158719212487298e+00
1.779671529846912563e+03 9.264024242673294793e+02 2.575627912110848960e+00
1.779674269666769305e+03 9.264883163948107949e+02 2.567134914325586603e+00
1.779677009486626275e+03 9.265745362593551135e+02 2.558679574302239246e+00
1.779679749306483018e+03 9.266610823360225595e+02 2.550261740875391148e+00
1.779682489126339988e+03 9.267479531062552951e+02 2.541881263266068558e+00
1.779685228946196730e+03 9.268351470577985083e+02 2.533537991089538810e+00
1.779687968766053700e+03 9.269226626847367925e+02 2.525231774351868186e+00
1.779690708585910443e+03 9.270104984874143383e+02 2.516962463457496302e+00
1.779693448405767413e+03 9.270986529724723368e+02 2.508729909205667408e+00
1.779696188225624155e+03 9.271871246527675794e+02 2.500533962797776066e+00
1.779698928045480898e+03 9.272759120474028123e+02 2.492374475834348235e+00
1.779701667865337868e+03 9.273650136816821714e+02 2.484251300318781830e+00
1.779704407685194610e+03 9.274544280870669581e+02 2.476164288660950952e+00
1.779707147505051580e+03 9.275441538012053115e+02 2.468113293673996456e+00
1.779709887324908323e+03 9.276341893678501265e+02 2.460098168581108968e+00
1.779712627144765293e+03 9.277245333368962292e+02 2.452118767011512990e+00
1.779715366964622035e+03 9.278151842645073657e+02 2.444174943087261020e+00
1.779718106784479005e+03 9.279061407137694459e+02 2.436266551648046619e+00
1.779720846604335748e+03 9.279974012527161449e+02 2.428393447548215178e+00
1.779723586424192717e+03 9.280889644557189513e+02 2.420555486160140823e+00
1.779726326244049460e+03 9.281808289031423556e+02 2.412752523282548633e+00
1.779729066063906203e+03 9.282729931813753410e+02 2.404984415137437548e+00
1.779731805883763172e+03 9.283654558827870460e+02 2.397251018373448339e+00
1.779734545703619915e+03 9.284582156056824260e+02 2.389552190069091697e+00
1.779737285523476885e+03 9.285512709543337451e+02 2.381887787729498829e+00
1.779740025343333627e+03 9.286446205388970156e+02 2.374257669292682671e+00
1.779742765163190597e+03 9.287382629754522441e+02 2.366661693125521104e+00
1.779745504983047340e+03 9.288321968859187336e+02 2.359099718029809889e+00
1.779748244802904310e+03 9.289264208980954436e+02 2.351571603238131747e+00
1.779750984622761052e+03 9.290209336455762923e+02 2.344077208419706349e+00
1.779753724442617795e+03 9.291157337677822170e+02 2.336616393676762549e+00
1.779756464262474765e+03 9.292108199099151307e+02 2.329189019547100337e+00
1.779759204082331507e+03 9.293061907229119925e+02 2.321794947006526666e+00
1.779761943902188477e+03 9.294018448634850529e+02 2.314434037468630301e+00
1.779764683722045220e+03 9.294977809946267371e+02 2.307106152995125559e+00
1.779767423541902190e+03 9.295939977849473053e+02 2.299811156048423566e+00
1.779770163361758932e+03 9.296904939084129182e+02 2.292548909432133186e+00
1.779772903181615902e+03 9.297872680446904496e+02 2.285319276394091936e+00
1.779775643001472645e+03 9.298843188790615386e+02 2.278122120631922876e+00
1.779778382821329387e+03 9.299816451024576054e+02 2.270957306289512090e+00
1.779781122641186357e+03 9.300792454114139218e+02 2.263824697959459176e+00
1.779783862461043100e+03 9.301771185080242503e+02 2.256724160685436242e+00
1.779786602280900070e+03 9.302752630999752910e+02 2.249655559958597451e+00
1.779789342100756812e+03 9.303736779004610753e+02 2.242618761722801946e+00
1.779792081920613782e+03 9.304723616282258263e+02 2.235613632370381687e+00
1.779794821740470525e+03 9.305713130074774426e+02 2.228640038747238705e+00
1.779797561560327495e+03 9.306705307679316093e+02 2.221697848148579180e+00
1.779800301380184237e+03 9.307700136447243722e+02 2.214786928323888127e+00
1.779803041200041207e+03 9.308697603784564762e+02 2.207907147472629728e+00
1.779805781019897950e+03 9.309697697151060538e+02 2.201058374249110550e+00
1.779808520839754692e+03 9.310700404060651181e+02 2.194240477758714558e+00
1.779811260659611662e+03 9.311705712080930653e+02 2.187453327559836236e+00
1.779814000479468405e+03 9.312713608832707450e+02 2.180696793665731104e+00
1.779816740299325375e+03 9.313724081990367267e+02 2.173970746540724974e+00
1.779819480119182117e+03 9.314737119280998741e+02 2.167275057104813829e+00
1.779822219939039087e+03 9.315752708485355242e+02 2.160609596750915351e+00
1.779824959758895830e+03 9.316770837440921014e+02 2.153974237507655154e+00
1.779827699578752799e+03 9.317791494035258211e+02 2.147368851748918672e+00
1.779830439398609542e+03 9.318814666206991433e+02 2.140793312271346949e+00
1.779833179218466285e+03 9.319840341947141269e+02 2.134247492330290541e+00
1.779835919038323254e+03 9.320868509298666140e+02 2.127731265641877645e+00
1.779838658858179997e+03 9.321899156356014373e+02 2.121244506385035145e+00
1.779841398678036967e+03 9.322932271265518693e+02 2.114787089198114423e+00
1.779844138497893709e+03 9.323967842224521974e+02 2.108358889183608476e+00
1.779846878317750679e+03 9.325005857481861540e+02 2.101959781904270130e+00
1.779849618137607422e+03 9.326046305336993782e+02 2.095589643387794077e+00
1.779852357957464392e+03 9.327089174140485284e+02 2.089248350122982156e+00
1.779855097777321134e+03 9.328134452293137429e+02 2.082935779064394755e+00
1.779857837597177877e+03 9.329182128246393404e+02 2.076651807629091628e+00
1.779860577417034847e+03 9.330232190501898231e+02 2.070396313698658286e+00
1.779863317236891589e+03 9.331284627611046290e+02 2.064169175621203056e+00
1.779866057056748559e+03 9.332339428175403100e+02 2.057970272208188511e+00
1.779868796876605302e+03 9.333396580845829931e+02 2.051799482739043334e+00
1.779871536696462272e+03 9.334456074322991981e+02 2.045656686957534998e+00
1.779874276516319014e+03 9.335517897356482990e+02 2.039541765076373636e+00
1.779877016336175984e+03 9.336582038745344789e+02 2.033454597773661110e+00
1.779879756156032727e+03 9.337648487337185088e+02 2.027395066197494877e+00
1.779882495975889697e+03 9.338717232025011299e+02 2.021363051846708281e+00
1.779885235795746439e+03 9.339788261741023234e+02 2.015358436404910414e+00
1.779887975615603182e+03 9.340861565474494910e+02 2.009381102291137200e+00
1.779890715435460152e+03 9.341937132263263948e+02 2.003430932404743459e+00
1.779893455255316894e+03 9.343014951192527633e+02 1.997507810104229176e+00
1.779896195075173864e+03 9.344095011395280608e+02 1.991611619203607297e+00
1.779898934895030607e+03 9.345177302051394008e+02 1.985742243976150068e+00
1.779901674714887577e+03 9.346261812388152066e+02 1.979899569150286309e+00
1.779904414534744319e+03 9.347348531679327834e+02 1.974083479913308903e+00
1.779907154354601289e+03 9.348437449245720927e+02 1.968293861907307152e+00
1.779909894174458032e+03 9.349528554454243476e+02 1.962530601232839844e+00
1.779912633994314774e+03 9.350621836718357827e+02 1.956793584445380541e+00
1.779915373814171744e+03 9.351717285497624061e+02 1.951082698556585671e+00
1.779918113634028487e+03 9.352814890297233887e+02 1.945397831035526659e+00
1.779920853453885456e+03 9.353914640668461971e+02 1.939738869805204269e+00
1.779923593273742199e+03 9.355016526207754168e+02 1.934105703246153052e+00
1.779926333093599169e+03 9.356120536557269816e+02 1.928498220192523149e+00
1.779929072913455911e+03 9.357226661403968819e+02 1.922916309935665868e+00
1.779931812733312881e+03 9.358334890480161903e+02 1.917359862220265887e+00
1.779934552553169624e+03 9.359445213562592016e+02 1.911828767247909955e+00
1.779937292373026366e+03 9.360557620472903864e+02 1.906322915673730467e+00
1.779940032192883336e+03 9.361672101077184607e+02 1.900842198607683775e+00
1.779942772012740079e+03 9.362788645281226536e+02 1.895386507448486135e+00
1.779945511832597049e+03 9.363907243033279428e+02 1.889955733966232954e+00
1.779948251652453791e+03 9.365027884329238077e+02 1.884549770551263048e+00
1.779950991472310761e+03 9.366150559208904269e+02 1.879168510037516837e+00
1.779953731292167504e+03 9.367275257755022722e+02 1.873811845705227963e+00
1.779956471112024474e+03 9.368401970093835871e+02 1.868479671276675580e+00
1.779959210931881216e+03 9.369530686394157328e+02 1.863171880919062051e+00
1.779961950751738186e+03 9.370661396867927806e+02 1.857888369240286108e+00
1.779964690571594929e+03 9.371794091769282886e+02 1.852629031291775918e+00
1.779967430391451671e+03 9.372928761395024821e+02 1.847393762564718767e+00
1.779970170211308641e+03 9.374065396084154145e+02 1.842182458990685889e+00
1.779972910031165384e+03 9.375203986217410375e+02 1.836995016942217340e+00
1.779975649851022354e+03 9.376344522217743815e+02 1.831831333229092307e+00
1.779978389670879096e+03 9.377486994549379915e+02 1.826691305101064700e+00
1.779981129490736066e+03 9.378631393718397931e+02 1.821574830243723575e+00
1.779983869310592809e+03 9.379777710271790738e+02 1.816481806781192532e+00
1.779986609130449779e+03 9.380925934798044636e+02 1.811412133272020109e+00
1.779989348950306521e+03 9.382076057926203703e+02 1.806365708711847429e+00
1.779992088770163264e+03 9.383228070326355237e+02 1.801342432529744020e+00
1.779994828590020234e+03 9.384381962709171603e+02 1.796342204588765590e+00
1.779997568409876976e+03 9.385537725825442976e+02 1.791364925186479828e+00
1.780000308229733946e+03 9.386695350466434320e+02 1.786410495047671132e+00
1.780003048049590689e+03 9.387854827459730132e+02 1.781478815225808976e+00
1.780005787869447659e+03 9.389016147674212789e+02 1.776569787237505915e+00
1.780008527689304401e+03 9.390179302019353145e+02 1.771683313069140508e+00
1.780011267509161371e+03 9.391344281444416993e+02 1.766819295131160983e+00
1.780014007329018114e+03 9.392511076937516918e+02 1.761977636260366742e+00
1.780016747148874856e+03 9.393679679526112523e+02 1.757158239716111403e+00
1.780019486968731826e+03 9.394850080276538620e+02 1.752361009180547713e+00
1.780022226788588569e+03 9.396022270293542533e+02 1.747585848758838045e+00
1.780024966608445538e+03 9.397196240720784317e+02 1.742832662975389635e+00
1.780027706428302281e+03 9.398371982739881787e+02 1.738101356776039941e+00
1.780030446248159251e+03 9.399549487571019881e+02 1.733391835523911295e+00
1.780033186068015993e+03 9.400728746471994555e+02 1.728704005001561406e+00
1.780035925887872963e+03 9.401909750738818730e+02 1.724037771406860431e+00
1.780038665707729706e+03 9.403092491704767326e+02 1.719393041355107510e+00
1.780041405527586448e+03 9.404276960740894538e+02 1.714769721875314623e+00
1.780044145347443418e+03 9.405463149255564304e+02 1.710167720410376457e+00
1.780046885167300161e+03 9.406651048693985331e+02 1.705586944817206074e+00
1.780049624987157131e+03 9.407840650538735190e+02 1.701027303363061405e+00
1.780052364807013873e+03 9.409031946308793977e+02 1.696488704727584063e+00
1.780055104626870843e+03 9.410224927560173001e+02 1.691971057998766792e+00
1.780057844446727586e+03 9.411419585884952994e+02 1.687474272674963638e+00
1.780060584266584556e+03 9.412615912911617215e+02 1.682998258652781631e+00
1.780063324086441298e+03 9.413813900302901629e+02 1.678542926189624529e+00
1.780066063906298268e+03 9.415013539758898560e+02 1.674108185979877428e+00
1.780068803726155011e+03 9.416214823015334332e+02 1.669693949130413468e+00
1.780071543546011753e+03 9.417417741843811427e+02 1.665300127149032416e+00
1.780074283365868723e+03 9.418622288051343503e+02 1.660926631944458443e+00
1.780077023185725466e+03 9.419828453479889276e+02 1.656573375826301486e+00
1.780079763005582436e+03 9.421036230006886854e+02 1.652240271501402402e+00
1.780082502825439178e+03 9.422245609544285116e+02 1.647927232075601767e+00
1.780085242645296148e+03 9.423456584039187192e+02 1.643634171049740855e+00
1.780087982465152891e+03 9.424669145472873879e+02 1.639361002321402250e+00
1.780090722285009861e+03 9.425883285861451668e+02 1.635107640180936794e+00
1.780093462104866603e+03 9.427098997254885262e+02 1.630873999313175560e+00
1.780096201924723346e+03 9.428316271737534180e+02 1.626659994793832720e+00
1.780098941744580316e+03 9.429535101427693462e+02 1.622465542089447377e+00
1.780101681564437058e+03 9.430755478477132101e+02 1.618290557057298074e+00
1.780104421384294028e+03 9.431977395071634191e+02 1.614134955941848526e+00
1.780107161204150771e+03 9.433200843430034865e+02 1.609998655376398524e+00
1.780109901024007740e+03 9.434425815804867170e+02 1.605881572379205480e+00
1.780112640843864483e+03 9.435652304481400279e+02 1.601783624355113345e+00
1.780115380663721453e+03 9.436880301778284093e+02 1.597704729091703912e+00
1.780118120483578195e+03 9.438109800046588589e+02 1.593644804760903311e+00
1.780120860303434938e+03 9.439340791670064164e+02 1.589603769899602614e+00
1.780123600123291908e+03 9.440573269064591386e+02 1.585581543397977633e+00
1.780126339943148650e+03 9.441807224678515240e+02 1.581578044556386065e+00
1.780129079763005620e+03 9.443042650992817926e+02 1.577593193052363008e+00
1.780131819582862363e+03 9.444279540520093406e+02 1.573626908940749525e+00
1.780134559402719333e+03 9.445517885805213609e+02 1.569679112649855490e+00
1.780137299222576075e+03 9.446757679424359821e+02 1.565749724982902880e+00
1.780140039042433045e+03 9.447998913985683203e+02 1.561838667114215040e+00
1.780142778862289788e+03 9.449241582128332766e+02 1.557945860590636000e+00
1.780145518682146758e+03 9.450485676523129541e+02 1.554071227327746829e+00
1.780148258502003500e+03 9.451731189871587731e+02 1.550214689611264296e+00
1.780150998321860243e+03 9.452978114906485416e+02 1.546376170093600955e+00
1.780153738141717213e+03 9.454226444391409814e+02 1.542555591793654424e+00
1.780156477961573955e+03 9.455476171120293429e+02 1.538752878096571575e+00
1.780159217781430925e+03 9.456727287917988178e+02 1.534967952750354137e+00
1.780161957601287668e+03 9.457979787639293363e+02 1.531200739867207616e+00
1.780164697421144638e+03 9.459233663169637794e+02 1.527451163919856025e+00
1.780167437241001380e+03 9.460488907424096396e+02 1.523719149742872814e+00
1.780170177060858350e+03 9.461745513348082568e+02 1.520004622529024463e+00
1.780172916880715093e+03 9.463003473916367057e+02 1.516307507830584766e+00
1.780175656700571835e+03 9.464262782133661176e+02 1.512627731556014377e+00
1.780178396520428805e+03 9.465523431034054056e+02 1.508965219966695415e+00
1.780181136340285548e+03 9.466785413680314605e+02 1.505319899664326888e+00
1.780183876160142518e+03 9.468048723164332614e+02 1.501691697587955732e+00
1.780186615979999260e+03 9.469313352607287015e+02 1.498080541052901227e+00
1.780189355799856230e+03 9.470579295159657249e+02 1.494486357723425307e+00
1.780192095619712973e+03 9.471846544000242147e+02 1.490909075613919166e+00
1.780194835439569943e+03 9.473115092336856833e+02 1.487348623085305910e+00
1.780197575259426685e+03 9.474384933405351603e+02 1.483804928846208737e+00
1.780200315079283428e+03 9.475656060470203101e+02 1.480277921949670672e+00
1.780203054899140398e+03 9.476928466824065254e+02 1.476767531792844812e+00
1.780205794718997140e+03 9.478202145787304289e+02 1.473273688116659486e+00
1.780208534538854110e+03 9.479477090708605829e+02 1.469796321002582173e+00
1.780211274358710853e+03 9.480753294963984672e+02 1.466335360873744609e+00
1.780214014178567822e+03 9.482030751957496477e+02 1.462890738491439357e+00
1.780216753998424565e+03 9.483309455120252096e+02 1.459462384956227154e+00
1.780219493818281535e+03 9.484589397911128117e+02 1.456050231704463460e+00
1.780222233638138277e+03 9.485870573815781199e+02 1.452654210509391808e+00
1.780224973457995247e+03 9.487152976347365438e+02 1.449274253477697005e+00
1.780227713277851990e+03 9.488436599045538742e+02 1.445910293050585604e+00
1.780230453097708732e+03 9.489721435477081286e+02 1.442562262000647300e+00
1.780233192917565702e+03 9.491007479235438495e+02 1.439230093431534296e+00
1.780235932737422445e+03 9.492294723940266294e+02 1.435913720777622027e+00
1.780238672557279415e+03 9.493583163237987037e+02 1.432613077798763568e+00
1.780241412377136157e+03 9.494872790800175153e+02 1.429328098549303316e+00
1.780244152196993127e+03 9.496163600325278367e+02 1.426058717425623401e+00
1.780246892016849870e+03 9.497455585537550178e+02 1.422804869160478880e+00
1.780249631836706840e+03 9.498748740187528483e+02 1.419566488808775340e+00
1.780252371656563582e+03 9.500043058051045364e+02 1.416343511748538786e+00
1.780255111476420325e+03 9.501338532929844405e+02 1.413135873677845211e+00
1.780257851296277295e+03 9.502635158651133906e+02 1.409943510614448225e+00
1.780260591116134037e+03 9.503932929067133273e+02 1.406766358895389146e+00
1.780263330935991007e+03 9.505231838055694880e+02 1.403604355173968310e+00
1.780266070755847750e+03 9.506531879519316135e+02 1.400457436420682100e+00
1.780268810575704720e+03 9.507833047385876171e+02 1.397325539919954895e+00
1.780271550395561462e+03 9.509135335607639945e+02 1.394208603271062774e+00
1.780274290215418432e+03 9.510438738162002892e+02 1.391106564384892552e+00
1.780277030035275175e+03 9.511743249050492750e+02 1.388019361484854830e+00
1.780279769855131917e+03 9.513048862299405073e+02 1.384946933103923694e+00
1.780282509674988887e+03 9.514355571959355302e+02 1.381889218084267457e+00
1.780285249494845630e+03 9.515663372104824020e+02 1.378846155576857191e+00
1.780287989314702600e+03 9.516972256834797008e+02 1.375817685038553950e+00
1.780290729134559342e+03 9.518282220271770484e+02 1.372803746232992061e+00
1.780293468954416312e+03 9.519593256562499164e+02 1.369804279227435861e+00
1.780296208774273055e+03 9.520905359877003775e+02 1.366819224393653442e+00
1.780298948594130025e+03 9.522218524409317979e+02 1.363848522404800923e+00
1.780301688413986767e+03 9.523532744376497021e+02 1.360892114236286199e+00
1.780304428233843737e+03 9.524848014019371476e+02 1.357949941162681862e+00
1.780307168053700480e+03 9.526164327601551349e+02 1.355021944758577401e+00
1.780309907873557222e+03 9.527481679410070683e+02 1.352108066895763017e+00
1.780312647693414192e+03 9.528800063754941903e+02 1.349208249742865906e+00
1.780315387513270935e+03 9.530119474968686291e+02 1.346322435764662373e+00
1.780318127333127904e+03 9.531439907406105476e+02 1.343450567672751728e+00
1.780320867152984647e+03 9.532761355444223454e+02 1.340592588477286906e+00
1.780323606972841617e+03 9.534083813483584890e+02 1.337748441507822683e+00
1.780326346792698359e+03 9.535407275946656682e+02 1.334918070384797817e+00
1.780329086612555329e+03 9.536731737278587389e+02 1.332101419016481936e+00
1.780331826432412072e+03 9.538057191946212470e+02 1.329298431599692742e+00
1.780334566252268814e+03 9.539383634438702302e+02 1.326509052616994921e+00
1.780337306072125784e+03 9.540711059267123346e+02 1.323733226836244059e+00
1.780340045891982527e+03 9.542039460963983402e+02 1.320970899310114799e+00
1.780342785711839497e+03 9.543368834083890988e+02 1.318222015373329059e+00
1.780345525531696239e+03 9.544699173202557176e+02 1.315486520643332380e+00
1.780348265351553209e+03 9.546030472917564111e+02 1.312764361017309644e+00
1.780351005171409952e+03 9.547362727847366841e+02 1.310055482672843885e+00
1.780353744991266922e+03 9.548695932632061840e+02 1.307359832064949767e+00
1.780356484811123664e+03 9.550030081932388839e+02 1.304677355926714633e+00
1.780359224630980407e+03 9.551365170430393619e+02 1.302008001266572679e+00
1.780361964450837377e+03 9.552701192828981220e+02 1.299351715367822013e+00
1.780364704270694119e+03 9.554038143851469158e+02 1.296708445788123054e+00
1.780367444090551089e+03 9.555376018242254759e+02 1.294078140356800022e+00
1.780370183910407832e+03 9.556714810765812445e+02 1.291460747175435797e+00
1.780372923730264802e+03 9.558054516207474762e+02 1.288856214614966245e+00
1.780375663550121544e+03 9.559395129372423980e+02 1.286264491316257308e+00
1.780378403369978514e+03 9.560736645086478802e+02 1.283685526187214432e+00
1.780381143189835257e+03 9.562079058195088237e+02 1.281119268403339673e+00
1.780383883009691999e+03 9.563422363564004627e+02 1.278565667405067163e+00
1.780386622829548969e+03 9.564766556078833446e+02 1.276024672897244638e+00
1.780389362649405712e+03 9.566111630644597881e+02 1.273496234848594089e+00
1.780392102469262682e+03 9.567457582186400487e+02 1.270980303489068541e+00
1.780394842289119424e+03 9.568804405649494811e+02 1.268476829345117851e+00
1.780397582108976394e+03 9.570152095999912945e+02 1.265985763229620753e+00
1.780400321928833137e+03 9.571500648221090159e+02 1.263507056169786535e+00
1.780403061748690106e+03 9.572850057316162520e+02 1.261040659450416879e+00
1.780405801568546849e+03 9.574200318306965301e+02 1.258586524615040059e+00
1.780408541388403819e+03 9.575551426234826522e+02 1.256144603463193565e+00
1.780411281208260561e+03 9.576903376159563095e+02 1.253714848050978103e+00
1.780414021028117304e+03 9.578256163160161805e+02 1.251297210688558925e+00
1.780416760847974274e+03 9.579609782334343890e+02 1.248891643939704199e+00
1.780419500667831016e+03 9.580964228798118256e+02 1.246498100621304284e+00
1.780422240487687986e+03 9.582319497686471550e+02 1.244116533800903701e+00
1.780424980307544729e+03 9.583675584152362035e+02 1.241746896797216948e+00
1.780427720127401699e+03 9.585032483367519944e+02 1.239389143177474839e+00
1.780430459947258441e+03 9.586390190521442491e+02 1.237043226757925218e+00
1.780433199767115411e+03 9.587748700822195360e+02 1.234709101601195513e+00
1.780435939586972154e+03 9.589108009495412261e+02 1.232386722016779457e+00
1.780438679406828896e+03 9.590468111784978191e+02 1.230076042558605032e+00
1.780441419226685866e+03 9.591829002952594010e+02 1.227777018024549305e+00
1.780444159046542609e+03 9.593190678277338748e+02 1.225489603455932830e+00
1.780446898866399579e+03 9.594553133056356273e+02 1.223213754135114906e+00
1.780449638686256321e+03 9.595916362603853713e+02 1.220949425585937442e+00
1.780452378506113291e+03 9.597280362251910901e+02 1.218696573571140584e+00
1.780455118325970034e+03 9.598645127349469703e+02 1.216455154092791036e+00
1.780457858145827004e+03 9.600010653263142331e+02 1.214225123389709671e+00
1.780460597965683746e+03 9.601376935376210895e+02 1.212006437937883430e+00
1.780463337785540489e+03 9.602743969089319762e+02 1.209799054448087441e+00
1.780466077605397459e+03 9.604111749820037858e+02 1.207602929865364993e+00
1.780468817425254201e+03 9.605480273002418699e+02 1.205418021368488857e+00
1.780471557245111171e+03 9.606849534088272549e+02 1.203244286392495699e+00
1.780474297064967914e+03 9.608219528547090249e+02 1.201081682665944950e+00
1.780477036884824884e+03 9.609590251863864978e+02 1.198930168085505565e+00
1.780479776704681626e+03 9.610961699539512892e+02 1.196789700774042675e+00
1.780482516524538596e+03 9.612333867091796265e+02 1.194660239083542796e+00
1.780485256344395339e+03 9.613706750054319627e+02 1.192541741595571470e+00
1.780487996164252309e+03 9.615080343977350594e+02 1.190434167118894271e+00
1.780490735984109051e+03 9.616454644426814866e+02 1.188337474689922679e+00
1.780493475803965794e+03 9.617829646984999954e+02 1.186251623570527602e+00
1.780496215623822764e+03 9.619205347250126579e+02 1.184176573247611941e+00
1.780498955443679506e+03 9.620581740835906430e+02 1.182112283432668498e+00
1.780501695263536476e+03 9.621958823372260667e+02 1.180058714059622815e+00
1.780504435083393219e+03 9.623336590504304695e+02 1.178015825285253504e+00
1.780507174903250188e+03 9.624715037893180352e+02 1.175983577486880094e+00
1.780509914723106931e+03 9.626094161215046370e+02 1.173961931262772040e+00
1.780512654542963901e+03 9.627473956161904880e+02 1.171950847429853448e+00
1.780515394362820643e+03 9.628854418440596419e+02 1.169950287024102531e+00
1.780518134182677386e+03 9.630235543773512745e+02 1.167960211298437967e+00
1.780520874002534356e+03 9.631617327898163694e+02 1.165980581722283915e+00
1.780523613822391098e+03 9.632999766566740618e+02 1.164011359981118821e+00
1.780526353642248068e+03 9.634382855546839437e+02 1.162052507974390192e+00
1.780529093462104811e+03 9.635766590620446550e+02 1.160103987815885862e+00
1.780531833281961781e+03 9.637150967584772161e+02 1.158165761831497109e+00
1.780534573101818523e+03 9.638535982251247560e+02 1.156237792559578592e+00
1.780537312921675493e+03 9.639921630446347081e+02 1.154320042748728348e+00
1.780540052741532236e+03 9.641307908010595611e+02 1.152412475358135735e+00
1.780542792561388978e+03 9.642694810799271181e+02 1.150515053555532408e+00
1.780545532381245948e+03 9.644082334681987732e+02 1.148627740716744894e+00
1.780548272201102691e+03 9.645470475542468876e+02 1.146750500433060260e+00
1.780551012020959661e+03 9.646859229280602221e+02 1.144883296551134411e+00
1.780553751840816403e+03 9.648248591808784340e+02 1.143026093088567618e+00
1.780556491660673373e+03 9.649638559053632889e+02 1.141178854258558584e+00
1.780559231480530116e+03 9.651029126955241964e+02 1.139341544479736346e+00
1.780561971300387086e+03 9.652420291468029063e+02 1.137514128374089273e+00
1.780564711120243828e+03 9.653812048559724417e+02 1.135696570767345426e+00
1.780567450940100798e+03 9.655204394212214538e+02 1.133888836686923973e+00
1.780570190759957541e+03 9.656597324420539508e+02 1.132090891362308449e+00
1.780572930579814283e+03 9.657990835193613748e+02 1.130302700223165369e+00
1.780575670399671253e+03 9.659384922553804245e+02 1.128524228898972082e+00
1.780578410219527996e+03 9.660779582536501948e+02 1.126755443218633745e+00
1.780581150039384966e+03 9.662174811190849368e+02 1.124996309208633471e+00
1.780583889859241708e+03 9.663570604578733310e+02 1.123246793093389817e+00
1.780586629679098678e+03 9.664966958775637522e+02 1.121506861293277257e+00
1.780589369498955421e+03 9.666363869869629752e+02 1.119776480424979459e+00
1.780592109318812390e+03 9.667761333962215531e+02 1.118055617299526183e+00
1.780594849138669133e+03 9.669159347167326359e+02 1.116344238922642118e+00
1.780597588958525876e+03 9.670557905612058676e+02 1.114642312492944098e+00
1.780600328778382845e+03 9.671957005436241843e+02 1.112949805401577841e+00
1.780603068598239588e+03 9.673356642792017510e+02 1.111266685231842244e+00
1.780605808418096558e+03 9.674756813844571752e+02 1.109592919757419471e+00
1.780608548237953300e+03 9.676157514771126671e+02 1.107928476942704243e+00
1.780611288057810270e+03 9.677558741761799865e+02 1.106273324940910241e+00
1.780614027877667013e+03 9.678960491018590346e+02 1.104627432094393624e+00
1.780616767697523983e+03 9.680362758756234598e+02 1.102990766932777644e+00
1.780619507517380725e+03 9.681765541201202723e+02 1.101363298173269722e+00
1.780622247337237468e+03 9.683168834592433996e+02 1.099744994718938162e+00
1.780624987157094438e+03 9.684572635180909401e+02 1.098135825658966613e+00
1.780627726976951180e+03 9.685976939229577738e+02 1.096535760279968796e+00
1.780630466796808150e+03 9.687381743013570485e+02 1.094944768046842265e+00
1.780633206616664893e+03 9.688787042819294584e+02 1.093362818604012743e+00
1.780635946436521863e+03 9.690192834945373761e+02 1.091789881778169491e+00
1.780638686256378605e+03 9.691599115701646951e+02 1.090225927578583498e+00
1.780641426076235575e+03 9.693005881410024358e+02 1.088670926195332234e+00
1.780644165896092318e+03 9.694413128403487008e+02 1.087124847999611621e+00
1.780646905715949288e+03 9.695820853026938266e+02 1.085587663541980552e+00
1.780649645535806030e+03 9.697229051636206805e+02 1.084059343552667976e+00
1.780652385355662773e+03 9.698637720598784426e+02 1.082539858939962185e+00
1.780655125175519743e+03 9.700046856293407700e+02 1.081029180789883970e+00
1.780657864995376485e+03 9.701456455109636181e+02 1.079527280365850439e+00
1.780660604815233455e+03 9.702866513448593651e+02 1.078034129107093619e+00
1.780663344635090198e+03 9.704277027721971081e+02 1.076549698628955110e+00
1.780666084454947168e+03 9.705687994352879286e+02 1.075073960721196320e+00
1.780668824274803910e+03 9.707099409774851893e+02 1.073606887348287353e+00
1.780671564094660880e+03 9.708511270432710489e+02 1.072148450647736118e+00
1.780674303914517623e+03 9.709923572781550547e+02 1.070698622930372990e+00
1.780677043734374365e+03 9.711336313287498569e+02 1.069257376678815818e+00
1.780679783554231335e+03 9.712749488427290316e+02 1.067824684547154845e+00
1.780682523374088078e+03 9.714163094687845614e+02 1.066400519360625854e+00
1.780685263193945048e+03 9.715577128567022100e+02 1.064984854114104040e+00
1.780688003013801790e+03 9.716991586572612505e+02 1.063577661972377797e+00
1.780690742833658760e+03 9.718406465223208670e+02 1.062178916268537998e+00
1.780693482653515503e+03 9.719821761047193149e+02 1.060788590504246898e+00
1.780696222473372472e+03 9.721237470583620279e+02 1.059406658348144958e+00
1.780698962293229215e+03 9.722653590381196409e+02 1.058033093636115085e+00
1.780701702113085958e+03 9.724070116999026823e+02 1.056667870369850881e+00
1.780704441932942927e+03 9.725487047006279226e+02 1.055310962722890489e+00
1.780707181752799670e+03 9.726904376981642599e+02 1.053962345034244796e+00
1.780709921572656640e+03 9.728322103514141190e+02 1.052621991802149104e+00
1.780712661392513382e+03 9.729740223202120433e+02 1.051289877689025154e+00
1.780715401212370352e+03 9.731158732654121195e+02 1.049965977519960569e+00
1.780718141032227095e+03 9.732577628487878201e+02 1.048650266282969756e+00
1.780720880852084065e+03 9.733996907331189732e+02 1.047342719127491328e+00
1.780723620671940807e+03 9.735416565820910364e+02 1.046043311364644568e+00
1.780726360491797550e+03 9.736836600603716079e+02 1.044752018465851640e+00
1.780729100311654520e+03 9.738257008335677938e+02 1.043468816062554927e+00
1.780731840131511262e+03 9.739677785681848263e+02 1.042193679945925266e+00
1.780734579951368232e+03 9.741098929317020065e+02 1.040926586065513249e+00
1.780737319771224975e+03 9.742520435924720914e+02 1.039667510529492800e+00
1.780740059591081945e+03 9.743942302198089465e+02 1.038416429603223001e+00
1.780742799410938687e+03 9.745364524838867055e+02 1.037173319709488339e+00
1.780745539230795657e+03 9.746787100558282191e+02 1.035938157427075623e+00
1.780748279050652400e+03 9.748210026076041004e+02 1.034710919491011571e+00
1.780751018870509370e+03 9.749633298121206053e+02 1.033491582791156826e+00
1.780753758690366112e+03 9.751056913431190196e+02 1.032280124372438657e+00
1.780756498510222855e+03 9.752480868752521701e+02 1.031076521433562210e+00
1.780759238330079825e+03 9.753905160840424742e+02 1.029880751326740729e+00
1.780761978149936567e+03 9.755329786458406716e+02 1.028692791557418662e+00
1.780764717969793537e+03 9.756754742379016534e+02 1.027512619783007786e+00
1.780767457789650280e+03 9.758180025382843041e+02 1.026340213813111024e+00
1.780770197609507250e+03 9.759605632259394952e+02 1.025175551608173974e+00
1.780772937429363992e+03 9.761031559806096993e+02 1.024018611279704949e+00
1.780775677249220962e+03 9.762457804829170982e+02 1.022869371088942936e+00
1.780778417069077705e+03 9.763884364142630830e+02 1.021727809447072088e+00
1.780781156888934447e+03 9.765311234569097678e+02 1.020593904916827555e+00
1.780783896708791417e+03 9.766738412939450882e+02 1.019467636212341821e+00
1.780786636528648160e+03 9.768165896092151570e+02 1.018348982191781271e+00
1.780789376348505129e+03 9.769593680874176016e+02 1.017237921860354222e+00
1.780792116168361872e+03 9.771021764139986772e+02 1.016134434370629336e+00
1.780794855988218842e+03 9.772450142752428519e+02 1.015038499021270191e+00
1.780797595808075585e+03 9.773878813581717395e+02 1.013950095257243778e+00
1.780800335627932554e+03 9.775307773506326612e+02 1.012869202668573720e+00
1.780803075447789297e+03 9.776737019411986012e+02 1.011795800990544336e+00
1.780805815267646040e+03 9.778166548192443770e+02 1.010729870102557770e+00
1.780808555087503009e+03 9.779596356749062807e+02 1.009671390027895299e+00
1.780811294907359752e+03 9.781026441990394460e+02 1.008620340933469750e+00
1.780814034727216722e+03 9.782456800832960653e+02 1.007576703128708395e+00
1.780816774547073464e+03 9.783887430200238668e+02 1.006540457065748573e+00
1.780819514366930434e+03 9.785318327023559277e+02 1.005511583338247972e+00
1.780822254186787177e+03 9.786749488241093786e+02 1.004490062681576257e+00
1.780824994006644147e+03 9.788180910798747618e+02 1.003475875971640230e+00
1.780827733826500889e+03 9.789612591649155320e+02 1.002469004225074123e+00
1.780830473646357859e+03 9.791044527752568456e+02 1.001469428598079414e+00
1.780833213466214602e+03 9.792476716075855165e+02 1.000477130386611124e+00
1.780835953286071344e+03 9.793909153593266410e+02 9.994920910253157764e-01
1.780838693105928314e+03 9.795341837286030113e+02 9.985142920873066874e-01
1.780841432925785057e+03 9.796774764141932792e+02 9.975437152839302657e-01
1.780844172745642027e+03 9.798207931156099448e+02 9.965803424637296182e-01
1.780846912565498769e+03 9.799641335329981757e+02 9.956241556126207426e-01
1.780849652385355739e+03 9.801074973672256192e+02 9.946751368527885218e-01
1.780852392205212482e+03 9.802508843197816759e+02 9.937332684428596963e-01
1.780855132025069452e+03 9.803942940928668577e+02 9.927985327768138468e-01
1.780857871844926194e+03 9.805377263892920610e+02 9.918709123853215459e-01
1.780860611664782937e+03 9.806811809125658783e+02 9.909503899370415425e-01
1.780863351484639907e+03 9.808246573668350266e+02 9.900369482317548098e-01
1.780866091304496649e+03 9.809681554568529691e+02 9.891305702030627200e-01
1.780868831124353619e+03 9.811116748880572231e+02 9.882312389177909662e-01
1.780871570944210362e+03 9.812552153664685193e+02 9.873389375761570941e-01
1.780874310764067332e+03 9.813987765987800458e+02 9.864536495107411040e-01
1.780877050583924074e+03 9.815423582922574042e+02 9.855753581866499857e-01
1.780879790403781044e+03 9.816859601548281944e+02 9.847040472005035294e-01
1.780882530223637787e+03 9.818295818949814020e+02 9.838397002805951974e-01
1.780885270043494529e+03 9.819732232218451600e+02 9.829823012859651987e-01
1.780888009863351499e+03 9.821168838451459351e+02 9.821318342062028695e-01
1.780890749683208242e+03 9.822605634751673733e+02 9.812882831612429468e-01
1.780893489503065211e+03 9.824042618228280617e+02 9.804516324004619587e-01
1.780896229322921954e+03 9.825479785995812563e+02 9.796218663028306572e-01
1.780898969142778924e+03 9.826917135175045814e+02 9.787989693759543419e-01
1.780901708962635666e+03 9.828354662891998714e+02 9.779829262562218517e-01
1.780904448782492636e+03 9.829792366278825284e+02 9.771737217078605431e-01
1.780907188602349379e+03 9.831230242472814780e+02 9.763713406230822844e-01
1.780909928422206349e+03 9.832668288617290955e+02 9.755757680211532001e-01
1.780912668242063091e+03 9.834106501860605931e+02 9.747869890485368893e-01
1.780915408061919834e+03 9.835544879356918955e+02 9.740049889780431069e-01
1.780918147881776804e+03 9.836983418265796217e+02 9.732297532086447989e-01
1.780920887701633546e+03 9.838422115751789079e+02 9.724612672652868106e-01
1.780923627521490516e+03 9.839860968985226464e+02 9.716995167980585490e-01
1.780926367341347259e+03 9.841299975141203049e+02 9.709444875823286525e-01
1.780929107161204229e+03 9.842739131400486485e+02 9.701961655178661381e-01
1.780931846981060971e+03 9.844178434948506720e+02 9.694545366289721855e-01
1.780934586800917941e+03 9.845617882976234796e+02 9.687195870642425488e-01
1.780937326620774684e+03 9.847057472679313150e+02 9.679913031007003621e-01
1.780940066440631426e+03 9.848497201258625182e+02 9.672696711350544652e-01
1.780942806260488396e+03 9.849937065920021269e+02 9.665546776858283673e-01
1.780945546080345139e+03 9.851377063873879933e+02 9.658463093942594169e-01
1.780948285900202109e+03 9.852817192335893424e+02 9.651445530235336356e-01
1.780951025720058851e+03 9.854257448526061580e+02 9.644493954589086204e-01
1.780953765539915821e+03 9.855697829669602470e+02 9.637608237069020811e-01
1.780956505359772564e+03 9.857138332995934888e+02 9.630788248954114117e-01
1.780959245179629534e+03 9.858578955739594676e+02 9.624033862729163280e-01
1.780961984999486276e+03 9.860019695139226314e+02 9.617344952085951082e-01
1.780964724819343019e+03 9.861460548438365095e+02 9.610721391915967304e-01
1.780967464639199989e+03 9.862901512885033526e+02 9.604163058308798906e-01
1.780970204459056731e+03 9.864342585731329791e+02 9.597669828550451365e-01
1.780972944278913701e+03 9.865783764234219007e+02 9.591241581116288772e-01
1.780975684098770444e+03 9.867225045654524820e+02 9.584878195672117407e-01
1.780978423918627414e+03 9.868666427257835494e+02 9.578579553066703944e-01
1.780981163738484156e+03 9.870107906313498916e+02 9.572345535332820177e-01
1.780983903558341126e+03 9.871549480095533227e+02 9.566176025679913320e-01
1.780986643378197869e+03 9.872991145881617285e+02 9.560070908495104103e-01
1.780989383198054838e+03 9.874432900953999024e+02 9.554030069336001407e-01
1.780992123017911581e+03 9.875874742598493867e+02 9.548053394931670379e-01
1.780994862837768324e+03 9.877316668105265762e+02 9.542140773176061019e-01
1.780997602657625293e+03 9.878758674768429273e+02 9.536292093126512714e-01
1.781000342477482036e+03 9.880200759885633488e+02 9.530507245002186600e-01
1.781003082297339006e+03 9.881642920758856690e+02 9.524786120177703985e-01
1.781005822117195748e+03 9.883085154693399090e+02 9.519128611184041189e-01
1.781008561937052718e+03 9.884527458998793463e+02 9.513534611701804922e-01
1.781011301756909461e+03 9.885969830987795604e+02 9.508004016562092708e-01
1.781014041576766431e+03 9.887412267977300644e+02 9.502536721739898162e-01
1.781016781396623173e+03 9.888854767287328968e+02 9.497132624354941433e-01
1.781019521216479916e+03 9.890297326241826568e+02 9.491791622665648465e-01
1.781022261036336886e+03 9.891739942168250082e+02 9.486513616067735466e-01
1.781025000856193628e+03 9.893182612397162075e+02 9.481298505092726758e-01
1.781027740676050598e+03 9.894625334263024570e+02 9.476146191402144980e-01
1.781030480495907341e+03 9.896068105103191783e+02 9.471056577788246056e-01
1.781033220315764311e+03 9.897510922258820756e+02 9.466029568167895203e-01
1.781035960135621053e+03 9.898953783073866362e+02 9.461065067583260824e-01
1.781038699955478023e+03 9.900396684895991939e+02 9.456162982195822631e-01
1.781041439775334766e+03 9.901839625075565436e+02 9.451323219287032229e-01
1.781044179595191508e+03 9.903282600966419977e+02 9.446545687274066072e-01
1.781046919415048478e+03 9.904725609925569643e+02 9.441830295882669422e-01
1.781049659234905221e+03 9.906168649312622847e+02 9.437176955819410740e-01
1.781052399054762191e+03 9.907611716490688423e+02 9.432585578849771446e-01
1.781055138874618933e+03 9.909054808825346754e+02 9.428056077848852023e-01
1.781057878694475903e+03 9.910497923685563819e+02 9.423588366795934146e-01
1.781060618514332646e+03 9.911941058442678241e+02 9.419182360775130158e-01
1.781063358334189616e+03 9.913384210471319875e+02 9.414837975970088424e-01
1.781066098154046358e+03 9.914827377148404821e+02 9.410555129664605056e-01
1.781068837973903328e+03 9.916270555854044915e+02 9.406333740237460272e-01
1.781071577793760071e+03 9.917713743970543874e+02 9.402173727163003480e-01
1.781074317613616813e+03 9.919156938883194243e+02 9.398075011006454815e-01
1.781077057433473783e+03 9.920600137979863575e+02 9.394037513422774932e-01
1.781079797253330526e+03 9.922043338650598798e+02 9.390061157155461524e-01
1.781082537073187495e+03 9.923486538288411793e+02 9.386145866032056251e-01
1.781085276893044238e+03 9.924929734288277814e+02 9.382291564964659880e-01
1.781088016712901208e+03 9.926372924048049526e+02 9.378498179945214952e-01
1.781090756532757950e+03 9.927816104967453157e+02 9.374765638045986504e-01
1.781093496352614920e+03 9.929259274448997985e+02 9.371093867414979073e-01
1.781096236172471663e+03 9.930702429896974763e+02 9.367482797276383000e-01
1.781098975992328405e+03 9.932145568718251525e+02 9.363932357926415539e-01
1.781101715812185375e+03 9.933588688321864311e+02 9.360442480732267256e-01
1.781104455632042118e+03 9.935031786118614718e+02 9.357013098130990691e-01
1.781107195451899088e+03 9.936474859521864573e+02 9.353644143625539087e-01
1.781109935271755830e+03 9.937917905946529800e+02 9.350335551785131649e-01
1.781112675091612800e+03 9.939360922809995600e+02 9.347087258241121299e-01
1.781115414911469543e+03 9.940803907531114874e+02 9.343899199687325519e-01
1.781118154731326513e+03 9.942246857531115438e+02 9.340771313876018445e-01
1.781120894551183255e+03 9.943689770232604133e+02 9.337703539618230630e-01
1.781123634371039998e+03 9.945132643060355804e+02 9.334695816780119726e-01
1.781126374190896968e+03 9.946575473440913129e+02 9.331748086281990151e-01
1.781129114010753710e+03 9.948018258802177343e+02 9.328860290097258368e-01
1.781131853830610680e+03 9.949460996574206320e+02 9.326032371249018960e-01
1.781134593650467423e+03 9.950903684188210718e+02 9.323264273810252245e-01
1.781137333470324393e+03 9.952346319077466887e+02 9.320555942900269342e-01
1.781140073290181135e+03 9.953788898676316421e+02 9.317907324684877590e-01
1.781142813110038105e+03 9.955231420421075654e+02 9.315318366372952186e-01
1.781145552929894848e+03 9.956673881749038628e+02 9.312789016216570515e-01
1.781148292749751818e+03 9.958116280099386586e+02 9.310319223507702580e-01
1.781151032569608560e+03 9.959558612912187527e+02 9.307908938578312030e-01
1.781153772389465303e+03 9.961000877629140859e+02 9.305558112811068705e-01
1.781156512209322273e+03 9.962443071693094225e+02 9.303266698779789623e-01
1.781159252029179015e+03 9.963885192547812721e+02 9.301034649997375059e-01
1.781161991849035985e+03 9.965327237638822453e+02 9.298861920966533523e-01
1.781164731668892728e+03 9.966769204412311183e+02 9.296748467224372758e-01
1.781167471488749698e+03 9.968211090316043510e+02 9.294694245339600869e-01
1.781170211308606440e+03 9.969652892798360426e+02 9.292699212912606255e-01
1.781172951128463410e+03 9.971094609309088810e+02 9.290763328572786417e-01
1.781175690948320153e+03 9.972536237298545529e+02 9.288886551978591255e-01
1.781178430768176895e+03 9.973977774218328705e+02 9.287068843815131647e-01
1.781181170588033865e+03 9.975419217520912980e+02 9.285310165793447812e-01
1.781183910407890608e+03 9.976860564659247075e+02 9.283610480649718832e-01
1.781186650227747577e+03 9.978301813087550727e+02 9.281969752143065522e-01
1.781189390047604320e+03 9.979742960260313112e+02 9.280387945055517118e-01
1.781192129867461290e+03 9.981184003633200064e+02 9.278865025189783067e-01
1.781194869687318032e+03 9.982624940662062727e+02 9.277400959369188627e-01
1.781197609507175002e+03 9.984065768803841365e+02 9.275995715435573219e-01
1.781200349327031745e+03 9.985506485515575150e+02 9.274649262249190507e-01
1.781203089146888487e+03 9.986947088255183189e+02 9.273361569686836559e-01
1.781205828966745457e+03 9.988387574481074580e+02 9.272132608641202589e-01
1.781208568786602200e+03 9.989827941651738001e+02 9.270962351020152203e-01
1.781211308606459170e+03 9.991268187226536384e+02 9.269850769745052732e-01
1.781214048426315912e+03 9.992708308664709875e+02 9.268797838750594265e-01
1.781216788246172882e+03 9.994148303426285338e+02 9.267803532983120984e-01
1.781219528066029625e+03 9.995588168971079313e+02 9.266867828400427998e-01
1.781222267885886595e+03 9.997027902759608651e+02 9.265990701970211463e-01
1.781225007705743337e+03 9.998467502252090071e+02 9.265172131669831002e-01
1.781227747525600080e+03 9.999906964909238241e+02 9.264412096484950787e-01
1.781230487345457050e+03 1.000134628819185650e+03 9.263710576408962227e-01
1.781233227165313792e+03 1.000278546956044124e+03 9.263067552442340036e-01
1.781235966985170762e+03 1.000422450647597202e+03 9.262483006591483159e-01
1.781238706805027505e+03 1.000566339639891339e+03 9.261956921868386150e-01
1.781241446624884475e+03 1.000710213679012440e+03 9.261489282289528946e-01
1.781244186444741217e+03 1.000854072510986384e+03 9.261080072875521596e-01
1.781246926264598187e+03 1.000997915881869972e+03 9.260729279650111723e-01
1.781249666084454930e+03 1.001141743537651109e+03 9.260436889639795943e-01
1.781252405904311900e+03 1.001285555224339987e+03 9.260202890872953896e-01
1.781255145724168642e+03 1.001429350687869487e+03 9.260027272379424135e-01
1.781257885544025385e+03 1.001573129674173856e+03 9.259910024189761391e-01
1.781260625363882355e+03 1.001716891929149142e+03 9.259851137334750293e-01
1.781263365183739097e+03 1.001860637198608174e+03 9.259850603850752204e-01
1.781266105003596067e+03 1.002004365228355709e+03 9.259908416856930113e-01
1.781268844823452810e+03 1.002148075764098621e+03 9.260024570423591728e-01
1.781271584643309779e+03 1.002291768551543896e+03 9.260199059593393622e-01
1.781274324463166522e+03 1.002435443336290859e+03 9.260431880407730132e-01
1.781277064283023492e+03 1.002579099863921783e+03 9.260723029906450243e-01
1.781279804102880234e+03 1.002722737879902184e+03 9.261072506127343562e-01
1.781282543922736977e+03 1.002866357129659946e+03 9.261480308105944914e-01
1.781285283742593947e+03 1.003009957358545535e+03 9.261946435875166861e-01
1.781288023562450689e+03 1.003153538311791294e+03 9.262470890464856721e-01
1.781290763382307659e+03 1.003297099734591143e+03 9.263053673901806562e-01
1.781293503202164402e+03 1.003440641372000414e+03 9.263694789209148128e-01
1.781296243022021372e+03 1.003584162969027375e+03 9.264394240406513825e-01
1.781298982841878114e+03 1.003727664270532841e+03 9.265152032509396118e-01
1.781301722661735084e+03 1.003871145021321809e+03 9.265968171529430641e-01
1.781304462481591827e+03 1.004014604966043748e+03 9.266842664473728952e-01
1.781307202301448569e+03 1.004158043849270939e+03 9.267775519345201607e-01
1.781309942121305539e+03 1.004301461415459244e+03 9.268766745142258401e-01
1.781312681941162282e+03 1.004444857408907751e+03 9.269816351858440884e-01
1.781315421761019252e+03 1.004588231573837447e+03 9.270924350482948606e-01
1.781318161580875994e+03 1.004731583654292194e+03 9.272090752999878616e-01
1.781320901400732964e+03 1.004874913394229225e+03 9.273315572388945993e-01
1.781323641220589707e+03 1.005018220537419438e+03 9.274598822624697814e-01
1.781326381040446677e+03 1.005161504827538806e+03 9.275940518677346924e-01
1.781329120860303419e+03 1.005304766008068327e+03 9.277340676511958151e-01
1.781331860680160389e+03 1.005448003822385090e+03 9.278799313089405310e-01
1.781334600500017132e+03 1.005591218013662569e+03 9.280316446365522998e-01
1.781337340319873874e+03 1.005734408324949868e+03 9.281892095292049172e-01
1.781340080139730844e+03 1.005877574499131129e+03 9.283526279816417537e-01
1.781342819959587587e+03 1.006020716278885970e+03 9.285219020881478880e-01
1.781345559779444557e+03 1.006163833406768390e+03 9.286970340426635717e-01
1.781348299599301299e+03 1.006306925625106601e+03 9.288780261386916370e-01
1.781351039419158269e+03 1.006449992676094780e+03 9.290648807694354971e-01
1.781353779239015012e+03 1.006593034301692796e+03 9.292576004277035562e-01
1.781356519058871982e+03 1.006736050243717159e+03 9.294561877060590893e-01
1.781359258878728724e+03 1.006879040243741770e+03 9.296606452967210998e-01
1.781361998698585467e+03 1.007022004043176366e+03 9.298709759917092033e-01
1.781364738518442437e+03 1.007164941383226846e+03 9.300871826828293054e-01
1.781367478338299179e+03 1.007307852004854908e+03 9.303092683616528413e-01
1.781370218158156149e+03 1.007450735648857176e+03 9.305372361196808662e-01
1.781372957978012892e+03 1.007593592055760496e+03 9.307710891483716997e-01
1.781375697797869861e+03 1.007736420965893331e+03 9.310108307417465090e-01
1.781378437617726604e+03 1.007879222119318683e+03 9.312564642924194835e-01
1.781381177437583574e+03 1.008021995255931415e+03 9.315079932922386563e-01
1.781383917257440316e+03 1.008164740115343534e+03 9.317654213330803792e-01
1.781386657077297059e+03 1.008307456436963321e+03 9.320287521070457215e-01
1.781389396897154029e+03 1.008450143959954517e+03 9.322979894064552520e-01
1.781392136717010771e+03 1.008592802423197213e+03 9.325731371238353828e-01
1.781394876536867741e+03 1.008735431565365616e+03 9.328541992521359738e-01
1.781397616356724484e+03 1.008878031124829477e+03 9.331411798846074301e-01
1.781400356176581454e+03 1.009020600839743793e+03 9.334340832150517242e-01
1.781403095996438196e+03 1.009163140447949900e+03 9.337329135376963851e-01
1.781405835816295166e+03 1.009305649687065966e+03 9.340376752474573996e-01
1.781408575636151909e+03 1.009448128294387175e+03 9.343483728398103150e-01
1.781411315456008879e+03 1.009590576006976789e+03 9.346650109110652416e-01
1.781414055275865621e+03 1.009732992561566334e+03 9.349875941582342920e-01
1.781416795095722364e+03 1.009875377694634267e+03 9.353161273792915953e-01
1.781419534915579334e+03 1.010017731142365733e+03 9.356506154731751845e-01
1.781422274735436076e+03 1.010160052640613117e+03 9.359910634397826668e-01
1.781425014555293046e+03 1.010302341924973689e+03 9.363374763802498890e-01
1.781427754375149789e+03 1.010444598730690927e+03 9.366898594968110503e-01
1.781430494195006759e+03 1.010586822792744556e+03 9.370482180931156702e-01
1.781433234014863501e+03 1.010729013845751410e+03 9.374125575740850369e-01
1.781435973834720471e+03 1.010871171624055251e+03 9.377828834462423879e-01
1.781438713654577214e+03 1.011013295861628194e+03 9.381592013175650280e-01
1.781441453474433956e+03 1.011155386292148478e+03 9.385415168977953027e-01
1.781444193294290926e+03 1.011297442648960669e+03 9.389298359984492581e-01
1.781446933114147669e+03 1.011439464665035644e+03 9.393241645328188616e-01
1.781449672934004639e+03 1.011581452073048695e+03 9.397245085163020706e-01
1.781452412753861381e+03 1.011723404605280734e+03 9.401308740662465135e-01
1.781455152573718351e+03 1.011865321993707767e+03 9.405432674023231909e-01
1.781457892393575094e+03 1.012007203969902207e+03 9.409616948463663810e-01
1.781460632213432064e+03 1.012149050265122810e+03 9.413861628227597755e-01
1.781463372033288806e+03 1.012290860610215304e+03 9.418166778582729437e-01
1.781466111853145549e+03 1.012432634735690954e+03 9.422532465824233761e-01
1.781468851673002519e+03 1.012574372371685740e+03 9.426958757274915834e-01
1.781471591492859261e+03 1.012716073247921599e+03 9.431445721285302008e-01
1.781474331312716231e+03 1.012857737093783044e+03 9.435993427237450160e-01
1.781477071132572974e+03 1.012999363638219393e+03 9.440601945543229956e-01
1.781479810952429943e+03 1.013140952609833562e+03 9.445271347648614979e-01
1.781482550772286686e+03 1.013282503736779631e+03 9.450001706031762039e-01
1.781485290592143656e+03 1.013424016746837765e+03 9.454793094206442872e-01
1.781488030412000398e+03 1.013565491367337927e+03 9.459645586721752153e-01
1.781490770231857368e+03 1.013706927325258448e+03 9.464559259166971383e-01
1.781493510051714111e+03 1.013848324347114385e+03 9.469534188169039801e-01
1.781496249871570853e+03 1.013989682159034373e+03 9.474570451396815418e-01
1.781498989691427823e+03 1.014131000486721177e+03 9.479668127561293733e-01
1.781501729511284566e+03 1.014272279055411673e+03 9.484827296415775377e-01
1.781504469331141536e+03 1.014413517589953813e+03 9.490048038760314775e-01
1.781507209150998278e+03 1.014554715814708857e+03 9.495330436439791688e-01
1.781509948970855248e+03 1.014695873453640161e+03 9.500674572348897229e-01
1.781512688790711991e+03 1.014836990230214155e+03 9.506080530430166542e-01
1.781515428610568961e+03 1.014978065867490386e+03 9.511548395679095824e-01
1.781518168430425703e+03 1.015119100088022037e+03 9.517078254142131710e-01
1.781520908250282446e+03 1.015260092613933921e+03 9.522670192921451893e-01
1.781523648070139416e+03 1.015401043166882118e+03 9.528324300175249340e-01
1.781526387889996158e+03 1.015541951468014304e+03 9.534040665117961000e-01
1.781529127709853128e+03 1.015682817238046937e+03 9.539819378025231611e-01
1.781531867529709871e+03 1.015823640197166924e+03 9.545660530231827590e-01
1.781534607349566841e+03 1.015964420065119953e+03 9.551564214137181485e-01
1.781537347169423583e+03 1.016105156561112722e+03 9.557530523203259243e-01
1.781540086989280553e+03 1.016245849403901502e+03 9.563559551960248983e-01
1.781542826809137296e+03 1.016386498311693344e+03 9.569651396004374977e-01
1.781545566628994038e+03 1.016527103002223953e+03 9.575806152003206728e-01
1.781548306448851008e+03 1.016667663192716759e+03 9.582023917696002036e-01
1.781551046268707751e+03 1.016808178599843927e+03 9.588304791893993428e-01
1.781553786088564721e+03 1.016948648939802752e+03 9.594648874485889323e-01
1.781556525908421463e+03 1.017089073928217431e+03 9.601056266435596953e-01
1.781559265728278433e+03 1.017229453280227744e+03 9.607527069788357466e-01
1.781562005548135176e+03 1.017369786710390713e+03 9.614061387668429992e-01
1.781564745367992145e+03 1.017510073932768933e+03 9.620659324285356639e-01
1.781567485187848888e+03 1.017650314660832464e+03 9.627320984931608816e-01
1.781570225007705631e+03 1.017790508607535799e+03 9.634046475988410352e-01
1.781572964827562600e+03 1.017930655485277384e+03 9.640835904926161604e-01
1.781575704647419343e+03 1.018070755005860292e+03 9.647689380304765860e-01
1.781578444467276313e+03 1.018210806880568157e+03 9.654607011779671177e-01
1.781581184287133055e+03 1.018350810820068091e+03 9.661588910099415672e-01
1.781583924106990025e+03 1.018490766534497652e+03 9.668635187112342155e-01
1.781586663926846768e+03 1.018630673733367757e+03 9.675745955764102346e-01
1.781589403746703738e+03 1.018770532125649993e+03 9.682921330104505842e-01
1.781592143566560480e+03 1.018910341419675547e+03 9.690161425283961849e-01
1.781594883386417450e+03 1.019050101323213312e+03 9.697466357533780501e-01
1.781597623206274193e+03 1.019189811543384735e+03 9.704836244201708872e-01
1.781600363026130935e+03 1.019329471786753402e+03 9.712271203760587390e-01
1.781603102845987905e+03 1.019469081759271717e+03 9.719771355795859824e-01
1.781605842665844648e+03 1.019608641166241568e+03 9.727336821005962975e-01
1.781608582485701618e+03 1.019748149712390045e+03 9.734967721209009106e-01
1.781611322305558360e+03 1.019887607101771550e+03 9.742664179340084774e-01
1.781614062125415330e+03 1.020027013037855909e+03 9.750426319458669333e-01
1.781616801945272073e+03 1.020166367223429802e+03 9.758254266745892691e-01
1.781619541765129043e+03 1.020305669360684988e+03 9.766148147512088151e-01
1.781622281584985785e+03 1.020444919151120303e+03 9.774108089194007976e-01
1.781625021404842528e+03 1.020584116295617264e+03 9.782134220361832222e-01
1.781627761224699498e+03 1.020723260494400620e+03 9.790226670719690549e-01
1.781630501044556240e+03 1.020862351446998332e+03 9.798385571106100755e-01
1.781633240864413210e+03 1.021001388852316836e+03 9.806611053501195219e-01
1.781635980684269953e+03 1.021140372408544295e+03 9.814903251023820996e-01
1.781638720504126923e+03 1.021279301813237112e+03 9.823262297939558962e-01
1.781641460323983665e+03 1.021418176763222391e+03 9.831688329657779502e-01
1.781644200143840635e+03 1.021556996954685360e+03 9.840181482739793761e-01
1.781646939963697378e+03 1.021695762083071600e+03 9.848741894895870486e-01
1.781649679783554120e+03 1.021834471843162305e+03 9.857369704992792192e-01
1.781652419603411090e+03 1.021973125929034950e+03 9.866065053054428047e-01
1.781655159423267833e+03 1.022111724034022927e+03 9.874828080262222363e-01
1.781657899243124803e+03 1.022250265850791152e+03 9.883658928962970602e-01
1.781660639062981545e+03 1.022388751071238403e+03 9.892557742665718523e-01
1.781663378882838515e+03 1.022527179386584407e+03 9.901524666050381951e-01
1.781666118702695258e+03 1.022665550487271958e+03 9.910559844964603737e-01
1.781668858522552227e+03 1.022803864063053993e+03 9.919663426432504538e-01
1.781671598342408970e+03 1.022942119802896286e+03 9.928835558651498694e-01
1.781674338162265940e+03 1.023080317395063389e+03 9.938076391001172682e-01
1.781677077982122682e+03 1.023218456527022113e+03 9.947386074040063253e-01
1.781679817801979425e+03 1.023356536885516107e+03 9.956764759513886398e-01
1.781682557621836395e+03 1.023494558156525613e+03 9.966212600356172402e-01
1.781685297441693137e+03 1.023632520025228473e+03 9.975729750688812070e-01
1.781688037261550107e+03 1.023770422176074135e+03 9.985316365830514407e-01
1.781690777081406850e+03 1.023908264292687022e+03 9.994972602293455965e-01
1.781693516901263820e+03 1.024046046057952253e+03 1.000469861779264225e+00
1.781696256721120562e+03 1.024183767153919234e+03 1.001449457124251374e+00
1.781698996540977532e+03 1.024321427261886583e+03 1.002436062276644169e+00
1.781701736360834275e+03 1.024459026062303110e+03 1.003429693369200182e+00
1.781704476180691017e+03 1.024596563234842051e+03 1.004430366651031692e+00
1.781707216000547987e+03 1.024734038458358782e+03 1.005438098494297661e+00
1.781709955820404730e+03 1.024871451410865120e+03 1.006452905395295527e+00
1.781712695640261700e+03 1.025008801769594811e+03 1.007474803972709720e+00
1.781715435460118442e+03 1.025146089210905984e+03 1.008503810967250169e+00
1.781718175279975412e+03 1.025283313410367782e+03 1.009539943242649063e+00
1.781720915099832155e+03 1.025420474042662363e+03 1.010583217785295584e+00
1.781723654919689125e+03 1.025557570781671757e+03 1.011633651705244663e+00
1.781726394739545867e+03 1.025694603300379640e+03 1.012691262235847045e+00
1.781729134559402610e+03 1.025831571270946597e+03 1.013756066734683881e+00
1.781731874379259580e+03 1.025968474364669191e+03 1.014828082683635113e+00
1.781734614199116322e+03 1.026105312251941086e+03 1.015907327688938544e+00
1.781737354018973292e+03 1.026242084602326031e+03 1.016993819482147288e+00
1.781740093838830035e+03 1.026378791084461909e+03 1.018087575919745857e+00
1.781742833658687005e+03 1.026515431366145322e+03 1.019188614984207986e+00
1.781745573478543747e+03 1.026652005114235180e+03 1.020296954783609156e+00
1.781748313298400717e+03 1.026788511994737746e+03 1.021412613552697080e+00
1.781751053118257460e+03 1.026924951672709767e+03 1.022535609652499788e+00
1.781753792938114429e+03 1.027061323812343971e+03 1.023665961571409655e+00
1.781756532757971172e+03 1.027197628076871752e+03 1.024803687924785711e+00
1.781759272577827915e+03 1.027333864128637060e+03 1.025948807455957734e+00
1.781762012397684884e+03 1.027470031629056621e+03 1.027101339036299077e+00
1.781764752217541627e+03 1.027606130238579453e+03 1.028261301665289507e+00
1.781767492037398597e+03 1.027742159616761455e+03 1.029428714471543715e+00
1.781770231857255339e+03 1.027878119422166947e+03 1.030603596712397430e+00
1.781772971677112309e+03 1.028014009312455528e+03 1.031785967775043167e+00
1.781775711496969052e+03 1.028149828944283399e+03 1.032975847176113016e+00
1.781778451316826022e+03 1.028285577973389763e+03 1.034173254562827271e+00
1.781781191136682764e+03 1.028421256054499054e+03 1.035378209712571218e+00
1.781783930956539507e+03 1.028556862841394150e+03 1.036590732533958725e+00
1.781786670776396477e+03 1.028692397986877495e+03 1.037810843066906630e+00
1.781789410596253219e+03 1.028827861142729944e+03 1.039038561482702683e+00
1.781792150416110189e+03 1.028963251959783975e+03 1.040273908085090460e+00
1.781794890235966932e+03 1.029098570087827738e+03 1.041516903309832376e+00
1.781797630055823902e+03 1.029233815175689188e+03 1.042767567725909172e+00
1.781800369875680644e+03 1.029368986871139214e+03 1.044025922035077159e+00
1.781803109695537614e+03 1.029504084820975777e+03 1.045291987073082129e+00
1.781805849515394357e+03 1.029639108670927726e+03 1.046565783809210837e+00
1.781808589335251099e+03 1.029774058065728013e+03 1.047847333347412979e+00
1.781811329155108069e+03 1.029908932649061398e+03 1.049136656926850542e+00
1.781814068974964812e+03 1.030043732063573771e+03 1.050433775911549628e+00
1.781816808794821782e+03 1.030178455950869420e+03 1.051738711805344728e+00
1.781819548614678524e+03 1.030313103951464655e+03 1.053051486251435076e+00
1.781822288434535494e+03 1.030447675704858966e+03 1.054372121029659715e+00
1.781825028254392237e+03 1.030582170849439308e+03 1.055700638056022989e+00
1.781827768074249207e+03 1.030716589022563767e+03 1.057037059383969524e+00
1.781830507894105949e+03 1.030850929860464475e+03 1.058381407203902613e+00
1.781833247713962919e+03 1.030985192998332423e+03 1.059733703844475183e+00
1.781835987533819662e+03 1.031119378070219909e+03 1.061093971772100630e+00
1.781838727353676404e+03 1.031253484709113991e+03 1.062462233592144312e+00
1.781841467173533374e+03 1.031387512546894868e+03 1.063838512048998375e+00
1.781844206993390117e+03 1.031521461214297688e+03 1.065222830026146816e+00
1.781846946813247087e+03 1.031655330340983028e+03 1.066615210547380066e+00
1.781849686633103829e+03 1.031789119555441175e+03 1.068015676776290057e+00
1.781852426452960799e+03 1.031922828485075570e+03 1.069424252017612487e+00
1.781855166272817542e+03 1.032056456756106854e+03 1.070840959716715446e+00
1.781857906092674511e+03 1.032190003993654955e+03 1.072265823460955891e+00
1.781860645912531254e+03 1.032323469821643812e+03 1.073698866979162059e+00
1.781863385732387997e+03 1.032456853862872777e+03 1.075140114142884462e+00
1.781866125552244966e+03 1.032590155738976819e+03 1.076589588966471611e+00
1.781868865372101709e+03 1.032723375070386282e+03 1.078047315607135292e+00
1.781871605191958679e+03 1.032856511476397372e+03 1.079513318366225771e+00
1.781874345011815421e+03 1.032989564575078020e+03 1.080987621688696221e+00
1.781877084831672391e+03 1.033122533983349285e+03 1.082470250164512260e+00
1.781879824651529134e+03 1.033255419316889629e+03 1.083961228528110388e+00
1.781882564471386104e+03 1.033388220190217226e+03 1.085460581659821511e+00
1.781885304291242846e+03 1.033520936216594691e+03 1.086968334585321605e+00
1.781888044111099589e+03 1.033653567008099799e+03 1.088484512476945554e+00
1.781890783930956559e+03 1.033786112175584776e+03 1.090009140653762199e+00
1.781893523750813301e+03 1.033918571328637427e+03 1.091542244581638510e+00
1.781896263570670271e+03 1.034050944075651159e+03 1.093083849874576075e+00
1.781899003390527014e+03 1.034183230023729720e+03 1.094633982294145991e+00
1.781901743210383984e+03 1.034315428778768364e+03 1.096192667750965022e+00
1.781904483030240726e+03 1.034447539945359495e+03 1.097759932304121833e+00
1.781907222850097696e+03 1.034579563126872927e+03 1.099335802162669573e+00
1.781909962669954439e+03 1.034711497925362210e+03 1.100920303685044344e+00
1.781912702489811181e+03 1.034843343941633066e+03 1.102513463380441205e+00
1.781915442309668151e+03 1.034975100775204510e+03 1.104115307908887900e+00
1.781918182129524894e+03 1.035106768024268831e+03 1.105725864081308574e+00
1.781920921949381864e+03 1.035238345285756168e+03 1.107345158860823631e+00
1.781923661769238606e+03 1.035369832155270387e+03 1.108973219356652828e+00
1.781926401589095576e+03 1.035501228227129104e+03 1.110610072831153872e+00
1.781929141408952319e+03 1.035632533094283190e+03 1.112255746702674131e+00
1.781931881228809289e+03 1.035763746348397717e+03 1.113910268543477411e+00
1.781934621048666031e+03 1.035894867579758511e+03 1.115573666079107573e+00
1.781937360868523001e+03 1.036025896377351955e+03 1.117245967189947953e+00
1.781940100688379744e+03 1.036156832328771088e+03 1.118927199910574766e+00
1.781942840508236486e+03 1.036287675020283586e+03 1.120617392431190407e+00
1.781945580328093456e+03 1.036418424036792885e+03 1.122316573097670744e+00
1.781948320147950199e+03 1.036549078961798614e+03 1.124024770411602869e+00
1.781951059967807169e+03 1.036679639377464127e+03 1.125742013031739708e+00
1.781953799787663911e+03 1.036810104864523964e+03 1.127468329773329669e+00
1.781956539607520881e+03 1.036940475002362064e+03 1.129203749609724916e+00
1.781959279427377624e+03 1.037070749368918541e+03 1.130948301671702572e+00
1.781962019247234593e+03 1.037200927540768816e+03 1.132702015249085647e+00
1.781964759067091336e+03 1.037331009093029479e+03 1.134464919790054926e+00
1.781967498886948079e+03 1.037460993599427184e+03 1.136237044902636217e+00
1.781970238706805048e+03 1.037590880632258177e+03 1.138018420354739879e+00
1.781972978526661791e+03 1.037720669762348962e+03 1.139809076074185690e+00
1.781975718346518761e+03 1.037850360559124056e+03 1.141609042150214304e+00
1.781978458166375503e+03 1.037979952590506173e+03 1.143418348834207343e+00
1.781981197986232473e+03 1.038109445422997851e+03 1.145237026551398030e+00
1.781983937806089216e+03 1.038238838621587774e+03 1.147065105881651892e+00
1.781986677625946186e+03 1.038368131749840131e+03 1.148902617566426310e+00
1.781989417445802928e+03 1.038497324369793205e+03 1.150749592510250885e+00
1.781992157265659671e+03 1.038626416042026676e+03 1.152606061782304847e+00
1.781994897085516641e+03 1.038755406325622289e+03 1.154472056616477005e+00
1.781997636905373383e+03 1.038884294778123149e+03 1.156347608411414152e+00
1.782000376725230353e+03 1.039013080955602391e+03 1.158232748732125561e+00
1.782003116545087096e+03 1.039141764412568591e+03 1.160127509309258231e+00
1.782005856364944066e+03 1.039270344702043985e+03 1.162031922040870580e+00
1.782008596184800808e+03 1.039398821375471698e+03 1.163946018991701026e+00
1.782011336004657778e+03 1.039527193982792824e+03 1.165869832394958117e+00
1.782014075824514521e+03 1.039655462072353657e+03 1.167803394651579785e+00
1.782016815644371491e+03 1.039783625190982775e+03 1.169746738332042568e+00
1.782019555464228233e+03 1.039911682883898493e+03 1.171699896175611322e+00
1.782022295284084976e+03 1.040039634694774804e+03 1.173662901092002109e+00
1.782025035103941946e+03 1.040167480165702273e+03 1.175635786161441265e+00
1.782027774923798688e+03 1.040295218837147786e+03 1.177618584634710031e+00
1.782030514743655658e+03 1.040422850248020950e+03 1.179611329934836750e+00
1.782033254563512401e+03 1.040550373935581774e+03 1.181614055656324602e+00
1.782035994383369371e+03 1.040677789435522527e+03 1.183626795560281719e+00
1.782038734203226113e+03 1.040805096281900660e+03 1.185649583570481225e+00
1.782041474023083083e+03 1.040932294007151768e+03 1.187682453796097493e+00
1.782044213842939826e+03 1.041059382142034337e+03 1.189725440519879385e+00
1.782046953662796568e+03 1.041186360215692048e+03 1.191778578199329530e+00
1.782049693482653538e+03 1.041313227755613070e+03 1.193841901466716537e+00
1.782052433302510281e+03 1.041439984287591869e+03 1.195915445129072330e+00
1.782055173122367250e+03 1.041566629335793550e+03 1.197999244169908994e+00
1.782057912942223993e+03 1.041693162422661771e+03 1.200093333748356805e+00
1.782060652762080963e+03 1.041819583068995371e+03 1.202197749201065591e+00
1.782063392581937705e+03 1.041945890793855597e+03 1.204312526041330544e+00
1.782066132401794675e+03 1.042072085114641823e+03 1.206437699961006249e+00
1.782068872221651418e+03 1.042198165546999917e+03 1.208573306829621385e+00
1.782071612041508160e+03 1.042324131604886361e+03 1.210719382696128443e+00
1.782074351861365130e+03 1.042449982800529824e+03 1.212875963788896838e+00
1.782077091681221873e+03 1.042575718644390918e+03 1.215043086515691373e+00
1.782079831501078843e+03 1.042701338645226542e+03 1.217220787465445708e+00
1.782082571320935585e+03 1.042826842309998938e+03 1.219409103407343542e+00
1.782085311140792555e+03 1.042952229143950262e+03 1.221608071292782816e+00
1.782088050960649298e+03 1.043077498650510734e+03 1.223817728254443793e+00
1.782090790780506268e+03 1.043202650331369568e+03 1.226038111608258152e+00
1.782093530600363010e+03 1.043327683686403134e+03 1.228269258857688229e+00
1.782096270420219980e+03 1.043452598213720648e+03 1.230511207689583664e+00
1.782099010240076723e+03 1.043577393409588922e+03 1.232763995971850823e+00
1.782101750059933465e+03 1.043702068768493746e+03 1.235027661757793993e+00
1.782104489879790435e+03 1.043826623783099649e+03 1.237302243286097392e+00
1.782107229699647178e+03 1.043951057944211016e+03 1.239587778980792754e+00
1.782109969519504148e+03 1.044075370740836206e+03 1.241884307453120950e+00
1.782112709339360890e+03 1.044199561660094787e+03 1.244191867500552551e+00
1.782115449159217860e+03 1.044323630187293247e+03 1.246510498108853504e+00
1.782118188979074603e+03 1.044447575805832912e+03 1.248840238451090823e+00
1.782120928798931573e+03 1.044571397997283611e+03 1.251181127889714473e+00
1.782123668618788315e+03 1.044695096241293413e+03 1.253533205975551290e+00
1.782126408438645058e+03 1.044818670015650696e+03 1.255896512449704128e+00
1.782129148258502028e+03 1.044942118796245950e+03 1.258271087243515884e+00
1.782131888078358770e+03 1.045065442057031305e+03 1.260656970478517325e+00
1.782134627898215740e+03 1.045188639270083740e+03 1.263054202468353093e+00
1.782137367718072483e+03 1.045311709905514363e+03 1.265462823717740104e+00
1.782140107537929453e+03 1.045434653431541392e+03 1.267882874924606051e+00
1.782142847357786195e+03 1.045557469314399896e+03 1.270314396979033811e+00
1.782145587177643165e+03 1.045680157018414093e+03 1.272757430965415271e+00
1.782148326997499908e+03 1.045802716005902994e+03 1.275212018160393201e+00
1.782151066817356650e+03 1.045925145737266121e+03 1.277678200030732736e+00
1.782153806637213620e+03 1.046047445670907337e+03 1.280156018241617844e+00
1.782156546457070363e+03 1.046169615263217111e+03 1.282645514654094931e+00
1.782159286276927332e+03 1.046291653968629589e+03 1.285146731326047398e+00
1.782162026096784075e+03 1.046413561239534147e+03 1.287659710511075195e+00
1.782164765916641045e+03 1.046535336526346100e+03 1.290184494660687742e+00
1.782167505736497787e+03 1.046656979277417577e+03 1.292721126423168609e+00
1.782170245556354757e+03 1.046778488939108456e+03 1.295269648645783755e+00
1.782172985376211500e+03 1.046899864955696785e+03 1.297830104373628890e+00
1.782175725196068470e+03 1.047021106769451080e+03 1.300402536851854363e+00
1.782178465015925212e+03 1.047142213820539382e+03 1.302986989524494987e+00
1.782181204835781955e+03 1.047263185547091098e+03 1.305583506036494201e+00
1.782183944655638925e+03 1.047384021385158121e+03 1.308192130233597927e+00
1.782186684475495667e+03 1.047504720768674133e+03 1.310812906162231117e+00
1.782189424295352637e+03 1.047625283129517129e+03 1.313445878071545891e+00
1.782192164115209380e+03 1.047745707897419152e+03 1.316091090412209841e+00
1.782194903935066350e+03 1.047865994500036550e+03 1.318748587838683983e+00
1.782197643754923092e+03 1.047986142362862211e+03 1.321418415207994856e+00
1.782200383574780062e+03 1.048106150909294229e+03 1.324100617582026240e+00
1.782203123394636805e+03 1.048226019560548593e+03 1.326795240226274375e+00
1.782205863214493547e+03 1.048345747735725809e+03 1.329502328609932338e+00
1.782208603034350517e+03 1.048465334851793614e+03 1.332221928405842970e+00
1.782211342854207260e+03 1.048584780323486029e+03 1.334954085494679310e+00
1.782214082674064230e+03 1.048704083563401809e+03 1.337698845964637284e+00
1.782216822493920972e+03 1.048823243981909854e+03 1.340456256109968880e+00
1.782219562313777942e+03 1.048942260987220152e+03 1.343226362433317389e+00
1.782222302133634685e+03 1.049061133985295328e+03 1.346009211644396686e+00
1.782225041953491655e+03 1.049179862379919541e+03 1.348804850662340682e+00
1.782227781773348397e+03 1.049298445572610262e+03 1.351613326614365729e+00
1.782230521593205140e+03 1.049416882962677846e+03 1.354434686837897805e+00
1.782233261413062110e+03 1.049535173947186195e+03 1.357268978880388888e+00
1.782236001232918852e+03 1.049653317920914105e+03 1.360116250499110668e+00
1.782238741052775822e+03 1.049771314276413705e+03 1.362976549663307724e+00
1.782241480872632565e+03 1.049889162403923592e+03 1.365849924552809069e+00
1.782244220692489534e+03 1.050006861691436143e+03 1.368736423560428239e+00
1.782246960512346277e+03 1.050124411524610423e+03 1.371636095290554636e+00
1.782249700332203247e+03 1.050241811286840630e+03 1.374548988561568041e+00
1.782252440152059989e+03 1.050359060359168097e+03 1.377475152404409320e+00
1.782255179971916732e+03 1.050476158120339733e+03 1.380414636064765554e+00
1.782257919791773702e+03 1.050593103946769588e+03 1.383367489002841788e+00
1.782260659611630444e+03 1.050709897212495207e+03 1.386333760892890066e+00
1.782263399431487414e+03 1.050826537289265616e+03 1.389313501621624480e+00
1.782266139251344157e+03 1.050943023546413087e+03 1.392306761291453698e+00
1.782268879071201127e+03 1.051059355350934538e+03 1.395313590224115829e+00
1.782271618891057869e+03 1.051175532067407403e+03 1.398334038957115721e+00
1.782274358710914839e+03 1.051291553058055797e+03 1.401368158246191653e+00
1.782277098530771582e+03 1.051407417682663890e+03 1.404415999063777010e+00
1.782279838350628552e+03 1.051523125298642981e+03 1.407477612601479855e+00
1.782282578170485294e+03 1.051638675260944865e+03 1.410553050268521957e+00
1.782285317990342037e+03 1.051754066922119364e+03 1.413642363693973225e+00
1.782288057810199007e+03 1.051869299632274988e+03 1.416745604726454166e+00
1.782290797630055749e+03 1.051984372739040509e+03 1.419862825433810816e+00
1.782293537449912719e+03 1.052099285587622489e+03 1.422994078105374038e+00
1.782296277269769462e+03 1.052214037520717739e+03 1.426139415250339271e+00
1.782299017089626432e+03 1.052328627878581074e+03 1.429298889600292277e+00
1.782301756909483174e+03 1.052443055998937780e+03 1.432472554107564688e+00
1.782304496729340144e+03 1.052557321217050230e+03 1.435660461947773525e+00
1.782307236549196887e+03 1.052671422865632394e+03 1.438862666518153199e+00
1.782309976369053629e+03 1.052785360274905088e+03 1.442079221439838799e+00
1.782312716188910599e+03 1.052899132772558005e+03 1.445310180557512592e+00
1.782315456008767342e+03 1.053012739683711061e+03 1.448555597939021888e+00
1.782318195828624312e+03 1.053126180330973057e+03 1.451815527876342493e+00
1.782320935648481054e+03 1.053239454034394612e+03 1.455090024879690747e+00
1.782323675468338024e+03 1.053352560111458843e+03 1.458379143689461754e+00
1.782326415288194767e+03 1.053465497877030657e+03 1.461682939271345072e+00
1.782329155108051737e+03 1.053578266643422012e+03 1.465001466817942521e+00
1.782331894927908479e+03 1.053690865720305510e+03 1.468334781746968964e+00
1.782334634747765222e+03 1.053803294414771472e+03 1.471682939703566007e+00
1.782337374567622192e+03 1.053915552031288598e+03 1.475045996559867456e+00
1.782340114387478934e+03 1.054027637871666229e+03 1.478424008414537916e+00
1.782342854207335904e+03 1.054139551235108911e+03 1.481817031595106915e+00
1.782345594027192647e+03 1.054251291418132723e+03 1.485225122656099073e+00
1.782348333847049616e+03 1.054362857714628262e+03 1.488648338381656666e+00
1.782351073666906359e+03 1.054474249415776967e+03 1.492086735783640483e+00
1.782353813486763329e+03 1.054585465810115011e+03 1.495540372104263716e+00
1.782356553306620071e+03 1.054696506183448037e+03 1.499009304814165278e+00
1.782359293126477041e+03 1.054807369818915959e+03 1.502493591615053692e+00
1.782362032946333784e+03 1.054918055996908379e+03 1.505993290437750876e+00
1.782364772766190526e+03 1.055028563995119157e+03 1.509508459444556694e+00
1.782367512586047496e+03 1.055138893088507075e+03 1.513039157028723825e+00
1.782370252405904239e+03 1.055249042549260366e+03 1.516585441813905977e+00
1.782372992225761209e+03 1.055359011646848330e+03 1.520147372656542428e+00
1.782375732045617951e+03 1.055468799647986771e+03 1.523725008634341682e+00
1.782378471865474921e+03 1.055578405816672330e+03 1.527318409050926196e+00
1.782381211685331664e+03 1.055687829414033104e+03 1.530927633454676418e+00
1.782383951505188634e+03 1.055797069698433688e+03 1.534552741627783323e+00
1.782386691325045376e+03 1.055906125925397191e+03 1.538193793584137437e+00
1.782389431144902119e+03 1.056014997347658436e+03 1.541850849571717585e+00
1.782392170964759089e+03 1.056123683215125766e+03 1.545523970071976283e+00
1.782394910784615831e+03 1.056232182774844659e+03 1.549213215799194021e+00
1.782397650604472801e+03 1.056340495271048894e+03 1.552918647702886901e+00
1.782400390424329544e+03 1.056448619945080281e+03 1.556640326965621934e+00
1.782403130244186514e+03 1.056556556035448011e+03 1.560378315005735539e+00
1.782405870064043256e+03 1.056664302777747707e+03 1.564132673475116198e+00
1.782408609883900226e+03 1.056771859404722363e+03 1.567903464261933166e+00
1.782411349703756969e+03 1.056879225146180715e+03 1.571690749488385608e+00
1.782414089523613711e+03 1.056986399229048175e+03 1.575494591513124876e+00
1.782416829343470681e+03 1.057093380877331128e+03 1.579315052930551744e+00
1.782419569163327424e+03 1.057200169312078287e+03 1.583152196570082770e+00
1.782422308983184394e+03 1.057306763751433891e+03 1.587006085498590569e+00
1.782425048803041136e+03 1.057413163410555171e+03 1.590876783018067009e+00
1.782427788622898106e+03 1.057519367501673059e+03 1.594764352668388119e+00
1.782430528442754849e+03 1.057625375234011017e+03 1.598668858224942202e+00
1.782433268262611818e+03 1.057731185813845059e+03 1.602590363701403842e+00
1.782436008082468561e+03 1.057836798444422811e+03 1.606528933347328048e+00
1.782438747902325531e+03 1.057942212326023082e+03 1.610484631650932918e+00
1.782441487722182274e+03 1.058047426655875597e+03 1.614457523336658706e+00
1.782444227542039016e+03 1.058152440628211707e+03 1.618447673367628292e+00
1.782446967361895986e+03 1.058257253434226868e+03 1.622455146944829840e+00
1.782449707181752729e+03 1.058361864262044946e+03 1.626480009506264590e+00
1.782452447001609698e+03 1.058466272296767784e+03 1.630522326729427096e+00
1.782455186821466441e+03 1.058570476720395618e+03 1.634582164528770809e+00
1.782457926641323411e+03 1.058674476711885745e+03 1.638659589058526933e+00
1.782460666461180153e+03 1.058778271447072484e+03 1.642754666710133593e+00
1.782463406281037123e+03 1.058881860098731295e+03 1.646867464115066459e+00
1.782466146100893866e+03 1.058985241836828209e+03 1.650998048066872448e+00
1.782468885920750608e+03 1.059088415828249708e+03 1.655146485599132467e+00
1.782471625740607578e+03 1.059191381236491907e+03 1.659312844039298351e+00
1.782474365560464321e+03 1.059294137221890651e+03 1.663497190951372051e+00
1.782477105380321291e+03 1.059396682941671997e+03 1.667699594138346120e+00
1.782479845200178033e+03 1.059499017549872406e+03 1.671920121639431933e+00
1.782482585020035003e+03 1.059601140197397172e+03 1.676158841732849902e+00
1.782485324839891746e+03 1.059703050031942894e+03 1.680415822933014391e+00
1.782488064659748716e+03 1.059804746198052953e+03 1.684691133993328593e+00
1.782490804479605458e+03 1.059906227837042252e+03 1.688984843903327926e+00
1.782493544299462201e+03 1.060007494087043369e+03 1.693297021891121634e+00
1.782496284119319171e+03 1.060108544082972685e+03 1.697627737422285010e+00
1.782499023939175913e+03 1.060209376956494680e+03 1.701977060198717417e+00
1.782501763759032883e+03 1.060309991836069457e+03 1.706345060161092775e+00
1.782504503578889626e+03 1.060410387846876802e+03 1.710731807485894596e+00
1.782507243398746596e+03 1.060510564110871201e+03 1.715137372588228404e+00
1.782509983218603338e+03 1.060610519746706814e+03 1.719561826118811254e+00
1.782512723038460308e+03 1.060710253869791813e+03 1.724005238966789255e+00
1.782515462858317051e+03 1.060809765592212898e+03 1.728467682256682236e+00
1.782518202678174021e+03 1.060909054022790770e+03 1.732949227351205268e+00
1.782520942498030763e+03 1.061008118267004647e+03 1.737449945848168920e+00
1.782523682317887506e+03 1.061106957427038196e+03 1.741969909582929299e+00
1.782526422137744476e+03 1.061205570601746103e+03 1.746509190627120622e+00
1.782529161957601218e+03 1.061303956886618607e+03 1.751067861287348704e+00
1.782531901777458188e+03 1.061402115373828110e+03 1.755645994107651209e+00
1.782534641597314931e+03 1.061500045152154371e+03 1.760243661866281339e+00
1.782537381417171900e+03 1.061597745307039531e+03 1.764860937578545119e+00
1.782540121237028643e+03 1.061695214920512399e+03 1.769497894493536894e+00
1.782542861056885613e+03 1.061792453071242790e+03 1.774154606096981945e+00
1.782545600876742355e+03 1.061889458834467860e+03 1.778831146107923145e+00
1.782548340696599098e+03 1.061986231282037124e+03 1.783527588481176984e+00
1.782551080516456068e+03 1.062082769482379263e+03 1.788244007405926483e+00
1.782553820336312810e+03 1.062179072500495522e+03 1.792980477299578990e+00
1.782556560156169780e+03 1.062275139398718238e+03 1.797737072666620861e+00
1.782559299976026523e+03 1.062370969235619896e+03 1.802513868300558153e+00
1.782562039795883493e+03 1.062466561066022678e+03 1.807310939291647545e+00
1.782564779615740235e+03 1.062561913941257217e+03 1.812128360958980888e+00
1.782567519435597205e+03 1.062657026909216711e+03 1.816966208853233899e+00
1.782570259255453948e+03 1.062751899014284618e+03 1.821824558753017076e+00
1.782572999075310690e+03 1.062846529297379448e+03 1.826703486667216714e+00
1.782575738895167660e+03 1.062940916795922476e+03 1.831603068833318915e+00
1.782578478715024403e+03 1.063035060543804320e+03 1.836523381715686076e+00
1.782581218534881373e+03 1.063128959571430642e+03 1.841464502007898130e+00
1.782583958354738115e+03 1.063222612905649839e+03 1.846426506628961350e+00
1.782586698174595085e+03 1.063316019569806258e+03 1.851409472726047056e+00
1.782589437994451828e+03 1.063409178583668790e+03 1.856413477670643131e+00
1.782592177814308798e+03 1.063502088963483629e+03 1.861438599061289612e+00
1.782594917634165540e+03 1.063594749721902190e+03 1.866484914719671595e+00
1.782597657454022510e+03 1.063687159868035224e+03 1.871552502693350606e+00
1.782600397273879253e+03 1.063779318407380515e+03 1.876641441251797993e+00
1.782603137093735995e+03 1.063871224341868128e+03 1.881751808888699085e+00
1.782605876913592965e+03 1.063962876669828347e+03 1.886883684320049825e+00
1.782608616733449708e+03 1.064054274385959161e+03 1.892037146482203669e+00
1.782611356553306678e+03 1.064145416481371058e+03 1.897212274534175735e+00
1.782614096373163420e+03 1.064236301943516537e+03 1.902409147853521443e+00
1.782616836193020390e+03 1.064326929756241952e+03 1.907627846039056552e+00
1.782619576012877133e+03 1.064417298899718617e+03 1.912868448906675845e+00
1.782622315832734103e+03 1.064507408350492824e+03 1.918131036492066954e+00
1.782625055652590845e+03 1.064597257081418093e+03 1.923415689046466648e+00
1.782627795472447588e+03 1.064686844061698139e+03 1.928722487038931011e+00
1.782630535292304558e+03 1.064776168256855271e+03 1.934051511154231573e+00
1.782633275112161300e+03 1.064865228628699697e+03 1.939402842290705253e+00
1.782636014932018270e+03 1.064954024135372492e+03 1.944776561562519879e+00
1.782638754751875013e+03 1.065042553731277394e+03 1.950172750295268598e+00
1.782641494571731982e+03 1.065130816367131956e+03 1.955591490028669943e+00
1.782644234391588725e+03 1.065218810990007796e+03 1.961032862492806617e+00
1.782646974211445695e+03 1.065306536544331038e+03 1.966496949431965513e+00
1.782649714031302437e+03 1.065393991970094930e+03 1.971983832923123181e+00
1.782652453851159180e+03 1.065481176203293444e+03 1.977493595302151963e+00
1.782655193671016150e+03 1.065568088176179117e+03 1.983026319109475688e+00
1.782657933490872892e+03 1.065654726817232131e+03 1.988582087087563011e+00
1.782660673310729862e+03 1.065741091051203966e+03 1.994160982183006858e+00
1.782663413130586605e+03 1.065827179799052374e+03 1.999763087541673201e+00
1.782666152950443575e+03 1.065912991977990259e+03 2.005388486511218815e+00
1.782668892770300317e+03 1.065998526501421793e+03 2.011037262636165224e+00
1.782671632590157287e+03 1.066083782278991976e+03 2.016709499660402916e+00
1.782674372410014030e+03 1.066168758216521610e+03 2.022405281522187792e+00
1.782677112229871000e+03 1.066253453216057551e+03 2.028124692356631620e+00
1.782679852049727742e+03 1.066337866175808358e+03 2.033867816490621205e+00
1.782682591869584485e+03 1.066421995990186588e+03 2.039634738444813689e+00
1.782685331689441455e+03 1.066505841549780371e+03 2.045425542930876084e+00
1.782688071509298197e+03 1.066589401741325673e+03 2.051240314848665314e+00
1.782690811329155167e+03 1.066672675447747906e+03 2.057079139288203962e+00
1.782693551149011910e+03 1.066755661548099170e+03 2.062942101524402716e+00
1.782696290968868880e+03 1.066838358917607593e+03 2.068829287019497087e+00
1.782699030788725622e+03 1.066920766427614126e+03 2.074740781417689028e+00
1.782701770608582592e+03 1.067002882945621650e+03 2.080676670547565443e+00
1.782704510428439335e+03 1.067084707335232906e+03 2.086637040416661204e+00
1.782707250248296077e+03 1.067166238456192559e+03 2.092621977213362960e+00
1.782709990068153047e+03 1.067247475164359003e+03 2.098631567303876455e+00
1.782712729888009790e+03 1.067328416311678666e+03 2.104665897229134330e+00
1.782715469707866760e+03 1.067409060746226260e+03 2.110725053706676846e+00
1.782718209527723502e+03 1.067489407312144976e+03 2.116809123625009281e+00
1.782720949347580472e+03 1.067569454849693102e+03 2.122918194045958717e+00
1.782723689167437215e+03 1.067649202195185580e+03 2.129052352198945730e+00
1.782726428987294184e+03 1.067728648181040171e+03 2.135211685483324739e+00
1.782729168807150927e+03 1.067807791635718786e+03 2.141396281462569107e+00
1.782731908627007670e+03 1.067886631383767963e+03 2.147606227866078576e+00
1.782734648446864639e+03 1.067965166246088984e+03 2.153841612537515715e+00
1.782737388266721382e+03 1.068043395040955147e+03 2.160102523256083984e+00
1.782740128086578352e+03 1.068121316581588871e+03 2.166389048150158647e+00
1.782742867906435094e+03 1.068198929677038677e+03 2.172701275533793552e+00
1.782745607726292064e+03 1.068276233132437710e+03 2.179039293874439842e+00
1.782748347546148807e+03 1.068353225748947807e+03 2.185403191786656318e+00
1.782751087366005777e+03 1.068429906323807245e+03 2.191793058034190000e+00
1.782753827185862519e+03 1.068506273650274807e+03 2.198208981523585237e+00
1.782756567005719262e+03 1.068582326517670026e+03 2.204651051305700271e+00
1.782759306825576232e+03 1.068658063711350223e+03 2.211119356571896954e+00
1.782762046645432974e+03 1.068733484012688450e+03 2.217613986650164737e+00
1.782764786465289944e+03 1.068808586199112142e+03 2.224135031006590602e+00
1.782767526285146687e+03 1.068883369044050596e+03 2.230682579238723928e+00
1.782770266105003657e+03 1.068957831316980673e+03 2.237256721077550026e+00
1.782773005924860399e+03 1.069031971783374274e+03 2.243857546380751078e+00
1.782775745744717369e+03 1.069105789204742905e+03 2.250485145134647702e+00
1.782778485564574112e+03 1.069179282338587427e+03 2.257139607447359086e+00
1.782781225384431082e+03 1.069252449938442169e+03 2.263821023550713463e+00
1.782783965204287824e+03 1.069325290753823310e+03 2.270529483793302106e+00
1.782786705024144567e+03 1.069397803530269584e+03 2.277265078641797391e+00
1.782789444844001537e+03 1.069469987009320221e+03 2.284027898676704194e+00
1.782792184663858279e+03 1.069541839928494710e+03 2.290818034588038010e+00
1.782794924483715249e+03 1.069613361021331912e+03 2.297635577176595501e+00
1.782797664303571992e+03 1.069684549017340714e+03 2.304480617346746918e+00
1.782800404123428962e+03 1.069755402642044146e+03 2.311353246108227566e+00
1.782803143943285704e+03 1.069825920616930716e+03 2.318253554568825869e+00
1.782805883763142674e+03 1.069896101659498981e+03 2.325181633936137970e+00
1.782808623582999417e+03 1.069965944483209114e+03 2.332137575510145666e+00
1.782811363402856159e+03 1.070035447797521556e+03 2.339121470684359494e+00
1.782814103222713129e+03 1.070104610307878374e+03 2.346133410941188213e+00
1.782816843042569872e+03 1.070173430715684162e+03 2.353173487847231460e+00
1.782819582862426842e+03 1.070241907718344692e+03 2.360241793054374426e+00
1.782822322682283584e+03 1.070310040009219847e+03 2.367338418292086910e+00
1.782825062502140554e+03 1.070377826278306429e+03 2.374463455277012081e+00
1.782827802321997297e+03 1.070445265212933691e+03 2.381616995594425745e+00
1.782830542141854266e+03 1.070512355494907297e+03 2.388799131125683761e+00
1.782833281961711009e+03 1.070579095801897438e+03 2.396009953829185690e+00
1.782836021781567752e+03 1.070645484807592766e+03 2.403249555725047948e+00
1.782838761601424721e+03 1.070711521181685612e+03 2.410518028889883979e+00
1.782841501421281464e+03 1.070777203589855844e+03 2.417815465451501389e+00
1.782844241241138434e+03 1.070842530693811113e+03 2.425141957589597386e+00
1.782846981060995176e+03 1.070907501151243196e+03 2.432497597527343736e+00
1.782849720880852146e+03 1.070972113615874832e+03 2.439882477532633320e+00
1.782852460700708889e+03 1.071036366737416984e+03 2.447296689909533640e+00
1.782855200520565859e+03 1.071100259161613621e+03 2.454740326999484967e+00
1.782857940340422601e+03 1.071163789530201711e+03 2.462213481172625507e+00
1.782860680160279571e+03 1.071226956480955778e+03 2.469716244828937590e+00
1.782863419980136314e+03 1.071289758647647886e+03 2.477248710389442721e+00
1.782866159799993056e+03 1.071352194660086980e+03 2.484810970296667865e+00
1.782868899619850026e+03 1.071414263144106371e+03 2.492403117008853641e+00
1.782871639439706769e+03 1.071475962721550786e+03 2.500025242994071473e+00
1.782874379259563739e+03 1.071537292010315696e+03 2.507677440730616603e+00
1.782877119079420481e+03 1.071598249624310029e+03 2.515359802697871405e+00
1.782879858899277451e+03 1.071658834173500054e+03 2.523072421377264174e+00
1.782882598719134194e+03 1.071719044263872547e+03 2.530815389243004532e+00
1.782885338538991164e+03 1.071778878497480036e+03 2.538588798762983600e+00
1.782888078358847906e+03 1.071838335472403060e+03 2.546392742389372188e+00
1.782890818178704649e+03 1.071897413782791091e+03 2.554227312558817520e+00
1.782893557998561619e+03 1.071956112018851400e+03 2.562092601686158932e+00
1.782896297818418361e+03 1.072014428766838591e+03 2.569988702158049865e+00
1.782899037638275331e+03 1.072072362609095080e+03 2.577915706333073764e+00
1.782901777458132074e+03 1.072129912124015618e+03 2.585873706531996330e+00
1.782904517277989044e+03 1.072187075886092771e+03 2.593862795038469837e+00
1.782907257097845786e+03 1.072243852465883492e+03 2.601883064089145048e+00
1.782909996917702756e+03 1.072300240430052554e+03 2.609934605874316471e+00
1.782912736737559499e+03 1.072356238341341395e+03 2.618017512527892610e+00
1.782915476557416241e+03 1.072411844759777978e+03 2.626131875989901943e+00
1.782918216377273211e+03 1.072467058242531948e+03 2.634277788013580146e+00
1.782920956197129954e+03 1.072521877341165236e+03 2.642455340484922921e+00
1.782923696016986923e+03 1.072576300603382379e+03 2.650664625218624337e+00
1.782926435836843666e+03 1.072630326573033244e+03 2.658905733944409100e+00
1.782929175656700636e+03 1.072683953790159194e+03 2.667178758307276354e+00
1.782931915476557378e+03 1.072737180790964658e+03 2.675483789856774042e+00
1.782934655296414348e+03 1.072790006107863519e+03 2.683820920047173431e+00
1.782937395116271091e+03 1.072842428269452739e+03 2.692190240226582709e+00
1.782940134936128061e+03 1.072894445800556696e+03 2.700591841637050905e+00
1.782942874755984803e+03 1.072946057222203535e+03 2.709025815403519832e+00
1.782945614575841546e+03 1.072997261051665419e+03 2.717492252533153962e+00
1.782948354395698516e+03 1.073048055802455565e+03 2.725991243907648798e+00
1.782951094215555258e+03 1.073098439984327115e+03 2.734522880275439771e+00
1.782953834035412228e+03 1.073148412103314286e+03 2.743087252250920205e+00
1.782956573855268971e+03 1.073197970661708951e+03 2.751684450302989582e+00
1.782959313675125941e+03 1.073247114158106797e+03 2.760314564754893674e+00
1.782962053494982683e+03 1.073295841087385725e+03 2.768977685772612940e+00
1.782964793314839653e+03 1.073344149940751322e+03 2.777673903364620944e+00
1.782967533134696396e+03 1.073392039205716628e+03 2.786403307370106663e+00
1.782970272954553138e+03 1.073439507366143062e+03 2.795165987457929990e+00
1.782973012774410108e+03 1.073486552902241328e+03 2.803962033118315045e+00
1.782975752594266851e+03 1.073533174290574379e+03 2.812791533654435128e+00
1.782978492414123821e+03 1.073579370004096290e+03 2.821654578181253648e+00
1.782981232233980563e+03 1.073625138512137255e+03 2.830551255613321437e+00
1.782983972053837533e+03 1.073670478280447469e+03 2.839481654664259391e+00
1.782986711873694276e+03 1.073715387771181668e+03 2.848445863834387914e+00
1.782989451693551246e+03 1.073759865442943919e+03 2.857443971410122519e+00
1.782992191513407988e+03 1.073803909750772846e+03 2.866476065451433186e+00
1.782994931333264731e+03 1.073847519146183686e+03 2.875542233790404190e+00
1.782997671153121701e+03 1.073890692077171934e+03 2.884642564022283473e+00
1.783000410972978443e+03 1.073933426988219708e+03 2.893777143496418791e+00
1.783003150792835413e+03 1.073975722320338718e+03 2.902946059314988503e+00
1.783005890612692156e+03 1.074017576512906999e+03 2.912149398176278048e+00
1.783008630432549126e+03 1.074058988002044316e+03 2.921387246504820290e+00
1.783011370252405868e+03 1.074099955218914374e+03 2.930659690565795117e+00
1.783014110072262838e+03 1.074140476591313927e+03 2.939966816345926937e+00
1.783016849892119581e+03 1.074180550543667323e+03 2.949308709540007900e+00
1.783019589711976550e+03 1.074220175497072205e+03 2.958685455549690424e+00
1.783022329531833293e+03 1.074259349869293146e+03 2.968097139469824786e+00
1.783025069351690036e+03 1.074298072074806441e+03 2.977543846086367463e+00
1.783027809171547005e+03 1.074336340524810794e+03 2.987025659866457517e+00
1.783030548991403748e+03 1.074374153627238229e+03 2.996542664948366852e+00
1.783033288811260718e+03 1.074411509786800480e+03 3.006094945139266894e+00
1.783036028631117460e+03 1.074448407404983755e+03 3.015682583901092340e+00
1.783038768450974430e+03 1.074484844880097853e+03 3.025305664348986401e+00
1.783041508270831173e+03 1.074520820607273663e+03 3.034964269236968271e+00
1.783044248090688143e+03 1.074556332978510909e+03 3.044658480956281110e+00
1.783046987910544885e+03 1.074591380382678153e+03 3.054388381520862339e+00
1.783049727730401628e+03 1.074625961205557815e+03 3.064154052564778130e+00
1.783052467550258598e+03 1.074660073829861631e+03 3.073955575331556389e+00
1.783055207370115340e+03 1.074693716635246574e+03 3.083793030663392720e+00
1.783057947189972310e+03 1.074726887998360780e+03 3.093666498998433489e+00
1.783060687009829053e+03 1.074759586292846279e+03 3.103576060355750954e+00
1.783063426829686023e+03 1.074791809889388105e+03 3.113521794333330206e+00
1.783066166649542765e+03 1.074823557155717481e+03 3.123503780092841353e+00
1.783068906469399735e+03 1.074854826456661613e+03 3.133522096357518993e+00
1.783071646289256478e+03 1.074885616154149147e+03 3.143576821396734555e+00
1.783074386109113220e+03 1.074915924607256102e+03 3.153668033022925421e+00
1.783077125928970190e+03 1.074945750172226326e+03 3.163795808580159630e+00
1.783079865748826933e+03 1.074975091202493331e+03 3.173960224932562468e+00
1.783082605568683903e+03 1.075003946048725311e+03 3.184161358461090607e+00
1.783085345388540645e+03 1.075032313058835371e+03 3.194399285047590631e+00
1.783088085208397615e+03 1.075060190578031325e+03 3.204674080072292597e+00
1.783090825028254358e+03 1.075087576948826154e+03 3.214985818397662509e+00
1.783093564848111328e+03 1.075114470511146692e+03 3.225334574365912754e+00
1.783096304667968070e+03 1.075140869604540512e+03 3.235720421770445832e+00
1.783099044487824813e+03 1.075166772565219389e+03 3.246143433869175254e+00
1.783101784307681783e+03 1.075192177725800775e+03 3.256603683371986246e+00
1.783104524127538525e+03 1.075217083416406240e+03 3.267101242423617435e+00
1.783107263947395495e+03 1.075241487964711496e+03 3.277636182599893200e+00
1.783110003767252238e+03 1.075265389695964359e+03 3.288208574890818525e+00
1.783112743587109208e+03 1.075288786933036590e+03 3.298818489697554757e+00
1.783115483406965950e+03 1.075311677996444132e+03 3.309465996815298183e+00
1.783118223226822920e+03 1.075334061204398722e+03 3.320151165430136331e+00
1.783120963046679663e+03 1.075355934872829721e+03 3.330874064101710719e+00
1.783123702866536632e+03 1.075377297315437090e+03 3.341634760759952805e+00
1.783126442686393375e+03 1.075398146843714358e+03 3.352433322687525141e+00
1.783129182506250118e+03 1.075418481766998866e+03 3.363269816515539468e+00
1.783131922326107087e+03 1.075438300392506562e+03 3.374144308210277110e+00
1.783134662145963830e+03 1.075457601025366330e+03 3.385056863059773047e+00
1.783137401965820800e+03 1.075476381968670466e+03 3.396007545669351924e+00
1.783140141785677542e+03 1.075494641523504015e+03 3.406996419943514542e+00
1.783142881605534512e+03 1.075512377988996604e+03 3.418023549082247037e+00
1.783145621425391255e+03 1.075529589662352919e+03 3.429088995562679099e+00
1.783148361245248225e+03 1.075546274838906129e+03 3.440192821135271473e+00
1.783151101065104967e+03 1.075562431812149498e+03 3.451335086805242813e+00
1.783153840884961710e+03 1.075578058873788677e+03 3.462515852827704244e+00
1.783156580704818680e+03 1.075593154313781724e+03 3.473735178693504455e+00
1.783159320524675422e+03 1.075607716420378438e+03 3.484993123114933589e+00
1.783162060344532392e+03 1.075621743480175837e+03 3.496289744020668167e+00
1.783164800164389135e+03 1.075635233778152042e+03 3.507625098536624186e+00
1.783167539984246105e+03 1.075648185597721522e+03 3.518999242981697861e+00
1.783170279804102847e+03 1.075660597220773525e+03 3.530412232848386012e+00
1.783173019623959817e+03 1.075672466927726646e+03 3.541864122798394909e+00
1.783175759443816560e+03 1.075683792997569071e+03 3.553354966643026636e+00
1.783178499263673302e+03 1.075694573707911786e+03 3.564884817337695910e+00
1.783181239083530272e+03 1.075704807335035866e+03 3.576453726966876356e+00
1.783183978903387015e+03 1.075714492154099844e+03 3.588061746756698867e+00
1.783186718723243985e+03 1.075723626440910266e+03 3.599708927360043553e+00
1.783189458543100727e+03 1.075732208468975386e+03 3.611395318329106985e+00
1.783192198362957697e+03 1.075740236510167051e+03 3.623120968212156789e+00
1.783194938182814440e+03 1.075747708835305502e+03 3.634885924625270714e+00
1.783197678002671410e+03 1.075754623714218269e+03 3.646690234247566664e+00
1.783200417822528152e+03 1.075760979415788370e+03 3.658533942800751504e+00
1.783203157642385122e+03 1.075766774208014567e+03 3.670417095044228084e+00
1.783205897462241865e+03 1.075772006358061390e+03 3.682339734754410010e+00
1.783208637282098607e+03 1.075776674132319158e+03 3.694301904718707785e+00
1.783211377101955577e+03 1.075780775796458101e+03 3.706303646719583789e+00
1.783214116921812320e+03 1.075784309615484972e+03 3.718345001518459370e+00
1.783216856741669289e+03 1.075787273853803299e+03 3.730426008849512698e+00
1.783219596561526032e+03 1.075789666775268870e+03 3.742546707398410888e+00
1.783222336381383002e+03 1.075791486643250664e+03 3.754707134796968937e+00
1.783225076201239744e+03 1.075792731720689289e+03 3.766907327601643818e+00
1.783227816021096714e+03 1.075793400270158372e+03 3.779147321288061967e+00
1.783230555840953457e+03 1.075793490553924130e+03 3.791427150229278453e+00
1.783233295660810199e+03 1.075793000834008126e+03 3.803746847689146726e+00
1.783236035480667169e+03 1.075791929372248887e+03 3.816106445805460989e+00
1.783238775300523912e+03 1.075790274430364661e+03 3.828505975572944031e+00
1.783241515120380882e+03 1.075788034270017533e+03 3.840945466836424682e+00
1.783244254940237624e+03 1.075785207152877319e+03 3.853424948268500128e+00
1.783246994760094594e+03 1.075781791340685913e+03 3.865944447363592218e+00
1.783249734579951337e+03 1.075777785095324361e+03 3.878503990415370861e+00
1.783252474399808307e+03 1.075773186678876755e+03 3.891103602510673998e+00
1.783255214219665049e+03 1.075767994353699805e+03 3.903743307506687632e+00
1.783257954039521792e+03 1.075762206382488330e+03 3.916423128023676536e+00
1.783260693859378762e+03 1.075755821028343917e+03 3.929143085427188264e+00
1.783263433679235504e+03 1.075748836554845866e+03 3.941903199810099956e+00
1.783266173499092474e+03 1.075741251226117129e+03 3.954703489985151865e+00
1.783268913318949217e+03 1.075733063306898885e+03 3.967543973461508333e+00
1.783271653138806187e+03 1.075724271062617390e+03 3.980424666438201697e+00
1.783274392958662929e+03 1.075714872759511991e+03 3.993345583836730661e+00
1.783277132778519899e+03 1.075704866664952078e+03 4.006306739568985975e+00
1.783279872598376642e+03 1.075694251047066928e+03 4.019308146019858974e+00
1.783282612418233612e+03 1.075683024174948514e+03 4.032349814189110759e+00
1.783285352238090354e+03 1.075671184318776795e+03 4.045431753715970302e+00
1.783288092057947097e+03 1.075658729749892018e+03 4.058553972874199722e+00
1.783290831877804067e+03 1.075645658740877025e+03 4.071716478556382413e+00
1.783293571697660809e+03 1.075631969565639338e+03 4.084919276258172971e+00
1.783296311517517779e+03 1.075617660499484600e+03 4.098162370073523242e+00
1.783299051337374522e+03 1.075602729819207298e+03 4.111445762673509030e+00
1.783301791157231492e+03 1.075587175803163291e+03 4.124769455302735643e+00
1.783304530977088234e+03 1.075570996731352579e+03 4.138133447749243743e+00
1.783307270796945204e+03 1.075554190884806530e+03 4.151537737777466930e+00
1.783310010616801947e+03 1.075536756546362085e+03 4.164982321663446285e+00
1.783312750436658689e+03 1.075518692001001455e+03 4.178467194409864582e+00
1.783315490256515659e+03 1.075499995535616563e+03 4.191992349459968459e+00
1.783318230076372402e+03 1.075480665439091126e+03 4.205557778675807157e+00
1.783320969896229371e+03 1.075460700002372278e+03 4.219163472327513986e+00
1.783323709716086114e+03 1.075440097518562197e+03 4.232809419065493017e+00
1.783326449535943084e+03 1.075418856282987917e+03 4.246495605910422633e+00
1.783329189355799826e+03 1.075396974593295681e+03 4.260222018224958163e+00
1.783331929175656796e+03 1.075374450749519610e+03 4.273988639703358849e+00
1.783334668995513539e+03 1.075351283054179248e+03 4.287795452342694880e+00
1.783337408815370281e+03 1.075327469812679510e+03 4.301642436707365569e+00
1.783340148635227251e+03 1.075303009333675618e+03 4.315529572139131353e+00
1.783342888455083994e+03 1.075277899928097440e+03 4.329456835834604611e+00
1.783345628274940964e+03 1.075252139909738162e+03 4.343424203268795303e+00
1.783348368094797706e+03 1.075225727595385251e+03 4.357431648190188689e+00
1.783351107914654676e+03 1.075198661304898678e+03 4.371479142615450897e+00
1.783353847734511419e+03 1.075170939361321643e+03 4.385566656805594654e+00
1.783356587554368389e+03 1.075142560090958796e+03 4.399694159260806536e+00
1.783359327374225131e+03 1.075113521823490828e+03 4.413861616696612700e+00
1.783362067194082101e+03 1.075083822892051785e+03 4.428068994038817152e+00
1.783364807013938844e+03 1.075053461633347524e+03 4.442316254399675479e+00
1.783367546833795586e+03 1.075022436387692778e+03 4.456603359042829560e+00
1.783370286653652556e+03 1.074990745498767410e+03 4.470930267136490777e+00
1.783373026473509299e+03 1.074958387314275114e+03 4.485296936094833598e+00
1.783375766293366269e+03 1.074925360185908175e+03 4.499703321495861275e+00
1.783378506113223011e+03 1.074891662469391349e+03 4.514149377005611363e+00
1.783381245933079981e+03 1.074857292524560307e+03 4.528635054371073387e+00
1.783383985752936724e+03 1.074822248715482601e+03 4.543160303393877442e+00
1.783386725572793694e+03 1.074786529410536332e+03 4.557725071923132809e+00
1.783389465392650436e+03 1.074750132982533842e+03 4.572329305828933599e+00
1.783392205212507179e+03 1.074713057808803114e+03 4.586972948993906840e+00
1.783394945032364149e+03 1.074675302271298960e+03 4.601655943292620066e+00
1.783397684852220891e+03 1.074636864756717159e+03 4.616378228570853892e+00
1.783400424672077861e+03 1.074597743656725015e+03 4.631139742700648654e+00
1.783403164491934604e+03 1.074557937367987051e+03 4.645940421507404494e+00
1.783405904311791573e+03 1.074517444292119080e+03 4.660780198712263456e+00
1.783408644131648316e+03 1.074476262835919897e+03 4.675659005945859370e+00
1.783411383951505286e+03 1.074434391411453134e+03 4.690576772741580136e+00
1.783414123771362028e+03 1.074391828436183687e+03 4.705533426509053818e+00
1.783416863591218771e+03 1.074348572333062748e+03 4.720528892526141718e+00
1.783419603411075741e+03 1.074304621530650593e+03 4.735563093918534250e+00
1.783422343230932483e+03 1.074259974463236631e+03 4.750635951639265997e+00
1.783425083050789453e+03 1.074214629570927855e+03 4.765747384460677694e+00
1.783427822870646196e+03 1.074168585299790948e+03 4.780897308947615443e+00
1.783430562690503166e+03 1.074121840101891621e+03 4.796085639467552397e+00
1.783433302510359908e+03 1.074074392435361915e+03 4.811312288194472764e+00
1.783436042330216878e+03 1.074026240764687827e+03 4.826577165022572835e+00
1.783438782150073621e+03 1.073977383560767748e+03 4.841880177573305133e+00
1.783441521969930363e+03 1.073927819300994770e+03 4.857221231190675503e+00
1.783444261789787333e+03 1.073877546469383333e+03 4.872600228920960674e+00
1.783447001609644076e+03 1.073826563556699057e+03 4.888017071492360976e+00
1.783449741429501046e+03 1.073774869060546507e+03 4.903471657307412634e+00
1.783452481249357788e+03 1.073722461485522672e+03 4.918963882416214517e+00
1.783455221069214758e+03 1.073669339343299498e+03 4.934493640510136281e+00
1.783457960889071501e+03 1.073615501152780098e+03 4.950060822894964296e+00
1.783460700708928471e+03 1.073560945440182422e+03 4.965665318481142343e+00
1.783463440528785213e+03 1.073505670739220477e+03 4.981307013838995879e+00
1.783466180348642183e+03 1.073449675591153891e+03 4.996985793068917658e+00
1.783468920168498926e+03 1.073392958544958901e+03 5.012701537823061493e+00
1.783471659988355668e+03 1.073335518157422257e+03 5.028454127299397669e+00
1.783474399808212638e+03 1.073277352993276963e+03 5.044243438221740483e+00
1.783477139628069381e+03 1.073218461625343480e+03 5.060069344819711823e+00
1.783479879447926351e+03 1.073158842634619759e+03 5.075931718821829364e+00
1.783482619267783093e+03 1.073098494610447460e+03 5.091830429428894966e+00
1.783485359087640063e+03 1.073037416150599029e+03 5.107765343308423134e+00
1.783488098907496806e+03 1.072975605861444819e+03 5.123736324567975231e+00
1.783490838727353776e+03 1.072913062358041543e+03 5.139743234749636791e+00
1.783493578547210518e+03 1.072849784264086111e+03 5.155785932923061310e+00
1.783496318367067261e+03 1.072785770212122998e+03 5.171864275614013629e+00
1.783499058186924231e+03 1.072721018844006721e+03 5.187978116611468238e+00
1.783501798006780973e+03 1.072655528810822489e+03 5.204127307071428454e+00
1.783504537826637943e+03 1.072589298772980783e+03 5.220311695510439165e+00
1.783507277646494686e+03 1.072522327400391532e+03 5.236531127779200823e+00
1.783510017466351655e+03 1.072454613372554149e+03 5.252785447057678248e+00
1.783512757286208398e+03 1.072386155378734202e+03 5.269074493828717287e+00
1.783515497106065368e+03 1.072316952118052086e+03 5.285398105873260199e+00
1.783518236925922110e+03 1.072247002299663791e+03 5.301756118243986293e+00
1.783520976745778853e+03 1.072176304642855484e+03 5.318148363259273204e+00
1.783523716565635823e+03 1.072104857877196082e+03 5.334574670483673842e+00
1.783526456385492565e+03 1.072032660742692542e+03 5.351034866708379134e+00
1.783529196205349535e+03 1.071959711989885363e+03 5.367528775945374697e+00
1.783531936025206278e+03 1.071886010380033895e+03 5.384056219401161414e+00
1.783534675845063248e+03 1.071811554685206829e+03 5.400617015472397142e+00
1.783537415664919990e+03 1.071736343688470697e+03 5.417210979719672359e+00
1.783540155484776960e+03 1.071660376183979906e+03 5.433837924863290425e+00
1.783542895304633703e+03 1.071583650977167508e+03 5.450497660757091190e+00
1.783545635124490673e+03 1.071506166884837057e+03 5.467189994384391127e+00
1.783548374944347415e+03 1.071427922735353377e+03 5.483914729831865564e+00
1.783551114764204158e+03 1.071348917368742832e+03 5.500671668284248916e+00
1.783553854584061128e+03 1.071269149636789507e+03 5.517460608037520586e+00
1.783556594403917870e+03 1.071188618401508847e+03 5.534281345303464050e+00
1.783559334223774840e+03 1.071107322537605341e+03 5.551133673055879569e+00
1.783562074043631583e+03 1.071025260932693982e+03 5.568017380990713860e+00
1.783564813863488553e+03 1.070942432486705229e+03 5.584932255859491157e+00
1.783567553683345295e+03 1.070858836112081235e+03 5.601878081445414104e+00
1.783570293503202265e+03 1.070774470733865655e+03 5.618854638562051917e+00
1.783573033323059008e+03 1.070689335289901692e+03 5.635861705029684643e+00
1.783575773142915750e+03 1.070603428730928954e+03 5.652899055672912176e+00
1.783578512962772720e+03 1.070516750020748304e+03 5.669966462304336652e+00
1.783581252782629463e+03 1.070429298136390116e+03 5.687063693708355849e+00
1.783583992602486433e+03 1.070341072068209087e+03 5.704190515639299797e+00
1.783586732422343175e+03 1.070252070820089784e+03 5.721346690798452705e+00
1.783589472242200145e+03 1.070162293409534641e+03 5.738531978833962377e+00
1.783592212062056888e+03 1.070071738867870636e+03 5.755746136318156125e+00
1.783594951881913858e+03 1.069980406240338652e+03 5.772988916747827659e+00
1.783597691701770600e+03 1.069888294586301527e+03 5.790260070521859426e+00
1.783600431521627343e+03 1.069795402979340679e+03 5.807559344940463220e+00
1.783603171341484313e+03 1.069701730507428920e+03 5.824886484190301417e+00
1.783605911161341055e+03 1.069607276273102798e+03 5.842241229329760976e+00
1.783608650981198025e+03 1.069512039393560599e+03 5.859623318288798899e+00
1.783611390801054768e+03 1.069416019000875167e+03 5.877032485847390575e+00
1.783614130620911737e+03 1.069319214242083262e+03 5.894468463637232425e+00
1.783616870440768480e+03 1.069221624278908621e+03 5.911930980179182171e+00
1.783619610260625450e+03 1.069123248285603268e+03 5.929419761154701263e+00
1.783622350080482192e+03 1.069024085453844918e+03 5.946934528824842303e+00
1.783625089900339162e+03 1.068924134991243136e+03 5.964475002222416222e+00
1.783627829720195905e+03 1.068823396121106271e+03 5.982040897185717299e+00
1.783630569540052647e+03 1.068721868082531500e+03 5.999631926360827094e+00
1.783633309359909617e+03 1.068619550130578091e+03 6.017247799189617830e+00
1.783636049179766360e+03 1.068516441536443153e+03 6.034888221897960925e+00
1.783638788999623330e+03 1.068412541587550322e+03 6.052552897498823192e+00
1.783641528819480072e+03 1.068307849587769397e+03 6.070241525773664826e+00
1.783644268639337042e+03 1.068202364857495468e+03 6.087953803277528664e+00
1.783647008459193785e+03 1.068096086733870152e+03 6.105689423320927567e+00
1.783649748279050755e+03 1.067989014570861173e+03 6.123448075975493232e+00
1.783652488098907497e+03 1.067881147739483595e+03 6.141229448056353846e+00
1.783655227918764240e+03 1.067772485627888500e+03 6.159033223126882284e+00
1.783657967738621210e+03 1.067663027641540793e+03 6.176859081488981218e+00
1.783660707558477952e+03 1.067552773203397010e+03 6.194706700173620462e+00
1.783663447378334922e+03 1.067441721753994671e+03 6.212575752946465357e+00
1.783666187198191665e+03 1.067329872751675111e+03 6.230465910291571596e+00
1.783668927018048635e+03 1.067217225672662835e+03 6.248376839419093720e+00
1.783671666837905377e+03 1.067103780011291519e+03 6.266308204249537717e+00
1.783674406657762347e+03 1.066989535280081327e+03 6.284259665422083252e+00
1.783677146477619090e+03 1.066874491009965823e+03 6.302230880279408254e+00
1.783679886297475832e+03 1.066758646749247873e+03 6.320221502812778169e+00
1.783682626117332802e+03 1.066642002063080781e+03 6.338231183618859177e+00
1.783685365937189545e+03 1.066524556537529179e+03 6.356259570101654433e+00
1.783688105757046515e+03 1.066406309777605884e+03 6.374306306371109621e+00
1.783690845576903257e+03 1.066287261407409005e+03 6.392371033223812837e+00
1.783693585396760227e+03 1.066167411070191747e+03 6.410453388153255716e+00
1.783696325216616970e+03 1.066046758428587736e+03 6.428553005336446802e+00
1.783699065036473939e+03 1.065925303164679008e+03 6.446669515644831705e+00
1.783701804856330682e+03 1.065803044980223149e+03 6.464802546631515767e+00
1.783704544676187652e+03 1.065679983596719239e+03 6.482951722542853012e+00
1.783707284496044394e+03 1.065556118755636362e+03 6.501116664306302084e+00
1.783710024315901137e+03 1.065431450218488408e+03 6.519296989541183862e+00
1.783712764135758107e+03 1.065305977767010518e+03 6.537492312554726404e+00
1.783715503955614849e+03 1.065179701203338254e+03 6.555702244338423412e+00
1.783718243775471819e+03 1.065052620350079223e+03 6.573926392579842570e+00
1.783720983595328562e+03 1.064924735050543859e+03 6.592164361652119275e+00
1.783723723415185532e+03 1.064796045168806359e+03 6.610415752627978314e+00
1.783726463235042274e+03 1.064666550589935468e+03 6.628680163269912384e+00
1.783729203054899244e+03 1.064536251220054055e+03 6.646957188044932074e+00
1.783731942874755987e+03 1.064405146986570799e+03 6.665246418115432725e+00
1.783734682694612729e+03 1.064273237838249315e+03 6.683547441353169027e+00
1.783737422514469699e+03 1.064140523745384371e+03 6.701859842338428130e+00
1.783740162334326442e+03 1.064007004699979689e+03 6.720183202359345742e+00
1.783742902154183412e+03 1.063872680713486488e+03 6.738517099531099674e+00
1.783745641974040154e+03 1.063737551819146347e+03 6.756861108693557050e+00
1.783748381793897124e+03 1.063601618073870668e+03 6.775214801349020988e+00
1.783751121613753867e+03 1.063464879556767983e+03 6.793577745730834394e+00
1.783753861433610837e+03 1.063327336369191698e+03 6.811949506821825651e+00
1.783756601253467579e+03 1.063188988634965654e+03 6.830329646348791250e+00
1.783759341073324322e+03 1.063049836500440961e+03 6.848717722800234498e+00
1.783762080893181292e+03 1.062909880134665173e+03 6.867113291429274291e+00
1.783764820713038034e+03 1.062769119729550994e+03 6.885515904256951814e+00
1.783767560532895004e+03 1.062627555499929940e+03 6.903925110091220674e+00
1.783770300352751747e+03 1.062485187683778349e+03 6.922340454523451037e+00
1.783773040172608717e+03 1.062342016542256033e+03 6.940761479949797419e+00
1.783775779992465459e+03 1.062198042359933652e+03 6.959187725568537708e+00
1.783778519812322429e+03 1.062053265444828185e+03 6.977618727402301602e+00
1.783781259632179172e+03 1.061907686128630075e+03 6.996054018296269383e+00
1.783783999452035914e+03 1.061761304766748708e+03 7.014493127939739558e+00
1.783786739271892884e+03 1.061614121738478161e+03 7.032935582872848812e+00
1.783789479091749627e+03 1.061466137447162282e+03 7.051380906493728062e+00
1.783792218911606597e+03 1.061317352320237660e+03 7.069828619081412135e+00
1.783794958731463339e+03 1.061167766809458499e+03 7.088278237796239445e+00
1.783797698551320309e+03 1.061017381390925266e+03 7.106729276705199716e+00
1.783800438371177052e+03 1.060866196565308883e+03 7.125181246783241384e+00
1.783803178191034021e+03 1.060714212857693383e+03 7.143633655937865257e+00
1.783805918010890764e+03 1.060561430815290350e+03 7.162086008995869335e+00
1.783808657830747734e+03 1.060407851011432967e+03 7.180537807755199786e+00
1.783811397650604476e+03 1.060253474045239500e+03 7.198988550985973234e+00
1.783814137470461219e+03 1.060098300540835908e+03 7.217437734451140230e+00
1.783816877290318189e+03 1.059942331147509776e+03 7.235884850918228750e+00
1.783819617110174931e+03 1.059785566539863794e+03 7.254329390171569969e+00
1.783822356930031901e+03 1.059628007417837352e+03 7.272770839040326507e+00
1.783825096749888644e+03 1.059469654506922780e+03 7.291208681404036440e+00
1.783827836569745614e+03 1.059310508558172160e+03 7.309642398223146209e+00
1.783830576389602356e+03 1.059150570348410611e+03 7.328071467545552942e+00
1.783833316209459326e+03 1.058989840680241059e+03 7.346495364538123241e+00
1.783836056029316069e+03 1.058828320382256152e+03 7.364913561494246252e+00
1.783838795849172811e+03 1.058666010309052126e+03 7.383325527864825766e+00
1.783841535669029781e+03 1.058502911341373419e+03 7.401730730274493908e+00
1.783844275488886524e+03 1.058339024386257279e+03 7.420128632538351532e+00
1.783847015308743494e+03 1.058174350377040810e+03 7.438518695694483540e+00
1.783849755128600236e+03 1.058008890273571751e+03 7.456900378014106323e+00
1.783852494948457206e+03 1.057842645062199381e+03 7.475273135036649030e+00
1.783855234768313949e+03 1.057675615755981880e+03 7.493636419580962382e+00
1.783857974588170919e+03 1.057507803394674738e+03 7.511989681781449768e+00
1.783860714408027661e+03 1.057339209044936752e+03 7.530332369100350753e+00
1.783863454227884404e+03 1.057169833800328206e+03 7.548663926363417431e+00
1.783866194047741374e+03 1.056999678780950944e+03 7.566983795687969305e+00
1.783868933867598116e+03 1.056828745132182121e+03 7.585291416248616692e+00
1.783871673687455086e+03 1.056657034028102771e+03 7.603586224946369043e+00
1.783874413507311829e+03 1.056484546670316604e+03 7.621867656170888239e+00
1.783877153327168799e+03 1.056311284287694662e+03 7.640135141796905671e+00
1.783879893147025541e+03 1.056137248136572907e+03 7.658388111199571746e+00
1.783882632966882511e+03 1.055962439500715618e+03 7.676625991294597995e+00
1.783885372786739254e+03 1.055786859691511609e+03 7.694848206554695480e+00
1.783888112606596223e+03 1.055610510047933985e+03 7.713054179050778281e+00
1.783890852426452966e+03 1.055433391936731596e+03 7.731243328469499687e+00
1.783893592246309709e+03 1.055255506752401743e+03 7.749415072154016038e+00
1.783896332066166678e+03 1.055076855917304556e+03 7.767568825130175547e+00
1.783899071886023421e+03 1.054897440881777811e+03 7.785704000133289782e+00
1.783901811705880391e+03 1.054717263124102374e+03 7.803820007650512203e+00
1.783904551525737133e+03 1.054536324150686596e+03 7.821916255941191665e+00
1.783907291345594103e+03 1.054354625496012886e+03 7.839992151081856875e+00
1.783910031165450846e+03 1.054172168722819151e+03 7.858047096987720970e+00
1.783912770985307816e+03 1.053988955422040590e+03 7.876080495458770869e+00
1.783915510805164558e+03 1.053804987212990000e+03 7.894091746202432702e+00
1.783918250625021301e+03 1.053620265743307755e+03 7.912080246879289014e+00
1.783920990444878271e+03 1.053434792689064352e+03 7.930045393134383502e+00
1.783923730264735013e+03 1.053248569754858863e+03 7.947986578629139487e+00
1.783926470084591983e+03 1.053061598673763228e+03 7.965903195088766431e+00
1.783929209904448726e+03 1.052873881196740967e+03 7.983794632846303863e+00
1.783931949724305696e+03 1.052685419135973461e+03 8.001660276844081210e+00
1.783934689544162438e+03 1.052496214296425933e+03 8.019499514215176816e+00
1.783937429364019408e+03 1.052306268525537462e+03 8.037311729002585281e+00
1.783940169183876151e+03 1.052115583699503759e+03 8.055096303468912922e+00
1.783942909003732893e+03 1.051924161723207817e+03 8.072852618145077486e+00
1.783945648823589863e+03 1.051732004530306767e+03 8.090580051864806777e+00
1.783948388643446606e+03 1.051539114083313962e+03 8.108277981799743017e+00
1.783951128463303576e+03 1.051345492373522575e+03 8.125945783509816778e+00
1.783953868283160318e+03 1.051151141421162038e+03 8.143582830972162512e+00
1.783956608103017288e+03 1.050956063275299812e+03 8.161188496634080636e+00
1.783959347922874031e+03 1.050760260013994866e+03 8.178762151443150330e+00
1.783962087742731001e+03 1.050563733744191040e+03 8.196303164901300065e+00
1.783964827562587743e+03 1.050366486601868019e+03 8.213810905096103454e+00
1.783967567382444713e+03 1.050168520751928327e+03 8.231284738755979546e+00
1.783970307202301456e+03 1.049969838388343987e+03 8.248724031282669955e+00
1.783973047022158198e+03 1.049770441734053747e+03 8.266128146806101640e+00
1.783975786842015168e+03 1.049570333041022650e+03 8.283496448225291076e+00
1.783978526661871911e+03 1.049369514590299559e+03 8.300828297249875476e+00
1.783981266481728881e+03 1.049167988691905748e+03 8.318123054456616927e+00
1.783984006301585623e+03 1.048965757684970640e+03 8.335380079324893998e+00
1.783986746121442593e+03 1.048762823937597886e+03 8.352598730295762053e+00
1.783989485941299336e+03 1.048559189847004063e+03 8.369778364803618587e+00
1.783992225761156305e+03 1.048354857839422721e+03 8.386918338946902196e+00
1.783994965581013048e+03 1.048149830370236259e+03 8.404018007722399375e+00
1.783997705400869791e+03 1.047944109923784708e+03 8.421076725277913511e+00
1.784000445220726760e+03 1.047737699013443716e+03 8.438093844777178276e+00
1.784003185040583503e+03 1.047530600181665022e+03 8.455068718415978068e+00
1.784005924860440473e+03 1.047322815999845034e+03 8.472000697509232126e+00
1.784008664680297215e+03 1.047114349068278898e+03 8.488889133653932717e+00
1.784011404500154185e+03 1.046905202016169596e+03 8.505733377752267899e+00
1.784014144320010928e+03 1.046695377501727307e+03 8.522532779951653481e+00
1.784016884139867898e+03 1.046484878211974319e+03 8.539286690015226000e+00
1.784019623959724640e+03 1.046273706862851895e+03 8.555994457402002595e+00
1.784022363779581383e+03 1.046061866199084307e+03 8.572655431213659583e+00
1.784025103599438353e+03 1.045849358994286604e+03 8.589268959045886831e+00
1.784027843419295095e+03 1.045636188050879809e+03 8.605834388500054999e+00
1.784030583239152065e+03 1.045422356199923570e+03 8.622351067008402481e+00
1.784033323059008808e+03 1.045207866301242120e+03 8.638818341670994272e+00
1.784036062878865778e+03 1.044992721243242386e+03 8.655235559294856884e+00
1.784038802698722520e+03 1.044776923943010161e+03 8.671602066552095422e+00
1.784041542518579490e+03 1.044560477346058633e+03 8.687917210540796020e+00
1.784044282338436233e+03 1.044343384426514604e+03 8.704180338046590748e+00
1.784047022158293203e+03 1.044125648186877925e+03 8.720390795837754894e+00
1.784049761978149945e+03 1.043907271658115405e+03 8.736547930756371372e+00
1.784052501798006688e+03 1.043688257899475730e+03 8.752651089786128935e+00
1.784055241617863658e+03 1.043468609998462398e+03 8.768699620062458067e+00
1.784057981437720400e+03 1.043248331070750282e+03 8.784692868861608162e+00
1.784060721257577370e+03 1.043027424260124917e+03 8.800630183801526840e+00
1.784063461077434113e+03 1.042805892738491821e+03 8.816510912834427671e+00
1.784066200897291083e+03 1.042583739705659809e+03 8.832334404309150955e+00
1.784068940717147825e+03 1.042360968389410345e+03 8.848100007016270752e+00
1.784071680537004795e+03 1.042137582045317458e+03 8.863807070247309738e+00
1.784074420356861538e+03 1.041913583956795037e+03 8.879454943840475067e+00
1.784077160176718280e+03 1.041688977434864000e+03 8.895042978253826504e+00
1.784079899996575250e+03 1.041463765818124102e+03 8.910570524614493948e+00
1.784082639816431993e+03 1.041237952472730512e+03 8.926036934770875675e+00
1.784085379636288963e+03 1.041011540792180995e+03 8.941441561357981627e+00
1.784088119456145705e+03 1.040784534197304993e+03 8.956783757838911342e+00
1.784090859276002675e+03 1.040556936136080367e+03 8.972062878572458544e+00
1.784093599095859418e+03 1.040328750083678642e+03 8.987278278867437464e+00
1.784096338915716387e+03 1.040099979542202618e+03 9.002429315046500236e+00
1.784099078735573130e+03 1.039870628040732981e+03 9.017515344493741480e+00
1.784101818555429873e+03 1.039640699135097748e+03 9.032535725718169317e+00
1.784104558375286842e+03 1.039410196407828153e+03 9.047489818351230895e+00
1.784107298195143585e+03 1.039179123468092939e+03 9.062376983280524101e+00
1.784110038015000555e+03 1.038947483951415506e+03 9.077196582717940387e+00
1.784112777834857297e+03 1.038715281519734162e+03 9.091947980226267489e+00
1.784115517654714267e+03 1.038482519861125866e+03 9.106630540788046346e+00
1.784118257474571010e+03 1.038249202689836466e+03 9.121243630855012441e+00
1.784120997294427980e+03 1.038015333746000351e+03 9.135786618417341742e+00
1.784123737114284722e+03 1.037780916795665007e+03 9.150258873053662256e+00
1.784126476934141692e+03 1.037545955630504068e+03 9.164659766000687213e+00
1.784129216753998435e+03 1.037310454067838009e+03 9.178988670203802158e+00
1.784131956573855177e+03 1.037074415950360844e+03 9.193244960385898779e+00
1.784134696393712147e+03 1.036837845146057589e+03 9.207428013104445697e+00
1.784137436213568890e+03 1.036600745548120585e+03 9.221537206808903875e+00
1.784140176033425860e+03 1.036363121074667106e+03 9.235571921910130655e+00
1.784142915853282602e+03 1.036124975668747311e+03 9.249531540832400367e+00
1.784145655673139572e+03 1.035886313298036839e+03 9.263415448084380444e+00
1.784148395492996315e+03 1.035647137954865002e+03 9.277223030273180626e+00
1.784151135312853285e+03 1.035407453656136340e+03 9.290953675537924283e+00
1.784153875132710027e+03 1.035167264442987289e+03 9.304606774532949487e+00
1.784156614952566770e+03 1.034926574380480815e+03 9.318181720431859105e+00
1.784159354772423740e+03 1.034685387557602098e+03 9.331677908767963103e+00
1.784162094592280482e+03 1.034443708087152118e+03 9.345094737492036785e+00
1.784164834412137452e+03 1.034201540105439108e+03 9.358431607041410416e+00
1.784167574231994195e+03 1.033958887772266280e+03 9.371687920392519189e+00
1.784170314051851165e+03 1.033715755270598720e+03 9.384863083131396166e+00
1.784173053871707907e+03 1.033472146806545425e+03 9.397956503506698311e+00
1.784175793691564877e+03 1.033228066609019834e+03 9.410967592500464107e+00
1.784178533511421620e+03 1.032983518929718457e+03 9.423895763881615650e+00
1.784181273331278362e+03 1.032738508042795047e+03 9.436740434275916911e+00
1.784184013151135332e+03 1.032493038244732134e+03 9.449501023225273855e+00
1.784186752970992075e+03 1.032247113854213694e+03 9.462176953247336542e+00
1.784189492790849044e+03 1.032000739211788641e+03 9.474767649905832201e+00
1.784192232610705787e+03 1.031753918679838534e+03 9.487272541865278797e+00
1.784194972430562757e+03 1.031506656642284952e+03 9.499691060851301216e+00
1.784197712250419499e+03 1.031258957505348462e+03 9.512022640195384682e+00
1.784200452070276469e+03 1.031010825695966560e+03 9.524266717210043254e+00
1.784203191890133212e+03 1.030762265661873016e+03 9.536422732963192317e+00
1.784205931709990182e+03 1.030513281871493291e+03 9.548490131874634912e+00
1.784208671529846924e+03 1.030263878813900874e+03 9.560468361767489043e+00
1.784211411349703667e+03 1.030014060998460309e+03 9.572356873934767307e+00
1.784214151169560637e+03 1.029763832954676218e+03 9.584155123195944981e+00
1.784216890989417379e+03 1.029513199232037323e+03 9.595862567953718170e+00
1.784219630809274349e+03 1.029262164399652647e+03 9.607478670260555020e+00
1.784222370629131092e+03 1.029010733046195583e+03 9.619002895870703895e+00
1.784225110448988062e+03 1.028758909779512123e+03 9.630434714307734012e+00
1.784227850268844804e+03 1.028506699226561295e+03 9.641773598916772769e+00
1.784230590088701774e+03 1.028254106033017479e+03 9.653019026932037505e+00
1.784233329908558517e+03 1.028001134863206062e+03 9.664170479529316182e+00
1.784236069728415259e+03 1.027747790399721453e+03 9.675227441892568336e+00
1.784238809548272229e+03 1.027494077343251320e+03 9.686189403271207254e+00
1.784241549368128972e+03 1.027240000412597510e+03 9.697055856873348034e+00
1.784244289187985942e+03 1.026985564346346791e+03 9.707826298096470907e+00
1.784247029007842684e+03 1.026730773899506175e+03 9.718500227504618394e+00
1.784249768827699654e+03 1.026475633843604783e+03 9.729077150411853836e+00
1.784252508647556397e+03 1.026220148967230216e+03 9.739556576402959465e+00
1.784255248467413367e+03 1.025964324075610193e+03 9.749938019395095523e+00
1.784257988287270109e+03 1.025708163990535240e+03 9.760220997685383537e+00
1.784260728107126852e+03 1.025451673549958286e+03 9.770405034011398371e+00
1.784263467926983822e+03 1.025194857607803442e+03 9.780489655602876198e+00
1.784266207746840564e+03 1.024937721033774551e+03 9.790474394233482869e+00
1.784268947566697534e+03 1.024680268712947282e+03 9.800358786280778389e+00
1.784271687386554277e+03 1.024422505545678177e+03 9.810142372773622554e+00
1.784274427206411247e+03 1.024164436447171283e+03 9.819824699452667005e+00
1.784277167026267989e+03 1.023906066347381739e+03 9.829405316817688032e+00
1.784279906846124959e+03 1.023647400190577514e+03 9.838883780187741124e+00
1.784282646665981702e+03 1.023388442935239368e+03 9.848259649748426270e+00
1.784285386485838444e+03 1.023129199553637704e+03 9.857532490610934062e+00
1.784288126305695414e+03 1.022869675032003556e+03 9.866701872659822570e+00
1.784290866125552157e+03 1.022609874373758657e+03 9.875767368714521766e+00
1.784293605945409126e+03 1.022349802593352479e+03 9.884728557730268150e+00
1.784296345765265869e+03 1.022089464717296551e+03 9.893585024204595513e+00
1.784299085585122839e+03 1.021828865784645700e+03 9.902336357730519012e+00
1.784301825404979581e+03 1.021568010846894595e+03 9.910982153037512177e+00
1.784304565224836551e+03 1.021306904967525725e+03 9.919522010043889892e+00
1.784307305044693294e+03 1.021045553221902082e+03 9.927955533897394602e+00
1.784310044864550264e+03 1.020783960696810595e+03 9.936282335026911383e+00
1.784312784684407006e+03 1.020522132490350828e+03 9.944502029182656244e+00
1.784315524504263749e+03 1.020260073711495920e+03 9.952614237486548276e+00
1.784318264324120719e+03 1.019997789479868288e+03 9.960618586475359137e+00
1.784321004143977461e+03 1.019735284925513383e+03 9.968514708143731085e+00
1.784323743963834431e+03 1.019472565188454496e+03 9.976302239993540155e+00
1.784326483783691174e+03 1.019209635418570656e+03 9.983980825073095033e+00
1.784329223603548144e+03 1.018946500775125060e+03 9.991550112026493125e+00
1.784331963423404886e+03 1.018683166426639218e+03 9.999009755132453492e+00
1.784334703243261856e+03 1.018419637551033702e+03 1.000635941412277496e+01
1.784337443063118599e+03 1.018155919340201763e+03 1.001359875242843600e+01
1.784340182882975341e+03 1.017892016991372316e+03 1.002072744034045648e+01
1.784342922702832311e+03 1.017627935708793075e+03 1.002774515430940383e+01
1.784345662522689054e+03 1.017363680704665853e+03 1.003465157654310147e+01
1.784348402342546024e+03 1.017099257198695568e+03 1.004144639504713332e+01
1.784351142162402766e+03 1.016834670417967800e+03 1.004812930365629420e+01
1.784353881982259736e+03 1.016569925596471762e+03 1.005470000207470171e+01
1.784356621802116479e+03 1.016305027974974792e+03 1.006115819590653437e+01
1.784359361621973449e+03 1.016039982800542134e+03 1.006750359669515227e+01
1.784362101441830191e+03 1.015774795326407570e+03 1.007373592195313705e+01
1.784364841261686934e+03 1.015509470811512301e+03 1.007985489519989919e+01
1.784367581081543904e+03 1.015244014520261999e+03 1.008586024599353337e+01
1.784370320901400646e+03 1.014978431722282153e+03 1.009175170996241810e+01
1.784373060721257616e+03 1.014712727691951500e+03 1.009752902884130776e+01
1.784375800541114359e+03 1.014446907708265030e+03 1.010319195049961216e+01
1.784378540360971328e+03 1.014180977054341042e+03 1.010874022897701963e+01
1.784381280180828071e+03 1.013914941016123862e+03 1.011417362483156346e+01
1.784384020000685041e+03 1.013648804896328443e+03 1.011949190119339015e+01
1.784386759820541783e+03 1.013382573989542607e+03 1.012469483061366304e+01
1.784389499640398753e+03 1.013116253595241233e+03 1.012978219137224123e+01
1.784392239460255496e+03 1.012849849015883478e+03 1.013475376798892569e+01
1.784394979280112238e+03 1.012583365556454851e+03 1.013960935124962148e+01
1.784397719099969208e+03 1.012316808524226985e+03 1.014434873822774108e+01
1.784400458919825951e+03 1.012050183228517994e+03 1.014897173230534300e+01
1.784403198739682921e+03 1.011783494980228511e+03 1.015347814319764730e+01
1.784405938559539663e+03 1.011516749091708789e+03 1.015786778697127346e+01
1.784408678379396633e+03 1.011249950876270077e+03 1.016214048606806486e+01
1.784411418199253376e+03 1.010983105648048763e+03 1.016629606932249530e+01
1.784414158019110346e+03 1.010716218721514792e+03 1.017033437198433532e+01
1.784416897838967088e+03 1.010449295411333424e+03 1.017425523573520252e+01
1.784419637658823831e+03 1.010182341031892292e+03 1.017805850870972151e+01
1.784422377478680801e+03 1.009915360897050277e+03 1.018174404551273859e+01
1.784425117298537543e+03 1.009648360319884091e+03 1.018531170723616874e+01
1.784427857118394513e+03 1.009381344613300939e+03 1.018876136126870158e+01
1.784430596938251256e+03 1.009114319095943301e+03 1.019209288015197679e+01
1.784433336758108226e+03 1.008847289080157566e+03 1.019530614380740730e+01
1.784436076577964968e+03 1.008580259875313914e+03 1.019840103888666505e+01
1.784438816397821938e+03 1.008313236788586664e+03 1.020137745854201405e+01
1.784441556217678681e+03 1.008046225124831381e+03 1.020423530243338561e+01
1.784444296037535423e+03 1.007779230186130007e+03 1.020697447673846625e+01
1.784447035857392393e+03 1.007512257271558155e+03 1.020959489415938215e+01
1.784449775677249136e+03 1.007245311676952042e+03 1.021209647392873698e+01
1.784452515497106106e+03 1.006978398694454199e+03 1.021447914181687366e+01
1.784455255316962848e+03 1.006711523612392284e+03 1.021674283013512508e+01
1.784457995136819818e+03 1.006444691714803525e+03 1.021888747774140249e+01
1.784460734956676561e+03 1.006177908281313648e+03 1.022091303004180851e+01
1.784463474776533531e+03 1.005911178586662572e+03 1.022281943899426437e+01
1.784466214596390273e+03 1.005644507900584244e+03 1.022460666310844069e+01
1.784468954416247243e+03 1.005377901487333816e+03 1.022627466744736324e+01
1.784471694236103986e+03 1.005111364605568610e+03 1.022782342362561359e+01
1.784474434055960728e+03 1.004844902507898155e+03 1.022925290980874813e+01
1.784477173875817698e+03 1.004578520440656803e+03 1.023056311071028901e+01
1.784479913695674441e+03 1.004312223644444430e+03 1.023175401758181380e+01
1.784482653515531410e+03 1.004046017356738275e+03 1.023282562818505781e+01
1.784485393335388153e+03 1.003779906805327983e+03 1.023377794683641007e+01
1.784488133155245123e+03 1.003513897210113100e+03 1.023461098438322203e+01
1.784490872975101865e+03 1.003247993783545894e+03 1.023532475819113330e+01
1.784493612794958835e+03 1.002982201730181373e+03 1.023591929213583995e+01
1.784496352614815578e+03 1.002716526246581566e+03 1.023639461659274019e+01
1.784499092434672320e+03 1.002450972520891355e+03 1.023675076842636678e+01
1.784501832254529290e+03 1.002185545732636001e+03 1.023698779097814437e+01
1.784504572074386033e+03 1.001920251052521621e+03 1.023710573405320901e+01
1.784507311894243003e+03 1.001655093642016254e+03 1.023710465390625224e+01
1.784510051714099745e+03 1.001390078653264368e+03 1.023698461322602071e+01
1.784512791533956715e+03 1.001125211228650755e+03 1.023674568111875516e+01
1.784515531353813458e+03 1.000860496500718796e+03 1.023638793309054229e+01
1.784518271173670428e+03 1.000595939591739352e+03 1.023591145102825806e+01
1.784521010993527170e+03 1.000331545613633580e+03 1.023531632317971862e+01
1.784523750813383913e+03 1.000067319667568427e+03 1.023460264413214027e+01
1.784526490633240883e+03 9.998032668437750772e+02 1.023377051478971467e+01
1.784529230453097625e+03 9.995393922213685300e+02 1.023282004235013787e+01
1.784531970272954595e+03 9.992757008666801539e+02 1.023175134083236237e+01
1.784534710092811338e+03 9.990121978296743919e+02 1.023056453259078502e+01
1.784537449912668308e+03 9.987488881519432198e+02 1.022925974461257681e+01
1.784540189732525050e+03 9.984857768633340811e+02 1.022783710993993012e+01
1.784542929552382020e+03 9.982228689809769548e+02 1.022629676788463193e+01
1.784545669372238763e+03 9.979601695092112550e+02 1.022463886400623245e+01
1.784548409192095733e+03 9.976976834391643933e+02 1.022286355008730752e+01
1.784551149011952475e+03 9.974354157486834538e+02 1.022097098410990590e+01
1.784553888831809218e+03 9.971733714019399031e+02 1.021896133022892705e+01
1.784556628651666188e+03 9.969115553492563322e+02 1.021683475874594471e+01
1.784559368471522930e+03 9.966499725269346754e+02 1.021459144608224712e+01
1.784562108291379900e+03 9.963886278568693342e+02 1.021223157474907239e+01
1.784564848111236643e+03 9.961275262464890830e+02 1.020975533331962204e+01
1.784567587931093612e+03 9.958666725883540494e+02 1.020716291639702256e+01
1.784570327750950355e+03 9.956060717601022816e+02 1.020445452458453239e+01
1.784573067570807325e+03 9.953457286240519579e+02 1.020163036445137905e+01
1.784575807390664067e+03 9.950856480271528426e+02 1.019869064850111684e+01
1.784578547210520810e+03 9.948258348006164624e+02 1.019563559513557394e+01
1.784581287030377780e+03 9.945662937597645623e+02 1.019246542862006955e+01
1.784584026850234522e+03 9.943070297025197988e+02 1.018918037961478085e+01
1.784586766670091492e+03 9.940480474064814871e+02 1.018578068621162380e+01
1.784589506489948235e+03 9.937893516360770718e+02 1.018226659088746366e+01
1.784592246309805205e+03 9.935309471390568206e+02 1.017863834177481941e+01
1.784594986129661947e+03 9.932728386460996717e+02 1.017489619277454160e+01
1.784597725949518917e+03 9.930150308704255622e+02 1.017104040351901695e+01
1.784600465769375660e+03 9.927575285077540457e+02 1.016707123933949930e+01
1.784603205589232402e+03 9.925003362359428820e+02 1.016298897122803702e+01
1.784605945409089372e+03 9.922434587148444507e+02 1.015879387580179127e+01
1.784608685228946115e+03 9.919869005861630740e+02 1.015448623526677885e+01
1.784611425048803085e+03 9.917306664731025876e+02 1.015006633737736763e+01
1.784614164868659827e+03 9.914747609803356454e+02 1.014553447540032671e+01
1.784616904688516797e+03 9.912191886936350329e+02 1.014089094807238034e+01
1.784619644508373540e+03 9.909639541798480877e+02 1.013613605956296482e+01
1.784622384328230510e+03 9.907090619865336976e+02 1.013127011943016242e+01
1.784625124148087252e+03 9.904545166419410407e+02 1.012629344258215802e+01
1.784627863967943995e+03 9.902003226546742098e+02 1.012120634923199347e+01
1.784630603787800965e+03 9.899464845135703399e+02 1.011600916485558166e+01
1.784633343607657707e+03 9.896930066875808052e+02 1.011070222014915743e+01
1.784636083427514677e+03 9.894398936246077483e+02 1.010528585138320601e+01
1.784638823247371420e+03 9.891871497505053412e+02 1.009976040084449700e+01
1.784641563067228390e+03 9.889347794722442586e+02 1.009412621508683117e+01
1.784644302887085132e+03 9.886827871762426412e+02 1.008838364569735901e+01
1.784647042706942102e+03 9.884311772278996386e+02 1.008253304930704175e+01
1.784649782526798845e+03 9.881799539715887022e+02 1.007657478755048786e+01
1.784652522346655815e+03 9.879291217303198209e+02 1.007050922701757223e+01
1.784655262166512557e+03 9.876786848057381576e+02 1.006433673921235794e+01
1.784658001986369300e+03 9.874286474778123193e+02 1.005805770050404035e+01
1.784660741806226270e+03 9.871790140047341993e+02 1.005167249208232327e+01
1.784663481626083012e+03 9.869297886228207517e+02 1.004518149991244869e+01
1.784666221445939982e+03 9.866809755462119256e+02 1.003858511468435388e+01
1.784668961265796725e+03 9.864325789668813513e+02 1.003188373176934256e+01
1.784671701085653694e+03 9.861846030543196093e+02 1.002507775116757749e+01
1.784674440905510437e+03 9.859370519555500323e+02 1.001816757746388298e+01
1.784677180725367407e+03 9.856899297948182266e+02 1.001115361977410423e+01
1.784679920545224149e+03 9.854432406736136727e+02 1.000403629170005004e+01
1.784682660365080892e+03 9.851969886703853945e+02 9.996816011275331704e+00
1.784685400184937862e+03 9.849511778404670395e+02 9.989493200916463422e+00
1.784688140004794604e+03 9.847058122151107682e+02 9.982068287670330164e+00
1.784690879824651574e+03 9.844608958006494959e+02 9.974541703351029298e+00
1.784693619644508317e+03 9.842164325814857193e+02 9.966913883500566840e+00
1.784696359464365287e+03 9.839724265182766203e+02 9.959185267845231948e+00
1.784699099284222029e+03 9.837288815478974584e+02 9.951356300272363953e+00
1.784701839104078999e+03 9.834858015831530338e+02 9.943427428774461063e+00
1.784704578923935742e+03 9.832431905128150902e+02 9.935399105403282860e+00
1.784707318743792484e+03 9.830010522013600394e+02 9.927271786213829330e+00
1.784710058563649454e+03 9.827593904889114356e+02 9.919045931214526490e+00
1.784712798383506197e+03 9.825182091911848374e+02 9.910722004317225498e+00
1.784715538203363167e+03 9.822775120992344000e+02 9.902300473280014614e+00
1.784718278023219909e+03 9.820373029795041475e+02 9.893781809660046278e+00
1.784721017843076879e+03 9.817975855735612640e+02 9.885166488754947522e+00
1.784723757662933622e+03 9.815583635981515727e+02 9.876454989555178088e+00
1.784726497482790592e+03 9.813196407449405569e+02 9.867647794684730300e+00
1.784729237302647334e+03 9.810814206805735012e+02 9.858745390353050198e+00
1.784731977122504304e+03 9.808437070464231056e+02 9.849748266295049959e+00
1.784734716942361047e+03 9.806065034586554248e+02 9.840656915722618692e+00
1.784737456762217789e+03 9.803698135080035172e+02 9.831471835264739667e+00
1.784740196582074759e+03 9.801336407585051802e+02 9.822193525167024930e+00
1.784742936401931502e+03 9.798979887472518158e+02 9.812822489288231864e+00
1.784745676221788472e+03 9.796628609873554296e+02 9.803359234383716370e+00
1.784748416041645214e+03 9.794282609662349159e+02 9.793804270425985337e+00
1.784751155861502184e+03 9.791941921453337727e+02 9.784158110552773735e+00
1.784753895681358927e+03 9.789606579601960448e+02 9.774421271019242852e+00
1.784756635501215897e+03 9.787276618202348573e+02 9.764594271137287507e+00
1.784759375321072639e+03 9.784952071088132470e+02 9.754677633227585076e+00
1.784762115140929382e+03 9.782632971830386168e+02 9.744671882559384102e+00
1.784764854960786352e+03 9.780319353737520487e+02 9.734577547298282951e+00
1.784767594780643094e+03 9.778011249855208007e+02 9.724395158454047561e+00
1.784770334600500064e+03 9.775708692964420834e+02 9.714125249819900887e+00
1.784773074420356807e+03 9.773411715582358283e+02 9.703768357924376531e+00
1.784775814240213776e+03 9.771120349960361864e+02 9.693325021969529942e+00
1.784778554060070519e+03 9.768834628084895257e+02 9.682795783782754739e+00
1.784781293879927489e+03 9.766554581675520694e+02 9.672181187754750553e+00
1.784784033699784231e+03 9.764280242185932366e+02 9.661481780791360663e+00
1.784786773519640974e+03 9.762011640802182910e+02 9.650698112252218408e+00
1.784789513339497944e+03 9.759748808442832342e+02 9.639830733898135051e+00
1.784792253159354686e+03 9.757491775750711440e+02 9.628880201066520428e+00
1.784794992979211656e+03 9.755240573069803531e+02 9.617847067838399155e+00
1.784797732799068399e+03 9.752995230513071192e+02 9.606731894502162916e+00
1.784800472618925369e+03 9.750755777914782811e+02 9.595535241939602500e+00
1.784803212438782111e+03 9.748522244839575706e+02 9.584257673178967707e+00
1.784805952258639081e+03 9.746294660580634854e+02 9.572899753332071882e+00
1.784808692078495824e+03 9.744073054160852507e+02 9.561462049546520348e+00
1.784811431898352794e+03 9.741857454331075132e+02 9.549945130943090277e+00
1.784814171718209536e+03 9.739647889571306223e+02 9.538349568568456505e+00
1.784816911538066279e+03 9.737444388089193126e+02 9.526675935333829059e+00
1.784819651357923249e+03 9.735246977820373786e+02 9.514924805963310916e+00
1.784822391177779991e+03 9.733055686428840545e+02 9.503096756942555956e+00
1.784825130997636961e+03 9.730870541305512234e+02 9.491192366457836371e+00
1.784827870817493704e+03 9.728691569569567719e+02 9.479212214349994170e+00
1.784830610637350674e+03 9.726518798066892941e+02 9.467156882052826461e+00
1.784833350457207416e+03 9.724352253371458801e+02 9.455026952547536112e+00
1.784836090277064386e+03 9.722191961783831857e+02 9.442823010301403031e+00
1.784838830096921129e+03 9.720037949332595417e+02 9.430545641222726871e+00
1.784841569916777871e+03 9.717890241773105799e+02 9.418195432600819927e+00
1.784844309736634841e+03 9.715748864581881890e+02 9.405772973055928077e+00
1.784847049556491584e+03 9.713613842956810913e+02 9.393278852490606567e+00
1.784849789376348554e+03 9.711485201824319802e+02 9.380713662029162236e+00
1.784852529196205296e+03 9.709362965836011199e+02 9.368077993974479156e+00
1.784855269016062266e+03 9.707247159366849019e+02 9.355372441747507040e+00
1.784858008835919009e+03 9.705137806516213459e+02 9.342597599843886158e+00
1.784860748655775978e+03 9.703034931110374828e+02 9.329754063770682393e+00
1.784863488475632721e+03 9.700938556722549038e+02 9.316842429990854768e+00
1.784866228295489464e+03 9.698848706644051845e+02 9.303863295882656814e+00
1.784868968115346433e+03 9.696765403893019766e+02 9.290817259686635410e+00
1.784871707935203176e+03 9.694688671217600131e+02 9.277704920455693838e+00
1.784874447755060146e+03 9.692618531095480421e+02 9.264526877996095422e+00
1.784877187574916888e+03 9.690555005735693612e+02 9.251283732825040573e+00
1.784879927394773858e+03 9.688498117059530159e+02 9.237976086131327591e+00
1.784882667214630601e+03 9.686447886715401410e+02 9.224604539718459506e+00
1.784885407034487571e+03 9.684404336085532350e+02 9.211169695938579594e+00
1.784888146854344313e+03 9.682367486280586490e+02 9.197672157658590919e+00
1.784890886674201283e+03 9.680337358138356194e+02 9.184112528201840320e+00
1.784893626494058026e+03 9.678313972225150792e+02 9.170491411307885699e+00
1.784896366313914768e+03 9.676297348838093058e+02 9.156809411075625960e+00
1.784899106133771738e+03 9.674287508010916099e+02 9.143067131919082158e+00
1.784901845953628481e+03 9.672284469503422315e+02 9.129265178520363122e+00
1.784904585773485451e+03 9.670288252805341926e+02 9.115404155774504247e+00
1.784907325593342193e+03 9.668298877138339549e+02 9.101484668750353890e+00
1.784910065413199163e+03 9.666316361455187689e+02 9.087507322633500806e+00
1.784912805233055906e+03 9.664340724441414068e+02 9.073472722688801895e+00
1.784915545052912876e+03 9.662371984512894869e+02 9.059381474218090702e+00
1.784918284872769618e+03 9.660410159819447244e+02 9.045234182506268539e+00
1.784921024692626361e+03 9.658455268244211993e+02 9.031031452768559120e+00
1.784923764512483331e+03 9.656507327404293619e+02 9.016773890110322043e+00
1.784926504332340073e+03 9.654566354651791471e+02 9.002462099484780822e+00
1.784929244152197043e+03 9.652632367073234718e+02 8.988096685639167305e+00
1.784931983972053786e+03 9.650705381491195567e+02 8.973678253084464984e+00
1.784934723791910756e+03 9.648785414463734469e+02 8.959207406041882038e+00
1.784937463611767498e+03 9.646872482286402146e+02 8.944684748398746166e+00
1.784940203431624468e+03 9.644966600991562018e+02 8.930110883659862608e+00
1.784942943251481211e+03 9.643067786350264896e+02 8.915486414913134539e+00
1.784945683071337953e+03 9.641176053871806744e+02 8.900811944777611728e+00
1.784948422891194923e+03 9.639291418803869647e+02 8.886088075348043347e+00
1.784951162711051666e+03 9.637413896137658185e+02 8.871315408245905587e+00
1.784953902530908636e+03 9.635543500600249445e+02 8.856494544407851777e+00
1.784956642350765378e+03 9.633680246662954687e+02 8.841626084182706791e+00
1.784959382170622348e+03 9.631824148538490817e+02 8.826710627236797890e+00
1.784962121990479091e+03 9.629975220183019928e+02 8.811748772523639417e+00
1.784964861810336060e+03 9.628133475295752532e+02 8.796741118234546519e+00
1.784967601630192803e+03 9.626298927320366374e+02 8.781688261783806126e+00
1.784970341450049546e+03 9.624471589445447535e+02 8.766590799744360396e+00
1.784973081269906515e+03 9.622651474605720523e+02 8.751449327805062239e+00
1.784975821089763258e+03 9.620838595483157860e+02 8.736264440741670967e+00
1.784978560909620228e+03 9.619032964506718599e+02 8.721036732367975830e+00
1.784981300729476970e+03 9.617234593854356035e+02 8.705766795505789801e+00
1.784984040549333940e+03 9.615443495452615252e+02 8.690455221934767494e+00
1.784986780369190683e+03 9.613659680978631741e+02 8.675102602362459336e+00
1.784989520189047653e+03 9.611883161859735765e+02 8.659709526374074429e+00
1.784992260008904395e+03 9.610113949277019856e+02 8.644276582508791051e+00
1.784994999828761365e+03 9.608352054164383844e+02 8.628804358179303691e+00
1.784997739648618108e+03 9.606597487208458688e+02 8.613293439487273773e+00
1.785000479468474850e+03 9.604850258849627380e+02 8.597744411268799070e+00
1.785003219288331820e+03 9.603110379283314160e+02 8.582157857059739214e+00
1.785005959108188563e+03 9.601377858461237338e+02 8.566534359060565151e+00
1.785008698928045533e+03 9.599652706091209211e+02 8.550874498088257170e+00
1.785011438747902275e+03 9.597934931639107390e+02 8.535178853547639832e+00
1.785014178567759245e+03 9.596224544328536012e+02 8.519448003381938861e+00
1.785016918387615988e+03 9.594521553147725399e+02 8.503682524214246641e+00
1.785019658207472958e+03 9.592825966855380102e+02 8.487882991516041642e+00
1.785022398027329700e+03 9.591137793964056755e+02 8.472049978928941627e+00
1.785025137847186443e+03 9.589457042748165350e+02 8.456184058503890100e+00
1.785027877667043413e+03 9.587783721245879178e+02 8.440285800688121398e+00
1.785030617486900155e+03 9.586117837260442229e+02 8.424355774292983767e+00
1.785033357306757125e+03 9.584459398360099840e+02 8.408394546448542783e+00
1.785036097126613868e+03 9.582808411880105268e+02 8.392402682578012474e+00
1.785038836946470838e+03 9.581164884922510510e+02 8.376380746350999829e+00
1.785041576766327580e+03 9.579528824360994577e+02 8.360329299761506405e+00
1.785044316586184550e+03 9.577900236853871547e+02 8.344248903573246778e+00
1.785047056406041293e+03 9.576279128822603752e+02 8.328140116420318151e+00
1.785049796225898035e+03 9.574665506458539994e+02 8.312003495017005861e+00
1.785052536045755005e+03 9.573059375726506914e+02 8.295839594208789691e+00
1.785055275865611748e+03 9.571460742366200520e+02 8.279648966943922161e+00
1.785058015685468717e+03 9.569869611892255534e+02 8.263432164231563348e+00
1.785060755505325460e+03 9.568285989596301988e+02 8.247189735120063148e+00
1.785063495325182430e+03 9.566709880546907243e+02 8.230922226653742513e+00
1.785066235145039172e+03 9.565141289592420435e+02 8.214630183885313741e+00
1.785068974964896142e+03 9.563580221373533732e+02 8.198314150399331979e+00
1.785071714784752885e+03 9.562026680309124913e+02 8.181974667561641823e+00
1.785074454604609855e+03 9.560480670596499522e+02 8.165612274493472711e+00
1.785077194424466597e+03 9.558942196217303717e+02 8.149227508221638772e+00
1.785079934244323340e+03 9.557411260937710722e+02 8.132820903640366694e+00
1.785082674064180310e+03 9.555887868309886244e+02 8.116392993486693186e+00
1.785085413884037052e+03 9.554372021673451627e+02 8.099944308315880193e+00
1.785088153703894022e+03 9.552863724155685077e+02 8.083475376463196582e+00
1.785090893523750765e+03 9.551362978679815114e+02 8.066986724364316075e+00
1.785093633343607735e+03 9.549869787946212227e+02 8.050478875487998565e+00
1.785096373163464477e+03 9.548384154475423884e+02 8.033952352550302933e+00
1.785099112983321447e+03 9.546906080564666581e+02 8.017407675095221009e+00
1.785101852803178190e+03 9.545435568306518235e+02 8.000845360385492100e+00
1.785104592623034932e+03 9.543972619589170563e+02 7.984265923365373219e+00
1.785107332442891902e+03 9.542517236097901332e+02 7.967669876637558879e+00
1.785110072262748645e+03 9.541069419316556832e+02 7.951057730440531657e+00
1.785112812082605615e+03 9.539629170527834958e+02 7.934429992612545668e+00
1.785115551902462357e+03 9.538196490815372499e+02 7.917787168576696288e+00
1.785118291722319327e+03 9.536771381077411434e+02 7.901129762387779643e+00
1.785121031542176070e+03 9.535353842028865756e+02 7.884458276706549640e+00
1.785123771362033040e+03 9.533943874168295451e+02 7.867773210111579374e+00
1.785126511181889782e+03 9.532541477800025405e+02 7.851075058682567942e+00
1.785129251001746525e+03 9.531146653034865039e+02 7.834364315998584516e+00
1.785131990821603495e+03 9.529759399791665828e+02 7.817641473120838569e+00
1.785134730641460237e+03 9.528379717798877664e+02 7.800907018575936824e+00
1.785137470461317207e+03 9.527007606594960407e+02 7.784161438325697624e+00
1.785140210281173950e+03 9.525643065530534841e+02 7.767405215758248715e+00
1.785142950101030920e+03 9.524286093768700994e+02 7.750638831657354011e+00
1.785145689920887662e+03 9.522936690287197052e+02 7.733862764194433304e+00
1.785148429740744632e+03 9.521594853878741560e+02 7.717077488898777204e+00
1.785151169560601375e+03 9.520260583153199150e+02 7.700283478650490565e+00
1.785153909380458344e+03 9.518933876537948890e+02 7.683481203651601810e+00
1.785156649200315087e+03 9.517614732280056842e+02 7.666671131419923846e+00
1.785159389020171830e+03 9.516303148446779687e+02 7.649853726762453121e+00
1.785162128840028799e+03 9.514999122927198414e+02 7.633029451763174045e+00
1.785164868659885542e+03 9.513702653433832666e+02 7.616198765771309276e+00
1.785167608479742512e+03 9.512413737503203492e+02 7.599362125376077692e+00
1.785170348299599254e+03 9.511132372498000223e+02 7.582519984402837920e+00
1.785173088119456224e+03 9.509858555607560220e+02 7.565672793887343595e+00
1.785175827939312967e+03 9.508592283850045987e+02 7.548821002072804376e+00
1.785178567759169937e+03 9.507333554072941979e+02 7.531965054385044489e+00
1.785181307579026679e+03 9.506082362955246481e+02 7.515105393430470571e+00
1.785184047398883422e+03 9.504838707013999510e+02 7.498242459474102617e+00
1.785186787218740392e+03 9.503602582643227379e+02 7.481376693609635531e+00
1.785189527038597134e+03 9.502373986092335372e+02 7.464508535758768382e+00
1.785192266858454104e+03 9.501152913479400013e+02 7.447638425732615808e+00
1.785195006678310847e+03 9.499939360707321612e+02 7.430766796564858723e+00
1.785197746498167817e+03 9.498733323443740346e+02 7.413894072928932211e+00
1.785200486318024559e+03 9.497534797182711372e+02 7.397020675888443364e+00
1.785203226137881529e+03 9.496343777226039720e+02 7.380147021210957448e+00
1.785205965957738272e+03 9.495160258854773474e+02 7.363273531476901113e+00
1.785208705777595014e+03 9.493984237174989858e+02 7.346400624837407634e+00
1.785211445597451984e+03 9.492815707164284049e+02 7.329528718148582200e+00
1.785214185417308727e+03 9.491654663605747828e+02 7.312658222898733129e+00
1.785216925237165697e+03 9.490501101091787177e+02 7.295789545450390712e+00
1.785219665057022439e+03 9.489355014085429048e+02 7.278923090836780574e+00
1.785222404876879409e+03 9.488216396894301852e+02 7.262059261012441702e+00
1.785225144696736152e+03 9.487085243705033690e+02 7.245198456259477560e+00
1.785227884516593122e+03 9.485961548549299778e+02 7.228341073630338620e+00
1.785230624336449864e+03 9.484845305314006509e+02 7.211487507283644405e+00
1.785233364156306834e+03 9.483736507739396302e+02 7.194638148544697742e+00
1.785236103976163577e+03 9.482635149421998904e+02 7.177793385917045299e+00
1.785238843796020319e+03 9.481541223817851005e+02 7.160953605074289463e+00
1.785241583615877289e+03 9.480454724242836164e+02 7.144119188860338809e+00
1.785244323435734032e+03 9.479375643875429205e+02 7.127290517302742323e+00
1.785247063255591002e+03 9.478303975756002728e+02 7.110467967588395943e+00
1.785249803075447744e+03 9.477239712789080386e+02 7.093651914077135245e+00
1.785252542895304714e+03 9.476182847743648381e+02 7.076842728281790507e+00
1.785255282715161457e+03 9.475133373255396236e+02 7.060040778884964396e+00
1.785258022535018426e+03 9.474091281827656985e+02 7.043246431734054624e+00
1.785260762354875169e+03 9.473056565833176137e+02 7.026460049847651490e+00
1.785263502174731912e+03 9.472029217514807442e+02 7.009681993405671996e+00
1.785266241994588881e+03 9.471009228987076085e+02 6.992912619753447245e+00
1.785268981814445624e+03 9.469996592237635014e+02 6.976152283404852383e+00
1.785271721634302594e+03 9.468991299125970045e+02 6.959401336026088458e+00
1.785274461454159336e+03 9.467993341387247028e+02 6.942660126451539071e+00
1.785277201274016306e+03 9.467002710633574907e+02 6.925929000677127689e+00
1.785279941093873049e+03 9.466019398355172143e+02 6.909208301867524327e+00
1.785282680913730019e+03 9.465043395920987450e+02 6.892498370344799952e+00
1.785285420733586761e+03 9.464074694580624509e+02 6.875799543599288910e+00
1.785288160553443504e+03 9.463113285464924047e+02 6.859112156282486161e+00
1.785290900373300474e+03 9.462159159585809221e+02 6.842436540295092406e+00
1.785293640193157216e+03 9.461212307839485902e+02 6.825773024701331515e+00
1.785296380013014186e+03 9.460272721007530663e+02 6.809121935711866413e+00
1.785299119832870929e+03 9.459340389758181118e+02 6.792483596719668171e+00
1.785301859652727899e+03 9.458415304646950972e+02 6.775858328289925403e+00
1.785304599472584641e+03 9.457497456118500168e+02 6.759246448172048893e+00
1.785307339292441611e+03 9.456586834507137382e+02 6.742648271295374585e+00
1.785310079112298354e+03 9.455683430037196331e+02 6.726064109898747923e+00
1.785312818932155096e+03 9.454787232825357250e+02 6.709494273388636465e+00
1.785315558752012066e+03 9.453898232882314687e+02 6.692939068343347842e+00
1.785318298571868809e+03 9.453016420113746108e+02 6.676398798550139624e+00
1.785321038391725779e+03 9.452141784321013347e+02 6.659873764998242684e+00
1.785323778211582521e+03 9.451274315202978187e+02 6.643364265892475196e+00
1.785326518031439491e+03 9.450414002356467336e+02 6.626870596651881939e+00
1.785329257851296234e+03 9.449560835276365651e+02 6.610393050033290585e+00
1.785331997671153204e+03 9.448714803358269592e+02 6.593931915990770776e+00
1.785334737491009946e+03 9.447875895900311889e+02 6.577487481697430027e+00
1.785337477310866916e+03 9.447044102103315026e+02 6.561060031564043271e+00
1.785340217130723659e+03 9.446219411072542016e+02 6.544649847254156327e+00
1.785342956950580401e+03 9.445401811818408078e+02 6.528257207678726637e+00
1.785345696770437371e+03 9.444591293257183224e+02 6.511882389035514862e+00
1.785348436590294114e+03 9.443787844212715754e+02 6.495525664810212874e+00
1.785351176410151083e+03 9.442991453415546630e+02 6.479187305834958721e+00
1.785353916230007826e+03 9.442202109507811656e+02 6.462867580160929215e+00
1.785356656049864796e+03 9.441419801042292193e+02 6.446566753126567129e+00
1.785359395869721538e+03 9.440644516484118185e+02 6.430285087373191821e+00
1.785362135689578508e+03 9.439876244211426410e+02 6.414022842839146143e+00
1.785364875509435251e+03 9.439114972516321131e+02 6.397780276801420918e+00
1.785367615329291993e+03 9.438360689599908255e+02 6.381557644083216907e+00
1.785370355149148963e+03 9.437613383583346831e+02 6.365355196703782248e+00
1.785373094969005706e+03 9.436873042507015725e+02 6.349173183971538847e+00
1.785375834788862676e+03 9.436139654329804216e+02 6.333011852532232311e+00
1.785378574608719418e+03 9.435413206930732031e+02 6.316871446386686628e+00
1.785381314428576388e+03 9.434693688109583718e+02 6.300752206887310081e+00
1.785384054248433131e+03 9.433981085588516180e+02 6.284654372756263818e+00
1.785386794068290101e+03 9.433275387012694182e+02 6.268578180082451823e+00
1.785389533888146843e+03 9.432576579951875146e+02 6.252523862340118477e+00
1.785392273708003586e+03 9.431884651901100369e+02 6.236491650387642416e+00
1.785395013527860556e+03 9.431199590281979681e+02 6.220481772479908855e+00
1.785397753347717298e+03 9.430521382443948823e+02 6.204494454280882643e+00
1.785400493167574268e+03 9.429850015664967486e+02 6.188529918863121537e+00
1.785403232987431011e+03 9.429185477153056354e+02 6.172588386727438703e+00
1.785405972807287981e+03 9.428527754046930340e+02 6.156670075801565112e+00
1.785408712627144723e+03 9.427876833414807152e+02 6.140775201529310223e+00
1.785411452447001693e+03 9.427232702237939748e+02 6.124903977314197334e+00
1.785414192266858436e+03 9.426595347443068249e+02 6.109056613736556507e+00
1.785416932086715406e+03 9.425964755894693781e+02 6.093233318772017348e+00
1.785419671906572148e+03 9.425340914392728564e+02 6.077434297910466299e+00
1.785422411726428891e+03 9.424723809673107553e+02 6.061659754159265390e+00
1.785425151546285861e+03 9.424113428408927575e+02 6.045909888059888715e+00
1.785427891366142603e+03 9.423509757211562601e+02 6.030184897704806701e+00
1.785430631185999573e+03 9.422912782631271966e+02 6.014484978741586829e+00
1.785433371005856316e+03 9.422322491158557796e+02 5.998810324396855798e+00
1.785436110825713286e+03 9.421738869224714108e+02 5.983161125479680820e+00
1.785438850645570028e+03 9.421161903203161501e+02 5.967537570406051373e+00
1.785441590465426998e+03 9.420591579409990572e+02 5.951939845202848467e+00
1.785444330285283741e+03 9.420027884105276144e+02 5.936368133532846869e+00
1.785447070105140483e+03 9.419470803493663880e+02 5.920822616700561980e+00
1.785449809924997453e+03 9.418920323725423032e+02 5.905303473671330572e+00
1.785452549744854196e+03 9.418376430898339322e+02 5.889810880925378633e+00
1.785455289564711165e+03 9.417839111062676238e+02 5.874345011631077362e+00
1.785458029384567908e+03 9.417308350213987751e+02 5.858906037279927759e+00
1.785460769204424878e+03 9.416784134296285629e+02 5.843494127196313670e+00
1.785463509024281620e+03 9.416266449204124456e+02 5.828109448397066572e+00
1.785466248844138590e+03 9.415755280783139369e+02 5.812752165594546661e+00
1.785468988663995333e+03 9.415250614831280700e+02 5.797422441220343003e+00
1.785471728483852075e+03 9.414752437099385816e+02 5.782120435430012861e+00
1.785474468303709045e+03 9.414260733292185250e+02 5.766846306120756438e+00
1.785477208123565788e+03 9.413775489069284959e+02 5.751600208949223081e+00
1.785479947943422758e+03 9.413296690045743844e+02 5.736382297336835911e+00
1.785482687763279500e+03 9.412824321793240188e+02 5.721192722494286009e+00
1.785485427583136470e+03 9.412358369840610521e+02 5.706031633425970639e+00
1.785488167402993213e+03 9.411898819674989909e+02 5.690899176954795635e+00
1.785490907222850183e+03 9.411445656742347410e+02 5.675795497727012417e+00
1.785493647042706925e+03 9.410998866448610443e+02 5.660720738237329464e+00
1.785496386862563895e+03 9.410558434161387140e+02 5.645675038676335689e+00
1.785499126682420638e+03 9.410124345215998574e+02 5.630658536324450125e+00
1.785501866502277380e+03 9.409696584905865393e+02 5.615671366867182712e+00
1.785504606322134350e+03 9.409275138486925698e+02 5.600713663966628175e+00
1.785507346141991093e+03 9.408859991179406279e+02 5.585785559166712488e+00
1.785510085961848063e+03 9.408451128168380819e+02 5.570887181897783869e+00
1.785512825781704805e+03 9.408048534604856741e+02 5.556018659499882162e+00
1.785515565601561775e+03 9.407652195606299301e+02 5.541180117226311097e+00
1.785518305421418518e+03 9.407262096257693429e+02 5.526371678267059551e+00
1.785521045241275488e+03 9.406878221612065545e+02 5.511593463752594069e+00
1.785523785061132230e+03 9.406500556691530619e+02 5.496845592777436451e+00
1.785526524880988973e+03 9.406129086487833320e+02 5.482128182405403116e+00
1.785529264700845943e+03 9.405763795963225675e+02 5.467441347687228337e+00
1.785532004520702685e+03 9.405404670051316316e+02 5.452785201678228333e+00
1.785534744340559655e+03 9.405051693657615033e+02 5.438159855443897683e+00
1.785537484160416398e+03 9.404704851660530949e+02 5.423565418083847511e+00
1.785540223980273367e+03 9.404364128911598755e+02 5.409001996652208710e+00
1.785542963800130110e+03 9.404029510235627640e+02 5.394469695916886742e+00
1.785545703619987080e+03 9.403700980433089853e+02 5.379968618959358295e+00
1.785548443439843822e+03 9.403378524280381043e+02 5.365498866976883718e+00
1.785551183259700565e+03 9.403062126530212481e+02 5.351060539245045433e+00
1.785553923079557535e+03 9.402751771912397771e+02 5.336653733134851585e+00
1.785556662899414277e+03 9.402447445134644113e+02 5.322278544129834366e+00
1.785559402719271247e+03 9.402149130883072985e+02 5.307935065831277832e+00
1.785562142539127990e+03 9.401856813823121684e+02 5.293623389981403804e+00
1.785564882358984960e+03 9.401570478600029901e+02 5.279343606467555183e+00
1.785567622178841702e+03 9.401290109839724209e+02 5.265095803345449355e+00
1.785570361998698672e+03 9.401015692149304641e+02 5.250880066843515159e+00
1.785573101818555415e+03 9.400747210117907571e+02 5.236696481386224455e+00
1.785575841638412385e+03 9.400484648317182064e+02 5.222545129598585412e+00
1.785578581458269127e+03 9.400227991302141390e+02 5.208426092329538903e+00
1.785581321278125870e+03 9.399977223611655290e+02 5.194339448657779634e+00
1.785584061097982840e+03 9.399732329769020680e+02 5.180285275831190361e+00
1.785586800917839582e+03 9.399493294282319766e+02 5.166263649092828203e+00
1.785589540737696552e+03 9.399260101645784289e+02 5.152274642160147522e+00
1.785592280557553295e+03 9.399032736340236625e+02 5.138318327058201795e+00
1.785595020377410265e+03 9.398811182833511566e+02 5.124394774095818228e+00
1.785597760197267007e+03 9.398595425581224845e+02 5.110504051888197452e+00
1.785600500017123977e+03 9.398385449027231289e+02 5.096646227361033787e+00
1.785603239836980720e+03 9.398181237604384251e+02 5.082821365773128264e+00
1.785605979656837462e+03 9.397982775735006271e+02 5.069029530721749666e+00
1.785608719476694432e+03 9.397790047831540505e+02 5.055270784159540121e+00
[truncated: 1,790,026 more chars]
