# Supplementary material for: Emergence of oscillations in a simple epidemic model with demographic data
Source: R Soc Open Sci. 2020 Jan 29;7(1):191187. doi: 10.1098/rsos.191187 (PMC7029885; doi:10.1098/rsos.191187)
Supplement: Japan_Hida_period_local_maxs_R0_mu_25x25-2.dat [file rsos191187supp23.dat]

3.000000000000000000e+00 1.520833333333333393e+01 7.682454878591670422e+00
3.000000000000000000e+00 1.566096230158730229e+01 7.575601904174845913e+00
3.000000000000000000e+00 1.611359126984126888e+01 7.466009109900824114e+00
3.000000000000000000e+00 1.656622023809523725e+01 7.342717216343089603e+00
3.000000000000000000e+00 1.701884920634920562e+01 6.585157025925468588e+00
3.000000000000000000e+00 1.747147817460317398e+01 6.490633240864440268e+00
3.000000000000000000e+00 1.792410714285714235e+01 6.402959005445381990e+00
3.000000000000000000e+00 1.837673611111111072e+01 6.324874139525377359e+00
3.000000000000000000e+00 1.882936507936507908e+01 6.256378643104312687e+00
3.000000000000000000e+00 1.928199404761904745e+01 6.196102606253589329e+00
3.000000000000000000e+00 1.973462301587301582e+01 6.135826569403093345e+00
3.000000000000000000e+00 2.018725198412698418e+01 6.104318641049303551e+00
3.000000000000000000e+00 2.063988095238095255e+01 6.072810712695627444e+00
3.000000000000000000e+00 2.109250992063492092e+01 6.057741703482975026e+00
3.000000000000000000e+00 2.154513888888888928e+01 6.045412514127178838e+00
3.000000000000000000e+00 2.199776785714285765e+01 6.030343504914526420e+00
3.000000000000000000e+00 2.245039682539682602e+01 6.045412514127178838e+00
3.000000000000000000e+00 2.290302579365079438e+01 6.052262063769262568e+00
3.000000000000000000e+00 2.335565476190476275e+01 5.931709990068156912e+00
3.000000000000000000e+00 2.380828373015873112e+01 5.841295934792242406e+00
3.000000000000000000e+00 2.426091269841269948e+01 5.767320798657465275e+00
3.000000000000000000e+00 2.471354166666666785e+01 5.649508544813215849e+00
3.000000000000000000e+00 2.516617063492063622e+01 5.964587828350204290e+00
3.000000000000000000e+00 2.561879960317460458e+01 5.939929449638611914e+00
3.000000000000000000e+00 2.607142857142857295e+01 5.915271070927246910e+00
3.166666666666666519e+00 1.520833333333333393e+01 6.523511079146601332e+00
3.166666666666666519e+00 1.566096230158730229e+01 6.487893421007584038e+00
3.166666666666666519e+00 1.611359126984126888e+01 6.446796123154854286e+00
3.166666666666666519e+00 1.656622023809523725e+01 6.391999726017957073e+00
3.166666666666666519e+00 1.701884920634920562e+01 6.353642248022197236e+00
3.166666666666666519e+00 1.747147817460317398e+01 6.361861707592652238e+00
3.166666666666666519e+00 1.792410714285714235e+01 6.367341347306364696e+00
3.166666666666666519e+00 1.837673611111111072e+01 6.364601527449622154e+00
3.166666666666666519e+00 1.882936507936507908e+01 6.350902428165227320e+00
3.166666666666666519e+00 1.928199404761904745e+01 6.328983869310604859e+00
3.166666666666666519e+00 1.973462301587301582e+01 6.167334497756769451e+00
3.166666666666666519e+00 2.018725198412698418e+01 6.022124045344071419e+00
3.166666666666666519e+00 2.063988095238095255e+01 6.008424946059790273e+00
3.166666666666666519e+00 2.109250992063492092e+01 6.201582245967301787e+00
3.166666666666666519e+00 2.154513888888888928e+01 6.187883146683134328e+00
3.166666666666666519e+00 2.199776785714285765e+01 6.160484948114685722e+00
3.166666666666666519e+00 2.245039682539682602e+01 6.115277920476728468e+00
3.166666666666666519e+00 2.290302579365079438e+01 6.023493955272442690e+00
3.166666666666666519e+00 2.335565476190476275e+01 5.946778999280923017e+00
3.166666666666666519e+00 2.380828373015873112e+01 5.879653412788002242e+00
3.166666666666666519e+00 2.426091269841269948e+01 5.850885304291182365e+00
3.166666666666666519e+00 2.471354166666666785e+01 5.660467824240640766e+00
3.166666666666666519e+00 2.516617063492063622e+01 5.720743861091023064e+00
3.166666666666666519e+00 2.561879960317460458e+01 5.437172505907824416e+00
3.166666666666666519e+00 2.607142857142857295e+01 5.520737011541541506e+00
3.333333333333333481e+00 1.520833333333333393e+01 6.320764409740149858e+00
3.333333333333333481e+00 1.566096230158730229e+01 6.279667111887420106e+00
3.333333333333333481e+00 1.611359126984126888e+01 6.276927292030677563e+00
3.333333333333333481e+00 1.656622023809523725e+01 6.276927292030677563e+00
3.333333333333333481e+00 1.701884920634920562e+01 6.276927292030450189e+00
3.333333333333333481e+00 1.747147817460317398e+01 6.271447652316965105e+00
3.333333333333333481e+00 1.792410714285714235e+01 6.072810712695627444e+00
3.333333333333333481e+00 1.837673611111111072e+01 5.976917017706114166e+00
3.333333333333333481e+00 1.882936507936507908e+01 5.975547107777629208e+00
3.333333333333333481e+00 1.928199404761904745e+01 6.144046028973662033e+00
3.333333333333333481e+00 1.973462301587301582e+01 6.149525668687374491e+00
3.333333333333333481e+00 2.018725198412698418e+01 6.123497380047297156e+00
3.333333333333333481e+00 2.063988095238095255e+01 6.098839001335704779e+00
3.333333333333333481e+00 2.109250992063492092e+01 6.020754135415472774e+00
3.333333333333333481e+00 2.154513888888888928e+01 5.942669269495581830e+00
3.333333333333333481e+00 2.199776785714285765e+01 5.875543683002888429e+00
3.333333333333333481e+00 2.245039682539682602e+01 5.808418096510081341e+00
3.333333333333333481e+00 2.290302579365079438e+01 5.638549265385790932e+00
3.333333333333333481e+00 2.335565476190476275e+01 5.690605842665718228e+00
3.333333333333333481e+00 2.380828373015873112e+01 5.370046919415131015e+00
3.333333333333333481e+00 2.426091269841269948e+01 5.493338812972979213e+00
3.333333333333333481e+00 2.471354166666666785e+01 5.298811603137096427e+00
3.333333333333333481e+00 2.516617063492063622e+01 5.465940614404644293e+00
3.333333333333333481e+00 2.561879960317460458e+01 5.465940614404644293e+00
3.333333333333333481e+00 2.607142857142857295e+01 5.205657728004439377e+00
3.500000000000000000e+00 1.520833333333333393e+01 6.227610534607492809e+00
3.500000000000000000e+00 1.566096230158730229e+01 6.161854858043170680e+00
3.500000000000000000e+00 1.611359126984126888e+01 6.096099181478848550e+00
3.500000000000000000e+00 1.656622023809523725e+01 5.974177197849371623e+00
3.500000000000000000e+00 1.701884920634920562e+01 5.922120620569103266e+00
3.500000000000000000e+00 1.747147817460317398e+01 5.905681701428079577e+00
3.500000000000000000e+00 1.792410714285714235e+01 5.885133052501714701e+00
3.500000000000000000e+00 1.837673611111111072e+01 5.985136477276682854e+00
3.500000000000000000e+00 1.882936507936507908e+01 5.975547107777629208e+00
3.500000000000000000e+00 1.928199404761904745e+01 5.959108188636605519e+00
3.500000000000000000e+00 1.973462301587301582e+01 5.941299359567210558e+00
3.500000000000000000e+00 2.018725198412698418e+01 5.919380800712360724e+00
3.500000000000000000e+00 2.063988095238095255e+01 5.878283502859744658e+00
3.500000000000000000e+00 2.109250992063492092e+01 5.798828727011255069e+00
3.500000000000000000e+00 2.154513888888888928e+01 5.707044761806969291e+00
3.500000000000000000e+00 2.199776785714285765e+01 5.644028905099503390e+00
3.500000000000000000e+00 2.245039682539682602e+01 5.471420254118243065e+00
3.500000000000000000e+00 2.290302579365079438e+01 5.605671427103516180e+00
3.500000000000000000e+00 2.335565476190476275e+01 5.561834309394043885e+00
3.500000000000000000e+00 2.380828373015873112e+01 5.397445117983579621e+00
3.500000000000000000e+00 2.426091269841269948e+01 5.185109079078074501e+00
3.500000000000000000e+00 2.471354166666666785e+01 5.183739169149589543e+00
3.500000000000000000e+00 2.516617063492063622e+01 5.187848898934930730e+00
3.500000000000000000e+00 2.561879960317460458e+01 5.016610157882041676e+00
3.500000000000000000e+00 2.607142857142857295e+01 5.041268536593634053e+00
3.666666666666666519e+00 1.520833333333333393e+01 6.013904585773389044e+00
3.666666666666666519e+00 1.566096230158730229e+01 5.959108188636491832e+00
3.666666666666666519e+00 1.611359126984126888e+01 5.934449809924899455e+00
3.666666666666666519e+00 1.656622023809523725e+01 5.930340080139785641e+00
3.666666666666666519e+00 1.701884920634920562e+01 5.953628548922893060e+00
3.666666666666666519e+00 1.747147817460317398e+01 5.912531251070163307e+00
3.666666666666666519e+00 1.792410714285714235e+01 5.872803863145918513e+00
3.666666666666666519e+00 1.837673611111111072e+01 5.834446385150158676e+00
3.666666666666666519e+00 1.882936507936507908e+01 5.796088907154285153e+00
3.666666666666666519e+00 1.928199404761904745e+01 5.756361519230154045e+00
3.666666666666666519e+00 1.973462301587301582e+01 5.737182780232160439e+00
3.666666666666666519e+00 2.018725198412698418e+01 5.724853590876364251e+00
3.666666666666666519e+00 2.063988095238095255e+01 5.705674851878484333e+00
3.666666666666666519e+00 2.109250992063492092e+01 5.683756293023748185e+00
3.666666666666666519e+00 2.154513888888888928e+01 5.619370526387911013e+00
3.666666666666666519e+00 2.199776785714285765e+01 5.501558272543547901e+00
3.666666666666666519e+00 2.245039682539682602e+01 5.390595568341268518e+00
3.666666666666666519e+00 2.290302579365079438e+01 5.304291242850808885e+00
3.666666666666666519e+00 2.335565476190476275e+01 5.290592143566527739e+00
3.666666666666666519e+00 2.380828373015873112e+01 5.271413404568647820e+00
3.666666666666666519e+00 2.426091269841269948e+01 5.089215384088447536e+00
3.666666666666666519e+00 2.471354166666666785e+01 5.027569437309466593e+00
3.666666666666666519e+00 2.516617063492063622e+01 4.863180245898774956e+00
3.666666666666666519e+00 2.561879960317460458e+01 4.874139525326199873e+00
3.666666666666666519e+00 2.607142857142857295e+01 4.882358984896654874e+00
3.833333333333333037e+00 1.520833333333333393e+01 6.019384225487215190e+00
3.833333333333333037e+00 1.566096230158730229e+01 5.982396657419712938e+00
3.833333333333333037e+00 1.611359126984126888e+01 5.954998458851264331e+00
3.833333333333333037e+00 1.656622023809523725e+01 5.931709990068270599e+00
3.833333333333333037e+00 1.701884920634920562e+01 5.916640980855504495e+00
3.833333333333333037e+00 1.747147817460317398e+01 5.897462241857624576e+00
3.833333333333333037e+00 1.792410714285714235e+01 5.867324223432319741e+00
3.833333333333333037e+00 1.837673611111111072e+01 5.841295934792128719e+00
3.833333333333333037e+00 1.882936507936507908e+01 5.815267646152278758e+00
3.833333333333333037e+00 1.928199404761904745e+01 5.790609267440572694e+00
3.833333333333333037e+00 1.973462301587301582e+01 5.767320798657465275e+00
3.833333333333333037e+00 2.018725198412698418e+01 5.744032329874244169e+00
3.833333333333333037e+00 2.063988095238095255e+01 5.545395390252906509e+00
3.833333333333333037e+00 2.109250992063492092e+01 5.534436110825708965e+00
3.833333333333333037e+00 2.154513888888888928e+01 5.523476831398284048e+00
3.833333333333333037e+00 2.199776785714285765e+01 5.515257371827829047e+00
3.833333333333333037e+00 2.245039682539682602e+01 5.509777732114116588e+00
3.833333333333333037e+00 2.290302579365079438e+01 5.397445117983465934e+00
3.833333333333333037e+00 2.335565476190476275e+01 5.249494845713797986e+00
3.833333333333333037e+00 2.380828373015873112e+01 5.227576286859175525e+00
3.833333333333333037e+00 2.426091269841269948e+01 5.281002774067587779e+00
3.833333333333333037e+00 2.471354166666666785e+01 5.387855748484525975e+00
3.833333333333333037e+00 2.516617063492063622e+01 5.390595568341495891e+00
3.833333333333333037e+00 2.561879960317460458e+01 5.348128360560281180e+00
3.833333333333333037e+00 2.607142857142857295e+01 5.304291242850922572e+00
4.000000000000000000e+00 1.520833333333333393e+01 5.912531251070163307e+00
4.000000000000000000e+00 1.566096230158730229e+01 5.874173773074517158e+00
4.000000000000000000e+00 1.611359126984126888e+01 5.839926024863871135e+00
4.000000000000000000e+00 1.656622023809523725e+01 5.797458817082770111e+00
4.000000000000000000e+00 1.701884920634920562e+01 5.757731429158525316e+00
4.000000000000000000e+00 1.747147817460317398e+01 5.719373951162651792e+00
4.000000000000000000e+00 1.792410714285714235e+01 5.682386383095263227e+00
4.000000000000000000e+00 1.837673611111111072e+01 5.528956471111996507e+00
4.000000000000000000e+00 1.882936507936507908e+01 5.501558272543434214e+00
4.000000000000000000e+00 1.928199404761904745e+01 5.471420254118356752e+00
4.000000000000000000e+00 1.973462301587301582e+01 5.446761875406764375e+00
4.000000000000000000e+00 2.018725198412698418e+01 5.422103496695171998e+00
4.000000000000000000e+00 2.063988095238095255e+01 5.176889619507619500e+00
4.000000000000000000e+00 2.109250992063492092e+01 5.122093222370608601e+00
4.000000000000000000e+00 2.154513888888888928e+01 5.093325113873675036e+00
4.000000000000000000e+00 2.199776785714285765e+01 5.107024213158069870e+00
4.000000000000000000e+00 2.245039682539682602e+01 5.157710880509739582e+00
4.000000000000000000e+00 2.290302579365079438e+01 5.171409979793793354e+00
4.000000000000000000e+00 2.335565476190476275e+01 5.170040069865422083e+00
4.000000000000000000e+00 2.380828373015873112e+01 5.167300250008565854e+00
4.000000000000000000e+00 2.426091269841269948e+01 5.153601150724284707e+00
4.000000000000000000e+00 2.471354166666666785e+01 5.135792321654889747e+00
4.000000000000000000e+00 2.516617063492063622e+01 5.112503852871554955e+00
4.000000000000000000e+00 2.561879960317460458e+01 5.090585294016818807e+00
4.000000000000000000e+00 2.607142857142857295e+01 5.067296825233825075e+00
4.166666666666666075e+00 1.520833333333333393e+01 5.813897736223907486e+00
4.166666666666666075e+00 1.566096230158730229e+01 5.768690708585950233e+00
4.166666666666666075e+00 1.611359126984126888e+01 5.726223500804849209e+00
4.166666666666666075e+00 1.656622023809523725e+01 5.685126202952233143e+00
4.166666666666666075e+00 1.701884920634920562e+01 5.509777732114116588e+00
4.166666666666666075e+00 1.747147817460317398e+01 5.476899893832069210e+00
4.166666666666666075e+00 1.792410714285714235e+01 5.446761875406537001e+00
4.166666666666666075e+00 1.837673611111111072e+01 5.416623856981459539e+00
4.166666666666666075e+00 1.882936507936507908e+01 5.389225658412897246e+00
4.166666666666666075e+00 1.928199404761904745e+01 5.124833042227464830e+00
4.166666666666666075e+00 1.973462301587301582e+01 5.097434843659016224e+00
4.166666666666666075e+00 2.018725198412698418e+01 5.096064933730644952e+00
4.166666666666666075e+00 2.063988095238095255e+01 5.109764033014812412e+00
4.166666666666666075e+00 2.109250992063492092e+01 5.104284393301099954e+00
4.166666666666666075e+00 2.154513888888888928e+01 5.098804753587387495e+00
4.166666666666666075e+00 2.199776785714285765e+01 5.093325113873788723e+00
4.166666666666666075e+00 2.245039682539682602e+01 5.074146374875908805e+00
4.166666666666666075e+00 2.290302579365079438e+01 5.050857906092687699e+00
4.166666666666666075e+00 2.335565476190476275e+01 5.023459707524352780e+00
4.166666666666666075e+00 2.380828373015873112e+01 4.997431418884161758e+00
4.166666666666666075e+00 2.426091269841269948e+01 4.967293400458856922e+00
4.166666666666666075e+00 2.471354166666666785e+01 4.937155382033665774e+00
4.166666666666666075e+00 2.516617063492063622e+01 4.905647453679989667e+00
4.166666666666666075e+00 2.561879960317460458e+01 4.875509435254571144e+00
4.166666666666666075e+00 2.607142857142857295e+01 4.842631596972523766e+00
4.333333333333333037e+00 1.520833333333333393e+01 5.708414671735340562e+00
4.333333333333333037e+00 1.566096230158730229e+01 5.665947463954239538e+00
4.333333333333333037e+00 1.611359126984126888e+01 5.468680434261386836e+00
4.333333333333333037e+00 1.656622023809523725e+01 5.435802595979339458e+00
4.333333333333333037e+00 1.701884920634920562e+01 5.397445117983352247e+00
4.333333333333333037e+00 1.747147817460317398e+01 5.367307099558274786e+00
4.333333333333333037e+00 1.792410714285714235e+01 5.126202952155949788e+00
4.333333333333333037e+00 1.837673611111111072e+01 5.120723312442237329e+00
4.333333333333333037e+00 1.882936507936507908e+01 5.116613582656896142e+00
4.333333333333333037e+00 1.928199404761904745e+01 5.109764033014812412e+00
4.333333333333333037e+00 1.973462301587301582e+01 5.104284393301099954e+00
4.333333333333333037e+00 2.018725198412698418e+01 5.096064933730644952e+00
4.333333333333333037e+00 2.063988095238095255e+01 5.089215384088561223e+00
4.333333333333333037e+00 2.109250992063492092e+01 5.057707455734657742e+00
4.333333333333333037e+00 2.154513888888888928e+01 5.022089797595867822e+00
4.333333333333333037e+00 2.199776785714285765e+01 4.983732319599994298e+00
4.333333333333333037e+00 2.245039682539682602e+01 4.942635021747264545e+00
4.333333333333333037e+00 2.290302579365079438e+01 4.900167813966277208e+00
4.333333333333333037e+00 2.335565476190476275e+01 4.854960786328319955e+00
4.333333333333333037e+00 2.380828373015873112e+01 4.824822767903015119e+00
4.333333333333333037e+00 2.426091269841269948e+01 4.823452857974643848e+00
4.333333333333333037e+00 2.471354166666666785e+01 4.663173396349066024e+00
4.333333333333333037e+00 2.516617063492063622e+01 4.635775197780731105e+00
4.333333333333333037e+00 2.561879960317460458e+01 4.589198260214288894e+00
4.333333333333333037e+00 2.607142857142857295e+01 4.531662043220649139e+00
4.500000000000000000e+00 1.520833333333333393e+01 5.444022055549794459e+00
4.500000000000000000e+00 1.566096230158730229e+01 5.402924757697292080e+00
4.500000000000000000e+00 1.611359126984126888e+01 5.367307099558274786e+00
4.500000000000000000e+00 1.656622023809523725e+01 5.331689441419257491e+00
4.500000000000000000e+00 1.701884920634920562e+01 5.096064933730531266e+00
4.500000000000000000e+00 1.747147817460317398e+01 5.093325113873675036e+00
4.500000000000000000e+00 1.792410714285714235e+01 5.087845474159962578e+00
4.500000000000000000e+00 1.837673611111111072e+01 5.082365834446363806e+00
4.500000000000000000e+00 1.882936507936507908e+01 5.076886194732651347e+00
4.500000000000000000e+00 1.928199404761904745e+01 5.070036645090567617e+00
4.500000000000000000e+00 1.973462301587301582e+01 5.034418986951550323e+00
4.500000000000000000e+00 2.018725198412698418e+01 4.986472139456850527e+00
4.500000000000000000e+00 2.063988095238095255e+01 4.934415562176809544e+00
4.500000000000000000e+00 2.109250992063492092e+01 4.879619165039798645e+00
4.500000000000000000e+00 2.154513888888888928e+01 4.880989074968283603e+00
4.500000000000000000e+00 2.199776785714285765e+01 4.885098804753624790e+00
4.500000000000000000e+00 2.245039682539682602e+01 4.878249255111427374e+00
4.500000000000000000e+00 2.290302579365079438e+01 4.748107811911495446e+00
4.500000000000000000e+00 2.335565476190476275e+01 4.671392855919748399e+00
4.500000000000000000e+00 2.380828373015873112e+01 4.586458440357546351e+00
4.500000000000000000e+00 2.426091269841269948e+01 4.507003664509056762e+00
4.500000000000000000e+00 2.471354166666666785e+01 4.441247987944734632e+00
4.500000000000000000e+00 2.516617063492063622e+01 4.394671050378292421e+00
4.500000000000000000e+00 2.561879960317460458e+01 4.359053392239502500e+00
4.500000000000000000e+00 2.607142857142857295e+01 4.334395013527682750e+00
4.666666666666666075e+00 1.520833333333333393e+01 5.350868180417137410e+00
4.666666666666666075e+00 1.566096230158730229e+01 5.309770882564635031e+00
4.666666666666666075e+00 1.611359126984126888e+01 5.080995924517992535e+00
4.666666666666666075e+00 1.656622023809523725e+01 5.072776464947423847e+00
4.666666666666666075e+00 1.701884920634920562e+01 5.059077365663256387e+00
4.666666666666666075e+00 1.747147817460317398e+01 5.041268536593747740e+00
4.666666666666666075e+00 1.792410714285714235e+01 5.030309257166322823e+00
4.666666666666666075e+00 1.837673611111111072e+01 5.016610157882155363e+00
4.666666666666666075e+00 1.882936507936507908e+01 4.964553580602114380e+00
4.666666666666666075e+00 1.928199404761904745e+01 4.902907633823019751e+00
4.666666666666666075e+00 1.973462301587301582e+01 4.889208534538852291e+00
4.666666666666666075e+00 2.018725198412698418e+01 4.908387273536732209e+00
4.666666666666666075e+00 2.063988095238095255e+01 4.909757183465217167e+00
4.666666666666666075e+00 2.109250992063492092e+01 4.890578444467337249e+00
4.666666666666666075e+00 2.154513888888888928e+01 4.764546731052405448e+00
4.666666666666666075e+00 2.199776785714285765e+01 4.649474297065125938e+00
4.666666666666666075e+00 2.245039682539682602e+01 4.548100962361786515e+00
4.666666666666666075e+00 2.290302579365079438e+01 4.468646186513296925e+00
4.666666666666666075e+00 2.335565476190476275e+01 4.416589609233142255e+00
4.666666666666666075e+00 2.380828373015873112e+01 4.380971951094124961e+00
4.666666666666666075e+00 2.426091269841269948e+01 4.356313572382532584e+00
4.666666666666666075e+00 2.471354166666666785e+01 4.342614473098365124e+00
4.666666666666666075e+00 2.516617063492063622e+01 4.331655193670940207e+00
4.666666666666666075e+00 2.561879960317460458e+01 4.320695914243515290e+00
4.666666666666666075e+00 2.607142857142857295e+01 4.315216274530030205e+00
4.833333333333333037e+00 1.520833333333333393e+01 5.090585294016818807e+00
4.833333333333333037e+00 1.566096230158730229e+01 5.083735744374735077e+00
4.833333333333333037e+00 1.611359126984126888e+01 5.072776464947537534e+00
4.833333333333333037e+00 1.656622023809523725e+01 5.054967635877915200e+00
4.833333333333333037e+00 1.701884920634920562e+01 5.026199527381095322e+00
4.833333333333333037e+00 1.747147817460317398e+01 4.970033220315826838e+00
4.833333333333333037e+00 1.792410714285714235e+01 4.904277543751504709e+00
4.833333333333333037e+00 1.837673611111111072e+01 4.885098804753624790e+00
4.833333333333333037e+00 1.882936507936507908e+01 4.915236823178815939e+00
4.833333333333333037e+00 1.928199404761904745e+01 4.926196102606240856e+00
4.833333333333333037e+00 1.973462301587301582e+01 4.909757183465217167e+00
4.833333333333333037e+00 2.018725198412698418e+01 4.827562587759757662e+00
4.833333333333333037e+00 2.063988095238095255e+01 4.679612315490430774e+00
4.833333333333333037e+00 2.109250992063492092e+01 4.559060241789211432e+00
4.833333333333333037e+00 2.154513888888888928e+01 4.471386006370039468e+00
4.833333333333333037e+00 2.199776785714285765e+01 4.416589609233142255e+00
4.833333333333333037e+00 2.245039682539682602e+01 4.383711770951094877e+00
4.833333333333333037e+00 2.290302579365079438e+01 4.361793212096245043e+00
4.833333333333333037e+00 2.335565476190476275e+01 4.194664200828810863e+00
4.833333333333333037e+00 2.380828373015873112e+01 4.337134833384652666e+00
4.833333333333333037e+00 2.426091269841269948e+01 4.328915373814197665e+00
4.833333333333333037e+00 2.471354166666666785e+01 4.323435734100485206e+00
4.833333333333333037e+00 2.516617063492063622e+01 4.317956094386772747e+00
4.833333333333333037e+00 2.561879960317460458e+01 4.312476454673060289e+00
4.833333333333333037e+00 2.607142857142857295e+01 4.304256995102605288e+00
5.000000000000000000e+00 1.520833333333333393e+01 5.089215384088561223e+00
5.000000000000000000e+00 1.566096230158730229e+01 5.074146374875908805e+00
5.000000000000000000e+00 1.611359126984126888e+01 5.053597725949430242e+00
5.000000000000000000e+00 1.656622023809523725e+01 5.009760608239957946e+00
5.000000000000000000e+00 1.701884920634920562e+01 4.880989074968283603e+00
5.000000000000000000e+00 1.747147817460317398e+01 4.904277543751504709e+00
5.000000000000000000e+00 1.792410714285714235e+01 4.917976643035672168e+00
5.000000000000000000e+00 1.837673611111111072e+01 4.908387273536732209e+00
5.000000000000000000e+00 1.882936507936507908e+01 4.896058084180936021e+00
5.000000000000000000e+00 1.928199404761904745e+01 4.783725470050285367e+00
5.000000000000000000e+00 1.973462301587301582e+01 4.619336278639593729e+00
5.000000000000000000e+00 2.018725198412698418e+01 4.504263844652314219e+00
5.000000000000000000e+00 2.063988095238095255e+01 4.435768348231022173e+00
5.000000000000000000e+00 2.109250992063492092e+01 4.394671050378519794e+00
5.000000000000000000e+00 2.154513888888888928e+01 4.370012671666700044e+00
5.000000000000000000e+00 2.199776785714285765e+01 4.353573752525790042e+00
5.000000000000000000e+00 2.245039682539682602e+01 4.345354292955335040e+00
5.000000000000000000e+00 2.290302579365079438e+01 4.339874653241622582e+00
5.000000000000000000e+00 2.335565476190476275e+01 4.334395013527910123e+00
5.000000000000000000e+00 2.380828373015873112e+01 4.328915373814197665e+00
5.000000000000000000e+00 2.426091269841269948e+01 4.320695914243515290e+00
5.000000000000000000e+00 2.471354166666666785e+01 4.116579334908692545e+00
5.000000000000000000e+00 2.516617063492063622e+01 4.064522757628651561e+00
5.000000000000000000e+00 2.561879960317460458e+01 3.882324737148564964e+00
5.000000000000000000e+00 2.607142857142857295e+01 3.931641494571522344e+00
5.166666666666666075e+00 1.520833333333333393e+01 5.079626014589507577e+00
5.166666666666666075e+00 1.566096230158730229e+01 5.064557005376855159e+00
5.166666666666666075e+00 1.611359126984126888e+01 4.972773040172569381e+00
5.166666666666666075e+00 1.656622023809523725e+01 4.908387273536845896e+00
5.166666666666666075e+00 1.701884920634920562e+01 4.897427994109420979e+00
5.166666666666666075e+00 1.747147817460317398e+01 4.886468714681996062e+00
5.166666666666666075e+00 1.792410714285714235e+01 4.874139525326313560e+00
5.166666666666666075e+00 1.837673611111111072e+01 4.753587451624980531e+00
5.166666666666666075e+00 1.882936507936507908e+01 4.578238980786863976e+00
5.166666666666666075e+00 1.928199404761904745e+01 4.474125826226782010e+00
5.166666666666666075e+00 1.973462301587301582e+01 4.416589609233142255e+00
5.166666666666666075e+00 2.018725198412698418e+01 4.383711770950867503e+00
5.166666666666666075e+00 2.063988095238095255e+01 4.364533031953214959e+00
5.166666666666666075e+00 2.109250992063492092e+01 4.353573752525790042e+00
5.166666666666666075e+00 2.154513888888888928e+01 4.348094112812077583e+00
5.166666666666666075e+00 2.199776785714285765e+01 4.345354292955335040e+00
5.166666666666666075e+00 2.245039682539682602e+01 4.342614473098365124e+00
5.166666666666666075e+00 2.290302579365079438e+01 4.334395013527910123e+00
5.166666666666666075e+00 2.335565476190476275e+01 4.119319154765548774e+00
5.166666666666666075e+00 2.380828373015873112e+01 4.074112127127705207e+00
5.166666666666666075e+00 2.426091269841269948e+01 4.128908524264488733e+00
5.166666666666666075e+00 2.471354166666666785e+01 3.983698071851904388e+00
5.166666666666666075e+00 2.516617063492063622e+01 3.854926538580002671e+00
5.166666666666666075e+00 2.561879960317460458e+01 3.850816808794775170e+00
5.166666666666666075e+00 2.607142857142857295e+01 3.882324737148564964e+00
5.333333333333333037e+00 1.520833333333333393e+01 4.987842049385221799e+00
5.333333333333333037e+00 1.566096230158730229e+01 4.802904209048165285e+00
5.333333333333333037e+00 1.611359126984126888e+01 4.900167813966277208e+00
5.333333333333333037e+00 1.656622023809523725e+01 4.876879345183056103e+00
5.333333333333333037e+00 1.701884920634920562e+01 4.861810335970517372e+00
5.333333333333333037e+00 1.747147817460317398e+01 4.848111236686236225e+00
5.333333333333333037e+00 1.792410714285714235e+01 4.561800061645953974e+00
5.333333333333333037e+00 1.837673611111111072e+01 4.463166546799584466e+00
5.333333333333333037e+00 1.882936507936507908e+01 4.408370149662687254e+00
5.333333333333333037e+00 1.928199404761904745e+01 4.383711770951094877e+00
5.333333333333333037e+00 1.973462301587301582e+01 4.370012671666927417e+00
5.333333333333333037e+00 2.018725198412698418e+01 4.364533031953214959e+00
5.333333333333333037e+00 2.063988095238095255e+01 4.361793212096245043e+00
5.333333333333333037e+00 2.109250992063492092e+01 4.359053392239502500e+00
5.333333333333333037e+00 2.154513888888888928e+01 4.350833932668820125e+00
5.333333333333333037e+00 2.199776785714285765e+01 4.339874653241622582e+00
5.333333333333333037e+00 2.245039682539682602e+01 4.090551046268728896e+00
5.333333333333333037e+00 2.290302579365079438e+01 4.172745641974074715e+00
5.333333333333333037e+00 2.335565476190476275e+01 4.167266002260248570e+00
5.333333333333333037e+00 2.380828373015873112e+01 3.978218432138191929e+00
5.333333333333333037e+00 2.426091269841269948e+01 3.896023836432732423e+00
5.333333333333333037e+00 2.471354166666666785e+01 3.906983115860157341e+00
5.333333333333333037e+00 2.516617063492063622e+01 3.931641494571749718e+00
5.333333333333333037e+00 2.561879960317460458e+01 3.861776088222086400e+00
5.333333333333333037e+00 2.607142857142857295e+01 3.909722935716899883e+00
5.500000000000000000e+00 1.520833333333333393e+01 4.942635021747378232e+00
5.500000000000000000e+00 1.566096230158730229e+01 4.897427994109307292e+00
5.500000000000000000e+00 1.611359126984126888e+01 4.864550155827259914e+00
5.500000000000000000e+00 1.656622023809523725e+01 4.848111236686236225e+00
5.500000000000000000e+00 1.701884920634920562e+01 4.564539881502923890e+00
5.500000000000000000e+00 1.747147817460317398e+01 4.460426726942841924e+00
5.500000000000000000e+00 1.792410714285714235e+01 4.416589609233142255e+00
5.500000000000000000e+00 1.837673611111111072e+01 4.394671050378519794e+00
5.500000000000000000e+00 1.882936507936507908e+01 4.383711770950867503e+00
5.500000000000000000e+00 1.928199404761904745e+01 4.383711770951094877e+00
5.500000000000000000e+00 1.973462301587301582e+01 4.380971951094124961e+00
5.500000000000000000e+00 2.018725198412698418e+01 4.375492311380639876e+00
5.500000000000000000e+00 2.063988095238095255e+01 4.228911949039343199e+00
5.500000000000000000e+00 2.109250992063492092e+01 4.350833932669047499e+00
5.500000000000000000e+00 2.154513888888888928e+01 4.190554471043583362e+00
5.500000000000000000e+00 2.199776785714285765e+01 4.219322579540403240e+00
5.500000000000000000e+00 2.245039682539682602e+01 4.035754649131831684e+00
5.500000000000000000e+00 2.290302579365079438e+01 4.352203842597418770e+00
5.500000000000000000e+00 2.335565476190476275e+01 3.961779512997054553e+00
5.500000000000000000e+00 2.380828373015873112e+01 3.959039693140312011e+00
5.500000000000000000e+00 2.426091269841269948e+01 3.989177711565389473e+00
5.500000000000000000e+00 2.471354166666666785e+01 3.943970683927545906e+00
5.500000000000000000e+00 2.516617063492063622e+01 3.868625637864397504e+00
5.500000000000000000e+00 2.561879960317460458e+01 3.885064557005534880e+00
5.500000000000000000e+00 2.607142857142857295e+01 8.219459570455001085e-03
5.666666666666666075e+00 1.520833333333333393e+01 5.020719887667496550e+00
5.666666666666666075e+00 1.566096230158730229e+01 4.893318264324193478e+00
5.666666666666666075e+00 1.611359126984126888e+01 4.589198260214288894e+00
5.666666666666666075e+00 1.656622023809523725e+01 4.474125826226782010e+00
5.666666666666666075e+00 1.701884920634920562e+01 4.427548888660567172e+00
5.666666666666666075e+00 1.747147817460317398e+01 4.408370149662687254e+00
5.666666666666666075e+00 1.792410714285714235e+01 4.402890509948974795e+00
5.666666666666666075e+00 1.837673611111111072e+01 4.402890509948974795e+00
5.666666666666666075e+00 1.882936507936507908e+01 4.405630329805717338e+00
5.666666666666666075e+00 1.928199404761904745e+01 4.397410870235262337e+00
5.666666666666666075e+00 1.973462301587301582e+01 4.380971951094352335e+00
5.666666666666666075e+00 2.018725198412698418e+01 4.361793212096245043e+00
5.666666666666666075e+00 2.063988095238095255e+01 4.342614473098365124e+00
5.666666666666666075e+00 2.109250992063492092e+01 4.208363300112978322e+00
5.666666666666666075e+00 2.154513888888888928e+01 4.128908524264488733e+00
5.666666666666666075e+00 2.199776785714285765e+01 4.146717353333997380e+00
5.666666666666666075e+00 2.245039682539682602e+01 4.153566902976081110e+00
5.666666666666666075e+00 2.290302579365079438e+01 3.642590499674724924e+00
5.666666666666666075e+00 2.335565476190476275e+01 3.975478612281222013e+00
5.666666666666666075e+00 2.380828373015873112e+01 3.935751224356977218e+00
5.666666666666666075e+00 2.426091269841269948e+01 3.879584917291708734e+00
5.666666666666666075e+00 2.471354166666666785e+01 3.490530497619829475e+00
5.666666666666666075e+00 2.516617063492063622e+01 3.479571218192518245e+00
5.666666666666666075e+00 2.561879960317460458e+01 3.432994280625962347e+00
5.666666666666666075e+00 2.607142857142857295e+01 3.441213740196644721e+00
5.833333333333333037e+00 1.520833333333333393e+01 4.652214116921868481e+00
5.833333333333333037e+00 1.566096230158730229e+01 4.496044385081631845e+00
5.833333333333333037e+00 1.611359126984126888e+01 4.441247987944734632e+00
5.833333333333333037e+00 1.656622023809523725e+01 4.427548888660567172e+00
5.833333333333333037e+00 1.701884920634920562e+01 4.424809068803824630e+00
5.833333333333333037e+00 1.747147817460317398e+01 4.430288708517537088e+00
5.833333333333333037e+00 1.792410714285714235e+01 4.427548888660567172e+00
5.833333333333333037e+00 1.837673611111111072e+01 4.419329429089884798e+00
5.833333333333333037e+00 1.882936507936507908e+01 4.400150690092232253e+00
5.833333333333333037e+00 1.928199404761904745e+01 4.378232131237382418e+00
5.833333333333333037e+00 1.973462301587301582e+01 4.330285283742568936e+00
5.833333333333333037e+00 2.018725198412698418e+01 4.356313572382532584e+00
5.833333333333333037e+00 2.063988095238095255e+01 4.252200417822677991e+00
5.833333333333333037e+00 2.109250992063492092e+01 4.043974108702286685e+00
5.833333333333333037e+00 2.154513888888888928e+01 3.974108702352850742e+00
5.833333333333333037e+00 2.199776785714285765e+01 4.104250145552896356e+00
5.833333333333333037e+00 2.245039682539682602e+01 3.517928696188164395e+00
5.833333333333333037e+00 2.290302579365079438e+01 3.554916264255666647e+00
5.833333333333333037e+00 2.335565476190476275e+01 3.506969416760853164e+00
5.833333333333333037e+00 2.380828373015873112e+01 3.497380047261913205e+00
5.833333333333333037e+00 2.426091269841269948e+01 3.449433199767099723e+00
5.833333333333333037e+00 2.471354166666666785e+01 8.219459570455001085e-03
5.833333333333333037e+00 2.516617063492063622e+01 3.545326894756726688e+00
5.833333333333333037e+00 2.561879960317460458e+01 3.627521490461958820e+00
5.833333333333333037e+00 2.607142857142857295e+01 3.546696804685211646e+00
6.000000000000000000e+00 1.520833333333333393e+01 4.463166546799584466e+00
6.000000000000000000e+00 1.566096230158730229e+01 4.449467447515189633e+00
6.000000000000000000e+00 1.611359126984126888e+01 4.449467447515417007e+00
6.000000000000000000e+00 1.656622023809523725e+01 4.457686907085872008e+00
6.000000000000000000e+00 1.701884920634920562e+01 4.457686907085872008e+00
6.000000000000000000e+00 1.747147817460317398e+01 4.443987807801704548e+00
6.000000000000000000e+00 1.792410714285714235e+01 4.424809068803824630e+00
6.000000000000000000e+00 1.837673611111111072e+01 4.400150690092004879e+00
6.000000000000000000e+00 1.882936507936507908e+01 4.407000239734202296e+00
6.000000000000000000e+00 1.928199404761904745e+01 4.011096270420239307e+00
6.000000000000000000e+00 1.973462301587301582e+01 4.093290866125471439e+00
6.000000000000000000e+00 2.018725198412698418e+01 4.185074831329757217e+00
6.000000000000000000e+00 2.063988095238095255e+01 3.745333744306435619e+00
6.000000000000000000e+00 2.109250992063492092e+01 3.969998972567623241e+00
6.000000000000000000e+00 2.154513888888888928e+01 3.537107435186271687e+00
6.000000000000000000e+00 2.199776785714285765e+01 3.498749957190511850e+00
6.000000000000000000e+00 2.245039682539682602e+01 3.500119867118769434e+00
6.000000000000000000e+00 2.290302579365079438e+01 3.468611938765207015e+00
6.000000000000000000e+00 2.335565476190476275e+01 3.567245453611349149e+00
6.000000000000000000e+00 2.380828373015873112e+01 3.432994280625962347e+00
6.000000000000000000e+00 2.426091269841269948e+01 3.442583650125129680e+00
6.000000000000000000e+00 2.471354166666666785e+01 8.219459570455001085e-03
6.000000000000000000e+00 2.516617063492063622e+01 3.574095003253546565e+00
6.000000000000000000e+00 2.561879960317460458e+01 8.219459570455001085e-03
6.000000000000000000e+00 2.607142857142857295e+01 3.572725093325288981e+00
6.166666666666666075e+00 1.520833333333333393e+01 4.474125826227009384e+00
6.166666666666666075e+00 1.566096230158730229e+01 4.485085105654434301e+00
6.166666666666666075e+00 1.611359126984126888e+01 4.487824925511176843e+00
6.166666666666666075e+00 1.656622023809523725e+01 4.476865646083751926e+00
6.166666666666666075e+00 1.701884920634920562e+01 4.457686907085872008e+00
6.166666666666666075e+00 1.747147817460317398e+01 4.454947087229129465e+00
6.166666666666666075e+00 1.792410714285714235e+01 4.422069248946854714e+00
6.166666666666666075e+00 1.837673611111111072e+01 4.049453748416226517e+00
6.166666666666666075e+00 1.882936507936507908e+01 4.123428884550776274e+00
6.166666666666666075e+00 1.928199404761904745e+01 3.841227439295835211e+00
6.166666666666666075e+00 1.973462301587301582e+01 3.646700229459838738e+00
6.166666666666666075e+00 2.018725198412698418e+01 3.537107435186044313e+00
6.166666666666666075e+00 2.063988095238095255e+01 3.611082571320935131e+00
6.166666666666666075e+00 2.109250992063492092e+01 3.583684372752486524e+00
6.166666666666666075e+00 2.154513888888888928e+01 3.609712661392450173e+00
6.166666666666666075e+00 2.199776785714285765e+01 3.539847255042900542e+00
6.166666666666666075e+00 2.245039682539682602e+01 3.469981848693350912e+00
6.166666666666666075e+00 2.290302579365079438e+01 3.696016986883023492e+00
6.166666666666666075e+00 2.335565476190476275e+01 3.490530497619829475e+00
6.166666666666666075e+00 2.380828373015873112e+01 3.682317887599083406e+00
6.166666666666666075e+00 2.426091269841269948e+01 3.539847255043014229e+00
6.166666666666666075e+00 2.471354166666666785e+01 3.545326894756726688e+00
6.166666666666666075e+00 2.516617063492063622e+01 3.564505633754606606e+00
6.166666666666666075e+00 2.561879960317460458e+01 3.350799684920843902e+00
6.166666666666666075e+00 2.607142857142857295e+01 3.312442206924856691e+00
6.333333333333333037e+00 1.520833333333333393e+01 4.539881502791104140e+00
6.333333333333333037e+00 1.566096230158730229e+01 4.515223124079739137e+00
6.333333333333333037e+00 1.611359126984126888e+01 4.498784204938601761e+00
6.333333333333333037e+00 1.656622023809523725e+01 4.272749066748815494e+00
6.333333333333333037e+00 1.701884920634920562e+01 4.482345285797464385e+00
6.333333333333333037e+00 1.747147817460317398e+01 4.112469605123351357e+00
6.333333333333333037e+00 1.792410714285714235e+01 3.983698071851677014e+00
6.333333333333333037e+00 1.837673611111111072e+01 3.648070139388323696e+00
6.333333333333333037e+00 1.882936507936507908e+01 3.638480769889383737e+00
6.333333333333333037e+00 1.928199404761904745e+01 3.534367615329301771e+00
6.333333333333333037e+00 1.973462301587301582e+01 3.528887975615589312e+00
6.333333333333333037e+00 2.018725198412698418e+01 3.638480769889383737e+00
6.333333333333333037e+00 2.063988095238095255e+01 3.706976266310675783e+00
6.333333333333333037e+00 2.109250992063492092e+01 3.808349601013787833e+00
6.333333333333333037e+00 2.154513888888888928e+01 3.463132299051267182e+00
6.333333333333333037e+00 2.199776785714285765e+01 8.219459570455001085e-03
6.333333333333333037e+00 2.245039682539682602e+01 3.564505633754492919e+00
6.333333333333333037e+00 2.290302579365079438e+01 3.572725093325061607e+00
6.333333333333333037e+00 2.335565476190476275e+01 8.219459570455001085e-03
6.333333333333333037e+00 2.380828373015873112e+01 3.545326894756499314e+00
6.333333333333333037e+00 2.426091269841269948e+01 3.452173019624069639e+00
6.333333333333333037e+00 2.471354166666666785e+01 3.531627795472559228e+00
6.333333333333333037e+00 2.516617063492063622e+01 3.179560943867954848e+00
6.333333333333333037e+00 2.561879960317460458e+01 3.345320045207017756e+00
6.333333333333333037e+00 2.607142857142857295e+01 3.389157162916490051e+00
6.500000000000000000e+00 1.520833333333333393e+01 4.586458440357546351e+00
6.500000000000000000e+00 1.566096230158730229e+01 4.504263844652086846e+00
6.500000000000000000e+00 1.611359126984126888e+01 4.257680057536276763e+00
6.500000000000000000e+00 1.656622023809523725e+01 4.196034110757182134e+00
6.500000000000000000e+00 1.701884920634920562e+01 3.893284016575989881e+00
6.500000000000000000e+00 1.747147817460317398e+01 3.772731942874770539e+00
6.500000000000000000e+00 1.792410714285714235e+01 3.569985273468319065e+00
6.500000000000000000e+00 1.837673611111111072e+01 3.586424192609229067e+00
6.500000000000000000e+00 1.882936507936507908e+01 3.613822391177791360e+00
6.500000000000000000e+00 1.928199404761904745e+01 3.548066714613469230e+00
6.500000000000000000e+00 1.973462301587301582e+01 3.580944552895630295e+00
6.500000000000000000e+00 2.018725198412698418e+01 3.802869961300075374e+00
6.500000000000000000e+00 2.063988095238095255e+01 3.800130141443332832e+00
6.500000000000000000e+00 2.109250992063492092e+01 3.800130141443105458e+00
6.500000000000000000e+00 2.154513888888888928e+01 3.628891400390443778e+00
6.500000000000000000e+00 2.199776785714285765e+01 3.591903832323055212e+00
6.500000000000000000e+00 2.245039682539682602e+01 8.219459570455001085e-03
6.500000000000000000e+00 2.290302579365079438e+01 8.219459570455001085e-03
6.500000000000000000e+00 2.335565476190476275e+01 3.354909414705957715e+00
6.500000000000000000e+00 2.380828373015873112e+01 3.332990855851221568e+00
6.500000000000000000e+00 2.426091269841269948e+01 3.378197883489178821e+00
6.500000000000000000e+00 2.471354166666666785e+01 3.148053015514278741e+00
6.500000000000000000e+00 2.516617063492063622e+01 3.131614096373141365e+00
6.500000000000000000e+00 2.561879960317460458e+01 3.194629953080607265e+00
6.500000000000000000e+00 2.607142857142857295e+01 3.079557519092986695e+00
6.666666666666666075e+00 1.520833333333333393e+01 4.309736634816204059e+00
6.666666666666666075e+00 1.566096230158730229e+01 4.252200417822450618e+00
6.666666666666666075e+00 1.611359126984126888e+01 4.067262577485507791e+00
6.666666666666666075e+00 1.656622023809523725e+01 3.819308880440985376e+00
6.666666666666666075e+00 1.701884920634920562e+01 3.633001130175557591e+00
6.666666666666666075e+00 1.747147817460317398e+01 3.569985273468205378e+00
6.666666666666666075e+00 1.792410714285714235e+01 3.605602931607222672e+00
6.666666666666666075e+00 1.837673611111111072e+01 3.587794102537714025e+00
6.666666666666666075e+00 1.882936507936507908e+01 3.719305455666358284e+00
6.666666666666666075e+00 1.928199404761904745e+01 3.622041850748246361e+00
6.666666666666666075e+00 1.973462301587301582e+01 3.720675365594843242e+00
6.666666666666666075e+00 2.018725198412698418e+01 3.737114284735753245e+00
6.666666666666666075e+00 2.063988095238095255e+01 8.219459570455001085e-03
6.666666666666666075e+00 2.109250992063492092e+01 8.219459570455001085e-03
6.666666666666666075e+00 2.154513888888888928e+01 3.596013562108169026e+00
6.666666666666666075e+00 2.199776785714285765e+01 3.383677523202777593e+00
6.666666666666666075e+00 2.245039682539682602e+01 3.369978423918610133e+00
6.666666666666666075e+00 2.290302579365079438e+01 8.219459570455001085e-03
6.666666666666666075e+00 2.335565476190476275e+01 3.319291756567054108e+00
6.666666666666666075e+00 2.380828373015873112e+01 3.265865269358528167e+00
6.666666666666666075e+00 2.426091269841269948e+01 3.224767971505798414e+00
6.666666666666666075e+00 2.471354166666666785e+01 8.219459570455001085e-03
6.666666666666666075e+00 2.516617063492063622e+01 3.087776978663669070e+00
6.666666666666666075e+00 2.561879960317460458e+01 8.219459570455001085e-03
6.666666666666666075e+00 2.607142857142857295e+01 3.057638960238364234e+00
6.833333333333333037e+00 1.520833333333333393e+01 4.148087263262368651e+00
6.833333333333333037e+00 1.566096230158730229e+01 3.805609781156817917e+00
6.833333333333333037e+00 1.611359126984126888e+01 3.665878968457946030e+00
6.833333333333333037e+00 1.656622023809523725e+01 3.613822391177791360e+00
6.833333333333333037e+00 1.701884920634920562e+01 3.627521490462072506e+00
6.833333333333333037e+00 1.747147817460317398e+01 3.624781670605216277e+00
6.833333333333333037e+00 1.792410714285714235e+01 3.800130141443219145e+00
6.833333333333333037e+00 1.837673611111111072e+01 3.764512483304315538e+00
6.833333333333333037e+00 1.882936507936507908e+01 3.683687797527227303e+00
6.833333333333333037e+00 1.928199404761904745e+01 3.650809959245179925e+00
6.833333333333333037e+00 1.973462301587301582e+01 3.657659508887263655e+00
6.833333333333333037e+00 2.018725198412698418e+01 3.649440049316808654e+00
6.833333333333333037e+00 2.063988095238095255e+01 3.622041850748246361e+00
6.833333333333333037e+00 2.109250992063492092e+01 3.583684372752486524e+00
6.833333333333333037e+00 2.154513888888888928e+01 3.431624370697591075e+00
6.833333333333333037e+00 2.199776785714285765e+01 3.422035001198764803e+00
6.833333333333333037e+00 2.245039682539682602e+01 3.330251035994365338e+00
6.833333333333333037e+00 2.290302579365079438e+01 3.197369772937236121e+00
6.833333333333333037e+00 2.335565476190476275e+01 8.219459570455001085e-03
6.833333333333333037e+00 2.380828373015873112e+01 8.219459570455001085e-03
6.833333333333333037e+00 2.426091269841269948e+01 8.219459570455001085e-03
6.833333333333333037e+00 2.471354166666666785e+01 8.219459570455001085e-03
6.833333333333333037e+00 2.516617063492063622e+01 3.028870851741544357e+00
6.833333333333333037e+00 2.561879960317460458e+01 2.989143463817072188e+00
6.833333333333333037e+00 2.607142857142857295e+01 3.022021302099346940e+00
7.000000000000000000e+00 1.520833333333333393e+01 3.764512483304201851e+00
7.000000000000000000e+00 1.566096230158730229e+01 3.672728518100029760e+00
7.000000000000000000e+00 1.611359126984126888e+01 3.633001130175671278e+00
7.000000000000000000e+00 1.656622023809523725e+01 3.639850679817868695e+00
7.000000000000000000e+00 1.701884920634920562e+01 3.663139148600976114e+00
7.000000000000000000e+00 1.747147817460317398e+01 3.796020411657877958e+00
7.000000000000000000e+00 1.792410714285714235e+01 3.728894825165070870e+00
7.000000000000000000e+00 1.837673611111111072e+01 3.663139148600976114e+00
7.000000000000000000e+00 1.882936507936507908e+01 3.676838247885143574e+00
7.000000000000000000e+00 1.928199404761904745e+01 3.685057707455825948e+00
7.000000000000000000e+00 1.973462301587301582e+01 3.643960409603096195e+00
7.000000000000000000e+00 2.018725198412698418e+01 3.541217164971499187e+00
7.000000000000000000e+00 2.063988095238095255e+01 3.568615363539720420e+00
7.000000000000000000e+00 2.109250992063492092e+01 8.219459570455001085e-03
7.000000000000000000e+00 2.154513888888888928e+01 3.309702387068000462e+00
7.000000000000000000e+00 2.199776785714285765e+01 3.241206890646935790e+00
7.000000000000000000e+00 2.245039682539682602e+01 3.405596082057627427e+00
7.000000000000000000e+00 2.290302579365079438e+01 3.268605089215270709e+00
7.000000000000000000e+00 2.335565476190476275e+01 8.219459570455001085e-03
7.000000000000000000e+00 2.380828373015873112e+01 8.219459570455001085e-03
7.000000000000000000e+00 2.426091269841269948e+01 3.193260043152235994e+00
7.000000000000000000e+00 2.471354166666666785e+01 3.002842563101467022e+00
7.000000000000000000e+00 2.516617063492063622e+01 2.949416075893054767e+00
7.000000000000000000e+00 2.561879960317460458e+01 3.016541662385861855e+00
7.000000000000000000e+00 2.607142857142857295e+01 8.219459570455001085e-03
