# Supplementary material for: Emergence of oscillations in a simple epidemic model with demographic data
Source: R Soc Open Sci. 2020 Jan 29;7(1):191187. doi: 10.1098/rsos.191187 (PMC7029885; doi:10.1098/rsos.191187)
Supplement: Japan_Hida_population.dat [file rsos191187supp24.dat]

Year    Population    Smallpox Death    All Death    Non-Smallpox Death    Natural Birth    Alpha (birth rate)    Delta (non-smallpox death rate)
1771    2677    12    70    58    64    0.02390735898    0.02166604408
1772    2671    56    112    56    73    0.02733058779    0.02096593036
1773    2632    1    62    61    59    0.02241641337    0.02317629179
1774    2629    0    50    50    84    0.03195131229    0.01901863827
1775    2663    0    62    62    55    0.02065339842    0.02328201277
1776    2656    0    60    60    32    0.01204819277    0.02259036145
1777    2628    0    70    70    74    0.02815829528    0.02663622527
1778    2632    26    120    94    113    0.0429331307    0.03571428571
1779    2625    12    92    80    84    0.032    0.03047619048
1780    2617    0    89    89    69    0.02636606802    0.03400840657
1781    2597    0    85    85    83    0.03195995379    0.03273007316
1782    2595    0    51    51    83    0.03198458574    0.01965317919
1783    2627    7    88    81    56    0.02131709174    0.03083365055
1784    2595    18    125    107    75    0.0289017341    0.04123314066
1785    2545    3    93    90    83    0.0326129666    0.03536345776
1786    2535    0    61    61    88    0.03471400394    0.02406311637
1787    2562    0    85    85    100    0.03903200625    0.03317720531
1788    2577    0    70    70    78    0.0302677532    0.02716336826
1789    2585    3    122    119    134    0.05183752418    0.04603481625
1790    2597    60    85    25    88    0.03388525221    0.009626492106
1791    2600    7    68    61    97    0.03730769231    0.02346153846
1792    2629    0    62    62    100    0.03803727653    0.02358311145
1793    2667    0    75    75    79    0.02962129734    0.02812148481
1794    2671    0    53    53    116    0.04342942718    0.01984275552
1795    2734    0    75    75    112    0.04096561814    0.02743233358
1796    2771    21    98    77    111    0.04005774089    0.02778780224
1797    2784    72    151    79    82    0.02945402299    0.02837643678
1798    2715    4    55    51    105    0.03867403315    0.01878453039
1799    2765    0    83    83    96    0.03471971067    0.03001808318
1800    2778    0    85    85    100    0.03599712023    0.0305975522
1801    2793    0    80    80    100    0.0358037952    0.02864303616
1802    2813    0    81    81    99    0.03519374333    0.02879488091
1803    2831    0    111    111    87    0.03073119039    0.03920876016
1804    2807    72    140    68    114    0.04061275383    0.02422515141
1805    2781    30    80    50    107    0.03847536857    0.01797914419
1806    2808    0    57    57    105    0.03739316239    0.0202991453
1807    2856    0    80    80    85    0.02976190476    0.02801120448
1808    2861    0    75    75    77    0.02691366655    0.02621461028
1809    2863    0    82    82    84    0.0293398533    0.02864128537
1810    2865    2    80    78    95    0.03315881326    0.02722513089
1811    2880    48    130    82    101    0.03506944444    0.02847222222
1812    2851    13    80    67    94    0.03297088741    0.02350052613
1813    2865    0    78    78    116    0.0404886562    0.02722513089
1814    2903    0    80    80    91    0.03134688254    0.02755769893
1815    2914    0    58    58    92    0.03157172272    0.01990391215
1816    2948    1    90    89    90    0.03052917232    0.03018995929
1817    2948    21    100    79    91    0.03086838535    0.02679782904
1818    2939    0    67    67    95    0.0323239197    0.02279686968
1819    2967    0    92    92    80    0.02696326255    0.03100775194
1820    2955    0    48    48    98    0.0331641286    0.01624365482
1821    3005    0    75    75    122    0.04059900166    0.02495840266
1822    3052    0    92    92    118    0.03866317169    0.03014416776
1823    3078    80    170    90    132    0.04288499025    0.02923976608
1824    3040    5    115    110    112    0.03684210526    0.03618421053
1825    3037    0    95    95    108    0.03556140929    0.03128086928
1826    3050    0    155    155    110    0.03606557377    0.05081967213
1827    3005    2    95    93    114    0.03793677205    0.0309484193
1828    3024    0    88    88    114    0.0376984127    0.0291005291
1829    3050    16    115    99    140    0.04590163934    0.03245901639
1830    3075    0    106    106    120    0.03902439024    0.03447154472
1831    3089    6    97    91    112    0.03625768857    0.02945937197
1832    3104    9    108    99    106    0.03414948454    0.0318943299
1833    3102    0    75    75    105    0.03384912959    0.02417794971
1834    3132    0    150    150    108    0.03448275862    0.04789272031
1835    3090    1    110    109    95    0.03074433657    0.03527508091
1836    3075    14    114    100    79    0.02569105691    0.0325203252
1837    3040    33    370    337    61    0.02006578947    0.1108552632
1838    2731    0    133    133    95    0.03478579275    0.04870010985
1839    2693    1    68    67    107    0.03973264018    0.02487931675
1840    2732    1    75    74    129    0.0472181552    0.0270863836
1841    2786    0    80    80    98    0.0351758794    0.02871500359
1842    2804    17    85    68    130    0.04636233951    0.0242510699
1843    2849    5    80    75    121    0.04247104247    0.02632502633
1844    2890    0    62    62    114    0.03944636678    0.0214532872
1845    2942    1    68    67    109    0.0370496261    0.02277362339
1846    2983    69    150    81    130    0.0435802883    0.02715387194
1847    2963    3    52    49    106    0.03577455282    0.01653729328
1848    3017    0    55    55    137    0.04540934703    0.01823002983
1849    3099    0    98    98    109    0.03517263633    0.03162310423
1850    3110    0    80    80    97    0.03118971061    0.02572347267
1851    3127    13    98    85    113    0.0361368724    0.02718260313
