# Supplementary material for: Emergence of oscillations in a simple epidemic model with demographic data
Source: R Soc Open Sci. 2020 Jan 29;7(1):191187. doi: 10.1098/rsos.191187 (PMC7029885; doi:10.1098/rsos.191187)
Supplement: Japan_Hida_beta_0.015714285714285715.dat [file rsos191187supp25.dat]

1.771000000000000000e+03 1.072000000000000000e+03 1.000000000000000000e+01
1.771002739819856743e+03 1.071565172881146736e+03 1.002310391097136311e+01
1.771005479639713712e+03 1.071129652458163036e+03 1.004607318045202646e+01
1.771008219459570455e+03 1.070693445023928007e+03 1.006890613360466169e+01
1.771010959279427425e+03 1.070256558032187513e+03 1.009160130640856323e+01
1.771013699099284167e+03 1.069818999005854948e+03 1.011415724237875935e+01
1.771016438919141137e+03 1.069380775498969797e+03 1.013657248766382502e+01
1.771019178738997880e+03 1.068941895123415179e+03 1.015884559395847120e+01
1.771021918558854850e+03 1.068502365553011714e+03 1.018097511906116459e+01
1.771024658378711592e+03 1.068062194523809012e+03 1.020295962685935542e+01
1.771027398198568335e+03 1.067621389819192927e+03 1.022479769114839954e+01
1.771030138018425305e+03 1.067179959273981922e+03 1.024648789457996045e+01
1.771032877838282047e+03 1.066737910793272249e+03 1.026802882380322579e+01
1.771035617658139017e+03 1.066295252341638843e+03 1.028941907220730023e+01
1.771038357477995760e+03 1.065851991943438179e+03 1.031065723990651506e+01
1.771041097297852730e+03 1.065408137675155558e+03 1.033174193458969903e+01
1.771043837117709472e+03 1.064963697612779242e+03 1.035267177750152001e+01
1.771046576937566442e+03 1.064518679908226659e+03 1.037344539476458394e+01
1.771049316757423185e+03 1.064073092775698569e+03 1.039406141894289881e+01
1.771052056577280155e+03 1.063626944482382441e+03 1.041451849007643560e+01
1.771054796397136897e+03 1.063180243348750992e+03 1.043481525566743606e+01
1.771057536216993640e+03 1.062732997733159891e+03 1.045495037614267275e+01
1.771060276036850610e+03 1.062285216029512185e+03 1.047492252571386828e+01
1.771063015856707352e+03 1.061836906696448750e+03 1.049473038193452012e+01
1.771065755676564322e+03 1.061388078242664960e+03 1.051437263088519103e+01
1.771068495496421065e+03 1.060938739227101678e+03 1.053384796720240857e+01
1.771071235316278035e+03 1.060488898274459643e+03 1.055315508894090648e+01
1.771073975136134777e+03 1.060038563962602211e+03 1.057229273434428585e+01
1.771076714955991747e+03 1.059587745011289599e+03 1.059125962026549850e+01
1.771079454775848490e+03 1.059136450151330791e+03 1.061005448488576697e+01
1.771082194595705232e+03 1.058684688162108159e+03 1.062867607541358339e+01
1.771084934415562202e+03 1.058232467871093604e+03 1.064712314827388617e+01
1.771087674235418945e+03 1.057779798130725794e+03 1.066539447576202448e+01
1.771090414055275915e+03 1.057326687808747010e+03 1.068348884877913285e+01
1.771093153875132657e+03 1.056873145848656350e+03 1.070140505963608035e+01
1.771095893694989627e+03 1.056419181237096382e+03 1.071914191133579486e+01
1.771098633514846370e+03 1.055964803002533245e+03 1.073669821804478630e+01
1.771101373334703339e+03 1.055510020214182987e+03 1.075407280534955667e+01
1.771104113154560082e+03 1.055054841981540221e+03 1.077126451048957456e+01
1.771106852974416825e+03 1.054599277453342665e+03 1.078827218261204379e+01
1.771109592794273794e+03 1.054143335816910394e+03 1.080509468301214149e+01
1.771112332614130537e+03 1.053687026297487591e+03 1.082173088537353678e+01
1.771115072433987507e+03 1.053230358157205956e+03 1.083817967602275267e+01
1.771117812253844249e+03 1.052773340676982343e+03 1.085443995657612426e+01
1.771120552073701219e+03 1.052315983142180585e+03 1.087051064601813977e+01
1.771123291893557962e+03 1.051858294899404200e+03 1.088639067308314701e+01
1.771126031713414932e+03 1.051400285327402344e+03 1.090207898035426126e+01
1.771128771533271674e+03 1.050941963835229444e+03 1.091757452468385559e+01
1.771131511353128644e+03 1.050483339861011927e+03 1.093287627747000279e+01
1.771134251172985387e+03 1.050024422871324305e+03 1.094798322491220333e+01
1.771136990992842129e+03 1.049565222359994550e+03 1.096289436828635289e+01
1.771139730812699099e+03 1.049105747847288740e+03 1.097760872420687228e+01
1.771142470632555842e+03 1.048646008879096826e+03 1.099212532488915173e+01
1.771145210452412812e+03 1.048186015025738470e+03 1.100644321842407969e+01
1.771147950272269554e+03 1.047725775893829677e+03 1.102056146187074681e+01
1.771150690092126524e+03 1.047265301142392445e+03 1.103447911161822148e+01
1.771153429911983267e+03 1.046804600434296844e+03 1.104819525107342315e+01
1.771156169731840237e+03 1.046343683455801738e+03 1.106170897905580297e+01
1.771158909551696979e+03 1.045882559917592744e+03 1.107501940909632765e+01
1.771161649371553722e+03 1.045421239553870919e+03 1.108812566954879486e+01
1.771164389191410692e+03 1.044959732121822071e+03 1.110102690368982792e+01
1.771167129011267434e+03 1.044498047401086296e+03 1.111372226981915823e+01
1.771169868831124404e+03 1.044036195190868739e+03 1.112621094204920524e+01
1.771172608650981147e+03 1.043574185288792478e+03 1.113849211759468361e+01
1.771175348470838117e+03 1.043112027518819332e+03 1.115056500689993157e+01
1.771178088290694859e+03 1.042649731727091194e+03 1.116242883506676264e+01
1.771180828110551829e+03 1.042187307775977160e+03 1.117408284368832661e+01
1.771183567930408572e+03 1.041724765543551257e+03 1.118552629100792473e+01
1.771186307750265314e+03 1.041262114922495812e+03 1.119675845209253318e+01
1.771189047570122284e+03 1.040799365819389322e+03 1.120777861899651917e+01
1.771191787389979027e+03 1.040336528153981362e+03 1.121858610092560582e+01
1.771194527209835996e+03 1.039873611859773064e+03 1.122918021992692594e+01
1.771197267029692739e+03 1.039410626882683118e+03 1.123956031309987580e+01
1.771200006849549709e+03 1.038947583178151945e+03 1.124972573772114615e+01
1.771202746669406451e+03 1.038484490711804710e+03 1.125967586812627452e+01
1.771205486489263421e+03 1.038021359458333791e+03 1.126941009583095799e+01
1.771208226309120164e+03 1.037558199400998319e+03 1.127892782963902718e+01
1.771210966128976906e+03 1.037095020530544616e+03 1.128822849576270748e+01
1.771213705948833876e+03 1.036631832844512701e+03 1.129731153793469467e+01
1.771216445768690619e+03 1.036168646345904335e+03 1.130617641694909459e+01
1.771219185588547589e+03 1.035705471040604607e+03 1.131482260937318252e+01
1.771221925408404331e+03 1.035242316940133833e+03 1.132324961068305491e+01
1.771224665228261301e+03 1.034779194059323800e+03 1.133145693424268075e+01
1.771227405048118044e+03 1.034316112415622683e+03 1.133944411124705987e+01
1.771230144867975014e+03 1.033853082027959772e+03 1.134721069082515577e+01
1.771232884687831756e+03 1.033390112916224780e+03 1.135475624013207430e+01
1.771235624507688726e+03 1.032927215100132344e+03 1.136208034445169801e+01
1.771238364327545469e+03 1.032464398598639718e+03 1.136918260713858686e+01
1.771241104147402211e+03 1.032001673427936566e+03 1.137606264688821334e+01
1.771243843967259181e+03 1.031539049601823535e+03 1.138272010125641209e+01
1.771246583787115924e+03 1.031076537131062651e+03 1.138915462681174517e+01
1.771249323606972894e+03 1.030614146021976921e+03 1.139536589836992952e+01
1.771252063426829636e+03 1.030151886275920333e+03 1.140135360906218409e+01
1.771254803246686606e+03 1.029689767888134384e+03 1.140711747041196666e+01
1.771257543066543349e+03 1.029227800847219441e+03 1.141265721240362652e+01
1.771260282886400319e+03 1.028765995133991282e+03 1.141797258355883748e+01
1.771263022706257061e+03 1.028304360721423791e+03 1.142306334847581617e+01
1.771265762526113804e+03 1.027842907572954573e+03 1.142792929122229850e+01
1.771268502345970774e+03 1.027381645642186413e+03 1.143257021284833463e+01
1.771271242165827516e+03 1.026920584871655819e+03 1.143698593435068744e+01
1.771273981985684486e+03 1.026459735192018343e+03 1.144117629518359713e+01
1.771276721805541229e+03 1.025999106521518343e+03 1.144514115331798365e+01
1.771279461625398199e+03 1.025538708764851663e+03 1.144888038530328878e+01
1.771282201445254941e+03 1.025078551812635851e+03 1.145239388632085564e+01
1.771284941265111911e+03 1.024618645540935631e+03 1.145568156918251290e+01
1.771287681084968654e+03 1.024158999813139417e+03 1.145874336051885223e+01
1.771290420904825396e+03 1.023699624473871495e+03 1.146157920883151426e+01
1.771293160724682366e+03 1.023240529350020779e+03 1.146418908173134987e+01
1.771295900544539109e+03 1.022781724250426464e+03 1.146657296533781434e+01
1.771298640364396078e+03 1.022323218964799025e+03 1.146873086429128463e+01
1.771301380184252821e+03 1.021865023263212379e+03 1.147066280175841335e+01
1.771304120004109791e+03 1.021407146894989182e+03 1.147236881943656073e+01
1.771306859823966533e+03 1.020949599588195156e+03 1.147384897755156352e+01
1.771309599643823503e+03 1.020492391048526656e+03 1.147510335485401356e+01
1.771312339463680246e+03 1.020035530958807271e+03 1.147613204860947000e+01
1.771315079283537216e+03 1.019579028977877897e+03 1.147693517458655421e+01
1.771317819103393958e+03 1.019122894740095148e+03 1.147751286703960893e+01
1.771320558923250701e+03 1.018667137854261682e+03 1.147786527868861128e+01
1.771323298743107671e+03 1.018211767905769193e+03 1.147799257845020904e+01
1.771326038562964413e+03 1.017756794462273092e+03 1.147789494635628671e+01
1.771328778382821383e+03 1.017302227056831157e+03 1.147757258605898478e+01
1.771331518202678126e+03 1.016848075193857085e+03 1.147702571967214880e+01
1.771334258022535096e+03 1.016394348348892549e+03 1.147625458704045265e+01
1.771336997842391838e+03 1.015941055968165415e+03 1.147525944565295042e+01
1.771339737662248808e+03 1.015488207467548250e+03 1.147404057055043580e+01
1.771342477482105551e+03 1.015035812232120634e+03 1.147259825422867863e+01
1.771345217301962293e+03 1.014583879615172236e+03 1.147093280653502489e+01
1.771347957121819263e+03 1.014132418937582997e+03 1.146904455456056660e+01
1.771350696941676006e+03 1.013681439487206376e+03 1.146693384252734660e+01
1.771353436761532976e+03 1.013230950517880956e+03 1.146460103166854161e+01
1.771356176581389718e+03 1.012780961249006623e+03 1.146204650010590598e+01
1.771358916401246688e+03 1.012331480864524451e+03 1.145927064271892348e+01
1.771361656221103431e+03 1.011882518516254777e+03 1.145627387424135613e+01
1.771364396040960401e+03 1.011434083327608391e+03 1.145305663318879219e+01
1.771367135860817143e+03 1.010986184377747236e+03 1.144961936843994899e+01
1.771369875680673886e+03 1.010538830707750208e+03 1.144596254522691048e+01
1.771372615500530856e+03 1.010092031320574620e+03 1.144208664545661946e+01
1.771375355320387598e+03 1.009645795180518803e+03 1.143799216759845550e+01
1.771378095140244568e+03 1.009200131212319889e+03 1.143367962656469139e+01
1.771380834960101311e+03 1.008755048300811268e+03 1.142914955359220563e+01
1.771383574779958280e+03 1.008310555289992635e+03 1.142440249611482450e+01
1.771386314599815023e+03 1.007866660982695862e+03 1.141943901763777092e+01
1.771389054419671993e+03 1.007423374139665839e+03 1.141425969760217463e+01
1.771391794239528735e+03 1.006980703479234649e+03 1.140886513125225399e+01
1.771394534059385705e+03 1.006538657676411617e+03 1.140325592949200306e+01
1.771397273879242448e+03 1.006097245362567151e+03 1.139743271874510988e+01
1.771400013699099190e+03 1.005656475127653266e+03 1.139139614317810434e+01
1.771402753518956160e+03 1.005216355521328296e+03 1.138514686579971702e+01
1.771405493338812903e+03 1.004776895043316927e+03 1.137868556125173924e+01
1.771408233158669873e+03 1.004338102147308632e+03 1.137201291930693259e+01
1.771410972978526615e+03 1.003899985240860246e+03 1.136512964486154509e+01
1.771413712798383585e+03 1.003462552684556726e+03 1.135803645779256676e+01
1.771416452618240328e+03 1.003025812791762860e+03 1.135073409282109225e+01
1.771419192438097298e+03 1.002589773827796421e+03 1.134322329936354024e+01
1.771421932257954040e+03 1.002154444009690224e+03 1.133550484138955383e+01
1.771424672077810783e+03 1.001719831505414504e+03 1.132757949726785185e+01
1.771427411897667753e+03 1.001285944433468785e+03 1.131944805961531841e+01
1.771430151717524495e+03 1.000852790862477832e+03 1.131111133514353639e+01
1.771432891537381465e+03 1.000420378810433817e+03 1.130257014449556507e+01
1.771435631357238208e+03 9.999887162444838395e+02 1.129382532209015011e+01
1.771438371177095178e+03 9.995578110844893445e+02 1.128487771737050771e+01
1.771441110996951920e+03 9.991276712026623272e+02 1.127572819459222231e+01
1.771443850816808890e+03 9.986983044138324885e+02 1.126637762971330936e+01
1.771446590636665633e+03 9.982697184805059578e+02 1.125682691194609930e+01
1.771449330456522375e+03 9.978419211122467232e+02 1.124707694360886912e+01
1.771452070276379345e+03 9.974149199653597861e+02 1.123712863996314404e+01
1.771454810096236088e+03 9.969887226425817062e+02 1.122698292904888717e+01
1.771457549916093058e+03 9.965633366924229222e+02 1.121664075150886219e+01
1.771460289735949800e+03 9.961387696090490635e+02 1.120610306042311954e+01
1.771463029555806770e+03 9.957150288316033766e+02 1.119537082112744386e+01
1.771465769375663513e+03 9.952921217441015642e+02 1.118444501104321631e+01
1.771468509195520483e+03 9.948700556747692190e+02 1.117332661949073369e+01
1.771471249015377225e+03 9.944488378959497368e+02 1.116201664751445222e+01
1.771473988835234195e+03 9.940284756234575525e+02 1.115051610769116941e+01
1.771476728655090938e+03 9.936089760197249916e+02 1.113882602588769721e+01
1.771479468474947680e+03 9.931903461916569995e+02 1.112694744013822756e+01
1.771482208294804650e+03 9.927725931861020854e+02 1.111488139787290308e+01
1.771484948114661393e+03 9.923557239925523845e+02 1.110262895749323420e+01
1.771487687934518362e+03 9.919397455425996668e+02 1.109019118818467931e+01
1.771490427754375105e+03 9.915246647099143047e+02 1.107756916974116557e+01
1.771493167574232075e+03 9.911104883096796812e+02 1.106476399237130437e+01
1.771495907394088817e+03 9.906972230985861643e+02 1.105177675651927949e+01
1.771498647213945787e+03 9.902848757742823409e+02 1.103860857266691653e+01
1.771501387033802530e+03 9.898734529753838842e+02 1.102526056115093311e+01
1.771504126853659272e+03 9.894629612809758328e+02 1.101173385196200272e+01
1.771506866673516242e+03 9.890534072104665029e+02 1.099802958455271806e+01
1.771509606493372985e+03 9.886447972234465169e+02 1.098414890764384566e+01
1.771512346313229955e+03 9.882371377192246200e+02 1.097009297902471481e+01
1.771515086133086697e+03 9.878304350386965780e+02 1.095586296805429427e+01
1.771517825952943667e+03 9.874246954623677084e+02 1.094146005324433446e+01
1.771520565772800410e+03 9.870199252090130813e+02 1.092688542001140384e+01
1.771523305592657380e+03 9.866161304364231910e+02 1.091214026225030231e+01
1.771526045412514122e+03 9.862133172414916089e+02 1.089722578215267568e+01
1.771528785232370865e+03 9.858114916598063928e+02 1.088214319000606523e+01
1.771531525052227835e+03 9.854106596655856265e+02 1.086689370400372923e+01
1.771534264872084577e+03 9.850108271716210311e+02 1.085147855005337547e+01
1.771537004691941547e+03 9.846120000288959773e+02 1.083589896157175581e+01
1.771539744511798290e+03 9.842141840267116777e+02 1.082015617929705975e+01
1.771542484331655260e+03 9.838173848922907609e+02 1.080425145107935592e+01
1.771545224151512002e+03 9.834216082909177885e+02 1.078818603169046142e+01
1.771547963971368972e+03 9.830268598255614734e+02 1.077196118261147184e+01
1.771550703791225715e+03 9.826331450370340690e+02 1.075557817188644627e+01
1.771553443611082685e+03 9.822404694037567197e+02 1.073903827697851199e+01
1.771556183430939427e+03 9.818488383418008425e+02 1.072234278131373131e+01
1.771558923250796170e+03 9.814582572045225106e+02 1.070549297290304125e+01
1.771561663070653140e+03 9.810687312826553352e+02 1.068849014568391276e+01
1.771564402890509882e+03 9.806802658043434349e+02 1.067133559933294862e+01
1.771567142710366852e+03 9.802928659348598330e+02 1.065403063906353864e+01
1.771569882530223595e+03 9.799065367768172337e+02 1.063657657544405666e+01
1.771572622350080565e+03 9.795212833698720942e+02 1.061897472419241595e+01
1.771575362169937307e+03 9.791371106909514310e+02 1.060122640599296773e+01
1.771578101989794277e+03 9.787540236539747411e+02 1.058333294628934951e+01
1.771580841809651020e+03 9.783720271100955870e+02 1.056529567510005307e+01
1.771583581629507762e+03 9.779911258474742226e+02 1.054711592681110233e+01
1.771586321449364732e+03 9.776113245913762739e+02 1.052879503998273059e+01
1.771589061269221475e+03 9.772326280042192366e+02 1.051033435727048015e+01
1.771591801089078444e+03 9.768550406836814091e+02 1.049173522837554273e+01
1.771594540908935187e+03 9.764785671651089842e+02 1.047299900588381760e+01
1.771597280728792157e+03 9.761032119214580689e+02 1.045412704474881593e+01
1.771600020548648899e+03 9.757289793629315682e+02 1.043512070334169373e+01
1.771602760368505869e+03 9.753558738367732985e+02 1.041598134325441904e+01
1.771605500188362612e+03 9.749838996275695990e+02 1.039671032912794146e+01
1.771608240008219354e+03 9.746130609570921024e+02 1.037730902845645709e+01
1.771610979828076324e+03 9.742433619844597388e+02 1.035777881140734280e+01
1.771613719647933067e+03 9.738748068063068786e+02 1.033812105064109588e+01
1.771616459467790037e+03 9.735073994566532747e+02 1.031833712111484225e+01
1.771619199287646779e+03 9.731411439072413714e+02 1.029842839991007430e+01
1.771621939107503749e+03 9.727760440673933999e+02 1.027839626603407375e+01
1.771624678927360492e+03 9.724121037843633530e+02 1.025824210024747707e+01
1.771627418747217462e+03 9.720493268437376173e+02 1.023796728440431991e+01
1.771630158567074204e+03 9.716877169631475226e+02 1.021757320711733641e+01
1.771632898386930947e+03 9.713272778025391290e+02 1.019706125448182199e+01
1.771635638206787917e+03 9.709680129597522864e+02 1.017643281397444888e+01
1.771638378026644659e+03 9.706099259709556009e+02 1.015568927410056332e+01
1.771641117846501629e+03 9.702530203105746978e+02 1.013483202421433482e+01
1.771643857666358372e+03 9.698972993916726182e+02 1.011386245436467668e+01
1.771646597486215342e+03 9.695427665658658043e+02 1.009278195511350695e+01
1.771649337306072084e+03 9.691894251237191611e+02 1.007159191738185022e+01
1.771652077125929054e+03 9.688372782946784127e+02 1.005029373226807721e+01
1.771654816945785797e+03 9.684863292474798300e+02 1.002888879089433516e+01
1.771657556765642767e+03 9.681365810900994120e+02 1.000737848422491005e+01
1.771660296585499509e+03 9.677880368701763700e+02 9.985764202913136600e+00
1.771663036405356252e+03 9.674406995750080114e+02 9.964047337121868964e+00
1.771665776225213222e+03 9.670945721313609056e+02 9.942229276632234658e+00
1.771668516045069964e+03 9.667496574013565578e+02 9.920311413053042315e+00
1.771671255864926934e+03 9.664059581896325426e+02 9.898295135802863243e+00
1.771673995684783677e+03 9.660634772422804417e+02 9.876181832754076240e+00
1.771676735504640646e+03 9.657222172457692295e+02 9.853972890650894101e+00
1.771679475324497389e+03 9.653821808273833085e+02 9.831669694976923779e+00
1.771682215144354359e+03 9.650433705552119363e+02 9.809273629794699190e+00
1.771684954964211101e+03 9.647057889385961289e+02 9.786786077616291379e+00
1.771687694784067844e+03 9.643694384281595831e+02 9.764208419247658810e+00
1.771690434603924814e+03 9.640343214161251808e+02 9.741542033653150412e+00
1.771693174423781556e+03 9.637004402366359272e+02 9.718788297821829403e+00
1.771695914243638526e+03 9.633677971658032675e+02 9.695948586616660592e+00
1.771698654063495269e+03 9.630363944221768406e+02 9.673024272653798050e+00
1.771701393883352239e+03 9.627062341667768806e+02 9.650016726153452851e+00
1.771704133703208981e+03 9.623773185035714732e+02 9.626927314823076287e+00
1.771706873523065951e+03 9.620496494795208946e+02 9.603757403712013030e+00
1.771709613342922694e+03 9.617232290833388788e+02 9.580508355366964324e+00
1.771712353162779436e+03 9.613980592451288203e+02 9.557181529750241822e+00
1.771715092982636406e+03 9.610741418411587347e+02 9.533778283458445912e+00
1.771717832802493149e+03 9.607514786917678293e+02 9.510299969973575074e+00
1.771720572622350119e+03 9.604300715614037927e+02 9.486747939542411245e+00
1.771723312442206861e+03 9.601099221591018704e+02 9.463123539078916124e+00
1.771726052262063831e+03 9.597910321385411407e+02 9.439428112038010354e+00
1.771728792081920574e+03 9.594734030985283653e+02 9.415662998323321986e+00
1.771731531901777544e+03 9.591570365830611991e+02 9.391829534166260984e+00
1.771734271721634286e+03 9.588419340818160208e+02 9.367929052039389859e+00
1.771737011541491256e+03 9.585280970302179639e+02 9.343962880541059945e+00
1.771739751361347999e+03 9.582155268099321574e+02 9.319932344314649342e+00
1.771742491181204741e+03 9.579042247489653619e+02 9.295838763941025817e+00
1.771745231001061711e+03 9.575941921220319273e+02 9.271683455853915845e+00
1.771747970820918454e+03 9.572854301509186143e+02 9.247467732258474626e+00
1.771750710640775424e+03 9.569779400047261788e+02 9.223192900827918095e+00
1.771753450460632166e+03 9.566717228021601613e+02 9.198860261436841768e+00
1.771756190280489136e+03 9.563667796090757065e+02 9.174471110618085845e+00
1.771758930100345879e+03 9.560631114391442225e+02 9.150026741130300678e+00
1.771761669920202849e+03 9.557607192545488033e+02 9.125528440847244127e+00
1.771764409740059591e+03 9.554596039664985483e+02 9.100977492683444581e+00
1.771767149559916334e+03 9.551597664353666914e+02 9.076375174491749576e+00
1.771769889379773304e+03 9.548612074710827073e+02 9.051722758983569150e+00
1.771772629199630046e+03 9.545639278335239624e+02 9.027021513651613205e+00
1.771775369019487016e+03 9.542679282326620296e+02 9.002272700674605943e+00
1.771778108839343759e+03 9.539732093290820103e+02 8.977477576855211083e+00
1.771780848659200728e+03 9.536797717341078169e+02 8.952637393527664855e+00
1.771783588479057471e+03 9.533876160103227448e+02 8.927753396500875738e+00
1.771786328298914441e+03 9.530967426717000990e+02 8.902826825971157376e+00
1.771789068118771183e+03 9.528071521841233107e+02 8.877858916470618311e+00
1.771791807938627926e+03 9.525188449655452132e+02 8.852850896787243684e+00
1.771794547758484896e+03 9.522318213872157457e+02 8.827803988865099427e+00
1.771797287578341638e+03 9.519460817748083628e+02 8.802719406763387155e+00
1.771800027398198608e+03 9.516616264056892760e+02 8.777598360378414455e+00
1.771802767218055351e+03 9.513784555108387622e+02 8.752442053554069901e+00
1.771805507037912321e+03 9.510965692750970675e+02 8.727251683897854662e+00
1.771808246857769063e+03 9.508159678376982811e+02 8.702028442730563640e+00
1.771810986677626033e+03 9.505366512924318840e+02 8.676773515004544635e+00
1.771813726497482776e+03 9.502586196881778733e+02 8.651488079257372732e+00
1.771816466317339746e+03 9.499818730290717212e+02 8.626173307534044099e+00
1.771819206137196488e+03 9.497064112750398408e+02 8.600830365344707573e+00
1.771821945957053231e+03 9.494322343419905792e+02 8.575460411592942478e+00
1.771824685776910201e+03 9.491593421022363373e+02 8.550064598527068682e+00
1.771827425596766943e+03 9.488877343849147792e+02 8.524644071693547431e+00
1.771830165416623913e+03 9.486174109761842601e+02 8.499199969871348515e+00
1.771832905236480656e+03 9.483483716197590638e+02 8.473733425040038014e+00
1.771835645056337626e+03 9.480806160171131296e+02 8.448245562279186771e+00
1.771838384876194368e+03 9.478141438285479126e+02 8.422737498532644196e+00
1.771841124696051338e+03 9.475489546727274046e+02 8.397210344030098028e+00
1.771843864515908081e+03 9.472850481270912724e+02 8.371665202428294705e+00
1.771846604335764823e+03 9.470224237283036928e+02 8.346103170260434467e+00
1.771849344155621793e+03 9.467610809726807020e+02 8.320525336897599544e+00
1.771852083975478536e+03 9.465010193166156114e+02 8.294932784511884094e+00
1.771854823795335506e+03 9.462422381767879642e+02 8.269326588020025071e+00
1.771857563615192248e+03 9.459847369306976361e+02 8.243707815060560051e+00
1.771860303435049218e+03 9.457285149168535554e+02 8.218077525938726424e+00
1.771863043254905961e+03 9.454735714353054163e+02 8.192436773607065348e+00
1.771865783074762930e+03 9.452199057478349005e+02 8.166786603613729767e+00
1.771868522894619673e+03 9.449675170784846614e+02 8.141128054086538057e+00
1.771871262714476416e+03 9.447164046137713740e+02 8.115462155686824275e+00
1.771874002534333385e+03 9.444665675031089904e+02 8.089789931586297556e+00
1.771876742354190128e+03 9.442180048592297226e+02 8.064112397445633462e+00
1.771879482174047098e+03 9.439707157586365156e+02 8.038430561157273502e+00
1.771882221993903840e+03 9.437246992425302778e+02 8.012745422417500762e+00
1.771884961813760810e+03 9.434799543158860615e+02 7.987057973801557686e+00
1.771887701633617553e+03 9.432364799484386140e+02 7.961369200281207981e+00
1.771890441453474523e+03 9.429942750749434026e+02 7.935680079134062481e+00
1.771893181273331265e+03 9.427533385956983238e+02 7.909991579938261630e+00
1.771895921093188235e+03 9.425136693767426550e+02 7.884304664534513840e+00
1.771898660913044978e+03 9.422752662503760348e+02 7.858620287023733830e+00
1.771901400732901720e+03 9.420381280153767420e+02 7.832939393734167588e+00
1.771904140552758690e+03 9.418022534374191537e+02 7.807262923211311545e+00
1.771906880372615433e+03 9.415676412494877923e+02 7.781591806209287476e+00
1.771909620192472403e+03 9.413342901520961732e+02 7.755926965662379047e+00
1.771912360012329145e+03 9.411021988137960079e+02 7.730269316689977188e+00
1.771915099832186115e+03 9.408713658713754739e+02 7.704619766568906236e+00
1.771917839652042858e+03 9.406417899303650074e+02 7.678979214741270098e+00
1.771920579471899828e+03 9.404134695652531946e+02 7.653348552785562475e+00
1.771923319291756570e+03 9.401864033209947138e+02 7.627728663942394682e+00
1.771926059111613313e+03 9.399605897122344231e+02 7.602120423582229058e+00
1.771928798931470283e+03 9.397360272231865110e+02 7.576524699431243626e+00
1.771931538751327025e+03 9.395127143086123169e+02 7.550942351313116419e+00
1.771934278571183995e+03 9.392906493940413384e+02 7.525374231129796421e+00
1.771937018391040738e+03 9.390698308762691795e+02 7.499821182875354708e+00
1.771939758210897708e+03 9.388502571235579808e+02 7.474284042617079571e+00
1.771942498030754450e+03 9.386319264761303884e+02 7.448763638511727514e+00
1.771945237850611420e+03 9.384148372463690748e+02 7.423260790789048436e+00
1.771947977670468163e+03 9.381989877193054781e+02 7.397776311770394742e+00
1.771950717490324905e+03 9.379843761528363757e+02 7.372311005856756694e+00
1.771953457310181875e+03 9.377710007781183776e+02 7.346865669539136334e+00
1.771956197130038618e+03 9.375588597999602598e+02 7.321441091410059165e+00
1.771958936949895588e+03 9.373479513970363541e+02 7.296038052155140896e+00
1.771961676769752330e+03 9.371382737223631239e+02 7.270657324577448399e+00
1.771964416589609300e+03 9.369298249036019115e+02 7.245299673549012276e+00
1.771967156409466043e+03 9.367226030440442628e+02 7.219965855872984228e+00
1.771969896229323012e+03 9.365166062220438334e+02 7.194656620520336610e+00
1.771972636049179755e+03 9.363118324917353448e+02 7.169372708583304110e+00
1.771975375869036498e+03 9.361082798833130028e+02 7.144114853246269270e+00
1.771978115688893467e+03 9.359059464034328357e+02 7.118883779796981948e+00
1.771980855508750210e+03 9.357048300356136679e+02 7.093680205638273506e+00
1.771983595328607180e+03 9.355049287398438764e+02 7.068504840513205600e+00
1.771986335148463922e+03 9.353062404531602851e+02 7.043358386503847157e+00
1.771989074968320892e+03 9.351087630905479955e+02 7.018241537746341407e+00
1.771991814788177635e+03 9.349124945449925690e+02 6.993154980629034512e+00
1.771994554608034605e+03 9.347174326876498753e+02 6.968099393799314534e+00
1.771997294427891347e+03 9.345235753682796940e+02 6.943075448206103673e+00
1.772000034247748317e+03 9.343309177771903933e+02 6.918083806699535820e+00
1.772002774067605060e+03 9.341394130168524725e+02 6.893125117879995933e+00
1.772005513887461802e+03 9.339490127327385380e+02 6.868200010441119829e+00
1.772008253707318772e+03 9.337597095663268192e+02 6.843309092938144822e+00
1.772010993527175515e+03 9.335715044543489967e+02 6.818452970208980446e+00
1.772013733347032485e+03 9.333843957255135138e+02 6.793632240260394362e+00
1.772016473166889227e+03 9.331983802786211299e+02 6.768847494023790823e+00
1.772019212986746197e+03 9.330134558685334696e+02 6.744099314649765198e+00
1.772021952806602940e+03 9.328296202319187387e+02 6.719388278354358590e+00
1.772024692626459910e+03 9.326468710871274652e+02 6.694714953916741429e+00
1.772027432446316652e+03 9.324652061357768389e+02 6.670079903282297273e+00
1.772030172266173395e+03 9.322846230621158838e+02 6.645483681373893781e+00
1.772032912086030365e+03 9.321051195328095673e+02 6.620926835930894150e+00
1.772035651905887107e+03 9.319266931991401179e+02 6.596409907771145775e+00
1.772038391725744077e+03 9.317493416950510436e+02 6.571933430624431693e+00
1.772041131545600820e+03 9.315730626386417725e+02 6.547497931269751881e+00
1.772043871365457790e+03 9.313978536328502287e+02 6.523103929589345817e+00
1.772046611185314532e+03 9.312237122639260178e+02 6.498751938438821263e+00
1.772049351005171502e+03 9.310506361044152754e+02 6.474442463924402702e+00
1.772052090825028245e+03 9.308786227107387958e+02 6.450176005175975114e+00
1.772054830644884987e+03 9.307076696260468225e+02 6.425953054646414309e+00
1.772057570464741957e+03 9.305377743830492818e+02 6.401774098434633409e+00
1.772060310284598700e+03 9.303689344957101639e+02 6.377639615354205205e+00
1.772063050104455669e+03 9.302011474631333385e+02 6.353550077360515580e+00
1.772065789924312412e+03 9.300344107702992460e+02 6.329505949632369344e+00
1.772068529744169382e+03 9.298687218882577099e+02 6.305507690585746339e+00
1.772071269564026124e+03 9.297040782745419847e+02 6.281555751919511543e+00
1.772074009383883094e+03 9.295404773733633874e+02 6.257650578629225357e+00
1.772076749203739837e+03 9.293779166160238674e+02 6.233792609052795086e+00
1.772079489023596807e+03 9.292163934211115475e+02 6.209982274884344733e+00
1.772082228843453549e+03 9.290559051952320715e+02 6.186220001283513348e+00
1.772084968663310292e+03 9.288964493400222864e+02 6.162506208247434003e+00
1.772087708483167262e+03 9.287380232438356416e+02 6.138841308920664375e+00
1.772090448303024004e+03 9.285806242818730425e+02 6.115225709588287373e+00
1.772093188122880974e+03 9.284242498187197725e+02 6.091659810155473309e+00
1.772095927942737717e+03 9.282688972087862567e+02 6.068144004199324648e+00
1.772098667762594687e+03 9.281145637965407786e+02 6.044678678989398257e+00
1.772101407582451429e+03 9.279612469169481983e+02 6.021264215539486209e+00
1.772104147402308399e+03 9.278089438957038055e+02 5.997900988628207308e+00
1.772106887222165142e+03 9.276576520496712419e+02 5.974589366850715066e+00
1.772109627042021884e+03 9.275073686871301106e+02 5.951329712641284964e+00
1.772112366861878854e+03 9.273580911001116647e+02 5.928122382145894598e+00
1.772115106681735597e+03 9.272098165608942963e+02 5.904967725182782345e+00
1.772117846501592567e+03 9.270625423445669639e+02 5.881866085734738014e+00
1.772120586321449309e+03 9.269162657180697806e+02 5.858817801760944910e+00
1.772123326141306279e+03 9.267709839400262126e+02 5.835823205209162090e+00
1.772126065961163022e+03 9.266266942611005106e+02 5.812882622065598248e+00
1.772128805781019992e+03 9.264833939241611915e+02 5.789996372374211830e+00
1.772131545600876734e+03 9.263410801646369919e+02 5.767164770286512976e+00
1.772134285420733477e+03 9.261997502106941056e+02 5.744388124082823843e+00
1.772137025240590447e+03 9.260594012835322246e+02 5.721666736212567272e+00
1.772139765060447189e+03 9.259200305970260843e+02 5.699000903381545413e+00
1.772142504880304159e+03 9.257816353517522430e+02 5.676390917018599325e+00
1.772145244700160902e+03 9.256442127447747907e+02 5.653837062642525169e+00
1.772147984520017872e+03 9.255077599681513902e+02 5.631339620002346003e+00
1.772150724339874614e+03 9.253722742077882231e+02 5.608898863234892396e+00
1.772153464159731584e+03 9.252377526435799382e+02 5.586515060886563688e+00
1.772156203979588327e+03 9.251041924497310447e+02 5.564188475964922276e+00
1.772158943799445296e+03 9.249715907948966560e+02 5.541919365960531252e+00
1.772161683619302039e+03 9.248399448425022911e+02 5.519707982898474974e+00
1.772164423439158782e+03 9.247092517508975789e+02 5.497554573362107178e+00
1.772167163259015751e+03 9.245795086736202393e+02 5.475459378535315835e+00
1.772169903078872494e+03 9.244507127568415399e+02 5.453422634545989744e+00
1.772172642898729464e+03 9.243228611403326340e+02 5.431444572403664850e+00
1.772175382718586206e+03 9.241959509621623283e+02 5.409525417581337869e+00
1.772178122538443176e+03 9.240699793561279876e+02 5.387665390328507442e+00
1.772180862358299919e+03 9.239449434520437308e+02 5.365864705725222450e+00
1.772183602178156889e+03 9.238208403758673057e+02 5.344123573706379915e+00
1.772186341998013631e+03 9.236976672499949927e+02 5.322442199115003270e+00
1.772189081817870374e+03 9.235754211933995066e+02 5.300820781728414310e+00
1.772191821637727344e+03 9.234540993218726044e+02 5.279259516302472477e+00
1.772194561457584086e+03 9.233336987482662153e+02 5.257758592615734194e+00
1.772197301277441056e+03 9.232142165818646617e+02 5.236318195544120258e+00
1.772200041097297799e+03 9.230956499250177103e+02 5.214938505345353192e+00
1.772202780917154769e+03 9.229779958800099848e+02 5.193619697257562784e+00
1.772205520737011511e+03 9.228612515473274698e+02 5.172361941680455821e+00
1.772208260556868481e+03 9.227454140251495573e+02 5.151165404240334311e+00
1.772211000376725224e+03 9.226304804096174621e+02 5.130030245844245940e+00
1.772213740196581966e+03 9.225164477949588218e+02 5.108956622707690798e+00
1.772216480016438936e+03 9.224033132737083633e+02 5.087944686399961114e+00
1.772219219836295679e+03 9.222910739369274324e+02 5.066994583889383286e+00
1.772221959656152649e+03 9.221797268743297309e+02 5.046106457571161386e+00
1.772224699476009391e+03 9.220692691745181264e+02 5.025280445321039124e+00
1.772227439295866361e+03 9.219596979194783444e+02 5.004516680639579995e+00
1.772230179115723104e+03 9.218510101901702001e+02 4.983815292592193913e+00
1.772232918935580074e+03 9.217432030703650980e+02 4.963176405763205956e+00
1.772235658755436816e+03 9.216362736432550946e+02 4.942600140383183849e+00
1.772238398575293786e+03 9.215302189915628333e+02 4.922086612355485613e+00
1.772241138395150529e+03 9.214250361977933608e+02 4.901635933310172888e+00
1.772243878215007271e+03 9.213207223443529301e+02 4.881248210632336715e+00
1.772246618034864241e+03 9.212172745137572747e+02 4.860923547507476350e+00
1.772249357854720984e+03 9.211146897888376088e+02 4.840662042966791034e+00
1.772252097674577954e+03 9.210129652528620454e+02 4.820463791915636342e+00
1.772254837494434696e+03 9.209120979897842290e+02 4.800328885187233219e+00
1.772257577314291666e+03 9.208120850843571361e+02 4.780257409569504290e+00
1.772260317134148409e+03 9.207129236223807993e+02 4.760249447858697636e+00
1.772263056954005378e+03 9.206146106908173579e+02 4.740305078886313694e+00
1.772265796773862121e+03 9.205171433780370762e+02 4.720424377572639330e+00
1.772268536593718864e+03 9.204205187623164193e+02 4.700607414916878390e+00
1.772271276413575833e+03 9.203247339181154985e+02 4.680854258065130225e+00
1.772274016233432576e+03 9.202297859324788760e+02 4.661164970403635088e+00
1.772276756053289546e+03 9.201356718938772019e+02 4.641539611553923805e+00
1.772279495873146288e+03 9.200423888924075300e+02 4.621978237425241609e+00
1.772282235693003258e+03 9.199499340198847221e+02 4.602480900241684658e+00
1.772284975512860001e+03 9.198583043700577946e+02 4.583047648595353962e+00
1.772287715332716971e+03 9.197674970387023450e+02 4.563678527473577162e+00
1.772290455152573713e+03 9.196775091238362165e+02 4.544373578311969197e+00
1.772293194972430456e+03 9.195883377258203382e+02 4.525132839023343401e+00
1.772295934792287426e+03 9.194999799475358486e+02 4.505956344042712836e+00
1.772298674612144168e+03 9.194124328945605384e+02 4.486844124372213471e+00
1.772301414432001138e+03 9.193256936752710544e+02 4.467796207610138737e+00
1.772304154251857881e+03 9.192397594010560624e+02 4.448812618003795905e+00
1.772306894071714851e+03 9.191546271864124265e+02 4.429893376477024525e+00
1.772309633891571593e+03 9.190702941407270146e+02 4.411038500253153138e+00
1.772312373711428563e+03 9.189867573677277051e+02 4.392248002851880884e+00
1.772315113531285306e+03 9.189040139860608178e+02 4.373521895175813690e+00
1.772317853351142276e+03 9.188220611177104047e+02 4.354860184945596124e+00
1.772320593170999018e+03 9.187408958879609600e+02 4.336262876739437111e+00
1.772323332990855761e+03 9.186605154254798435e+02 4.317729972021156826e+00
1.772326072810712731e+03 9.185809168624663243e+02 4.299261469183750073e+00
1.772328812630569473e+03 9.185020973348015332e+02 4.280857363592865283e+00
1.772331552450426443e+03 9.184240539821306584e+02 4.262517647614984639e+00
1.772334292270283186e+03 9.183467839480454131e+02 4.244242310668545848e+00
1.772337032090140156e+03 9.182702843801614563e+02 4.226031339250659435e+00
1.772339771909996898e+03 9.181945524302988133e+02 4.207884716988148810e+00
1.772342511729853868e+03 9.181195852545602065e+02 4.189802424664352820e+00
1.772345251549710611e+03 9.180453800135114761e+02 4.171784440270074334e+00
1.772347991369567353e+03 9.179719338722665043e+02 4.153830739031965535e+00
1.772350731189424323e+03 9.178992439947061257e+02 4.135941292918822398e+00
1.772353471009281066e+03 9.178273075382538764e+02 4.118116070200501966e+00
1.772356210829138035e+03 9.177561216763477887e+02 4.100355037499837429e+00
1.772358950648994778e+03 9.176856835875943261e+02 4.082658158847386254e+00
1.772361690468851748e+03 9.176159904552014268e+02 4.065025395649403350e+00
1.772364430288708490e+03 9.175470394671319809e+02 4.047456706736397791e+00
1.772367170108565460e+03 9.174788278161635162e+02 4.029952048388223851e+00
1.772369909928422203e+03 9.174113527000399699e+02 4.012511374382555118e+00
1.772372649748278945e+03 9.173446113215385367e+02 3.995134636021499208e+00
1.772375389568135915e+03 9.172786008885927913e+02 3.977821782172787035e+00
1.772378129387992658e+03 9.172133186144152432e+02 3.960572759310861279e+00
1.772380869207849628e+03 9.171487617175649802e+02 3.943387511543634094e+00
1.772383609027706370e+03 9.170849274220977350e+02 3.926265980660745392e+00
1.772386348847563340e+03 9.170218129576288675e+02 3.909208106158953644e+00
1.772389088667420083e+03 9.169594155594818403e+02 3.892213825290306684e+00
1.772391828487277053e+03 9.168977324648856211e+02 3.875283072590514521e+00
1.772394568307133795e+03 9.168367609049391831e+02 3.858415778877451796e+00
1.772397308126990538e+03 9.167764981265836468e+02 3.841611874089132517e+00
1.772400047946847508e+03 9.167169413835077876e+02 3.824871286142394577e+00
1.772402787766704250e+03 9.166580879351050726e+02 3.808193940824035284e+00
1.772405527586561220e+03 9.165999350465248199e+02 3.791579761815218053e+00
1.772408267406417963e+03 9.165424799887963445e+02 3.775028670736670477e+00
1.772411007226274933e+03 9.164857200388754563e+02 3.758540587171772529e+00
1.772413747046131675e+03 9.164296524797687198e+02 3.742115428711670244e+00
1.772416486865988645e+03 9.163742746005802928e+02 3.725753110978449634e+00
1.772419226685845388e+03 9.163195836966347088e+02 3.709453547670162443e+00
1.772421966505702358e+03 9.162655770695256479e+02 3.693216650584087546e+00
1.772424706325559100e+03 9.162122520272371275e+02 3.677042329661671882e+00
1.772427446145415843e+03 9.161596058841979584e+02 3.660930493013210274e+00
1.772430185965272813e+03 9.161076359613800832e+02 3.644881046956028658e+00
1.772432925785129555e+03 9.160563395840423482e+02 3.628893895667976821e+00
1.772435665604986525e+03 9.160057140723343991e+02 3.612968939670795354e+00
1.772438405424843268e+03 9.159557567613256879e+02 3.597106079122661448e+00
1.772441145244700238e+03 9.159064649942134793e+02 3.581305212726002996e+00
1.772443885064556980e+03 9.158578361207124772e+02 3.565566237489514734e+00
1.772446624884413950e+03 9.158098674970877937e+02 3.549889048748750220e+00
1.772449364704270693e+03 9.157625564862546526e+02 3.534273540207653497e+00
1.772452104524127435e+03 9.157159004578167014e+02 3.518719603960516640e+00
1.772454844343984405e+03 9.156698967881450244e+02 3.503227130526991306e+00
1.772457584163841148e+03 9.156245428604557901e+02 3.487796008887000365e+00
1.772460323983698117e+03 9.155798360648508378e+02 3.472426126502833998e+00
1.772463063803554860e+03 9.155357737984140840e+02 3.457117369360473980e+00
1.772465803623411830e+03 9.154923534652484705e+02 3.441869621990473416e+00
1.772468543443268572e+03 9.154495724765723708e+02 3.426682767509197536e+00
1.772471283263125542e+03 9.154074282507569933e+02 3.411556687639785146e+00
1.772474023082982285e+03 9.153659182125898042e+02 3.396491262592120641e+00
1.772476762902839027e+03 9.153250397867794845e+02 3.381486369814969528e+00
1.772479502722695997e+03 9.152847904083891990e+02 3.366541886042879739e+00
1.772482242542552740e+03 9.152451675207249764e+02 3.351657686905017641e+00
1.772484982362409710e+03 9.152061685739486165e+02 3.336833646670222642e+00
1.772487722182266452e+03 9.151677910251344201e+02 3.322069638280892523e+00
1.772490462002123422e+03 9.151300323382733950e+02 3.307365533367148114e+00
1.772493201821980165e+03 9.150928899843291902e+02 3.292721202280638693e+00
1.772495941641837135e+03 9.150563614412428706e+02 3.278136514108785704e+00
1.772498681461693877e+03 9.150204441939882827e+02 3.263611336708510446e+00
1.772501421281550847e+03 9.149851357350192984e+02 3.249145536787832356e+00
1.772504161101407590e+03 9.149504335667808164e+02 3.234738980310306378e+00
1.772506900921264332e+03 9.149163351974561920e+02 3.220391531867036861e+00
1.772509640741121302e+03 9.148828381421620861e+02 3.206103054877859737e+00
1.772512380560978045e+03 9.148499399234462999e+02 3.191873411688965767e+00
1.772515120380835015e+03 9.148176380713136950e+02 3.177702463590808435e+00
1.772517860200691757e+03 9.147859301232921325e+02 3.163590070853750547e+00
1.772520600020548727e+03 9.147548136244566876e+02 3.149536092744852134e+00
1.772523339840405470e+03 9.147242861274942243e+02 3.135540387563437115e+00
1.772526079660262440e+03 9.146943451927284059e+02 3.121602812657961579e+00
1.772528819480119182e+03 9.146649883874356419e+02 3.107723224303641896e+00
1.772531559299975925e+03 9.146362132828548965e+02 3.093901477081576701e+00
1.772534299119832895e+03 9.146080174600165265e+02 3.080137425131035833e+00
1.772537038939689637e+03 9.145803985079245422e+02 3.066430921782830055e+00
1.772539778759546607e+03 9.145533540231089091e+02 3.052781819477268677e+00
1.772542518579403350e+03 9.145268816096703404e+02 3.039189969795403012e+00
1.772545258399260319e+03 9.145009788792868903e+02 3.025655223472111022e+00
1.772547998219117062e+03 9.144756434512576106e+02 3.012177430427267932e+00
1.772550738038974032e+03 9.144508729525106219e+02 2.998756439778903271e+00
1.772553477858830774e+03 9.144266650176456324e+02 2.985392099874295546e+00
1.772556217678687517e+03 9.144030172887037224e+02 2.972084258224034325e+00
1.772558957498544487e+03 9.143799274145023901e+02 2.958832761294510227e+00
1.772561697318401229e+03 9.143573930521630473e+02 2.945637455033248919e+00
1.772564437138258199e+03 9.143354118665699843e+02 2.932498184698460797e+00
1.772567176958114942e+03 9.143139815303194382e+02 2.919414794859321205e+00
1.772569916777971912e+03 9.142930997237250494e+02 2.906387129407738801e+00
1.772572656597828654e+03 9.142727641348528778e+02 2.893415031587537101e+00
1.772575396417685624e+03 9.142529724595278822e+02 2.880498344006300115e+00
1.772578136237542367e+03 9.142337224013682544e+02 2.867636908664477957e+00
1.772580876057399337e+03 9.142150116717926949e+02 2.854830566967306194e+00
1.772583615877256079e+03 9.141968379896580927e+02 2.842079159636286878e+00
1.772586355697112822e+03 9.141791990804847501e+02 2.829382526487650651e+00
1.772589095516969792e+03 9.141620926784354424e+02 2.816740507039263264e+00
1.772591835336826534e+03 9.141455165255399606e+02 2.804152940295043805e+00
1.772594575156683504e+03 9.141294683716163263e+02 2.791619664731665562e+00
1.772597314976540247e+03 9.141139459742958024e+02 2.779140518325437181e+00
1.772600054796397217e+03 9.140989470990259633e+02 2.766715338562510063e+00
1.772602794616253959e+03 9.140844695190951370e+02 2.754343962465686690e+00
1.772605534436110929e+03 9.140705110156363844e+02 2.742026226604701300e+00
1.772608274255967672e+03 9.140570693776512599e+02 2.729761967122956268e+00
1.772611014075824414e+03 9.140441424010974742e+02 2.717551019455263894e+00
1.772613753895681384e+03 9.140317278905989724e+02 2.705393218890157492e+00
1.772616493715538127e+03 9.140198236572857695e+02 2.693288399896016649e+00
1.772619233535395097e+03 9.140084275210559781e+02 2.681236396853658110e+00
1.772621973355251839e+03 9.139975373096262956e+02 2.669237043772184848e+00
1.772624713175108809e+03 9.139871508585371203e+02 2.657290174298902130e+00
1.772627452994965552e+03 9.139772660111707410e+02 2.645395621745012971e+00
1.772630192814822522e+03 9.139678806187557711e+02 2.633553219095225550e+00
1.772632932634679264e+03 9.139589925403837469e+02 2.621762799033004132e+00
1.772635672454536007e+03 9.139505996430133337e+02 2.610024193950842619e+00
1.772638412274392977e+03 9.139426998008269720e+02 2.598337235738231499e+00
1.772641152094249719e+03 9.139352908948937966e+02 2.586701755679922776e+00
1.772643891914106689e+03 9.139283708152044028e+02 2.575117585181940338e+00
1.772646631733963432e+03 9.139219374596199259e+02 2.563584555421040356e+00
1.772649371553820401e+03 9.139159887338294084e+02 2.552102497337207954e+00
1.772652111373677144e+03 9.139105225513558253e+02 2.540671241655537038e+00
1.772654851193534114e+03 9.139055368335514231e+02 2.529290618892590992e+00
1.772657591013390856e+03 9.139010295096019263e+02 2.517960459377732274e+00
1.772660330833247826e+03 9.138969985165214212e+02 2.506680593259072332e+00
1.772663070653104569e+03 9.138934417991541750e+02 2.495450850524256747e+00
1.772665810472961311e+03 9.138903573101687243e+02 2.484271061006927184e+00
1.772668550292818281e+03 9.138877430100565107e+02 2.473141054402332450e+00
1.772671290112675024e+03 9.138855968671276742e+02 2.462060660282628710e+00
1.772674029932531994e+03 9.138839168575054828e+02 2.451029708102726801e+00
1.772676769752388736e+03 9.138827009651216713e+02 2.440048027219718030e+00
1.772679509572245706e+03 9.138819471817091653e+02 2.429115446897377240e+00
1.772682249392102449e+03 9.138816535061775994e+02 2.418231796073287754e+00
1.772684989211959419e+03 9.138818179439358573e+02 2.407396903092925644e+00
1.772687729031816161e+03 9.138824385093462297e+02 2.396610596725765596e+00
1.772690468851672904e+03 9.138835132245332034e+02 2.385872705691261864e+00
1.772693208671529874e+03 9.138850401192928530e+02 2.375183058638929534e+00
1.772695948491386616e+03 9.138870172310752196e+02 2.364541484159043083e+00
1.772698688311243586e+03 9.138894426049691901e+02 2.353947810784188466e+00
1.772701428131100329e+03 9.138923142936816930e+02 2.343401867003779060e+00
1.772704167950957299e+03 9.138956303575212132e+02 2.332903481264158696e+00
1.772706907770814041e+03 9.138993888643756236e+02 2.322452481982443917e+00
1.772709647590671011e+03 9.139035878896930853e+02 2.312048697546081666e+00
1.772712387410527754e+03 9.139082255164584012e+02 2.301691956326014310e+00
1.772715127230384496e+03 9.139132998351724382e+02 2.291382086676545971e+00
1.772717867050241466e+03 9.139188089438276847e+02 2.281118916943564390e+00
1.772720606870098209e+03 9.139247509478822167e+02 2.270902275472387544e+00
1.772723346689955179e+03 9.139311239602376418e+02 2.260731990606815067e+00
1.772726086509811921e+03 9.139379261024777179e+02 2.250607891055723453e+00
1.772728826329668891e+03 9.139451555070854738e+02 2.240529806520687117e+00
1.772731566149525634e+03 9.139528103110177426e+02 2.230497565911744307e+00
1.772734305969382604e+03 9.139608886584842367e+02 2.220510998132237734e+00
1.772737045789239346e+03 9.139693887012109599e+02 2.210569932172026242e+00
1.772739785609096089e+03 9.139783085984279296e+02 2.200674197108818841e+00
1.772742525428953059e+03 9.139876465168504183e+02 2.190823622117626712e+00
1.772745265248809801e+03 9.139974006306591718e+02 2.181018036479954958e+00
1.772748005068666771e+03 9.140075691214874496e+02 2.171257269584653038e+00
1.772750744888523514e+03 9.140181501783963540e+02 2.161541150940796019e+00
1.772753484708380483e+03 9.140291419978623253e+02 2.151869510177383038e+00
1.772756224528237226e+03 9.140405427837508796e+02 2.142242177055770913e+00
1.772758964348094196e+03 9.140523507473038762e+02 2.132658981469046644e+00
1.772761704167950938e+03 9.140645641071112095e+02 2.123119753454016490e+00
1.772764443987807908e+03 9.140771810890977349e+02 2.113624323190252507e+00
1.772767183807664651e+03 9.140901999264938240e+02 2.104172521011635766e+00
1.772769923627521393e+03 9.141036188603154642e+02 2.094764177550686668e+00
1.772772663447378363e+03 9.141174361406458502e+02 2.085399124131710025e+00
1.772775403267235106e+03 9.141316500234670457e+02 2.076077191851960713e+00
1.772778143087092076e+03 9.141462587718887107e+02 2.066798211948023045e+00
1.772780882906948818e+03 9.141612606563140844e+02 2.057562015864300875e+00
1.772783622726805788e+03 9.141766539544316856e+02 2.048368435252904352e+00
1.772786362546662531e+03 9.141924369511878012e+02 2.039217301985686071e+00
1.772789102366519501e+03 9.142086079387781865e+02 2.030108448153910228e+00
1.772791842186376243e+03 9.142251652166193026e+02 2.021041706079962808e+00
1.772794582006232986e+03 9.142421070913381982e+02 2.012016908317548314e+00
1.772797321826089956e+03 9.142594318767499999e+02 2.003033887659337875e+00
1.772800061645946698e+03 9.142771378938338103e+02 1.994092477144410847e+00
1.772802801465803668e+03 9.142952234707228172e+02 1.985192510058138238e+00
1.772805541285660411e+03 9.143136869426726889e+02 1.976333819943068004e+00
1.772808281105517381e+03 9.143325266520535024e+02 1.967516240597834143e+00
1.772811020925374123e+03 9.143517409483159781e+02 1.958739606087716245e+00
1.772813760745231093e+03 9.143713281881448438e+02 1.950003750783343204e+00
1.772816500565087836e+03 9.143912867360322707e+02 1.941308509525974113e+00
1.772819240384944578e+03 9.144116149629835490e+02 1.932653717300372387e+00
1.772821980204801548e+03 9.144323112469389798e+02 1.924039209356164459e+00
1.772824720024658291e+03 9.144533739728551609e+02 1.915464821240748350e+00
1.772827459844515261e+03 9.144748015326971426e+02 1.906930388798851794e+00
1.772830199664372003e+03 9.144965923254046629e+02 1.898435748182659921e+00
1.772832939484228973e+03 9.145187447568860080e+02 1.889980735850469440e+00
1.772835679304085716e+03 9.145412572399835653e+02 1.881565188576530767e+00
1.772838419123942685e+03 9.145641281944670027e+02 1.873188943449520139e+00
1.772841158943799428e+03 9.145873560469985932e+02 1.864851837882096630e+00
1.772843898763656398e+03 9.146109392311265083e+02 1.856553709609192193e+00
1.772846638583513140e+03 9.146348761872480964e+02 1.848294396697283348e+00
1.772849378403369883e+03 9.146591653626027210e+02 1.840073737543180599e+00
1.772852118223226853e+03 9.146838052112434525e+02 1.831891570879611075e+00
1.772854858043083595e+03 9.147087941940092151e+02 1.823747735780625767e+00
1.772857597862940565e+03 9.147341307786265361e+02 1.815642071687355807e+00
1.772860337682797308e+03 9.147598134402541064e+02 1.807574418566490149e+00
1.772863077502654278e+03 9.147858406603689900e+02 1.799544616624111582e+00
1.772865817322511020e+03 9.148122109270558440e+02 1.791552506399558542e+00
1.772868557142367990e+03 9.148389227351239015e+02 1.783597928793248188e+00
1.772871296962224733e+03 9.148659745860676367e+02 1.775680725075275523e+00
1.772874036782081475e+03 9.148933649880617622e+02 1.767800736883979873e+00
1.772876776601938445e+03 9.149210924559330351e+02 1.759957806231033262e+00
1.772879516421795188e+03 9.149491555111325169e+02 1.752151775506374687e+00
1.772882256241652158e+03 9.149775526817294349e+02 1.744382487476557886e+00
1.772884996061508900e+03 9.150062825023713913e+02 1.736649785292730064e+00
1.772887735881365870e+03 9.150353435142814078e+02 1.728953512488170752e+00
1.772890475701222613e+03 9.150647342652165435e+02 1.721293512986023622e+00
1.772893215521079583e+03 9.150944533094650524e+02 1.713669631096685020e+00
1.772895955340936325e+03 9.151244992078051155e+02 1.706081711525287758e+00
1.772898695160793068e+03 9.151548705274988151e+02 1.698529599369565046e+00
1.772901434980650038e+03 9.151855658421933413e+02 1.691013140099431045e+00
1.772904174800506780e+03 9.152165837328077487e+02 1.683532179877478274e+00
1.772906914620363750e+03 9.152479227859805633e+02 1.676086565023414465e+00
1.772909654440220493e+03 9.152795815948389873e+02 1.668676142301658061e+00
1.772912394260077463e+03 9.153115587589048801e+02 1.661300758886082640e+00
1.772915134079934205e+03 9.153438528840516710e+02 1.653960262367231371e+00
1.772917873899791175e+03 9.153764625825042458e+02 1.646654500749622052e+00
1.772920613719647918e+03 9.154093864727955179e+02 1.639383322458721981e+00
1.772923353539504888e+03 9.154426231797657465e+02 1.632146576338109556e+00
1.772926093359361630e+03 9.154761713345185399e+02 1.624944111656215551e+00
1.772928833179218373e+03 9.155100295744178993e+02 1.617775778103936801e+00
1.772931572999075343e+03 9.155441965430575237e+02 1.610641425798181370e+00
1.772934312818932085e+03 9.155786708902295459e+02 1.603540905285273377e+00
1.772937052638789055e+03 9.156134512719219174e+02 1.596474067538365293e+00
1.772939792458645798e+03 9.156485363502722521e+02 1.589440763963615222e+00
1.772942532278502767e+03 9.156839247935681669e+02 1.582440846396867329e+00
1.772945272098359510e+03 9.157196152762389829e+02 1.575474167121549973e+00
1.772948011918216480e+03 9.157556064792566985e+02 1.568540579000916368e+00
1.772950751738073222e+03 9.157918970894488666e+02 1.561639935267443047e+00
1.772953491557929965e+03 9.158284857996015944e+02 1.554772089557307835e+00
1.772956231377786935e+03 9.158653713085451500e+02 1.547936895951798508e+00
1.772958971197643677e+03 9.159025523211234940e+02 1.541134208980443399e+00
1.772961711017500647e+03 9.159400275481930294e+02 1.534363883618431679e+00
1.772964450837357390e+03 9.159777957065765577e+02 1.527625775292460020e+00
1.772967190657214360e+03 9.160158555190658944e+02 1.520919739877513166e+00
1.772969930477071102e+03 9.160542057143749162e+02 1.514245633702563820e+00
1.772972670296928072e+03 9.160928450271427437e+02 1.507603313547293933e+00
1.772975410116784815e+03 9.161317721978862210e+02 1.500992636647651812e+00
1.772978149936641557e+03 9.161709859730005974e+02 1.494413460693065243e+00
1.772980889756498527e+03 9.162104851047275815e+02 1.487865643829138440e+00
1.772983629576355270e+03 9.162502683511239638e+02 1.481349044660259073e+00
1.772986369396212240e+03 9.162903344760619575e+02 1.474863522246744552e+00
1.772989109216068982e+03 9.163306822491814501e+02 1.468408936110071616e+00
1.772991849035925952e+03 9.163713104458943235e+02 1.461985146229432209e+00
1.772994588855782695e+03 9.164122178473359099e+02 1.455592013046842936e+00
1.772997328675639665e+03 9.164534032404324080e+02 1.449229397483480453e+00
1.773000068495496407e+03 9.164948677254807308e+02 1.442897161120883398e+00
1.773002808315353377e+03 9.165366752017152976e+02 1.436595167796463679e+00
1.773005548135210120e+03 9.165789272255631204e+02 1.430323285828364988e+00
1.773008287955066862e+03 9.166216010020137901e+02 1.424081389952839727e+00
1.773011027774923832e+03 9.166646956122516485e+02 1.417869352012542494e+00
1.773013767594780575e+03 9.167082116450998228e+02 1.411687043366592453e+00
1.773016507414637545e+03 9.167521510961155400e+02 1.405534337495540465e+00
1.773019247234494287e+03 9.167965114367932529e+02 1.399411107688680822e+00
1.773021987054351257e+03 9.168412913573829428e+02 1.393317227480104004e+00
1.773024726874208000e+03 9.168864896778861748e+02 1.387252570778559679e+00
1.773027466694064969e+03 9.169321052240713925e+02 1.381217011835896624e+00
1.773030206513921712e+03 9.169781368249472280e+02 1.375210425145178883e+00
1.773032946333778455e+03 9.170245833156066055e+02 1.369232685537970395e+00
1.773035686153635424e+03 9.170714435363831853e+02 1.363283668182497355e+00
1.773038425973492167e+03 9.171187163325752181e+02 1.357363248598800753e+00
1.773041165793349137e+03 9.171664005547858096e+02 1.351471302618231007e+00
1.773043905613205879e+03 9.172144950586693994e+02 1.345607706413814775e+00
1.773046645433062849e+03 9.172629987049936062e+02 1.339772336492694338e+00
1.773049385252919592e+03 9.173119103596729929e+02 1.333965069692264915e+00
1.773052125072776562e+03 9.173612288935881907e+02 1.328185783201422776e+00
1.773054864892633304e+03 9.174109531827569981e+02 1.322434354540488410e+00
1.773057604712490047e+03 9.174610821081171252e+02 1.316710661583213371e+00
1.773060344532347017e+03 9.175116145551801310e+02 1.311014582589259847e+00
1.773063084352203759e+03 9.175625494149029464e+02 1.305345996122146079e+00
1.773065824172060729e+03 9.176138855833420394e+02 1.299704781081873373e+00
1.773068563991917472e+03 9.176656219615485952e+02 1.294090816715872228e+00
1.773071303811774442e+03 9.177177574555840920e+02 1.288503982617366095e+00
1.773074043631631184e+03 9.177702909764688002e+02 1.282944158731207152e+00
1.773076783451488154e+03 9.178232214401973579e+02 1.277411225352274915e+00
1.773079523271344897e+03 9.178765477676867022e+02 1.271905063131276270e+00
1.773082263091201867e+03 9.179302688847924401e+02 1.266425553073180277e+00
1.773085002911058609e+03 9.179843837222562115e+02 1.260972576542982448e+00
1.773087742730915352e+03 9.180388912157179675e+02 1.255546015264624282e+00
1.773090482550772322e+03 9.180937903056852747e+02 1.250145751324475585e+00
1.773093222370629064e+03 9.181490799374325888e+02 1.244771667174718210e+00
1.773095962190486034e+03 9.182047590600398053e+02 1.239423645627652615e+00
1.773098702010342777e+03 9.182608266277686653e+02 1.234101569868253367e+00
1.773101441830199747e+03 9.183172815999553222e+02 1.228805323451391374e+00
1.773104181650056489e+03 9.183741229406424509e+02 1.223534790306458842e+00
1.773106921469913459e+03 9.184313496185968688e+02 1.218289854735951971e+00
1.773109661289770202e+03 9.184889606072509878e+02 1.213070401421069588e+00
1.773112401109626944e+03 9.185469548847158876e+02 1.207876315420760349e+00
1.773115140929483914e+03 9.186053314337467555e+02 1.202707482175137343e+00
1.773117880749340657e+03 9.186640892417078703e+02 1.197563787508854283e+00
1.773120620569197627e+03 9.187232273005860179e+02 1.192445117630208662e+00
1.773123360389054369e+03 9.187827446069317148e+02 1.187351359136653794e+00
1.773126100208911339e+03 9.188426401618772843e+02 1.182282399013502072e+00
1.773128840028768082e+03 9.189029129710777397e+02 1.177238124639404582e+00
1.773131579848625051e+03 9.189635620455304661e+02 1.172218423514930219e+00
1.773134319668481794e+03 9.190245864010453261e+02 1.167223183428335975e+00
1.773137059488338537e+03 9.190859850572842333e+02 1.162252292779879070e+00
1.773139799308195506e+03 9.191477570384273577e+02 1.157305640350995812e+00
1.773142539128052249e+03 9.192099013731384503e+02 1.152383115306941930e+00
1.773145278947909219e+03 9.192724170945821243e+02 1.147484607195172090e+00
1.773148018767765961e+03 9.193353032403651923e+02 1.142610005949854735e+00
1.773150758587622931e+03 9.193985588525605408e+02 1.137759201889868788e+00
1.773153498407479674e+03 9.194621829776472168e+02 1.132932085723286519e+00
1.773156238227336644e+03 9.195261746665344162e+02 1.128128548545400900e+00
1.773158978047193386e+03 9.195905329745020254e+02 1.123348481843178037e+00
1.773161717867050129e+03 9.196552569612194930e+02 1.118591777493709305e+00
1.773164457686907099e+03 9.197203456907121790e+02 1.113858327766664047e+00
1.773167197506763841e+03 9.197857982314030778e+02 1.109148025249873104e+00
1.773169937326620811e+03 9.198516136562772090e+02 1.104460762714885913e+00
1.773172677146477554e+03 9.199177910424201627e+02 1.099796433501410098e+00
1.773175416966334524e+03 9.199843294712219404e+02 1.095154931349511029e+00
1.773178156786191266e+03 9.200512280283296604e+02 1.090536150387442227e+00
1.773180896606048236e+03 9.201184858036743890e+02 1.085939985129272811e+00
1.773183636425904979e+03 9.201861018914094075e+02 1.081366330478665594e+00
1.773186376245761949e+03 9.202540753899378387e+02 1.076815081726535395e+00
1.773189116065618691e+03 9.203224054018500055e+02 1.072286134554796488e+00
1.773191855885475434e+03 9.203910910339460543e+02 1.067779385034424378e+00
1.773194595705332404e+03 9.204601313972015078e+02 1.063294729627307644e+00
1.773197335525189146e+03 9.205295256067329319e+02 1.058832065188066274e+00
1.773200075345046116e+03 9.205992727818207868e+02 1.054391288962162720e+00
1.773202815164902859e+03 9.206693720458473535e+02 1.049972298573996765e+00
1.773205554984759829e+03 9.207398225263824543e+02 1.045574991857302294e+00
1.773208294804616571e+03 9.208106233550314528e+02 1.041199267123496197e+00
1.773211034624473541e+03 9.208817736674873231e+02 1.036845023114320918e+00
1.773213774444330284e+03 9.209532726034765346e+02 1.032512158959965509e+00
1.773216514264187026e+03 9.210251193067826989e+02 1.028200574176844739e+00
1.773219254084043996e+03 9.210973129252123499e+02 1.023910168669004195e+00
1.773221993903900739e+03 9.211698526105591327e+02 1.019640842729492736e+00
1.773224733723757709e+03 9.212427375186290419e+02 1.015392497038187791e+00
1.773227473543614451e+03 9.213159668091750518e+02 1.011165032664942398e+00
1.773230213363471421e+03 9.213895396459278118e+02 1.006958351067077650e+00
1.773232953183328164e+03 9.214634551965307310e+02 1.002772354092502427e+00
1.773235693003185133e+03 9.215377126325707877e+02 9.986069439772325973e-01
1.773238432823041876e+03 9.216123110713919004e+02 9.944620232846630437e-01
1.773241172642898619e+03 9.216872498275224643e+02 9.903374950623092809e-01
1.773243912462755588e+03 9.217625280021038634e+02 9.862332624876452014e-01
1.773246652282612331e+03 9.218381447834256051e+02 9.821492292959562720e-01
1.773249392102469301e+03 9.219140993634498500e+02 9.780852996047266767e-01
1.773252131922326043e+03 9.219903909377615037e+02 9.740413779163508146e-01
1.773254871742183013e+03 9.220670187056181248e+02 9.700173691154351241e-01
1.773257611562039756e+03 9.221439818699002444e+02 9.660131784714829362e-01
1.773260351381896726e+03 9.222212796371610466e+02 9.620287116362231661e-01
1.773263091201753468e+03 9.222989112175762330e+02 9.580638746462681876e-01
1.773265831021610438e+03 9.223768758249948405e+02 9.541185739204689487e-01
1.773268570841467181e+03 9.224551726768877415e+02 9.501927162625471990e-01
1.773271310661323923e+03 9.225338009943930047e+02 9.462862088587992160e-01
1.773274050481180893e+03 9.226127600022967954e+02 9.423989592790859016e-01
1.773276790301037636e+03 9.226920489287571172e+02 9.385308753881995703e-01
1.773279530120894606e+03 9.227716670051115671e+02 9.346818652599031552e-01
1.773282269940751348e+03 9.228516134668724362e+02 9.308518375466953154e-01
1.773285009760608318e+03 9.229318875532514994e+02 9.270407012921192402e-01
1.773287749580465061e+03 9.230124885070729306e+02 9.232483659215848792e-01
1.773290489400322031e+03 9.230934155748273042e+02 9.194747412398386333e-01
1.773293229220178773e+03 9.231746680066174804e+02 9.157197374334812290e-01
1.773295969040035516e+03 9.232562450562055574e+02 9.119832650687716979e-01
1.773298708859892486e+03 9.233381459809933176e+02 9.082652350925737306e-01
1.773301448679749228e+03 9.234203700420014229e+02 9.045655588332743857e-01
1.773304188499606198e+03 9.235029165039170493e+02 9.008841479986280376e-01
1.773306928319462941e+03 9.235857846350389764e+02 8.972209146782125222e-01
1.773309668139319911e+03 9.236689737073334072e+02 8.935757713409855363e-01
1.773312407959176653e+03 9.237524829963776938e+02 8.899486308377159149e-01
1.773315147779033623e+03 9.238363117814163843e+02 8.863394063985642335e-01
1.773317887598890366e+03 9.239204593453056304e+02 8.827480116354903261e-01
1.773320627418747108e+03 9.240049249745616180e+02 8.791743605401537431e-01
1.773323367238604078e+03 9.240897079593397621e+02 8.756183674848179166e-01
1.773326107058460821e+03 9.241748075914274523e+02 8.720799470890104876e-01
1.773328846878317790e+03 9.242602231591649797e+02 8.685590138690283402e-01
1.773331586698174533e+03 9.243459539602475843e+02 8.650554831127977851e-01
1.773334326518031503e+03 9.244319992966558175e+02 8.615692705291859710e-01
1.773337066337888245e+03 9.245183584738019817e+02 8.581002921967085806e-01
1.773339806157745215e+03 9.246050308005875422e+02 8.546484645612154596e-01
1.773342545977601958e+03 9.246920155893458286e+02 8.512137044381932194e-01
1.773345285797458928e+03 9.247793121558993334e+02 8.477959290104742918e-01
1.773348025617315670e+03 9.248669198195020726e+02 8.443950558305166609e-01
1.773350765437172413e+03 9.249548379028901763e+02 8.410110028184153430e-01
1.773353505257029383e+03 9.250430657322606294e+02 8.376436882627591451e-01
1.773356245076886125e+03 9.251316026372484203e+02 8.342930308214631108e-01
1.773358984896743095e+03 9.252204479509788371e+02 8.309589495198156373e-01
1.773361724716599838e+03 9.253096010091628614e+02 8.276413637193865691e-01
1.773364464536456808e+03 9.253990611428300781e+02 8.243401928240584597e-01
1.773367204356313550e+03 9.254888276909124443e+02 8.210553567854838031e-01
1.773369944176170520e+03 9.255788999975733304e+02 8.177867759916196411e-01
1.773372683996027263e+03 9.256692774102212979e+02 8.145343711926301689e-01
1.773375423815884005e+03 9.257599592795620538e+02 8.112980634989848117e-01
1.773378163635740975e+03 9.258509449595763954e+02 8.080777743822779025e-01
1.773380903455597718e+03 9.259422338074971321e+02 8.048734256760243788e-01
1.773383643275454688e+03 9.260338251838620636e+02 8.016849395737924988e-01
1.773386383095311430e+03 9.261257184524538388e+02 7.985122386313311393e-01
1.773389122915168400e+03 9.262179129803599835e+02 7.953552457644529339e-01
1.773391862735025143e+03 9.263104081379125319e+02 7.922138842511406986e-01
1.773394602554882113e+03 9.264032032987490766e+02 7.890880777294513315e-01
1.773397342374738855e+03 9.264962978395686832e+02 7.859777501891387352e-01
1.773400082194595598e+03 9.265896911323576433e+02 7.828828255071395015e-01
1.773402822014452568e+03 9.266833825540835505e+02 7.798032280230008384e-01
1.773405561834309310e+03 9.267773714884823448e+02 7.767388826451802064e-01
1.773408301654166280e+03 9.268716573223962314e+02 7.736897146304737571e-01
1.773411041474023023e+03 9.269662394457112669e+02 7.706556495860509282e-01
1.773413781293879993e+03 9.270611172514207965e+02 7.676366134674301733e-01
1.773416521113736735e+03 9.271562901355615622e+02 7.646325325804931294e-01
1.773419260933593705e+03 9.272517574972772536e+02 7.616433335794802195e-01
1.773422000753450448e+03 9.273475187387555252e+02 7.586689434689853906e-01
1.773424740573307417e+03 9.274435732652909792e+02 7.557092896019710349e-01
1.773427480393164160e+03 9.275399204852216144e+02 7.527642996817434096e-01
1.773430220213020903e+03 9.276365598099847602e+02 7.498339017602294598e-01
1.773432960032877872e+03 9.277334906540933162e+02 7.469180242387200019e-01
1.773435699852734615e+03 9.278307124297078872e+02 7.440165955099420358e-01
1.773438439672591585e+03 9.279282245495238612e+02 7.411295441431580144e-01
1.773441179492448327e+03 9.280260264344932466e+02 7.382567994052289251e-01
1.773443919312305297e+03 9.281241175085001487e+02 7.353982908994464163e-01
1.773446659132162040e+03 9.282224971982839179e+02 7.325539485669584350e-01
1.773449398952019010e+03 9.283211649335045195e+02 7.297237026848720776e-01
1.773452138771875752e+03 9.284201201466772773e+02 7.269074838681414130e-01
1.773454878591732495e+03 9.285193622732297172e+02 7.241052230679209112e-01
1.773457618411589465e+03 9.286188907514774655e+02 7.213168515722747642e-01
1.773460358231446207e+03 9.287187050225992380e+02 7.185423010068665572e-01
1.773463098051303177e+03 9.288188045306947060e+02 7.157815033333417842e-01
1.773465837871159920e+03 9.289191887227182178e+02 7.130343908511698192e-01
1.773468577691016890e+03 9.290198570485454184e+02 7.103008961958116041e-01
1.773471317510873632e+03 9.291208089583296896e+02 7.075809521501070787e-01
1.773474057330730602e+03 9.292220439000727765e+02 7.048744914565062691e-01
1.773476797150587345e+03 9.293235613293745701e+02 7.021814475472841766e-01
1.773479536970444087e+03 9.294253607048107142e+02 6.995017541952814888e-01
1.773482276790301057e+03 9.295274414876298579e+02 6.968353454943674308e-01
1.773485016610157800e+03 9.296298031417289849e+02 6.941821558600992370e-01
1.773487756430014770e+03 9.297324451337121900e+02 6.915421200281753888e-01
1.773490496249871512e+03 9.298353669328229216e+02 6.889151730561973164e-01
1.773493236069728482e+03 9.299385680110120802e+02 6.863012503219166893e-01
1.773495975889585225e+03 9.300420478428695787e+02 6.837002875249793554e-01
1.773498715709442195e+03 9.301458059056932370e+02 6.811122206851899508e-01
1.773501455529298937e+03 9.302498416780471189e+02 6.785369860301353473e-01
1.773504195349155680e+03 9.303541546384021785e+02 6.759745198740296779e-01
1.773506935169012650e+03 9.304587442704789737e+02 6.734247590678380524e-01
1.773509674988869392e+03 9.305636100606893706e+02 6.708876407875545844e-01
1.773512414808726362e+03 9.306687514980370679e+02 6.683631025196319353e-01
1.773515154628583105e+03 9.307741680740473385e+02 6.658510820626664106e-01
1.773517894448440074e+03 9.308798592828372875e+02 6.633515175257210794e-01
1.773520634268296817e+03 9.309858246210458219e+02 6.608643473299942173e-01
1.773523374088153787e+03 9.310920635879034535e+02 6.583895102071591898e-01
1.773526113908010529e+03 9.311985756851624956e+02 6.559269452010163537e-01
1.773528853727867499e+03 9.313053604171672077e+02 6.534765916658494822e-01
1.773531593547724242e+03 9.314124172891566786e+02 6.510383891286716240e-01
1.773534333367580984e+03 9.315197458055243942e+02 6.486122771315899760e-01
1.773537073187437954e+03 9.316273454763429527e+02 6.461981957972449120e-01
1.773539813007294697e+03 9.317352158142786038e+02 6.437960855653623859e-01
1.773542552827151667e+03 9.318433563344493678e+02 6.414058871740424550e-01
1.773545292647008409e+03 9.319517665543527301e+02 6.390275416613527826e-01
1.773548032466865379e+03 9.320604459939377193e+02 6.366609903637429069e-01
1.773550772286722122e+03 9.321693941755328296e+02 6.343061749176224229e-01
1.773553512106579092e+03 9.322786106239184392e+02 6.319630372577902389e-01
1.773556251926435834e+03 9.323880948662538231e+02 6.296315196189977703e-01
1.773558991746292577e+03 9.324978464321415004e+02 6.273115645345854752e-01
1.773561731566149547e+03 9.326078648521295236e+02 6.250031147035610690e-01
1.773564471386006289e+03 9.327181496559480820e+02 6.227061128315691807e-01
1.773567211205863259e+03 9.328287003786608693e+02 6.204205021861775027e-01
1.773569951025720002e+03 9.329395165577802800e+02 6.181462263409214231e-01
1.773572690845576972e+03 9.330505977331411032e+02 6.158832291558801186e-01
1.773575430665433714e+03 9.331619434468260579e+02 6.136314547791866802e-01
1.773578170485290684e+03 9.332735532432403716e+02 6.113908476455257590e-01
1.773580910305147427e+03 9.333854266690372015e+02 6.091613524776282595e-01
1.773583650125004169e+03 9.334975632731828910e+02 6.069429142849676051e-01
1.773586389944861139e+03 9.336099626069288888e+02 6.047354783643217324e-01
1.773589129764717882e+03 9.337226242237838960e+02 6.025389903003184333e-01
1.773591869584574852e+03 9.338355476890983482e+02 6.003533968719715341e-01
1.773594609404431594e+03 9.339487325303275611e+02 5.981786413183967088e-01
1.773597349224288564e+03 9.340621783229232733e+02 5.960146715204818202e-01
1.773600089044145307e+03 9.341758846274486814e+02 5.938614340131779246e-01
1.773602828864002277e+03 9.342898510067593634e+02 5.917188756150910667e-01
1.773605568683859019e+03 9.344040770259159672e+02 5.895869434288331101e-01
1.773608308503715989e+03 9.345185622522492395e+02 5.874655848385199608e-01
1.773611048323572732e+03 9.346333062552721458e+02 5.853547475101079645e-01
1.773613788143429474e+03 9.347483086067354634e+02 5.832543793890812012e-01
1.773616527963286444e+03 9.348635688805881045e+02 5.811644286999039233e-01
1.773619267783143187e+03 9.349790866529366440e+02 5.790848439454584495e-01
1.773622007603000156e+03 9.350948615008223896e+02 5.770155737771988091e-01
1.773624747422856899e+03 9.352108930004735612e+02 5.749565668296602317e-01
1.773627487242713869e+03 9.353271807329955436e+02 5.729077722795054006e-01
1.773630227062570611e+03 9.354437242816622984e+02 5.708691395841579697e-01
1.773632966882427581e+03 9.355605232317741411e+02 5.688406184586948244e-01
1.773635706702284324e+03 9.356775771705636089e+02 5.668221588755626428e-01
1.773638446522141066e+03 9.357948856872467331e+02 5.648137110617591494e-01
1.773641186341998036e+03 9.359124483729765416e+02 5.628152254977052404e-01
1.773643926161854779e+03 9.360302648207972425e+02 5.608266529161003433e-01
1.773646665981711749e+03 9.361483346256953837e+02 5.588479442991268753e-01
1.773649405801568491e+03 9.362666573845050380e+02 5.568790508781324977e-01
1.773652145621425461e+03 9.363852326959686252e+02 5.549199241306789210e-01
1.773654885441282204e+03 9.365040601606423252e+02 5.529705157802119464e-01
1.773657625261139174e+03 9.366231393809571273e+02 5.510307777931227058e-01
1.773660365080995916e+03 9.367424699611235610e+02 5.491006623784048246e-01
1.773663104900852659e+03 9.368620515072714170e+02 5.471801219851982756e-01
1.773665844720709629e+03 9.369818836276441516e+02 5.452691093024282232e-01
1.773668584540566371e+03 9.371019659319708808e+02 5.433675772556989525e-01
1.773671324360423341e+03 9.372222980317485508e+02 5.414754790053023514e-01
1.773674064180280084e+03 9.373428795401822526e+02 5.395927679459758819e-01
1.773676804000137054e+03 9.374637100722486593e+02 5.377193977040116701e-01
1.773679543819993796e+03 9.375847892445998468e+02 5.358553221368702602e-01
1.773682283639850766e+03 9.377061166756263901e+02 5.340004953303013613e-01
1.773685023459707509e+03 9.378276919853615254e+02 5.321548715979458333e-01
1.773687763279564479e+03 9.379495147955445873e+02 5.303184054784684243e-01
1.773690503099421221e+03 9.380715847295244885e+02 5.284910517351476544e-01
1.773693242919277964e+03 9.381939014123136076e+02 5.266727653531716458e-01
1.773695982739134934e+03 9.383164644705415185e+02 5.248635015384626179e-01
1.773698722558991676e+03 9.384392735324079240e+02 5.230632157164882834e-01
1.773701462378848646e+03 9.385623282277373391e+02 5.212718635295776615e-01
1.773704202198705389e+03 9.386856281884533928e+02 5.194894008873938152e-01
1.773706942018562358e+03 9.388091730515438940e+02 5.177157842259467735e-01
1.773709681838419101e+03 9.389329624535027961e+02 5.159509700147809630e-01
1.773712421658276071e+03 9.390569960320160590e+02 5.141949149011671993e-01
1.773715161478132813e+03 9.391812734264277651e+02 5.124475757599269432e-01
1.773717901297989556e+03 9.393057942778054894e+02 5.107089096916103133e-01
1.773720641117846526e+03 9.394305582289021004e+02 5.089788740221369290e-01
1.773723380937703269e+03 9.395555649241177889e+02 5.072574263024236529e-01
1.773726120757560238e+03 9.396808140095653243e+02 5.055445243065821437e-01
1.773728860577416981e+03 9.398063051329801283e+02 5.038401260322612485e-01
1.773731600397273951e+03 9.399320379437964448e+02 5.021441896987109965e-01
1.773734340217130693e+03 9.400580120930569592e+02 5.004566737471137783e-01
1.773737080036987663e+03 9.401842272334912423e+02 4.987775368384291252e-01
1.773739819856844406e+03 9.403106830185250828e+02 4.971067377684736388e-01
1.773742559676701148e+03 9.404373791030790244e+02 4.954442355342483784e-01
1.773745299496558118e+03 9.405643151442328644e+02 4.937899894033593307e-01
1.773748039316414861e+03 9.406914908005868483e+02 4.921439588551018707e-01
1.773750779136271831e+03 9.408189057323252200e+02 4.905061035784070711e-01
1.773753518956128573e+03 9.409465596011211801e+02 4.888763834718412582e-01
1.773756258775985543e+03 9.410744520702121463e+02 4.872547586414245901e-01
1.773758998595842286e+03 9.412025828043040292e+02 4.856411894006190666e-01
1.773761738415699256e+03 9.413309514696470615e+02 4.840356362681584868e-01
1.773764478235555998e+03 9.414595577339397323e+02 4.824380599680255233e-01
1.773767218055412968e+03 9.415884012664045031e+02 4.808484214272923385e-01
1.773769957875269711e+03 9.417174817376918554e+02 4.792666817760869447e-01
1.773772697695126453e+03 9.418467988201224443e+02 4.776928023599462114e-01
1.773775437514983423e+03 9.419763521880926191e+02 4.761267447781656337e-01
1.773778177334840166e+03 9.421061415169734801e+02 4.745684707922395162e-01
1.773780917154697136e+03 9.422361664835775628e+02 4.730179423590024079e-01
1.773783656974553878e+03 9.423664267661338272e+02 4.714751216361137698e-01
1.773786396794410848e+03 9.424969220443653057e+02 4.699399709800878289e-01
1.773789136614267591e+03 9.426276519993948568e+02 4.684124529463766229e-01
1.773791876434124561e+03 9.427586163138233815e+02 4.668925302874100680e-01
1.773794616253981303e+03 9.428898146716346673e+02 4.653801659526688450e-01
1.773797356073838046e+03 9.430212467582629188e+02 4.638753230868593591e-01
1.773800095893695016e+03 9.431529122605527391e+02 4.623779650293534660e-01
1.773802835713551758e+03 9.432848108667170663e+02 4.608880553136178171e-01
1.773805575533408728e+03 9.434169422664122067e+02 4.594055576654646478e-01
1.773808315353265471e+03 9.435493061507104358e+02 4.579304360086621228e-01
1.773811055173122440e+03 9.436819022121078433e+02 4.564626544566378064e-01
1.773813794992979183e+03 9.438147301443863171e+02 4.550021773111487811e-01
1.773816534812836153e+03 9.439477896427371206e+02 4.535489690628194959e-01
1.773819274632692895e+03 9.440810804036650552e+02 4.521029943911866744e-01
1.773822014452549638e+03 9.442146021250575814e+02 4.506642181629287869e-01
1.773824754272406608e+03 9.443483545061441191e+02 4.492326054313057204e-01
1.773827494092263350e+03 9.444823372474538701e+02 4.478081214355875139e-01
1.773830233912120320e+03 9.446165500508865307e+02 4.463907315992995950e-01
1.773832973731977063e+03 9.447509926196145216e+02 4.449804015302434856e-01
1.773835713551834033e+03 9.448856646581643872e+02 4.435770970186311835e-01
1.773838453371690775e+03 9.450205658723198212e+02 4.421807840370962639e-01
1.773841193191547745e+03 9.451556959692683222e+02 4.407914287438914891e-01
1.773843933011404488e+03 9.452910546575612898e+02 4.394089974893389816e-01
1.773846672831261458e+03 9.454266416469712340e+02 4.380334567927818279e-01
1.773849412651118200e+03 9.455624566484915476e+02 4.366647733524194330e-01
1.773852152470974943e+03 9.456984993744207486e+02 4.353029140442439826e-01
1.773854892290831913e+03 9.458347695383209839e+02 4.339478459214981543e-01
1.773857632110688655e+03 9.459712668549766477e+02 4.325995362141226153e-01
1.773860371930545625e+03 9.461079910404657767e+02 4.312579523270833604e-01
1.773863111750402368e+03 9.462449418120619384e+02 4.299230618403792059e-01
1.773865851570259338e+03 9.463821188883176774e+02 4.285948325072643783e-01
1.773868591390116080e+03 9.465195219889657210e+02 4.272732322542472372e-01
1.773871331209973050e+03 9.466571508350027671e+02 4.259582291793212461e-01
1.773874071029829793e+03 9.467950051487636074e+02 4.246497915670681689e-01
1.773876810849686535e+03 9.469330846534264765e+02 4.233478878378308385e-01
1.773879550669543505e+03 9.470713890739586986e+02 4.220524866332058256e-01
1.773882290489400248e+03 9.472099181361796809e+02 4.207635567368436247e-01
1.773885030309257218e+03 9.473486715671465390e+02 4.194810671004546299e-01
1.773887770129113960e+03 9.474876490950543939e+02 4.182049868437868190e-01
1.773890509948970930e+03 9.476268504493212959e+02 4.169352852528989684e-01
1.773893249768827673e+03 9.477662753604884074e+02 4.156719317801361169e-01
1.773895989588684643e+03 9.479059235603050411e+02 4.144148960424177686e-01
1.773898729408541385e+03 9.480457947816290698e+02 4.131641478212113028e-01
1.773901469228398128e+03 9.481858887585004823e+02 4.119196570609381380e-01
1.773904209048255098e+03 9.483262052260992050e+02 4.106813938684297227e-01
1.773906948868111840e+03 9.484667439207034931e+02 4.094493285123778081e-01
1.773909688687968810e+03 9.486075045799016152e+02 4.082234314356112947e-01
1.773912428507825553e+03 9.487484869425159104e+02 4.070036732562185566e-01
1.773915168327682522e+03 9.488896907483076575e+02 4.057900247302629881e-01
1.773917908147539265e+03 9.490311157381011071e+02 4.045824567725789245e-01
1.773920647967396235e+03 9.491727616538721577e+02 4.033809404556503719e-01
1.773923387787252977e+03 9.493146282386480834e+02 4.021854470096107859e-01
1.773926127607109720e+03 9.494567152365829088e+02 4.009959478207457129e-01
1.773928867426966690e+03 9.495990223929160265e+02 3.998124144309995742e-01
1.773931607246823432e+03 9.497415494539296787e+02 3.986348185374781194e-01
1.773934347066680402e+03 9.498842961670255818e+02 3.974631319909751603e-01
1.773937086886537145e+03 9.500272622806238587e+02 3.962973267959723489e-01
1.773939826706394115e+03 9.501704475442510329e+02 3.951373751090823672e-01
1.773942566526250857e+03 9.503138517084395289e+02 3.939832492390482610e-01
1.773945306346107827e+03 9.504574745248154386e+02 3.928349216452023951e-01
1.773948046165964570e+03 9.506013157459979084e+02 3.916923649374661198e-01
1.773950785985821540e+03 9.507453751256879286e+02 3.905555518748241028e-01
1.773953525805678282e+03 9.508896524185664703e+02 3.894244553653239405e-01
1.773956265625535025e+03 9.510341473803725876e+02 3.882990484646594020e-01
1.773959005445391995e+03 9.511788597678607857e+02 3.871793043757043029e-01
1.773961745265248737e+03 9.513237893387595250e+02 3.860651964480419918e-01
1.773964485085105707e+03 9.514689358518487552e+02 3.849566981765724094e-01
1.773967224904962450e+03 9.516142990668585071e+02 3.838537832015123663e-01
1.773969964724819420e+03 9.517598787445687094e+02 3.827564253077357370e-01
1.773972704544676162e+03 9.519056746469213977e+02 3.816645984482167631e-01
1.773975444364533132e+03 9.520516865369595507e+02 3.805782767251268406e-01
1.773978184184389875e+03 9.521979141786778200e+02 3.794974343859815469e-01
1.773980924004246617e+03 9.523443573371802131e+02 3.784220458302646750e-01
1.773983663824103587e+03 9.524910157786556510e+02 3.773520856108145693e-01
1.773986403643960330e+03 9.526378889219676012e+02 3.762875284083342375e-01
1.773989143463817300e+03 9.527849744145074737e+02 3.752283489219023216e-01
1.773991883283674042e+03 9.529322700449168906e+02 3.741745220192557175e-01
1.773994623103531012e+03 9.530797730970851944e+02 3.731260226877580743e-01
1.773997362923387755e+03 9.532274801087520473e+02 3.720828260181753833e-01
1.774000102743244724e+03 9.533753867503543233e+02 3.710449071965058465e-01
1.774002842563101467e+03 9.535233322360811599e+02 3.700122405077334586e-01
1.774005582382958210e+03 9.536708959664371150e+02 3.689847957032548198e-01
1.774008322202815179e+03 9.538181753183492901e+02 3.679625391539191881e-01
1.774011062022671922e+03 9.539651500562141564e+02 3.669454391714421226e-01
1.774013801842528892e+03 9.541118220167362551e+02 3.659334637871213824e-01
1.774016541662385634e+03 9.542581909922137129e+02 3.649265813377595702e-01
1.774019281482242604e+03 9.544042567763033276e+02 3.639247603758497540e-01
1.774022021302099347e+03 9.545500191638773231e+02 3.629279696705355884e-01
1.774024761121956317e+03 9.546954779511236211e+02 3.619361782072493261e-01
1.774027500941813059e+03 9.548406329354252193e+02 3.609493551865802785e-01
1.774030240761670029e+03 9.549854839154747879e+02 3.599674700212475709e-01
1.774032980581526772e+03 9.551300306911572306e+02 3.589904923354084731e-01
1.774035720401383514e+03 9.552742730635998214e+02 3.580183919576492846e-01
1.774038460221240484e+03 9.554182108350788667e+02 3.570511389097000277e-01
1.774041200041097227e+03 9.555618438091432836e+02 3.560887034363188763e-01
1.774043939860954197e+03 9.557051717906128943e+02 3.551310559904130582e-01
1.774046679680810939e+03 9.558481945854739479e+02 3.541781672304556983e-01
1.774049419500667909e+03 9.559909120009662047e+02 3.532300080181061674e-01
1.774052159320524652e+03 9.561333238454801631e+02 3.522865494170987488e-01
1.774054899140381622e+03 9.562754299286436890e+02 3.513477626908694251e-01
1.774057638960238364e+03 9.564172300612199251e+02 3.504136193014383283e-01
1.774060378780095107e+03 9.565587240551817558e+02 3.494840909071194601e-01
1.774063118599952077e+03 9.566999117236686061e+02 3.485591493610125102e-01
1.774065858419808819e+03 9.568407928809432406e+02 3.476387667094872347e-01
1.774068598239665789e+03 9.569813673423909677e+02 3.467229151735703452e-01
1.774071338059522532e+03 9.571216349244087951e+02 3.458115671498309673e-01
1.774074077879379502e+03 9.572615954446722526e+02 3.449046952392172960e-01
1.774076817699236244e+03 9.574012487219250715e+02 3.440022722274895806e-01
1.774079557519093214e+03 9.575405945760675195e+02 3.431042710825986664e-01
1.774082297338949957e+03 9.576796328280555599e+02 3.422106649534524259e-01
1.774085037158806699e+03 9.578183632999736119e+02 3.413214271675601430e-01
1.774087776978663669e+03 9.579567858149910080e+02 3.404365312294245216e-01
1.774090516798520412e+03 9.580949001973195891e+02 3.395559508189278097e-01
1.774093256618377382e+03 9.582327062722858955e+02 3.386796597889851768e-01
1.774095996438234124e+03 9.583702038662306677e+02 3.378076321642967117e-01
1.774098736258091094e+03 9.585073928066038889e+02 3.369398421404514177e-01
1.774101476077947837e+03 9.586442729222259231e+02 3.360762641688832542e-01
1.774104215897804806e+03 9.587808440429852226e+02 3.352168728606808590e-01
1.774106955717661549e+03 9.589171059995939004e+02 3.343616429565561265e-01
1.774109695537518519e+03 9.590530586238545538e+02 3.335105493653496844e-01
1.774112435357375261e+03 9.591887017485634033e+02 3.326635671630731594e-01
1.774115175177232004e+03 9.593240352075818009e+02 3.318206715908885718e-01
1.774117914997088974e+03 9.594590588357955312e+02 3.309818380537963289e-01
1.774120654816945716e+03 9.595937724690743380e+02 3.301470421193172244e-01
1.774123394636802686e+03 9.597281759443434339e+02 3.293162595154806582e-01
1.774126134456659429e+03 9.598622690994867526e+02 3.284894661298533025e-01
1.774128874276516399e+03 9.599960517734297127e+02 3.276666380074622631e-01
1.774131614096373141e+03 9.601295238060735073e+02 3.268477513561024450e-01
1.774134353916230111e+03 9.602626850385765920e+02 3.260327825966062854e-01
1.774137093736086854e+03 9.603955353129309742e+02 3.252217082764260470e-01
1.774139833555943596e+03 9.605280744720898838e+02 3.244145050857267232e-01
1.774142573375800566e+03 9.606603023599833477e+02 3.236111498684137722e-01
1.774145313195657309e+03 9.607922188214788548e+02 3.228116196209878663e-01
1.774148053015514279e+03 9.609238237024526370e+02 3.220158914907345626e-01
1.774150792835371021e+03 9.610551168496949686e+02 3.212239427749110643e-01
1.774153532655227991e+03 9.611860981109922477e+02 3.204357509188739961e-01
1.774156272475084734e+03 9.613167673350325231e+02 3.196512935152607260e-01
1.774159012294941704e+03 9.614471243714875754e+02 3.188705483021222475e-01
1.774161752114798446e+03 9.615771690709184440e+02 3.180934931620996720e-01
1.774164491934655189e+03 9.617069012849003684e+02 3.173201061324130712e-01
1.774167231754512159e+03 9.618363208660674673e+02 3.165503654280584778e-01
1.774169971574368901e+03 9.619654276678395490e+02 3.157842493782559434e-01
1.774172711394225871e+03 9.620942215445811598e+02 3.150217364504470652e-01
1.774175451214082614e+03 9.622227023515272322e+02 3.142628052525087701e-01
1.774178191033939584e+03 9.623508699448628931e+02 3.135074345310294164e-01
1.774180930853796326e+03 9.624787241816321739e+02 3.127556031705957529e-01
1.774183670673653296e+03 9.626062649198177041e+02 3.120072901920737385e-01
1.774186410493510039e+03 9.627334920182498763e+02 3.112624747518905610e-01
1.774189150313367008e+03 9.628604053366864264e+02 3.105211361403203418e-01
1.774191890133223751e+03 9.629870047357213707e+02 3.097832537807615472e-01
1.774194629953080494e+03 9.631132900768540139e+02 3.090488072280880294e-01
1.774197369772937463e+03 9.632392612226366282e+02 3.083177762103531672e-01
1.774200109592794206e+03 9.633649180361977642e+02 3.075901405281252776e-01
1.774202849412651176e+03 9.634902603818622993e+02 3.068658801769605926e-01
1.774205589232507918e+03 9.636152881246119932e+02 3.061449752446828709e-01
1.774208329052364888e+03 9.637400011303266183e+02 3.054274059471751568e-01
1.774211068872221631e+03 9.638643992656951696e+02 3.047131526276743996e-01
1.774213808692078601e+03 9.639884823982937405e+02 3.040021957551202192e-01
1.774216548511935343e+03 9.641122503964967336e+02 3.032945159234645693e-01
1.774219288331792086e+03 9.642357031295440493e+02 3.025900938501027704e-01
1.774222028151649056e+03 9.643588404675047059e+02 3.018889103749063385e-01
1.774224767971505798e+03 9.644816622812408013e+02 3.011909464592609775e-01
1.774227507791362768e+03 9.646041684424765208e+02 3.004961831851681864e-01
1.774230247611219511e+03 9.647263588238607781e+02 2.998046017900538041e-01
1.774232987431076481e+03 9.648482332988718326e+02 2.991161836243129701e-01
1.774235727250933223e+03 9.649697917416829114e+02 2.984309101397412678e-01
1.774238467070790193e+03 9.650910340273138672e+02 2.977487629056530527e-01
1.774241206890646936e+03 9.652119600315456864e+02 2.970697236083845172e-01
1.774243946710503678e+03 9.653325696309860859e+02 2.963937740499575924e-01
1.774246686530360648e+03 9.654528627030355210e+02 2.957208961473258291e-01
1.774249426350217391e+03 9.655728391258519423e+02 2.950510719316278840e-01
1.774252166170074361e+03 9.656924987784175300e+02 2.943842835468983288e-01
1.774254905989931103e+03 9.658118415404534289e+02 2.937205132496265025e-01
1.774257645809788073e+03 9.659308672924960320e+02 2.930597434074407315e-01
1.774260385629644816e+03 9.660495759158131932e+02 2.924019564986898856e-01
1.774263125449501786e+03 9.661679672924789202e+02 2.917471351111580735e-01
1.774265865269358528e+03 9.662860413052907234e+02 2.910952619416685150e-01
1.774268605089215271e+03 9.664037978378345315e+02 2.904463197948825015e-01
1.774271344909072241e+03 9.665212367744511539e+02 2.898002915826569104e-01
1.774274084728928983e+03 9.666383580002340068e+02 2.891571603303988991e-01
1.774276824548785953e+03 9.667551614011814536e+02 2.885169091956878984e-01
1.774279564368642696e+03 9.668716468639084951e+02 2.878795214213268339e-01
1.774282304188499666e+03 9.669878142758010426e+02 2.872449803523286493e-01
1.774285044008356408e+03 9.671036635249486153e+02 2.866132694387076851e-01
1.774287783828213378e+03 9.672191945002186912e+02 2.859843722344220796e-01
1.774290523648070121e+03 9.673344070911761037e+02 2.853582723971725410e-01
1.774293263467927090e+03 9.674493011881572784e+02 2.847349536873800546e-01
1.774296003287783833e+03 9.675638766821900845e+02 2.841143999680121879e-01
1.774298743107640576e+03 9.676781334650581812e+02 2.834965952036471726e-01
1.774301482927497545e+03 9.677920714292694129e+02 2.828815234600723372e-01
1.774304222747354288e+03 9.679056904680245452e+02 2.822691689038944740e-01
1.774306962567211258e+03 9.680189904752807024e+02 2.816595158016564904e-01
1.774309702387068000e+03 9.681319713456734917e+02 2.810525485197338247e-01
1.774312442206924970e+03 9.682446329745893081e+02 2.804482515234347773e-01
1.774315182026781713e+03 9.683569752580880277e+02 2.798466093769244045e-01
1.774317921846638683e+03 9.684689980929750845e+02 2.792476067423066977e-01
1.774320661666495425e+03 9.685807013764732574e+02 2.786512283212096430e-01
1.774323401486352168e+03 9.686920850064843762e+02 2.780574589001116870e-01
1.774326141306209138e+03 9.688031488817839545e+02 2.774662834025246605e-01
1.774328881126065880e+03 9.689138929018032513e+02 2.768776868449138173e-01
1.774331620945922850e+03 9.690243169666904350e+02 2.762916543357310517e-01
1.774334360765779593e+03 9.691344209772341856e+02 2.757081710751904668e-01
1.774337100585636563e+03 9.692442048349336119e+02 2.751272223542733375e-01
1.774339840405493305e+03 9.693536684419225367e+02 2.745487935545183888e-01
1.774342580225350275e+03 9.694628117010389587e+02 2.739728701470482419e-01
1.774345320045207018e+03 9.695716345157497926e+02 2.733994376923742919e-01
1.774348059865063760e+03 9.696801367902110087e+02 2.728284818394917099e-01
1.774350799684920730e+03 9.697883184292378473e+02 2.722599883254627207e-01
1.774353539504777473e+03 9.698961793382748056e+02 2.716939429750054869e-01
1.774356279324634443e+03 9.700037194234558910e+02 2.711303316996211965e-01
1.774359019144491185e+03 9.701109385915302710e+02 2.705691404974361336e-01
1.774361758964348155e+03 9.702178367499304841e+02 2.700103554523023419e-01
1.774364498784204898e+03 9.703244138066798996e+02 2.694539627286923200e-01
1.774367238604061868e+03 9.704306696703522448e+02 2.688999485431070591e-01
1.774369978423918610e+03 9.705366042502031405e+02 2.683482992163077063e-01
1.774372718243775580e+03 9.706422174561772636e+02 2.677990011570121065e-01
1.774375458063632323e+03 9.707475091988127360e+02 2.672520408559295180e-01
1.774378197883489065e+03 9.708524793893001288e+02 2.667074048848676604e-01
1.774380937703346035e+03 9.709571279394522207e+02 2.661650798963021147e-01
1.774383677523202778e+03 9.710614547616762593e+02 2.656250526229492204e-01
1.774386417343059748e+03 9.711654597690312585e+02 2.650873098768957159e-01
1.774389157162916490e+03 9.712691428751559215e+02 2.645518385494083913e-01
1.774391896982773460e+03 9.713725039943354886e+02 2.640186256100335305e-01
1.774394636802630203e+03 9.714755430414292050e+02 2.634876581064156675e-01
1.774397376622487172e+03 9.715782599319372821e+02 2.629589231634128499e-01
1.774400116442343915e+03 9.716806545819289340e+02 2.624324079829242762e-01
1.774402856262200658e+03 9.717827269081001305e+02 2.619080998430642349e-01
1.774405596082057627e+03 9.718844768277447201e+02 2.613859860977825189e-01
1.774408335901914370e+03 9.719859042587270324e+02 2.608660541764868945e-01
1.774411075721771340e+03 9.720870091195100713e+02 2.603482915769981809e-01
1.774413815541628082e+03 9.721877913290912829e+02 2.598326858667818207e-01
1.774416555361485052e+03 9.722882508071213579e+02 2.593192246938459955e-01
1.774419295181341795e+03 9.723883874738003215e+02 2.588078957792854795e-01
1.774422035001198765e+03 9.724882012499427901e+02 2.582986869163753640e-01
1.774424774821055507e+03 9.725876920569075992e+02 2.577915859704071333e-01
1.774427514640912250e+03 9.726868598166541915e+02 2.572865808778948549e-01
1.774430254460769220e+03 9.727857044517146505e+02 2.567836596462096388e-01
1.774432994280625962e+03 9.728842258851670977e+02 2.562828103532170387e-01
1.774435734100482932e+03 9.729824240406899207e+02 2.557840211465026714e-01
1.774438473920339675e+03 9.730802988424943578e+02 2.552872802432278876e-01
1.774441213740196645e+03 9.731778502153872523e+02 2.547925759293269143e-01
1.774443953560053387e+03 9.732750780847032956e+02 2.542998965593699090e-01
1.774446693379910357e+03 9.733719823763677823e+02 2.538092305557734796e-01
1.774449433199767100e+03 9.734685630168295347e+02 2.533205664086712883e-01
1.774452173019624070e+03 9.735648199331226351e+02 2.528338926751378946e-01
1.774454912839480812e+03 9.736607530527975314e+02 2.523491979784153738e-01
1.774457652659337555e+03 9.737563623039425238e+02 2.518664709998842399e-01
1.774460392479194525e+03 9.738516476152084351e+02 2.513857004903276016e-01
1.774463132299051267e+03 9.739466089157735951e+02 2.509068752677214853e-01
1.774465872118908237e+03 9.740412461353882918e+02 2.504299842144229182e-01
1.774468611938764980e+03 9.741355592043090610e+02 2.499550162770434181e-01
1.774471351758621950e+03 9.742295480533595082e+02 2.494819604656928480e-01
1.774474091578478692e+03 9.743232126138651665e+02 2.490108058538593738e-01
1.774476831398335662e+03 9.744165528177138640e+02 2.485415415776646708e-01
1.774479571218192405e+03 9.745095685972910360e+02 2.480741568357506810e-01
1.774482311038049147e+03 9.746022598855317938e+02 2.476086408885848911e-01
1.774485050857906117e+03 9.746946266158957997e+02 2.471449830581609053e-01
1.774487790677762860e+03 9.747866687223414601e+02 2.466831727277004893e-01
1.774490530497619829e+03 9.748783861393779944e+02 2.462231993409767505e-01
1.774493270317476572e+03 9.749697788020019971e+02 2.457650524022171878e-01
1.774496010137333542e+03 9.750608466457559871e+02 2.453087214753994771e-01
1.774498749957190284e+03 9.751515896066658797e+02 2.448541961841611825e-01
1.774501489777047254e+03 9.752420076212943059e+02 2.444014662099027735e-01
1.774504229596903997e+03 9.753321006266435234e+02 2.439505212826374447e-01
1.774506969416760739e+03 9.754218685602891128e+02 2.435013512018423532e-01
1.774509709236617709e+03 9.755113113603016473e+02 2.430539458222753801e-01
1.774512449056474452e+03 9.756004289652315720e+02 2.426082950560911888e-01
1.774515188876331422e+03 9.756892213141586581e+02 2.421643888721903282e-01
1.774517928696188164e+03 9.757776883466312938e+02 2.417222172961281390e-01
1.774520668516045134e+03 9.758658300027233281e+02 2.412817704094375737e-01
1.774523408335901877e+03 9.759536462229727931e+02 2.408430383495444582e-01
1.774526148155758847e+03 9.760411369484390889e+02 2.404060113091011086e-01
1.774528887975615589e+03 9.761283021206423882e+02 2.399706795359080047e-01
1.774531627795472559e+03 9.762151416816194569e+02 2.395370333322582868e-01
1.774534367615329302e+03 9.763016555738646503e+02 2.391050630548653411e-01
1.774537107435186044e+03 9.763878437403775479e+02 2.386747591142537039e-01
1.774539847255043014e+03 9.764737061246398753e+02 2.382461119745145073e-01
1.774542587074899757e+03 9.765592426705923117e+02 2.378191121530628671e-01
1.774545326894756727e+03 9.766444533226820113e+02 2.373937502197806249e-01
1.774548066714613469e+03 9.767293380257707440e+02 2.369700167901394039e-01
1.774550806534470439e+03 9.768138967252359635e+02 2.365479025339586872e-01
1.774553546354327182e+03 9.768981293669099841e+02 2.361273981756296381e-01
1.774556286174184152e+03 9.769820358971229552e+02 2.357084944906694679e-01
1.774559025994040894e+03 9.770656162626454488e+02 2.352911823056580698e-01
1.774561765813897637e+03 9.771488704107347303e+02 2.348754524976548186e-01
1.774564505633754607e+03 9.772317982891123620e+02 2.344612959939672003e-01
1.774567245453611349e+03 9.773143998459420345e+02 2.340487037719201635e-01
1.774569985273468319e+03 9.773966750298753823e+02 2.336376668582854921e-01
1.774572725093325062e+03 9.774786237899954813e+02 2.332281763292288201e-01
1.774575464913182032e+03 9.775602460758700545e+02 2.328202233097122487e-01
1.774578204733038774e+03 9.776415418374948558e+02 2.324137989734449683e-01
1.774580944552895744e+03 9.777225110253464209e+02 2.320088945422939808e-01
1.774583684372752487e+03 9.778031535903262466e+02 2.316055012862380524e-01
1.774586424192609229e+03 9.778834694838059249e+02 2.312036105228194582e-01
1.774589164012466199e+03 9.779634586576056563e+02 2.308032136169350101e-01
1.774591903832322942e+03 9.780431210639723076e+02 2.304043019806276127e-01
1.774594643652179911e+03 9.781224566556242053e+02 2.300068670725491371e-01
1.774597383472036654e+03 9.782014653856969062e+02 2.296109003979228125e-01
1.774600123291893624e+03 9.782801472077939025e+02 2.292163935079795101e-01
1.774602863111750366e+03 9.783585020759322788e+02 2.288233379999233819e-01
1.774605602931607336e+03 9.784365299445936444e+02 2.284317255161308902e-01
1.774608342751464079e+03 9.785142307686289769e+02 2.280415477358350984e-01
1.774611082571321049e+03 9.785916045033631008e+02 2.276527963854090009e-01
1.774613822391177791e+03 9.786686511045435282e+02 2.272654632394536522e-01
1.774616562211034534e+03 9.787453705283676300e+02 2.268795401165361880e-01
1.774619302030891504e+03 9.788217627314612628e+02 2.264950188789819630e-01
1.774622041850748246e+03 9.788978276708585327e+02 2.261118914326661622e-01
1.774624781670605216e+03 9.789735653040440866e+02 2.257301497264881385e-01
1.774627521490461959e+03 9.790489755889013850e+02 2.253497857523246439e-01
1.774630261310318929e+03 9.791240584837607912e+02 2.249707915444763007e-01
1.774633001130175671e+03 9.791988139473482988e+02 2.245931591796210547e-01
1.774635740950032641e+03 9.792732419388335074e+02 2.242168807762646709e-01
1.774638480769889384e+03 9.793473424177785773e+02 2.238419484946944649e-01
1.774641220589746126e+03 9.794211153441794977e+02 2.234683545364642421e-01
1.774643960409603096e+03 9.794945606784459642e+02 2.230960911441932926e-01
1.774646700229459839e+03 9.795676783813820521e+02 2.227251506013641080e-01
1.774649440049316809e+03 9.796404684142263477e+02 2.223555252318126785e-01
1.774652179869173551e+03 9.797129307386023811e+02 2.219872073996816131e-01
1.774654919689030521e+03 9.797850653165652375e+02 2.216201895088823759e-01
1.774657659508887264e+03 9.798568721105516488e+02 2.212544640030477960e-01
1.774660399328744234e+03 9.799283510834266053e+02 2.208900233649969402e-01
1.774663139148600976e+03 9.799995021984335608e+02 2.205268601166870401e-01
1.774665878968457719e+03 9.800703254192366103e+02 2.201649668189658293e-01
1.774668618788314689e+03 9.801408207099487981e+02 2.198043360836064442e-01
1.774671358608171431e+03 9.802109880350546973e+02 2.194449605579554263e-01
1.774674098428028401e+03 9.802808273594341699e+02 2.190868329215630850e-01
1.774676838247885144e+03 9.803503386483407667e+02 2.187299458921552753e-01
1.774679578067742113e+03 9.804195218674462922e+02 2.183742922251384333e-01
1.774682317887598856e+03 9.804883769827929427e+02 2.180198647135800361e-01
1.774685057707455826e+03 9.805569039608380990e+02 2.176666561877175776e-01
1.774687797527312568e+03 9.806251027684072596e+02 2.173146595149399729e-01
1.774690537347169311e+03 9.806929733727321263e+02 2.169638675993292298e-01
1.774693277167026281e+03 9.807605157414321866e+02 2.166142733814973576e-01
1.774696016986883023e+03 9.808277298424967512e+02 2.162658698384220257e-01
1.774698756806739993e+03 9.808946156443222435e+02 2.159186499829942041e-01
1.774701496626596736e+03 9.809611731156666110e+02 2.155726068640007043e-01
1.774704236446453706e+03 9.810274022256922990e+02 2.152277335656458401e-01
1.774706976266310448e+03 9.810933029439200936e+02 2.148840232075342471e-01
1.774709716086167418e+03 9.811588752402724367e+02 2.145414689441957623e-01
1.774712455906024161e+03 9.812241190850278372e+02 2.142000639650683824e-01
1.774715195725881131e+03 9.812890344488631627e+02 2.138598014940262804e-01
1.774717935545737873e+03 9.813536213028086195e+02 2.135206747893625967e-01
1.774720675365594616e+03 9.814178796182847009e+02 2.131826771433484036e-01
1.774723415185451586e+03 9.814818093670841108e+02 2.128458018820753028e-01
1.774726155005308328e+03 9.815454105213558478e+02 2.125100423654376902e-01
1.774728894825165298e+03 9.816086830536737580e+02 2.121753919965662094e-01
1.774731634645022041e+03 9.816716269369555903e+02 2.118418442103137678e-01
1.774734374464879011e+03 9.817342421444884621e+02 2.115093924693577931e-01
1.774737114284735753e+03 9.817965286499060085e+02 2.111780302695065448e-01
1.774739854104592723e+03 9.818584864272279447e+02 2.108477511392655712e-01
1.774742593924449466e+03 9.819201154508183436e+02 2.105185486398461203e-01
1.774745333744306208e+03 9.819814156954194004e+02 2.101904163647631274e-01
1.774748073564163178e+03 9.820423871361356305e+02 2.098633479397088442e-01
1.774750813384019921e+03 9.821030297484168159e+02 2.095373370224265785e-01
1.774753553203876891e+03 9.821633435080925665e+02 2.092123773023146505e-01
1.774756293023733633e+03 9.822233283913307105e+02 2.088884625004379936e-01
1.774759032843590603e+03 9.822829843746759479e+02 2.085655863691086853e-01
1.774761772663447346e+03 9.823423114350091510e+02 2.082437426918986312e-01
1.774764512483304316e+03 9.824013095495854486e+02 2.079229252832239527e-01
1.774767252303161058e+03 9.824599786959935273e+02 2.076031279883587266e-01
1.774769992123017801e+03 9.825183188521893953e+02 2.072843446830492931e-01
1.774772731942874771e+03 9.825763299964795578e+02 2.069665692733970719e-01
1.774775471762731513e+03 9.826340121075060097e+02 2.066497956957404347e-01
1.774778211582588483e+03 9.826913651642785226e+02 2.063340179162748977e-01
1.774780951402445226e+03 9.827483891461355370e+02 2.060192299310689701e-01
1.774783691222302195e+03 9.828050840327802007e+02 2.057054257656611151e-01
1.774786431042158938e+03 9.828614498042428522e+02 2.053925994751060469e-01
1.774789170862015908e+03 9.829174864409307020e+02 2.050807451471539644e-01
1.774791910681872650e+03 9.829731939235754226e+02 2.047698568983799816e-01
1.774794650501729620e+03 9.830285722332596379e+02 2.044599288720997943e-01
1.774797390321586363e+03 9.830836213513886150e+02 2.041509552405052774e-01
1.774800130141443105e+03 9.831383412597214146e+02 2.038429302043064939e-01
1.774802869961300075e+03 9.831927319403556567e+02 2.035358479926329678e-01
1.774805609781156818e+03 9.832467933757135370e+02 2.032297028629345415e-01
1.774808349601013788e+03 9.833005255485717271e+02 2.029244891006294904e-01
1.774811089420870530e+03 9.833539284420245394e+02 2.026202010191350822e-01
1.774813829240727500e+03 9.834070020395187157e+02 2.023168329594935977e-01
1.774816569060584243e+03 9.834597463248167060e+02 2.020143792904040003e-01
1.774819308880441213e+03 9.835121612820308883e+02 2.017128344078517044e-01
1.774822048700297955e+03 9.835642468955875302e+02 2.014121927351414931e-01
1.774824788520154698e+03 9.836160031502562333e+02 2.011124487225552926e-01
1.774827528340011668e+03 9.836674300311354955e+02 2.008135968472622435e-01
1.774830268159868410e+03 9.837185275236394091e+02 2.005156316132282179e-01
1.774833007979725380e+03 9.837692956135258555e+02 2.002185475508790891e-01
1.774835747799582123e+03 9.838197342868622854e+02 1.999223392171363411e-01
1.774838487619439093e+03 9.838698435300576648e+02 1.996270011950586620e-01
1.774841227439295835e+03 9.839196233298282550e+02 1.993325280938784416e-01
1.774843967259152805e+03 9.839690736732299001e+02 1.990389145486467504e-01
1.774846707079009548e+03 9.840181945476246028e+02 1.987461552202749449e-01
1.774849446898866290e+03 9.840669859407122431e+02 1.984542447966353429e-01
1.774852186718723260e+03 9.841154478405138661e+02 1.981631779910469904e-01
1.774854926538580003e+03 9.841635802353532654e+02 1.978729495413257267e-01
1.774857666358436973e+03 9.842113831138884734e+02 1.975835542103891451e-01
1.774860406178293715e+03 9.842588564650784519e+02 1.972949867863003359e-01
1.774863145998150685e+03 9.843060002782146967e+02 1.970072420819277415e-01
1.774865885818007428e+03 9.843528145428880407e+02 1.967203149349899816e-01
1.774868625637864398e+03 9.843992992490188954e+02 1.964342002077189286e-01
1.774871365457721140e+03 9.844454543868258725e+02 1.961488927869055598e-01
1.774874105277578110e+03 9.844912799468553430e+02 1.958643875835663073e-01
1.774876845097434853e+03 9.845367759199493776e+02 1.955806795329897985e-01
1.774879584917291595e+03 9.845819422972725761e+02 1.952977635944297685e-01
1.774882324737148565e+03 9.846267790702983120e+02 1.950156347510356436e-01
1.774885064557005308e+03 9.846712862307977048e+02 1.947342880097827356e-01
1.774887804376862277e+03 9.847154637708644032e+02 1.944537184011699282e-01
1.774890544196719020e+03 9.847593116828837765e+02 1.941739209792686938e-01
1.774893284016575990e+03 9.848028299595619046e+02 1.938948908214002120e-01
1.774896023836432732e+03 9.848460185938951099e+02 1.936166230281851919e-01
1.774898763656289702e+03 9.848888775791978105e+02 1.933391127232237661e-01
1.774901503476146445e+03 9.849314069090734165e+02 1.930623550531463672e-01
1.774904243296003187e+03 9.849736065774382041e+02 1.927863451873191858e-01
1.774906983115860157e+03 9.850154765785098334e+02 1.925110783177809148e-01
1.774909722935716900e+03 9.850570169067981396e+02 1.922365496602564394e-01
1.774912462755573870e+03 9.850982275571279843e+02 1.919627544528889895e-01
1.774915202575430612e+03 9.851391085246060584e+02 1.916896879554678412e-01
1.774917942395287582e+03 9.851796598046504414e+02 1.914173454498928062e-01
1.774920682215144325e+03 9.852198813929627477e+02 1.911457222402307421e-01
1.774923422035001295e+03 9.852597732855538197e+02 1.908748136524110184e-01
1.774926161854858037e+03 9.852993354787165572e+02 1.906046150342829981e-01
1.774928901674714780e+03 9.853385679690479719e+02 1.903351217553365116e-01
1.774931641494571750e+03 9.853774707534385016e+02 1.900663292066486765e-01
1.774934381314428492e+03 9.854160438290614366e+02 1.897982328008303021e-01
1.774937121134285462e+03 9.854542871933946344e+02 1.895308279717506650e-01
1.774939860954142205e+03 9.854922008441941443e+02 1.892641101745971555e-01
1.774942600773999175e+03 9.855297847795186499e+02 1.889980748855802084e-01
1.774945340593855917e+03 9.855670389977035484e+02 1.887327176019936437e-01
1.774948080413712887e+03 9.856039634973849388e+02 1.884680338419223167e-01
1.774950820233569630e+03 9.856405582774741561e+02 1.882040191443032362e-01
1.774953560053426600e+03 9.856768233371815313e+02 1.879406690686356574e-01
1.774956299873283342e+03 9.857127586759908127e+02 1.876779791950429765e-01
1.774959039693140085e+03 9.857483642936801971e+02 1.874159451240070551e-01
1.774961779512997055e+03 9.857836401903117576e+02 1.871545624763222559e-01
1.774964519332853797e+03 9.858185863662222346e+02 1.868938268930492308e-01
1.774967259152710767e+03 9.858532028220415668e+02 1.866337340352609842e-01
1.774969998972567510e+03 9.858874895586745879e+02 1.863742795844068045e-01
1.774972738792424479e+03 9.859214465773166012e+02 1.861154592420193876e-01
1.774975478612281222e+03 9.859550738794324616e+02 1.858572687294115233e-01
1.774978218432138192e+03 9.859883714667785171e+02 1.855997037876271349e-01
1.774980958251994934e+03 9.860213393413790754e+02 1.853427601775310407e-01
1.774983698071851677e+03 9.860539775055457312e+02 1.850864336795800258e-01
1.774986437891708647e+03 9.860862859618663379e+02 1.848307200934473649e-01
1.774989177711565389e+03 9.861182647131889780e+02 1.845756152365269076e-01
1.774991917531422359e+03 9.861499137626531137e+02 1.843211149463816478e-01
1.774994657351279102e+03 9.861812331136643479e+02 1.840672150801348772e-01
1.774997397171136072e+03 9.862122227699121595e+02 1.838139115135271340e-01
1.775000136990992814e+03 9.862429205128797776e+02 1.835612002820835587e-01
1.775002876810849784e+03 9.862735863902042865e+02 1.833090784141100937e-01
1.775005616630706527e+03 9.863044719150467472e+02 1.830575451521338215e-01
1.775008356450563269e+03 9.863356648781284548e+02 1.828066012599586232e-01
1.775011096270420239e+03 9.863670989547965746e+02 1.825562476860048966e-01
1.775013836090276982e+03 9.863987924187830458e+02 1.823064847259079913e-01
1.775016575910133952e+03 9.864307455065539898e+02 1.820573129882270547e-01
1.775019315729990694e+03 9.864629581747110478e+02 1.818087328838492445e-01
1.775022055549847664e+03 9.864954303781166800e+02 1.815607449511131288e-01
1.775024795369704407e+03 9.865281620709986328e+02 1.813133497740254119e-01
1.775027535189561377e+03 9.865611532083547672e+02 1.810665478799732830e-01
1.775030275009418119e+03 9.865944037453940609e+02 1.808203397750111352e-01
1.775033014829275089e+03 9.866279136373642586e+02 1.805747259634198909e-01
1.775035754649131832e+03 9.866616828392669731e+02 1.803297069703379552e-01
1.775038494468988574e+03 9.866957113067647924e+02 1.800852832629223355e-01
1.775041234288845544e+03 9.867299989951868611e+02 1.798414553388140158e-01
1.775043974108702287e+03 9.867645458602387407e+02 1.795982236648060726e-01
1.775046713928559257e+03 9.867993518574764948e+02 1.793555887193657161e-01
1.775049453748415999e+03 9.868344169424960910e+02 1.791135509762059042e-01
1.775052193568272969e+03 9.868697410709904716e+02 1.788721109014827226e-01
1.775054933388129712e+03 9.869053241987257934e+02 1.786312689539561183e-01
1.775057673207986682e+03 9.869411662815650743e+02 1.783910255848296100e-01
1.775060413027843424e+03 9.869772672754448877e+02 1.781513812379101891e-01
1.775063152847700167e+03 9.870136271363953711e+02 1.779123363494685417e-01
1.775065892667557137e+03 9.870502458205321545e+02 1.776738913482992233e-01
1.775068632487413879e+03 9.870871232840468110e+02 1.774360466557797222e-01
1.775071372307270849e+03 9.871242594832280020e+02 1.771988026857320708e-01
1.775074112127127592e+03 9.871616543744254386e+02 1.769621598558634712e-01
1.775076851946984561e+03 9.871993079140719374e+02 1.767261185901738418e-01
1.775079591766841304e+03 9.872372200586897861e+02 1.764906792890860721e-01
1.775082331586698274e+03 9.872753907648984750e+02 1.762558423457198098e-01
1.775085071406555016e+03 9.873138199893896854e+02 1.760216081464490434e-01
1.775087811226411759e+03 9.873525076889485490e+02 1.757879770707653777e-01
1.775090551046268729e+03 9.873914538204451219e+02 1.755549494913369035e-01
1.775093290866125471e+03 9.874306583408239248e+02 1.753225257740659571e-01
1.775096030685982441e+03 9.874701212071267946e+02 1.750907062779537560e-01
1.775098770505839184e+03 9.875098423764673043e+02 1.748594913552548313e-01
1.775101510325696154e+03 9.875498218060561157e+02 1.746288813513230398e-01
1.775104250145552896e+03 9.875900594531746037e+02 1.743988766049085759e-01
1.775106989965409866e+03 9.876305552750667403e+02 1.741694774830854775e-01
1.775109729785266609e+03 9.876713092290364102e+02 1.739406843488985333e-01
1.775112469605123351e+03 9.877123212725649637e+02 1.737124975369512825e-01
1.775115209424980321e+03 9.877535913632139000e+02 1.734849173762628427e-01
1.775117949244837064e+03 9.877951194586138399e+02 1.732579441903243922e-01
1.775120689064694034e+03 9.878369055164889687e+02 1.730315782969669980e-01
1.775123428884550776e+03 9.878789494946290688e+02 1.728058200085124119e-01
1.775126168704407746e+03 9.879212513509174869e+02 1.725806696316226907e-01
1.775128908524264489e+03 9.879638110433032807e+02 1.723561274674501598e-01
1.775131648344121459e+03 9.880066285298294133e+02 1.721321938114878380e-01
1.775134388163978201e+03 9.880497037686039903e+02 1.719088689537186521e-01
1.775137127983835171e+03 9.880930367178327742e+02 1.716861531798085927e-01
1.775139867803691914e+03 9.881366273358484023e+02 1.714640467912387778e-01
1.775142607623548656e+03 9.881804755810488814e+02 1.712425500752638163e-01
1.775145347443405626e+03 9.882245814118953149e+02 1.710216633077527304e-01
1.775148087263262369e+03 9.882689447869192918e+02 1.708013867596549773e-01
1.775150827083119339e+03 9.883135656647485803e+02 1.705817206968724131e-01
1.775153566902976081e+03 9.883584440040775689e+02 1.703626653804054258e-01
1.775156306722833051e+03 9.884035797636965981e+02 1.701442210662071630e-01
1.775159046542689794e+03 9.884489729024627422e+02 1.699263880053288878e-01
1.775161786362546763e+03 9.884946233793293686e+02 1.697091664437750669e-01
1.775164526182403506e+03 9.885405311533162376e+02 1.694925566226478386e-01
1.775167266002260249e+03 9.885866961835355369e+02 1.692765587780208358e-01
1.775170005822117218e+03 9.886331184290007741e+02 1.690611730694500103e-01
1.775172745641973961e+03 9.886797978494909103e+02 1.688463999274343597e-01
1.775175485461830931e+03 9.887267344041076740e+02 1.686322394704929950e-01
1.775178225281687673e+03 9.887739280523043135e+02 1.684186919255517556e-01
1.775180965101544643e+03 9.888213787536313930e+02 1.682057575146205242e-01
1.775183704921401386e+03 9.888690864677058698e+02 1.679934364549859060e-01
1.775186444741258356e+03 9.889170511542421309e+02 1.677817289591208294e-01
1.775189184561115098e+03 9.889652727730208426e+02 1.675706352348764472e-01
1.775191924380971841e+03 9.890137512839171450e+02 1.673601554854100837e-01
1.775194664200828811e+03 9.890624866468880327e+02 1.671502899092890682e-01
1.775197404020685553e+03 9.891114788219613274e+02 1.669410387005937912e-01
1.775200143840542523e+03 9.891607277692635307e+02 1.667324020488468173e-01
1.775202883660399266e+03 9.892102334490163003e+02 1.665243801539009194e-01
1.775205623480256236e+03 9.892599958215765810e+02 1.663169732334557893e-01
1.775208363300112978e+03 9.893100148473206445e+02 1.661101814726638759e-01
1.775211103119969948e+03 9.893602904867217376e+02 1.659040050516039089e-01
1.775213842939826691e+03 9.894108227003202956e+02 1.656984441466766156e-01
1.775216582759683661e+03 9.894616114487580489e+02 1.654934989305309190e-01
1.775219322579540403e+03 9.895126566927443719e+02 1.652891695722633614e-01
1.775222062399397146e+03 9.895639583930853860e+02 1.650854562373620105e-01
1.775224802219254116e+03 9.896155165106727054e+02 1.648823590878208123e-01
1.775227542039110858e+03 9.896673310064696807e+02 1.646798782822528895e-01
1.775230281858967828e+03 9.897194018415416394e+02 1.644780139758357518e-01
1.775233021678824571e+03 9.897717289770223488e+02 1.642767663205087769e-01
1.775235761498681541e+03 9.898243123741478939e+02 1.640761354649022674e-01
1.775238501318538283e+03 9.898771519942226860e+02 1.638761215545340710e-01
1.775241241138395253e+03 9.899302477986540225e+02 1.636767247317394147e-01
1.775243980958251996e+03 9.899835997489175270e+02 1.634779451358667202e-01
1.775246720778108738e+03 9.900372078065881851e+02 1.632797829032247849e-01
1.775249460597965708e+03 9.900910719333270436e+02 1.630822381671955812e-01
1.775252200417822451e+03 9.901451920908676811e+02 1.628853110583463049e-01
1.775254940237679421e+03 9.901995682410484960e+02 1.626890017043778613e-01
1.775257680057536163e+03 9.902542003457762121e+02 1.624933102303184884e-01
1.775260419877393133e+03 9.903090883670622588e+02 1.622982367584565877e-01
1.775263159697249876e+03 9.903642322669868463e+02 1.621037814085337092e-01
1.775265899517106845e+03 9.904196320077354585e+02 1.619099442976779657e-01
1.775268639336963588e+03 9.904752875515624737e+02 1.617167255405963233e-01
1.775271379156820331e+03 9.905311988608077627e+02 1.615241252574000641e-01
1.775274118976677300e+03 9.905873658978625826e+02 1.613321435801655102e-01
1.775276858796534043e+03 9.906437886252335829e+02 1.611407806218805028e-01
1.775279598616391013e+03 9.907004670055335964e+02 1.609500364925783578e-01
1.775282338436247755e+03 9.907574010014438954e+02 1.607599113004720415e-01
1.775285078256104725e+03 9.908145905757519358e+02 1.605704051518974662e-01
1.775287818075961468e+03 9.908720356913139540e+02 1.603815181515100274e-01
1.775290557895818438e+03 9.909297363110929382e+02 1.601932504022288983e-01
1.775293297715675180e+03 9.909876923981204300e+02 1.600056020054325678e-01
1.775296037535532150e+03 9.910459039155352912e+02 1.598185730609039679e-01
1.775298777355388893e+03 9.911043708265451642e+02 1.596321636670254007e-01
1.775301517175245635e+03 9.911630930944602369e+02 1.594463739207396258e-01
1.775304256995102605e+03 9.912220706826793730e+02 1.592612039176670713e-01
1.775306996814959348e+03 9.912813035546752189e+02 1.590766537522217139e-01
1.775309736634816318e+03 9.913407916740285373e+02 1.588927235175738584e-01
1.775312476454673060e+03 9.914005350043893259e+02 1.587094133058427337e-01
1.775315216274530030e+03 9.914605335095162673e+02 1.585267232080447009e-01
1.775317956094386773e+03 9.915207871532371655e+02 1.583446533142849055e-01
1.775320695914243743e+03 9.915812958994888504e+02 1.581632037137063462e-01
1.775323435734100485e+03 9.916420597122776144e+02 1.579823744946806940e-01
1.775326175553957228e+03 9.917030785557142281e+02 1.578021657447731263e-01
1.775328915373814198e+03 9.917643523939990473e+02 1.576225775508577620e-01
1.775331655193670940e+03 9.918258811914070066e+02 1.574436099992323201e-01
1.775334395013527910e+03 9.918876649123232028e+02 1.572652631755840913e-01
1.775337134833384653e+03 9.919497035212021956e+02 1.570875371651788699e-01
1.775339874653241623e+03 9.920119969825314001e+02 1.569104320362284810e-01
1.775342614473098365e+03 9.920745452606900017e+02 1.567339478195051705e-01
1.775345354292955335e+03 9.921373483203475416e+02 1.565580845829164791e-01
1.775348094112812078e+03 9.922004061262506411e+02 1.563828423959015002e-01
1.775350833932668820e+03 9.922637186432468752e+02 1.562082213265889585e-01
1.775353573752525790e+03 9.923272858362691977e+02 1.560342214418753426e-01
1.775356313572382533e+03 9.923911076703196841e+02 1.558608428075021479e-01
1.775359053392239503e+03 9.924551841105069343e+02 1.556880854879891529e-01
1.775361793212096245e+03 9.925195151220034404e+02 1.555159495467836051e-01
1.775364533031953215e+03 9.925841006700882190e+02 1.553444350461797019e-01
1.775367272851809958e+03 9.926489407201038375e+02 1.551735420474670279e-01
1.775370012671666927e+03 9.927140352374992744e+02 1.550032706108508129e-01
1.775372752491523670e+03 9.927793841877872865e+02 1.548336207955997024e-01
1.775375492311380640e+03 9.928449875365868138e+02 1.546645926599665710e-01
1.775378232131237382e+03 9.929108452495804613e+02 1.544961862613356551e-01
1.775380971951094125e+03 9.929769572925516741e+02 1.543284016561580763e-01
1.775383711770951095e+03 9.930433236313690486e+02 1.541612389000285299e-01
1.775386451590807837e+03 9.931099442319693935e+02 1.539946980477607252e-01
1.775389191410664807e+03 9.931768190603963831e+02 1.538287791533246018e-01
1.775391931230521550e+03 9.932439480827662237e+02 1.536634822731048899e-01
1.775394671050378520e+03 9.933113312653631510e+02 1.534988074838912475e-01
1.775397410870235262e+03 9.933789685744932285e+02 1.533347548476183819e-01
1.775400150690092232e+03 9.934468599765585850e+02 1.531713244219010672e-01
1.775402890509948975e+03 9.935150054380244455e+02 1.530085162642989549e-01
1.775405630329805717e+03 9.935834049254593765e+02 1.528463304322718042e-01
1.775408370149662687e+03 9.936520584055182326e+02 1.526847669832707144e-01
1.775411109969519430e+03 9.937209658449248764e+02 1.525238259748287195e-01
1.775413849789376400e+03 9.937901272105120825e+02 1.523635074645171283e-01
1.775416589609233142e+03 9.938595424691760627e+02 1.522038115101029820e-01
1.775419329429090112e+03 9.939292115879219409e+02 1.520447381694929045e-01
1.775422069248946855e+03 9.939991345338183919e+02 1.518862875008895330e-01
1.775424809068803825e+03 9.940693112740431161e+02 1.517284595627362009e-01
1.775427548888660567e+03 9.941397417758369102e+02 1.515712544138726470e-01
1.775430288708517310e+03 9.942104260065445942e+02 1.514146721134934093e-01
1.775433028528374280e+03 9.942813639335967082e+02 1.512587127212378646e-01
1.775435768348231022e+03 9.943525555244931411e+02 1.511033762972791850e-01
1.775438508168087992e+03 9.944240007468430349e+02 1.509486629022841475e-01
1.775441247987944735e+03 9.944956995683185141e+02 1.507945725975667062e-01
1.775443987807801705e+03 9.945676519566994784e+02 1.506411054447046038e-01
1.775446727627658447e+03 9.946398578797362688e+02 1.504882614958726050e-01
1.775449467447515417e+03 9.947123173053206528e+02 1.503360408072196008e-01
1.775452207267372160e+03 9.947850302014419412e+02 1.501844434397729411e-01
1.775454947087228902e+03 9.948579965361911945e+02 1.500334694551171688e-01
1.775457686907085872e+03 9.949312162777440562e+02 1.498831189154743726e-01
1.775460426726942615e+03 9.950046893943415398e+02 1.497333918837835953e-01
1.775463166546799584e+03 9.950784158543334570e+02 1.495842884236559533e-01
1.775465906366656327e+03 9.951523956261287367e+02 1.494358085995162455e-01
1.775468646186513297e+03 9.952266286782445377e+02 1.492879524765462207e-01
1.775471386006370039e+03 9.953011149792577044e+02 1.491407201208253264e-01
1.775474125826227009e+03 9.953758544978529699e+02 1.489941115992749754e-01
1.775476865646083752e+03 9.954508472027741846e+02 1.488481269797983786e-01
1.775479605465940722e+03 9.955260930628737697e+02 1.487027663312255610e-01
1.775482345285797464e+03 9.956015920470626952e+02 1.485580297234524727e-01
1.775485085105654207e+03 9.956773441243539082e+02 1.484139172273987173e-01
1.775487824925511177e+03 9.957533492638440293e+02 1.482704289150861554e-01
1.775490564745367919e+03 9.958296074346942532e+02 1.481275648597167038e-01
1.775493304565224889e+03 9.959061186061742319e+02 1.479853251356313959e-01
1.775496044385081632e+03 9.959828827476114839e+02 1.478437098184473830e-01
1.775498784204938602e+03 9.960598998284194749e+02 1.477027189852359867e-01
1.775501524024795344e+03 9.961371698180577141e+02 1.475623527145256408e-01
1.775504263844652314e+03 9.962146926861194061e+02 1.474226110859259697e-01
1.775507003664509057e+03 9.962924684022533484e+02 1.472834941804998798e-01
1.775509743484365799e+03 9.963704969362096335e+02 1.471450020807238968e-01
1.775512483304222769e+03 9.964487782578208908e+02 1.470071348705657699e-01
1.775515223124079512e+03 9.965273123369817085e+02 1.468698926355608836e-01
1.775517962943936482e+03 9.966060991436949053e+02 1.467332754627750091e-01
1.775520702763793224e+03 9.966851386480187784e+02 1.465972834409378089e-01
1.775523442583650194e+03 9.967644308201196282e+02 1.464619166603947642e-01
1.775526182403506937e+03 9.968439756302188925e+02 1.463271752132398185e-01
1.775528922223363907e+03 9.969237730486461260e+02 1.461930591932681101e-01
1.775531662043220649e+03 9.970038230457856798e+02 1.460595686961079775e-01
1.775534401863077392e+03 9.970841255921232005e+02 1.459267038191853216e-01
1.775537141682934362e+03 9.971646806582256204e+02 1.457944646617999052e-01
1.775539881502791104e+03 9.972454882147211492e+02 1.456628513252003487e-01
1.775542621322648074e+03 9.973265482323455444e+02 1.455318639125501023e-01
1.775545361142504817e+03 9.974078606818890194e+02 1.454015025290573138e-01
1.775548100962361787e+03 9.974894255342494489e+02 1.452717672819303085e-01
1.775550840782218529e+03 9.975712427603627930e+02 1.451426582802116949e-01
1.775553580602075499e+03 9.976533123312360658e+02 1.450141756344262289e-01
1.775556320421932242e+03 9.977356342179681405e+02 1.448863194579406988e-01
1.775559060241789211e+03 9.978182083917658929e+02 1.447590898663168590e-01
1.775561800061645954e+03 9.979010348238882671e+02 1.446324869773958355e-01
1.775564539881502697e+03 9.979841134856943654e+02 1.445065109112659563e-01
1.775567279701359666e+03 9.980674443486220753e+02 1.443811617903365818e-01
1.775570019521216409e+03 9.981510273841679464e+02 1.442564397394109355e-01
1.775572759341073379e+03 9.982348625639349393e+02 1.441323448856553779e-01
1.775575499160930121e+03 9.983189498595772875e+02 1.440088773587240578e-01
1.775578238980787091e+03 9.984032892428554078e+02 1.438860372907184992e-01
1.775580978800643834e+03 9.984878806855806488e+02 1.437638248163114751e-01
1.775583718620500804e+03 9.985727241596707700e+02 1.436422400727072057e-01
1.775586458440357546e+03 9.986578196370935530e+02 1.435212831997646765e-01
1.775589198260214289e+03 9.987431670899164828e+02 1.434009543399685227e-01
1.775591938080071259e+03 9.988287664902848064e+02 1.432812536385015822e-01
1.775594677899928001e+03 9.989146178104007276e+02 1.431621812433163388e-01
1.775597417719784971e+03 9.990007210225725203e+02 1.430437373051073879e-01
1.775600157539641714e+03 9.990870760991579118e+02 1.429259219774324519e-01
1.775602897359498684e+03 9.991736830126143332e+02 1.428087354166360512e-01
1.775605637179355426e+03 9.992605417354013753e+02 1.426921777817706793e-01
1.775608376999212396e+03 9.993476522401180091e+02 1.425762492349638144e-01
1.775611116819069139e+03 9.994350144994177754e+02 1.424609499414122848e-01
1.775613856638925881e+03 9.995226284860519854e+02 1.423462800693114649e-01
1.775616596458782851e+03 9.996104941728477797e+02 1.422322397899259683e-01
1.775619336278639594e+03 9.996986115326864137e+02 1.421188292776596196e-01
1.775622076098496564e+03 9.997869805385536210e+02 1.420060487100309743e-01
1.775624815918353306e+03 9.998756011634817469e+02 1.418938982677904470e-01
1.775627555738210276e+03 9.999644733806075010e+02 1.417823781348870604e-01
1.775630295558067019e+03 1.000053597163113182e+03 1.416714884985846024e-01
1.775633035377923989e+03 1.000142972484285792e+03 1.415612295494294015e-01
1.775635775197780731e+03 1.000232599317457698e+03 1.414516014813656242e-01
1.775638515017637701e+03 1.000322477636065173e+03 1.413426044917037161e-01
1.775641254837494444e+03 1.000412607413589740e+03 1.412342387812350886e-01
1.775643994657351186e+03 1.000502988623609326e+03 1.411265045542101637e-01
1.775646734477208156e+03 1.000593621239776326e+03 1.410194020184076247e-01
1.775649474297064899e+03 1.000684505235794518e+03 1.409129313852025278e-01
1.775652214116921868e+03 1.000775640585471592e+03 1.408070928695459301e-01
1.775654953936778611e+03 1.000867027262655824e+03 1.407018866901270648e-01
1.775657693756635581e+03 1.000958665241168660e+03 1.405973130706219543e-01
1.775660433576492323e+03 1.001050554494938183e+03 1.404933722378536032e-01
1.775663173396349293e+03 1.001142694998047659e+03 1.403900644218355476e-01
1.775665913216206036e+03 1.001235086724621965e+03 1.402873898564438448e-01
1.775668653036062778e+03 1.001327729648881245e+03 1.401853487793989772e-01
1.775671392855919748e+03 1.001420623745117723e+03 1.400839414323335197e-01
1.775674132675776491e+03 1.001513768987672279e+03 1.399831680608590312e-01
1.775676872495633461e+03 1.001607165350988566e+03 1.398830289145492067e-01
1.775679612315490203e+03 1.001700812809550484e+03 1.397835242470485406e-01
1.775682352135347173e+03 1.001794711337944591e+03 1.396846543160477905e-01
1.775685091955203916e+03 1.001888860910797462e+03 1.395864193833918077e-01
1.775687831775060886e+03 1.001983261502837763e+03 1.394888197150558062e-01
1.775690571594917628e+03 1.002077913088834066e+03 1.393918555812524440e-01
1.775693311414774371e+03 1.002172815643648619e+03 1.392955272564168068e-01
1.775696051234631341e+03 1.002267969142214611e+03 1.391998350192728551e-01
1.775698791054488083e+03 1.002363373559512070e+03 1.391047791528987887e-01
1.775701530874345053e+03 1.002459028870622319e+03 1.390103599447135574e-01
1.775704270694201796e+03 1.002554935050665335e+03 1.389165776865816937e-01
1.775707010514058766e+03 1.002651092074862845e+03 1.388234326747926073e-01
1.775709750333915508e+03 1.002747499918474091e+03 1.387309252101645851e-01
1.775712490153772478e+03 1.002844158556860066e+03 1.386390555980249462e-01
1.775715229973629221e+03 1.002941067965418824e+03 1.385478241483131812e-01
1.775717969793486191e+03 1.003038228119649943e+03 1.384572311755618568e-01
1.775720709613342933e+03 1.003135638995089721e+03 1.383672769989991169e-01
1.775723449433199676e+03 1.003233300567367564e+03 1.382779619425376916e-01
1.775726189253056646e+03 1.003331212812181548e+03 1.381892863348395117e-01
1.775728929072913388e+03 1.003429375705273856e+03 1.381012505093795473e-01
1.775731668892770358e+03 1.003527789222487741e+03 1.380138548044361479e-01
1.775734408712627101e+03 1.003626453339702039e+03 1.379270995631914354e-01
1.775737148532484071e+03 1.003725368032895972e+03 1.378409851337150660e-01
1.775739888352340813e+03 1.003824533278084118e+03 1.377555118690637070e-01
1.775742628172197783e+03 1.003923949051381555e+03 1.376706801272657710e-01
1.775745367992054526e+03 1.004023615328938149e+03 1.375864902714199478e-01
1.775748107811911268e+03 1.004123532086995283e+03 1.375029426696876833e-01
1.775750847631768238e+03 1.004223699301862212e+03 1.374200376953563507e-01
1.775753587451624981e+03 1.004324116949889913e+03 1.373377757269016453e-01
1.775756327271481950e+03 1.004424785007529749e+03 1.372561571479812004e-01
1.775759067091338693e+03 1.004525703451266054e+03 1.371751823475312049e-01
1.775761806911195663e+03 1.004626872257455830e+03 1.370948517246836085e-01
1.775764546731052405e+03 1.004728291402089326e+03 1.370151656924158134e-01
1.775767286550909375e+03 1.004829960861775135e+03 1.369361246580141911e-01
1.775770026370766118e+03 1.004931880613176759e+03 1.368577290336853713e-01
1.775772766190622860e+03 1.005034050633045240e+03 1.367799792371517109e-01
1.775775506010479830e+03 1.005136470898194375e+03 1.367028756917145482e-01
1.775778245830336573e+03 1.005239141385473772e+03 1.366264188263160706e-01
1.775780985650193543e+03 1.005342062071828991e+03 1.365506090755379265e-01
1.775783725470050285e+03 1.005445232934233218e+03 1.364754468796948450e-01
1.775786465289907255e+03 1.005548653949754680e+03 1.364009326848276416e-01
1.775789205109763998e+03 1.005652325095488436e+03 1.363270669427960879e-01
1.775791944929620968e+03 1.005756246348624927e+03 1.362538501112725287e-01
1.775794684749477710e+03 1.005860417686380629e+03 1.361812826538340848e-01
1.775797424569334453e+03 1.005964839086057850e+03 1.361093650399630151e-01
1.775800164389191423e+03 1.006069510525019723e+03 1.360380977451083051e-01
1.775802904209048165e+03 1.006174431980662689e+03 1.359674812507463415e-01
1.775805644028905135e+03 1.006279603430478005e+03 1.358975160443825769e-01
1.775808383848761878e+03 1.006385024851981257e+03 1.358282026196416525e-01
1.775811123668618848e+03 1.006490696222782276e+03 1.357595414762639841e-01
1.775813863488475590e+03 1.006596617520514997e+03 1.356915331201948571e-01
1.775816603308332560e+03 1.006702788722907144e+03 1.356241780635820127e-01
1.775819343128189303e+03 1.006809209807709635e+03 1.355574768248638262e-01
1.775822082948046273e+03 1.006915880752767293e+03 1.354914299287676982e-01
1.775824822767903015e+03 1.007022801535947565e+03 1.354260379063974007e-01
1.775827562587759758e+03 1.007129972135202138e+03 1.353613012952377681e-01
1.775830302407616728e+03 1.007237392528540681e+03 1.352972206392143995e-01
1.775833042227473470e+03 1.007345062694003445e+03 1.352337964887525001e-01
1.775835782047330440e+03 1.007452982609723563e+03 1.351710294007828217e-01
1.775838521867187183e+03 1.007561152253855312e+03 1.351089199388269546e-01
1.775841261687044152e+03 1.007669571604645739e+03 1.350474686729987162e-01
1.775844001506900895e+03 1.007778240640362355e+03 1.349866761800884718e-01
1.775846741326757865e+03 1.007887159339365098e+03 1.349265430435653834e-01
1.775849481146614607e+03 1.007996327680033687e+03 1.348670698536610368e-01
1.775852220966471350e+03 1.008105745640831174e+03 1.348082572073772412e-01
1.775854960786328320e+03 1.008215413200275748e+03 1.347501057085445098e-01
1.775857700606185062e+03 1.008325330336914362e+03 1.346926159678792922e-01
1.775860440426042032e+03 1.008435497029385033e+03 1.346357886029935225e-01
1.775863180245898775e+03 1.008545913256344647e+03 1.345796242384757480e-01
1.775865920065755745e+03 1.008656578996521830e+03 1.345241235069004893e-01
1.775868659885612487e+03 1.008767494228145097e+03 1.344692870706592214e-01
1.775871399705469457e+03 1.008878658929772882e+03 1.344151155889568294e-01
1.775874139525326200e+03 1.008990073080170760e+03 1.343616097194964276e-01
1.775876879345182942e+03 1.009101736658179561e+03 1.343087701274184587e-01
1.775879619165039912e+03 1.009213649642687869e+03 1.342565974853638933e-01
1.775882358984896655e+03 1.009325812012602682e+03 1.342050924735366801e-01
1.775885098804753625e+03 1.009438223746915241e+03 1.341542557797229251e-01
1.775887838624610367e+03 1.009550884824625427e+03 1.341040880993747686e-01
1.775890578444467337e+03 1.009663795224816226e+03 1.340545901356260949e-01
1.775893318264324080e+03 1.009776954926578696e+03 1.340057625993753276e-01
1.775896058084181050e+03 1.009890363909086432e+03 1.339576062093022768e-01
1.775898797904037792e+03 1.010004022151520189e+03 1.339101216919498238e-01
1.775901537723894762e+03 1.010117929633142580e+03 1.338633097817417683e-01
1.775904277543751505e+03 1.010232086333222469e+03 1.338171712210637077e-01
1.775907017363608247e+03 1.010346492231100797e+03 1.337717067602852417e-01
1.775909757183465217e+03 1.010461147306161592e+03 1.337269171578215066e-01
1.775912497003321960e+03 1.010576051537803096e+03 1.336828031801935435e-01
1.775915236823178930e+03 1.010691204905504378e+03 1.336393656020519738e-01
1.775917976643035672e+03 1.010806607388748375e+03 1.335966052062557974e-01
1.775920716462892642e+03 1.010922258967097832e+03 1.335545227838931537e-01
1.775923456282749385e+03 1.011038159620118677e+03 1.335131191343591206e-01
1.775926196102606355e+03 1.011154309327456303e+03 1.334723950653774749e-01
1.775928935922463097e+03 1.011270708068758040e+03 1.334323513930775751e-01
1.775931675742319840e+03 1.011387355823740677e+03 1.333929889420201464e-01
1.775934415562176810e+03 1.011504252572160567e+03 1.333543085452572330e-01
1.775937155382033552e+03 1.011621398293784978e+03 1.333163110443910948e-01
1.775939895201890522e+03 1.011738792968458711e+03 1.332789972896014086e-01
1.775942635021747265e+03 1.011856436576051692e+03 1.332423681428811790e-01
1.775945374841604234e+03 1.011974329096521615e+03 1.332064244760501337e-01
1.775948114661460977e+03 1.012092470509804571e+03 1.331711671671217678e-01
1.775950854481317947e+03 1.012210860795915437e+03 1.331365971029332129e-01
1.775953594301174689e+03 1.012329499934869659e+03 1.331027151791687735e-01
1.775956334121031432e+03 1.012448387906751691e+03 1.330695223003397210e-01
1.775959073940888402e+03 1.012567524691685549e+03 1.330370193797932310e-01
1.775961813760745144e+03 1.012686910269805367e+03 1.330052073397200718e-01
1.775964553580602114e+03 1.012806544621324292e+03 1.329740871111360079e-01
1.775967293400458857e+03 1.012926427726455586e+03 1.329436596339028664e-01
1.775970033220315827e+03 1.013046559565490384e+03 1.329139258567619553e-01
1.775972773040172569e+03 1.013166940118584307e+03 1.328848867465393380e-01
1.775975512860029539e+03 1.013287569365963691e+03 1.328565432793919754e-01
1.775978252679886282e+03 1.013408447287932290e+03 1.328288964351063972e-01
1.775980992499743252e+03 1.013529573864867643e+03 1.328019472026622239e-01
1.775983732319599994e+03 1.013650949077141831e+03 1.327756965802504296e-01
1.775986472139456737e+03 1.013772572905190714e+03 1.327501455752575221e-01
1.775989211959313707e+03 1.013894445329484824e+03 1.327252952042725087e-01
1.775991951779170449e+03 1.014016566330498449e+03 1.327011464930929474e-01
1.775994691599027419e+03 1.014138935888780225e+03 1.326777004767104862e-01
1.775997431418884162e+03 1.014261553984872648e+03 1.326549581993269888e-01
1.776000171238741132e+03 1.014384419776784512e+03 1.326329210218419041e-01
1.776002911058597874e+03 1.014507276124758391e+03 1.326115888854161318e-01
1.776005650878454844e+03 1.014629920902924141e+03 1.325909609506999709e-01
1.776008390698311587e+03 1.014752354057637717e+03 1.325710356188931349e-01
1.776011130518168329e+03 1.014874575537960141e+03 1.325518113838874690e-01
1.776013870338025299e+03 1.014996585292918098e+03 1.325332867398566761e-01
1.776016610157882042e+03 1.015118383271409471e+03 1.325154601909126206e-01
1.776019349977739012e+03 1.015239969422435934e+03 1.324983302472219904e-01
1.776022089797595754e+03 1.015361343695031223e+03 1.324818954233520918e-01
1.776024829617452724e+03 1.015482506038616748e+03 1.324661542611142440e-01
1.776027569437309467e+03 1.015603456402804341e+03 1.324511053191961829e-01
1.776030309257166437e+03 1.015724194737221865e+03 1.324367471541376684e-01
1.776033049077023179e+03 1.015844720991469899e+03 1.324230783241575338e-01
1.776035788896879922e+03 1.015965035115340356e+03 1.324100973998601771e-01
1.776038528716736892e+03 1.016085137058786472e+03 1.323978029642396692e-01
1.776041268536593634e+03 1.016205026771892790e+03 1.323861936126822236e-01
1.776044008356450604e+03 1.016324704204945078e+03 1.323752679529595355e-01
1.776046748176307347e+03 1.016444169308350979e+03 1.323650246052362478e-01
1.776049487996164316e+03 1.016563422032718677e+03 1.323554622020627625e-01
1.776052227816021059e+03 1.016682462328778570e+03 1.323465793883820962e-01
1.776054967635878029e+03 1.016801290147461600e+03 1.323383748215234690e-01
1.776057707455734771e+03 1.016919905439749641e+03 1.323308471618361570e-01
1.776060447275591741e+03 1.017038308156652761e+03 1.323239950617227101e-01
1.776063187095448484e+03 1.017156498249463084e+03 1.323178172047384249e-01
1.776065926915305226e+03 1.017274475669664071e+03 1.323123122873389457e-01
1.776068666735162196e+03 1.017392240368894477e+03 1.323074790176133608e-01
1.776071406555018939e+03 1.017509792298918910e+03 1.323033161152851189e-01
1.776074146374875909e+03 1.017627131411696723e+03 1.322998223117093919e-01
1.776076886194732651e+03 1.017744257659303230e+03 1.322969963498757950e-01
1.776079626014589621e+03 1.017861170994008148e+03 1.322948369844061389e-01
1.776082365834446364e+03 1.017977871368197725e+03 1.322933429815562334e-01
1.776085105654303334e+03 1.018094358734452044e+03 1.322925131192144999e-01
1.776087845474160076e+03 1.018210633045463965e+03 1.322923461861018890e-01
1.776090585294016819e+03 1.018326694253619394e+03 1.322928409334727107e-01
1.776093325113873789e+03 1.018442542311528427e+03 1.322939961301594081e-01
1.776096064933730531e+03 1.018558177172145406e+03 1.322958105792564065e-01
1.776098804753587501e+03 1.018673598788602817e+03 1.322982830938789212e-01
1.776101544573444244e+03 1.018788807114133988e+03 1.323014124971617633e-01
1.776104284393301214e+03 1.018903802102150507e+03 1.323051976222608672e-01
1.776107024213157956e+03 1.019018583706165032e+03 1.323096373123514025e-01
1.776109764033014926e+03 1.019133151879867910e+03 1.323147304206301333e-01
1.776112503852871669e+03 1.019247506577051013e+03 1.323204758103125600e-01
1.776115243672728411e+03 1.019361647751674354e+03 1.323268723546356662e-01
1.776117983492585381e+03 1.019475575357837329e+03 1.323339189368569757e-01
1.776120723312442124e+03 1.019589289349723686e+03 1.323416144448916199e-01
1.776123463132299094e+03 1.019702789681557761e+03 1.323499577543241212e-01
1.776126202952155836e+03 1.019816076307767958e+03 1.323589477669772363e-01
1.776128942772012806e+03 1.019929149182967535e+03 1.323685833967146175e-01
1.776131682591869549e+03 1.020042008261868091e+03 1.323788635667229319e-01
1.776134422411726518e+03 1.020154653499354026e+03 1.323897872095181338e-01
1.776137162231583261e+03 1.020267084850408310e+03 1.324013532669385818e-01
1.776139902051440004e+03 1.020379302270177277e+03 1.324135606901513940e-01
1.776142641871296973e+03 1.020491305713942893e+03 1.324264084396498953e-01
1.776145381691153716e+03 1.020603095137095011e+03 1.324398954852501475e-01
1.776148121511010686e+03 1.020714670495196174e+03 1.324540208060985824e-01
1.776150861330867428e+03 1.020826031743907265e+03 1.324687833906630363e-01
1.776153601150724398e+03 1.020937178839330272e+03 1.324841822829406213e-01
1.776156340970581141e+03 1.021048111736419514e+03 1.325002163205773464e-01
1.776159080790438111e+03 1.021158830391776178e+03 1.325168846060661432e-01
1.776161820610294853e+03 1.021269334761538289e+03 1.325341861536890042e-01
1.776164560430151823e+03 1.021379624802015087e+03 1.325521199868906486e-01
1.776167300250008566e+03 1.021489700469613240e+03 1.325706851382110196e-01
1.776170040069865308e+03 1.021599561720901420e+03 1.325898806492391280e-01
1.776172779889722278e+03 1.021709208512581313e+03 1.326097055705526273e-01
1.776175519709579021e+03 1.021818640801461243e+03 1.326301589616563914e-01
1.776178259529435991e+03 1.021927858544518585e+03 1.326512398909378276e-01
1.776180999349292733e+03 1.022036861698827124e+03 1.326729474355970995e-01
1.776183739169149703e+03 1.022145650221610595e+03 1.326952806784766070e-01
1.776186478989006446e+03 1.022254224070053738e+03 1.327182386861879282e-01
1.776189218808863416e+03 1.022362583201591974e+03 1.327418205496382064e-01
1.776191958628720158e+03 1.022470727573784302e+03 1.327660253730870987e-01
1.776194698448576901e+03 1.022578657144344334e+03 1.327908522687250847e-01
1.776197438268433871e+03 1.022686371871112897e+03 1.328163003565916989e-01
1.776200178088290613e+03 1.022793871712030750e+03 1.328423687644927076e-01
1.776202917908147583e+03 1.022901156625200997e+03 1.328690566279389640e-01
1.776205657728004326e+03 1.023008226568816553e+03 1.328963630900528159e-01
1.776208397547861296e+03 1.023115081501231998e+03 1.329242873015095971e-01
1.776211137367718038e+03 1.023221721380891040e+03 1.329528284204434807e-01
1.776213877187575008e+03 1.023328146166397801e+03 1.329819856123896360e-01
1.776216617007431751e+03 1.023434355816445077e+03 1.330117580501892771e-01
1.776219356827288493e+03 1.023540350289875846e+03 1.330421449139301271e-01
1.776222096647145463e+03 1.023646129545656663e+03 1.330731453908633177e-01
1.776224836467002206e+03 1.023751693542850376e+03 1.331047586753192069e-01
1.776227576286859176e+03 1.023857042240677515e+03 1.331369839686493695e-01
1.776230316106715918e+03 1.023962175598445810e+03 1.331698204791293694e-01
1.776233055926572888e+03 1.024067093575619083e+03 1.332032674219039703e-01
1.776235795746429631e+03 1.024171796131745623e+03 1.332373240184744345e-01
1.776238535566286600e+03 1.024276283226529813e+03 1.332719894949011552e-01
1.776241275386143343e+03 1.024380554819759027e+03 1.333072630854535978e-01
1.776244015206000313e+03 1.024484610871378891e+03 1.333431440312574379e-01
1.776246755025857055e+03 1.024588451341418249e+03 1.333796315798488341e-01
1.776249494845713798e+03 1.024692076190051694e+03 1.334167249851173354e-01
1.776252234665570768e+03 1.024795485377572049e+03 1.334544235072190610e-01
1.776254974485427510e+03 1.024898678864364001e+03 1.334927264124891044e-01
1.776257714305284480e+03 1.025001656610964801e+03 1.335316329733857443e-01
1.776260454125141223e+03 1.025104418577994011e+03 1.335711424683868054e-01
1.776263193944998193e+03 1.025206964726222395e+03 1.336112541819377830e-01
1.776265933764854935e+03 1.025309295016503029e+03 1.336519674043474548e-01
1.776268673584711905e+03 1.025411409409838143e+03 1.336932814317365881e-01
1.776271413404568648e+03 1.025513307867312506e+03 1.337351955659329683e-01
1.776274153224425390e+03 1.025614990350150492e+03 1.337777091144172759e-01
1.776276893044282360e+03 1.025716456819691075e+03 1.338208213902350729e-01
1.776279632864139103e+03 1.025817707237362129e+03 1.338645317119078748e-01
1.776282372683996073e+03 1.025918741564738866e+03 1.339088394033802754e-01
1.776285112503852815e+03 1.026019559763476309e+03 1.339537437939131159e-01
1.776287852323709785e+03 1.026120161795433887e+03 1.339992442276988771e-01
1.776290592143566528e+03 1.026220547622762979e+03 1.340453400878432177e-01
1.776293331963423498e+03 1.026320717207578582e+03 1.340920307338025197e-01
1.776296071783280240e+03 1.026420670512056404e+03 1.341393155270836912e-01
1.776298811603136983e+03 1.026520407498514032e+03 1.341871938350758797e-01
1.776301551422993953e+03 1.026619928129385698e+03 1.342356650309911026e-01
1.776304291242850695e+03 1.026719232367197037e+03 1.342847284938040453e-01
1.776307031062707665e+03 1.026818320174622841e+03 1.343343836082323550e-01
1.776309770882564408e+03 1.026917191514420438e+03 1.343846297646561494e-01
1.776312510702421378e+03 1.027015846349495632e+03 1.344354663591029453e-01
1.776315250522278120e+03 1.027114284642837220e+03 1.344868927931664737e-01
1.776317990342135090e+03 1.027212506357581105e+03 1.345389084739924135e-01
1.776320730161991833e+03 1.027310511456945505e+03 1.345915128141962624e-01
1.776323469981848802e+03 1.027408299904295745e+03 1.346447052318500426e-01
1.776326209801705545e+03 1.027505871663079233e+03 1.346984851503992553e-01
1.776328949621562288e+03 1.027603226696881393e+03 1.347528519986458950e-01
1.776331689441419257e+03 1.027700364969401335e+03 1.348078052106873037e-01
1.776334429261276000e+03 1.027797286444427527e+03 1.348633442258544146e-01
1.776337169081132970e+03 1.027893991085894413e+03 1.349194684886958207e-01
1.776339908900989712e+03 1.027990478857832159e+03 1.349761774513384138e-01
1.776342648720846682e+03 1.028086749724459651e+03 1.350334705767369525e-01
1.776345388540703425e+03 1.028182803650033065e+03 1.350913473272464527e-01
1.776348128360560395e+03 1.028278640598952506e+03 1.351498071699812897e-01
1.776350868180417137e+03 1.028374260535699250e+03 1.352088495771738841e-01
1.776353608000273880e+03 1.028469663424891451e+03 1.352684740261662910e-01
1.776356347820130850e+03 1.028564849231260268e+03 1.353286799993538014e-01
1.776359087639987592e+03 1.028659817919625766e+03 1.353894669841273213e-01
1.776361827459844562e+03 1.028754569454951479e+03 1.354508344728663494e-01
1.776364567279701305e+03 1.028849103802282343e+03 1.355127819628564323e-01
1.776367307099558275e+03 1.028943420926806084e+03 1.355753089562874991e-01
1.776370046919415017e+03 1.029037520793791145e+03 1.356384149601707612e-01
1.776372786739271987e+03 1.029131403368648762e+03 1.357020994863377406e-01
1.776375526559128730e+03 1.029225068616869976e+03 1.357663620513563651e-01
1.776378266378985472e+03 1.029318516504080890e+03 1.358312021765254729e-01
1.776381006198842442e+03 1.029411746996018337e+03 1.358966193878170525e-01
1.776383746018699185e+03 1.029504760058506008e+03 1.359626132158174017e-01
1.776386485838556155e+03 1.029597555657509702e+03 1.360291831957231301e-01
1.776389225658412897e+03 1.029690133759074570e+03 1.360963288672550342e-01
1.776391965478269867e+03 1.029782494329401970e+03 1.361640497762219848e-01
1.776394705298126610e+03 1.029874637334804675e+03 1.362323454752248086e-01
1.776397445117983580e+03 1.029966562741699136e+03 1.363012155185414076e-01
1.776400184937840322e+03 1.030058270516581842e+03 1.363706594647817738e-01
1.776402924757697292e+03 1.030149760626090711e+03 1.364406768770028422e-01
1.776405664577554035e+03 1.030241033036942554e+03 1.365112673226228368e-01
1.776408404397410777e+03 1.030332087715987655e+03 1.365824303734225476e-01
1.776411144217267747e+03 1.030422924630184752e+03 1.366541656054887921e-01
1.776413884037124490e+03 1.030513543746580581e+03 1.367264725991567953e-01
1.776416623856981460e+03 1.030603945032360571e+03 1.367993509390127982e-01
1.776419363676838202e+03 1.030694128454789507e+03 1.368728002138064892e-01
1.776422103496695172e+03 1.030784093981271553e+03 1.369468200164601912e-01
1.776424843316551915e+03 1.030873841579288865e+03 1.370214099439806543e-01
1.776427583136408884e+03 1.030963371216462747e+03 1.370965695974687149e-01
1.776430322956265627e+03 1.031052682860492723e+03 1.371722985820305885e-01
1.776433062776122370e+03 1.031141776479209057e+03 1.372485965067819225e-01
1.776435802595979339e+03 1.031230652040550012e+03 1.373254629847898978e-01
1.776438542415836082e+03 1.031319309512539576e+03 1.374028976330146090e-01
1.776441282235693052e+03 1.031407748863339066e+03 1.374809000723143382e-01
1.776444022055549794e+03 1.031495970061274420e+03 1.375594699347206795e-01
1.776446761875406764e+03 1.031583973074601090e+03 1.376386068384154726e-01
1.776449501695263507e+03 1.031671757871876935e+03 1.377183104243874245e-01
1.776452241515120477e+03 1.031759324421701422e+03 1.377985803294135281e-01
1.776454981334977219e+03 1.031846672692753600e+03 1.378794161940071761e-01
1.776457721154833962e+03 1.031933802653841440e+03 1.379608176624258220e-01
1.776460460974690932e+03 1.032020714273880458e+03 1.380427843826122769e-01
1.776463200794547674e+03 1.032107407521871892e+03 1.381253160061354512e-01
1.776465940614404644e+03 1.032193882366953176e+03 1.382084121881994310e-01
1.776468680434261387e+03 1.032280138778339506e+03 1.382920725875502188e-01
1.776471420254118357e+03 1.032366176725382047e+03 1.383762968664925819e-01
1.776474160073975099e+03 1.032451996177509955e+03 1.384610846907961546e-01
1.776476899893832069e+03 1.032537597104286988e+03 1.385464357297133964e-01
1.776479639713688812e+03 1.032622979475355123e+03 1.386323496558851676e-01
1.776482379533545782e+03 1.032708143260491170e+03 1.387188261453596305e-01
1.776485119353402524e+03 1.032793088429548789e+03 1.388058648774973536e-01
1.776487859173259267e+03 1.032877814952509652e+03 1.388934655349838565e-01
1.776490598993116237e+03 1.032962322799460480e+03 1.389816278037708241e-01
1.776493338812972979e+03 1.033046611940572802e+03 1.390703513730164598e-01
1.776496078632829949e+03 1.033130682346180265e+03 1.391596359369369484e-01
1.776498818452686692e+03 1.033214533986701781e+03 1.392494811935355847e-01
1.776501558272543662e+03 1.033298166832663128e+03 1.393398868421260317e-01
1.776504298092400404e+03 1.033381580854667618e+03 1.394308525851194747e-01
1.776507037912257374e+03 1.033464776023451577e+03 1.395223781280533759e-01
1.776509777732114117e+03 1.033547752309829320e+03 1.396144631794966895e-01
1.776512517551970859e+03 1.033630509684740900e+03 1.397071074510684574e-01
1.776515257371827829e+03 1.033713048119231871e+03 1.398003106573811327e-01
1.776517997191684572e+03 1.033795367584432597e+03 1.398940725159829590e-01
1.776520737011541542e+03 1.033877468051605092e+03 1.399883927473785927e-01
1.776523476831398284e+03 1.033959349492089814e+03 1.400832710749329302e-01
1.776526216651255254e+03 1.034041011877358869e+03 1.401787072249002508e-01
1.776528956471111997e+03 1.034122455178962127e+03 1.402747009263278222e-01
1.776531696290968966e+03 1.034203679368580879e+03 1.403712519110860146e-01
1.776534436110825709e+03 1.034284684417974177e+03 1.404683599137714900e-01
1.776537175930682452e+03 1.034365470299025901e+03 1.405660246717302386e-01
1.776539915750539421e+03 1.034446036983724071e+03 1.406642459250009858e-01
1.776542655570396164e+03 1.034526384444140604e+03 1.407630234162579319e-01
1.776545395390253134e+03 1.034606512652478841e+03 1.408623568908355106e-01
1.776548135210109876e+03 1.034686421581019431e+03 1.409622460966304391e-01
1.776550875029966846e+03 1.034766111202173306e+03 1.410626907841356359e-01
1.776553614849823589e+03 1.034845581488429161e+03 1.411636907063418822e-01
1.776556354669680559e+03 1.034924832412405749e+03 1.412652456187727112e-01
1.776559094489537301e+03 1.035003863946799584e+03 1.413673552793857091e-01
1.776561834309394044e+03 1.035082676064430188e+03 1.414700194485998819e-01
1.776564574129251014e+03 1.035161268738220770e+03 1.415732378892392840e-01
1.776567313949107756e+03 1.035239641941185255e+03 1.416770103666138980e-01
1.776570053768964726e+03 1.035317795646499917e+03 1.417813366492732818e-01
1.776572793588821469e+03 1.035395729827395144e+03 1.418862165074184223e-01
1.776575533408678439e+03 1.035473444457223650e+03 1.419916497134136313e-01
1.776578273228535181e+03 1.035550939509416366e+03 1.420976360418556295e-01
1.776581013048392151e+03 1.035628214957533601e+03 1.422041752696140138e-01
1.776583752868248894e+03 1.035705270775214103e+03 1.423112671757312264e-01
1.776586492688105864e+03 1.035782106936226228e+03 1.424189115414639939e-01
1.776589232507962606e+03 1.035858723414416545e+03 1.425271081501830739e-01
1.776591972327819349e+03 1.035935120183754407e+03 1.426358567874066452e-01
1.776594712147676319e+03 1.036011297218313302e+03 1.427451572407449076e-01
1.776597451967533061e+03 1.036087254492251304e+03 1.428550092998440157e-01
1.776600191787390031e+03 1.036162991979855633e+03 1.429654127564211896e-01
1.776602931607246774e+03 1.036238509655491953e+03 1.430763674041634625e-01
1.776605671427103744e+03 1.036313807493654849e+03 1.431878730387728116e-01
1.776608411246960486e+03 1.036388885468918033e+03 1.432999294578646554e-01
1.776611151066817456e+03 1.036463743555983456e+03 1.434125364610138731e-01
1.776613890886674199e+03 1.036538381729631965e+03 1.435256938496529688e-01
1.776616630706530941e+03 1.036612799964766964e+03 1.436394014271098474e-01
1.776619370526387911e+03 1.036686998236395766e+03 1.437536589985526914e-01
1.776622110346244654e+03 1.036760976519610495e+03 1.438684663709342004e-01
1.776624850166101623e+03 1.036834734789631739e+03 1.439838233530311429e-01
1.776627589985958366e+03 1.036908273021759896e+03 1.440997297553414103e-01
1.776630329805815336e+03 1.036981591191422922e+03 1.442161853901339219e-01
1.776633069625672078e+03 1.037054689274128805e+03 1.443331900713453186e-01
1.776635809445529048e+03 1.037127567245512864e+03 1.444507436146310331e-01
1.776638549265385791e+03 1.037200225081290910e+03 1.445688458372614005e-01
1.776641289085242533e+03 1.037272662757257194e+03 1.446874965533359869e-01
1.776644028905099503e+03 1.037344880249291919e+03 1.448066955769159447e-01
1.776646768724956246e+03 1.037416877533407614e+03 1.449264427283589174e-01
1.776649508544813216e+03 1.037488654585742552e+03 1.450467378294839349e-01
1.776652248364669958e+03 1.037560211382514126e+03 1.451675807034588372e-01
1.776654988184526928e+03 1.037631547900065470e+03 1.452889711748495127e-01
1.776657728004383671e+03 1.037702664114819754e+03 1.454109090695090700e-01
1.776660467824240641e+03 1.037773560003325883e+03 1.455333942146280757e-01
1.776663207644097383e+03 1.037844235542211663e+03 1.456564264386229490e-01
1.776665947463954353e+03 1.037914690708231774e+03 1.457800055711872267e-01
1.776668687283811096e+03 1.037984925478219566e+03 1.459041314431793468e-01
1.776671427103667838e+03 1.038054939829128671e+03 1.460288038866643379e-01
1.776674166923524808e+03 1.038124733738015721e+03 1.461540227348529508e-01
1.776676906743381551e+03 1.038194307182022385e+03 1.462797878220403747e-01
1.776679646563238521e+03 1.038263660138415844e+03 1.464060989836490634e-01
1.776682386383095263e+03 1.038332792584543540e+03 1.465329560561152988e-01
1.776685126202952233e+03 1.038401704497877972e+03 1.466603588769433142e-01
1.776687866022808976e+03 1.038470395855971674e+03 1.467883072845911352e-01
1.776690605842665946e+03 1.038538866636502689e+03 1.469168011185257028e-01
1.776693345662522688e+03 1.038607116817228871e+03 1.470458402191081315e-01
1.776696085482379431e+03 1.038675146376028124e+03 1.471754244276387846e-01
1.776698825302236401e+03 1.038742955290880673e+03 1.473055535862960452e-01
1.776701565122093143e+03 1.038810543539852915e+03 1.474362275380742271e-01
1.776704304941950113e+03 1.038877911101135851e+03 1.475674461268300097e-01
1.776707044761806856e+03 1.038945057953001651e+03 1.476992091971664478e-01
1.776709784581663826e+03 1.039011984073846861e+03 1.478315165944909526e-01
1.776712524401520568e+03 1.039078689442147152e+03 1.479643681643383890e-01
1.776715264221377538e+03 1.039145174036478693e+03 1.480977637494994281e-01
1.776718004041234281e+03 1.039211437835517245e+03 1.482317031959572429e-01
1.776720743861091023e+03 1.039277480818060212e+03 1.483661863509655732e-01
1.776723483680947993e+03 1.039343302963007318e+03 1.485012130623264426e-01
1.776726223500804736e+03 1.039408904249344459e+03 1.486367831783249882e-01
1.776728963320661705e+03 1.039474284656182135e+03 1.487728965477765342e-01
1.776731703140518448e+03 1.039539444162710879e+03 1.489095530199049389e-01
1.776734442960375418e+03 1.039604382748246508e+03 1.490467524444016867e-01
1.776737182780232160e+03 1.039669100392184873e+03 1.491844946713036801e-01
1.776739922600089130e+03 1.039733597074046429e+03 1.493227795510529143e-01
1.776742662419945873e+03 1.039797872773433028e+03 1.494616069343736031e-01
1.776745402239802843e+03 1.039861927470069759e+03 1.496009766723327694e-01
1.776748142059659585e+03 1.039925761143763566e+03 1.497408886162166219e-01
1.776750881879516328e+03 1.039989373774440082e+03 1.498813426175800989e-01
1.776753621699373298e+03 1.040052765342127714e+03 1.500223385281811428e-01
1.776756361519230040e+03 1.040115935826941040e+03 1.501638761999141425e-01
1.776759101339087010e+03 1.040178885209119244e+03 1.503059554848606150e-01
1.776761841158943753e+03 1.040241613468982905e+03 1.504485762351641664e-01
1.776764580978800723e+03 1.040304120586976524e+03 1.505917383030934420e-01
1.776767320798657465e+03 1.040366406543626681e+03 1.507354415409164483e-01
1.776770060618514435e+03 1.040428471319582968e+03 1.508796858009643638e-01
1.776772800438371178e+03 1.040490314895578422e+03 1.510244709355050008e-01
1.776775540258227920e+03 1.040551937252463176e+03 1.511697967967954026e-01
1.776778280078084890e+03 1.040613338371191276e+03 1.513156632370150634e-01
1.776781019897941633e+03 1.040674518232804076e+03 1.514620701081983711e-01
1.776783759717798603e+03 1.040735476818466395e+03 1.516090172622883703e-01
1.776786499537655345e+03 1.040796214109425364e+03 1.517565045499723875e-01
1.776789239357512315e+03 1.040856730087048390e+03 1.519045318214514440e-01
1.776791979177369058e+03 1.040917024732790196e+03 1.520530989276507872e-01
1.776794718997226028e+03 1.040977098028227374e+03 1.522022057192513600e-01
1.776797458817082770e+03 1.041036949955020191e+03 1.523518520465609594e-01
1.776800198636939513e+03 1.041096580494947148e+03 1.525020377595685261e-01
1.776802938456796483e+03 1.041155989629889973e+03 1.526527627078750893e-01
1.776805678276653225e+03 1.041215177341818844e+03 1.528040267406241270e-01
1.776808418096510195e+03 1.041274143612827402e+03 1.529558297065570505e-01
1.776811157916366938e+03 1.041332888425092960e+03 1.531081714538807537e-01
1.776813897736223907e+03 1.041391411760915844e+03 1.532610518303362535e-01
1.776816637556080650e+03 1.041449713602680959e+03 1.534144706830656291e-01
1.776819377375937620e+03 1.041507793932895538e+03 1.535684278586813278e-01
1.776822117195794362e+03 1.041565652734152081e+03 1.537229232031322446e-01
1.776824857015651332e+03 1.041623289989165414e+03 1.538779565617739709e-01
1.776827596835508075e+03 1.041680705680735400e+03 1.540335277792340973e-01
1.776830336655364817e+03 1.041737899791779910e+03 1.541896366994701673e-01
1.776833076475221787e+03 1.041794872305321178e+03 1.543462831656990941e-01
1.776835816295078530e+03 1.041851623204470798e+03 1.545034670203260796e-01
1.776838556114935500e+03 1.041908152472463598e+03 1.546611881050035664e-01
1.776841295934792242e+03 1.041964460092619674e+03 1.548194462604948474e-01
1.776844035754649212e+03 1.042020546048382130e+03 1.549782413267467851e-01
1.776846775574505955e+03 1.042076410323279788e+03 1.551375731427526161e-01
1.776849515394362925e+03 1.042132052900964027e+03 1.552974415466254199e-01
1.776852255214219667e+03 1.042187473765172854e+03 1.554578463754602846e-01
1.776854995034076410e+03 1.042242672899762056e+03 1.556187874653949532e-01
1.776857734853933380e+03 1.042297650288693376e+03 1.557802646513549993e-01
1.776860474673790122e+03 1.042352405916019052e+03 1.559422777660346149e-01
1.776863214493647092e+03 1.042406939765914785e+03 1.561048266419272634e-01
1.776865954313503835e+03 1.042461251822642225e+03 1.562679111105327034e-01
1.776868694133360805e+03 1.042515342070586485e+03 1.564315310022256489e-01
1.776871433953217547e+03 1.042569210494218851e+03 1.565956861461146044e-01
1.776874173773074517e+03 1.042622857078134302e+03 1.567603763701176101e-01
1.776876913592931260e+03 1.042676281807014675e+03 1.569256015008201610e-01
1.776879653412788002e+03 1.042729484665660721e+03 1.570913613635379624e-01
1.776882393232644972e+03 1.042782465638978465e+03 1.572576557822430721e-01
1.776885133052501715e+03 1.042835224711966475e+03 1.574244845794893488e-01
1.776887872872358685e+03 1.042887761869745873e+03 1.575918475764760962e-01
1.776890612692215427e+03 1.042940077097526228e+03 1.577597445929043718e-01
1.776893352512072397e+03 1.042992170380640346e+03 1.579281754470550359e-01
1.776896092331929140e+03 1.043044041704509482e+03 1.580971399556441725e-01
1.776898832151786110e+03 1.043095691054677900e+03 1.582666379339019713e-01
1.776901571971642852e+03 1.043147118416778994e+03 1.584366691954273709e-01
1.776904311791499822e+03 1.043198323776568941e+03 1.586072335522675791e-01
1.776907051611356565e+03 1.043249307119893729e+03 1.587783308147720229e-01
1.776909791431213307e+03 1.043300068432718035e+03 1.589499607916582957e-01
1.776912531251070277e+03 1.043350607701112722e+03 1.591221232899366345e-01
1.776915271070927020e+03 1.043400924911243237e+03 1.592948181148338693e-01
1.776918010890783989e+03 1.043451020049398039e+03 1.594680450698602314e-01
1.776920750710640732e+03 1.043500893101955171e+03 1.596418039566616376e-01
1.776923490530497702e+03 1.043550544055417276e+03 1.598160945751015138e-01
1.776926230350354444e+03 1.043599972896376357e+03 1.599909167231121920e-01
1.776928970170211414e+03 1.043649179611548561e+03 1.601662701967773439e-01
1.776931709990068157e+03 1.043698164187740076e+03 1.603421547899163135e-01
1.776934449809924899e+03 1.043746926611880781e+03 1.605185702942443504e-01
1.776937189629781869e+03 1.043795466871003555e+03 1.606955164996171637e-01
1.776939929449638612e+03 1.043843784952238821e+03 1.608729931937576407e-01
1.776942669269495582e+03 1.043891880842840237e+03 1.610510001623178533e-01
1.776945409089352324e+03 1.043939754530153323e+03 1.612295371887240980e-01
1.776948148909209294e+03 1.043987406001648196e+03 1.614086040542580258e-01
1.776950888729066037e+03 1.044034835244885699e+03 1.615882005379012387e-01
1.776953628548923007e+03 1.044082042247552863e+03 1.617683264169605672e-01
1.776956368368779749e+03 1.044129026997426308e+03 1.619489814664876737e-01
1.776959108188636492e+03 1.044175789482404298e+03 1.621301654590453778e-01
1.776961848008493462e+03 1.044222329690493098e+03 1.623118781648942854e-01
1.776964587828350204e+03 1.044268647609796744e+03 1.624941193519164329e-01
1.776967327648207174e+03 1.044314743228542966e+03 1.626768887856901435e-01
1.776970067468063917e+03 1.044360616535052941e+03 1.628601862293381775e-01
1.776972807287920887e+03 1.044406267517771084e+03 1.630440114435997845e-01
1.776975547107777629e+03 1.044451696165240719e+03 1.632283641862697920e-01
1.776978286927634599e+03 1.044496902466126130e+03 1.634132442127154139e-01
1.776981026747491342e+03 1.044541886409186873e+03 1.635986512758155487e-01
1.776983766567348084e+03 1.044586647983303237e+03 1.637845851258827035e-01
1.776986506387205054e+03 1.044631187177464653e+03 1.639710455105817255e-01
1.776989246207061797e+03 1.044675503980760368e+03 1.641580321748478399e-01
1.776991986026918767e+03 1.044719598382403774e+03 1.643455448609598413e-01
1.776994725846775509e+03 1.044763470371705125e+03 1.645335833083453048e-01
1.776997465666632479e+03 1.044807119938112919e+03 1.647221472534892706e-01
1.777000205486489222e+03 1.044850551604575912e+03 1.649112364344369752e-01
1.777002945306346192e+03 1.044894088964632374e+03 1.651008515068740079e-01
1.777005685126202934e+03 1.044937977387727642e+03 1.652909955940067011e-01
1.777008424946059904e+03 1.044982218645214516e+03 1.654816723644984278e-01
1.777011164765916647e+03 1.045026812674120038e+03 1.656728858415169314e-01
1.777013904585773389e+03 1.045071759411223411e+03 1.658646400630680029e-01
1.777016644405630359e+03 1.045117058793647629e+03 1.660569390497149689e-01
1.777019384225487102e+03 1.045162710763159112e+03 1.662497865859553503e-01
1.777022124045344071e+03 1.045208715260211875e+03 1.664431865236528640e-01
1.777024863865200814e+03 1.045255072224184460e+03 1.666371427683872586e-01
1.777027603685057784e+03 1.045301781594462682e+03 1.668316592270008003e-01
1.777030343504914526e+03 1.045348843309737049e+03 1.670267399096710681e-01
1.777033083324771496e+03 1.045396257308640543e+03 1.672223888379617551e-01
1.777035823144628239e+03 1.045444023530100822e+03 1.674186099859697741e-01
1.777038562964484981e+03 1.045492141913057822e+03 1.676154073278406653e-01
1.777041302784341951e+03 1.045540612395430571e+03 1.678127849911774383e-01
1.777044042604198694e+03 1.045589434916732898e+03 1.680107468620117006e-01
1.777046782424055664e+03 1.045638609414157827e+03 1.682092971777011947e-01
1.777049522243912406e+03 1.045688135826365624e+03 1.684084399525720421e-01
1.777052262063769376e+03 1.045738014091619334e+03 1.686081792624172793e-01
1.777055001883626119e+03 1.045788244147307523e+03 1.688085193108560811e-01
1.777057741703483089e+03 1.045838825931370138e+03 1.690094642221305066e-01
1.777060481523339831e+03 1.045889759381644808e+03 1.692110181333285057e-01
1.777063221343196574e+03 1.045941044435843651e+03 1.694131852024597096e-01
1.777065961163053544e+03 1.045992681031538950e+03 1.696159696084058310e-01
1.777068700982910286e+03 1.046044669106151105e+03 1.698193755508697056e-01
1.777071440802767256e+03 1.046097008596978412e+03 1.700234072504934191e-01
1.777074180622623999e+03 1.046149699441163193e+03 1.702280689487231380e-01
1.777076920442480969e+03 1.046202741575724986e+03 1.704333649079446678e-01
1.777079660262337711e+03 1.046256134937527577e+03 1.706392994113474781e-01
1.777082400082194681e+03 1.046309879463323341e+03 1.708458767600772865e-01
1.777085139902051424e+03 1.046363975089780524e+03 1.710531012588314415e-01
1.777087879721908394e+03 1.046418421753398889e+03 1.712609772441129330e-01
1.777090619541765136e+03 1.046473219390513350e+03 1.714695090754036755e-01
1.777093359361621879e+03 1.046528367937335815e+03 1.716787011325638101e-01
1.777096099181478849e+03 1.046583867329940631e+03 1.718885578157801908e-01
1.777098839001335591e+03 1.046639717504251848e+03 1.720990835455138979e-01
1.777101578821192561e+03 1.046695918396074603e+03 1.723102827626222799e-01
1.777104318641049304e+03 1.046752469941058735e+03 1.725221599282191765e-01
1.777107058460906273e+03 1.046809372074735165e+03 1.727347195238151389e-01
1.777109798280763016e+03 1.046866624732479750e+03 1.729479660511767380e-01
1.777112538100619986e+03 1.046924227849558520e+03 1.731619040303857826e-01
1.777115277920476728e+03 1.046982181361244102e+03 1.733765379690140607e-01
1.777118017740333471e+03 1.047040485202620857e+03 1.735918724078203412e-01
1.777120757560190441e+03 1.047099139308595113e+03 1.738079119165582276e-01
1.777123497380047183e+03 1.047158143613926995e+03 1.740246610842254016e-01
1.777126237199904153e+03 1.047217498053263625e+03 1.742421245191892731e-01
1.777128977019760896e+03 1.047277202561100694e+03 1.744603068490430953e-01
1.777131716839617866e+03 1.047337257071821341e+03 1.746792127207502932e-01
1.777134456659474608e+03 1.047397661519657504e+03 1.748988468004996355e-01
1.777137196479331578e+03 1.047458415838728115e+03 1.751192137738506183e-01
1.777139936299188321e+03 1.047519519963000903e+03 1.753403183455875258e-01
1.777142676119045063e+03 1.047580973826321497e+03 1.755621652402334365e-01
1.777145415938902033e+03 1.047642777362101697e+03 1.757847592412415116e-01
1.777148155758758776e+03 1.047704930503610512e+03 1.760081051502049854e-01
1.777150895578615746e+03 1.047767433184164474e+03 1.762322077676667653e-01
1.777153635398472488e+03 1.047830285336916404e+03 1.764570719148375044e-01
1.777156375218329458e+03 1.047893486894896341e+03 1.766827024337441487e-01
1.777159115038186201e+03 1.047957037790970844e+03 1.769091041870808900e-01
1.777161854858043171e+03 1.048020937957883689e+03 1.771362820583588515e-01
1.777164594677899913e+03 1.048085187328214488e+03 1.773642409517557639e-01
1.777167334497756883e+03 1.048149785834420982e+03 1.775929857922668720e-01
1.777170074317613626e+03 1.048214733408796292e+03 1.778225215255534730e-01
1.777172814137470368e+03 1.048280029983506665e+03 1.780528531180757545e-01
1.777175553957327338e+03 1.048345675491381598e+03 1.782839854521480472e-01
1.777178293777184081e+03 1.048411669861377959e+03 1.785159239132599607e-01
1.777181033597041051e+03 1.048478013026686313e+03 1.787486733419071105e-01
1.777183773416897793e+03 1.048544704918675052e+03 1.789822388145458354e-01
1.777186513236754763e+03 1.048611745468587969e+03 1.792166254288658223e-01
1.777189253056611506e+03 1.048679134607499236e+03 1.794518383037769227e-01
1.777191992876468476e+03 1.048746872266356831e+03 1.796878825797065260e-01
1.777194732696325218e+03 1.048814958375936612e+03 1.799247634185852374e-01
1.777197472516181961e+03 1.048883392866880058e+03 1.801624860041255716e-01
1.777200212336038931e+03 1.048952175669678127e+03 1.804010555419054418e-01
1.777202952155895673e+03 1.049021306714650109e+03 1.806404772594501495e-01
1.777205691975752643e+03 1.049090785931822666e+03 1.808807564283699820e-01
1.777208431795609386e+03 1.049160613250693814e+03 1.811218983880089617e-01
1.777211171615466355e+03 1.049230788600968481e+03 1.813639084559744152e-01
1.777213911435323098e+03 1.049301311912176743e+03 1.816067919714399459e-01
1.777216651255180068e+03 1.049372183113697474e+03 1.818505542984120427e-01
1.777219391075036810e+03 1.049443402134710823e+03 1.820952008257867571e-01
1.777222130894893553e+03 1.049514968904238003e+03 1.823407369677088607e-01
1.777224870714750523e+03 1.049586883351120832e+03 1.825871681637294131e-01
1.777227610534607265e+03 1.049659145404003084e+03 1.828344998789619147e-01
1.777230350354464235e+03 1.049731754991370281e+03 1.830827376044434074e-01
1.777233090174320978e+03 1.049804712041500352e+03 1.833318868571881255e-01
1.777235829994177948e+03 1.049878016482509793e+03 1.835819531805701899e-01
1.777238569814034690e+03 1.049951668242303413e+03 1.838329421443760381e-01
1.777241309633891660e+03 1.050025667248622312e+03 1.840848593451881732e-01
1.777244049453748403e+03 1.050100013428992270e+03 1.843377104064364835e-01
1.777246789273605373e+03 1.050174706710771034e+03 1.845915009787832128e-01
1.777249529093462115e+03 1.050249747021056010e+03 1.848462367470133927e-01
1.777252268913318858e+03 1.050325134286646971e+03 1.851019234407907388e-01
1.777255008733175828e+03 1.050400868434255699e+03 1.853585668019915866e-01
1.777257748553032570e+03 1.050476949390379332e+03 1.856161725997830247e-01
1.777260488372889540e+03 1.050553377081334474e+03 1.858747466323737441e-01
1.777263228192746283e+03 1.050630151433205583e+03 1.861342947270878123e-01
1.777265968012603253e+03 1.050707272371893623e+03 1.863948227407810909e-01
1.777268707832459995e+03 1.050784739823063546e+03 1.866563365599135105e-01
1.777271447652316965e+03 1.050862553712192948e+03 1.869188421009667644e-01
1.777274187472173708e+03 1.050940713964519546e+03 1.871823453105154189e-01
1.777276927292030450e+03 1.051019220505084377e+03 1.874468521656239284e-01
1.777279667111887420e+03 1.051098073258710201e+03 1.877123686740262420e-01
1.777282406931744163e+03 1.051177272149980354e+03 1.879789008743041057e-01
1.777285146751601133e+03 1.051256817103282401e+03 1.882464548362862422e-01
1.777287886571457875e+03 1.051336708042754253e+03 1.885150366611160200e-01
1.777290626391314845e+03 1.051416944892334641e+03 1.887846524816738369e-01
1.777293366211171588e+03 1.051497527575796312e+03 1.890553084522160754e-01
1.777296106031028557e+03 1.051578456016961582e+03 1.893270107274627745e-01
1.777298845850885300e+03 1.051659730139182557e+03 1.895997655212836863e-01
1.777301585670742043e+03 1.051741349865582151e+03 1.898735790820370029e-01
1.777304325490599012e+03 1.051823315119058634e+03 1.901484576897054246e-01
1.777307065310455755e+03 1.051905625822263801e+03 1.904244076560252519e-01
1.777309805130312725e+03 1.051988281897649358e+03 1.907014353248444871e-01
1.777312544950169467e+03 1.052071283267410763e+03 1.909795470721373789e-01
1.777315284770026437e+03 1.052154629853541110e+03 1.912587493063864774e-01
1.777318024589883180e+03 1.052238321577773149e+03 1.915390484685959571e-01
1.777320764409740150e+03 1.052322358361634997e+03 1.918204510326749213e-01
1.777323504229596892e+03 1.052406740126391924e+03 1.921029635054493367e-01
1.777326244049453635e+03 1.052491466793093423e+03 1.923865924270233285e-01
1.777328983869310605e+03 1.052576538282552519e+03 1.926713443709074380e-01
1.777331723689167347e+03 1.052661954515320758e+03 1.929572259441452442e-01
1.777334463509024317e+03 1.052747715411738682e+03 1.932442437876772390e-01
1.777337203328881060e+03 1.052833820891854202e+03 1.935324045803536452e-01
1.777339943148738030e+03 1.052920270875408278e+03 1.938217150498997565e-01
1.777342682968594772e+03 1.053007065281943369e+03 1.941121819468108745e-01
1.777345422788451742e+03 1.053094204030787978e+03 1.944038120551483395e-01
1.777348162608308485e+03 1.053181687040990482e+03 1.946966121942167449e-01
1.777350902428165455e+03 1.053269514231375979e+03 1.949905892189758849e-01
1.777353642248022197e+03 1.053357685520486257e+03 1.952857500200649576e-01
1.777356382067878940e+03 1.053446200826628910e+03 1.955821015241917538e-01
1.777359121887735910e+03 1.053535060067854147e+03 1.958796506942781790e-01
1.777361861707592652e+03 1.053624263161931367e+03 1.961784045296045553e-01
1.777364601527449622e+03 1.053713810026398960e+03 1.964783700662010024e-01
1.777367341347306365e+03 1.053803700578503140e+03 1.967795543768678657e-01
1.777370081167163335e+03 1.053893934735256607e+03 1.970819645715931601e-01
1.777372820987020077e+03 1.053984512413376706e+03 1.973856077975713330e-01
1.777375560806877047e+03 1.054075433529343627e+03 1.976904912396224567e-01
1.777378300626733790e+03 1.054166697999339476e+03 1.979966221202092425e-01
1.777381040446590532e+03 1.054258305739268053e+03 1.983040077047946159e-01
1.777383780266447502e+03 1.054350256664607969e+03 1.986126553187484989e-01
1.777386520086304245e+03 1.054442550690657754e+03 1.989225723096949838e-01
1.777389259906161215e+03 1.054535187732482882e+03 1.992337660618522244e-01
1.777391999726017957e+03 1.054628167704836869e+03 1.995462439989575676e-01
1.777394739545874927e+03 1.054721490522220165e+03 1.998600135847221626e-01
1.777397479365731670e+03 1.054815156098817624e+03 2.001750823228716503e-01
1.777400219185588639e+03 1.054909164348557852e+03 2.004914577576025203e-01
1.777402959005445382e+03 1.055003515185049309e+03 2.008091474736209137e-01
1.777405698825302125e+03 1.055098208521633751e+03 2.011281590965743049e-01
1.777408438645159094e+03 1.055193244271360527e+03 2.014485002932211999e-01
1.777411178465015837e+03 1.055288622346961120e+03 2.017701787715990569e-01
1.777413918284872807e+03 1.055384342660903030e+03 2.020932022814585505e-01
1.777416658104729549e+03 1.055480405125324069e+03 2.024175786142982381e-01
1.777419397924586519e+03 1.055576809652094653e+03 2.027433156038269402e-01
1.777422137744443262e+03 1.055673556152751871e+03 2.030704211259965197e-01
1.777424877564300232e+03 1.055770644538272109e+03 2.033989031445385398e-01
1.777427617384156974e+03 1.055868074719994638e+03 2.037287695568510415e-01
1.777430357204013944e+03 1.055965846608122774e+03 2.040600284375327089e-01
1.777433097023870687e+03 1.056063960112915538e+03 2.043926878429884464e-01
1.777435836843727429e+03 1.056162415144338411e+03 2.047267558743701976e-01
1.777438576663584399e+03 1.056261211612039006e+03 2.050622406777493911e-01
1.777441316483441142e+03 1.056360349425318645e+03 2.053991504442891081e-01
1.777444056303298112e+03 1.056459828493189889e+03 2.057374934106978581e-01
1.777446796123154854e+03 1.056559648724306726e+03 2.060772778592664389e-01
1.777449535943011824e+03 1.056659810027030971e+03 2.064185121183550464e-01
1.777452275762868567e+03 1.056760312309362689e+03 2.067612045624324102e-01
1.777455015582725537e+03 1.056861155479004765e+03 2.071053636125691766e-01
1.777457755402582279e+03 1.056962339443294923e+03 2.074509977364790148e-01
1.777460495222439022e+03 1.057063864109262568e+03 2.077981154489893512e-01
1.777463235042295992e+03 1.057165729383600365e+03 2.081467253122289973e-01
1.777465974862152734e+03 1.057267935172638317e+03 2.084968359358159440e-01
1.777468714682009704e+03 1.057370481382366052e+03 2.088484559823415854e-01
1.777471454501866447e+03 1.057473367918195208e+03 2.092015941941595958e-01
1.777474194321723417e+03 1.057576594685361215e+03 2.095562593408981933e-01
1.777476934141580159e+03 1.057680161588752526e+03 2.099124602360131209e-01
1.777479673961437129e+03 1.057784068532936999e+03 2.102702057431032612e-01
1.777482413781293872e+03 1.057888315422091182e+03 2.106295047760166350e-01
1.777485153601150614e+03 1.057992902160058293e+03 2.109903662994037088e-01
1.777487893421007584e+03 1.058097828650319116e+03 2.113527993289780194e-01
1.777490633240864327e+03 1.058203094795964944e+03 2.117168129317777148e-01
1.777493373060721296e+03 1.058308700499753968e+03 2.120824162267324342e-01
1.777496112880578039e+03 1.058414645664041018e+03 2.124496183847804920e-01
1.777498852700435009e+03 1.058520930190843728e+03 2.128184286294742267e-01
1.777501592520291751e+03 1.058627553981770234e+03 2.131888562371019591e-01
1.777504332340148721e+03 1.058734516938087154e+03 2.135609105373019179e-01
1.777507072160005464e+03 1.058841818960645696e+03 2.139346009131887494e-01
1.777509811979862434e+03 1.058949459949951006e+03 2.143099368019764084e-01
1.777512551799719176e+03 1.059057439806087359e+03 2.146869276951089978e-01
1.777515291619575919e+03 1.059165758428778645e+03 2.150655831388611217e-01
1.777518031439432889e+03 1.059274415717358579e+03 2.154459127346306235e-01
1.777520771259289631e+03 1.059383411570740918e+03 2.158279261392324622e-01
1.777523511079146601e+03 1.059492745887476076e+03 2.162116330658316876e-01
1.777526250899003344e+03 1.059602418565534208e+03 2.165970433073619583e-01
1.777528990718860314e+03 1.059712429502536679e+03 2.169841667101412575e-01
1.777531730538717056e+03 1.059822778595743330e+03 2.173730131656272657e-01
1.777534470358574026e+03 1.059933465742037470e+03 2.177635926237648234e-01
1.777537210178430769e+03 1.060044490837851299e+03 2.181559150931821345e-01
1.777539949998287511e+03 1.060155853779225936e+03 2.185499906418761629e-01
1.777542689818144481e+03 1.060267554461780719e+03 2.189458293975790892e-01
1.777545429638001224e+03 1.060379592780682970e+03 2.193434415481267941e-01
1.777548169457858194e+03 1.060491968630708925e+03 2.197428373421610737e-01
1.777550909277714936e+03 1.060604681906165979e+03 2.201440270893418871e-01
1.777553649097571906e+03 1.060717732500964985e+03 2.205470211610933151e-01
1.777556388917428649e+03 1.060831120308540903e+03 2.209518299908221350e-01
1.777559128737285619e+03 1.060944845221925561e+03 2.213584640746749932e-01
1.777561868557142361e+03 1.061058907133667844e+03 2.217669339717633081e-01
1.777564608376999104e+03 1.061173305935897815e+03 2.221772503048973779e-01
1.777567348196856074e+03 1.061288041520293291e+03 2.225894237609884752e-01
1.777570088016712816e+03 1.061403113778049374e+03 2.230034650914523575e-01
1.777572827836569786e+03 1.061518522599940525e+03 2.234193851129605279e-01
1.777575567656426529e+03 1.061634267876241438e+03 2.238371947076809587e-01
1.777578307476283499e+03 1.061750349496799345e+03 2.242569048240745100e-01
1.777581047296140241e+03 1.061866767351011731e+03 2.246785264679296290e-01
1.777583787115997211e+03 1.061983521327935023e+03 2.251020706989978193e-01
1.777586526935853954e+03 1.062100611316003324e+03 2.255275486601886203e-01
1.777589266755710923e+03 1.062218037203212816e+03 2.259549715627704458e-01
1.777592006575567666e+03 1.062335798877041043e+03 2.263843506860105936e-01
1.777594746395424409e+03 1.062453896224512391e+03 2.268156973779340557e-01
1.777597486215281378e+03 1.062572329132164896e+03 2.272490230557321356e-01
1.777600226035138121e+03 1.062691097486017952e+03 2.276843392061719262e-01
1.777602965854995091e+03 1.062810201171636209e+03 2.281216573863698305e-01
1.777605705674851833e+03 1.062929640074048621e+03 2.285609892240278718e-01
1.777608445494708803e+03 1.063049414077823258e+03 2.290023464182525115e-01
1.777611185314565546e+03 1.063169523066984084e+03 2.294457407397954007e-01
1.777613925134422516e+03 1.063289966925087583e+03 2.298911840318821065e-01
1.777616664954279258e+03 1.063410745535138631e+03 2.303386882104571931e-01
1.777619404774136001e+03 1.063531858779656886e+03 2.307882652649854982e-01
1.777622144593992971e+03 1.063653306540643598e+03 2.312399272588886168e-01
1.777624884413849713e+03 1.063775088699547268e+03 2.316936863299816629e-01
1.777627624233706683e+03 1.063897205137330275e+03 2.321495546912898389e-01
1.777630364053563426e+03 1.064019655734384060e+03 2.326075446313044526e-01
1.777633103873420396e+03 1.064142440370607801e+03 2.330676685148463656e-01
1.777635843693277138e+03 1.064265558925316327e+03 2.335299387839670227e-01
1.777638583513134108e+03 1.064389011277312648e+03 2.339943679627249085e-01
1.777641323332990851e+03 1.064512797304818150e+03 2.344609686499665169e-01
1.777644063152847593e+03 1.064636916885541041e+03 2.349297535223830724e-01
1.777646802972704563e+03 1.064761369896635870e+03 2.354007353358493759e-01
1.777649542792561306e+03 1.064886156214668063e+03 2.358739269258958438e-01
1.777652282612418276e+03 1.065011275715682132e+03 2.363493412085762579e-01
1.777655022432275018e+03 1.065136728275116184e+03 2.368269911807511507e-01
1.777657762252131988e+03 1.065262513767879227e+03 2.373068899210046823e-01
1.777660502071988731e+03 1.065388632068264542e+03 2.377890505899325768e-01
1.777663241891845701e+03 1.065515083050029261e+03 2.382734864310694645e-01
1.777665981711702443e+03 1.065641866586306605e+03 2.387602107711812582e-01
1.777668721531559186e+03 1.065768982549674320e+03 2.392492370211623809e-01
1.777671461351416156e+03 1.065896430812119661e+03 2.397405786765360036e-01
1.777674201171272898e+03 1.066024211245004153e+03 2.402342493179546734e-01
1.777676940991129868e+03 1.066152323719131800e+03 2.407302626121136380e-01
1.777679680810986611e+03 1.066280768104661092e+03 2.412286323120544085e-01
1.777682420630843581e+03 1.066409544271185950e+03 2.417293722581290161e-01
1.777685160450700323e+03 1.066538652087645687e+03 2.422324963783079599e-01
1.777687900270557293e+03 1.066668091422405951e+03 2.427380186891550662e-01
1.777690640090414036e+03 1.066797862143165958e+03 2.432459532962885085e-01
1.777693379910271005e+03 1.066927964116952126e+03 2.437563144106959789e-01
1.777696119730127748e+03 1.067058397210121484e+03 2.442691163320552805e-01
1.777698859549984491e+03 1.067189161288484456e+03 2.447843734428810092e-01
1.777701599369841460e+03 1.067320256217209817e+03 2.453021002179543719e-01
1.777704339189698203e+03 1.067451681860787630e+03 2.458223112248888453e-01
1.777707079009555173e+03 1.067583438083100418e+03 2.463450211251311528e-01
1.777709818829411915e+03 1.067715524747331528e+03 2.468702446743202550e-01
1.777712558649268885e+03 1.067847941716047444e+03 2.473979967233431720e-01
1.777715298469125628e+03 1.067980688851105469e+03 2.479282922186992755e-01
1.777718038288982598e+03 1.068113766013737177e+03 2.484611462035685447e-01
1.777720778108839340e+03 1.068247173064454955e+03 2.489965738181813826e-01
1.777723517928696083e+03 1.068380909863124998e+03 2.495345903008543420e-01
1.777726257748553053e+03 1.068514976268928649e+03 2.500752109885892582e-01
1.777728997568409795e+03 1.068649372140324658e+03 2.506184513176732409e-01
1.777731737388266765e+03 1.068784097335121714e+03 2.511643268247330529e-01
1.777734477208123508e+03 1.068919151710384995e+03 2.517128531471189423e-01
1.777737217027980478e+03 1.069054535122519610e+03 2.522640460240156979e-01
1.777739956847837220e+03 1.069190247427176701e+03 2.528179212968318379e-01
1.777742696667694190e+03 1.069326288479337791e+03 2.533744949103230448e-01
1.777745436487550933e+03 1.069462658133219975e+03 2.539337829129869606e-01
1.777748176307407675e+03 1.069599356242292743e+03 2.544958014674681968e-01
1.777750916127264645e+03 1.069736382659214541e+03 2.550605668569800311e-01
1.777753655947121388e+03 1.069873737235966246e+03 2.556280954540279815e-01
1.777756395766978358e+03 1.070011419823836832e+03 2.561984037382800117e-01
1.777759135586835100e+03 1.070149430273319922e+03 2.567715082977444219e-01
1.777761875406692070e+03 1.070287768434199734e+03 2.573474258299752737e-01
1.777764615226548813e+03 1.070426434155454899e+03 2.579261731425238069e-01
1.777767355046405783e+03 1.070565427285343048e+03 2.585077671541583522e-01
1.777770094866262525e+03 1.070704747671304631e+03 2.590922248953227980e-01
1.777772834686119495e+03 1.070844395160048862e+03 2.596795635093707144e-01
1.777775574505976238e+03 1.070984369597456180e+03 2.602698002530307031e-01
1.777778314325832980e+03 1.071124670828653052e+03 2.608629524976056047e-01
1.777781054145689950e+03 1.071265298697971502e+03 2.614590377296913681e-01
1.777783793965546693e+03 1.071406253048909093e+03 2.620580735518968640e-01
1.777786533785403662e+03 1.071547533724204186e+03 2.626600776840652962e-01
1.777789273605260405e+03 1.071689140565736807e+03 2.632650679637564828e-01
1.777792013425117375e+03 1.071831073414616412e+03 2.638730623475317727e-01
1.777794753244974117e+03 1.071973332111082755e+03 2.644840789114427659e-01
1.777797493064831087e+03 1.072115916494592739e+03 2.650981358523311071e-01
1.777800232884687830e+03 1.072258826403721741e+03 2.657152514883237004e-01
1.777802972704544572e+03 1.072402061676215908e+03 2.663354442635883501e-01
1.777805712524401542e+03 1.072545622148822758e+03 2.669587327725381765e-01
1.777808452344258285e+03 1.072689507657491959e+03 2.675851357169216627e-01
1.777811192164115255e+03 1.072833718037393055e+03 2.682146719191108586e-01
1.777813931983971997e+03 1.072978253122777005e+03 2.688473603282156565e-01
1.777816671803828967e+03 1.073123112747065761e+03 2.694832200214806739e-01
1.777819411623685710e+03 1.073268296742750181e+03 2.701222702048508562e-01
1.777822151443542680e+03 1.073413804941479611e+03 2.707645302143851795e-01
1.777824891263399422e+03 1.073559637173958436e+03 2.714100195168307472e-01
1.777827631083256165e+03 1.073705793270025197e+03 2.720587577109998545e-01
1.777830370903113135e+03 1.073852273058608034e+03 2.727107645286219739e-01
1.777833110722969877e+03 1.073999076367683301e+03 2.733660598351977944e-01
1.777835850542826847e+03 1.074146203024353326e+03 2.740246636314020434e-01
1.777838590362683590e+03 1.074293652854741367e+03 2.746865960536787332e-01
1.777841330182540560e+03 1.074441425684083924e+03 2.753518773757146487e-01
1.777844070002397302e+03 1.074589521336625467e+03 2.760205280090426982e-01
1.777846809822254272e+03 1.074737939635709154e+03 2.766925685045327765e-01
1.777849549642111015e+03 1.074886680403672699e+03 2.773680195530032755e-01
1.777852289461967985e+03 1.075035743461939092e+03 2.780469019867292668e-01
1.777855029281824727e+03 1.075185128630911095e+03 2.787292367800620618e-01
1.777857769101681470e+03 1.075334835730047189e+03 2.794150450510805572e-01
1.777860508921538440e+03 1.075484864577668986e+03 2.801043480898535165e-01
1.777863248741395182e+03 1.075635214991067869e+03 2.807971673305817428e-01
1.777865988561252152e+03 1.075785886786681203e+03 2.814935243384028007e-01
1.777868728381108895e+03 1.075936879779885430e+03 2.821934408270022066e-01
1.777871468200965865e+03 1.076088193785086105e+03 2.828969386602374625e-01
1.777874208020822607e+03 1.076239828615612169e+03 2.836040398528432149e-01
1.777876947840679577e+03 1.076391784083807579e+03 2.843147665720753281e-01
1.777879687660536320e+03 1.076544060000923309e+03 2.850291411384264784e-01
1.777882427480393062e+03 1.076696656177198520e+03 2.857471860272308151e-01
1.777885167300250032e+03 1.076849572421813264e+03 2.864689238696885298e-01
1.777887907120106775e+03 1.077002808542844832e+03 2.871943774538926464e-01
1.777890646939963744e+03 1.077156364347346880e+03 2.879235697264645455e-01
1.777893386759820487e+03 1.077310239641240742e+03 2.886565237932955386e-01
1.777896126579677457e+03 1.077464434229409562e+03 2.893932629212617735e-01
1.777898866399534199e+03 1.077618947915587569e+03 2.901338105389761335e-01
1.777901606219391169e+03 1.077773780502454201e+03 2.908781902385231821e-01
1.777904346039247912e+03 1.077928931791524519e+03 2.916264257762217760e-01
1.777907085859104654e+03 1.078084401583230374e+03 2.923785410743174884e-01
1.777909825678961624e+03 1.078240189676872888e+03 2.931345602220682967e-01
1.777912565498818367e+03 1.078396295870576978e+03 2.938945074768313237e-01
1.777915305318675337e+03 1.078552719961277489e+03 2.946584072817537980e-01
1.777918045138532079e+03 1.078709461744545706e+03 2.954262842791969268e-01
1.777920784958389049e+03 1.078866521015010221e+03 2.961981632533724484e-01
1.777923524778245792e+03 1.079023897566080450e+03 2.969740691613723671e-01
1.777926264598102762e+03 1.079181591190029849e+03 2.977540271366430624e-01
1.777929004417959504e+03 1.079339601677883593e+03 2.985380624898608115e-01
1.777931744237816474e+03 1.079497928819513390e+03 2.993262007108505873e-01
1.777934484057673217e+03 1.079656572403524024e+03 3.001184674694746812e-01
1.777937223877529959e+03 1.079815532217336340e+03 3.009148886175087578e-01
1.777939963697386929e+03 1.079974808047137685e+03 3.017154901898752017e-01
1.777942703517243672e+03 1.080134399677834381e+03 3.025202984058795175e-01
1.777945443337100642e+03 1.080294306893134490e+03 3.033293396711226886e-01
1.777948183156957384e+03 1.080454529475432309e+03 3.041426405784226628e-01
1.777950922976814354e+03 1.080615067205905234e+03 3.049602279098162505e-01
1.777953662796671097e+03 1.080775919864398702e+03 3.057821286374933223e-01
1.777956402616528067e+03 1.080937087229521921e+03 3.066083699258229656e-01
1.777959142436384809e+03 1.081098569078532819e+03 3.074389791323002830e-01
1.777961882256241552e+03 1.081260365187421939e+03 3.082739838095273632e-01
1.777964622076098522e+03 1.081422475330861516e+03 3.091134117065199027e-01
1.777967361895955264e+03 1.081584899282156812e+03 3.099572907700170465e-01
1.777970101715812234e+03 1.081747636813313193e+03 3.108056491490380213e-01
1.777972841535668977e+03 1.081910687694800117e+03 3.116585152180985641e-01
1.777975581355525946e+03 1.082074051695811477e+03 3.125159175486462160e-01
1.777978321175382689e+03 1.082237728584127353e+03 3.133778849152107360e-01
1.777981060995239659e+03 1.082401718126183141e+03 3.142444463021241141e-01
1.777983800815096401e+03 1.082566020086949948e+03 3.151156309047881132e-01
1.777986540634953144e+03 1.082730634230018268e+03 3.159914681320167840e-01
1.777989280454810114e+03 1.082895560317543641e+03 3.168719876077835118e-01
1.777992020274666856e+03 1.083060798110219139e+03 3.177572191654062794e-01
1.777994760094523826e+03 1.083226347367710105e+03 3.186471927988675512e-01
1.777997499914380569e+03 1.083392205765417657e+03 3.195419387584804150e-01
1.778000239734237539e+03 1.083558309697100185e+03 3.204414869982745162e-01
1.778002979554094281e+03 1.083724444817585209e+03 3.213458665590249175e-01
1.778005719373951251e+03 1.083890320413137033e+03 3.222551017766834835e-01
1.778008459193807994e+03 1.084055928590053554e+03 3.231692157572975677e-01
1.778011199013664964e+03 1.084221269129747498e+03 3.240882316672834551e-01
1.778013938833521706e+03 1.084386341812500632e+03 3.250121727989371823e-01
1.778016678653378449e+03 1.084551146417491054e+03 3.259410625833984443e-01
1.778019418473235419e+03 1.084715682722706561e+03 3.268749245948167625e-01
1.778022158293092161e+03 1.084879950504879616e+03 3.278137825537750794e-01
1.778024898112949131e+03 1.085043949539608320e+03 3.287576603233562378e-01
1.778027637932805874e+03 1.085207679601257723e+03 3.297065819091259398e-01
1.778030377752662844e+03 1.085371140463063512e+03 3.306605714589519462e-01
1.778033117572519586e+03 1.085534331897169295e+03 3.316196532442468037e-01
1.778035857392376556e+03 1.085697253674575450e+03 3.325838516792630761e-01
1.778038597212233299e+03 1.085859905565043618e+03 3.335531913213563571e-01
1.778041337032090041e+03 1.086022287337203807e+03 3.345276968682693863e-01
1.778044076851947011e+03 1.086184398758397037e+03 3.355073931715762958e-01
1.778046816671803754e+03 1.086346239594720601e+03 3.364923052249841340e-01
1.778049556491660724e+03 1.086507809611175844e+03 3.374824581613035668e-01
1.778052296311517466e+03 1.086669108571570860e+03 3.384778772499050237e-01
1.778055036131374436e+03 1.086830136238248315e+03 3.394785879374576654e-01
1.778057775951231179e+03 1.086990892372529515e+03 3.404846157889565017e-01
1.778060515771088149e+03 1.087151376734467703e+03 3.414959865258517246e-01
1.778063255590944891e+03 1.087311589082851469e+03 3.425127260132374007e-01
1.778065995410801634e+03 1.087471529174960779e+03 3.435348602968847920e-01
1.778068735230658604e+03 1.087631196766762287e+03 3.445624155755905305e-01
1.778071475050515346e+03 1.087790591613208107e+03 3.455954181692050264e-01
1.778074214870372316e+03 1.087949713468050277e+03 3.466338945466612143e-01
1.778076954690229059e+03 1.088108562083728202e+03 3.476778713260696430e-01
1.778079694510086028e+03 1.088267137211465524e+03 3.487273752761892998e-01
1.778082434329942771e+03 1.088425438601157566e+03 3.497824333165159283e-01
1.778085174149799741e+03 1.088583466001468651e+03 3.508430725187596799e-01
1.778087913969656483e+03 1.088741219159719321e+03 3.519093201069261045e-01
1.778090653789513226e+03 1.088898697821970245e+03 3.529812034587123670e-01
1.778093393609370196e+03 1.089055901732975371e+03 3.540587501060264985e-01
1.778096133429226938e+03 1.089212830636135095e+03 3.551419877354980437e-01
1.778098873249083908e+03 1.089369484273579928e+03 3.562309441898867668e-01
1.778101613068940651e+03 1.089525862386057725e+03 3.573256474681444916e-01
1.778104352888797621e+03 1.089681964712796116e+03 3.584261257500656606e-01
1.778107092708654363e+03 1.089837790990981375e+03 3.595324074398029146e-01
1.778109832528511333e+03 1.089993340957026476e+03 3.606445210458126827e-01
1.778112572348368076e+03 1.090148614345962415e+03 3.617624952334007049e-01
1.778115312168225046e+03 1.090303610891469816e+03 3.628863588319871658e-01
1.778118051988081788e+03 1.090458330325768202e+03 3.640161408352814432e-01
1.778120791807938531e+03 1.090612772379696025e+03 3.651518704028505757e-01
1.778123531627795501e+03 1.090766936782663379e+03 3.662935768607585296e-01
1.778126271447652243e+03 1.090920823262604472e+03 3.674412897021969160e-01
1.778129011267509213e+03 1.091074431546057895e+03 3.685950385890660042e-01
1.778131751087365956e+03 1.091227761358055886e+03 3.697548533521299308e-01
1.778134490907222926e+03 1.091380812422216650e+03 3.709207639926994649e-01
1.778137230727079668e+03 1.091533584460633847e+03 3.720928006827790013e-01
1.778139970546936638e+03 1.091686077193968913e+03 3.732709937667572642e-01
1.778142710366793381e+03 1.091838290341370566e+03 3.744553737578002472e-01
1.778145450186650123e+03 1.091990223621157611e+03 3.756459712782985738e-01
1.778148190006507093e+03 1.092141876749892162e+03 3.768428171495021850e-01
1.778150929826363836e+03 1.092293249442416482e+03 3.780459423858810175e-01
1.778153669646220806e+03 1.092444341412120366e+03 3.792553781761136000e-01
1.778156409466077548e+03 1.092595152370834057e+03 3.804711558830887741e-01
1.778159149285934518e+03 1.092745682028919646e+03 3.816933070455093557e-01
1.778161889105791261e+03 1.092895930095163976e+03 3.829218633778859182e-01
1.778164628925648231e+03 1.093045896276868916e+03 3.841568567721485583e-01
1.778167368745504973e+03 1.093195580279745627e+03 3.853983192976322969e-01
1.778170108565361716e+03 1.093344981807992326e+03 3.866462832025934215e-01
1.778172848385218686e+03 1.093494100564249493e+03 3.879007809147057007e-01
1.778175588205075428e+03 1.093642936249554396e+03 3.891618450415457731e-01
1.778178328024932398e+03 1.093791488563420899e+03 3.904295083721244786e-01
1.778181067844789141e+03 1.093939757203731006e+03 3.917038038768499986e-01
1.778183807664646110e+03 1.094087741866742135e+03 3.929847647150646051e-01
1.778186547484502853e+03 1.094235442247022775e+03 3.942724242335852169e-01
1.778189287304359823e+03 1.094382858037654387e+03 3.955668159573756393e-01
1.778192027124216565e+03 1.094529988930055424e+03 3.968679735964055766e-01
1.778194766944073535e+03 1.094676834614066365e+03 3.981759310473255153e-01
1.778197506763930278e+03 1.094823394777843305e+03 3.994907223934213714e-01
1.778200246583787020e+03 1.094969669107935488e+03 4.008123819061909510e-01
1.778202986403643990e+03 1.095115657289239380e+03 4.021409440458393325e-01
1.778205726223500733e+03 1.095261359004955921e+03 4.034764434617635898e-01
1.778208466043357703e+03 1.095406773936665786e+03 4.048189149941443521e-01
1.778211205863214445e+03 1.095551901764224567e+03 4.061683936738774148e-01
1.778213945683071415e+03 1.095696742165851674e+03 4.075249147242832604e-01
1.778216685502928158e+03 1.095841294818025062e+03 4.088885135610293986e-01
1.778219425322785128e+03 1.095985559395570135e+03 4.102592257938491582e-01
1.778222165142641870e+03 1.096129535571481483e+03 4.116370872319191077e-01
1.778224904962498613e+03 1.096273223016770999e+03 4.130221339058195995e-01
1.778227644782355583e+03 1.096416621400927625e+03 4.144144020243318294e-01
1.778230384602212325e+03 1.096559730391705216e+03 4.158139279904852770e-01
1.778233124422069295e+03 1.096702549655148687e+03 4.172207484066150496e-01
1.778235864241926038e+03 1.096845078855490328e+03 4.186349000742980997e-01
1.778238604061783008e+03 1.096987317655236211e+03 4.200564199961527856e-01
1.778241343881639750e+03 1.097129265715062502e+03 4.214853453757650970e-01
1.778244083701496720e+03 1.097270922693901184e+03 4.229217136194980964e-01
1.778246823521353463e+03 1.097412288248837285e+03 4.243655623364086527e-01
1.778249563341210205e+03 1.097553362035181635e+03 4.258169293399454713e-01
1.778252303161067175e+03 1.097694143706427667e+03 4.272758526484599084e-01
1.778255042980923918e+03 1.097834632914207077e+03 4.287423704857052931e-01
1.778257782800780888e+03 1.097974829308363269e+03 4.302165212825513896e-01
1.778260522620637630e+03 1.098114732536374959e+03 4.316983437118132039e-01
1.778263262440494600e+03 1.098254342245174030e+03 4.331878765623849437e-01
1.778266002260351343e+03 1.098393658078061208e+03 4.346851589593402898e-01
1.778268742080208312e+03 1.098532679677331316e+03 4.361902301775985036e-01
1.778271481900065055e+03 1.098671406683337409e+03 4.377031297038003199e-01
1.778274221719922025e+03 1.098809838734573304e+03 4.392238972381807827e-01
1.778276961539778767e+03 1.098947975467573087e+03 4.407525726944414024e-01
1.778279701359635510e+03 1.099085816516982050e+03 4.422891962015115808e-01
1.778282441179492480e+03 1.099223361515513488e+03 4.438338081040555383e-01
1.778285180999349222e+03 1.099360610093905962e+03 4.453864489629705825e-01
1.778287920819206192e+03 1.099497561880992407e+03 4.469471595571747335e-01
1.778290660639062935e+03 1.099634216503602147e+03 4.485159808834676687e-01
1.778293400458919905e+03 1.099770573586640921e+03 4.500929541584616222e-01
1.778296140278776647e+03 1.099906632752991072e+03 4.516781208184378893e-01
1.778298880098633617e+03 1.100042393623594080e+03 4.532715225212942678e-01
1.778301619918490360e+03 1.100177855817119962e+03 4.548732011614826098e-01
1.778304359738347102e+03 1.100313018949960224e+03 4.564831988767844018e-01
1.778307099558204072e+03 1.100447882636872919e+03 4.581015580038660384e-01
1.778309839378060815e+03 1.100582446490556549e+03 4.597283211037727080e-01
1.778312579197917785e+03 1.100716710121707138e+03 4.613635309646388349e-01
1.778315319017774527e+03 1.100850673138917728e+03 4.630072306015707850e-01
1.778318058837631497e+03 1.100984335148757964e+03 4.646594632586999452e-01
1.778320798657488240e+03 1.101117695755674276e+03 4.663202724090622087e-01
1.778323538477345210e+03 1.101250754562069233e+03 4.679897017566697626e-01
1.778326278297201952e+03 1.101383511168201494e+03 4.696677952363876862e-01
1.778329018117058695e+03 1.101515965172253800e+03 4.713545970158846687e-01
1.778331757936915665e+03 1.101648116170288176e+03 4.730501514962073273e-01
1.778334497756772407e+03 1.101779963756202960e+03 4.747545033123459768e-01
1.778337237576629377e+03 1.101911507521799876e+03 4.764676973352159894e-01
1.778339977396486120e+03 1.102042747056683993e+03 4.781897786715249565e-01
1.778342717216343090e+03 1.102173681948341709e+03 4.799207926659129764e-01
1.778345457036199832e+03 1.102304311782042760e+03 4.816607849008158193e-01
1.778348196856056802e+03 1.102434636140915245e+03 4.834098011986249221e-01
1.778350936675913545e+03 1.102564654605849228e+03 4.851678876215468339e-01
1.778353676495770515e+03 1.102694366755571991e+03 4.869350904737826946e-01
1.778356416315627257e+03 1.102823772166550270e+03 4.887114563013839619e-01
1.778359156135484000e+03 1.102952870413055052e+03 4.904970318943031038e-01
1.778361895955340970e+03 1.103081661066860761e+03 4.922918642988723392e-01
1.778364635775197712e+03 1.103210143696971727e+03 4.940960008290251060e-01
1.778367375595054682e+03 1.103338317870696983e+03 4.959094890216783069e-01
1.778370115414911425e+03 1.103466183153042266e+03 4.977323766601645660e-01
1.778372855234768394e+03 1.103593739106753446e+03 4.995647117779308810e-01
1.778375595054625137e+03 1.103720985292218529e+03 5.014065426584202179e-01
1.778378334874482107e+03 1.103847921267540642e+03 5.032579178373846052e-01
1.778381074694338849e+03 1.103974546588440489e+03 5.051188861027643418e-01
1.778383814514195592e+03 1.104100860808317975e+03 5.069894964968670870e-01
1.778386554334052562e+03 1.104226863478208315e+03 5.088697983170221706e-01
1.778389294153909304e+03 1.104352554146737475e+03 5.107598411162250773e-01
1.778392033973766274e+03 1.104477932360182649e+03 5.126596747053521197e-01
1.778394773793623017e+03 1.104602997662376538e+03 5.145693491530318742e-01
1.778397513613479987e+03 1.104727749594777379e+03 5.164889147880367126e-01
1.778400253433336729e+03 1.104852187696372539e+03 5.184184221991505748e-01
1.778402993253193699e+03 1.104976311503749230e+03 5.203579222375832591e-01
1.778405733073050442e+03 1.105100120550998327e+03 5.223074660168350869e-01
1.778408472892907184e+03 1.105223614369772577e+03 5.242671049149708606e-01
1.778411212712764154e+03 1.105346792489244308e+03 5.262368905752956572e-01
1.778413952532620897e+03 1.105469654436059500e+03 5.282168749070207392e-01
1.778416692352477867e+03 1.105592199734397127e+03 5.302071100875738185e-01
1.778419432172334609e+03 1.105714427905873663e+03 5.322076485624539499e-01
1.778422171992191579e+03 1.105836338469829343e+03 5.342185430226626952e-01
1.778424911812048322e+03 1.105957930943585325e+03 5.362398463638863300e-01
1.778427651631905292e+03 1.106079204841399132e+03 5.382716118171606556e-01
1.778430391451762034e+03 1.106200159674879842e+03 5.403138928899641202e-01
1.778433131271619004e+03 1.106320794953105406e+03 5.423667433628952539e-01
1.778435871091475747e+03 1.106441110182530338e+03 5.444302172894078806e-01
1.778438610911332489e+03 1.106561104867041877e+03 5.465043689980955133e-01
1.778441350731189459e+03 1.106680778507917239e+03 5.485892530932801048e-01
1.778444090551046202e+03 1.106800130603780644e+03 5.506849244555884759e-01
1.778446830370903172e+03 1.106919160650660160e+03 5.527914382442666863e-01
1.778449570190759914e+03 1.107037868141894023e+03 5.549088498968933747e-01
1.778452310010616884e+03 1.107156252568197715e+03 5.570372151318843112e-01
1.778455049830473627e+03 1.107274313417570511e+03 5.591765899481961899e-01
1.778457789650330596e+03 1.107392050175362101e+03 5.613270306278513866e-01
1.778460529470187339e+03 1.107509462324179140e+03 5.634885937356323149e-01
1.778463269290044082e+03 1.107626549343941406e+03 5.656613361214446467e-01
1.778466009109901051e+03 1.107743310711838603e+03 5.678453149209061745e-01
1.778468748929757794e+03 1.107859745902287386e+03 5.700405875559210189e-01
1.778471488749614764e+03 1.107975854386985702e+03 5.722472117370750455e-01
1.778474228569471506e+03 1.108091635634821387e+03 5.744652454633057959e-01
1.778476968389328476e+03 1.108207089111936511e+03 5.766947470244973006e-01
1.778479708209185219e+03 1.108322214281635297e+03 5.789357750011403514e-01
1.778482448029042189e+03 1.108437010604526222e+03 5.811883882516234445e-01
1.778485187848898931e+03 1.108551477538631616e+03 5.834526458724578202e-01
1.778487927668755674e+03 1.108665614538925411e+03 5.857286073019538630e-01
1.778490667488612644e+03 1.108779421057501395e+03 5.880163322791351899e-01
1.778493407308469386e+03 1.108892896543565712e+03 5.903158808378206057e-01
1.778496147128326356e+03 1.109006040443487336e+03 5.926273133090217415e-01
1.778498886948183099e+03 1.109118852200710535e+03 5.949506903204835329e-01
1.778501626768040069e+03 1.109231331255814894e+03 5.972860727992864716e-01
1.778504366587896811e+03 1.109343477046427324e+03 5.996335219713725406e-01
1.778507106407753781e+03 1.109455289007283000e+03 6.019930993641656736e-01
1.778509846227610524e+03 1.109566766570135997e+03 6.043648668060830342e-01
1.778512586047467266e+03 1.109677909163811137e+03 6.067488864289748429e-01
1.778515325867324236e+03 1.109788716214161468e+03 6.091452206686134296e-01
1.778518065687180979e+03 1.109899187144026655e+03 6.115539322651647458e-01
1.778520805507037949e+03 1.110009321373284138e+03 6.139750842656569452e-01
1.778523545326894691e+03 1.110119118318760229e+03 6.164087400234556924e-01
1.778526285146751661e+03 1.110228577394289232e+03 6.188549632009471280e-01
1.778529024966608404e+03 1.110337698010627491e+03 6.213138177689981889e-01
1.778531764786465374e+03 1.110446479575510239e+03 6.237853680096578923e-01
1.778534504606322116e+03 1.110554921493565416e+03 6.262696785156030010e-01
1.778537244426179086e+03 1.110663023166371431e+03 6.287668141928572929e-01
1.778539984246035829e+03 1.110770783992370980e+03 6.312768402602223494e-01
1.778542724065892571e+03 1.110878203366928346e+03 6.337998222413209204e-01
1.778545463885749541e+03 1.110985280682325538e+03 6.363358259245603943e-01
1.778548203705606284e+03 1.111092015327638819e+03 6.388849174533169917e-01
1.778550943525463254e+03 1.111198406688815339e+03 6.414471632960574432e-01
1.778553683345319996e+03 1.111304454148595369e+03 6.440226302379441492e-01
1.778556423165176966e+03 1.111410157086568233e+03 6.466113853835493419e-01
1.778559162985033709e+03 1.111515514879086140e+03 6.492134961561574213e-01
1.778561902804890678e+03 1.111620526899321248e+03 6.518290303004955488e-01
1.778564642624747421e+03 1.111725192517180176e+03 6.544580558820166649e-01
1.778567382444604164e+03 1.111829511099349247e+03 6.571006412894268012e-01
1.778570122264461133e+03 1.111933482009254931e+03 6.597568552350481230e-01
1.778572862084317876e+03 1.112037104607022457e+03 6.624267667551618777e-01
1.778575601904174846e+03 1.112140378249520836e+03 6.651104452125623512e-01
1.778578341724031588e+03 1.112243302290279644e+03 6.678079602957920358e-01
1.778581081543888558e+03 1.112345876079541540e+03 6.705193820219299550e-01
1.778583821363745301e+03 1.112448098964180417e+03 6.732447807358072911e-01
1.778586561183602271e+03 1.112549970287753013e+03 6.759842271128129187e-01
1.778589301003459013e+03 1.112651489390415918e+03 6.787377921580889373e-01
1.778592040823315756e+03 1.112752655608970372e+03 6.815055472091232636e-01
1.778594780643172726e+03 1.112853468276821104e+03 6.842875639360764817e-01
1.778597520463029468e+03 1.112953926723935410e+03 6.870839143420870432e-01
1.778600260282886438e+03 1.113054030276887488e+03 6.898946707658919486e-01
1.778603000102743181e+03 1.113153778258796820e+03 6.927199058697658396e-01
1.778605739922600151e+03 1.113253169989503476e+03 6.955596925786273754e-01
1.778608479742456893e+03 1.113352204785242975e+03 6.984141042047569137e-01
1.778611219562313863e+03 1.113450881958770196e+03 7.012832144124448996e-01
1.778613959382170606e+03 1.113549200819307089e+03 7.041670972026233821e-01
1.778616699202027576e+03 1.113647160672591781e+03 7.070658269156666620e-01
1.778619439021884318e+03 1.113744760820798319e+03 7.099794782303706642e-01
1.778622178841741061e+03 1.113842000562578050e+03 7.129081261665242142e-01
1.778624918661598031e+03 1.113938879193019375e+03 7.158518460850807896e-01
1.778627658481454773e+03 1.114035396003608639e+03 7.188107136883055137e-01
1.778630398301311743e+03 1.114131550282269927e+03 7.217848050223700795e-01
1.778633138121168486e+03 1.114227341313285933e+03 7.247741964762680622e-01
1.778635877941025456e+03 1.114322768377345938e+03 7.277789647846658605e-01
1.778638617760882198e+03 1.114417830751466454e+03 7.307991870267915857e-01
1.778641357580739168e+03 1.114512527709038523e+03 7.338349406293012134e-01
1.778644097400595911e+03 1.114606858519749039e+03 7.368863033651411598e-01
1.778646837220452653e+03 1.114700822449619864e+03 7.399533533561737375e-01
1.778649577040309623e+03 1.114794418760968483e+03 7.430361690732899538e-01
1.778652316860166366e+03 1.114887646712367996e+03 7.461348293364953310e-01
1.778655056680023336e+03 1.114980505558686673e+03 7.492494133175608972e-01
1.778657796499880078e+03 1.115072994551009288e+03 7.523800005388198153e-01
1.778660536319737048e+03 1.115165112936682135e+03 7.555266708760861594e-01
1.778663276139593791e+03 1.115256859959263693e+03 7.586895045466204301e-01
1.778666015959450760e+03 1.115348234858785872e+03 7.618685820209205595e-01
1.778668755779307503e+03 1.115439236871289722e+03 7.650639841834979693e-01
1.778671495599164246e+03 1.115529865228953213e+03 7.682757922972738296e-01
1.778674235419021215e+03 1.115620119160110562e+03 7.715040879790479034e-01
1.778676975238877958e+03 1.115709997889215174e+03 7.747489531993868583e-01
1.778679715058734928e+03 1.115799500636875337e+03 7.780104702851949883e-01
1.778682454878591670e+03 1.115888626619778961e+03 7.812887219182460541e-01
1.778685194698448640e+03 1.115977375050736327e+03 7.845837911380296736e-01
1.778687934518305383e+03 1.116065745138604825e+03 7.878957613402491900e-01
1.778690674338162353e+03 1.116153736088332607e+03 7.912247162796788302e-01
1.778693414158019095e+03 1.116241347100882422e+03 7.945707400686278232e-01
1.778696153977876065e+03 1.116328577373275266e+03 7.979339171798087715e-01
1.778698893797732808e+03 1.116415426098514899e+03 8.013143324447675742e-01
1.778701633617589550e+03 1.116501892465621950e+03 8.047120710564802382e-01
1.778704373437446520e+03 1.116587975659597760e+03 8.081272185691620313e-01
1.778707113257303263e+03 1.116673674861384143e+03 8.115598608980458817e-01
1.778709853077160233e+03 1.116758989247899081e+03 8.150100843219987290e-01
1.778712592897016975e+03 1.116843917991962144e+03 8.184779754818658493e-01
1.778715332716873945e+03 1.116928460262335193e+03 8.219636213833793059e-01
1.778718072536730688e+03 1.117012615223649163e+03 8.254671093954666361e-01
1.778720812356587658e+03 1.117096382036444538e+03 8.289885272531721805e-01
1.778723552176444400e+03 1.117179759857126101e+03 8.325279630462527614e-01
1.778726291996301143e+03 1.117262747838359928e+03 8.360855050969038249e-01
1.778729031816158113e+03 1.117345345128448571e+03 8.396612421609948029e-01
1.778731771636014855e+03 1.117427550871381072e+03 8.432552633974282896e-01
1.778734511455871825e+03 1.117509364206983037e+03 8.468676583305140282e-01
1.778737251275728568e+03 1.117590784270845006e+03 8.504985168479732849e-01
1.778739991095585538e+03 1.117671810194360887e+03 8.541479292037188475e-01
1.778742730915442280e+03 1.117752441104658146e+03 8.578159860158163230e-01
1.778745470735299250e+03 1.117832676124634418e+03 8.615027782692693537e-01
1.778748210555155993e+03 1.117912514372888381e+03 8.652083973139370610e-01
1.778750950375012735e+03 1.117991954963749777e+03 8.689329348670152831e-01
1.778753690194869705e+03 1.118070997007243705e+03 8.726764830124587036e-01
1.778756430014726448e+03 1.118149639609053793e+03 8.764391342003664542e-01
1.778759169834583417e+03 1.118227881870552210e+03 8.802209812494748986e-01
1.778761909654440160e+03 1.118305722888731225e+03 8.840221173449642755e-01
1.778764649474297130e+03 1.118383161756237996e+03 8.878426360412650098e-01
1.778767389294153872e+03 1.118460197561307950e+03 8.916826312598198356e-01
1.778770129114010842e+03 1.118536829387798207e+03 8.955421972918959916e-01
1.778772868933867585e+03 1.118613056315120502e+03 8.994214287963027132e-01
1.778775608753724555e+03 1.118688877418276206e+03 9.033204208022105330e-01
1.778778348573581297e+03 1.118764291767788109e+03 9.072392687068229211e-01
1.778781088393438040e+03 1.118839298429729524e+03 9.111780682778755081e-01
1.778783828213295010e+03 1.118913896465712469e+03 9.151369156451878428e-01
1.778786568033151752e+03 1.118988084933396976e+03 9.191159071372061451e-01
1.778789307853008722e+03 1.119061862885724622e+03 9.231151395209596933e-01
1.778792047672865465e+03 1.119135229370882826e+03 9.271347099910475231e-01
1.778794787492722435e+03 1.119208183432546321e+03 9.311747161092388536e-01
1.778797527312579177e+03 1.119280724109813491e+03 9.352352558017501538e-01
1.778800267132436147e+03 1.119352850437239340e+03 9.393164273618588300e-01
1.778803006952292890e+03 1.119424561444770461e+03 9.434183294471246706e-01
1.778805746772149632e+03 1.119495856157771868e+03 9.475410610816585866e-01
1.778808486592006602e+03 1.119566733596992435e+03 9.516847216550020638e-01
1.778811226411863345e+03 1.119637192778532608e+03 9.558494109209608736e-01
1.778813966231720315e+03 1.119707232713867825e+03 9.600352289998752564e-01
1.778816706051577057e+03 1.119776852409787807e+03 9.642422763756992588e-01
1.778819445871434027e+03 1.119846050868425436e+03 9.684706538986087576e-01
1.778822185691290770e+03 1.119914827087195818e+03 9.727204627820235094e-01
1.778824925511147740e+03 1.119983180058825383e+03 9.769918046052150640e-01
1.778827665331004482e+03 1.120051108771291638e+03 9.812847813102704153e-01
1.778830405150861225e+03 1.120118612207845445e+03 9.855994952043404256e-01
1.778833144970718195e+03 1.120185689346978734e+03 9.899360489583408640e-01
1.778835884790574937e+03 1.120252339162392445e+03 9.942945456056073716e-01
1.778838624610431907e+03 1.120318560623018129e+03 9.986750885441455505e-01
1.778841364430288650e+03 1.120384352692959737e+03 1.003077781533451063e+00
1.778844104250145620e+03 1.120449714331538416e+03 1.007502728691973104e+00
1.778846844070002362e+03 1.120514644493977357e+03 1.011950034292405931e+00
1.778849583889859332e+03 1.120579142130460241e+03 1.016419803026846536e+00
1.778852323709716075e+03 1.120643206185949566e+03 1.020912140036986493e+00
1.778855063529572817e+03 1.120706835600559089e+03 1.025427150820878541e+00
1.778857803349429787e+03 1.120770029309523579e+03 1.029964941231160669e+00
1.778860543169286530e+03 1.120832786243168130e+03 1.034525617473226022e+00
1.778863282989143499e+03 1.120895105326930207e+03 1.039109286107148922e+00
1.778866022809000242e+03 1.120956985481302354e+03 1.043716054043923647e+00
1.778868762628857212e+03 1.121018425621859478e+03 1.048346028547751718e+00
1.778871502448713954e+03 1.121079424659203141e+03 1.052999317232207188e+00
1.778874242268570924e+03 1.121139981498987254e+03 1.057676028062513485e+00
1.778876982088427667e+03 1.121200095041862141e+03 1.062376269351636093e+00
1.778879721908284637e+03 1.121259764183501375e+03 1.067100149762547856e+00
1.778882461728141379e+03 1.121318987814546517e+03 1.071847778304248822e+00
1.778885201547998122e+03 1.121377764820626908e+03 1.076619264333625203e+00
1.778887941367855092e+03 1.121436094082330101e+03 1.081414717553379479e+00
1.778890681187711834e+03 1.121493974475173218e+03 1.086234248009904979e+00
1.778893421007568804e+03 1.121551404869622047e+03 1.091077966095134189e+00
1.778896160827425547e+03 1.121608384131037155e+03 1.095945982542372743e+00
1.778898900647282517e+03 1.121664911119698900e+03 1.100838408428531201e+00
1.778901640467139259e+03 1.121720984690753767e+03 1.105755355169885989e+00
1.778904380286996229e+03 1.121776603694247797e+03 1.110696934521829604e+00
1.778907120106852972e+03 1.121831766976029030e+03 1.115663258337251884e+00
1.778909859926709714e+03 1.121886473376687718e+03 1.120654438836470979e+00
1.778912599746566684e+03 1.121940721731110898e+03 1.125670588708302278e+00
1.778915339566423427e+03 1.121994510869015130e+03 1.130711820968460790e+00
1.778918079386280397e+03 1.122047839614965142e+03 1.135778248960978676e+00
1.778920819206137139e+03 1.122100706788324032e+03 1.140869986353328480e+00
1.778923559025994109e+03 1.122153111203277604e+03 1.145987147138228357e+00
1.778926298845850852e+03 1.122205051668785018e+03 1.151129845628672932e+00
1.778929038665707822e+03 1.122256526988601081e+03 1.156298196459714545e+00
1.778931778485564564e+03 1.122307535961230087e+03 1.161492314583403296e+00
1.778934518305421307e+03 1.122358077379941051e+03 1.166712315270110656e+00
1.778937258125278277e+03 1.122408150032744288e+03 1.171958314105548293e+00
1.778939997945135019e+03 1.122457752702365269e+03 1.177230426987720735e+00
1.778942737764991989e+03 1.122506884166261216e+03 1.182528770128218332e+00
1.778945477584848732e+03 1.122555543196576082e+03 1.187853460046926823e+00
1.778948217404705701e+03 1.122603728560160562e+03 1.193204613573726647e+00
1.778950957224562444e+03 1.122651439018527071e+03 1.198582347843110796e+00
1.778953697044419414e+03 1.122698673327869983e+03 1.203986780295861703e+00
1.778956436864276156e+03 1.122745430239021516e+03 1.209418028673576062e+00
1.778959176684133126e+03 1.122791708497470381e+03 1.214876211020319063e+00
1.778961916503989869e+03 1.122837506843319034e+03 1.220361445677056400e+00
1.778964656323846611e+03 1.122882824011300954e+03 1.225873851282800908e+00
1.778967396143703581e+03 1.122927658731246538e+03 1.231413546656179969e+00
1.778970135963560324e+03 1.122972009727843442e+03 1.236980650844934804e+00
1.778972875783417294e+03 1.123015875720200484e+03 1.242575283228919414e+00
1.778975615603274036e+03 1.123059255422107526e+03 1.248197563445608615e+00
1.778978355423131006e+03 1.123102147542061175e+03 1.253847611389319994e+00
1.778981095242987749e+03 1.123144550783236355e+03 1.259525547202987372e+00
1.778983835062844719e+03 1.123186464024089901e+03 1.265231491329356084e+00
1.778986574882701461e+03 1.123227887702215412e+03 1.270965564898872469e+00
1.778989314702558204e+03 1.123268821922435336e+03 1.276727889186996201e+00
1.778992054522415174e+03 1.123309266814369494e+03 1.282518585710184622e+00
1.778994794342271916e+03 1.123349222794299521e+03 1.288337776295192638e+00
1.778997534162128886e+03 1.123388690588838017e+03 1.294185583084731084e+00
1.779000273981985629e+03 1.123427671258549253e+03 1.300062128535888872e+00
1.779003013801842599e+03 1.123466206865729418e+03 1.305967536771626802e+00
1.779005753621699341e+03 1.123504423324976415e+03 1.311901936725790030e+00
1.779008493441556311e+03 1.123542314046145066e+03 1.317865462085614281e+00
1.779011233261413054e+03 1.123579873843151972e+03 1.323858246200786182e+00
1.779013973081269796e+03 1.123617101328373110e+03 1.329880422605243862e+00
1.779016712901126766e+03 1.123653995105308013e+03 1.335932125462072850e+00
1.779019452720983509e+03 1.123690553775093349e+03 1.342013489086587130e+00
1.779022192540840479e+03 1.123726775935617297e+03 1.348124648009419113e+00
1.779024932360697221e+03 1.123762660168668617e+03 1.354265737818069804e+00
1.779027672180554191e+03 1.123798205061375029e+03 1.360436893749447096e+00
1.779030412000410934e+03 1.123833409183878302e+03 1.366638252138150378e+00
1.779033151820267904e+03 1.123868271099696813e+03 1.372869949741302165e+00
1.779035891640124646e+03 1.123902789394581760e+03 1.379132121894740326e+00
1.779038631459981616e+03 1.123936962600453171e+03 1.385424907365441438e+00
1.779041371279838359e+03 1.123970789275762399e+03 1.391748443201007213e+00
1.779044111099695101e+03 1.124004267952974487e+03 1.398102868024460488e+00
1.779046850919552071e+03 1.124037397172735837e+03 1.404488319997519774e+00
1.779049590739408814e+03 1.124070175470134018e+03 1.410904937637237344e+00
1.779052330559265783e+03 1.124102601373058178e+03 1.417352859918082242e+00
1.779055070379122526e+03 1.124134673402177896e+03 1.423832226267679690e+00
1.779057810198979496e+03 1.124166390070963416e+03 1.430343176571091668e+00
1.779060550018836238e+03 1.124197749885665644e+03 1.436885851166515904e+00
1.779063289838693208e+03 1.124228751345336605e+03 1.443460390849607977e+00
1.779066029658549951e+03 1.124259392941864462e+03 1.450066936857414168e+00
1.779068769478406693e+03 1.124289673163311363e+03 1.456705630199051082e+00
1.779071509298263663e+03 1.124319590490309565e+03 1.463376612382546904e+00
1.779074249118120406e+03 1.124349143394852035e+03 1.470080025659034728e+00
1.779076988937977376e+03 1.124378330341893161e+03 1.476816012704556869e+00
1.779079728757834118e+03 1.124407149789328741e+03 1.483584716615613752e+00
1.779082468577691088e+03 1.124435600188015314e+03 1.490386280913636563e+00
1.779085208397547831e+03 1.124463679981750829e+03 1.497220849540493726e+00
1.779087948217404801e+03 1.124491387607293973e+03 1.504088566863005516e+00
1.779090688037261543e+03 1.124518721494345755e+03 1.510989577668407469e+00
1.779093427857118286e+03 1.124545680069186574e+03 1.517924026707076601e+00
1.779096167676975256e+03 1.124572261762139533e+03 1.524892057742027962e+00
1.779098907496831998e+03 1.124598464988273918e+03 1.531893815999224140e+00
1.779101647316688968e+03 1.124624288155234353e+03 1.538929447178921883e+00
1.779104387136545711e+03 1.124649729664134384e+03 1.545999097334791017e+00
1.779107126956402681e+03 1.124674787909573297e+03 1.553102912878586483e+00
1.779109866776259423e+03 1.124699461279619072e+03 1.560241040575453653e+00
1.779112606596116393e+03 1.124723748155825433e+03 1.567413627548646327e+00
1.779115346415973136e+03 1.124747646913215476e+03 1.574620821274785420e+00
1.779118086235830106e+03 1.124771155920257570e+03 1.581862769576388494e+00
1.779120826055686848e+03 1.124794273536708943e+03 1.589139619956193794e+00
1.779123565875543591e+03 1.124816998115971501e+03 1.596451520324542850e+00
1.779126305695400561e+03 1.124839328005831021e+03 1.603798619227203570e+00
1.779129045515257303e+03 1.124861261547441700e+03 1.611181065531973378e+00
1.779131785335114273e+03 1.124882797075339113e+03 1.618599008432955788e+00
1.779134525154971016e+03 1.124903932917425209e+03 1.626052597445657666e+00
1.779137264974827985e+03 1.124924667394983544e+03 1.633541982411915505e+00
1.779140004794684728e+03 1.124944998822664274e+03 1.641067313494945834e+00
1.779142744614541698e+03 1.124964925508498709e+03 1.648628741184318347e+00
1.779145484434398440e+03 1.124984445757329922e+03 1.656226417834515852e+00
1.779148224254255183e+03 1.125003557851639243e+03 1.663860489072101156e+00
1.779150964074112153e+03 1.125022260085118205e+03 1.671531108840263791e+00
1.779153703893968895e+03 1.125040550738048069e+03 1.679238428366257807e+00
1.779156443713825865e+03 1.125058428084067373e+03 1.686982599193033172e+00
1.779159183533682608e+03 1.125075890390148288e+03 1.694763773170087751e+00
1.779161923353539578e+03 1.125092935916602300e+03 1.702582102454579305e+00
1.779164663173396320e+03 1.125109562917057474e+03 1.710437739502127519e+00
1.779167402993253290e+03 1.125125769638461861e+03 1.718330837067975958e+00
1.779170142813110033e+03 1.125141554321042349e+03 1.726261548180982652e+00
1.779172882632966775e+03 1.125156915197256922e+03 1.734230025281048748e+00
1.779175622452823745e+03 1.125171850492930616e+03 1.742236421158970261e+00
1.779178362272680488e+03 1.125186358427577261e+03 1.750280889225846570e+00
1.779181102092537458e+03 1.125200437213910163e+03 1.758363583110184036e+00
1.779183841912394200e+03 1.125214085057817556e+03 1.766484656645353368e+00
1.779186581732251170e+03 1.125227300158361231e+03 1.774644263867756866e+00
1.779189321552107913e+03 1.125240080707752895e+03 1.782842559004235161e+00
1.779192061371964883e+03 1.125252424891351211e+03 1.791079696470284865e+00
1.779194801191821625e+03 1.125264330887639517e+03 1.799355830857415128e+00
1.779197541011678368e+03 1.125275796868221050e+03 1.807671116930724020e+00
1.779200280831535338e+03 1.125286820997802579e+03 1.816025709619662143e+00
1.779203020651392080e+03 1.125297401434466337e+03 1.824419763967730646e+00
1.779205760471249050e+03 1.125307536330834409e+03 1.832853434965155515e+00
1.779208500291105793e+03 1.125317223831722686e+03 1.841326877864384315e+00
1.779211240110962763e+03 1.125326462074901201e+03 1.849840248070856230e+00
1.779213979930819505e+03 1.125335249191271942e+03 1.858393701101922257e+00
1.779216719750676475e+03 1.125343583304867252e+03 1.866987392584615435e+00
1.779219459570533218e+03 1.125351462532836422e+03 1.875621478242091023e+00
1.779222199390390188e+03 1.125358884985442273e+03 1.884296113891449576e+00
1.779224939210246930e+03 1.125365848766048430e+03 1.893011455430123835e+00
1.779227679030103673e+03 1.125372351971115222e+03 1.901767658833027452e+00
1.779230418849960643e+03 1.125378392690190367e+03 1.910564880142529454e+00
1.779233158669817385e+03 1.125383969005899189e+03 1.919403275458366975e+00
1.779235898489674355e+03 1.125389078995535556e+03 1.928283001098737959e+00
1.779238638309531098e+03 1.125393720730826317e+03 1.937204213564398980e+00
1.779241378129388067e+03 1.125397892274930882e+03 1.946167069227337176e+00
1.779244117949244810e+03 1.125401591684213145e+03 1.955171724501179487e+00
1.779246857769101780e+03 1.125404817008258306e+03 1.964218335841293017e+00
1.779249597588958522e+03 1.125407566289871056e+03 1.973307059731839841e+00
1.779252337408815265e+03 1.125409837565078078e+03 1.982438052684056151e+00
1.779255077228672235e+03 1.125411628863128499e+03 1.991611471227048513e+00
1.779257817048528977e+03 1.125412938206494573e+03 2.000827471898527055e+00
1.779260556868385947e+03 1.125413763610872593e+03 2.010086211243175658e+00
1.779263296688242690e+03 1.125414103085183569e+03 2.019387845799567316e+00
1.779266036508099660e+03 1.125413954631662136e+03 2.028732532080268491e+00
1.779268776327956402e+03 1.125413316247366765e+03 2.038120426235485283e+00
1.779271516147813372e+03 1.125412185922107255e+03 2.047551684496054403e+00
1.779274255967670115e+03 1.125410561638534773e+03 2.057026463142114014e+00
1.779276995787526857e+03 1.125408441372633206e+03 2.066544918396052921e+00
1.779279735607383827e+03 1.125405823093725076e+03 2.076107206412084238e+00
1.779282475427240570e+03 1.125402704764477903e+03 2.085713483265754675e+00
1.779285215247097540e+03 1.125399084340909440e+03 2.095363904951416334e+00
1.779287955066954282e+03 1.125394959772395396e+03 2.105058627367755619e+00
1.779290694886811252e+03 1.125390329001673308e+03 2.114797806316104811e+00
1.779293434706667995e+03 1.125385189964851179e+03 2.124581597485913687e+00
1.779296174526524965e+03 1.125379540591410887e+03 2.134410156453121932e+00
1.779298914346381707e+03 1.125373378804771392e+03 2.144283638534410397e+00
1.779301654166238677e+03 1.125366702523381036e+03 2.154202198529240775e+00
1.779304393986095420e+03 1.125359509657885383e+03 2.164165991375063935e+00
1.779307133805952162e+03 1.125351798112313190e+03 2.174175171866501000e+00
1.779309873625809132e+03 1.125343565784219209e+03 2.184229894612472300e+00
1.779312613445665875e+03 1.125334810564698273e+03 2.194330314024166562e+00
1.779315353265522845e+03 1.125325530338393492e+03 2.204476584311380272e+00
1.779318093085379587e+03 1.125315722983513524e+03 2.214668859466301321e+00
1.779320832905236557e+03 1.125305386371838040e+03 2.224907293260731223e+00
1.779323572725093300e+03 1.125294518368737499e+03 2.235192039229811023e+00
1.779326312544950270e+03 1.125283116833177473e+03 2.245523250669303916e+00
1.779329052364807012e+03 1.125271179619668146e+03 2.255901080177195706e+00
1.779331792184663755e+03 1.125258704571311227e+03 2.266325681244214074e+00
1.779334532004520725e+03 1.125245689532962842e+03 2.276797205230146837e+00
1.779337271824377467e+03 1.125232132339023565e+03 2.287315804151717646e+00
1.779340011644234437e+03 1.125218030817705312e+03 2.297881629703016682e+00
1.779342751464091180e+03 1.125203382791053400e+03 2.308494833238671440e+00
1.779345491283948149e+03 1.125188186074952000e+03 2.319155565770887772e+00
1.779348231103804892e+03 1.125172438479148013e+03 2.329863977952295162e+00
1.779350970923661862e+03 1.125156137807256755e+03 2.340620220072786584e+00
1.779353710743518604e+03 1.125139281856787875e+03 2.351424442042040486e+00
1.779356450563375347e+03 1.125121868419152634e+03 2.362276793385256202e+00
1.779359190383232317e+03 1.125103895279684366e+03 2.373177423229864136e+00
1.779361930203089059e+03 1.125085360217998414e+03 2.384126480219497690e+00
1.779364670022946029e+03 1.125066261010602375e+03 2.395124111952642298e+00
1.779367409842802772e+03 1.125046595426443901e+03 2.406170465923622714e+00
1.779370149662659742e+03 1.125026361227977077e+03 2.417265689292556807e+00
1.779372889482516484e+03 1.125005556171831131e+03 2.428409928730459466e+00
1.779375629302373454e+03 1.124984178008825893e+03 2.439603330413049775e+00
1.779378369122230197e+03 1.124962224484018179e+03 2.450846039999604820e+00
1.779381108942087167e+03 1.124939693336719074e+03 2.462138202626448891e+00
1.779383848761943909e+03 1.124916582300541677e+03 2.473479962885354322e+00
1.779386588581800652e+03 1.124892889103421794e+03 2.484871464815765485e+00
1.779389328401657622e+03 1.124868611467657729e+03 2.496312851887488637e+00
1.779392068221514364e+03 1.124843747109953256e+03 2.507804266983112651e+00
1.779394808041371334e+03 1.124818293741438538e+03 2.519345852389764939e+00
1.779397547861228077e+03 1.124792249067724470e+03 2.530937749776385637e+00
1.779400287681085047e+03 1.124765610788923595e+03 2.542580100186105252e+00
1.779403027500941789e+03 1.124738376599706953e+03 2.554273044013066318e+00
1.779405767320798759e+03 1.124710544189561006e+03 2.566016720948997243e+00
1.779408507140655502e+03 1.124682111245961096e+03 2.577811269360761326e+00
1.779411246960512244e+03 1.124653075449675953e+03 2.589656827188786981e+00
1.779413986780369214e+03 1.124623434475398881e+03 2.601553531816657827e+00
1.779416726600225957e+03 1.124593185992761619e+03 2.613501519866164635e+00
1.779419466420082927e+03 1.124562327666372084e+03 2.625500927185388189e+00
1.779422206239939669e+03 1.124530857155891454e+03 2.637551888821676904e+00
1.779424946059796639e+03 1.124498772116071450e+03 2.649654539010263932e+00
1.779427685879653382e+03 1.124466070196834835e+03 2.661809011146665238e+00
1.779430425699510351e+03 1.124432749043314061e+03 2.674015437774858395e+00
1.779433165519367094e+03 1.124398806295934264e+03 2.686273950559097123e+00
1.779435905339223837e+03 1.124364239590457146e+03 2.698584680270627256e+00
1.779438645159080806e+03 1.124329046558052596e+03 2.710947756764041205e+00
1.779441384978937549e+03 1.124293224825372818e+03 2.723363308953304252e+00
1.779444124798794519e+03 1.124256772014598482e+03 2.735831464797812806e+00
1.779446864618651261e+03 1.124219685743528999e+03 2.748352351272764338e+00
1.779449604438508231e+03 1.124181963625553863e+03 2.760926094378770124e+00
1.779452344258364974e+03 1.124143603267792287e+03 2.773552819720723761e+00
1.779455084078221944e+03 1.124104602273721639e+03 2.786232651689112938e+00
1.779457823898078686e+03 1.124064958243381625e+03 2.798965713396436517e+00
1.779460563717935656e+03 1.124024668772651466e+03 2.811752126902432813e+00
1.779463303537792399e+03 1.123983731453344944e+03 2.824592013184946460e+00
1.779466043357649141e+03 1.123942143873254508e+03 2.837485492126477382e+00
1.779468783177506111e+03 1.123899903616231541e+03 2.850432682489953073e+00
1.779471522997362854e+03 1.123857008262265936e+03 2.863433701894237959e+00
1.779474262817219824e+03 1.123813455387533622e+03 2.876488666800219196e+00
1.779477002637076566e+03 1.123769242564497290e+03 2.889597692480544211e+00
1.779479742456933536e+03 1.123724367361950044e+03 2.902760893006462339e+00
1.779482482276790279e+03 1.123678827345119544e+03 2.915978381217105397e+00
1.779485222096647249e+03 1.123632620075713021e+03 2.929250268706021565e+00
1.779487961916503991e+03 1.123585743112024147e+03 2.942576665790001655e+00
1.779490701736360734e+03 1.123538194008982600e+03 2.955957681494189693e+00
1.779493441556217704e+03 1.123489970318245923e+03 2.969393423528034592e+00
1.779496181376074446e+03 1.123441069588221126e+03 2.982883998431348438e+00
1.779498921195931416e+03 1.123391489364196786e+03 2.996429511366922593e+00
1.779501661015788159e+03 1.123341227188469247e+03 3.010030066028234863e+00
1.779504400835645129e+03 1.123290280600363076e+03 3.023685764712495061e+00
1.779507140655501871e+03 1.123238647136347254e+03 3.037396708288549796e+00
1.779509880475358841e+03 1.123186324330085199e+03 3.051162996182700926e+00
1.779512620295215584e+03 1.123133309712553455e+03 3.064984726346189792e+00
1.779515360115072326e+03 1.123079600812097169e+03 3.078861995239594584e+00
1.779518099934929296e+03 1.123025195154529683e+03 3.092794897805664522e+00
1.779520839754786039e+03 1.122970090263234169e+03 3.106783527441900450e+00
1.779523579574643009e+03 1.122914283659220018e+03 3.120827975984554747e+00
1.779526319394499751e+03 1.122857772861249032e+03 3.134928333675071510e+00
1.779529059214356721e+03 1.122800555385889083e+03 3.149084689144962645e+00
1.779531799034213464e+03 1.122742628747643266e+03 3.163297129381827499e+00
1.779534538854070433e+03 1.122683990459004463e+03 3.177565739713960724e+00
1.779537278673927176e+03 1.122624638030591314e+03 3.191890603775323410e+00
1.779540018493784146e+03 1.122564568972275993e+03 3.206271803463385250e+00
1.779542758313640888e+03 1.122503780792421139e+03 3.220709418925150835e+00
1.779545498133497631e+03 1.122442270997073592e+03 3.235203528565170572e+00
1.779548237953354601e+03 1.122380037090835685e+03 3.249754208995590865e+00
1.779550977773211343e+03 1.122317076576985073e+03 3.264361535006561787e+00
1.779553717593068313e+03 1.122253386957541125e+03 3.279025579548580538e+00
1.779556457412925056e+03 1.122188965733413397e+03 3.293746413696493125e+00
1.779559197232782026e+03 1.122123810404465075e+03 3.308524106632757977e+00
1.779561937052638768e+03 1.122057918469662809e+03 3.323358725611019970e+00
1.779564676872495738e+03 1.121991287427142424e+03 3.338250335939098701e+00
1.779567416692352481e+03 1.121923914774362629e+03 3.353199000942138408e+00
1.779570156512209223e+03 1.121855798008176635e+03 3.368204781944068582e+00
1.779572896332066193e+03 1.121786934624960395e+03 3.383267738236569677e+00
1.779575636151922936e+03 1.121717322120743802e+03 3.398387927047770596e+00
1.779578375971779906e+03 1.121646957991283216e+03 3.413565403523310060e+00
1.779581115791636648e+03 1.121575839732224267e+03 3.428800220688419387e+00
1.779583855611493618e+03 1.121503964839898799e+03 3.444092429456788729e+00
1.779586595431350361e+03 1.121431330811141606e+03 3.459442078581955737e+00
1.779589335251207331e+03 1.121357935142329552e+03 3.474849214595610469e+00
1.779592075071064073e+03 1.121283775330252183e+03 3.490313881798376094e+00
1.779594814890920816e+03 1.121208848872199269e+03 3.505836122239572195e+00
1.779597554710777786e+03 1.121133153266103591e+03 3.521415975684616395e+00
1.779600294530634528e+03 1.121056686010687599e+03 3.537053479582165760e+00
1.779603034350491498e+03 1.120979444605547087e+03 3.552748669044051510e+00
1.779605774170348241e+03 1.120901426551331042e+03 3.568501576805596986e+00
1.779608513990205211e+03 1.120822629349821682e+03 3.584312233206567555e+00
1.779611253810061953e+03 1.120743050504117264e+03 3.600180666151068021e+00
1.779613993629918923e+03 1.120662687518713255e+03 3.616106901088224745e+00
1.779616733449775666e+03 1.120581537899689010e+03 3.632090960971667837e+00
1.779619473269632635e+03 1.120499599154790531e+03 3.648132866239945038e+00
1.779622213089489378e+03 1.120416868793619869e+03 3.664232634775580699e+00
1.779624952909346121e+03 1.120333344327726536e+03 3.680390281883885617e+00
1.779627692729203090e+03 1.120249023271346005e+03 3.696605820326210434e+00
1.779630432549059833e+03 1.120163903141568653e+03 3.712879260290042893e+00
1.779633172368916803e+03 1.120077981457130591e+03 3.729210609206504046e+00
1.779635912188773545e+03 1.119991255739367034e+03 3.745599871802063774e+00
1.779638652008630515e+03 1.119903723512316901e+03 3.762047050079266874e+00
1.779641391828487258e+03 1.119815382302930630e+03 3.778552143274771957e+00
1.779644131648344228e+03 1.119726229641161581e+03 3.795115147839029923e+00
1.779646871468200970e+03 1.119636263060176589e+03 3.811736057393929844e+00
1.779649611288057713e+03 1.119545480096457368e+03 3.828414862710849409e+00
1.779652351107914683e+03 1.119453878289975592e+03 3.845151551674836909e+00
1.779655090927771425e+03 1.119361455184372971e+03 3.861946109248547199e+00
1.779657830747628395e+03 1.119268208327063803e+03 3.878798517449943972e+00
1.779660570567485138e+03 1.119174135269454382e+03 3.895708755308956217e+00
1.779663310387342108e+03 1.119079233567041229e+03 3.912676798846313364e+00
1.779666050207198850e+03 1.118983500779634142e+03 3.929702621029810050e+00
1.779668790027055820e+03 1.118886934471454651e+03 3.946786191752901907e+00
1.779671529846912563e+03 1.118789532211829737e+03 3.963927477944011901e+00
1.779674269666769305e+03 1.118691291575561763e+03 3.981126443636534340e+00
1.779677009486626275e+03 1.118592210141577198e+03 3.998383049409661272e+00
1.779679749306483018e+03 1.118492285493928648e+03 4.015697252626206470e+00
1.779682489126339988e+03 1.118391515221946747e+03 4.033069007421054231e+00
1.779685228946196730e+03 1.118289896920477531e+03 4.050498264656673619e+00
1.779687968766053700e+03 1.118187428189989532e+03 4.067984971901515756e+00
1.779690708585910443e+03 1.118084106636815477e+03 4.085529073385171017e+00
1.779693448405767413e+03 1.117979929873261199e+03 4.103130509976548268e+00
1.779696188225624155e+03 1.117874895517850064e+03 4.120789219138667470e+00
1.779698928045480898e+03 1.117769001195443025e+03 4.138505134905159366e+00
1.779701667865337868e+03 1.117662244537443485e+03 4.156278187842048943e+00
1.779704407685194610e+03 1.117554623182006026e+03 4.174108305009310627e+00
1.779707147505051580e+03 1.117446134774157144e+03 4.191995409937062433e+00
1.779709887324908323e+03 1.117336776966050593e+03 4.209939422579435764e+00
1.779712627144765293e+03 1.117226547417081065e+03 4.227940259292022773e+00
1.779715366964622035e+03 1.117115443794144539e+03 4.245997832785383785e+00
1.779718106784479005e+03 1.117003463771751967e+03 4.264112052102279726e+00
1.779720846604335748e+03 1.116890605032294388e+03 4.282282822570813607e+00
1.779723586424192717e+03 1.116776865266158211e+03 4.300510045781450685e+00
1.779726326244049460e+03 1.116662242172397328e+03 4.318793619800818107e+00
1.779729066063906203e+03 1.116546733460062114e+03 4.337133439943829494e+00
1.779731805883763172e+03 1.116430336845553938e+03 4.355529396841340883e+00
1.779734545703619915e+03 1.116313050053959842e+03 4.373981377136623827e+00
1.779737285523476885e+03 1.116194870819395419e+03 4.392489263595787286e+00
1.779740025343333627e+03 1.116075796885284035e+03 4.411052935061648306e+00
1.779742765163190597e+03 1.115955826004482560e+03 4.429672266432028493e+00
1.779745504983047340e+03 1.115834955939565361e+03 4.448347128613344914e+00
1.779748244802904310e+03 1.115713184462951176e+03 4.467077388498794654e+00
1.779750984622761052e+03 1.115590509357192104e+03 4.485862908921671277e+00
1.779753724442617795e+03 1.115466928415111624e+03 4.504703548631856513e+00
1.779756464262474765e+03 1.115342439440045837e+03 4.523599162256698669e+00
1.779759204082331507e+03 1.115217040246087890e+03 4.542549600261709841e+00
1.779761943902188477e+03 1.115090728658227590e+03 4.561554708926881752e+00
1.779764683722045220e+03 1.114963502512651530e+03 4.580614330299328962e+00
1.779767423541902190e+03 1.114835359656875198e+03 4.599728302171032901e+00
1.779770163361758932e+03 1.114706297950045382e+03 4.618896458031220398e+00
1.779772903181615902e+03 1.114576315263074775e+03 4.638118627043978925e+00
1.779775643001472645e+03 1.114445409478948932e+03 4.657394634000366906e+00
1.779778382821329387e+03 1.114313578492872693e+03 4.676724299294301446e+00
1.779781122641186357e+03 1.114180820212485514e+03 4.696107439045738907e+00
1.779783862461043100e+03 1.114047132557669556e+03 4.715543866635311332e+00
1.779786602280900070e+03 1.113912513461461458e+03 4.735033390000812581e+00
1.779789342100756812e+03 1.113776960870201492e+03 4.754575812145312774e+00
1.779792081920613782e+03 1.113640472743554028e+03 4.774170931555175024e+00
1.779794821740470525e+03 1.113503047054829267e+03 4.793818542154238749e+00
1.779797561560327495e+03 1.113364681791123076e+03 4.813518433283944020e+00
1.779800301380184237e+03 1.113225374953642358e+03 4.833270389657390531e+00
1.779803041200041207e+03 1.113085124557846711e+03 4.853074191339472598e+00
1.779805781019897950e+03 1.112943928633777205e+03 4.872929613700807572e+00
1.779808520839754692e+03 1.112801785226212132e+03 4.892836427396232146e+00
1.779811260659611662e+03 1.112658692394940090e+03 4.912794398326871814e+00
1.779814000479468405e+03 1.112514648215036914e+03 4.932803287602100184e+00
1.779816740299325375e+03 1.112369650777022798e+03 4.952862851518061937e+00
1.779819480119182117e+03 1.112223698187201762e+03 4.972972841511280606e+00
1.779822219939039087e+03 1.112076788567808308e+03 4.993133004138839759e+00
1.779824959758895830e+03 1.111928920057352116e+03 5.013343081031859327e+00
1.779827699578752799e+03 1.111780090810766296e+03 5.033602808875688339e+00
1.779830439398609542e+03 1.111630298999753677e+03 5.053911919363258676e+00
1.779833179218466285e+03 1.111479542812952332e+03 5.074270139173592042e+00
1.779835919038323254e+03 1.111327820456200470e+03 5.094677189948762397e+00
1.779838658858179997e+03 1.111175130151889789e+03 5.115132789143270742e+00
1.779841398678036967e+03 1.111021470139339499e+03 5.135636649781281093e+00
1.779844138497893709e+03 1.110866838675553254e+03 5.156188480056908219e+00
1.779846878317750679e+03 1.110711234035645248e+03 5.176787983075750610e+00
1.779849618137607422e+03 1.110554654515414313e+03 5.197434854860013331e+00
1.779852357957464392e+03 1.110397098428923755e+03 5.218128786589972812e+00
1.779855097777321134e+03 1.110238564109647086e+03 5.238869463871740351e+00
1.779857837597177877e+03 1.110079049909029663e+03 5.259656567997477161e+00
1.779860577417034847e+03 1.109918554197299500e+03 5.280489775458740986e+00
1.779863317236891589e+03 1.109757075364676894e+03 5.301368757184416580e+00
1.779866057056748559e+03 1.109594611821139779e+03 5.322293178876881470e+00
1.779868796876605302e+03 1.109431161997505797e+03 5.343262700596445036e+00
1.779871536696462272e+03 1.109266724344670365e+03 5.364276977228394472e+00
1.779874276516319014e+03 1.109101297334210130e+03 5.385335658323413988e+00
1.779877016336175984e+03 1.108934879458567138e+03 5.406438388072873913e+00
1.779879756156032727e+03 1.108767469231382847e+03 5.427584805272366530e+00
1.779882495975889697e+03 1.108599065187686392e+03 5.448774543302382867e+00
1.779885235795746439e+03 1.108429665884241558e+03 5.470007230099018791e+00
1.779887975615603182e+03 1.108259269899732999e+03 5.491282488153861330e+00
1.779890715435460152e+03 1.108087875835022260e+03 5.512599934473978891e+00
1.779893455255316894e+03 1.107915482313477696e+03 5.533959180555134694e+00
1.779896195075173864e+03 1.107742087981173654e+03 5.555359832406881360e+00
1.779898934895030607e+03 1.107567691507223344e+03 5.576801490488383806e+00
1.779901674714887577e+03 1.107392291583894121e+03 5.598283749685135646e+00
1.779904414534744319e+03 1.107215886927003112e+03 5.619806199286634829e+00
1.779907154354601289e+03 1.107038476276058645e+03 5.641368422978478847e+00
1.779909894174458032e+03 1.106860058394634734e+03 5.662969998805916561e+00
1.779912633994314774e+03 1.106680632070528191e+03 5.684610499166157460e+00
1.779915373814171744e+03 1.106500196116244069e+03 5.706289490933406761e+00
1.779918113634028487e+03 1.106318749369155512e+03 5.728006535311291003e+00
1.779920853453885456e+03 1.106136290691565364e+03 5.749761187750995539e+00
1.779923593273742199e+03 1.105952818971168199e+03 5.771552997982889011e+00
1.779926333093599169e+03 1.105768333121189244e+03 5.793381510011208491e+00
1.779929072913455911e+03 1.105582832080766821e+03 5.815246262079829975e+00
1.779931812733312881e+03 1.105396314815092182e+03 5.837146786669441312e+00
1.779934552553169624e+03 1.105208780315922695e+03 5.859082610672508906e+00
1.779937292373026366e+03 1.105020227601636407e+03 5.881053255225914711e+00
1.779940032192883336e+03 1.104830655717469881e+03 5.903058235580589397e+00
1.779942772012740079e+03 1.104640063735886997e+03 5.925097061172137636e+00
1.779945511832597049e+03 1.104448450756731745e+03 5.947169235617193905e+00
1.779948251652453791e+03 1.104255815907616125e+03 5.969274256682364665e+00
1.779950991472310761e+03 1.104062158344057707e+03 5.991411616284887387e+00
1.779953731292167504e+03 1.103867477249902777e+03 6.013580800696248119e+00
1.779956471112024474e+03 1.103671771837437063e+03 6.035781290365455298e+00
1.779959210931881216e+03 1.103475041347756815e+03 6.058012559763121807e+00
1.779961950751738186e+03 1.103277285050916817e+03 6.080274077489942641e+00
1.779964690571594929e+03 1.103078502246326480e+03 6.102565306249274180e+00
1.779967430391451671e+03 1.102878692262895811e+03 6.124885702847389979e+00
1.779970170211308641e+03 1.102677854459349419e+03 6.147234718177688961e+00
1.779972910031165384e+03 1.102475988224469802e+03 6.169611797462360769e+00
1.779975649851022354e+03 1.102273092977294937e+03 6.192016380064449876e+00
1.779978389670879096e+03 1.102069168167551425e+03 6.214447899314410328e+00
1.779981129490736066e+03 1.101864213275750899e+03 6.236905782637320428e+00
1.779983869310592809e+03 1.101658227813587473e+03 6.259389451529532522e+00
1.779986609130449779e+03 1.101451211324063479e+03 6.281898321565124732e+00
1.779989348950306521e+03 1.101243163381884870e+03 6.304431802373853699e+00
1.779992088770163264e+03 1.101034083593521700e+03 6.326989297824879621e+00
1.779994828590020234e+03 1.100823971597440959e+03 6.349570206086623259e+00
1.779997568409876976e+03 1.100612827644147728e+03 6.372173919258331765e+00
1.780000308229733946e+03 1.100400668232152384e+03 6.394799825926043901e+00
1.780003048049590689e+03 1.100187555418994407e+03 6.417447318730796546e+00
1.780005787869447659e+03 1.099973628148165744e+03 6.440115810686266151e+00
1.780008527689304401e+03 1.099758883281235057e+03 6.462804734763611059e+00
1.780011267509161371e+03 1.099543308147088737e+03 6.485513514926014800e+00
1.780014007329018114e+03 1.099326902644828806e+03 6.508241565877968426e+00
1.780016747148874856e+03 1.099109666562785151e+03 6.530988298289504890e+00
1.780019486968731826e+03 1.098891599719984697e+03 6.553753117842521014e+00
1.780022226788588569e+03 1.098672701967876719e+03 6.576535424914497163e+00
1.780024966608445538e+03 1.098452973189482918e+03 6.599334614727347947e+00
1.780027706428302281e+03 1.098232413296867207e+03 6.622150077913951272e+00
1.780030446248159251e+03 1.098011022239339809e+03 6.644981199065203903e+00
1.780033186068015993e+03 1.097788799995764748e+03 6.667827358170497654e+00
1.780035925887872963e+03 1.097565746573443448e+03 6.690687930809363415e+00
1.780038665707729706e+03 1.097341862014151729e+03 6.713562287124978489e+00
1.780041405527586448e+03 1.097117146392593213e+03 6.736449792303715434e+00
1.780044145347443418e+03 1.096891599815593736e+03 6.759349806505237979e+00
1.780046885167300161e+03 1.096665222423598379e+03 6.782261684966830018e+00
1.780049624987157131e+03 1.096438014389514137e+03 6.805184777934539575e+00
1.780052364807013873e+03 1.096209975921988644e+03 6.828118430951732876e+00
1.780055104626870843e+03 1.095981107262894511e+03 6.851061984638894486e+00
1.780057844446727586e+03 1.095751408685812748e+03 6.874014774515963211e+00
1.780060584266584556e+03 1.095520880497739654e+03 6.896976131190364789e+00
1.780063324086441298e+03 1.095289523039460391e+03 6.919945380357329867e+00
1.780066063906298268e+03 1.095057336685614928e+03 6.942921842830700463e+00
1.780068803726155011e+03 1.094824321845072291e+03 6.965904834543234614e+00
1.780071543546011753e+03 1.094590478961015833e+03 6.988893666575517472e+00
1.780074283365868723e+03 1.094355808511220630e+03 7.011887645165796989e+00
1.780077023185725466e+03 1.094120311008332010e+03 7.034886071719817835e+00
1.780079763005582436e+03 1.093883987002014692e+03 7.057888243419773389e+00
1.780082502825439178e+03 1.093646837080180148e+03 7.080893453472994814e+00
1.780085242645296148e+03 1.093408861863587390e+03 7.103900989590378856e+00
1.780087982465152891e+03 1.093170062009031199e+03 7.126910134787427076e+00
1.780090722285009861e+03 1.092930438209502881e+03 7.149920167440945384e+00
1.780093462104866603e+03 1.092689991194589766e+03 7.172930361294958423e+00
1.780096201924723346e+03 1.092448721730575244e+03 7.195939985495277469e+00
1.780098941744580316e+03 1.092206630620738451e+03 7.218948304604961841e+00
1.780101681564437058e+03 1.091963718705655538e+03 7.241954578619793637e+00
1.780104421384294028e+03 1.091719986863297208e+03 7.264958063002829647e+00
1.780107161204150771e+03 1.091475436006724522e+03 7.287958008932426957e+00
1.780109901024007740e+03 1.091230067075199258e+03 7.310953664140630970e+00
1.780112640843864483e+03 1.090983881053070490e+03 7.333944271266032544e+00
1.780115380663721453e+03 1.090736878963340814e+03 7.356929068472537914e+00
1.780118120483578195e+03 1.090489061866771181e+03 7.379907289571444373e+00
1.780120860303434938e+03 1.090240430861921595e+03 7.402878164060971322e+00
1.780123600123291908e+03 1.089990987085397137e+03 7.425840917146706133e+00
1.780126339943148650e+03 1.089740731712093520e+03 7.448794769762067780e+00
1.780129079763005620e+03 1.089489665955237797e+03 7.471738938607813907e+00
1.780131819582862363e+03 1.089237791066737600e+03 7.494672636162978741e+00
1.780134559402719333e+03 1.088985108336767325e+03 7.517595070845092486e+00
1.780137299222576075e+03 1.088731619088279558e+03 7.540505448604253758e+00
1.780140039042433045e+03 1.088477324685241229e+03 7.563402970736635922e+00
1.780142778862289788e+03 1.088222226532157265e+03 7.586286834115883337e+00
1.780145518682146758e+03 1.087966326072458287e+03 7.609156231678730009e+00
1.780148258502003500e+03 1.087709624788824158e+03 7.632010352443815648e+00
1.780150998321860243e+03 1.087452124203191261e+03 7.654848381558981174e+00
1.780153738141717213e+03 1.087193825876972141e+03 7.677669500329580288e+00
1.780156477961573955e+03 1.086934731411274697e+03 7.700472886246807924e+00
1.780159217781430925e+03 1.086674842446908315e+03 7.723257713034966443e+00
1.780161957601287668e+03 1.086414160664694919e+03 7.746023150676990099e+00
1.780164697421144638e+03 1.086152687780909901e+03 7.768768366965225880e+00
1.780167437241001380e+03 1.085890425551335738e+03 7.791492526292926435e+00
1.780170177060858350e+03 1.085627375774306529e+03 7.814194788681084525e+00
1.780172916880715093e+03 1.085363540288353079e+03 7.836874310689632139e+00
1.780175656700571835e+03 1.085098920972180622e+03 7.859530245473290044e+00
1.780178396520428805e+03 1.084833519744862315e+03 7.882161742818552419e+00
1.780181136340285548e+03 1.084567338566035687e+03 7.904767949180723008e+00
1.780183876160142518e+03 1.084300379435878085e+03 7.927348007739706048e+00
1.780186615979999260e+03 1.084032644395411808e+03 7.949901058427652600e+00
1.780189355799856230e+03 1.083764135526457494e+03 7.972426237986604214e+00
1.780192095619712973e+03 1.083494854946134410e+03 7.994922681699098810e+00
1.780194835439569943e+03 1.083224804817999484e+03 8.017389520161568583e+00
1.780197575259426685e+03 1.082953987339002651e+03 8.039825883233659098e+00
1.780200315079283428e+03 1.082682404752075627e+03 8.062230896391136881e+00
1.780203054899140398e+03 1.082410059341064652e+03 8.084603682306781280e+00
1.780205794718997140e+03 1.082136953430918993e+03 8.106943360890291217e+00
1.780208534538854110e+03 1.081863089387649097e+03 8.129249049347595957e+00
1.780211274358710853e+03 1.081588469618621957e+03 8.151519862213179479e+00
1.780214014178567822e+03 1.081313096572491304e+03 8.173754911412892454e+00
1.780216753998424565e+03 1.081036972739487055e+03 8.195953306298031649e+00
1.780219493818281535e+03 1.080760100648643629e+03 8.218114154379737357e+00
1.780222233638138277e+03 1.080482482859686797e+03 8.240236563451416529e+00
1.780224973457995247e+03 1.080204121982194465e+03 8.262319636873208140e+00
1.780227713277851990e+03 1.079925020668569914e+03 8.284362475424680738e+00
1.780230453097708732e+03 1.079645181612589113e+03 8.306364177715373387e+00
1.780233192917565702e+03 1.079364607549527136e+03 8.328323840241498743e+00
1.780235932737422445e+03 1.079083301256282539e+03 8.350240557443759926e+00
1.780238672557279415e+03 1.078801265551263441e+03 8.372113421784442622e+00
1.780241412377136157e+03 1.078518503294621723e+03 8.393941523798275739e+00
1.780244152196993127e+03 1.078235017388107508e+03 8.415723952173422617e+00
1.780246892016849870e+03 1.077950810775296532e+03 8.437459793804542585e+00
1.780249631836706840e+03 1.077665886441435987e+03 8.459148133875851627e+00
1.780252371656563582e+03 1.077380247413665074e+03 8.480788055916379520e+00
1.780255111476420325e+03 1.077093896760876987e+03 8.502378641883314714e+00
1.780257851296277295e+03 1.076806837593813043e+03 8.523918972228401003e+00
1.780260591116134037e+03 1.076519073065154544e+03 8.545408125965476387e+00
1.780263330935991007e+03 1.076230606369372254e+03 8.566845180756908817e+00
1.780266070755847750e+03 1.075941440740785310e+03 8.588229213387107208e+00
1.780268810575704720e+03 1.075651579433250618e+03 8.609559303726628698e+00
1.780271550395561462e+03 1.075361025753858712e+03 8.630834528347964607e+00
1.780274290215418432e+03 1.075069783055923153e+03 8.652053961929832226e+00
1.780277030035275175e+03 1.074777854733761387e+03 8.673216678363941057e+00
1.780279769855131917e+03 1.074485244222455322e+03 8.694321750859622000e+00
1.780282509674988887e+03 1.074191954997850871e+03 8.715368252032186902e+00
1.780285249494845630e+03 1.073897990576551365e+03 8.736355253992771353e+00
1.780287989314702600e+03 1.073603354515662204e+03 8.757281828457003314e+00
1.780290729134559342e+03 1.073308050412895227e+03 8.778147046828891575e+00
1.780293468954416312e+03 1.073012081906278809e+03 8.798949980313954811e+00
1.780296208774273055e+03 1.072715452674250628e+03 8.819689700005966415e+00
1.780298948594130025e+03 1.072418166435356852e+03 8.840365277002765865e+00
1.780301688413986767e+03 1.072120226948334675e+03 8.860975782495879471e+00
1.780304428233843737e+03 1.071821638011799450e+03 8.881520287889006937e+00
1.780307168053700480e+03 1.071522403464318586e+03 8.901997864890503820e+00
1.780309907873557222e+03 1.071222527184109367e+03 8.922407585632871729e+00
1.780312647693414192e+03 1.070922013089157872e+03 8.942748522669212718e+00
1.780315387513270935e+03 1.070620865144515847e+03 8.963019744563737845e+00
1.780318127333127904e+03 1.070319087353517716e+03 8.983220321207593173e+00
1.780320867152984647e+03 1.070016683756049360e+03 9.003349325004217363e+00
1.780323606972841617e+03 1.069713658431481008e+03 9.023405828983927179e+00
1.780326346792698359e+03 1.069410015498751818e+03 9.043388906878911726e+00
1.780329086612555329e+03 1.069105759116049057e+03 9.063297633225362304e+00
1.780331826432412072e+03 1.068800893480885179e+03 9.083131083439505815e+00
1.780334566252268814e+03 1.068495422829793824e+03 9.102888333918942365e+00
1.780337306072125784e+03 1.068189351438273434e+03 9.122568462127912170e+00
1.780340045891982527e+03 1.067882683620726539e+03 9.142170546683120236e+00
1.780342785711839497e+03 1.067575423730144166e+03 9.161693667456342283e+00
1.780345525531696239e+03 1.067267576158164275e+03 9.181136905653067615e+00
1.780348265351553209e+03 1.066959145334720461e+03 9.200499343917581285e+00
1.780351005171409952e+03 1.066650135727709994e+03 9.219780066607095037e+00
1.780353744991266922e+03 1.066340551840559783e+03 9.238978160936595074e+00
1.780356484811123664e+03 1.066030398216080584e+03 9.258092715150157304e+00
1.780359224630980407e+03 1.065719679434999989e+03 9.277122819187605174e+00
1.780361964450837377e+03 1.065408400115467884e+03 9.296067564978057973e+00
1.780364704270694119e+03 1.065096564912949361e+03 9.314926046537010507e+00
1.780367444090551089e+03 1.064784178519855004e+03 9.333697360079744598e+00
1.780370183910407832e+03 1.064471245665553397e+03 9.352380604111964146e+00
1.780372923730264802e+03 1.064157771115967080e+03 9.370974879546078995e+00
1.780375663550121544e+03 1.063843759673576642e+03 9.389479289793341010e+00
1.780378403369978514e+03 1.063529216177006219e+03 9.407892940881403376e+00
1.780381143189835257e+03 1.063214145501020994e+03 9.426214941547966575e+00
1.780383883009691999e+03 1.062898552556128607e+03 9.444444403358104978e+00
1.780386622829548969e+03 1.062582442288438187e+03 9.462580440806959814e+00
1.780389362649405712e+03 1.062265819679599645e+03 9.480622170393948167e+00
1.780392102469262682e+03 1.061948689746441005e+03 9.498568710060274256e+00
1.780394842289119424e+03 1.061631057540688062e+03 9.516419182550574618e+00
1.780397582108976394e+03 1.061312928148645142e+03 9.534172713883430461e+00
1.780400321928833137e+03 1.060994306691171914e+03 9.551828433371705174e+00
1.780403061748690106e+03 1.060675198323226823e+03 9.569385473732532787e+00
1.780405801568546849e+03 1.060355608233828889e+03 9.586842971174061034e+00
1.780408541388403819e+03 1.060035541645592730e+03 9.604200065505850148e+00
1.780411281208260561e+03 1.059715003814681495e+03 9.621455900226266067e+00
1.780414021028117304e+03 1.059394000030359393e+03 9.638609622631845397e+00
1.780416760847974274e+03 1.059072535614803201e+03 9.655660383912460176e+00
1.780419500667831016e+03 1.058750615922911493e+03 9.672607339246889424e+00
1.780422240487687986e+03 1.058428246341842623e+03 9.689449647912743657e+00
1.780424980307544729e+03 1.058105432290954695e+03 9.706186473371483103e+00
1.780427720127401699e+03 1.057782179221991100e+03 9.722816982820633669e+00
1.780430459947258441e+03 1.057458492618377250e+03 9.739340347802139419e+00
1.780433199767115411e+03 1.057134377994303350e+03 9.755755744638985760e+00
1.780435939586972154e+03 1.056809840895048183e+03 9.772062354198254752e+00
1.780438679406828896e+03 1.056484886896494118e+03 9.788259361998605357e+00
1.780441419226685866e+03 1.056159521604905876e+03 9.804345958304226727e+00
1.780444159046542609e+03 1.055833750656706343e+03 9.820321338219068608e+00
1.780446898866399579e+03 1.055507579717977023e+03 9.836184701794513430e+00
1.780449638686256321e+03 1.055181014484360958e+03 9.851935254117259788e+00
1.780452378506113291e+03 1.054854060680527937e+03 9.867572205418477793e+00
1.780455118325970034e+03 1.054526724060067409e+03 9.883094771162115322e+00
1.780457858145827004e+03 1.054199010404946875e+03 9.898502172154188372e+00
1.780460597965683746e+03 1.053870925525396615e+03 9.913793634631513640e+00
1.780463337785540489e+03 1.053542475259468802e+03 9.928968390219880646e+00
1.780466077605397459e+03 1.053213665473467699e+03 9.944025674748035115e+00
1.780468817425254201e+03 1.052884502060571322e+03 9.958964730421904221e+00
1.780471557245111171e+03 1.052554990940519929e+03 9.973784805497658112e+00
1.780474297064967914e+03 1.052225138059655364e+03 9.988485154057981319e+00
1.780477036884824884e+03 1.051894949390351030e+03 1.000306503611403031e+01
1.780479776704681626e+03 1.051564430930874551e+03 1.001752371768766459e+01
1.780482516524538596e+03 1.051233588704808426e+03 1.003186047091301347e+01
1.780485256344395339e+03 1.050902428760905877e+03 1.004607457411863791e+01
1.780487996164252309e+03 1.050570957172502858e+03 1.006016531192869756e+01
1.780490735984109051e+03 1.050239180037364804e+03 1.007413197534504157e+01
1.780493475803965794e+03 1.049907103477119563e+03 1.008797386184683731e+01
1.780496215623822764e+03 1.049574733636958399e+03 1.010169027547831178e+01
1.780498955443679506e+03 1.049242076685334496e+03 1.011528052693656043e+01
1.780501695263536476e+03 1.048909138814228072e+03 1.012874393321074784e+01
1.780504435083393219e+03 1.048575926240198669e+03 1.014207981699179406e+01
1.780507174903250188e+03 1.048242445200071415e+03 1.015528750879413344e+01
1.780509914723106931e+03 1.047908701952414731e+03 1.016836634612863222e+01
1.780512654542963901e+03 1.047574702777066705e+03 1.018131567352122424e+01
1.780515394362820643e+03 1.047240453974960246e+03 1.019413484258720715e+01
1.780518134182677386e+03 1.046905961867531005e+03 1.020682321212138888e+01
1.780520874002534356e+03 1.046571232796398817e+03 1.021938014817706097e+01
1.780523613822391098e+03 1.046236273123044384e+03 1.023180502414479243e+01
1.780526353642248068e+03 1.045901089228205819e+03 1.024409722084122798e+01
1.780529093462104811e+03 1.045565687511687656e+03 1.025625612658198449e+01
1.780531833281961781e+03 1.045230074391722610e+03 1.026828113727060554e+01
1.780534573101818523e+03 1.044894256304772398e+03 1.028017165647092135e+01
1.780537312921675493e+03 1.044558239704209882e+03 1.029192709582051712e+01
1.780540052741532236e+03 1.044222031065135525e+03 1.030354687267732494e+01
1.780542792561388978e+03 1.043885636877486832e+03 1.031503041323211001e+01
1.780545532381245948e+03 1.043549063647261164e+03 1.032637715182168670e+01
1.780548272201102691e+03 1.043212317896691729e+03 1.033758653074967171e+01
1.780551012020959661e+03 1.042875406163629123e+03 1.034865800036269157e+01
1.780553751840816403e+03 1.042538335001336463e+03 1.035959101911215363e+01
1.780556491660673373e+03 1.042201110977834787e+03 1.037038505363040031e+01
1.780559231480530116e+03 1.041863740675692725e+03 1.038103957879177486e+01
1.780561971300387086e+03 1.041526230691364617e+03 1.039155407778766005e+01
1.780564711120243828e+03 1.041188587634973146e+03 1.040192804218676770e+01
1.780567450940100798e+03 1.040850818129641311e+03 1.041216097200899604e+01
1.780570190759957541e+03 1.040512928811267784e+03 1.042225237578486841e+01
1.780572930579814283e+03 1.040174926327880939e+03 1.043220177062731402e+01
1.780575670399671253e+03 1.039836817339678873e+03 1.044200868215608757e+01
1.780578410219527996e+03 1.039498608524505471e+03 1.045167264264186358e+01
1.780581150039384966e+03 1.039160306568107899e+03 1.046119319405642223e+01
1.780583889859241708e+03 1.038821918165088164e+03 1.047056988774702724e+01
1.780586629679098678e+03 1.038483450020094097e+03 1.047980228388282775e+01
1.780589369498955421e+03 1.038144908847590386e+03 1.048888995150524828e+01
1.780592109318812390e+03 1.037806301371178733e+03 1.049783246858980768e+01
1.780594849138669133e+03 1.037467634323365246e+03 1.050662942209490147e+01
1.780597588958525876e+03 1.037128914444904012e+03 1.051528040802087283e+01
1.780600328778382845e+03 1.036790148484420570e+03 1.052378503146063871e+01
1.780603068598239588e+03 1.036451343198031509e+03 1.053214290664954866e+01
1.780605808418096558e+03 1.036112505348681680e+03 1.054035365702121574e+01
1.780608548237953300e+03 1.035773641705901809e+03 1.054841691525185965e+01
1.780611288057810270e+03 1.035434759045113424e+03 1.055633232331460825e+01
1.780614027877667013e+03 1.035095864147382599e+03 1.056409953252192224e+01
1.780616767697523983e+03 1.034756963798719653e+03 1.057171820357753766e+01
1.780619507517380725e+03 1.034418064789831305e+03 1.057918800661689218e+01
1.780622247337237468e+03 1.034079173915444017e+03 1.058650862125601400e+01
1.780624987157094438e+03 1.033740297973911311e+03 1.059367973663285234e+01
1.780627726976951180e+03 1.033401443766816783e+03 1.060070105144765762e+01
1.780630466796808150e+03 1.033062618098295161e+03 1.060757227400801561e+01
1.780633206616664893e+03 1.032723827774973415e+03 1.061429312220857568e+01
1.780635946436521863e+03 1.032385079616905159e+03 1.062086332047115178e+01
1.780638686256378605e+03 1.032046380444065335e+03 1.062728260330360186e+01
1.780641426076235575e+03 1.031707737072051941e+03 1.063355071630548032e+01
1.780644165896092318e+03 1.031369156317573015e+03 1.063966741465991994e+01
1.780646905715949288e+03 1.031030644997794980e+03 1.064563246315407063e+01
1.780649645535806030e+03 1.030692209930141644e+03 1.065144563618915363e+01
1.780652385355662773e+03 1.030353857931673701e+03 1.065710671779586249e+01
1.780655125175519743e+03 1.030015595818751763e+03 1.066261550164247929e+01
1.780657864995376485e+03 1.029677430406700523e+03 1.066797179104093374e+01
1.780660604815233455e+03 1.029339368509195310e+03 1.067317539895502421e+01
1.780663344635090198e+03 1.029001416938071543e+03 1.067822614799953840e+01
1.780666084454947168e+03 1.028663582502687632e+03 1.068312387044399259e+01
1.780668824274803910e+03 1.028325872009739214e+03 1.068786840820711603e+01
1.780671564094660880e+03 1.027988292262628647e+03 1.069245961285544588e+01
1.780674303914517623e+03 1.027650850061283563e+03 1.069689734559301542e+01
1.780677043734374365e+03 1.027313552201559332e+03 1.070118147725431434e+01
1.780679783554231335e+03 1.026976405474925741e+03 1.070531188829075830e+01
1.780682523374088078e+03 1.026639416664146893e+03 1.070928847080594792e+01
1.780685263193945048e+03 1.026302592539735315e+03 1.071311113008295202e+01
1.780688003013801790e+03 1.025965939872732179e+03 1.071677977788043279e+01
1.780690742833658760e+03 1.025629465427631658e+03 1.072029433575512236e+01
1.780693482653515503e+03 1.025293175961855013e+03 1.072365473521655233e+01
1.780696222473372472e+03 1.024957078225067562e+03 1.072686091774279227e+01
1.780698962293229215e+03 1.024621178958940618e+03 1.072991283479112212e+01
1.780701702113085958e+03 1.024285484896494381e+03 1.073281044781231408e+01
1.780704441932942927e+03 1.023950002761719816e+03 1.073555372826167620e+01
1.780707181752799670e+03 1.023614739269199504e+03 1.073814265760986686e+01
1.780709921572656640e+03 1.023279701123447921e+03 1.074057722735544473e+01
1.780712661392513382e+03 1.022944895018670309e+03 1.074285743903371859e+01
1.780715401212370352e+03 1.022610327638074295e+03 1.074498330422851033e+01
1.780718141032227095e+03 1.022276005653626953e+03 1.074695484458041683e+01
1.780720880852084065e+03 1.021941935726122665e+03 1.074877209144519163e+01
1.780723620671940807e+03 1.021608124514269889e+03 1.075043508164736927e+01
1.780726360491797550e+03 1.021274578660260318e+03 1.075194386376603539e+01
1.780729100311654520e+03 1.020941304791300013e+03 1.075329849728591469e+01
1.780731840131511262e+03 1.020608309521849037e+03 1.075449905139636719e+01
1.780734579951368232e+03 1.020275599453042560e+03 1.075554560496127721e+01
1.780737319771224975e+03 1.019943181172528853e+03 1.075643824648490998e+01
1.780740059591081945e+03 1.019611061253871526e+03 1.075717707407682155e+01
1.780742799410938687e+03 1.019279246256396505e+03 1.075776219541293699e+01
1.780745539230795657e+03 1.018947742724601994e+03 1.075819372769517557e+01
1.780748279050652400e+03 1.018616557188014212e+03 1.075847179760761740e+01
1.780751018870509370e+03 1.018285696160607927e+03 1.075859654127070897e+01
1.780753758690366112e+03 1.017955166140670144e+03 1.075856810419234755e+01
1.780756498510222855e+03 1.017624973610257939e+03 1.075838664121656052e+01
1.780759238330079825e+03 1.017295125034935722e+03 1.075805231646926430e+01
1.780761978149936567e+03 1.016965626859638746e+03 1.075756530584644288e+01
1.780764717969793537e+03 1.016636485508477676e+03 1.075692579676680616e+01
1.780767457789650280e+03 1.016307707392100951e+03 1.075613398314455615e+01
1.780770197609507250e+03 1.015979298902712912e+03 1.075519006827618540e+01
1.780772937429363992e+03 1.015651266413864505e+03 1.075409426483673236e+01
1.780775677249220962e+03 1.015323616279862790e+03 1.075284679484701300e+01
1.780778417069077705e+03 1.014996354835619059e+03 1.075144788964141007e+01
1.780781156888934447e+03 1.014669488396091197e+03 1.074989778983344202e+01
1.780783896708791417e+03 1.014343023256000606e+03 1.074819674528152902e+01
1.780786636528648160e+03 1.014016965689551625e+03 1.074634501505421369e+01
1.780789376348505129e+03 1.013691321949882536e+03 1.074434286739316846e+01
1.780792116168361872e+03 1.013366098268925612e+03 1.074219057967772173e+01
1.780794855988218842e+03 1.013041300856836983e+03 1.073988843838614393e+01
1.780797595808075585e+03 1.012716935901861916e+03 1.073743673905900664e+01
1.780800335627932554e+03 1.012393009569891206e+03 1.073483578601852706e+01
1.780803075447789297e+03 1.012069528005183884e+03 1.073208589086295994e+01
1.780805815267646040e+03 1.011746497328358259e+03 1.072918737499085573e+01
1.780808555087503009e+03 1.011423923636562677e+03 1.072614056886282263e+01
1.780811294907359752e+03 1.011101813003376833e+03 1.072294581165387761e+01
1.780814034727216722e+03 1.010780171478299167e+03 1.071960345119549807e+01
1.780816774547073464e+03 1.010459005086638626e+03 1.071611384392023503e+01
1.780819514366930434e+03 1.010138319828982617e+03 1.071247735480062424e+01
1.780822254186787177e+03 1.009818121681096045e+03 1.070869435729126451e+01
1.780824994006644147e+03 1.009498416593396996e+03 1.070476523326480844e+01
1.780827733826500889e+03 1.009179210490862260e+03 1.070069037295150061e+01
1.780830473646357859e+03 1.008860509272511308e+03 1.069647017487223195e+01
1.780833213466214602e+03 1.008542318811318410e+03 1.069210504577553422e+01
1.780835953286071344e+03 1.008224644953732081e+03 1.068759540056807111e+01
1.780838693105928314e+03 1.007907493519451009e+03 1.068294166224733033e+01
1.780841432925785057e+03 1.007590870301396194e+03 1.067814426263505290e+01
1.780844172745642027e+03 1.007274781065086017e+03 1.067320364177317416e+01
1.780846912565498769e+03 1.006959231548476737e+03 1.066812024706907636e+01
1.780849652385355739e+03 1.006644227461569358e+03 1.066289453382299968e+01
1.780852392205212482e+03 1.006329774486348583e+03 1.065752696516509701e+01
1.780855132025069452e+03 1.006015878276308399e+03 1.065201801198477227e+01
1.780857871844926194e+03 1.005702544456398869e+03 1.064636815286617733e+01
1.780860611664782937e+03 1.005389778622586960e+03 1.064057787401614341e+01
1.780863351484639907e+03 1.005077586341682490e+03 1.063464766919574878e+01
1.780866091304496649e+03 1.004765973151167600e+03 1.062857803965126813e+01
1.780868831124353619e+03 1.004454944558771558e+03 1.062236949403931696e+01
1.780871570944210362e+03 1.004144506042439389e+03 1.061602254835867143e+01
1.780874310764067332e+03 1.003834663049890764e+03 1.060953772587316024e+01
1.780877050583924074e+03 1.003525420998597042e+03 1.060291555704209721e+01
1.780879790403781044e+03 1.003216785274935773e+03 1.059615657944264200e+01
1.780882530223637787e+03 1.002908761232928214e+03 1.058926133770449241e+01
1.780885270043494529e+03 1.002601354196535112e+03 1.058223038341856537e+01
1.780888009863351499e+03 1.002294569458553156e+03 1.057506427506644364e+01
1.780890749683208242e+03 1.001988412280272314e+03 1.056776357794515775e+01
1.780893489503065211e+03 1.001682887891082373e+03 1.056032886408481097e+01
1.780896229322921954e+03 1.001378001488465543e+03 1.055276071217452483e+01
1.780898969142778924e+03 1.001073758237586503e+03 1.054505970747791821e+01
1.780901708962635666e+03 1.000770163271292404e+03 1.053722644175785916e+01
1.780904448782492636e+03 1.000467221689713028e+03 1.052926151319041814e+01
1.780907188602349379e+03 1.000164938560267956e+03 1.052116552628845980e+01
1.780909928422206349e+03 9.998633189172766151e+02 1.051293909181412545e+01
1.780912668242063091e+03 9.995623677619735190e+02 1.050458282670131460e+01
1.780915408061919834e+03 9.992620900621524243e+02 1.049609735396742494e+01
1.780918147881776804e+03 9.989624907520490069e+02 1.048748330263565798e+01
1.780920887701633546e+03 9.986635747318553058e+02 1.047874130797104542e+01
1.780923627521490516e+03 9.983653468677611045e+02 1.046987201105967280e+01
1.780926367341347259e+03 9.980678119921961979e+02 1.046087605860821768e+01
1.780929107161204229e+03 9.977709749032491118e+02 1.045175410301050434e+01
1.780931846981060971e+03 9.974748403647060968e+02 1.044250680226952888e+01
1.780934586800917941e+03 9.971794131057019968e+02 1.043313481990705682e+01
1.780937326620774684e+03 9.968846978207677694e+02 1.042363882488508686e+01
1.780940066440631426e+03 9.965906991695146644e+02 1.041401949151538986e+01
1.780942806260488396e+03 9.962974217765685125e+02 1.040427749937644286e+01
1.780945546080345139e+03 9.960048702315075388e+02 1.039441353323023698e+01
1.780948285900202109e+03 9.957130490885607514e+02 1.038442828293062448e+01
1.780951025720058851e+03 9.954219628666775179e+02 1.037432244334363141e+01
1.780953765539915821e+03 9.951316160492110612e+02 1.036409671425431789e+01
1.780956505359772564e+03 9.948420130839957665e+02 1.035375180028674436e+01
1.780959245179629534e+03 9.945531583828699240e+02 1.034328841111209663e+01
1.780961984999486276e+03 9.942650563203421825e+02 1.033270726009465079e+01
1.780964724819343019e+03 9.939777112363892684e+02 1.032200906631322113e+01
1.780967464639199989e+03 9.936911274346025493e+02 1.031119455286139797e+01
1.780970204459056731e+03 9.934053091824209787e+02 1.030026444724109247e+01
1.780972944278913701e+03 9.931202607108651819e+02 1.028921948126756547e+01
1.780975684098770444e+03 9.928359862146335217e+02 1.027806039098804902e+01
1.780978423918627414e+03 9.925524898518224290e+02 1.026678791658584622e+01
1.780981163738484156e+03 9.922697757440297437e+02 1.025540280229919787e+01
1.780983903558341126e+03 9.919878479760852770e+02 1.024390579632532194e+01
1.780986643378197869e+03 9.917067105961614288e+02 1.023229765073952713e+01
1.780989383198054838e+03 9.914263676155138683e+02 1.022057912139919189e+01
1.780992123017911581e+03 9.911468230085998812e+02 1.020875096786311964e+01
1.780994862837768324e+03 9.908680807128515653e+02 1.019681395329646811e+01
1.780997602657625293e+03 9.905901445621632320e+02 1.018476884437465024e+01
1.781000342477482036e+03 9.903130151861258810e+02 1.017261641067884703e+01
1.781003082297339006e+03 9.900365884499848335e+02 1.016035740404023358e+01
1.781005822117195748e+03 9.897606827325662380e+02 1.014799251913735212e+01
1.781008561937052718e+03 9.894853657940535641e+02 1.013552240380400526e+01
1.781011301756909461e+03 9.892106275230270285e+02 1.012294774598960956e+01
1.781014041576766431e+03 9.889364730164752473e+02 1.011026922387630478e+01
1.781016781396623173e+03 9.886629061659914441e+02 1.009748752189671528e+01
1.781019521216479916e+03 9.883899308305153681e+02 1.008460332766813394e+01
1.781022261036336886e+03 9.881175508350829659e+02 1.007161733231939671e+01
1.781025000856193628e+03 9.878457699703449180e+02 1.005853023027195547e+01
1.781027740676050598e+03 9.875745919926400802e+02 1.004534271927474975e+01
1.781030480495907341e+03 9.873040206241106489e+02 1.003205550022333092e+01
1.781033220315764311e+03 9.870340595525458411e+02 1.001866927720758582e+01
1.781035960135621053e+03 9.867647124313235736e+02 1.000518475729815648e+01
1.781038699955478023e+03 9.864959828793550969e+02 9.991602650617018355e+00
1.781041439775334766e+03 9.862278744810313356e+02 9.977923670108582499e+00
1.781044179595191508e+03 9.859603907860140453e+02 9.964148530416697014e+00
1.781046919415048478e+03 9.856935353091896559e+02 9.950277947801982492e+00
1.781049659234905221e+03 9.854273115313457083e+02 9.936312643223086383e+00
1.781052399054762191e+03 9.851617228985762722e+02 9.922253340410232880e+00
1.781055138874618933e+03 9.848967728224052962e+02 9.908100765763188988e+00
1.781057878694475903e+03 9.846324646795524131e+02 9.893855648263762959e+00
1.781060618514332646e+03 9.843688018120519700e+02 9.879518719407034411e+00
1.781063358334189616e+03 9.841057875270203112e+02 9.865090713113717769e+00
1.781066098154046358e+03 9.838434250967732169e+02 9.850572365661520280e+00
1.781068837973903328e+03 9.835817177585947775e+02 9.835964415597388211e+00
1.781071577793760071e+03 9.833206687148539231e+02 9.821267603668978552e+00
1.781074317613616813e+03 9.830602811327951258e+02 9.806482672738022544e+00
1.781077057433473783e+03 9.828005581445469261e+02 9.791610367705761320e+00
1.781079797253330526e+03 9.825415028471284131e+02 9.776651435438505899e+00
1.781082537073187495e+03 9.822831183022420873e+02 9.761606624680815969e+00
1.781085276893044238e+03 9.820254075363882293e+02 9.746476685987261135e+00
1.781088016712901208e+03 9.817683735406361620e+02 9.731262371634263886e+00
1.781090756532757950e+03 9.815120192708372997e+02 9.715964435505876295e+00
1.781093496352614920e+03 9.812563476563069571e+02 9.700583629105404171e+00
1.781096236172471663e+03 9.810013615903401387e+02 9.685120705683834430e+00
1.781098975992328405e+03 9.807470639261578071e+02 9.669576421852541515e+00
1.781101715812185375e+03 9.804934574817734756e+02 9.653951535372794268e+00
1.781104455632042118e+03 9.802405450400174232e+02 9.638246805073732659e+00
1.781107195451899088e+03 9.799883293483495663e+02 9.622462990757314927e+00
1.781109935271755830e+03 9.797368131189880387e+02 9.606600853122804651e+00
1.781112675091612800e+03 9.794859990287021674e+02 9.590661153670337669e+00
1.781115414911469543e+03 9.792358897189400295e+02 9.574644654625497964e+00
1.781118154731326513e+03 9.789864877956224518e+02 9.558552118842792211e+00
1.781120894551183255e+03 9.787377958292698850e+02 9.542384309730330472e+00
1.781123634371039998e+03 9.784898163548174352e+02 9.526141991154540634e+00
1.781126374190896968e+03 9.782425518716378292e+02 9.509825927358201980e+00
1.781129114010753710e+03 9.779960048435635827e+02 9.493436882878580008e+00
1.781131853830610680e+03 9.777501777043877382e+02 9.476975624089508443e+00
1.781134593650467423e+03 9.775050728747544326e+02 9.460442923968367168e+00
1.781137333470324393e+03 9.772606927247394424e+02 9.443839551256003162e+00
1.781140073290181135e+03 9.770170395877928513e+02 9.427166274373927735e+00
1.781142813110038105e+03 9.767741157630044881e+02 9.410423862037214704e+00
1.781145552929894848e+03 9.765319235153018553e+02 9.393613083201378444e+00
1.781148292749751818e+03 9.762904650753249598e+02 9.376734706987072343e+00
1.781151032569608560e+03 9.760497426396225364e+02 9.359789502627050339e+00
1.781153772389465303e+03 9.758097583705482521e+02 9.342778239392197648e+00
1.781156512209322273e+03 9.755705143963567707e+02 9.325701686531504109e+00
1.781159252029179015e+03 9.753320128112990233e+02 9.308560613212161883e+00
1.781161991849035985e+03 9.750942556755193209e+02 9.291355788445432751e+00
1.781164731668892728e+03 9.748572450160754670e+02 9.274087979915728752e+00
1.781167471488749698e+03 9.746209828267644752e+02 9.256757953934132033e+00
1.781170211308606440e+03 9.743854710666698793e+02 9.239366477699569202e+00
1.781172951128463410e+03 9.741507116609863033e+02 9.221914317887950574e+00
1.781175690948320153e+03 9.739167065012351259e+02 9.204402240578776428e+00
1.781178430768176895e+03 9.736834574451681874e+02 9.186831011174415806e+00
1.781181170588033865e+03 9.734509663168674933e+02 9.169201394333827082e+00
1.781183910407890608e+03 9.732192349068432122e+02 9.151514153906379789e+00
1.781186650227747577e+03 9.729882649719396568e+02 9.133770052850993082e+00
1.781189390047604320e+03 9.727580582355299157e+02 9.115969853177292137e+00
1.781192129867461290e+03 9.725286163874027352e+02 9.098114315863220725e+00
1.781194869687318032e+03 9.722999410842558063e+02 9.080204200863347452e+00
1.781197609507175002e+03 9.720720339608866425e+02 9.062240269602545695e+00
1.781200349327031745e+03 9.718448966172384189e+02 9.044223281919409274e+00
1.781203089146888487e+03 9.716185306157623245e+02 9.026153995410250985e+00
1.781205828966745457e+03 9.713929374863952262e+02 9.008033166472221964e+00
1.781208568786602200e+03 9.711681187266956385e+02 8.989861550246335042e+00
1.781211308606459170e+03 9.709440758017941562e+02 8.971639900545435253e+00
1.781214048426315912e+03 9.707208101446225328e+02 8.953368969804760269e+00
1.781216788246172882e+03 9.704983231558463785e+02 8.935049509008342383e+00
1.781219528066029625e+03 9.702766162040933295e+02 8.916682267639647108e+00
1.781222267885886595e+03 9.700556906258867684e+02 8.898267993607896997e+00
1.781225007705743337e+03 9.698355477258727433e+02 8.879807433198781297e+00
1.781227747525600080e+03 9.696161887778807795e+02 8.861301331266565384e+00
1.781230487345457050e+03 9.693976150308952811e+02 8.842750432579176589e+00
1.781233227165313792e+03 9.691798276984719678e+02 8.824155479187744788e+00
1.781235966985170762e+03 9.689628279617759290e+02 8.805517211097267705e+00
1.781238706805027505e+03 9.687466169709396127e+02 8.786836366487710492e+00
1.781241446624884475e+03 9.685311958450215570e+02 8.768113681645427704e+00
1.781244186444741217e+03 9.683165656722526364e+02 8.749349890919345896e+00
1.781246926264598187e+03 9.681027275099955887e+02 8.730545726652316318e+00
1.781249666084454930e+03 9.678896823849902376e+02 8.711701919137370353e+00
1.781252405904311900e+03 9.676774312933146120e+02 8.692819196549004701e+00
1.781255145724168642e+03 9.674659752006286908e+02 8.673898284899497213e+00
1.781257885544025385e+03 9.672553150421537111e+02 8.654939907971714419e+00
1.781260625363882355e+03 9.670454517256306417e+02 8.635944788154107599e+00
1.781263365183739097e+03 9.668363861334676130e+02 8.616913647026443357e+00
1.781266105003596067e+03 9.666281191136458801e+02 8.597847202408548384e+00
1.781268844823452810e+03 9.664206514844488538e+02 8.578746169744151828e+00
1.781271584643309779e+03 9.662139840346441133e+02 8.559611262099812379e+00
1.781274324463166522e+03 9.660081175237456819e+02 8.540443190128025108e+00
1.781277064283023492e+03 9.658030526819999295e+02 8.521242662004940627e+00
1.781279804102880234e+03 9.655987902106462570e+02 8.502010383393503901e+00
1.781282543922736977e+03 9.653953307819209613e+02 8.482747057382736600e+00
1.781285283742593947e+03 9.651926750392328813e+02 8.463453384442923166e+00
1.781288023562450689e+03 9.649908235973367709e+02 8.444130062380846624e+00
1.781290763382307659e+03 9.647897770473121000e+02 8.424777788297729941e+00
1.781293503202164402e+03 9.645895359392732189e+02 8.405397251429528538e+00
1.781296243022021372e+03 9.643901008152150780e+02 8.385989146424391194e+00
1.781298982841878114e+03 9.641914721786753262e+02 8.366554160880882662e+00
1.781301722661735084e+03 9.639936505054387226e+02 8.347092979637135812e+00
1.781304462481591827e+03 9.637966362437958878e+02 8.327606284735702857e+00
1.781307202301448569e+03 9.636004298145579696e+02 8.308094755364772155e+00
1.781309942121305539e+03 9.634050316112355858e+02 8.288559067816112957e+00
1.781312681941162282e+03 9.632104420002195866e+02 8.268999895443657877e+00
1.781315421761019252e+03 9.630166613208003810e+02 8.249417908606426764e+00
1.781318161580875994e+03 9.628236898854320316e+02 8.229813774636388857e+00
1.781320901400732964e+03 9.626315279797395306e+02 8.210188157780921259e+00
1.781323641220589707e+03 9.624401758633017607e+02 8.190541719461526426e+00
1.781326381040446677e+03 9.622496337745355959e+02 8.170875120922389101e+00
1.781329120860303419e+03 9.620599019228261568e+02 8.151189018682476473e+00
1.781331860680160389e+03 9.618709804902242695e+02 8.131484065409207318e+00
1.781334600500017132e+03 9.616828696330173898e+02 8.111760910616254705e+00
1.781337340319873874e+03 9.614955694817786025e+02 8.092020200619151282e+00
1.781340080139730844e+03 9.613090801415754640e+02 8.072262578508043518e+00
1.781342819959587587e+03 9.611234016921787315e+02 8.052488684121252405e+00
1.781345559779444557e+03 9.609385341881190925e+02 8.032699154003257291e+00
1.781348299599301299e+03 9.607544776589766116e+02 8.012894621388070959e+00
1.781351039419158269e+03 9.605712321094270010e+02 7.993075716157155064e+00
1.781353779239015012e+03 9.603887975195332274e+02 7.973243064824425019e+00
1.781356519058871982e+03 9.602071738447963298e+02 7.953397290495746397e+00
1.781359258878728724e+03 9.600263610164506645e+02 7.933539012855562511e+00
1.781361998698585467e+03 9.598463589415331398e+02 7.913668848129623790e+00
1.781364738518442437e+03 9.596671675031069526e+02 7.893787409064987770e+00
1.781367478338299179e+03 9.594887865604849821e+02 7.873895304910834447e+00
1.781370218158156149e+03 9.593112159493068702e+02 7.853993141383575960e+00
1.781372957978012892e+03 9.591344554836554153e+02 7.834081522983606050e+00
1.781375697797869861e+03 9.589585049550246367e+02 7.814161051538592417e+00
1.781378437617726604e+03 9.587833641303614058e+02 7.794232323324557399e+00
1.781381177437583574e+03 9.586090327538006477e+02 7.774295931144823868e+00
1.781383917257440316e+03 9.584355105469752516e+02 7.754352464333042150e+00
1.781386657077297059e+03 9.582627972091146376e+02 7.734402508732356907e+00
1.781389396897154029e+03 9.580908924172895240e+02 7.714446646692150189e+00
1.781392136717010771e+03 9.579197958266582873e+02 7.694485457065843192e+00
1.781394876536867741e+03 9.577495070705721218e+02 7.674519515193177099e+00
1.781397616356724484e+03 9.575800257608964330e+02 7.654549392908382544e+00
1.781400356176581454e+03 9.574113514881073570e+02 7.634575658522884112e+00
1.781403095996438196e+03 9.572434838216157686e+02 7.614598876835561470e+00
1.781405835816295166e+03 9.570764223098685761e+02 7.594619609117540193e+00
1.781408575636151909e+03 9.569101664806760255e+02 7.574638413124541891e+00
1.781411315456008879e+03 9.567447158413178840e+02 7.554655843083757816e+00
1.781414055275865621e+03 9.565800698788742693e+02 7.534672449708290642e+00
1.781416795095722364e+03 9.564162280603501358e+02 7.514688780187771755e+00
1.781419534915579334e+03 9.562531898296545023e+02 7.494705377289610837e+00
1.781422274735436076e+03 9.560909545981220390e+02 7.474722776674267877e+00
1.781425014555293046e+03 9.559295217664154052e+02 7.454741512905525447e+00
1.781427754375149789e+03 9.557688907166598256e+02 7.434762117202007303e+00
1.781430494195006759e+03 9.556090608110740732e+02 7.414785117019497385e+00
1.781433234014863501e+03 9.554500313922404757e+02 7.394811036053138942e+00
1.781435973834720471e+03 9.552918017831610769e+02 7.374840394213530104e+00
1.781438713654577214e+03 9.551343712875257097e+02 7.354873707629752566e+00
1.781441453474433956e+03 9.549777391897824828e+02 7.334911488627956722e+00
1.781444193294290926e+03 9.548219047553390055e+02 7.314954245726944748e+00
1.781446933114147669e+03 9.546668672307630459e+02 7.295002483634156931e+00
1.781449672934004639e+03 9.545126258438529021e+02 7.275056703225518895e+00
1.781452412753861381e+03 9.543591798039024070e+02 7.255117401550545964e+00
1.781455152573718351e+03 9.542065283017586808e+02 7.235185071811375934e+00
1.781457892393575094e+03 9.540546705111040637e+02 7.215260203627137159e+00
1.781460632213432064e+03 9.539036055927311963e+02 7.195343284079861235e+00
1.781463372033288806e+03 9.537533326863756429e+02 7.175434795589366033e+00
1.781466111853145549e+03 9.536038509136157018e+02 7.155535216609930416e+00
1.781468851673002519e+03 9.534551593788035007e+02 7.135645021815810729e+00
1.781471591492859261e+03 9.533072571692880501e+02 7.115764682107871941e+00
1.781474331312716231e+03 9.531601433555167660e+02 7.095894664604342594e+00
1.781477071132572974e+03 9.530138169913215052e+02 7.076035432656969881e+00
1.781479810952429943e+03 9.528682771140092882e+02 7.056187445841417549e+00
1.781482550772286686e+03 9.527235227446487897e+02 7.036351159974682190e+00
1.781485290592143656e+03 9.525795528881635619e+02 7.016527027106782555e+00
1.781488030412000398e+03 9.524363665336186386e+02 6.996715495539439722e+00
1.781490770231857368e+03 9.522939626543158056e+02 6.976917009819056936e+00
1.781493510051714111e+03 9.521523402080808864e+02 6.957132010756662766e+00
1.781496249871570853e+03 9.520114981364152982e+02 6.937360935203750856e+00
1.781498989691427823e+03 9.518714353593767328e+02 6.917604214832135945e+00
1.781501729511284566e+03 9.517321507855566551e+02 6.897862278394862656e+00
1.781504469331141536e+03 9.515936433094082076e+02 6.878135551081402177e+00
1.781507209150998278e+03 9.514559118104424442e+02 6.858424454289689720e+00
1.781509948970855248e+03 9.513189551532992709e+02 6.838729405616248869e+00
1.781512688790711991e+03 9.511827721880021045e+02 6.819050818872889330e+00
1.781515428610568961e+03 9.510473617500292676e+02 6.799389104077658175e+00
1.781518168430425703e+03 9.509127226605668284e+02 6.779744667472317410e+00
1.781520908250282446e+03 9.507788537265909099e+02 6.760117911515741262e+00
1.781523648070139416e+03 9.506457537410636860e+02 6.740509234894038748e+00
1.781526387889996158e+03 9.505134214831265353e+02 6.720919032531050163e+00
1.781529127709853128e+03 9.503818557181836013e+02 6.701347695582983377e+00
1.781531867529709871e+03 9.502510551981499702e+02 6.681795611457839179e+00
1.781534607349566841e+03 9.501210186615821840e+02 6.662263163812967903e+00
1.781537347169423583e+03 9.499917448344212971e+02 6.642750732610101849e+00
1.781540086989280553e+03 9.498632324292367457e+02 6.623258694052086781e+00
1.781542826809137296e+03 9.497354801456712039e+02 6.603787420618538739e+00
1.781545566628994038e+03 9.496084866706326011e+02 6.584337281070142822e+00
1.781548306448851008e+03 9.494822506784879579e+02 6.564908640462525646e+00
1.781551046268707751e+03 9.493567708312538116e+02 6.545501860160500840e+00
1.781553786088564721e+03 9.492320457786827319e+02 6.526117297836618647e+00
1.781556525908421463e+03 9.491080741585068381e+02 6.506755307494279883e+00
1.781559265728278433e+03 9.489848545965128324e+02 6.487416239465506607e+00
1.781562005548135176e+03 9.488623857067843801e+02 6.468100440434844778e+00
1.781564745367992145e+03 9.487406660917778254e+02 6.448808253437975146e+00
1.781567485187848888e+03 9.486196943425619565e+02 6.429540017886401948e+00
1.781570225007705631e+03 9.484994690389049765e+02 6.410296069568500954e+00
1.781572964827562600e+03 9.483799887493478309e+02 6.391076740625948993e+00
1.781575704647419343e+03 9.482612520301951236e+02 6.371882359134289686e+00
1.781578444467276313e+03 9.481432574274473382e+02 6.352713249779640137e+00
1.781581184287133055e+03 9.480260034767460411e+02 6.333569733777544286e+00
1.781583924106990025e+03 9.479094887031188819e+02 6.314452128753886839e+00
1.781586663926846768e+03 9.477937116212060573e+02 6.295360748769890158e+00
1.781589403746703738e+03 9.476786707353323891e+02 6.276295904322038766e+00
1.781592143566560480e+03 9.475643645397314003e+02 6.257257902367699742e+00
1.781594883386417450e+03 9.474507915186177343e+02 6.238247046325739120e+00
1.781597623206274193e+03 9.473379501464088435e+02 6.219263636102763115e+00
1.781600363026130935e+03 9.472258388878068445e+02 6.200307968096000266e+00
1.781603102845987905e+03 9.471144561979717764e+02 6.181380335212304900e+00
1.781605842665844648e+03 9.470038005226954283e+02 6.162481026887446589e+00
1.781608582485701618e+03 9.468938702984814881e+02 6.143610329090039457e+00
1.781611322305558360e+03 9.467846639527170964e+02 6.124768524327285135e+00
1.781614062125415330e+03 9.466761799030717839e+02 6.105955891311962702e+00
1.781616801945272073e+03 9.465684165586657173e+02 6.087172705467388312e+00
1.781619541765129043e+03 9.464613723200776576e+02 6.068419238896598955e+00
1.781622281584985785e+03 9.463550455793379115e+02 6.049695760302899572e+00
1.781625021404842528e+03 9.462494347200040465e+02 6.031002534994011732e+00
1.781627761224699498e+03 9.461445381173251690e+02 6.012339824902070085e+00
1.781630501044556240e+03 9.460403541384044956e+02 5.993707888603843514e+00
1.781633240864413210e+03 9.459368811422746148e+02 5.975106981325758682e+00
1.781635980684269953e+03 9.458341174801021225e+02 5.956537354972392784e+00
1.781638720504126923e+03 9.457320614952539017e+02 5.937999258130518321e+00
1.781641460323983665e+03 9.456307115234990306e+02 5.919492936098095015e+00
1.781644200143840635e+03 9.455300658930748341e+02 5.901018630888897221e+00
1.781646939963697378e+03 9.454301229248867457e+02 5.882576581261997006e+00
1.781649679783554120e+03 9.453308809326747451e+02 5.864167022796935136e+00
1.781652419603411090e+03 9.452323382221965176e+02 5.845790187205346378e+00
1.781655159423267833e+03 9.451344930928333952e+02 5.827446303412826545e+00
1.781657899243124803e+03 9.450373438370546637e+02 5.809135597120127059e+00
1.781660639062981545e+03 9.449408887406178792e+02 5.790858290839228317e+00
1.781663378882838515e+03 9.448451260826298039e+02 5.772614603897827656e+00
1.781666118702695258e+03 9.447500541357363772e+02 5.754404752468367690e+00
1.781668858522552227e+03 9.446556711661827421e+02 5.736228949573071390e+00
1.781671598342408970e+03 9.445619754340009422e+02 5.718087405113425170e+00
1.781674338162265940e+03 9.444689651930700620e+02 5.699980325875744214e+00
1.781677077982122682e+03 9.443766386913010820e+02 5.681907915561090761e+00
1.781679817801979425e+03 9.442849941707041808e+02 5.663870374792849383e+00
1.781682557621836395e+03 9.441940298675333452e+02 5.645867901139588696e+00
1.781685297441693137e+03 9.441037440124291606e+02 5.627900689138081169e+00
1.781688037261550107e+03 9.440141348304753137e+02 5.609968930289420896e+00
1.781690777081406850e+03 9.439252005408682180e+02 5.592072812585665353e+00
1.781693516901263820e+03 9.438369393576278981e+02 5.574212521161353351e+00
1.781696256721120562e+03 9.437493494898538984e+02 5.556388238412359293e+00
1.781698996540977532e+03 9.436624291415513426e+02 5.538600143768319661e+00
1.781701736360834275e+03 9.435761765118032827e+02 5.520848413722960757e+00
1.781704476180691017e+03 9.434905897948341362e+02 5.503133221842388068e+00
1.781707216000547987e+03 9.434056671801445191e+02 5.485454738788301476e+00
1.781709955820404730e+03 9.433214068526442588e+02 5.467813132341292182e+00
1.781712695640261700e+03 9.432378069927142406e+02 5.450208567409607241e+00
1.781715435460118442e+03 9.431548657763731853e+02 5.432641206060021766e+00
1.781718175279975412e+03 9.430725813753316515e+02 5.415111207525422188e+00
1.781720915099832155e+03 9.429909519571556302e+02 5.397618728235853425e+00
1.781723654919689125e+03 9.429099756853204326e+02 5.380163921826368600e+00
1.781726394739545867e+03 9.428296507193711022e+02 5.362746939168240523e+00
1.781729134559402610e+03 9.427499752149824417e+02 5.345367928378495392e+00
1.781731874379259580e+03 9.426709473240836132e+02 5.328027034844058818e+00
1.781734614199116322e+03 9.425925651949828534e+02 5.310724401245918713e+00
1.781737354018973292e+03 9.425148269724248848e+02 5.293460167569007169e+00
1.781740093838830035e+03 9.424377307977456439e+02 5.276234471133707693e+00
1.781742833658687005e+03 9.423612748089224169e+02 5.259047446604486531e+00
1.781745573478543747e+03 9.422854571407256117e+02 5.241899226021478952e+00
1.781748313298400717e+03 9.422102759247505901e+02 5.224789938778735099e+00
1.781751053118257460e+03 9.421357292888127404e+02 5.207719710495245735e+00
1.781753792938114429e+03 9.420618153579698628e+02 5.190688664521108109e+00
1.781756532757971172e+03 9.419885322547784199e+02 5.173696922151708399e+00
1.781759272577827915e+03 9.419158780990048854e+02 5.156744602103610298e+00
1.781762012397684884e+03 9.418438510077373849e+02 5.139831820536210572e+00
1.781764752217541627e+03 9.417724490954958583e+02 5.122958691073232984e+00
1.781767492037398597e+03 9.417016704742815136e+02 5.106125324810130373e+00
1.781770231857255339e+03 9.416315132537141608e+02 5.089331830342390894e+00
1.781772971677112309e+03 9.415619755410743892e+02 5.072578313771365366e+00
1.781775711496969052e+03 9.414930554414381731e+02 5.055864878732297285e+00
1.781778451316826022e+03 9.414247510577174580e+02 5.039191626399955659e+00
1.781781191136682764e+03 9.413570604907921506e+02 5.022558655516361270e+00
1.781783930956539507e+03 9.412899818395544571e+02 5.005966062397581240e+00
1.781786670776396477e+03 9.412235132010100642e+02 4.989413940954233517e+00
1.781789410596253219e+03 9.411576526703773879e+02 4.972902382711783531e+00
1.781792150416110189e+03 9.410923983411297513e+02 4.956431476816967496e+00
1.781794890235966932e+03 9.410277483051196441e+02 4.940001310064613627e+00
1.781797630055823902e+03 9.409637006526151026e+02 4.923611966902393000e+00
1.781800369875680644e+03 9.409002534724198767e+02 4.907263529457234874e+00
1.781803109695537614e+03 9.408374048519081043e+02 4.890956077539756919e+00
1.781805849515394357e+03 9.407751528771423182e+02 4.874689688670239995e+00
1.781808589335251099e+03 9.407134956329942952e+02 4.858464438117324313e+00
1.781811329155108069e+03 9.406524312061070532e+02 4.842280400073947000e+00
1.781814068974964812e+03 9.405919576812415244e+02 4.826137646168898954e+00
1.781816808794821782e+03 9.405320731409012751e+02 4.810036245307305336e+00
1.781819548614678524e+03 9.404727756667526819e+02 4.793976264222269634e+00
1.781822288434535494e+03 9.404140633396602880e+02 4.777957767480997653e+00
1.781825028254392237e+03 9.403559342398024228e+02 4.761980817512149855e+00
1.781827768074249207e+03 9.402983864467057629e+02 4.746045474611760184e+00
1.781830507894105949e+03 9.402414180393576544e+02 4.730151796970244682e+00
1.781833247713962919e+03 9.401850270962401055e+02 4.714299840678092934e+00
1.781835987533819662e+03 9.401292116954390394e+02 4.698489659752524972e+00
1.781838727353676404e+03 9.400739699146821522e+02 4.682721306144225437e+00
1.781841467173533374e+03 9.400192998314224724e+02 4.666994829757097563e+00
1.781844206993390117e+03 9.399651995229206705e+02 4.651310278467787107e+00
1.781846946813247087e+03 9.399116670662805291e+02 4.635667698131995529e+00
1.781849686633103829e+03 9.398587005385523980e+02 4.620067132610172322e+00
1.781852426452960799e+03 9.398062980167626392e+02 4.604508623772209042e+00
1.781855166272817542e+03 9.397544575780140121e+02 4.588992211522697318e+00
1.781857906092674511e+03 9.397031772995144365e+02 4.573517933805302249e+00
1.781860645912531254e+03 9.396524552586746495e+02 4.558085826627565673e+00
1.781863385732387997e+03 9.396022895331398104e+02 4.542695924066209479e+00
1.781866125552244966e+03 9.395526782008632836e+02 4.527348258285090132e+00
1.781868865372101709e+03 9.395036193402316940e+02 4.512042859585648991e+00
1.781871605191958679e+03 9.394551110319288227e+02 4.496779757542416434e+00
1.781874345011815421e+03 9.394071513567128022e+02 4.481558979600791304e+00
1.781877084831672391e+03 9.393597383951791926e+02 4.466380550916867698e+00
1.781879824651529134e+03 9.393128702286441012e+02 4.451244494871668955e+00
1.781882564471386104e+03 9.392665449391752190e+02 4.436150833078961853e+00
1.781885304291242846e+03 9.392207606096865220e+02 4.421099585413189814e+00
1.781888044111099589e+03 9.391755153239727179e+02 4.406090770018562530e+00
1.781890783930956559e+03 9.391308071667831427e+02 4.391124403330694648e+00
1.781893523750813301e+03 9.390866342238930429e+02 4.376200500098158308e+00
1.781896263570670271e+03 9.390429945821384763e+02 4.361319073391639378e+00
1.781899003390527014e+03 9.389998863295048750e+02 4.346480134631661940e+00
1.781901743210383984e+03 9.389573075551579677e+02 4.331683693596521501e+00
1.781904483030240726e+03 9.389152563495302957e+02 4.316929758449935761e+00
1.781907222850097696e+03 9.388737308043511121e+02 4.302218335748998257e+00
1.781909962669954439e+03 9.388327290127319884e+02 4.287549430471743861e+00
1.781912702489811181e+03 9.387922490691989879e+02 4.272923046026351201e+00
1.781915442309668151e+03 9.387522890697599678e+02 4.258339184272553091e+00
1.781918182129524894e+03 9.387128471119694950e+02 4.243797845542982117e+00
1.781920921949381864e+03 9.386739212941437245e+02 4.229299028194516197e+00
1.781923661769238606e+03 9.386355097158296985e+02 4.214842728852800313e+00
1.781926401589095576e+03 9.385976104790091767e+02 4.200428943079712596e+00
1.781929141408952319e+03 9.385602216873683119e+02 4.186057664946730483e+00
1.781931881228809289e+03 9.385233414463183408e+02 4.171728887038904432e+00
1.781934621048666031e+03 9.384869678630669796e+02 4.157442600478995054e+00
1.781937360868523001e+03 9.384510990466403655e+02 4.143198794932406948e+00
1.781940100688379744e+03 9.384157331079528603e+02 4.128997458630959905e+00
1.781942840508236486e+03 9.383808681598308112e+02 4.114838578378734901e+00
1.781945580328093456e+03 9.383465023170654149e+02 4.100722139569601410e+00
1.781948320147950199e+03 9.383126336964646725e+02 4.086648126204512899e+00
1.781951059967807169e+03 9.382792604168756725e+02 4.072616520896948700e+00
1.781953799787663911e+03 9.382463805992485959e+02 4.058627304895709997e+00
1.781956539607520881e+03 9.382139923666559298e+02 4.044680458088889097e+00
1.781959279427377624e+03 9.381820938443541991e+02 4.030775959026257738e+00
1.781962019247234593e+03 9.381506831598015879e+02 4.016913784922929054e+00
1.781964759067091336e+03 9.381197584427177389e+02 4.003093911681324890e+00
1.781967498886948079e+03 9.380893178251037625e+02 3.989316313895658439e+00
1.781970238706805048e+03 9.380593594415990992e+02 3.975580964999382516e+00
1.781972978526661791e+03 9.380298814301476114e+02 3.961887837542052537e+00
1.781975718346518761e+03 9.380008819308262673e+02 3.948236902693523565e+00
1.781978458166375503e+03 9.379723590863931122e+02 3.934628130472160645e+00
1.781981197986232473e+03 9.379443110423848111e+02 3.921061489782148524e+00
1.781983937806089216e+03 9.379167359472133967e+02 3.907536948453079528e+00
1.781986677625946186e+03 9.378896319522149270e+02 3.894054473256388871e+00
1.781989417445802928e+03 9.378629972097620566e+02 3.880614029137869458e+00
1.781992157265659671e+03 9.378368298729463959e+02 3.867215579086098032e+00
1.781994897085516641e+03 9.378111281006110858e+02 3.853859086183148985e+00
1.781997636905373383e+03 9.377858898692591083e+02 3.840544512139115074e+00
1.782000376725230353e+03 9.377610987403261333e+02 3.827271816323914333e+00
1.782003116545087096e+03 9.377367034366226335e+02 3.814040952523813477e+00
1.782005856364944066e+03 9.377126066926217618e+02 3.800851861963645550e+00
1.782008596184800808e+03 9.376888083105801570e+02 3.787704474789995057e+00
1.782011336004657778e+03 9.376653219911739825e+02 3.774598721655307632e+00
1.782014075824514521e+03 9.376421400800338688e+02 3.761534536979033394e+00
1.782016815644371491e+03 9.376192609110171361e+02 3.748511851590812682e+00
1.782019555464228233e+03 9.375966827102496381e+02 3.735530596156384053e+00
1.782022295284084976e+03 9.375744037075909318e+02 3.722590700665183494e+00
1.782025035103941946e+03 9.375524221368907547e+02 3.709692094448382438e+00
1.782027774923798688e+03 9.375307362358165619e+02 3.696834706180012198e+00
1.782030514743655658e+03 9.375093442459370863e+02 3.684018463877384519e+00
1.782033254563512401e+03 9.374882444126840255e+02 3.671243294960222059e+00
1.782035994383369371e+03 9.374674349853605690e+02 3.658509126195903960e+00
1.782038734203226113e+03 9.374469142172210923e+02 3.645815883750853192e+00
1.782041474023083083e+03 9.374266803654978730e+02 3.633163493210135986e+00
1.782044213842939826e+03 9.374067316913228751e+02 3.620551879534299022e+00
1.782046953662796568e+03 9.373870664598612166e+02 3.607980967136639183e+00
1.782049693482653538e+03 9.373676829402378416e+02 3.595450679839852892e+00
1.782052433302510281e+03 9.373485794055710585e+02 3.582960940897449653e+00
1.782055173122367250e+03 9.373297541330581453e+02 3.570511673044721501e+00
1.782057912942223993e+03 9.373112054038770111e+02 3.558102798440966552e+00
1.782060652762080963e+03 9.372929315035804620e+02 3.545734238939416638e+00
1.782063392581937705e+03 9.372749307216366788e+02 3.533405915767518835e+00
1.782066132401794675e+03 9.372572013514205764e+02 3.521117749519819373e+00
1.782068872221651418e+03 9.372397416903728526e+02 3.508869660267422752e+00
1.782071612041508160e+03 9.372225500400070359e+02 3.496661567561111017e+00
1.782074351861365130e+03 9.372056247059305178e+02 3.484493390444681538e+00
1.782077091681221873e+03 9.371889639978650166e+02 3.472365047468224830e+00
1.782079831501078843e+03 9.371725662296540804e+02 3.460276456691326441e+00
1.782082571320935585e+03 9.371564297192903723e+02 3.448227535701384294e+00
1.782085311140792555e+03 9.371405527889220366e+02 3.436218201615846457e+00
1.782088050960649298e+03 9.371249337648796427e+02 3.424248371100472976e+00
1.782090790780506268e+03 9.371095709776826652e+02 3.412317960371627379e+00
1.782093530600363010e+03 9.370944627620710889e+02 3.400426885228958973e+00
1.782096270420219980e+03 9.370796074571051122e+02 3.388575061360538765e+00
1.782099010240076723e+03 9.370650034060665803e+02 3.376762403952318969e+00
1.782101750059933465e+03 9.370506489564653521e+02 3.364988827689747719e+00
1.782104489879790435e+03 9.370365424600940969e+02 3.353254246880970069e+00
1.782107229699647178e+03 9.370226822730492131e+02 3.341558575470771952e+00
1.782109969519504148e+03 9.370090667557387860e+02 3.329901727044806137e+00
1.782112709339360890e+03 9.369956942729095317e+02 3.318283614848392737e+00
1.782115449159217860e+03 9.369825631936544141e+02 3.306704151789816137e+00
1.782118188979074603e+03 9.369696718914384519e+02 3.295163250459072213e+00
1.782120928798931573e+03 9.369570187441070175e+02 3.283660823131219431e+00
1.782123668618788315e+03 9.369446021339114168e+02 3.272196781785072339e+00
1.782126408438645058e+03 9.369324204475180977e+02 3.260771038107551423e+00
1.782129148258502028e+03 9.369204720759016709e+02 3.249383503458600497e+00
1.782131888078358770e+03 9.369087554118260641e+02 3.238034087910787839e+00
1.782134627898215740e+03 9.368972688533359587e+02 3.226722701590058140e+00
1.782137367718072483e+03 9.368860108037174541e+02 3.215449254669326962e+00
1.782140107537929453e+03 9.368749796706160851e+02 3.204213657030201556e+00
1.782142847357786195e+03 9.368641738660554665e+02 3.193015818279030249e+00
1.782145587177643165e+03 9.368535918064399084e+02 3.181855647748009996e+00
1.782148326997499908e+03 9.368432319125722643e+02 3.170733054511187365e+00
1.782151066817356650e+03 9.368330926096582516e+02 3.159647947386533762e+00
1.782153806637213620e+03 9.368231723273202078e+02 3.148600234947304788e+00
1.782156546457070363e+03 9.368134694996089138e+02 3.137589825533341870e+00
1.782159286276927332e+03 9.368039825650097328e+02 3.126616627253229641e+00
1.782162026096784075e+03 9.367947099664584130e+02 3.115680548000171690e+00
1.782164765916641045e+03 9.367856501512626437e+02 3.104781495426844895e+00
1.782167505736497787e+03 9.367768015695839949e+02 3.093919376470630755e+00
1.782170245556354757e+03 9.367681626765795500e+02 3.083094098038298370e+00
1.782172985376211500e+03 9.367597319323390366e+02 3.072305566995632287e+00
1.782175725196068470e+03 9.367515078013649372e+02 3.061553690001635353e+00
1.782178465015925212e+03 9.367434887525849945e+02 3.050838373523017122e+00
1.782181204835781955e+03 9.367356732593541437e+02 3.040159523835267219e+00
1.782183944655638925e+03 9.367280597994626987e+02 3.029517047032669996e+00
1.782186684475495667e+03 9.367206468551454464e+02 3.018910849038267230e+00
1.782189424295352637e+03 9.367134329130839205e+02 3.008340835605009644e+00
1.782192164115209380e+03 9.367064164644172024e+02 2.997806912330122753e+00
1.782194903935066350e+03 9.366995960047447625e+02 2.987308984655416388e+00
1.782197643754923092e+03 9.366929700341369198e+02 2.976846957881604361e+00
1.782200383574780062e+03 9.366865370570665164e+02 2.966420737148591780e+00
1.782203123394636805e+03 9.366802955811990614e+02 2.956030227101878349e+00
1.782205863214493547e+03 9.366742441191212265e+02 2.945675332385734535e+00
1.782208603034350517e+03 9.366683811882538748e+02 2.935355957625234158e+00
1.782211342854207260e+03 9.366627053104538163e+02 2.925072007320937750e+00
1.782214082674064230e+03 9.366572150120148308e+02 2.914823385849350412e+00
1.782216822493920972e+03 9.366519088236743755e+02 2.904609997476199634e+00
1.782219562313777942e+03 9.366467852806136989e+02 2.894431746356077362e+00
1.782222302133634685e+03 9.366418429224650026e+02 2.884288536545667192e+00
1.782225041953491655e+03 9.366370802933116693e+02 2.874180272003436620e+00
1.782227781773348397e+03 9.366324959416946285e+02 2.864106856602815832e+00
1.782230521593205140e+03 9.366280884206137216e+02 2.854068194132769243e+00
1.782233261413062110e+03 9.366238562875320213e+02 2.844064188306769214e+00
1.782236001232918852e+03 9.366197981031029940e+02 2.834094742387259558e+00
1.782238741052775822e+03 9.366159124354153391e+02 2.824159760463146096e+00
1.782241480872632565e+03 9.366121978526940666e+02 2.814259145264851103e+00
1.782244220692489534e+03 9.366086529298221421e+02 2.804392800126259910e+00
1.782246960512346277e+03 9.366052762460935810e+02 2.794560628319928242e+00
1.782249700332203247e+03 9.366020663852149255e+02 2.784762533056800216e+00
1.782252440152059989e+03 9.365990219353093380e+02 2.774998417498948822e+00
1.782255179971916732e+03 9.365961414889180787e+02 2.765268184760020009e+00
1.782257919791773702e+03 9.365934236430031206e+02 2.755571737913772079e+00
1.782260659611630444e+03 9.365908669989502187e+02 2.745908980002495170e+00
1.782263399431487414e+03 9.365884701625690241e+02 2.736279814037345659e+00
1.782266139251344157e+03 9.365862317440971765e+02 2.726684143010656314e+00
1.782268879071201127e+03 9.365841503581992811e+02 2.717121869895376740e+00
1.782271618891057869e+03 9.365822246238946036e+02 2.707592897631456275e+00
1.782274358710914839e+03 9.365804531634571504e+02 2.698097128756243190e+00
1.782277098530771582e+03 9.365788346040976649e+02 2.688634465980205057e+00
1.782279838350628552e+03 9.365773675777745666e+02 2.679204812123750390e+00
1.782282578170485294e+03 9.365760507208331092e+02 2.669808070006981282e+00
1.782285317990342037e+03 9.365748826740025379e+02 2.660444142448769256e+00
1.782288057810199007e+03 9.365738620823940437e+02 2.651112932273593348e+00
1.782290797630055749e+03 9.365729875954973522e+02 2.641814342318240527e+00
1.782293537449912719e+03 9.365722578671775409e+02 2.632548275430697693e+00
1.782296277269769462e+03 9.365716715556718555e+02 2.623314634480545582e+00
1.782299017089626432e+03 9.365712273235853900e+02 2.614113322356942604e+00
1.782301756909483174e+03 9.365709238378876762e+02 2.604944241978805142e+00
1.782304496729340144e+03 9.365707597699079088e+02 2.595807296292663491e+00
1.782307236549196887e+03 9.365707337953305114e+02 2.586702388282628995e+00
1.782309976369053629e+03 9.365708445941902482e+02 2.577629420968874818e+00
1.782312716188910599e+03 9.365710908508671082e+02 2.568588297413630706e+00
1.782315456008767342e+03 9.365714712540807341e+02 2.559578920727047624e+00
1.782318195828624312e+03 9.365719844968850794e+02 2.550601194065490240e+00
1.782320935648481054e+03 9.365726292766620418e+02 2.541655020640972484e+00
1.782323675468338024e+03 9.365734042947852913e+02 2.532740303582775354e+00
1.782326415288194767e+03 9.365743082564135875e+02 2.523856945865936119e+00
1.782329155108051737e+03 9.365753398715847879e+02 2.515004850758080668e+00
1.782331894927908479e+03 9.365764978546333168e+02 2.506183921593845287e+00
1.782334634747765222e+03 9.365777809241573095e+02 2.497394061761684991e+00
1.782337374567622192e+03 9.365791878030087219e+02 2.488635174708314857e+00
1.782340114387478934e+03 9.365807172182834393e+02 2.479907163942996817e+00
1.782342854207335904e+03 9.365823679013122955e+02 2.471209933034475004e+00
1.782345594027192647e+03 9.365841385876492495e+02 2.462543385618685132e+00
1.782348333847049616e+03 9.365860280170621763e+02 2.453907425394790121e+00
1.782351073666906359e+03 9.365880349335208166e+02 2.445301956132640786e+00
1.782353813486763329e+03 9.365901580851864310e+02 2.436726881668648925e+00
1.782356553306620071e+03 9.365923962243988399e+02 2.428182105913001099e+00
1.782359293126477041e+03 9.365947481076663053e+02 2.419667532845363844e+00
1.782362032946333784e+03 9.365972124956515472e+02 2.411183066521851881e+00
1.782364772766190526e+03 9.365997881531604889e+02 2.402728611071270226e+00
1.782367512586047496e+03 9.366024738491288417e+02 2.394304070698331621e+00
1.782370252405904239e+03 9.366052683566081214e+02 2.385909349686730963e+00
1.782372992225761209e+03 9.366081704528760383e+02 2.377544352427912511e+00
1.782375732045617951e+03 9.366111789220228729e+02 2.369208984136329299e+00
1.782378471865474921e+03 9.366142925512641568e+02 2.360903149843293747e+00
1.782381211685331664e+03 9.366175101309942193e+02 2.352626754423715827e+00
1.782383951505188634e+03 9.366208304557633255e+02 2.344379702859565651e+00
1.782386691325045376e+03 9.366242523242660809e+02 2.336161900247448298e+00
1.782389431144902119e+03 9.366277745393346095e+02 2.327973251795825149e+00
1.782392170964759089e+03 9.366313959079287770e+02 2.319813662829041334e+00
1.782394910784615831e+03 9.366351152411256180e+02 2.311683038791243483e+00
1.782397650604472801e+03 9.366389313541124011e+02 2.303581285243486487e+00
1.782400390424329544e+03 9.366428430661741231e+02 2.295508307870913534e+00
1.782403130244186514e+03 9.366468492006866882e+02 2.287464012479093700e+00
1.782405870064043256e+03 9.366509485851041745e+02 2.279448305001044339e+00
1.782408609883900226e+03 9.366551400509511041e+02 2.271461091493489182e+00
1.782411349703756969e+03 9.366594224338101640e+02 2.263502278143720403e+00
1.782414089523613711e+03 9.366637945733134529e+02 2.255571771266431380e+00
1.782416829343470681e+03 9.366682553131313398e+02 2.247669477307137509e+00
1.782419569163327424e+03 9.366728035009607538e+02 2.239795302845491776e+00
1.782422308983184394e+03 9.366774379885160897e+02 2.231949154591999385e+00
1.782425048803041136e+03 9.366821576319408678e+02 2.224130939517537264e+00
1.782427788622898106e+03 9.366869612922564556e+02 2.216340564983336314e+00
1.782430528442754849e+03 9.366918478336068574e+02 2.208577938240080751e+00
1.782433268262611818e+03 9.366968161240965856e+02 2.200842966670534029e+00
1.782436008082468561e+03 9.367018650358335208e+02 2.193135557812358805e+00
1.782438747902325531e+03 9.367069934449234552e+02 2.185455619354679691e+00
1.782441487722182274e+03 9.367122002314570182e+02 2.177803059144853393e+00
1.782444227542039016e+03 9.367174842795030827e+02 2.170177785185617214e+00
1.782446967361895986e+03 9.367228444770985334e+02 2.162579705638583150e+00
1.782449707181752729e+03 9.367282797162370116e+02 2.155008728827652043e+00
1.782452447001609698e+03 9.367337888928617531e+02 2.147464763236093255e+00
1.782455186821466441e+03 9.367393709068531962e+02 2.139947717513023040e+00
1.782457926641323411e+03 9.367450246620219332e+02 2.132457500469801204e+00
1.782460666461180153e+03 9.367507490660950680e+02 2.124994021086390461e+00
1.782463406281037123e+03 9.367565430307101906e+02 2.117557188507706023e+00
1.782466146100893866e+03 9.367624054714010526e+02 2.110146912049858603e+00
1.782468885920750608e+03 9.367683353075909736e+02 2.102763101197067996e+00
1.782471625740607578e+03 9.367743314625804487e+02 2.095405665604728185e+00
1.782474365560464321e+03 9.367803928635496504e+02 2.088074515105422968e+00
1.782477105380321291e+03 9.367865184420149944e+02 2.080769559818622660e+00
1.782479845200178033e+03 9.367927071332139803e+02 2.073490710010357674e+00
1.782482585020035003e+03 9.367989578760356153e+02 2.066237876075414981e+00
1.782485324839891746e+03 9.368052696132102710e+02 2.059010968592284829e+00
1.782488064659748716e+03 9.368116412913042268e+02 2.051809898319576053e+00
1.782490804479605458e+03 9.368180718607059134e+02 2.044634576202008169e+00
1.782493544299462201e+03 9.368245602756193193e+02 2.037484913367383577e+00
1.782496284119319171e+03 9.368311054940521672e+02 2.030360821129515436e+00
1.782499023939175913e+03 9.368377064778049998e+02 2.023262210991085830e+00
1.782501763759032883e+03 9.368443621924637910e+02 2.016188994640566445e+00
1.782504503578889626e+03 9.368510716073860749e+02 2.009141083957958873e+00
1.782507243398746596e+03 9.368578336956946941e+02 2.002118391011084242e+00
1.782509983218603338e+03 9.368646474342632473e+02 1.995120828061218932e+00
1.782512723038460308e+03 9.368715118037097227e+02 1.988148307559351569e+00
1.782515462858317051e+03 9.368784257883819464e+02 1.981200742151715044e+00
1.782518202678174021e+03 9.368853883763514432e+02 1.974278044676009092e+00
1.782520942498030763e+03 9.368923985593977477e+02 1.967380128166830167e+00
1.782523682317887506e+03 9.368994553330024928e+02 1.960506905852427817e+00
1.782526422137744476e+03 9.369065576964659385e+02 1.953658291188374863e+00
1.782529161957601218e+03 9.369137046531058104e+02 1.946834197912770348e+00
1.782531901777458188e+03 9.369208952096065559e+02 1.940034539884198939e+00
1.782534641597314931e+03 9.369281283762937846e+02 1.933259231158775959e+00
1.782537381417171900e+03 9.369354031671567782e+02 1.926508185993081268e+00
1.782540121237028643e+03 9.369427185998342793e+02 1.919781318849458129e+00
1.782542861056885613e+03 9.369500736956082392e+02 1.913078544392306402e+00
1.782545600876742355e+03 9.369574674793897202e+02 1.906399777493291703e+00
1.782548340696599098e+03 9.369648989797117338e+02 1.899744933228164401e+00
1.782551080516456068e+03 9.369723672287179852e+02 1.893113926879123499e+00
1.782553820336312810e+03 9.369798712621501409e+02 1.886506673937118128e+00
1.782556560156169780e+03 9.369874101193418028e+02 1.879923090098630123e+00
1.782559299976026523e+03 9.369949828432031609e+02 1.873363091270662251e+00
1.782562039795883493e+03 9.370025884802153087e+02 1.866826593566939252e+00
1.782564779615740235e+03 9.370102260804146681e+02 1.860313513312807476e+00
1.782567519435597205e+03 9.370178946973876464e+02 1.853823767041410164e+00
1.782570259255453948e+03 9.370255933882544923e+02 1.847357271498498266e+00
1.782572999075310690e+03 9.370333212136633847e+02 1.840913943639112205e+00
1.782575738895167660e+03 9.370410772376744717e+02 1.834493700594564070e+00
1.782578478715024403e+03 9.370488605284291452e+02 1.828096459905310223e+00
1.782581218534881373e+03 9.370566701571317481e+02 1.821722139174955624e+00
1.782583958354738115e+03 9.370645051985162581e+02 1.815370656238779912e+00
1.782586698174595085e+03 9.370723647308001318e+02 1.809041929145769556e+00
1.782589437994451828e+03 9.370802478356687288e+02 1.802735876163340967e+00
1.782592177814308798e+03 9.370881535982703099e+02 1.796452415773617917e+00
1.782594917634165540e+03 9.370960811072000070e+02 1.790191466678068055e+00
1.782597657454022510e+03 9.371040294544949347e+02 1.783952947793755461e+00
1.782600397273879253e+03 9.371119977356186155e+02 1.777736778257893002e+00
1.782603137093735995e+03 9.371199850494543853e+02 1.771542877424582940e+00
1.782605876913592965e+03 9.371279904982940252e+02 1.765371164866721854e+00
1.782608616733449708e+03 9.371360131878238917e+02 1.759221560377844051e+00
1.782611356553306678e+03 9.371440522271198006e+02 1.753093983968832426e+00
1.782614096373163420e+03 9.371521067286309972e+02 1.746988355872264309e+00
1.782616836193020390e+03 9.371601758081743583e+02 1.740904596538582538e+00
1.782619576012877133e+03 9.371682585849184761e+02 1.734842626640363372e+00
1.782622315832734103e+03 9.371763541813785423e+02 1.728802367068463797e+00
1.782625055652590845e+03 9.371844617234000907e+02 1.722783738936211284e+00
1.782627795472447588e+03 9.371925803402259589e+02 1.716786663599091822e+00
1.782630535292304558e+03 9.372007091646548815e+02 1.710811062707903618e+00
1.782633275112161300e+03 9.372088473325756013e+02 1.704856858072384629e+00
1.782636014932018270e+03 9.372169939831527472e+02 1.698923971715735171e+00
1.782638754751875013e+03 9.372251482588366116e+02 1.693012325887037983e+00
1.782641494571731982e+03 9.372333093053574657e+02 1.687121843057531878e+00
1.782644234391588725e+03 9.372414762717110079e+02 1.681252445924729555e+00
1.782646974211445695e+03 9.372496483101522244e+02 1.675404057408687031e+00
1.782649714031302437e+03 9.372578245761803828e+02 1.669576600656063503e+00
1.782652453851159180e+03 9.372660042285333475e+02 1.663769999036869063e+00
1.782655193671016150e+03 9.372741864291746197e+02 1.657984176146063193e+00
1.782657933490872892e+03 9.372823703432816274e+02 1.652219055805107750e+00
1.782660673310729862e+03 9.372905551392398138e+02 1.646474562058716895e+00
1.782663413130586605e+03 9.372987399886266076e+02 1.640750619178777736e+00
1.782666152950443575e+03 9.373069240662071024e+02 1.635047151660617759e+00
1.782668892770300317e+03 9.373151065499178003e+02 1.629364084226871512e+00
1.782671632590157287e+03 9.373232866208616088e+02 1.623701341823750921e+00
1.782674372410014030e+03 9.373314634632927209e+02 1.618058849624861351e+00
1.782677112229871000e+03 9.373396362646110447e+02 1.612436533027474361e+00
1.782679852049727742e+03 9.373478042153467413e+02 1.606834317656295141e+00
1.782682591869584485e+03 9.373559665091548823e+02 1.601252129360202447e+00
1.782685331689441455e+03 9.373641223428028297e+02 1.595689894213656146e+00
1.782688071509298197e+03 9.373722709161588682e+02 1.590147538518697612e+00
1.782690811329155167e+03 9.373804114323422709e+02 1.584624988854538952e+00
1.782693551149011910e+03 9.373885430975411737e+02 1.579122172025210213e+00
1.782696290968868880e+03 9.373966651209296970e+02 1.573639015027453070e+00
1.782699030788725622e+03 9.374047767147470722e+02 1.568175445087449882e+00
1.782701770608582592e+03 9.374128770942928668e+02 1.562731389657268322e+00
1.782704510428439335e+03 9.374209654779117500e+02 1.557306776418574401e+00
1.782707250248296077e+03 9.374290410869887182e+02 1.551901533279547385e+00
1.782709990068153047e+03 9.374371031459376127e+02 1.546515588376323524e+00
1.782712729888009790e+03 9.374451508821889547e+02 1.541148870074410260e+00
1.782715469707866760e+03 9.374531835261852848e+02 1.535801306965639546e+00
1.782718209527723502e+03 9.374612003113668379e+02 1.530472827871810271e+00
1.782720949347580472e+03 9.374692004741662004e+02 1.525163361841217702e+00
1.782723689167437215e+03 9.374771832539947809e+02 1.519872838152271033e+00
1.782726428987294184e+03 9.374851478932378086e+02 1.514601186310049030e+00
1.782729168807150927e+03 9.374930936372403494e+02 1.509348336049897599e+00
1.782731908627007670e+03 9.375010197343018490e+02 1.504114217334446391e+00
1.782734648446864639e+03 9.375089254356657875e+02 1.498898760355018123e+00
1.782737388266721382e+03 9.375168099955079697e+02 1.493701895533009472e+00
1.782740128086578352e+03 9.375246726709320910e+02 1.488523553516961417e+00
1.782742867906435094e+03 9.375325127219552996e+02 1.483363665186106850e+00
1.782745607726292064e+03 9.375403294115047856e+02 1.478222161647036570e+00
1.782748347546148807e+03 9.375481220054031155e+02 1.473098974237232239e+00
1.782751087366005777e+03 9.375558897722622760e+02 1.467994034493026900e+00
1.782753827185862519e+03 9.375636319831672836e+02 1.462907274066381103e+00
1.782756567005719262e+03 9.375713479123986644e+02 1.457838624929528093e+00
1.782759306825576232e+03 9.375790368371366412e+02 1.452788019294523503e+00
1.782762046645432974e+03 9.375866980373983779e+02 1.447755389600120512e+00
1.782764786465289944e+03 9.375943307960328639e+02 1.442740668508707635e+00
1.782767526285146687e+03 9.376019343987062484e+02 1.437743788909515930e+00
1.782770266105003657e+03 9.376095081338971795e+02 1.432764683915155324e+00
1.782773005924860399e+03 9.376170512928828202e+02 1.427803286864794741e+00
1.782775745744717369e+03 9.376245631697339604e+02 1.422859531320717741e+00
1.782778485564574112e+03 9.376320430613006920e+02 1.417933351071478665e+00
1.782781225384431082e+03 9.376394902672082026e+02 1.413024680128478705e+00
1.782783965204287824e+03 9.376469040898423373e+02 1.408133452729098067e+00
1.782786705024144567e+03 9.376542838343445965e+02 1.403259603333699701e+00
1.782789444844001537e+03 9.376616288086011082e+02 1.398403066626716873e+00
1.782792184663858279e+03 9.376689383232314867e+02 1.393563777517717872e+00
1.782794924483715249e+03 9.376762116915840579e+02 1.388741671138447931e+00
1.782797664303571992e+03 9.376834482297216482e+02 1.383936682845904764e+00
1.782800404123428962e+03 9.376906472564176056e+02 1.379148748219001241e+00
1.782803143943285704e+03 9.376978080931415889e+02 1.374377803061619385e+00
1.782805883763142674e+03 9.377049300640557021e+02 1.369623783399299910e+00
1.782808623582999417e+03 9.377120124960003977e+02 1.364886625482277793e+00
1.782811363402856159e+03 9.377190547184892466e+02 1.360166265782577266e+00
1.782814103222713129e+03 9.377260560634932745e+02 1.355462640923726925e+00
1.782816843042569872e+03 9.377330158656219510e+02 1.350775687749114162e+00
1.782819582862426842e+03 9.377399334622697324e+02 1.346105343370018526e+00
1.782822322682283584e+03 9.377468081934565589e+02 1.341451545118744981e+00
1.782825062502140554e+03 9.377536394018234205e+02 1.336814230545215754e+00
1.782827802321997297e+03 9.377604264326182602e+02 1.332193337419750101e+00
1.782830542141854266e+03 9.377671686336916537e+02 1.327588803729671918e+00
1.782833281961711009e+03 9.377738653554829398e+02 1.323000567682061313e+00
1.782836021781567752e+03 9.377805159510148769e+02 1.318428567700757448e+00
1.782838761601424721e+03 9.377871197758828430e+02 1.313872742427190987e+00
1.782841501421281464e+03 9.377936761882446035e+02 1.309333030721187896e+00
1.782844241241138434e+03 9.378001845488142862e+02 1.304809371658001149e+00
1.782846981060995176e+03 9.378066442208496483e+02 1.300301704530996805e+00
1.782849720880852146e+03 9.378130545701470737e+02 1.295809968848322447e+00
1.782852460700708889e+03 9.378194149650284999e+02 1.291334104335568833e+00
1.782855200520565859e+03 9.378257247763364148e+02 1.286874050932455216e+00
1.782857940340422601e+03 9.378319833774212384e+02 1.282429748795467894e+00
1.782860680160279571e+03 9.378381901441360924e+02 1.278001138294564853e+00
1.782863419980136314e+03 9.378443444548242951e+02 1.273588160015790782e+00
1.782866159799993056e+03 9.378504456903139044e+02 1.269190754758364736e+00
1.782868899619850026e+03 9.378564932339073721e+02 1.264808863535451966e+00
1.782871639439706769e+03 9.378624864713714260e+02 1.260442427574912649e+00
1.782874379259563739e+03 9.378684247909039868e+02 1.256091388309022117e+00
1.782877119079420481e+03 9.378743075830180942e+02 1.251755687347708035e+00
1.782879858899277451e+03 9.378801342407657557e+02 1.247435266539477228e+00
1.782882598719134194e+03 9.378859041596434736e+02 1.243130067950433570e+00
1.782885338538991164e+03 9.378916167375675741e+02 1.238840033855835410e+00
1.782888078358847906e+03 9.378972713748610204e+02 1.234565106742533835e+00
1.782890818178704649e+03 9.379028674742486373e+02 1.230305229306052794e+00
1.782893557998561619e+03 9.379084044408466525e+02 1.226060344451238127e+00
1.782896297818418361e+03 9.379138816821521232e+02 1.221830395292879068e+00
1.782899037638275331e+03 9.379192986080382752e+02 1.217615325152817007e+00
1.782901777458132074e+03 9.379246546307414292e+02 1.213415077562320921e+00
1.782904517277989044e+03 9.379299491648563389e+02 1.209229596258854622e+00
1.782907257097845786e+03 9.379351816273238001e+02 1.205058825188431104e+00
1.782909996917702756e+03 9.379403514374256474e+02 1.200902708502395111e+00
1.782912736737559499e+03 9.379454580167729318e+02 1.196761190559754162e+00
1.782915476557416241e+03 9.379505007892997810e+02 1.192634215924321284e+00
1.782918216377273211e+03 9.379554791812540770e+02 1.188521729365313639e+00
1.782920956197129954e+03 9.379603926211875660e+02 1.184423675857927627e+00
1.782923696016986923e+03 9.379652405399504005e+02 1.180340000580511139e+00
1.782926435836843666e+03 9.379700223706792030e+02 1.176270648916837969e+00
1.782929175656700636e+03 9.379747375487918362e+02 1.172215566452952773e+00
1.782931915476557378e+03 9.379793855119763748e+02 1.168174698979425941e+00
1.782934655296414348e+03 9.379839657001851947e+02 1.164147992488366423e+00
1.782937395116271091e+03 9.379884775555734677e+02 1.160135393162210704e+00
1.782940134936128061e+03 9.379929205225331543e+02 1.156136847381596500e+00
1.782942874755984803e+03 9.379972940477327938e+02 1.152152301739767681e+00
1.782945614575841546e+03 9.380015975800695287e+02 1.148181703029323986e+00
1.782948354395698516e+03 9.380058305706600095e+02 1.144224998242734603e+00
1.782951094215555258e+03 9.380099924728305041e+02 1.140282134572832007e+00
1.782953834035412228e+03 9.380140827421114409e+02 1.136353059410026178e+00
1.782956573855268971e+03 9.380181008362266084e+02 1.132437720344434684e+00
1.782959313675125941e+03 9.380220462150869025e+02 1.128536065162782265e+00
1.782962053494982683e+03 9.380259183407798673e+02 1.124648041850508262e+00
1.782964793314839653e+03 9.380297166775644655e+02 1.120773598588685083e+00
1.782967533134696396e+03 9.380334406918595960e+02 1.116912683756105418e+00
1.782970272954553138e+03 9.380370898522386369e+02 1.113065245926534219e+00
1.782973012774410108e+03 9.380406636294205782e+02 1.109231233869184985e+00
1.782975752594266851e+03 9.380441614962602443e+02 1.105410596549173396e+00
1.782978492414123821e+03 9.380475829277434059e+02 1.101603283124796828e+00
1.782981232233980563e+03 9.380509274009754108e+02 1.097809242949576047e+00
1.782983972053837533e+03 9.380541943951760686e+02 1.094028425569231411e+00
1.782986711873694276e+03 9.380573833916693047e+02 1.090260780723704359e+00
1.782989451693551246e+03 9.380604938738774763e+02 1.086506258344151821e+00
1.782992191513407988e+03 9.380635253273109129e+02 1.082764808554951497e+00
1.782994931333264731e+03 9.380664772395623459e+02 1.079036381671021338e+00
1.782997671153121701e+03 9.380693491002956534e+02 1.075320928197305292e+00
1.783000410972978443e+03 9.380721491498144360e+02 1.071618398974696795e+00
1.783003150792835413e+03 9.380751193409621465e+02 1.067928749581173786e+00
1.783005890612692156e+03 9.380784778281441731e+02 1.064251948546696358e+00
1.783008630432549126e+03 9.380821968228302694e+02 1.060587968060729303e+00
1.783011370252405868e+03 9.380862755172614698e+02 1.056936779254761705e+00
1.783014110072262838e+03 9.380907133340157316e+02 1.053298353168511836e+00
1.783016849892119581e+03 9.380955096970910745e+02 1.049672660759510379e+00
1.783019589711976550e+03 9.381006640321332952e+02 1.046059672890018000e+00
1.783022329531833293e+03 9.381061757664033394e+02 1.042459360348632735e+00
1.783025069351690036e+03 9.381120443288091337e+02 1.038871693829941378e+00
1.783027809171547005e+03 9.381182691499062685e+02 1.035296643934393357e+00
1.783030548991403748e+03 9.381248496617860155e+02 1.031734181188989297e+00
1.783033288811260718e+03 9.381317852978959309e+02 1.028184276074436854e+00
1.783036028631117460e+03 9.381390754933778453e+02 1.024646898972996434e+00
1.783038768450974430e+03 9.381467196849574748e+02 1.021122020185143864e+00
1.783041508270831173e+03 9.381547173109449886e+02 1.017609609957382366e+00
1.783044248090688143e+03 9.381630678112331907e+02 1.014109638464241403e+00
1.783046987910544885e+03 9.381717706272852411e+02 1.010622075800970965e+00
1.783049727730401628e+03 9.381808252021456838e+02 1.007146891990961413e+00
1.783052467550258598e+03 9.381902309804553397e+02 1.003684057025780785e+00
1.783055207370115340e+03 9.381999874084209523e+02 1.000233540802402343e+00
1.783057947189972310e+03 9.382100939338366743e+02 9.967953131586760884e-01
1.783060687009829053e+03 9.382205500060862278e+02 9.933693439294163374e-01
1.783063426829686023e+03 9.382313550761390388e+02 9.899556028932351426e-01
1.783066166649542765e+03 9.382425085965342078e+02 9.865540597214480512e-01
1.783068906469399735e+03 9.382540100213974483e+02 9.831646840242123098e-01
1.783071646289256478e+03 9.382658588064344940e+02 9.797874453546960849e-01
1.783074386109113220e+03 9.382780544089388286e+02 9.764223132090179558e-01
1.783077125928970190e+03 9.382905962877895263e+02 9.730692570290059296e-01
1.783079865748826933e+03 9.383034839034489778e+02 9.697282462049389151e-01
1.783082605568683903e+03 9.383167167179711896e+02 9.663992500755120840e-01
1.783085345388540645e+03 9.383302941949943943e+02 9.630822379319661231e-01
1.783088085208397615e+03 9.383442157997500317e+02 9.597771790177875850e-01
1.783090825028254358e+03 9.383584809990553595e+02 9.564840425328224871e-01
1.783093564848111328e+03 9.383730892613228889e+02 9.532027976329926489e-01
1.783096304667968070e+03 9.383880400565526543e+02 9.499334134343928593e-01
1.783099044487824813e+03 9.384033328562491079e+02 9.466758590719233091e-01
1.783101784307681783e+03 9.384189671334729610e+02 9.434301036681079777e-01
1.783104524127538525e+03 9.384349423629508919e+02 9.401961162621154111e-01
1.783107263947395495e+03 9.384512580210048327e+02 9.369738658623969485e-01
1.783110003767252238e+03 9.384679135855415097e+02 9.337633214509757362e-01
1.783112743587109208e+03 9.384849085360642675e+02 9.305644519833785600e-01
1.783115483406965950e+03 9.385022423536620408e+02 9.273772263928391490e-01
1.783118223226822920e+03 9.385199145210219740e+02 9.242016135902457741e-01
1.783120963046679663e+03 9.385379245224180522e+02 9.210375824683283419e-01
1.783123702866536632e+03 9.385562718437236072e+02 9.178851019016219803e-01
1.783126442686393375e+03 9.385749559724000619e+02 9.147441407506387012e-01
1.783129182506250118e+03 9.385939763975080723e+02 9.116146678621053212e-01
1.783131922326107087e+03 9.386133326097038889e+02 9.084966520718237293e-01
1.783134662145963830e+03 9.386330241012348097e+02 9.053900622075147231e-01
1.783137401965820800e+03 9.386530503656508699e+02 9.022948669113953768e-01
1.783140141785677542e+03 9.386734108978783979e+02 8.992110346945925148e-01
1.783142881605534512e+03 9.386941051947624146e+02 8.961385342509013974e-01
1.783145621425391255e+03 9.387151327547200026e+02 8.930773342628817169e-01
1.783148361245248225e+03 9.387364930777519021e+02 8.900274034002669810e-01
1.783151101065104967e+03 9.387581856654285275e+02 8.869887103235142289e-01
1.783153840884961710e+03 9.387802100209012224e+02 8.839612236835472370e-01
1.783156580704818680e+03 9.388025656488975983e+02 8.809449121240370273e-01
1.783159320524675422e+03 9.388252520557152820e+02 8.779397442836661680e-01
1.783162060344532392e+03 9.388482687492341938e+02 8.749456887958955154e-01
1.783164800164389135e+03 9.388716152389021090e+02 8.719627142924771812e-01
1.783167539984246105e+03 9.388952910357487553e+02 8.689907894029835767e-01
1.783170279804102847e+03 9.389192956523705789e+02 8.660298827583051695e-01
1.783173019623959817e+03 9.389436286029456369e+02 8.630799629901945158e-01
1.783175759443816560e+03 9.389682894030420357e+02 8.601409986662462703e-01
1.783178499263673302e+03 9.389932775696219096e+02 8.572129582855038121e-01
1.783181239083530272e+03 9.390185926214447818e+02 8.542958104413593823e-01
1.783183978903387015e+03 9.390442340788270030e+02 8.513895237317181675e-01
1.783186718723243985e+03 9.390702014636502781e+02 8.484940667570770589e-01
1.783189458543100727e+03 9.390964942993448403e+02 8.456094081237259807e-01
1.783192198362957697e+03 9.391231121109047990e+02 8.427355164430976320e-01
1.783194938182814440e+03 9.391500544248702909e+02 8.398723603349546041e-01
1.783197678002671410e+03 9.391773207693441918e+02 8.370199084267531120e-01
1.783200417822528152e+03 9.392049106739732451e+02 8.341781293568162337e-01
1.783203157642385122e+03 9.392328236699651143e+02 8.313469917737117409e-01
1.783205897462241865e+03 9.392610592900691699e+02 8.285264643394106843e-01
1.783208637282098607e+03 9.392896170685919515e+02 8.257165157289126922e-01
1.783211377101955577e+03 9.393184965413889813e+02 8.229171146322269426e-01
1.783214116921812320e+03 9.393476972457239071e+02 8.201282297155331191e-01
1.783216856741669289e+03 9.393772187202242776e+02 8.173498296016186160e-01
1.783219596561526032e+03 9.394070605052572773e+02 8.145818829961926077e-01
1.783222336381383002e+03 9.394372221427405520e+02 8.118243586224105357e-01
1.783225076201239744e+03 9.394677031761132184e+02 8.090772252216656968e-01
1.783227816021096714e+03 9.394985031503541677e+02 8.063404515528617145e-01
1.783230555840953457e+03 9.395296216119606925e+02 8.036140063953387536e-01
1.783233295660810199e+03 9.395610581089644029e+02 8.008978585483841339e-01
1.783236035480667169e+03 9.395928121909228139e+02 7.981919768330206777e-01
1.783238775300523912e+03 9.396248834089092270e+02 7.954963300937785142e-01
1.783241515120380882e+03 9.396572713155302381e+02 7.928108871982286754e-01
1.783244254940237624e+03 9.396899754649025454e+02 7.901356170398750045e-01
1.783246994760094594e+03 9.397229954126734128e+02 7.874704885374739227e-01
1.783249734579951337e+03 9.397563307159971373e+02 7.848154706379137924e-01
1.783252474399808307e+03 9.397899809331964889e+02 7.821705321976668568e-01
1.783255214219665049e+03 9.398239456247889620e+02 7.795356423299061310e-01
1.783257954039521792e+03 9.398582243519816757e+02 7.769107699047784754e-01
1.783260693859378762e+03 9.398928166778946434e+02 7.742958839555286188e-01
1.783263433679235504e+03 9.399277221671364941e+02 7.716909535443821078e-01
1.783266173499092474e+03 9.399629403858228898e+02 7.690959477620945561e-01
1.783268913318949217e+03 9.399984709015518547e+02 7.665108357307366393e-01
1.783271653138806187e+03 9.400343132834256039e+02 7.639355866030160813e-01
1.783274392958662929e+03 9.400704671020251908e+02 7.613701695650267887e-01
1.783277132778519899e+03 9.401069319294325624e+02 7.588145538355620667e-01
1.783279872598376642e+03 9.401437073392046386e+02 7.562687086688283378e-01
1.783282612418233612e+03 9.401807929063962774e+02 7.537326033537492531e-01
1.783285352238090354e+03 9.402181882075333306e+02 7.512062072166444393e-01
1.783288092057947097e+03 9.402558928206328801e+02 7.486894896207323402e-01
1.783290831877804067e+03 9.402939063251129710e+02 7.461824199371422939e-01
1.783293571697660809e+03 9.403322283016591427e+02 7.436849675022130235e-01
1.783296311517517779e+03 9.403708583326339294e+02 7.411971017618503854e-01
1.783299051337374522e+03 9.404097960018671074e+02 7.387187922070697077e-01
1.783301791157231492e+03 9.404490408946652451e+02 7.362500083670984186e-01
1.783304530977088234e+03 9.404885925977822581e+02 7.337907198117584739e-01
1.783307270796945204e+03 9.405284506994441927e+02 7.313408961505503125e-01
1.783310010616801947e+03 9.405686147893194402e+02 7.289005070349933169e-01
1.783312750436658689e+03 9.406090844585395416e+02 7.264695221578928441e-01
1.783315490256515659e+03 9.406498592996866819e+02 7.240479112546311935e-01
1.783318230076372402e+03 9.406909389067805023e+02 7.216356441044287084e-01
1.783320969896229371e+03 9.407323228752994737e+02 7.192326905295859385e-01
1.783323709716086114e+03 9.407740108021502010e+02 7.168390203977169639e-01
1.783326449535943084e+03 9.408160022856927753e+02 7.144546036207708450e-01
1.783329189355799826e+03 9.408582969257093964e+02 7.120794101572217594e-01
1.783331929175656796e+03 9.409008943234298386e+02 7.097134100110726873e-01
1.783334668995513539e+03 9.409437940815003003e+02 7.073565732340032497e-01
1.783337408815370281e+03 9.409869958040047777e+02 7.050088699245488089e-01
1.783340148635227251e+03 9.410304990964516492e+02 7.026702702292347835e-01
1.783342888455083994e+03 9.410743035657596920e+02 7.003407443436798774e-01
1.783345628274940964e+03 9.411184088201971463e+02 6.980202624678611967e-01
1.783348368094797706e+03 9.411628144693879676e+02 6.957087948317016712e-01
1.783351107914654676e+03 9.412075201244690561e+02 6.934063117565469891e-01
1.783353847734511419e+03 9.412525253979645186e+02 6.911127836128890811e-01
1.783356587554368389e+03 9.412978299038139767e+02 6.888281808190096500e-01
1.783359327374225131e+03 9.413434332573384609e+02 6.865524738428107066e-01
1.783362067194082101e+03 9.413893350752672404e+02 6.842856332005886610e-01
1.783364807013938844e+03 9.414355349757032627e+02 6.820276294588168975e-01
1.783367546833795586e+03 9.414820325781465726e+02 6.797784332330811807e-01
1.783370286653652556e+03 9.415288275034785102e+02 6.775380151888840130e-01
1.783373026473509299e+03 9.415759193739465900e+02 6.753063460424159059e-01
1.783375766293366269e+03 9.416233078131876937e+02 6.730833965594564816e-01
1.783378506113223011e+03 9.416709924461924857e+02 6.708691375570370319e-01
1.783381245933079981e+03 9.417189728993332665e+02 6.686635399021289006e-01
1.783383985752936724e+03 9.417672488003277067e+02 6.664665745132585251e-01
1.783386725572793694e+03 9.418158197782672687e+02 6.642782123591707277e-01
1.783389465392650436e+03 9.418646854635802583e+02 6.620984244603965729e-01
1.783392205212507179e+03 9.419138454880561540e+02 6.599271818880713125e-01
1.783394945032364149e+03 9.419632994848291219e+02 6.577644557645556667e-01
1.783397684852220891e+03 9.420130470883848375e+02 6.556102172703168751e-01
1.783400424672077861e+03 9.420630879351357407e+02 6.534644378048766189e-01
1.783403164491934604e+03 9.421134216626232956e+02 6.513270887641917639e-01
1.783405904311791573e+03 9.421640479095243563e+02 6.491981415348923035e-01
1.783408644131648316e+03 9.422149663158420481e+02 6.470775675616100564e-01
1.783411383951505286e+03 9.422661765229360071e+02 6.449653383458556766e-01
1.783414123771362028e+03 9.423176781734846372e+02 6.428614254477077461e-01
1.783416863591218771e+03 9.423694709115121668e+02 6.407658004848542088e-01
1.783419603411075741e+03 9.424215543823713688e+02 6.386784351333816279e-01
1.783422343230932483e+03 9.424739282327278715e+02 6.365993011285413505e-01
1.783425083050789453e+03 9.425265921105860798e+02 6.345283702637779522e-01
1.783427822870646196e+03 9.425795456652514304e+02 6.324656143923388374e-01
1.783430562690503166e+03 9.426327885473616561e+02 6.304110054261178320e-01
1.783433302510359908e+03 9.426863204088474504e+02 6.283645153372329206e-01
1.783436042330216878e+03 9.427401409029645265e+02 6.263261161568601798e-01
1.783438782150073621e+03 9.427942496842545097e+02 6.242957799767799854e-01
1.783441521969930363e+03 9.428486464085721082e+02 6.222734789483684859e-01
1.783444261789787333e+03 9.429033307330681737e+02 6.202591852832748387e-01
1.783447001609644076e+03 9.429583023161721940e+02 6.182528712540763527e-01
1.783449741429501046e+03 9.430135608176206006e+02 6.162545091932559727e-01
1.783452481249357788e+03 9.430691058984605206e+02 6.142640715077802849e-01
1.783455221069214758e+03 9.431249372212720345e+02 6.122815307383167038e-01
1.783457960889071501e+03 9.431810544497328692e+02 6.103068594359835064e-01
1.783460700708928471e+03 9.432374572487797195e+02 6.083400302028499906e-01
1.783463440528785213e+03 9.432941452846084758e+02 6.063810157053862726e-01
1.783466180348642183e+03 9.433511182247073066e+02 6.044297886733819292e-01
1.783468920168498926e+03 9.434083757378167547e+02 6.024863219014644500e-01
1.783471659988355668e+03 9.434659174939583863e+02 6.005505882481749769e-01
1.783474399808212638e+03 9.435237431644173967e+02 5.986225606366605279e-01
1.783477139628069381e+03 9.435818524217246477e+02 5.967022120553481246e-01
1.783479879447926351e+03 9.436402449396870225e+02 5.947895155570155357e-01
1.783482619267783093e+03 9.436989203933447925e+02 5.928844442602489995e-01
1.783485359087640063e+03 9.437578784590072019e+02 5.909869713483493214e-01
1.783488098907496806e+03 9.438171188142096071e+02 5.890970700707642838e-01
1.783490838727353776e+03 9.438766411377495160e+02 5.872147137419914120e-01
1.783493578547210518e+03 9.439364451096429320e+02 5.853398757429862931e-01
1.783496318367067261e+03 9.439965304111560727e+02 5.834725295202152218e-01
1.783499058186924231e+03 9.440568967247863839e+02 5.816126485862671558e-01
1.783501798006780973e+03 9.441175437342441228e+02 5.797602065204469080e-01
1.783504537826637943e+03 9.441784711244835080e+02 5.779151769678229078e-01
1.783507277646494686e+03 9.442396785817107911e+02 5.760775336522721002e-01
1.783510017466351655e+03 9.443011657934428058e+02 5.742472503828791597e-01
1.783512757286208398e+03 9.443629324483072196e+02 5.724243010149435706e-01
1.783515497106065368e+03 9.444249782361595180e+02 5.706086594700359171e-01
1.783518236925922110e+03 9.444873028480443509e+02 5.688002997382084480e-01
1.783520976745778853e+03 9.445499059762278193e+02 5.669991958770743690e-01
1.783523716565635823e+03 9.446127873141789451e+02 5.652053220123939292e-01
1.783526456385492565e+03 9.446759465565500022e+02 5.634186523386421896e-01
1.783529196205349535e+03 9.447393833992099417e+02 5.616391611180876486e-01
1.783531936025206278e+03 9.448030975391985749e+02 5.598668226820915361e-01
1.783534675845063248e+03 9.448670886747656823e+02 5.581016114300332287e-01
1.783537415664919990e+03 9.449313565053242883e+02 5.563435018305888935e-01
1.783540155484776960e+03 9.449959007314903374e+02 5.545924684206543498e-01
1.783542895304633703e+03 9.450607210550361970e+02 5.528484858066027297e-01
1.783545635124490673e+03 9.451258171789299922e+02 5.511115286632055632e-01
1.783548374944347415e+03 9.451911888072886541e+02 5.493815717348689009e-01
1.783551114764204158e+03 9.452568356454124796e+02 5.476585898346947312e-01
1.783553854584061128e+03 9.453227573997655782e+02 5.459425578449830230e-01
1.783556594403917870e+03 9.453889537779549528e+02 5.442334507177167824e-01
1.783559334223774840e+03 9.454554244887685854e+02 5.425312434735969358e-01
1.783562074043631583e+03 9.455221692421911257e+02 5.408359112211098552e-01
1.783564813863488553e+03 9.455891877493932043e+02 5.391474291392522877e-01
1.783567553683345295e+03 9.456564797226156998e+02 5.374657724649983814e-01
1.783570293503202265e+03 9.457240448752671682e+02 5.357909165049965505e-01
1.783573033323059008e+03 9.457918829218745032e+02 5.341228366367538616e-01
1.783575773142915750e+03 9.458599935781197701e+02 5.324615083077244293e-01
1.783578512962772720e+03 9.459283765608192880e+02 5.308069070357867014e-01
1.783581252782629463e+03 9.459970315879031659e+02 5.291590084097061997e-01
1.783583992602486433e+03 9.460659583784516826e+02 5.275177880882240267e-01
1.783586732422343175e+03 9.461351566526462875e+02 5.258832218011945114e-01
1.783589472242200145e+03 9.462046261318116649e+02 5.242552853485341613e-01
1.783592212062056888e+03 9.462743665383661664e+02 5.226339546013408777e-01
1.783594951881913858e+03 9.463443775958650122e+02 5.210192055008419088e-01
1.783597691701770600e+03 9.464146590289496999e+02 5.194110140594950797e-01
1.783600431521627343e+03 9.464852105633858628e+02 5.178093563600681959e-01
1.783603171341484313e+03 9.465560319260416691e+02 5.162142085560584848e-01
1.783605911161341055e+03 9.466271228448672446e+02 5.146255468720969395e-01
1.783608650981198025e+03 9.466984830489319620e+02 5.130433476030277218e-01
1.783611390801054768e+03 9.467701122683738504e+02 5.114675871149635400e-01
1.783614130620911737e+03 9.468420102344244924e+02 5.098982418369155667e-01
1.783616870440768480e+03 9.469141766795065678e+02 5.083352883161549318e-01
1.783619610260625450e+03 9.469866113370378571e+02 5.067787031296580036e-01
1.783622350080482192e+03 9.470593139415087762e+02 5.052284629329084620e-01
1.783625089900339162e+03 9.471322842285103434e+02 5.036845444521440562e-01
1.783627829720195905e+03 9.472055219346821104e+02 5.021469244853979941e-01
1.783630569540052647e+03 9.472790267977513849e+02 5.006155799016072105e-01
1.783633309359909617e+03 9.473527985565116296e+02 4.990904876410020008e-01
1.783636049179766360e+03 9.474268369508004071e+02 4.975716247154814420e-01
1.783638788999623330e+03 9.475011417215390566e+02 4.960589682077216067e-01
1.783641528819480072e+03 9.475757126106798296e+02 4.945524952721733203e-01
1.783644268639337042e+03 9.476505493612521605e+02 4.930521831340418104e-01
1.783647008459193785e+03 9.477256517173095745e+02 4.915580090902670340e-01
1.783649748279050755e+03 9.478010194239755037e+02 4.900699505085030494e-01
1.783652488098907497e+03 9.478766522273905366e+02 4.885879848280813009e-01
1.783655227918764240e+03 9.479525498747526626e+02 4.871120895591116717e-01
1.783657967738621210e+03 9.480287121142947626e+02 4.856422422828178820e-01
1.783660707558477952e+03 9.481051386952622124e+02 4.841784206518595646e-01
1.783663447378334922e+03 9.481818293679540375e+02 4.827206023894338172e-01
1.783666187198191665e+03 9.482587838836684568e+02 4.812687652901971869e-01
1.783668927018048635e+03 9.483360019947629098e+02 4.798228872238974874e-01
1.783671666837905377e+03 9.484134834546476895e+02 4.783829461486205914e-01
1.783674406657762347e+03 9.484912280177214825e+02 4.769489200786832250e-01
1.783677146477619090e+03 9.485692354393655705e+02 4.755207870980706075e-01
1.783679886297475832e+03 9.486475054759895329e+02 4.740985253616688544e-01
1.783682626117332802e+03 9.487260378850090774e+02 4.726821130955859984e-01
1.783685365937189545e+03 9.488048324248228482e+02 4.712715285974620194e-01
1.783688105757046515e+03 9.488838888548548312e+02 4.698667502356043690e-01
1.783690845576903257e+03 9.489632069354984196e+02 4.684677564498787028e-01
1.783693585396760227e+03 9.490427864281662096e+02 4.670745257507285531e-01
1.783696325216616970e+03 9.491226270952332698e+02 4.656870367200538485e-01
1.783699065036473939e+03 9.492027287000872775e+02 4.643052680102334739e-01
1.783701804856330682e+03 9.492830910070715618e+02 4.629291983449916881e-01
1.783704544676187652e+03 9.493637137815358074e+02 4.615588065184240141e-01
1.783707284496044394e+03 9.494445967897783021e+02 4.601940713958516116e-01
1.783710024315901137e+03 9.495257397990905019e+02 4.588349719129635185e-01
1.783712764135758107e+03 9.496071425777329296e+02 4.574814870760963714e-01
1.783715503955614849e+03 9.496888048949120957e+02 4.561335959625051339e-01
1.783718243775471819e+03 9.497707265208242688e+02 4.547912777195106115e-01
1.783720983595328562e+03 9.498529072265978357e+02 4.534545115653264014e-01
1.783723723415185532e+03 9.499353467843446879e+02 4.521232767880973835e-01
1.783726463235042274e+03 9.500180449671024689e+02 4.507975527467152355e-01
1.783729203054899244e+03 9.501010015488855061e+02 4.494773188698612532e-01
1.783731942874755987e+03 9.501842163046272844e+02 4.481625546568117069e-01
1.783734682694612729e+03 9.502676890102401330e+02 4.468532396832669562e-01
1.783737422514469699e+03 9.503514194426029462e+02 4.455493536021949419e-01
1.783740162334326442e+03 9.504354073794771693e+02 4.442508761270637652e-01
1.783742902154183412e+03 9.505196525995885395e+02 4.429577870408877849e-01
1.783745641974040154e+03 9.506041548825659220e+02 4.416700661972950415e-01
1.783748381793897124e+03 9.506889140089947432e+02 4.403876935196113784e-01
1.783751121613753867e+03 9.507739297603569639e+02 4.391106490016577490e-01
1.783753861433610837e+03 9.508592019190848532e+02 4.378389127068414433e-01
1.783756601253467579e+03 9.509447302685013028e+02 4.365724647689458449e-01
1.783759341073324322e+03 9.510305145928659840e+02 4.353112853913330138e-01
1.783762080893181292e+03 9.511165546773511323e+02 4.340553548472046441e-01
1.783764820713038034e+03 9.512028503080174460e+02 4.328046534798552503e-01
1.783767560532895004e+03 9.512894012718603562e+02 4.315591617018866288e-01
1.783770300352751747e+03 9.513762073567502284e+02 4.303188599959811289e-01
1.783773040172608717e+03 9.514632683514863629e+02 4.290837289140183586e-01
1.783775779992465459e+03 9.515505840457366276e+02 4.278537490778427377e-01
1.783778519812322429e+03 9.516381542300921410e+02 4.266289011783878649e-01
1.783781259632179172e+03 9.517259786960062229e+02 4.254091659764384636e-01
1.783783999452035914e+03 9.518140572358425970e+02 4.241945243018634959e-01
1.783786739271892884e+03 9.519023896428499256e+02 4.229849570538698478e-01
1.783789479091749627e+03 9.519909757111374802e+02 4.217804452012490213e-01
1.783792218911606597e+03 9.520798152357234585e+02 4.205809697816239034e-01
1.783794958731463339e+03 9.521689080124727980e+02 4.193865119021981114e-01
1.783797698551320309e+03 9.522582538381506083e+02 4.181970527388037540e-01
1.783800438371177052e+03 9.523478525102912045e+02 4.170125735146508195e-01
1.783803178191034021e+03 9.524377038273220251e+02 4.158330555226351644e-01
1.783805918010890764e+03 9.525278075885559019e+02 4.146584801381762442e-01
1.783808657830747734e+03 9.526181635941943568e+02 4.134888288044424876e-01
1.783811397650604476e+03 9.527087716452651875e+02 4.123240830330385243e-01
1.783814137470461219e+03 9.527996315436718078e+02 4.111642244032321925e-01
1.783816877290318189e+03 9.528907430921673267e+02 4.100092345621546563e-01
1.783819617110174931e+03 9.529821060943294242e+02 4.088590952249931965e-01
1.783822356930031901e+03 9.530737203546103729e+02 4.077137881742283199e-01
1.783825096749888644e+03 9.531655856782725778e+02 4.065732952603039463e-01
1.783827836569745614e+03 9.532577018714472388e+02 4.054375984007743683e-01
1.783830576389602356e+03 9.533500687410703449e+02 4.043066795809682756e-01
1.783833316209459326e+03 9.534426860949401998e+02 4.031805208531418216e-01
1.783836056029316069e+03 9.535355537416538709e+02 4.020591043371367634e-01
1.783838795849172811e+03 9.536286714906577799e+02 4.009424122196327822e-01
1.783841535669029781e+03 9.537220391522216687e+02 3.998304267543372759e-01
1.783844275488886524e+03 9.538156565374126785e+02 3.987231302621685458e-01
1.783847015308743494e+03 9.539095234581462819e+02 3.976205051305192750e-01
1.783849755128600236e+03 9.540036397271215947e+02 3.965225338139001243e-01
1.783852494948457206e+03 9.540980051578806069e+02 3.954291988331172791e-01
1.783855234768313949e+03 9.541926195647432678e+02 3.943404827759108278e-01
1.783857974588170919e+03 9.542874827628664889e+02 3.932563682961394136e-01
1.783860714408027661e+03 9.543825945681791154e+02 3.921768381144136173e-01
1.783863454227884404e+03 9.544779547974272873e+02 3.911018750159589996e-01
1.783866194047741374e+03 9.545735632681077050e+02 3.900314618335894434e-01
1.783868933867598116e+03 9.546694197985078745e+02 3.889655814760688002e-01
1.783871673687455086e+03 9.547655242077560160e+02 3.879042169225522252e-01
1.783874413507311829e+03 9.548618763157357989e+02 3.868473512179275153e-01
1.783877153327168799e+03 9.549584759431470502e+02 3.857949674719903799e-01
1.783879893147025541e+03 9.550553229114398164e+02 3.847470488600263638e-01
1.783882632966882511e+03 9.551524170428746174e+02 3.837035786219913369e-01
1.783885372786739254e+03 9.552497581604560537e+02 3.826645400630868665e-01
1.783888112606596223e+03 9.553473460879939694e+02 3.816299165529461468e-01
1.783890852426452966e+03 9.554451806500360362e+02 3.805996915262029878e-01
1.783893592246309709e+03 9.555432616719219823e+02 3.795738484817683944e-01
1.783896332066166678e+03 9.556415889797559657e+02 3.785523709829681227e-01
1.783899071886023421e+03 9.557401624003796314e+02 3.775352426576740750e-01
1.783901811705880391e+03 9.558389817614262256e+02 3.765224471975897047e-01
1.783904551525737133e+03 9.559380468912524975e+02 3.755139683588037958e-01
1.783907291345594103e+03 9.560373576190015683e+02 3.745097899609959868e-01
1.783910031165450846e+03 9.561369137745341504e+02 3.735098958879845554e-01
1.783912770985307816e+03 9.562367151884919849e+02 3.725142700869377710e-01
1.783915510805164558e+03 9.563367616922287198e+02 3.715228965689160168e-01
1.783918250625021301e+03 9.564370531178655028e+02 3.705357594081706285e-01
1.783920990444878271e+03 9.565375892982627875e+02 3.695528427422719031e-01
1.783923730264735013e+03 9.566383700669933887e+02 3.685741307722303906e-01
1.783926470084591983e+03 9.567393952583973942e+02 3.675996077618055025e-01
1.783929209904448726e+03 9.568406647075026967e+02 3.666292580361564246e-01
1.783931949724305696e+03 9.569421782500788822e+02 3.656630659755893409e-01
1.783934689544162438e+03 9.570439357226035781e+02 3.647010160295051096e-01
1.783937429364019408e+03 9.571459369623166822e+02 3.637430927102124900e-01
1.783940169183876151e+03 9.572481818071441921e+02 3.627892805925585495e-01
1.783942909003732893e+03 9.573506700957547082e+02 3.618395643132362727e-01
1.783945648823589863e+03 9.574534016675308976e+02 3.608939285708890332e-01
1.783948388643446606e+03 9.575563763625415277e+02 3.599523581262092931e-01
1.783951128463303576e+03 9.576595940215986502e+02 3.590148378012541497e-01
1.783953868283160318e+03 9.577630544861859789e+02 3.580813524799347780e-01
1.783956608103017288e+03 9.578667575985252824e+02 3.571518871072580925e-01
1.783959347922874031e+03 9.579707032015047616e+02 3.562264266898103604e-01
1.783962087742731001e+03 9.580748911387451017e+02 3.553049562950041373e-01
1.783964827562587743e+03 9.581793212545283041e+02 3.543874610515564960e-01
1.783967567382444713e+03 9.582839933938633976e+02 3.534739261487410689e-01
1.783970307202301456e+03 9.583889074024153842e+02 3.525643368368608366e-01
1.783973047022158198e+03 9.584940631265626507e+02 3.516586784265805510e-01
1.783975786842015168e+03 9.585994604133687744e+02 3.507569362890194942e-01
1.783978526661871911e+03 9.587050991105531921e+02 3.498590958558380759e-01
1.783981266481728881e+03 9.588109790665505443e+02 3.489651426185790273e-01
1.783984006301585623e+03 9.589171001304370066e+02 3.480750621291271441e-01
1.783986746121442593e+03 9.590234621519987286e+02 3.471888399989801477e-01
1.783989485941299336e+03 9.591300649816585064e+02 3.463064618997034882e-01
1.783992225761156305e+03 9.592369084705437672e+02 3.454279135622065899e-01
1.783994965581013048e+03 9.593439924704064197e+02 3.445531807763042575e-01
1.783997705400869791e+03 9.594513168336704894e+02 3.436822493868376127e-01
1.784000445220726760e+03 9.595588801395575729e+02 3.428151052934389487e-01
1.784003185040583503e+03 9.596665982453351944e+02 3.419517339006838408e-01
1.784005924860440473e+03 9.597743279490223358e+02 3.410921190200202902e-01
1.784008664680297215e+03 9.598821080356370885e+02 3.402362435394331031e-01
1.784011404500154185e+03 9.599899383728251223e+02 3.393840908802618905e-01
1.784014144320010928e+03 9.600978188224994483e+02 3.385356445577046847e-01
1.784016884139867898e+03 9.602057492471952855e+02 3.376908881637448734e-01
1.784019623959724640e+03 9.603137295099777475e+02 3.368498053644266577e-01
1.784022363779581383e+03 9.604217594746347686e+02 3.360123799155961266e-01
1.784025103599438353e+03 9.605298390056320841e+02 3.351785956616548656e-01
1.784027843419295095e+03 9.606379679680240997e+02 3.343484365257120006e-01
1.784030583239152065e+03 9.607461462275988424e+02 3.335218865227354557e-01
1.784033323059008808e+03 9.608543736508022448e+02 3.326989297576469218e-01
1.784036062878865778e+03 9.609626501047955571e+02 3.318795504233936211e-01
1.784038802698722520e+03 9.610709754571980739e+02 3.310637327778789829e-01
1.784041542518579490e+03 9.611793495761849044e+02 3.302514611449714477e-01
1.784044282338436233e+03 9.612877723306443158e+02 3.294427199474894152e-01
1.784047022158293203e+03 9.613962435901377148e+02 3.286374936903583288e-01
1.784049761978149945e+03 9.615047632248086984e+02 3.278357669595445834e-01
1.784052501798006688e+03 9.616133311053768011e+02 3.270375244107348589e-01
1.784055241617863658e+03 9.617219471032026377e+02 3.262427507842761698e-01
1.784057981437720400e+03 9.618306110902537966e+02 3.254514309027103369e-01
1.784060721257577370e+03 9.619393229391539535e+02 3.246635496688242140e-01
1.784063461077434113e+03 9.620480825230634991e+02 3.238790920606136048e-01
1.784066200897291083e+03 9.621568897157017091e+02 3.230980431223598459e-01
1.784068940717147825e+03 9.622657443914608848e+02 3.223203879921038295e-01
1.784071680537004795e+03 9.623746464253362092e+02 3.215461118808588536e-01
1.784074420356861538e+03 9.624835956928579890e+02 3.207752000734991338e-01
1.784077160176718280e+03 9.625925920699122571e+02 3.200076378991276727e-01
1.784079899996575250e+03 9.627016354331765342e+02 3.192434107879891236e-01
1.784082639816431993e+03 9.628107256599352013e+02 3.184825042534659145e-01
1.784085379636288963e+03 9.629198626280971212e+02 3.177249038851820973e-01
1.784088119456145705e+03 9.630290462161206051e+02 3.169705953490555284e-01
1.784090859276002675e+03 9.631382763030812839e+02 3.162195643863413563e-01
1.784093599095859418e+03 9.632475527685973020e+02 3.154717968136793727e-01
1.784096338915716387e+03 9.633568754928974158e+02 3.147272785221421620e-01
1.784099078735573130e+03 9.634662443567455057e+02 3.139859954772779571e-01
1.784101818555429873e+03 9.635756592415001478e+02 3.132479337182244028e-01
1.784104558375286842e+03 9.636851200290846009e+02 3.125130793574413812e-01
1.784107298195143585e+03 9.637946266019550876e+02 3.117814185804396732e-01
1.784110038015000555e+03 9.639041788431619580e+02 3.110529376449011063e-01
1.784112777834857297e+03 9.640137766362726097e+02 3.103276228807112513e-01
1.784115517654714267e+03 9.641234198654411784e+02 3.096054606890219496e-01
1.784118257474571010e+03 9.642331084153356642e+02 3.088864375421344621e-01
1.784120997294427980e+03 9.643428421709468239e+02 3.081705399519477639e-01
1.784123737114284722e+03 9.644526210177687062e+02 3.074577544990494959e-01
1.784126476934141692e+03 9.645624448420177259e+02 3.067480678529103111e-01
1.784129216753998435e+03 9.646723135303966501e+02 3.060414667512521558e-01
1.784131956573855177e+03 9.647822269701548521e+02 3.053379379991357778e-01
1.784134696393712147e+03 9.648921850490573888e+02 3.046374684686393719e-01
1.784137436213568890e+03 9.650021876553531683e+02 3.039400450985324520e-01
1.784140176033425860e+03 9.651122346778357723e+02 3.032456548933703533e-01
1.784142915853282602e+03 9.652223260057656944e+02 3.025542849234578169e-01
1.784145655673139572e+03 9.653324615289402573e+02 3.018659223238888689e-01
1.784148395492996315e+03 9.654426411376161923e+02 3.011805542945062419e-01
1.784151135312853285e+03 9.655528647225793293e+02 3.004981680989454174e-01
1.784153875132710027e+03 9.656631321750674033e+02 2.998187510645899945e-01
1.784156614952566770e+03 9.657734433868297401e+02 2.991422905816755184e-01
1.784159354772423740e+03 9.658837982500970156e+02 2.984687741029611319e-01
1.784162094592280482e+03 9.659941966575489687e+02 2.977981891433969519e-01
1.784164834412137452e+03 9.661046385026163534e+02 2.971305233100042797e-01
1.784167574231994195e+03 9.662151236798375749e+02 2.964657643606338766e-01
1.784170314051851165e+03 9.663256520836692971e+02 2.958039000357485793e-01
1.784173053871707907e+03 9.664362236089513090e+02 2.951449181311971981e-01
1.784175793691564877e+03 9.665468381510435165e+02 2.944888065055452642e-01
1.784178533511421620e+03 9.666574956057503414e+02 2.938355530801378124e-01
1.784181273331278362e+03 9.667681958693816568e+02 2.931851458383434861e-01
1.784184013151135332e+03 9.668789388387227746e+02 2.925375728253446495e-01
1.784186752970992075e+03 9.669897244110035217e+02 2.918928221479231699e-01
1.784189492790849044e+03 9.671005524839598593e+02 2.912508819737105736e-01
1.784192232610705787e+03 9.672114229557575982e+02 2.906117405312415025e-01
1.784194972430562757e+03 9.673223357250626577e+02 2.899753861091535767e-01
1.784197712250419499e+03 9.674332906909653502e+02 2.893418070562370770e-01
1.784200452070276469e+03 9.675442877530502983e+02 2.887109917806384707e-01
1.784203191890133212e+03 9.676553268113201511e+02 2.880829287499063196e-01
1.784205931709990182e+03 9.677664077662666386e+02 2.874576064901984140e-01
1.784208671529846924e+03 9.678775305188086122e+02 2.868350135877387741e-01
1.784211411349703667e+03 9.679886949705909274e+02 2.862151387235640776e-01
1.784214151169560637e+03 9.680999010236289450e+02 2.855979706243552130e-01
1.784216890989417379e+03 9.682111485802533934e+02 2.849834980614295854e-01
1.784219630809274349e+03 9.683224375432786246e+02 2.843717098640841101e-01
1.784222370629131092e+03 9.684337678159258758e+02 2.837625949196745934e-01
1.784225110448988062e+03 9.685451393018947783e+02 2.831561421728816530e-01
1.784227850268844804e+03 9.686565519052868467e+02 2.825523406257865466e-01
1.784230590088701774e+03 9.687680055306766462e+02 2.819511793371405894e-01
1.784233329908558517e+03 9.688795000830357367e+02 2.813526474224374296e-01
1.784236069728415259e+03 9.689910354677944042e+02 2.807567340532352573e-01
1.784238809548272229e+03 9.691026115908116481e+02 2.801634284569792244e-01
1.784241549368128972e+03 9.692142283583444851e+02 2.795727199168196453e-01
1.784244289187985942e+03 9.693258856771105911e+02 2.789845977709398683e-01
1.784247029007842684e+03 9.694375834542116763e+02 2.783990514126200577e-01
1.784249768827699654e+03 9.695493215972044254e+02 2.778160702895186018e-01
1.784252508647556397e+03 9.696611000140247825e+02 2.772356439037323983e-01
1.784255248467413367e+03 9.697729186131442702e+02 2.766577618222978985e-01
1.784257988287270109e+03 9.698847773035000728e+02 2.760824136806873663e-01
1.784260728107126852e+03 9.699966759943536090e+02 2.755095891500916050e-01
1.784263467926983822e+03 9.701086145953690902e+02 2.749392779549039156e-01
1.784266207746840564e+03 9.702205930165914651e+02 2.743714698730446711e-01
1.784268947566697534e+03 9.703326111685092883e+02 2.738061547353305980e-01
1.784271687386554277e+03 9.704446689619777544e+02 2.732433224255522708e-01
1.784274427206411247e+03 9.705567663082907757e+02 2.726829628797986516e-01
1.784277167026267989e+03 9.706689031191043568e+02 2.721250660865313642e-01
1.784279906846124959e+03 9.707810793065086727e+02 2.715696220859125098e-01
1.784282646665981702e+03 9.708932947829511022e+02 2.710166209698756101e-01
1.784285386485838444e+03 9.710055494612989833e+02 2.704660528815025500e-01
1.784288126305695414e+03 9.711178432548095998e+02 2.699179080148627619e-01
1.784290866125552157e+03 9.712301760770999408e+02 2.693721766148495234e-01
1.784293605945409126e+03 9.713425478422090009e+02 2.688288489765617295e-01
1.784296345765265869e+03 9.714549584645214964e+02 2.682879154453667314e-01
1.784299085585122839e+03 9.715674078591299576e+02 2.677493664559948972e-01
1.784301825404979581e+03 9.716798959407203711e+02 2.672131923907771767e-01
1.784304565224836551e+03 9.717924226253184088e+02 2.666793838080595003e-01
1.784307305044693294e+03 9.719049878288659556e+02 2.661479312574920875e-01
1.784310044864550264e+03 9.720175914677191713e+02 2.656188253380018516e-01
1.784312784684407006e+03 9.721302334585722065e+02 2.650920566978497983e-01
1.784315524504263749e+03 9.722429137185193895e+02 2.645676160340300620e-01
1.784318264324120719e+03 9.723556321650256677e+02 2.640454940921100890e-01
1.784321004143977461e+03 9.724683887158955713e+02 2.635256816660698775e-01
1.784323743963834431e+03 9.725811832893369910e+02 2.630081695977100065e-01
1.784326483783691174e+03 9.726940158038837581e+02 2.624929487767097003e-01
1.784329223603548144e+03 9.728068861784682895e+02 2.619800101399977210e-01
1.784331963423404886e+03 9.729197943323445088e+02 2.614693446718104886e-01
1.784334703243261856e+03 9.730327401851607192e+02 2.609609434030690234e-01
1.784337443063118599e+03 9.731457236568819553e+02 2.604547974114371778e-01
1.784340182882975341e+03 9.732587446678537617e+02 2.599508978207469290e-01
1.784342922702832311e+03 9.733718031387719520e+02 2.594492358008477773e-01
1.784345662522689054e+03 9.734848989907736723e+02 2.589498025844284568e-01
1.784348402342546024e+03 9.735980321454054547e+02 2.584525894546172986e-01
1.784351142162402766e+03 9.737112025244231290e+02 2.579575877246376159e-01
1.784353881982259736e+03 9.738244100499628075e+02 2.574647887530915891e-01
1.784356621802116479e+03 9.739376546444664200e+02 2.569741839440370934e-01
1.784359361621973449e+03 9.740509362307557240e+02 2.564857647464225954e-01
1.784362101441830191e+03 9.741642547319543155e+02 2.559995226541765811e-01
1.784364841261686934e+03 9.742776100715526582e+02 2.555154492056898596e-01
1.784367581081543904e+03 9.743910021733768190e+02 2.550335359837063720e-01
1.784370320901400646e+03 9.745044309615594784e+02 2.545537746152130576e-01
1.784373060721257616e+03 9.746178963606031402e+02 2.540761567709330371e-01
1.784375800541114359e+03 9.747313982953033928e+02 2.536006741654194818e-01
1.784378540360971328e+03 9.748449366908224647e+02 2.531273185565154904e-01
1.784381280180828071e+03 9.749585114726118036e+02 2.526560817454495123e-01
1.784384020000685041e+03 9.750721225664859730e+02 2.521869555763026072e-01
1.784386759820541783e+03 9.751857698985453453e+02 2.517199319361052012e-01
1.784389499640398753e+03 9.752994533952497704e+02 2.512550027543116737e-01
1.784392239460255496e+03 9.754131729833414965e+02 2.507921600028988340e-01
1.784394979280112238e+03 9.755269285899094029e+02 2.503313956958858610e-01
1.784397719099969208e+03 9.756407201423588731e+02 2.498727018892434593e-01
1.784400458919825951e+03 9.757545475683822360e+02 2.494160706808022099e-01
1.784403198739682921e+03 9.758684107960226584e+02 2.489614942097836958e-01
1.784405938559539663e+03 9.759823097536036585e+02 2.485089646573683808e-01
1.784408678379396633e+03 9.760962443698995230e+02 2.480584742620114969e-01
1.784411418199253376e+03 9.762102145739294201e+02 2.476100152981944025e-01
1.784414158019110346e+03 9.763242202950079900e+02 2.471635800743121891e-01
1.784416897838967088e+03 9.764382614627202202e+02 2.467191609399092544e-01
1.784419637658823831e+03 9.765523380069862469e+02 2.462767502852510615e-01
1.784422377478680801e+03 9.766664498580316831e+02 2.458363405412696823e-01
1.784425117298537543e+03 9.767805969463577185e+02 2.453979241795095356e-01
1.784427857118394513e+03 9.768947792028062622e+02 2.449614937117109981e-01
1.784430596938251256e+03 9.770089965584822949e+02 2.445270416899434085e-01
1.784433336758108226e+03 9.771232489448290153e+02 2.440945607061598133e-01
1.784436076577964968e+03 9.772375362935500789e+02 2.436640433923324967e-01
1.784438816397821938e+03 9.773518585366845173e+02 2.432354824200155807e-01
1.784441556217678681e+03 9.774662156065296585e+02 2.428088705004834147e-01
1.784444296037535423e+03 9.775806074357058151e+02 2.423842003843360571e-01
1.784447035857392393e+03 9.776950339571271797e+02 2.419614648614644981e-01
1.784449775677249136e+03 9.778094951039716989e+02 2.415406567610155486e-01
1.784452515497106106e+03 9.779239908097462148e+02 2.411217689510094797e-01
1.784455255316962848e+03 9.780385210082101821e+02 2.407047943384850730e-01
1.784457995136819818e+03 9.781530856334491091e+02 2.402897258690898097e-01
1.784460734956676561e+03 9.782676846197987288e+02 2.398765565272275024e-01
1.784463474776533531e+03 9.783823179019190093e+02 2.394652793356562837e-01
1.784466214596390273e+03 9.784969854147176420e+02 2.390558873556389852e-01
1.784468954416247243e+03 9.786116870933893779e+02 2.386483736813843626e-01
1.784471694236103986e+03 9.787264228730466584e+02 2.382427314022130538e-01
1.784474434055960728e+03 9.788411926893211330e+02 2.378389536723214681e-01
1.784477173875817698e+03 9.789559964781861936e+02 2.374370336924562508e-01
1.784479913695674441e+03 9.790708341758585220e+02 2.370369647001421554e-01
1.784482653515531410e+03 9.791857057188636873e+02 2.366387399692882199e-01
1.784485393335388153e+03 9.793006110439582699e+02 2.362423528102942927e-01
1.784488133155245123e+03 9.794155500882047818e+02 2.358477965696289536e-01
1.784490872975101865e+03 9.795305227888941317e+02 2.354550646299367889e-01
1.784493612794958835e+03 9.796455290836206586e+02 2.350641504096217804e-01
1.784496352614815578e+03 9.797605689102041424e+02 2.346750473629551637e-01
1.784499092434672320e+03 9.798756422067556286e+02 2.342877489796966195e-01
1.784501832254529290e+03 9.799907489116475290e+02 2.339022487850424270e-01
1.784504572074386033e+03 9.801058889634830393e+02 2.335185403395724224e-01
1.784507311894243003e+03 9.802210623011627604e+02 2.331366172388797398e-01
1.784510051714099745e+03 9.803362688638060263e+02 2.327564731136803622e-01
1.784512791533956715e+03 9.804515085908263927e+02 2.323781016294159396e-01
1.784515531353813458e+03 9.805667814218543299e+02 2.320014964863640894e-01
1.784518271173670428e+03 9.806820872968119147e+02 2.316266514192466541e-01
1.784521010993527170e+03 9.807974261558352964e+02 2.312535601973408350e-01
1.784523750813383913e+03 9.809127979393404075e+02 2.308822166241234763e-01
1.784526490633240883e+03 9.810282025879932917e+02 2.305126145372294322e-01
1.784529230453097625e+03 9.811436400426795217e+02 2.301447478084083231e-01
1.784531970272954595e+03 9.812591102445394426e+02 2.297786103382458978e-01
1.784534710092811338e+03 9.813746131348040080e+02 2.294141960457793672e-01
1.784537449912668308e+03 9.814901486550936625e+02 2.290514988974023391e-01
1.784540189732525050e+03 9.816057167472399669e+02 2.286905128943320931e-01
1.784542929552382020e+03 9.817213173533526742e+02 2.283312320705799536e-01
1.784545669372238763e+03 9.818369504157410574e+02 2.279736504930442997e-01
1.784548409192095733e+03 9.819526158769899666e+02 2.276177622611263163e-01
1.784551149011952475e+03 9.820683136798818396e+02 2.272635615068229753e-01
1.784553888831809218e+03 9.821840437674620716e+02 2.269110423943763999e-01
1.784556628651666188e+03 9.822998060830094573e+02 2.265601991202209065e-01
1.784559368471522930e+03 9.824156005700059495e+02 2.262110259129284651e-01
1.784562108291379900e+03 9.825314271722027115e+02 2.258635170328650577e-01
1.784564848111236643e+03 9.826472858335416731e+02 2.255176667722836314e-01
1.784567587931093612e+03 9.827631764982319282e+02 2.251734694549554494e-01
1.784570327750950355e+03 9.828790991106708361e+02 2.248309194362628771e-01
1.784573067570807325e+03 9.829950536155200780e+02 2.244900111028352574e-01
1.784575807390664067e+03 9.831110399576275540e+02 2.241507388726416417e-01
1.784578547210520810e+03 9.832270580820934356e+02 2.238130971946591385e-01
1.784581287030377780e+03 9.833431079342400380e+02 2.234770805488258127e-01
1.784584026850234522e+03 9.834591894595819213e+02 2.231426834459926678e-01
1.784586766670091492e+03 9.835753026038919415e+02 2.228099004275984896e-01
1.784589506489948235e+03 9.836914473131233763e+02 2.224787260657629107e-01
1.784592246309805205e+03 9.838076235334850708e+02 2.221491549629374673e-01
1.784594986129661947e+03 9.839238312113442362e+02 2.218211817491753945e-01
1.784597725949518917e+03 9.840400702932860213e+02 2.214948010815779300e-01
1.784600465769375660e+03 9.841563407261165821e+02 2.211700076516112390e-01
1.784603205589232402e+03 9.842726424568796801e+02 2.208467961805660462e-01
1.784605945409089372e+03 9.843889754328301933e+02 2.205251614194063681e-01
1.784608685228946115e+03 9.845053396014031932e+02 2.202050981487208570e-01
1.784611425048803085e+03 9.846217349102807930e+02 2.198866011784092189e-01
1.784614164868659827e+03 9.847381613073134758e+02 2.195696653477683113e-01
1.784616904688516797e+03 9.848546187405966066e+02 2.192542855251554401e-01
1.784619644508373540e+03 9.849711071583913053e+02 2.189404566080745962e-01
1.784622384328230510e+03 9.850876265092011863e+02 2.186281735228436385e-01
1.784625124148087252e+03 9.852041767416940274e+02 2.183174312246802251e-01
1.784627863967943995e+03 9.853207578047674815e+02 2.180082246973988058e-01
1.784630603787800965e+03 9.854373696475200859e+02 2.177005489533684335e-01
1.784633343607657707e+03 9.855540122192198851e+02 2.173943990334692711e-01
1.784636083427514677e+03 9.856706854693723017e+02 2.170897700067957459e-01
1.784638823247371420e+03 9.857873893476405556e+02 2.167866569707422308e-01
1.784641563067228390e+03 9.859041238039226300e+02 2.164850550506841609e-01
1.784644302887085132e+03 9.860208887882726003e+02 2.161849594000637420e-01
1.784647042706942102e+03 9.861376842509769176e+02 2.158863652000750644e-01
1.784649782526798845e+03 9.862545101424757377e+02 2.155892676597495339e-01
1.784652522346655815e+03 9.863713664134397732e+02 2.152936620156450653e-01
1.784655262166512557e+03 9.864882530146944646e+02 2.149995435319150272e-01
1.784658001986369300e+03 9.866051698972468103e+02 2.147069074967671021e-01
1.784660741806226270e+03 9.867221170123004867e+02 2.144157492255297781e-01
1.784663481626083012e+03 9.868390943112331115e+02 2.141260640630696099e-01
1.784666221445939982e+03 9.869561017456466061e+02 2.138378473811282099e-01
1.784668961265796725e+03 9.870731392672882976e+02 2.135510945784024617e-01
1.784671701085653694e+03 9.871902068281274296e+02 2.132658010802422899e-01
1.784674440905510437e+03 9.873073043802769462e+02 2.129819623387306238e-01
1.784677180725367407e+03 9.874244318760695478e+02 2.126995738323848306e-01
1.784679920545224149e+03 9.875415892679793615e+02 2.124186310662364574e-01
1.784682660365080892e+03 9.876587765086885611e+02 2.121391295715593373e-01
1.784685400184937862e+03 9.877759935510573541e+02 2.118610649058336459e-01
1.784688140004794604e+03 9.878932403480938547e+02 2.115844326527087371e-01
1.784690879824651574e+03 9.880105168530208175e+02 2.113092284217367167e-01
1.784693619644508317e+03 9.881278230191971943e+02 2.110354478484519625e-01
1.784696359464365287e+03 9.882451588001947584e+02 2.107630865940851583e-01
1.784699099284222029e+03 9.883625241497192064e+02 2.104921403456424533e-01
1.784701839104078999e+03 9.884799190216868965e+02 2.102226048156231319e-01
1.784704578923935742e+03 9.885973433701462909e+02 2.099544757420986618e-01
1.784707318743792484e+03 9.887147971493448040e+02 2.096877488884559826e-01
1.784710058563649454e+03 9.888322803136990160e+02 2.094224200433661420e-01
1.784712798383506197e+03 9.889497928177639778e+02 2.091584850207515167e-01
1.784715538203363167e+03 9.890673346163005135e+02 2.088959396595348184e-01
1.784718278023219909e+03 9.891849056642163305e+02 2.086347798258163799e-01
1.784721017843076879e+03 9.893025059165283892e+02 2.083750013995909756e-01
1.784723757662933622e+03 9.894201353284637435e+02 2.081166002954269456e-01
1.784726497482790592e+03 9.895377938554332786e+02 2.078595724505828413e-01
1.784729237302647334e+03 9.896554814529700934e+02 2.076039138269321904e-01
1.784731977122504304e+03 9.897731980768070343e+02 2.073496204106959895e-01
1.784734716942361047e+03 9.898909436827972286e+02 2.070966882125157282e-01
1.784737456762217789e+03 9.900087182269817276e+02 2.068451132672100290e-01
1.784740196582074759e+03 9.901265216655589256e+02 2.065948916337437269e-01
1.784742936401931502e+03 9.902443539548546596e+02 2.063460193951957566e-01
1.784745676221788472e+03 9.903622150513893985e+02 2.060984926585209820e-01
1.784748416041645214e+03 9.904801049117993443e+02 2.058523075546234149e-01
1.784751155861502184e+03 9.905980234929131711e+02 2.056074602381001981e-01
1.784753895681358927e+03 9.907159707516735807e+02 2.053639468873147966e-01
1.784756635501215897e+03 9.908339466452140414e+02 2.051217637041445052e-01
1.784759375321072639e+03 9.909519511307796620e+02 2.048809069140531958e-01
1.784762115140929382e+03 9.910699841657952902e+02 2.046413727658623616e-01
1.784764854960786352e+03 9.911880457078343625e+02 2.044031575317244165e-01
1.784767594780643094e+03 9.913061357145893453e+02 2.041662575070950780e-01
1.784770334600500064e+03 9.914242541439390379e+02 2.039306690105096020e-01
1.784773074420356807e+03 9.915424009538693326e+02 2.036963883836550027e-01
1.784775814240213776e+03 9.916605761025508627e+02 2.034634119911296057e-01
1.784778554060070519e+03 9.917787795482594220e+02 2.032317362205152134e-01
1.784781293879927489e+03 9.918970112494436080e+02 2.030013574814995558e-01
1.784784033699784231e+03 9.920152711646360331e+02 2.027722722026924218e-01
1.784786773519640974e+03 9.921335592525516631e+02 2.025444768382329563e-01
1.784789513339497944e+03 9.922518754720567813e+02 2.023179678654759006e-01
1.784792253159354686e+03 9.923702197821273785e+02 2.020927417842559859e-01
1.784794992979211656e+03 9.924885921419172519e+02 2.018687951166740213e-01
1.784797732799068399e+03 9.926069925106788787e+02 2.016461244071647285e-01
1.784800472618925369e+03 9.927254208478404962e+02 2.014247262222667867e-01
1.784803212438782111e+03 9.928438771129268616e+02 2.012045971506902231e-01
1.784805952258639081e+03 9.929623612656372416e+02 2.009857338030894836e-01
1.784808692078495824e+03 9.930808732657653763e+02 2.007681328121303510e-01
1.784811431898352794e+03 9.931994130732780377e+02 2.005517908322659582e-01
1.784814171718209536e+03 9.933179806482343110e+02 2.003367045398033175e-01
1.784816911538066279e+03 9.934365759508549445e+02 2.001228706326998730e-01
1.784819651357923249e+03 9.935551989414908576e+02 1.999102858305411845e-01
1.784822391177779991e+03 9.936738495805933553e+02 1.996989468745171137e-01
1.784825130997636961e+03 9.937925278287819992e+02 1.994888505272230106e-01
1.784827870817493704e+03 9.939112336467647992e+02 1.992799935727250504e-01
1.784830610637350674e+03 9.940299669954166575e+02 1.990723728163463491e-01
1.784833350457207416e+03 9.941487278356989918e+02 1.988659850847318278e-01
1.784836090277064386e+03 9.942675161287386345e+02 1.986608272256371321e-01
1.784838830096921129e+03 9.943863318357470007e+02 1.984568961079929139e-01
1.784841569916777871e+03 9.945051749180893239e+02 1.982541886217134286e-01
1.784844309736634841e+03 9.946240453372536194e+02 1.980527016776764682e-01
1.784847049556491584e+03 9.947429430548204436e+02 1.978524322077020725e-01
1.784849789376348554e+03 9.948618680325311061e+02 1.976533771643654014e-01
1.784852529196205296e+03 9.949808202322078614e+02 1.974555335210597118e-01
1.784855269016062266e+03 9.950997996158321257e+02 1.972588982717949080e-01
1.784858008835919009e+03 9.952188061454646686e+02 1.970634684312601859e-01
1.784860748655775978e+03 9.953378397833236022e+02 1.968692410346250532e-01
1.784863488475632721e+03 9.954569004916935455e+02 1.966762131368677002e-01
1.784866228295489464e+03 9.955759882329763286e+02 1.964843818087418925e-01
1.784868968115346433e+03 9.956951029697072499e+02 1.962937441447481779e-01
1.784871707935203176e+03 9.958142446645180144e+02 1.961042972604838119e-01
1.784874447755060146e+03 9.959334132801933492e+02 1.959160382916040888e-01
1.784877187574916888e+03 9.960526087795904004e+02 1.957289643938785462e-01
1.784879927394773858e+03 9.961718311257175174e+02 1.955430727429968429e-01
1.784882667214630601e+03 9.962910802816538762e+02 1.953583605346239926e-01
1.784885407034487571e+03 9.964103562106279242e+02 1.951748249842084615e-01
1.784888146854344313e+03 9.965296588759375709e+02 1.949924633270366525e-01
1.784890886674201283e+03 9.966489882410284054e+02 1.948112728180433073e-01
1.784893626494058026e+03 9.967683442694133191e+02 1.946312507318649909e-01
1.784896366313914768e+03 9.968877269247415143e+02 1.944523943626674523e-01
1.784899106133771738e+03 9.970071361707678079e+02 1.942747010241244188e-01
1.784901845953628481e+03 9.971265719713219369e+02 1.940981680493948369e-01
1.784904585773485451e+03 9.972460342903771107e+02 1.939227927909536742e-01
1.784907325593342193e+03 9.973655230919699761e+02 1.937485726206432668e-01
1.784910065413199163e+03 9.974850383402790612e+02 1.935755049294912156e-01
1.784912805233055906e+03 9.976045799995446259e+02 1.934035871277607344e-01
1.784915545052912876e+03 9.977241480341471060e+02 1.932328166447707662e-01
1.784918284872769618e+03 9.978437424085271914e+02 1.930631909289453052e-01
1.784921024692626361e+03 9.979633630872539243e+02 1.928947074476494994e-01
1.784923764512483331e+03 9.980830100349947998e+02 1.927273636871682239e-01
1.784926504332340073e+03 9.982026832164843881e+02 1.925611571526835986e-01
1.784929244152197043e+03 9.983223825965936840e+02 1.923960853681139227e-01
1.784931983972053786e+03 9.984421081402496156e+02 1.922321458761608315e-01
1.784934723791910756e+03 9.985618598125133758e+02 1.920693362381362679e-01
1.784937463611767498e+03 9.986816375785004993e+02 1.919076540340083348e-01
1.784940203431624468e+03 9.988014414034594211e+02 1.917470968622303207e-01
1.784942943251481211e+03 9.989212712526909854e+02 1.915876623397855250e-01
1.784945683071337953e+03 9.990411270916156354e+02 1.914293481023674470e-01
1.784948422891194923e+03 9.991610088857789833e+02 1.912721518067137527e-01
1.784951162711051666e+03 9.992809166007718886e+02 1.911160711277336000e-01
1.784953902530908636e+03 9.994008502023219762e+02 1.909611037589759308e-01
1.784956642350765378e+03 9.995208096562126912e+02 1.908072474131545793e-01
1.784959382170622348e+03 9.996407949283632206e+02 1.906544998221288145e-01
1.784962121990479091e+03 9.997608059847414097e+02 1.905028587366904558e-01
1.784964861810336060e+03 9.998808427914063941e+02 1.903523219194720451e-01
1.784967601630192803e+03 1.000000905314454599e+03 1.902028871518850750e-01
1.784970341450049546e+03 1.000120993520109550e+03 1.900545522342219074e-01
1.784973081269906515e+03 1.000241107374671515e+03 1.899073149838167718e-01
1.784975821089763258e+03 1.000361246844485549e+03 1.897611732348025437e-01
1.784978560909620228e+03 1.000481411896004943e+03 1.896161248378467334e-01
1.784981300729476970e+03 1.000601602495784960e+03 1.894721676672709021e-01
1.784984040549333940e+03 1.000721818610496257e+03 1.893292996161103359e-01
1.784986780369190683e+03 1.000842060206836209e+03 1.891875185928015013e-01
1.784989520189047653e+03 1.000962327251625993e+03 1.890468225238945976e-01
1.784992260008904395e+03 1.001082619711731240e+03 1.889072093542410458e-01
1.784994999828761365e+03 1.001202937554142181e+03 1.887686770470072550e-01
1.784997739648618108e+03 1.001323282909505679e+03 1.886312236164218170e-01
1.785000479468474850e+03 1.001443659941513943e+03 1.884948471258440783e-01
1.785003219288331820e+03 1.001564072386098928e+03 1.883595456509851995e-01
1.785005959108188563e+03 1.001684525111342168e+03 1.882253173035355331e-01
1.785008698928045533e+03 1.001805024297673299e+03 1.880921602339770682e-01
1.785011438747902275e+03 1.001925577630073462e+03 1.879600726347548101e-01
1.785014178567759245e+03 1.002046189998425348e+03 1.878290527944519173e-01
1.785016918387615988e+03 1.002166849493673453e+03 1.876990992214318255e-01
1.785019658207472958e+03 1.002287559899354733e+03 1.875702101436108327e-01
1.785022398027329700e+03 1.002408319831157996e+03 1.874423839356190169e-01
1.785025137847186443e+03 1.002529129394030974e+03 1.873156189329032162e-01
1.785027877667043413e+03 1.002649988530995870e+03 1.871899135020399507e-01
1.785030617486900155e+03 1.002770897175985965e+03 1.870652660233711462e-01
1.785033357306757125e+03 1.002891855263021398e+03 1.869416748933333816e-01
1.785036097126613868e+03 1.003012862726133221e+03 1.868191385242204960e-01
1.785038836946470838e+03 1.003133919499435365e+03 1.866976553456415333e-01
1.785041576766327580e+03 1.003255025517036870e+03 1.865772238028747809e-01
1.785044316586184550e+03 1.003376180713149893e+03 1.864578423573960420e-01
1.785047056406041293e+03 1.003497385021971809e+03 1.863395094868135204e-01
1.785049796225898035e+03 1.003618638377794014e+03 1.862222236847835000e-01
1.785052536045755005e+03 1.003739940714930640e+03 1.861059834610346297e-01
1.785055275865611748e+03 1.003861291967722650e+03 1.859907873413534640e-01
1.785058015685468717e+03 1.003982692070564667e+03 1.858766338667015017e-01
1.785060755505325460e+03 1.004104140957861887e+03 1.857635215944300200e-01
1.785063495325182430e+03 1.004225638564112387e+03 1.856514490982341670e-01
1.785066235145039172e+03 1.004347184823814928e+03 1.855404149678391013e-01
1.785068974964896142e+03 1.004468779671549328e+03 1.854304178088982125e-01
1.785071714784752885e+03 1.004590423041894724e+03 1.853214562430390566e-01
1.785074454604609855e+03 1.004712114869509378e+03 1.852135289077629365e-01
1.785077194424466597e+03 1.004833855089049962e+03 1.851066344564896160e-01
1.785079934244323340e+03 1.004955643635241017e+03 1.850007715584668366e-01
1.785082674064180310e+03 1.005077480442843921e+03 1.848959388987700403e-01
1.785085413884037052e+03 1.005199365446626530e+03 1.847921351783005095e-01
1.785088153703894022e+03 1.005321298581432302e+03 1.846893591136970769e-01
1.785090893523750765e+03 1.005443279782099580e+03 1.845876094373775922e-01
1.785093633343607735e+03 1.005565308983541286e+03 1.844868848974429709e-01
1.785096373163464477e+03 1.005687386120663632e+03 1.843871842577173847e-01
1.785099112983321447e+03 1.005809511128446161e+03 1.842885062976536148e-01
1.785101852803178190e+03 1.005931683941860001e+03 1.841908498123718541e-01
1.785104592623034932e+03 1.006053904495938696e+03 1.840942136125744699e-01
1.785107332442891902e+03 1.006176172725746369e+03 1.839985965245435062e-01
1.785110072262748645e+03 1.006298488566327592e+03 1.839039973903358327e-01
1.785112812082605615e+03 1.006420851952751491e+03 1.838104150679971960e-01
1.785115551902462357e+03 1.006543262820119594e+03 1.837178484306186688e-01
1.785118291722319327e+03 1.006665721103605847e+03 1.836262963667011083e-01
1.785121031542176070e+03 1.006788226738369076e+03 1.835357577802316786e-01
1.785123771362033040e+03 1.006910779659634727e+03 1.834462315905958651e-01
1.785126511181889782e+03 1.007033379802611876e+03 1.833577167326104485e-01
1.785129251001746525e+03 1.007156027102564281e+03 1.832702121564442621e-01
1.785131990821603495e+03 1.007278721494778893e+03 1.831837168276136685e-01
1.785134730641460237e+03 1.007401462914534818e+03 1.830982297269766468e-01
1.785137470461317207e+03 1.007524251297173464e+03 1.830137498506555493e-01
1.785140210281173950e+03 1.007647086578016683e+03 1.829302762100668833e-01
1.785142950101030920e+03 1.007769968692447378e+03 1.828478078318379607e-01
1.785145689920887662e+03 1.007892897575827419e+03 1.827663437578353200e-01
1.785148429740744632e+03 1.008015873163578362e+03 1.826858830450827087e-01
1.785151169560601375e+03 1.008138895391099027e+03 1.826064247657882833e-01
1.785153909380458344e+03 1.008261964193846552e+03 1.825279680072637856e-01
1.785156649200315087e+03 1.008385079507254204e+03 1.824505118719504382e-01
1.785159389020171830e+03 1.008508241266801519e+03 1.823740554773458922e-01
1.785162128840028799e+03 1.008631449407984519e+03 1.822985979561594916e-01
1.785164868659885542e+03 1.008754703866360842e+03 1.822241384662631747e-01
1.785167608479742512e+03 1.008878004577527236e+03 1.821506761785501582e-01
1.785170348299599254e+03 1.009001351477014396e+03 1.820782102738520980e-01
1.785173088119456224e+03 1.009124744500408383e+03 1.820067399481752335e-01
1.785175827939312967e+03 1.009248183583268201e+03 1.819362644127296424e-01
1.785178567759169937e+03 1.009371668661206627e+03 1.818667828938628495e-01
1.785181307579026679e+03 1.009495199669807789e+03 1.817982946330878313e-01
1.785184047398883422e+03 1.009618776544698676e+03 1.817307988870233426e-01
1.785186787218740392e+03 1.009742399221516735e+03 1.816642949273928886e-01
1.785189527038597134e+03 1.009866067635879745e+03 1.815987820410218945e-01
1.785192266858454104e+03 1.009989781723455508e+03 1.815342595297803896e-01
1.785195006678310847e+03 1.010113541419880448e+03 1.814707267106076549e-01
1.785197746498167817e+03 1.010237346660840217e+03 1.814081829154504111e-01
1.785200486318024559e+03 1.010361197381987040e+03 1.813466274912861609e-01
1.785203226137881529e+03 1.010485093519021575e+03 1.812860598000627377e-01
1.785205965957738272e+03 1.010609035007609691e+03 1.812264792187202600e-01
1.785208705777595014e+03 1.010733021783453637e+03 1.811678851391368694e-01
1.785211445597451984e+03 1.010857053782261232e+03 1.811102769681252611e-01
1.785214185417308727e+03 1.010981130939713466e+03 1.810536541274277156e-01
1.785216925237165697e+03 1.011105253191543056e+03 1.809980160564036988e-01
1.785219665057022439e+03 1.011229420473469759e+03 1.809433622186081281e-01
1.785222404876879409e+03 1.011353632721234931e+03 1.808896920843504064e-01
1.785225144696736152e+03 1.011477889870538888e+03 1.808370051379863952e-01
1.785227884516593122e+03 1.011602191857124922e+03 1.807853008789172822e-01
1.785230624336449864e+03 1.011726538616696189e+03 1.807345788216133120e-01
1.785233364156306834e+03 1.011850930084997799e+03 1.806848384955681008e-01
1.785236103976163577e+03 1.011975366197733024e+03 1.806360794453210072e-01
1.785238843796020319e+03 1.012099846890635718e+03 1.805883012304167756e-01
1.785241583615877289e+03 1.012224372099438028e+03 1.805415034254068685e-01
1.785244323435734032e+03 1.012348941759838908e+03 1.804956856198495774e-01
1.785247063255591002e+03 1.012473555807576304e+03 1.804508474182716093e-01
1.785249803075447744e+03 1.012598214178343142e+03 1.804069884401872659e-01
1.785252542895304714e+03 1.012722916807869751e+03 1.803641083200573092e-01
1.785255282715161457e+03 1.012847663631840533e+03 1.803222067073068091e-01
1.785258022535018426e+03 1.012972454585975925e+03 1.802812832662853970e-01
1.785260762354875169e+03 1.013097289605948845e+03 1.802413376762836972e-01
1.785263502174731912e+03 1.013222168627456881e+03 1.802023696314980217e-01
1.785266241994588881e+03 1.013347091586190572e+03 1.801643788410297320e-01
1.785268981814445624e+03 1.013472058417800781e+03 1.801273650289217931e-01
1.785271721634302594e+03 1.013597069057973158e+03 1.800913279420889301e-01
1.785274461454159336e+03 1.013722123442341854e+03 1.800562673421793602e-01
1.785277201274016306e+03 1.013847221506572282e+03 1.800221830006056845e-01
1.785279941093873049e+03 1.013972363186278471e+03 1.799890747038617178e-01
1.785282680913730019e+03 1.014097548417104349e+03 1.799569422534958441e-01
1.785285420733586761e+03 1.014222777134640978e+03 1.799257854661286404e-01
1.785288160553443504e+03 1.014348049274498067e+03 1.798956041734297850e-01
1.785290900373300474e+03 1.014473364772272589e+03 1.798663982221221369e-01
1.785293640193157216e+03 1.014598723563516501e+03 1.798381674739845115e-01
1.785296380013014186e+03 1.014724125583809041e+03 1.798109118058305589e-01
1.785299119832870929e+03 1.014849570768673061e+03 1.797846311095233074e-01
1.785301859652727899e+03 1.014975059053657674e+03 1.797593252919528206e-01
1.785304599472584641e+03 1.015100590374253784e+03 1.797349942750494367e-01
1.785307339292441611e+03 1.015226164665977308e+03 1.797116379957626187e-01
1.785310079112298354e+03 1.015351781864285158e+03 1.796892564060730280e-01
1.785312818932155096e+03 1.015477441904647208e+03 1.796678494729744002e-01
1.785315558752012066e+03 1.015603144722514799e+03 1.796474171784754048e-01
1.785318298571868809e+03 1.015728890253288228e+03 1.796279595196003942e-01
1.785321038391725779e+03 1.015854678432389846e+03 1.796094765083731393e-01
1.785323778211582521e+03 1.015980509195158788e+03 1.795919681977265203e-01
1.785326518031439491e+03 1.016106382477009902e+03 1.795754345866777402e-01
1.785329257851296234e+03 1.016232298213230933e+03 1.795598757684258029e-01
1.785331997671153204e+03 1.016358256339155560e+03 1.795452918175969026e-01
1.785334737491009946e+03 1.016484256790052200e+03 1.795316828240880180e-01
1.785337477310866916e+03 1.016610299501207123e+03 1.795190488930541450e-01
1.785340217130723659e+03 1.016736384407839751e+03 1.795073901449144860e-01
1.785342956950580401e+03 1.016862511445175869e+03 1.794967067153425688e-01
1.785345696770437371e+03 1.016988680548414777e+03 1.794869987552677737e-01
1.785348436590294114e+03 1.017114891652698248e+03 1.794782664308755271e-01
1.785351176410151083e+03 1.017241144693182264e+03 1.794705099236008627e-01
1.785353916230007826e+03 1.017367439604953006e+03 1.794637294301330011e-01
1.785356656049864796e+03 1.017493776323110069e+03 1.794579251624098259e-01
1.785359395869721538e+03 1.017620154782681766e+03 1.794530973476221036e-01
1.785362135689578508e+03 1.017746574918708575e+03 1.794492462282098189e-01
1.785364875509435251e+03 1.017873036666158441e+03 1.794463720618658942e-01
1.785367615329291993e+03 1.017999539959999538e+03 1.794444751215346912e-01
1.785370355149148963e+03 1.018126084735168433e+03 1.794435556954145639e-01
1.785373094969005706e+03 1.018252670926537462e+03 1.794436140869593854e-01
1.785375834788862676e+03 1.018379298468986690e+03 1.794446506148810183e-01
1.785378574608719418e+03 1.018505967297297616e+03 1.794466656276595129e-01
1.785381314428576388e+03 1.018632677346252194e+03 1.794496594907996623e-01
1.785384054248433131e+03 1.018759428550580083e+03 1.794536325722517756e-01
1.785386794068290101e+03 1.018886220845017078e+03 1.794585852554322347e-01
1.785389533888146843e+03 1.019013054164220080e+03 1.794645179392305723e-01
1.785392273708003586e+03 1.019139928442840414e+03 1.794714310380225164e-01
1.785395013527860556e+03 1.019266843615490984e+03 1.794793249816798164e-01
1.785397753347717298e+03 1.019393799616714773e+03 1.794882002155791523e-01
1.785400493167574268e+03 1.019520796381057266e+03 1.794980572006185104e-01
1.785403232987431011e+03 1.019647833842981981e+03 1.795088964132234288e-01
1.785405972807287981e+03 1.019774911936953913e+03 1.795207183453660371e-01
1.785408712627144723e+03 1.019902030597354269e+03 1.795335235045708577e-01
1.785411452447001693e+03 1.020029189758564712e+03 1.795473124139359833e-01
1.785414192266858436e+03 1.020156389354881981e+03 1.795620856121386555e-01
1.785416932086715406e+03 1.020283629320601790e+03 1.795778436534584965e-01
1.785419671906572148e+03 1.020410909589933453e+03 1.795945871077826439e-01
1.785422411726428891e+03 1.020538230097073438e+03 1.796123165606297867e-01
1.785425151546285861e+03 1.020665590776172849e+03 1.796310326131624058e-01
1.785427891366142603e+03 1.020792991561305030e+03 1.796507358821976819e-01
1.785430631185999573e+03 1.020920432386539119e+03 1.796714270002352787e-01
1.785433371005856316e+03 1.021047913185854554e+03 1.796931066154611734e-01
1.785436110825713286e+03 1.021175433893225204e+03 1.797157753917787981e-01
1.785438850645570028e+03 1.021302994442533759e+03 1.797394340088127040e-01
1.785441590465426998e+03 1.021430594767656089e+03 1.797640831619417567e-01
1.785444330285283741e+03 1.021558234802375750e+03 1.797897235623023560e-01
1.785447070105140483e+03 1.021685914480457313e+03 1.798163559368216868e-01
1.785449809924997453e+03 1.021813633735614189e+03 1.798439810282316809e-01
1.785452549744854196e+03 1.021941392501476003e+03 1.798725995950818668e-01
1.785455289564711165e+03 1.022069190711661804e+03 1.799022124117762578e-01
1.785458029384567908e+03 1.022197028299695489e+03 1.799328202685752665e-01
1.785460769204424878e+03 1.022324905199088789e+03 1.799644239716369498e-01
1.785463509024281620e+03 1.022452821343256687e+03 1.799970243430184524e-01
1.785466248844138590e+03 1.022580776665601206e+03 1.800306222207195550e-01
1.785468988663995333e+03 1.022708771099426031e+03 1.800652184586835902e-01
1.785471728483852075e+03 1.022836804578009833e+03 1.801008139268402142e-01
1.785474468303709045e+03 1.022964877034573874e+03 1.801374095111209772e-01
1.785477208123565788e+03 1.023092988402206174e+03 1.801750061301840566e-01
1.785479947943422758e+03 1.023221138613921198e+03 1.802136047340517355e-01
1.785482687763279500e+03 1.023349327602714538e+03 1.802532062645078592e-01
1.785485427583136470e+03 1.023477555301559732e+03 1.802938116795734791e-01
1.785488167402993213e+03 1.023605821643325271e+03 1.803354219539494430e-01
1.785490907222850183e+03 1.023734126560859181e+03 1.803780380790923621e-01
1.785493647042706925e+03 1.023862469986902966e+03 1.804216610632363993e-01
1.785496386862563895e+03 1.023990851854176299e+03 1.804662919314719283e-01
1.785499126682420638e+03 1.024119272095291080e+03 1.805119317257679601e-01
1.785501866502277380e+03 1.024247730642824763e+03 1.805585815050496923e-01
1.785504606322134350e+03 1.024376227429288292e+03 1.806062423452408361e-01
1.785507346141991093e+03 1.024504762387092796e+03 1.806549153393050278e-01
1.785510085961848063e+03 1.024633335448624393e+03 1.807046015973282072e-01
1.785512825781704805e+03 1.024761946546156651e+03 1.807553022465418491e-01
1.785515565601561775e+03 1.024890595611936760e+03 1.808070184314119477e-01
1.785518305421418518e+03 1.025019282578098000e+03 1.808597513136625534e-01
1.785521045241275488e+03 1.025148007376745454e+03 1.809135020723680043e-01
1.785523785061132230e+03 1.025276769939869610e+03 1.809682719039764076e-01
1.785526524880988973e+03 1.025405570199419572e+03 1.810240620224004560e-01
1.785529264700845943e+03 1.025534408087271458e+03 1.810808736590646117e-01
1.785532004520702685e+03 1.025663283535194751e+03 1.811387080629518198e-01
1.785534744340559655e+03 1.025792196474926413e+03 1.811975665006987646e-01
1.785537484160416398e+03 1.025921146838084724e+03 1.812574502566204060e-01
1.785540223980273367e+03 1.026050134556254761e+03 1.813183606328125919e-01
1.785542963800130110e+03 1.026179159560900644e+03 1.813802989491769546e-01
1.785545703619987080e+03 1.026308221783451472e+03 1.814432665435266046e-01
1.785548443439843822e+03 1.026437321155214477e+03 1.815072647716113041e-01
1.785551183259700565e+03 1.026566457607447319e+03 1.815722950017640835e-01
1.785553923079557535e+03 1.026695631071343769e+03 1.816383585862061112e-01
1.785556662899414277e+03 1.026824841477969585e+03 1.817054569190932056e-01
1.785559402719271247e+03 1.026954088758353464e+03 1.817735914182563306e-01
1.785562142539127990e+03 1.027083372843399047e+03 1.818427635188804570e-01
1.785564882358984960e+03 1.027212693663968594e+03 1.819129746735765607e-01
1.785567622178841702e+03 1.027342051150797943e+03 1.819842263523624715e-01
1.785570361998698672e+03 1.027471445234580642e+03 1.820565200427358976e-01
1.785573101818555415e+03 1.027600875845881774e+03 1.821298572496537205e-01
1.785575841638412385e+03 1.027730342915222309e+03 1.822042394956062406e-01
1.785578581458269127e+03 1.027859846372993843e+03 1.822796683205948620e-01
1.785581321278125870e+03 1.027989386149531583e+03 1.823561452822012041e-01
1.785584061097982840e+03 1.028118962175081833e+03 1.824336719555950392e-01
1.785586800917839582e+03 1.028248574379769025e+03 1.825122499335406490e-01
1.785589540737696552e+03 1.028378222693670750e+03 1.825918808264679338e-01
1.785592280557553295e+03 1.028507907046729770e+03 1.826725662624459900e-01
1.785595020377410265e+03 1.028637627368840185e+03 1.827543078872616855e-01
1.785597760197267007e+03 1.028767383589760129e+03 1.828371073643917655e-01
1.785600500017123977e+03 1.028897175639197258e+03 1.829209663750825110e-01
1.785603239836980720e+03 1.029027003446721892e+03 1.830058866183202626e-01
1.785605979656837462e+03 1.029156866941841827e+03 1.830918698109051668e-01
1.785608719476694432e+03 1.029286766053968222e+03 1.831789176874558667e-01
[truncated: 1,790,026 more chars]
