# Supplementary material for: Emergence of oscillations in a simple epidemic model with demographic data
Source: R Soc Open Sci. 2020 Jan 29;7(1):191187. doi: 10.1098/rsos.191187 (PMC7029885; doi:10.1098/rsos.191187)
Supplement: Japan_Hida_spdeaths.dat [file rsos191187supp26.dat]

1771    19
1772    49
1773    1
1774    0
1775    0
1776    4
1777    1
1778    31
1779    6
1780    0
1781    0
1782    0
1783    10
1784    15
1785    3
1786    0
1787    0
1788    0
1789    6
1790    62
1791    2
1792    0
1793    0
1794    0
1795    0
1796    26
1797    71
1798    0
1799    0
1800    0
1801    0
1802    0
1803    0
1804    92
1805    10
1806    0
1807    0
1808    0
1809    0
1810    5
1811    48
1812    10
1813    0
1814    0
1815    1
1816    0
1817    21
1818    0
1819    0
1820    0
1821    0
1822    0
1823    80
1824    5
1825    0
1826    0
1827    2
1828    0
1829    16
1830    0
1831    6
1832    9
1833    0
1834    0
1835    1
1836    21
1837    26
1838    0
1839    2
1840    0
1841    2
1842    15
1843    5
1844    0
1845    0
1846    69
1847    3
1848    0
1849    0
1850    0
1851    17
1852    30
