# Supplementary material for: Emergence of oscillations in a simple epidemic model with demographic data
Source: R Soc Open Sci. 2020 Jan 29;7(1):191187. doi: 10.1098/rsos.191187 (PMC7029885; doi:10.1098/rsos.191187)
Supplement: Japan_Hida_year_alphatot_delta.dat [file rsos191187supp27.dat]

1771    46    0.03369524523
1772    51    0.02089665653
1773    52    0.0174971472
1774    80    0.02140443109
1775    50    0.03652108434
1776    69    0.02168949772
1777    61    0.04065349544
1778    100    0.03123809524
1779    74    0.03286205579
1780    66    0.03003465537
1781    76    0.01888246628
1782    81    0.03578226113
1783    62    0.04816955684
1784    75    0.03182711198
1785    71    0.02406311637
1786    88    0.03395784543
1787    102    0.03104384944
1788    88    0.02669245648
1789    81    0.04697728148
1790    125    0.02576923077
1791    96    0.02434385698
1792    102    0.02699662542
1793    76    0.01797079745
1794    111    0.02596927579
1795    108    0.03175748827
1796    101    0.05495689655
1797    84    0.01952117864
1798    103    0.02857142857
1799    92    0.02987760979
1800    98    0.02756892231
1801    97    0.02701741913
1802    94    0.0346167432
1803    74    0.05058781617
1804    116    0.02876663071
1805    107    0.01994301994
1806    104    0.02801120448
1807    85    0.02621461028
1808    77    0.02864128537
1809    84    0.02547993019
1810    88    0.04270833333
1811    94    0.02665731322
1812    90    0.02617801047
1813    113    0.02617981399
1814    87    0.01818805765
1815    87    0.02713704206
1816    80    0.03324287653
1817    89    0.02041510718
1818    88    0.02730030334
1819    69    0.01353637902
1820    90    0.02163061564
1821    112    0.02817824377
1822    112    0.05393112411
1823    128    0.03717105263
1824    110    0.02864669081
1825    100    0.05180327869
1826    113    0.02895174709
1827    106    0.02612433862
1828    105    0.03639344262
1829    136    0.03154471545
1830    111    0.03010683069
1831    108    0.03286082474
1832    100    0.02353320438
1833    103    0.0462962963
1834    103    0.03300970874
1835    87    0.03382113821
1836    69    0.11875
1837    52    0.04723544489
1838    91    0.0233939844
1839    102    0.02745241581
1840    129    0.02943287868
1841    100    0.02995720399
1842    129    0.02562302562
1843    114    0.01937716263
1844    108    0.02311352821
1845    109    0.04961448207
1846    128    0.0161997975
1847    102    0.0162412993
1848    131    0.03065505002
1849    106    0.02411575563
1850    92    0.03133994244
1851    113    0.03819223425
