# Supplementary material for: Emergence of oscillations in a simple epidemic model with demographic data
Source: R Soc Open Sci. 2020 Jan 29;7(1):191187. doi: 10.1098/rsos.191187 (PMC7029885; doi:10.1098/rsos.191187)
Supplement: JapanHida_alphatot_vs_delta.dat [file rsos191187supp28.dat]

46    0.03369524523
51    0.02089665653
52    0.0174971472
80    0.02140443109
50    0.03652108434
69    0.02168949772
61    0.04065349544
100    0.03123809524
74    0.03286205579
66    0.03003465537
76    0.01888246628
81    0.03578226113
62    0.04816955684
75    0.03182711198
71    0.02406311637
88    0.03395784543
102    0.03104384944
88    0.02669245648
81    0.04697728148
125    0.02576923077
96    0.02434385698
102    0.02699662542
76    0.01797079745
111    0.02596927579
108    0.03175748827
101    0.05495689655
84    0.01952117864
103    0.02857142857
92    0.02987760979
98    0.02756892231
97    0.02701741913
94    0.0346167432
74    0.05058781617
116    0.02876663071
107    0.01994301994
104    0.02801120448
85    0.02621461028
77    0.02864128537
84    0.02547993019
88    0.04270833333
94    0.02665731322
90    0.02617801047
113    0.02617981399
87    0.01818805765
87    0.02713704206
80    0.03324287653
89    0.02041510718
88    0.02730030334
69    0.01353637902
90    0.02163061564
112    0.02817824377
112    0.05393112411
128    0.03717105263
110    0.02864669081
100    0.05180327869
113    0.02895174709
106    0.02612433862
105    0.03639344262
136    0.03154471545
111    0.03010683069
108    0.03286082474
100    0.02353320438
103    0.0462962963
103    0.03300970874
87    0.03382113821
69    0.11875
52    0.04723544489
91    0.0233939844
102    0.02745241581
129    0.02943287868
100    0.02995720399
129    0.02562302562
114    0.01937716263
108    0.02311352821
109    0.04961448207
128    0.0161997975
102    0.0162412993
131    0.03065505002
106    0.02411575563
92    0.03133994244
113    0.03819223425
