# Supplementary material for: Emergence of oscillations in a simple epidemic model with demographic data
Source: R Soc Open Sci. 2020 Jan 29;7(1):191187. doi: 10.1098/rsos.191187 (PMC7029885; doi:10.1098/rsos.191187)
Supplement: JapanHida_famine_alphatot_vs_delta.dat [file rsos191187supp29.dat]

69    0.11875
52    0.04723544489
