# Supplementary material for: Emergence of oscillations in a simple epidemic model with demographic data
Source: R Soc Open Sci. 2020 Jan 29;7(1):191187. doi: 10.1098/rsos.191187 (PMC7029885; doi:10.1098/rsos.191187)
Supplement: sir_module.py [file rsos191187supp30.py]

# Copyright (c) 2019 Raj Saha (rsaha@bates.edu) and Meredith Greer (mgreer@bates.edu)

# Permission is hereby granted, free of charge, to any person obtaining a copy
# of this software and associated documentation files (the "Software"), to deal
# in the Software without restriction, including without limitation the rights
# to use, copy, modify, merge, publish, distribute, sub-license, and/or sell
# copies of the Software, and to permit persons to whom the Software is
# furnished to do so, subject to the following conditions : 
# The above copyright notice and this permission notice shall be 
# included in all copies or substantial portions of the Software.

# SIR MODEL FOR SMALLPOX OUTBREAKS
# SEP 2018


from scipy.integrate import odeint  # for integrate.odeint
from pylab import *  				# for plotting commands
from scipy.interpolate import interp1d
import numpy as np


# def sir_engine(file_alphatot_delta, s0, i0, R0, mu, beta_hand_selected, label):
def sir_engine(file_alphatot_delta, s0, i0, betaFIXED, mu, label):


	# SYSTEM EQUATIONS 
	def sir_odes_alphadeltaForced(x, t):  

		alphatotINTP 	= interp1d(year_alphatot_delta[:,0], year_alphatot_delta[:,1], fill_value="extrapolate")
		deltaINTP 		= interp1d(year_alphatot_delta[:,0], year_alphatot_delta[:,2], fill_value="extrapolate")

		# S(t)
		x0dot = alphatotINTP(t) - betaFIXED*x[1]*x[0] - deltaINTP(t)*x[0]

		# I(t)
		# x1dot = betaFIXED*x[1]*x[0] -mu*x[1] -deltaINTP(t)*x[1]
		x1dot = betaFIXED*x[1]*x[0] -mu*x[1] # outs_2/

		return array([x0dot, x1dot])


	year_alphatot_delta = np.loadtxt(file_alphatot_delta)
	
	alphatotMEDIAN   = np.median(year_alphatot_delta[:,1])
	deltaMEDIAN 	 = np.median(year_alphatot_delta[:,2])
		
	startyear 	= year_alphatot_delta[0][0]
	stopyear 	= year_alphatot_delta[-1][0]
		
	tstart  = int(startyear)
	tstop   = int(stopyear)
	Nsteps  = int((tstop - tstart) * 365)
	
	tSPAN   = np.linspace(tstart, tstop, Nsteps)
	xINIT   = array([s0, i0])

	# INTEGRATE SYSTEM (AUTOMATICALLY DETECTS STIFF)
	xSOL_alphadeltaForced   = []
	xSOL_alphadeltaForced   = odeint(sir_odes_alphadeltaForced, xINIT, tSPAN, atol=1e-10)
	xSOL_alphadeltaForced   = np.asarray(xSOL_alphadeltaForced)


	tSPAN = np.asarray(tSPAN)
	
	return [tSPAN, xSOL_alphadeltaForced]
