# Supplementary material for: Emergence of oscillations in a simple epidemic model with demographic data
Source: R Soc Open Sci. 2020 Jan 29;7(1):191187. doi: 10.1098/rsos.191187 (PMC7029885; doi:10.1098/rsos.191187)
Supplement: sir_runs.py [file rsos191187supp32.py]

# Copyright (c) 2019 Raj Saha (rsaha@bates.edu) and Meredith Greer (mgreer@bates.edu)

# Permission is hereby granted, free of charge, to any person obtaining a copy
# of this software and associated documentation files (the "Software"), to deal
# in the Software without restriction, including without limitation the rights
# to use, copy, modify, merge, publish, distribute, sub-license, and/or sell
# copies of the Software, and to permit persons to whom the Software is
# furnished to do so, subject to the following conditions : 
# The above copyright notice and this permission notice shall be 
# included in all copies or substantial portions of the Software.

# runs a single data set over a range of values of beta


from sir_module_beta_alphadeltaForced import *
import os 
from scipy.interpolate import interp1d
# from get_period_local_maxs import *


# # ------------------------------- SWEDEN --------------------------
# label = 'Sweden adF'
# file_alphatot_delta = 'Sweden_year_alpha_delta_Sweden.dat'

# # initial conditions
# # (obtained from transient run for 10 years in Mathematica)
# s0 = 3.9e5
# i0 = 1.1e-9
# # ------------------------------- SWEDEN ---------------------------


# period_R0_mu = []

# ***************************************************** COUNTRY PARAMETERS

# ---------------------------------------- HIDA, JAPAN
label = 'Japan, Hida District beta_var_adF'
file_alphatot_delta = 'Japan_Hida_year_alphatot_delta.dat'

beta_0 = 0.0148
mu = 16
s0 = 1072
i0 = 10

start_beta = beta_0 - beta_0/2
stop_beta = beta_0 + beta_0/2

# start_beta 	= 0.01
# stop_beta 	= 0.025

# beta range obtained from demographically (alpha and delta) derived values
# start_beta 	= 0.01
# stop_beta 	= 0.08

# beta range based on beta_high and beta_low
# https://docs.google.com/spreadsheets/d/1Bfylsm7tnUa_EcpJSLHSVGdVWM_DZ3sD5oU3Iuysyvw/edit?usp=sharing
start_beta 	= 1.136e-02
stop_beta 	= 2.097e-02


# # ---------------------------------------- BRITISH INDIA
label = 'British India beta_var_adF'
file_alphatot_delta = 'British_India_alphatot_vs_delta.dat'

beta_0 = 2.16e-7
mu = 16.5
s0 = 9.35e7
i0 = 8.4e-7

# # start_beta = 1e-7
# # stop_beta = 3e-7

# # beta range obtained from demographically (alpha and delta) derived values
# start_beta 	= 1.5e-7
# stop_beta 	= 8.3e-7

# beta range based on beta_high and beta_low
# https://docs.google.com/spreadsheets/d/1Bfylsm7tnUa_EcpJSLHSVGdVWM_DZ3sD5oU3Iuysyvw/edit?usp=sharing
start_beta 	= 1.694e-07
stop_beta 	= 2.402e-07


# # ---------------------------------------- SWEDEN
label = 'Sweden beta_var_adF'
file_alphatot_delta = 'Sweden_year_alpha_delta_Sweden.dat'

beta_0 = 4.5E-5
mu = 23.5
s0 = 3.9e5
i0 = 1.1e-9

# # start_beta = 3e-5
# # stop_beta = 9e-5

# # beta range obtained from demographically (alpha and delta) derived values
# start_beta = 2e-5
# stop_beta = 17e-5

# beta range based on beta_high and beta_low
# https://docs.google.com/spreadsheets/d/1Bfylsm7tnUa_EcpJSLHSVGdVWM_DZ3sD5oU3Iuysyvw/edit?usp=sharing
start_beta 	= 3.487e-05
stop_beta 	= 7.320e-05


# *****************************************************
# *****************************************************
# ***************************************************** PROGRAM START

beta_list = np.linspace(start_beta, stop_beta)


# output paths
output_path = '_beta_ensembles/' + label + '/outs/'

if not os.path.exists(output_path):
	os.makedirs(output_path)

print ('Running: ', label)

# ensemble loop
for beta in beta_list:

	progress = (beta-beta_list[0])/(beta_list[-1]-beta_list[0])
	print (progress)

	# tSPAN, xSOL = sir_engine(file_alphatot_delta, s0, i0, R0, mu, beta_hand_selected, label)
	tSPAN, xSOL = sir_engine(file_alphatot_delta, s0, i0, beta, mu, label)

	output_file_cont = output_path + 'beta_' + str(beta).zfill(3) + '.dat'

	# chop S and I values to integer years
	tYEARS  = np.linspace(int(tSPAN[0]), int(tSPAN[-1]), int(tSPAN[-1])-int(tSPAN[0])+1)
	# xSOL_St = interp1d(tSPAN, xSOL[:,0])
	# xSOL_It = interp1d(tSPAN, xSOL[:,1])

	# # period with max power from wavelet analysis
	# period_max_power = get_period_max_power(xSOL_It(tYEARS))
	# period_R0_mu.append([R0_list[R0_i], mu_list[mu_i], period_max_power])

	# save output files
	# output_array_inty = np.transpose(np.vstack((tYEARS, xSOL_St(tYEARS), xSOL_It(tYEARS))))
	output_array_cont = np.transpose(np.vstack((tSPAN, xSOL[:,0], xSOL[:,1])))
	# np.savetxt(output_file_inty, output_array_inty)
	np.savetxt(output_file_cont, output_array_cont)

	# period local maxs
	# period_local_maxs = get_period_local_maxs(output_file_cont)[0]
	# period_R0_mu.append([R0_list[R0_i], mu_list[mu_i], period_local_maxs])

	# # print ('saving: ', output_file_cont)
	# print (R0_list[R0_i], mu_list[mu_i], period_local_maxs)


print ('done')	
