# Supplementary material for: Emergence of oscillations in a simple epidemic model with demographic data
Source: R Soc Open Sci. 2020 Jan 29;7(1):191187. doi: 10.1098/rsos.191187 (PMC7029885; doi:10.1098/rsos.191187)
Supplement: sir_single_test_run.py [file rsos191187supp34.py]

# Copyright (c) 2019 Raj Saha (rsaha@bates.edu) and Meredith Greer (mgreer@bates.edu)

# Permission is hereby granted, free of charge, to any person obtaining a copy
# of this software and associated documentation files (the "Software"), to deal
# in the Software without restriction, including without limitation the rights
# to use, copy, modify, merge, publish, distribute, sub-license, and/or sell
# copies of the Software, and to permit persons to whom the Software is
# furnished to do so, subject to the following conditions : 
# The above copyright notice and this permission notice shall be 
# included in all copies or substantial portions of the Software.

# runs a single data set for a given set of parameter values and ic's.


from sir_module import *
import os 
from scipy.interpolate import interp1d
from get_period_local_maxs import *

# ------------------------------- BRITISH INDIA -------------------
label = 'British India adF'
file_alphatot_delta = 'British_India_alphatot_vs_delta.dat'

# initial conditions
# (obtained from transient run for 10 years in Mathematica)
s0 = 9.35e7
i0 = 8.4e-7
# i0 = 1e4
# beta_hand_selected = 6.8e-7 # from mathematica 'oscillations_criteria'
# ------------------------------- BRITISH INDIA -------------------


# # ------------------------------- JAPAN HIDA -------------------
# label = 'Japan, Hida District adF'
# file_alphatot_delta = 'Japan_Hida_year_alphatot_delta.dat'

# # initial conditions
# # (obtained from transient run for 10 years in Mathematica)
# s0 = 1072
# i0 = 15

# # # initial conditions
# # # guessed from data only
# # s0 = 2000
# # i0 = 100
# # beta_hand_selected = 0.016 # from mathematica 'oscillations_criteria'
# ------------------------------- JAPAN HIDA -------------------


# # ------------------------------- SWEDEN --------------------------
# label = 'Sweden adF'
# file_alphatot_delta = 'Sweden_year_alpha_delta.dat'

# # initial conditions
# # (obtained from transient run for 10 years in Mathematica)
# s0 = 3.9e5
# i0 = 1.1e-9
# # beta_hand_selected = 0.00004 # from mathematica 'oscillations_criteria'
# ------------------------------- SWEDEN ---------------------------


# ==================================================================
# ==================================================================
# ==================================================================
# ==================================================================
# ENSEMBLE RUNS
R0_min = 3
R0_max = 7
N_R0   = 50

mu_min = 365/24
mu_max = 365/14
N_mu   = N_R0

R0_list = np.linspace(R0_min, R0_max, N_R0)
mu_list = np.linspace(mu_min, mu_max, N_mu)

output_path = '_ensembles/' + label + '/single_out/'
# output_path = '_ensembles/' + label + '/single_out_autonomous/'

period_R0_mu = []

if not os.path.exists(output_path):
	os.makedirs(output_path)


# R0_i = 40
# mu_i = 34

# R0_i = 38
# mu_i = 30

# R0_i = 45
# mu_i = 36

# R0_i = 45
# mu_i = 45


# R0 = R0_list[R0_i]
# mu = mu_list[mu_i]

# hand selected - Hida
R0 = 3.05
mu = 16


# hand selected - British India
R0 = 3.3
mu = 17.5

# tSPAN, xSOL = sir_engine(file_alphatot_delta, s0, i0, R0, mu, beta_hand_selected, label)
tSPAN, xSOL = sir_engine(file_alphatot_delta, s0, i0, R0, mu, label)

output_file_cont = output_path + 'cont__R0_' + str(R0) + '__mu_' + str(mu) + '.dat'
# output_file_inty = output_path + 'inty__R0_' + str(R0_i).zfill(3) + '__mu_' + str(mu_i).zfill(3) + '.dat'

# chop S and I values to integer years
tYEARS  = np.linspace(int(tSPAN[0]), int(tSPAN[-1]), int(tSPAN[-1])-int(tSPAN[0])+1)
xSOL_St = interp1d(tSPAN, xSOL[:,0])
xSOL_It = interp1d(tSPAN, xSOL[:,1])

# # period with max power from wavelet analysis
# period_max_power = get_period_max_power(xSOL_It(tYEARS))
# period_R0_mu.append([R0_list[R0_i], mu_list[mu_i], period_max_power])

# save output files
output_array_inty = np.transpose(np.vstack((tYEARS, xSOL_St(tYEARS), xSOL_It(tYEARS))))
output_array_cont = np.transpose(np.vstack((tSPAN, xSOL[:,0], xSOL[:,1])))
# np.savetxt(output_file_inty, output_array_inty)
np.savetxt(output_file_cont, output_array_cont)

# period local maxs
period_local_maxs = get_period_local_maxs(output_file_cont)[0]
# period_R0_mu.append([R0_list[R0_i], mu_list[mu_i], period_local_maxs])

# print ('saving: ', output_file_cont)
print (R0, mu, period_local_maxs)

print (output_file_cont)
print ('done')	
