# Supplementary material for: Emergence of oscillations in a simple epidemic model with demographic data
Source: R Soc Open Sci. 2020 Jan 29;7(1):191187. doi: 10.1098/rsos.191187 (PMC7029885; doi:10.1098/rsos.191187)
Supplement: smallpox_totaldeaths_BritishIndia.dat [file rsos191187supp35.dat]

1.587980000000000000e+05
2.129140000000000000e+05
2.138180000000000000e+05
2.558540000000000000e+05
2.878120000000000000e+05
2.536740000000000000e+05
1.661470000000000000e+05
1.228590000000000000e+05
2.231100000000000000e+05
3.768490000000000000e+05
2.401930000000000000e+05
8.757560000000000582e+04
8.795210000000000582e+04
2.649920000000000000e+05
2.661330000000000000e+05
3.866780000000000000e+05
5.560869999999999709e+04
7.009810000000000582e+04
7.109310000000000582e+04
1.050140000000000000e+05
1.501690000000000000e+05
1.409960000000000000e+05
1.056760000000000000e+05
1.028300000000000000e+05
7.034980000000000291e+04
4.757830000000000291e+04
1.521910000000000000e+05
1.533290000000000000e+05
1.800180000000000000e+05
6.413759999999999854e+04
5.615009999999999854e+04
9.933860000000000582e+04
1.267080000000000000e+05
1.013940000000000000e+05
5.980640000000000146e+04
7.693619999999999709e+04
7.801460000000000582e+04
1.174080000000000000e+05
1.144090000000000000e+05
1.894420000000000000e+05
1.139390000000000000e+05
5.967209999999999854e+04
9.252100000000000000e+04
1.033000000000000000e+05
8.312510000000000582e+04
8.955750000000000000e+04
9.004580000000000291e+04
6.580400000000000000e+04
6.617660000000000582e+04
1.019670000000000000e+05
1.513040000000000000e+05
