# Supplementary material for: Emergence of oscillations in a simple epidemic model with demographic data
Source: R Soc Open Sci. 2020 Jan 29;7(1):191187. doi: 10.1098/rsos.191187 (PMC7029885; doi:10.1098/rsos.191187)
Supplement: smallpox_totaldeaths_HidaJapan.dat [file rsos191187supp36.dat]

1.900000000000000000e+01
4.900000000000000000e+01
1.000000000000000000e+00
0.000000000000000000e+00
0.000000000000000000e+00
4.000000000000000000e+00
1.000000000000000000e+00
3.100000000000000000e+01
6.000000000000000000e+00
0.000000000000000000e+00
0.000000000000000000e+00
0.000000000000000000e+00
1.000000000000000000e+01
1.500000000000000000e+01
3.000000000000000000e+00
0.000000000000000000e+00
0.000000000000000000e+00
0.000000000000000000e+00
6.000000000000000000e+00
6.200000000000000000e+01
2.000000000000000000e+00
0.000000000000000000e+00
0.000000000000000000e+00
0.000000000000000000e+00
0.000000000000000000e+00
2.600000000000000000e+01
7.100000000000000000e+01
0.000000000000000000e+00
0.000000000000000000e+00
0.000000000000000000e+00
0.000000000000000000e+00
0.000000000000000000e+00
0.000000000000000000e+00
9.200000000000000000e+01
1.000000000000000000e+01
0.000000000000000000e+00
0.000000000000000000e+00
0.000000000000000000e+00
0.000000000000000000e+00
5.000000000000000000e+00
4.800000000000000000e+01
1.000000000000000000e+01
0.000000000000000000e+00
0.000000000000000000e+00
1.000000000000000000e+00
0.000000000000000000e+00
2.100000000000000000e+01
0.000000000000000000e+00
0.000000000000000000e+00
0.000000000000000000e+00
0.000000000000000000e+00
0.000000000000000000e+00
8.000000000000000000e+01
5.000000000000000000e+00
0.000000000000000000e+00
0.000000000000000000e+00
2.000000000000000000e+00
0.000000000000000000e+00
1.600000000000000000e+01
0.000000000000000000e+00
6.000000000000000000e+00
9.000000000000000000e+00
0.000000000000000000e+00
0.000000000000000000e+00
1.000000000000000000e+00
2.100000000000000000e+01
2.600000000000000000e+01
0.000000000000000000e+00
2.000000000000000000e+00
0.000000000000000000e+00
2.000000000000000000e+00
1.500000000000000000e+01
5.000000000000000000e+00
0.000000000000000000e+00
0.000000000000000000e+00
6.900000000000000000e+01
3.000000000000000000e+00
0.000000000000000000e+00
0.000000000000000000e+00
0.000000000000000000e+00
1.700000000000000000e+01
3.000000000000000000e+01
