# Supplementary material for: Emergence of oscillations in a simple epidemic model with demographic data
Source: R Soc Open Sci. 2020 Jan 29;7(1):191187. doi: 10.1098/rsos.191187 (PMC7029885; doi:10.1098/rsos.191187)
Supplement: smallpox_totaldeaths_Sweden.dat [file rsos191187supp37.dat]

2.065000000000000000e+03
1.275000000000000000e+03
1.503000000000000000e+03
1.943000000000000000e+03
6.607000000000000000e+03
1.510200000000000000e+04
3.374000000000000000e+03
1.485000000000000000e+03
2.482000000000000000e+03
3.915000000000000000e+03
1.245600000000000000e+04
5.077000000000000000e+03
6.710000000000000000e+02
1.771000000000000000e+03
5.462000000000000000e+03
6.764000000000000000e+03
5.893000000000000000e+03
3.101000000000000000e+03
1.939000000000000000e+03
2.103000000000000000e+03
3.964000000000000000e+03
6.740000000000000000e+03
4.503000000000000000e+03
1.733000000000000000e+03
1.357000000000000000e+03
3.756000000000000000e+03
1.203200000000000000e+04
