# Supplementary material for: Emergence of oscillations in a simple epidemic model with demographic data
Source: R Soc Open Sci. 2020 Jan 29;7(1):191187. doi: 10.1098/rsos.191187 (PMC7029885; doi:10.1098/rsos.191187)
Supplement: Sweden_alldata.dat [file rsos191187supp38.dat]

	Population    Total Deaths    Small-pox deaths
1774    2001360    43609    2065
1775    2020847    49560    1275
1776    2040334    45692    1503
1777    2059821    51096    1943
1778    2079308    55028    6607
1779    2098795    59365    15102
1780    2118281    45731    3374
1781    2123080    54313    1485
1782    2127879    58247    2482
1783    2132678    60213    3915
1784    2137477    63792    12456
1785    2142275    60770    5077
1786    2143919    55951    671
1787    2145563    51998    1771
1788    2147207    57320    5462
1789    2148151    69583    6764
1790    2150493    63598    5893
1791    2176483    55946    3101
1792    2202473    52958    1939
1793    2228463    54376    2103
1794    2254453    53362    3964
1795    2280441    63604    6740
1796    2293813    56454    4503
1797    2307185    55030    1733
1798    2320557    53866    1357
1799    2333929    59192    3756
1800    2347303    73928    12032
