# Supplementary material for: Emergence of oscillations in a simple epidemic model with demographic data
Source: R Soc Open Sci. 2020 Jan 29;7(1):191187. doi: 10.1098/rsos.191187 (PMC7029885; doi:10.1098/rsos.191187)
Supplement: Sweden_beta_period_95sig.dat [file rsos191187supp39.dat]

3.565224489795918805e-05 2.464468037602168149e+00 1.504619460815913230e+07
3.565224489795918805e-05 2.611012933067573094e+00 1.588936805696725845e+07
3.565224489795918805e-05 2.766271841479910787e+00 1.688966524031868950e+07
3.565224489795918805e-05 2.930762925013291831e+00 1.805113358529530466e+07
3.565224489795918805e-05 3.105035157368081666e+00 1.937975291264534742e+07
3.565224489795918805e-05 3.289670155919588890e+00 2.088288654404659197e+07
3.565224489795918805e-05 3.485284122811993068e+00 2.256881630322151631e+07
3.565224489795918805e-05 3.692529901475716692e+00 2.444632212173163518e+07
3.565224489795918805e-05 3.912099155431685737e+00 2.652428261188155040e+07
3.565224489795918805e-05 4.144724676654039541e+00 2.881128411096987873e+07
3.565224489795918805e-05 4.391182831195218128e+00 3.131523420701780170e+07
3.565224489795918805e-05 4.652296150235496697e+00 3.404298257635801286e+07
3.565224489795918805e-05 4.928936075204336298e+00 3.699995747557945549e+07
3.565224489795918805e-05 5.222025866135146188e+00 4.018983044835951924e+07
3.565224489795918805e-05 5.532543682959819797e+00 4.361422453005738556e+07
3.565224489795918805e-05 5.861525850026583662e+00 4.727248216849995404e+07
3.565224489795918805e-05 6.210070314736163333e+00 5.116150796763037890e+07
3.565224489795918805e-05 6.579340311839177780e+00 5.527569808375651389e+07
3.565224489795918805e-05 6.970568245623986137e+00 5.960696277778664231e+07
3.565224489795918805e-05 7.385059802951433383e+00 6.414484165161854774e+07
3.565224489795918805e-05 7.824198310863371475e+00 6.887670315327821672e+07
3.565224489795918805e-05 8.289449353308079083e+00 7.378801191695110500e+07
3.565224489795918805e-05 8.782365662390436256e+00 7.886264039701981843e+07
3.565224489795918805e-05 9.304592300470993393e+00 8.408319599044415355e+07
3.565224489795918805e-05 9.857872150408672596e+00 8.943133215348304808e+07
3.565224489795918805e-05 1.044405173227029060e+01 9.488801234602147341e+07
3.565224489795918805e-05 1.106508736591963959e+01 1.004336990925275981e+08
3.565224489795918805e-05 1.172305170005316732e+01 1.060484468600682616e+08
3.565224489795918805e-05 1.242014062947232311e+01 1.117118864558939189e+08
3.565224489795918805e-05 1.315868062367835556e+01 1.174030997920713425e+08
3.565224489795918805e-05 1.394113649124797227e+01 1.231003966983841956e+08
3.565224489795918805e-05 1.477011960590286321e+01 1.287810195233565420e+08
3.565224489795918805e-05 1.564839662172674295e+01 1.344208159562629461e+08
3.565224489795918805e-05 1.657889870661615817e+01 1.399939348782166243e+08
3.565224489795918805e-05 1.756473132478086896e+01 1.454726124843663871e+08
3.565224489795918805e-05 1.860918460094198679e+01 1.508271238459456861e+08
3.565224489795918805e-05 1.971574430081734519e+01 1.560259749557551444e+08
3.565224489795918805e-05 2.088810346454058120e+01 1.610363980558557212e+08
3.565224489795918805e-05 2.213017473183927919e+01 1.658251852575925887e+08
3.565224489795918805e-05 2.344610340010633465e+01 1.703598512184715569e+08
3.565224489795918805e-05 2.484028125894464623e+01 1.746100586290582716e+08
3.565224489795918805e-05 2.631736124735671112e+01 1.785491800607206523e+08
3.565224489795918805e-05 2.788227298249594455e+01 1.821558209436868727e+08
3.565224489795918805e-05 2.954023921180572643e+01 1.854151069725898206e+08
3.565224489795918805e-05 3.129679324345348590e+01 1.883195562591568828e+08
3.565224489795918805e-05 3.315779741323231633e+01 1.908694128601940274e+08
3.565224489795918805e-05 3.512946264956173792e+01 1.930724021514936090e+08
3.565224489795918805e-05 3.721836920188397357e+01 1.949429588951647878e+08
3.565224489795918805e-05 3.943148860163469038e+01 1.965010531361363232e+08
3.643448979591837285e-05 2.464468037602168149e+00 5.976344959646850079e+07
3.643448979591837285e-05 2.611012933067573094e+00 6.079120164322341979e+07
3.643448979591837285e-05 2.766271841479910787e+00 6.187874446605389565e+07
3.643448979591837285e-05 2.930762925013291831e+00 6.302016269006824493e+07
3.643448979591837285e-05 3.105035157368081666e+00 6.421057161855661869e+07
3.643448979591837285e-05 3.289670155919588890e+00 6.544609750810970366e+07
3.643448979591837285e-05 3.485284122811993068e+00 6.672382658657728881e+07
3.643448979591837285e-05 3.692529901475716692e+00 6.804173412133456767e+07
3.643448979591837285e-05 3.912099155431685737e+00 6.939860188636113703e+07
3.643448979591837285e-05 4.144724676654039541e+00 7.079393011979372799e+07
3.643448979591837285e-05 4.391182831195218128e+00 7.222784828630872071e+07
3.643448979591837285e-05 4.652296150235496697e+00 7.370102752581107616e+07
3.643448979591837285e-05 4.928936075204336298e+00 7.521459649944488704e+07
3.643448979591837285e-05 5.222025866135146188e+00 7.677006138331413269e+07
3.643448979591837285e-05 5.532543682959819797e+00 7.836922997169947624e+07
3.643448979591837285e-05 5.861525850026583662e+00 8.001413920406815410e+07
3.643448979591837285e-05 6.210070314736163333e+00 8.170698489634111524e+07
3.643448979591837285e-05 6.579340311839177780e+00 8.345005201204764843e+07
3.643448979591837285e-05 6.970568245623986137e+00 8.524564343223275244e+07
3.643448979591837285e-05 7.385059802951433383e+00 8.709600485895496607e+07
3.643448979591837285e-05 7.824198310863371475e+00 8.900324320876161754e+07
3.643448979591837285e-05 8.289449353308079083e+00 9.096923562390066683e+07
3.643448979591837285e-05 8.782365662390436256e+00 9.299552606998126209e+07
3.643448979591837285e-05 9.304592300470993393e+00 9.508320643969620764e+07
3.643448979591837285e-05 9.857872150408672596e+00 9.723277921009953320e+07
3.643448979591837285e-05 1.044405173227029060e+01 9.944399910613802075e+07
3.643448979591837285e-05 1.106508736591963959e+01 1.017156920451901406e+08
3.643448979591837285e-05 1.172305170005316732e+01 1.040455510576159507e+08
3.643448979591837285e-05 1.242014062947232311e+01 1.064299111145020127e+08
3.643448979591837285e-05 1.315868062367835556e+01 1.088635080793951303e+08
3.643448979591837285e-05 1.394113649124797227e+01 1.113392315389478654e+08
3.643448979591837285e-05 1.477011960590286321e+01 1.138478871472945660e+08
3.643448979591837285e-05 1.564839662172674295e+01 1.163779911860674769e+08
3.643448979591837285e-05 1.657889870661615817e+01 1.189156277233996391e+08
3.643448979591837285e-05 1.756473132478086896e+01 1.214444058688146025e+08
3.643448979591837285e-05 1.860918460094198679e+01 1.239455592388520092e+08
3.643448979591837285e-05 1.971574430081734519e+01 1.263982292420041561e+08
3.643448979591837285e-05 2.088810346454058120e+01 1.287799652217039466e+08
3.643448979591837285e-05 2.213017473183927919e+01 1.310674554818060845e+08
3.643448979591837285e-05 2.344610340010633465e+01 1.332374732545714676e+08
3.643448979591837285e-05 2.484028125894464623e+01 1.352679835367267132e+08
3.643448979591837285e-05 2.631736124735671112e+01 1.371393172545698583e+08
3.643448979591837285e-05 2.788227298249594455e+01 1.388352885771527290e+08
3.643448979591837285e-05 2.954023921180572643e+01 1.403441200981794000e+08
3.643448979591837285e-05 3.129679324345348590e+01 1.416590561747465730e+08
3.643448979591837285e-05 3.315779741323231633e+01 1.427785866742717922e+08
3.643448979591837285e-05 3.512946264956173792e+01 1.437062628802783489e+08
3.643448979591837285e-05 3.721836920188397357e+01 1.444501494771784246e+08
3.643448979591837285e-05 3.943148860163469038e+01 1.450220059286690950e+08
3.721673469387755764e-05 2.464468037602168149e+00 1.557235337307142466e+07
3.721673469387755764e-05 2.611012933067573094e+00 1.644461305863932334e+07
3.721673469387755764e-05 2.766271841479910787e+00 1.747935437861534581e+07
3.721673469387755764e-05 2.930762925013291831e+00 1.868073838088295236e+07
3.721673469387755764e-05 3.105035157368081666e+00 2.005491978245409951e+07
3.721673469387755764e-05 3.289670155919588890e+00 2.160947860958410427e+07
3.721673469387755764e-05 3.485284122811993068e+00 2.335293866675293446e+07
3.721673469387755764e-05 3.692529901475716692e+00 2.529433227207152545e+07
3.721673469387755764e-05 3.912099155431685737e+00 2.744278688855288923e+07
3.721673469387755764e-05 4.144724676654039541e+00 2.980712080794616789e+07
3.721673469387755764e-05 4.391182831195218128e+00 3.239544384031916410e+07
3.721673469387755764e-05 4.652296150235496697e+00 3.521476600773465633e+07
3.721673469387755764e-05 4.928936075204336298e+00 3.827062292209807038e+07
3.721673469387755764e-05 5.222025866135146188e+00 4.156673085883180052e+07
3.721673469387755764e-05 5.532543682959819797e+00 4.510468731145908684e+07
3.721673469387755764e-05 5.861525850026583662e+00 4.888373372920556366e+07
3.721673469387755764e-05 6.210070314736163333e+00 5.290059593612881005e+07
3.721673469387755764e-05 6.579340311839177780e+00 5.714941429147666693e+07
3.721673469387755764e-05 6.970568245623986137e+00 6.162177010505960882e+07
3.721673469387755764e-05 7.385059802951433383e+00 6.630680759060931206e+07
3.721673469387755764e-05 7.824198310863371475e+00 7.119144243393301964e+07
3.721673469387755764e-05 8.289449353308079083e+00 7.626063979712124169e+07
3.721673469387755764e-05 8.782365662390436256e+00 8.149773729233418405e+07
3.721673469387755764e-05 9.304592300470993393e+00 8.688478309392836690e+07
3.721673469387755764e-05 9.857872150408672596e+00 9.240285666416899860e+07
3.721673469387755764e-05 1.044405173227029060e+01 9.803233998719757795e+07
3.721673469387755764e-05 1.106508736591963959e+01 1.037531108434692919e+08
3.721673469387755764e-05 1.172305170005316732e+01 1.095446363251804858e+08
3.721673469387755764e-05 1.242014062947232311e+01 1.153859541105205417e+08
3.721673469387755764e-05 1.315868062367835556e+01 1.212555405180278420e+08
3.721673469387755764e-05 1.394113649124797227e+01 1.271310775863791257e+08
3.721673469387755764e-05 1.477011960590286321e+01 1.329891458966590017e+08
3.721673469387755764e-05 1.564839662172674295e+01 1.388048849710725248e+08
3.721673469387755764e-05 1.657889870661615817e+01 1.445516778682764769e+08
3.721673469387755764e-05 1.756473132478086896e+01 1.502009293810823858e+08
3.721673469387755764e-05 1.860918460094198679e+01 1.557220153830849826e+08
3.721673469387755764e-05 1.971574430081734519e+01 1.610824807110664845e+08
3.721673469387755764e-05 2.088810346454058120e+01 1.662485503130722344e+08
3.721673469387755764e-05 2.213017473183927919e+01 1.711859897045624256e+08
3.721673469387755764e-05 2.344610340010633465e+01 1.758613051147675812e+08
3.721673469387755764e-05 2.484028125894464623e+01 1.802432148811746538e+08
3.721673469387755764e-05 2.631736124735671112e+01 1.843042615416637659e+08
3.721673469387755764e-05 2.788227298249594455e+01 1.880223837578703761e+08
3.721673469387755764e-05 2.954023921180572643e+01 1.913822450717099011e+08
3.721673469387755764e-05 3.129679324345348590e+01 1.943761340877813697e+08
3.721673469387755764e-05 3.315779741323231633e+01 1.970043087989548445e+08
3.721673469387755764e-05 3.512946264956173792e+01 1.992747442999795675e+08
3.721673469387755764e-05 3.721836920188397357e+01 2.012023363934844732e+08
3.721673469387755764e-05 3.943148860163469038e+01 2.028076902412651181e+08
3.799897959183673565e-05 2.464468037602168149e+00 5.826267879096990824e+07
3.799897959183673565e-05 2.611012933067573094e+00 5.927783507591369748e+07
3.799897959183673565e-05 2.766271841479910787e+00 6.035324321501732618e+07
3.799897959183673565e-05 2.930762925013291831e+00 6.148271135190959275e+07
3.799897959183673565e-05 3.105035157368081666e+00 6.266110133662838489e+07
3.799897959183673565e-05 3.289670155919588890e+00 6.388430890529973060e+07
3.799897959183673565e-05 3.485284122811993068e+00 6.514921246386455745e+07
3.799897959183673565e-05 3.692529901475716692e+00 6.645360166157561541e+07
3.799897959183673565e-05 3.912099155431685737e+00 6.779609403663432598e+07
3.799897959183673565e-05 4.144724676654039541e+00 6.917604582019498944e+07
3.799897959183673565e-05 4.391182831195218128e+00 7.059346125743974745e+07
3.799897959183673565e-05 4.652296150235496697e+00 7.204890340473762155e+07
3.799897959183673565e-05 4.928936075204336298e+00 7.354340820829637349e+07
3.799897959183673565e-05 5.222025866135146188e+00 7.507840271276070178e+07
3.799897959183673565e-05 5.532543682959819797e+00 7.665562745423796773e+07
3.799897959183673565e-05 5.861525850026583662e+00 7.827706243430849910e+07
3.799897959183673565e-05 6.210070314736163333e+00 7.994485552551820874e+07
3.799897959183673565e-05 6.579340311839177780e+00 8.166125170235566795e+07
3.799897959183673565e-05 6.970568245623986137e+00 8.342852110531699657e+07
3.799897959183673565e-05 7.385059802951433383e+00 8.524888361472012103e+07
3.799897959183673565e-05 7.824198310863371475e+00 8.712442732832174003e+07
3.799897959183673565e-05 8.289449353308079083e+00 8.905701810629458725e+07
3.799897959183673565e-05 8.782365662390436256e+00 9.104819718754695356e+07
3.799897959183673565e-05 9.304592300470993393e+00 9.309906383168338239e+07
3.799897959183673565e-05 9.857872150408672596e+00 9.521014006623432040e+07
3.799897959183673565e-05 1.044405173227029060e+01 9.738121501695036888e+07
3.799897959183673565e-05 1.106508736591963959e+01 9.961116710626567900e+07
3.799897959183673565e-05 1.172305170005316732e+01 1.018977637988469452e+08
3.799897959183673565e-05 1.242014062947232311e+01 1.042374407665666342e+08
3.799897959183673565e-05 1.315868062367835556e+01 1.066250655668855458e+08
3.799897959183673565e-05 1.394113649124797227e+01 1.090536953774051219e+08
3.799897959183673565e-05 1.477011960590286321e+01 1.115143440926452875e+08
3.799897959183673565e-05 1.564839662172674295e+01 1.139957810154932141e+08
3.799897959183673565e-05 1.657889870661615817e+01 1.164843909040038735e+08
3.799897959183673565e-05 1.756473132478086896e+01 1.189641321060448140e+08
3.799897959183673565e-05 1.860918460094198679e+01 1.214166340409389287e+08
3.799897959183673565e-05 1.971574430081734519e+01 1.238214747932843566e+08
3.799897959183673565e-05 2.088810346454058120e+01 1.261566711895028800e+08
3.799897959183673565e-05 2.213017473183927919e+01 1.283993950994242430e+08
3.799897959183673565e-05 2.344610340010633465e+01 1.305269003475990891e+08
3.799897959183673565e-05 2.484028125894464623e+01 1.325176072556554079e+08
3.799897959183673565e-05 2.631736124735671112e+01 1.343522531692061722e+08
3.799897959183673565e-05 2.788227298249594455e+01 1.360149872981801331e+08
3.799897959183673565e-05 2.954023921180572643e+01 1.374942773225299120e+08
3.799897959183673565e-05 3.129679324345348590e+01 1.387835104651493728e+08
3.799897959183673565e-05 3.315779741323231633e+01 1.398812128467020690e+08
3.799897959183673565e-05 3.512946264956173792e+01 1.407908692330956757e+08
3.799897959183673565e-05 3.721836920188397357e+01 1.415203862003337145e+08
3.799897959183673565e-05 3.943148860163469038e+01 1.420812901401740909e+08
3.878122448979592045e-05 2.464468037602168149e+00 2.007996018077649549e+07
3.878122448979592045e-05 2.611012933067573094e+00 2.107479244391691685e+07
3.878122448979592045e-05 2.766271841479910787e+00 2.223690123448890075e+07
3.878122448979592045e-05 2.930762925013291831e+00 2.356425586356963962e+07
3.878122448979592045e-05 3.105035157368081666e+00 2.505597467189559713e+07
3.878122448979592045e-05 3.289670155919588890e+00 2.671167218472044542e+07
3.878122448979592045e-05 3.485284122811993068e+00 2.853093582729178667e+07
3.878122448979592045e-05 3.692529901475716692e+00 3.051290409007854015e+07
3.878122448979592045e-05 3.912099155431685737e+00 3.265593213734438270e+07
3.878122448979592045e-05 4.144724676654039541e+00 3.495733949703237414e+07
3.878122448979592045e-05 4.391182831195218128e+00 3.741323909014843404e+07
3.878122448979592045e-05 4.652296150235496697e+00 4.001844834772296995e+07
3.878122448979592045e-05 4.928936075204336298e+00 4.276648218816376477e+07
3.878122448979592045e-05 5.222025866135146188e+00 4.564962480781759322e+07
3.878122448979592045e-05 5.532543682959819797e+00 4.865907323610477895e+07
3.878122448979592045e-05 5.861525850026583662e+00 5.178514114089354873e+07
3.878122448979592045e-05 6.210070314736163333e+00 5.501750716419556737e+07
3.878122448979592045e-05 6.579340311839177780e+00 5.834548877284062654e+07
3.878122448979592045e-05 6.970568245623986137e+00 6.175832071077739447e+07
3.878122448979592045e-05 7.385059802951433383e+00 6.524541689540892094e+07
3.878122448979592045e-05 7.824198310863371475e+00 6.879659600844241679e+07
3.878122448979592045e-05 8.289449353308079083e+00 7.240225385574555397e+07
3.878122448979592045e-05 8.782365662390436256e+00 7.605346940710000694e+07
3.878122448979592045e-05 9.304592300470993393e+00 7.974203580085340142e+07
3.878122448979592045e-05 9.857872150408672596e+00 8.346041206698587537e+07
3.878122448979592045e-05 1.044405173227029060e+01 8.720159556108182669e+07
3.878122448979592045e-05 1.106508736591963959e+01 9.095891896498437226e+07
3.878122448979592045e-05 1.172305170005316732e+01 9.472577925089763105e+07
3.878122448979592045e-05 1.242014062947232311e+01 9.849530946098448336e+07
3.878122448979592045e-05 1.315868062367835556e+01 1.022600078910039514e+08
3.878122448979592045e-05 1.394113649124797227e+01 1.060113436916794181e+08
3.878122448979592045e-05 1.477011960590286321e+01 1.097393633332477361e+08
3.878122448979592045e-05 1.564839662172674295e+01 1.134323288712378889e+08
3.878122448979592045e-05 1.657889870661615817e+01 1.170764260813146085e+08
3.878122448979592045e-05 1.756473132478086896e+01 1.206555871716368347e+08
3.878122448979592045e-05 1.860918460094198679e+01 1.241514769428401291e+08
3.878122448979592045e-05 1.971574430081734519e+01 1.275436901326970458e+08
3.878122448979592045e-05 2.088810346454058120e+01 1.308101980276875645e+08
3.878122448979592045e-05 2.213017473183927919e+01 1.339280615503468513e+08
3.878122448979592045e-05 2.344610340010633465e+01 1.368743952166611850e+08
3.878122448979592045e-05 2.484028125894464623e+01 1.396275244253539741e+08
3.878122448979592045e-05 2.631736124735671112e+01 1.421682347692733407e+08
3.878122448979592045e-05 2.788227298249594455e+01 1.444809774526102543e+08
3.878122448979592045e-05 2.954023921180572643e+01 1.465548812627551258e+08
3.878122448979592045e-05 3.129679324345348590e+01 1.483844369549932182e+08
3.878122448979592045e-05 3.315779741323231633e+01 1.499697644807043076e+08
3.878122448979592045e-05 3.512946264956173792e+01 1.513164379294406474e+08
3.878122448979592045e-05 3.721836920188397357e+01 1.524349113114814758e+08
3.878122448979592045e-05 3.943148860163469038e+01 1.533396434181586206e+08
3.956346938775510524e-05 2.464468037602168149e+00 4.178061275685881823e+07
3.956346938775510524e-05 2.611012933067573094e+00 4.284963430668634176e+07
3.956346938775510524e-05 2.766271841479910787e+00 4.401929036401455849e+07
3.956346938775510524e-05 2.930762925013291831e+00 4.527627552713282406e+07
3.956346938775510524e-05 3.105035157368081666e+00 4.660869454649046808e+07
3.956346938775510524e-05 3.289670155919588890e+00 4.800601060075835139e+07
3.956346938775510524e-05 3.485284122811993068e+00 4.945900780981720239e+07
3.956346938775510524e-05 3.692529901475716692e+00 5.095975901547949761e+07
3.956346938775510524e-05 3.912099155431685737e+00 5.250159091821209341e+07
3.956346938775510524e-05 4.144724676654039541e+00 5.407904074475061148e+07
3.956346938775510524e-05 4.391182831195218128e+00 5.568780097999455780e+07
3.956346938775510524e-05 4.652296150235496697e+00 5.732465086806941032e+07
3.956346938775510524e-05 4.928936075204336298e+00 5.898737511766780913e+07
3.956346938775510524e-05 5.222025866135146188e+00 6.067467142801153660e+07
3.956346938775510524e-05 5.532543682959819797e+00 6.238604907971101254e+07
3.956346938775510524e-05 5.861525850026583662e+00 6.412172097254954278e+07
3.956346938775510524e-05 6.210070314736163333e+00 6.588249123980247974e+07
3.956346938775510524e-05 6.579340311839177780e+00 6.766964003885230422e+07
3.956346938775510524e-05 6.970568245623986137e+00 6.948480641902872920e+07
3.956346938775510524e-05 7.385059802951433383e+00 7.132986939422851801e+07
3.956346938775510524e-05 7.824198310863371475e+00 7.320682657723894715e+07
3.956346938775510524e-05 8.289449353308079083e+00 7.511766902707752585e+07
3.956346938775510524e-05 8.782365662390436256e+00 7.706425037334170938e+07
3.956346938775510524e-05 9.304592300470993393e+00 7.904814786537016928e+07
3.956346938775510524e-05 9.857872150408672596e+00 8.107051281122481823e+07
3.956346938775510524e-05 1.044405173227029060e+01 8.313190800395238400e+07
3.956346938775510524e-05 1.106508736591963959e+01 8.523213029044367373e+07
3.956346938775510524e-05 1.172305170005316732e+01 8.737001756510844827e+07
3.956346938775510524e-05 1.242014062947232311e+01 8.954324134102092683e+07
3.956346938775510524e-05 1.315868062367835556e+01 9.174808885419298708e+07
3.956346938775510524e-05 1.394113649124797227e+01 9.397924255701066554e+07
3.956346938775510524e-05 1.477011960590286321e+01 9.622956992411997914e+07
3.956346938775510524e-05 1.564839662172674295e+01 9.848994259110009670e+07
3.956346938775510524e-05 1.657889870661615817e+01 1.007491104797955751e+08
3.956346938775510524e-05 1.756473132478086896e+01 1.029936627204026133e+08
3.956346938775510524e-05 1.860918460094198679e+01 1.052081112074865252e+08
3.956346938775510524e-05 1.971574430081734519e+01 1.073751322720148265e+08
3.956346938775510524e-05 2.088810346454058120e+01 1.094759946925112009e+08
3.956346938775510524e-05 2.213017473183927919e+01 1.114911860582583696e+08
3.956346938775510524e-05 2.344610340010633465e+01 1.134012238907322437e+08
3.956346938775510524e-05 2.484028125894464623e+01 1.151876052928011119e+08
3.956346938775510524e-05 2.631736124735671112e+01 1.168338150747839063e+08
3.956346938775510524e-05 2.788227298249594455e+01 1.183262859946252853e+08
3.956346938775510524e-05 2.954023921180572643e+01 1.196551951393477172e+08
3.956346938775510524e-05 3.129679324345348590e+01 1.208149936925489604e+08
3.956346938775510524e-05 3.315779741323231633e+01 1.218046031810468882e+08
3.956346938775510524e-05 3.512946264956173792e+01 1.226272622154945135e+08
3.956346938775510524e-05 3.721836920188397357e+01 1.232900610171209127e+08
3.956346938775510524e-05 3.943148860163469038e+01 1.238032434196006656e+08
4.034571428571429003e-05 2.464468037602168149e+00 3.408372728620731086e+07
4.034571428571429003e-05 2.611012933067573094e+00 3.515885280821071565e+07
4.034571428571429003e-05 2.766271841479910787e+00 3.635715631189415604e+07
4.034571428571429003e-05 2.930762925013291831e+00 3.766504155103665590e+07
4.034571428571429003e-05 3.105035157368081666e+00 3.907001755659826845e+07
4.034571428571429003e-05 3.289670155919588890e+00 4.056054490537916869e+07
4.034571428571429003e-05 3.485284122811993068e+00 4.212596436771219969e+07
4.034571428571429003e-05 3.692529901475716692e+00 4.375648364231989533e+07
4.034571428571429003e-05 3.912099155431685737e+00 4.544320031604680419e+07
4.034571428571429003e-05 4.144724676654039541e+00 4.717814226468629390e+07
4.034571428571429003e-05 4.391182831195218128e+00 4.895431019497748464e+07
4.034571428571429003e-05 4.652296150235496697e+00 5.076571069605893642e+07
4.034571428571429003e-05 4.928936075204336298e+00 5.260737178485153615e+07
4.034571428571429003e-05 5.222025866135146188e+00 5.447533625876671076e+07
4.034571428571429003e-05 5.532543682959819797e+00 5.636663100969407707e+07
4.034571428571429003e-05 5.861525850026583662e+00 5.827921266683319956e+07
4.034571428571429003e-05 6.210070314736163333e+00 6.021189146071323752e+07
4.034571428571429003e-05 6.579340311839177780e+00 6.216423605002707243e+07
4.034571428571429003e-05 6.970568245623986137e+00 6.413646230163595080e+07
4.034571428571429003e-05 7.385059802951433383e+00 6.612930877893099934e+07
4.034571428571429003e-05 7.824198310863371475e+00 6.814390111262159050e+07
4.034571428571429003e-05 8.289449353308079083e+00 7.018160664372242987e+07
4.034571428571429003e-05 8.782365662390436256e+00 7.224387987850242853e+07
4.034571428571429003e-05 9.304592300470993393e+00 7.433209850850762427e+07
4.034571428571429003e-05 9.857872150408672596e+00 7.644738914922186732e+07
4.034571428571429003e-05 1.044405173227029060e+01 7.859044166435584426e+07
4.034571428571429003e-05 1.106508736591963959e+01 8.076131110632196069e+07
4.034571428571429003e-05 1.172305170005316732e+01 8.295920707304097712e+07
4.034571428571429003e-05 1.242014062947232311e+01 8.518227183217468858e+07
4.034571428571429003e-05 1.315868062367835556e+01 8.742735107844692469e+07
4.034571428571429003e-05 1.394113649124797227e+01 8.968976482248905301e+07
4.034571428571429003e-05 1.477011960590286321e+01 9.196309072100342810e+07
4.034571428571429003e-05 1.564839662172674295e+01 9.423897800806921721e+07
4.034571428571429003e-05 1.657889870661615817e+01 9.650701659192480147e+07
4.034571428571429003e-05 1.756473132478086896e+01 9.875469185331805050e+07
4.034571428571429003e-05 1.860918460094198679e+01 1.009674596159676164e+08
4.034571428571429003e-05 1.971574430081734519e+01 1.031289754695636928e+08
4.034571428571429003e-05 2.088810346454058120e+01 1.052215056616550535e+08
4.034571428571429003e-05 2.213017473183927919e+01 1.072265311434466839e+08
4.034571428571429003e-05 2.344610340010633465e+01 1.091255316105190665e+08
4.034571428571429003e-05 2.484028125894464623e+01 1.109009047988350987e+08
4.034571428571429003e-05 2.631736124735671112e+01 1.125369435274955183e+08
4.034571428571429003e-05 2.788227298249594455e+01 1.140207674362556338e+08
4.034571428571429003e-05 2.954023921180572643e+01 1.153430969607123137e+08
4.034571428571429003e-05 3.129679324345348590e+01 1.164987697788339257e+08
4.034571428571429003e-05 3.315779741323231633e+01 1.174869345920004994e+08
4.034571428571429003e-05 3.512946264956173792e+01 1.183109063834804446e+08
4.034571428571429003e-05 3.721836920188397357e+01 1.189777189255718738e+08
4.034571428571429003e-05 3.943148860163469038e+01 1.194974514579124451e+08
4.112795918367347483e-05 2.464468037602168149e+00 2.053728899277623370e+07
4.112795918367347483e-05 2.611012933067573094e+00 2.147293691164246202e+07
4.112795918367347483e-05 2.766271841479910787e+00 2.255530357537942380e+07
4.112795918367347483e-05 2.930762925013291831e+00 2.377923123314149305e+07
4.112795918367347483e-05 3.105035157368081666e+00 2.514033195941604674e+07
4.112795918367347483e-05 3.289670155919588890e+00 2.663446171128626913e+07
4.112795918367347483e-05 3.485284122811993068e+00 2.825733066033141688e+07
4.112795918367347483e-05 3.692529901475716692e+00 3.000422641448317841e+07
4.112795918367347483e-05 3.912099155431685737e+00 3.186983557124832645e+07
4.112795918367347483e-05 4.144724676654039541e+00 3.384815349122069776e+07
4.112795918367347483e-05 4.391182831195218128e+00 3.593247356451214850e+07
4.112795918367347483e-05 4.652296150235496697e+00 3.811544659153854102e+07
4.112795918367347483e-05 4.928936075204336298e+00 4.038919909081593901e+07
4.112795918367347483e-05 5.222025866135146188e+00 4.274549715174338967e+07
4.112795918367347483e-05 5.532543682959819797e+00 4.517594052418927848e+07
4.112795918367347483e-05 5.861525850026583662e+00 4.767217047670920938e+07
4.112795918367347483e-05 6.210070314736163333e+00 5.022607486217356473e+07
4.112795918367347483e-05 6.579340311839177780e+00 5.282997488793397695e+07
4.112795918367347483e-05 6.970568245623986137e+00 5.547678017848470807e+07
4.112795918367347483e-05 7.385059802951433383e+00 5.816010156527142227e+07
4.112795918367347483e-05 7.824198310863371475e+00 6.087431427565439045e+07
4.112795918367347483e-05 8.289449353308079083e+00 6.361456744449895620e+07
4.112795918367347483e-05 8.782365662390436256e+00 6.637673881938632578e+07
4.112795918367347483e-05 9.304592300470993393e+00 6.915733596518175304e+07
4.112795918367347483e-05 9.857872150408672596e+00 7.195334712249444425e+07
4.112795918367347483e-05 1.044405173227029060e+01 7.476204620312811434e+07
4.112795918367347483e-05 1.106508736591963959e+01 7.758075740361657739e+07
4.112795918367347483e-05 1.172305170005316732e+01 8.040658587203644216e+07
4.112795918367347483e-05 1.242014062947232311e+01 8.323612212183295190e+07
4.112795918367347483e-05 1.315868062367835556e+01 8.606512981523096561e+07
4.112795918367347483e-05 1.394113649124797227e+01 8.888822946223580837e+07
4.112795918367347483e-05 1.477011960590286321e+01 9.169859469836896658e+07
4.112795918367347483e-05 1.564839662172674295e+01 9.448768307129505277e+07
4.112795918367347483e-05 1.657889870661615817e+01 9.724502924404413998e+07
4.112795918367347483e-05 1.756473132478086896e+01 9.995813421007266641e+07
4.112795918367347483e-05 1.860918460094198679e+01 1.026124878325612694e+08
4.112795918367347483e-05 1.971574430081734519e+01 1.051917614442989826e+08
4.112795918367347483e-05 2.088810346454058120e+01 1.076781997485709190e+08
4.112795918367347483e-05 2.213017473183927919e+01 1.100532246753257960e+08
4.112795918367347483e-05 2.344610340010633465e+01 1.122982376170435101e+08
4.112795918367347483e-05 2.484028125894464623e+01 1.143955729153797030e+08
4.112795918367347483e-05 2.631736124735671112e+01 1.163295205016764849e+08
4.112795918367347483e-05 2.788227298249594455e+01 1.180873080987738520e+08
4.112795918367347483e-05 2.954023921180572643e+01 1.196599228584247380e+08
4.112795918367347483e-05 3.129679324345348590e+01 1.210426651726998836e+08
4.112795918367347483e-05 3.315779741323231633e+01 1.222353636565476209e+08
4.112795918367347483e-05 3.512946264956173792e+01 1.232422323730376810e+08
4.112795918367347483e-05 3.721836920188397357e+01 1.240714062894137502e+08
4.112795918367347483e-05 3.943148860163469038e+01 1.247342350715710074e+08
4.191020408163265962e-05 2.464468037602168149e+00 4.614150561745142937e+07
4.191020408163265962e-05 2.611012933067573094e+00 4.692588285294299573e+07
4.191020408163265962e-05 2.766271841479910787e+00 4.775507742643748969e+07
4.191020408163265962e-05 2.930762925013291831e+00 4.862481808914544433e+07
4.191020408163265962e-05 3.105035157368081666e+00 4.953159466223289818e+07
4.191020408163265962e-05 3.289670155919588890e+00 5.047264324826353788e+07
4.191020408163265962e-05 3.485284122811993068e+00 5.144590803002105653e+07
4.191020408163265962e-05 3.692529901475716692e+00 5.244998823482673615e+07
4.191020408163265962e-05 3.912099155431685737e+00 5.348407658120463043e+07
4.191020408163265962e-05 4.144724676654039541e+00 5.454789378895456344e+07
4.191020408163265962e-05 4.391182831195218128e+00 5.564162236586946994e+07
4.191020408163265962e-05 4.652296150235496697e+00 5.676584178619694710e+07
4.191020408163265962e-05 4.928936075204336298e+00 5.792146628545130789e+07
4.191020408163265962e-05 5.222025866135146188e+00 5.910968577164410800e+07
4.191020408163265962e-05 5.532543682959819797e+00 6.033190976329875737e+07
4.191020408163265962e-05 5.861525850026583662e+00 6.158971378395853192e+07
4.191020408163265962e-05 6.210070314736163333e+00 6.288478724859017879e+07
4.191020408163265962e-05 6.579340311839177780e+00 6.421888154932870716e+07
4.191020408163265962e-05 6.970568245623986137e+00 6.559375676978496462e+07
4.191020408163265962e-05 7.385059802951433383e+00 6.701112521674251556e+07
4.191020408163265962e-05 7.824198310863371475e+00 6.847258975015808642e+07
4.191020408163265962e-05 8.289449353308079083e+00 6.997957472054591775e+07
4.191020408163265962e-05 8.782365662390436256e+00 7.153324720266044140e+07
4.191020408163265962e-05 9.304592300470993393e+00 7.313442617733819783e+07
4.191020408163265962e-05 9.857872150408672596e+00 7.478347741132907569e+07
4.191020408163265962e-05 1.044405173227029060e+01 7.648019209540656209e+07
4.191020408163265962e-05 1.106508736591963959e+01 7.822364793151685596e+07
4.191020408163265962e-05 1.172305170005316732e+01 8.001205244981697202e+07
4.191020408163265962e-05 1.242014062947232311e+01 8.184257005368898809e+07
4.191020408163265962e-05 1.315868062367835556e+01 8.371113681479121745e+07
4.191020408163265962e-05 1.394113649124797227e+01 8.561227052709515393e+07
4.191020408163265962e-05 1.477011960590286321e+01 8.753888804728163779e+07
4.191020408163265962e-05 1.564839662172674295e+01 8.948214738000372052e+07
4.191020408163265962e-05 1.657889870661615817e+01 9.143133786997470260e+07
4.191020408163265962e-05 1.756473132478086896e+01 9.337384732977332175e+07
4.191020408163265962e-05 1.860918460094198679e+01 9.529523848076692224e+07
4.191020408163265962e-05 1.971574430081734519e+01 9.717946669397647679e+07
4.191020408163265962e-05 2.088810346454058120e+01 9.900926442857483029e+07
4.191020408163265962e-05 2.213017473183927919e+01 1.007667031479122341e+08
4.191020408163265962e-05 2.344610340010633465e+01 1.024339204579794705e+08
4.191020408163265962e-05 2.484028125894464623e+01 1.039939708984121829e+08
4.191020408163265962e-05 2.631736124735671112e+01 1.054317284795925766e+08
4.191020408163265962e-05 2.788227298249594455e+01 1.067347455057817847e+08
4.191020408163265962e-05 2.954023921180572643e+01 1.078939636946194619e+08
4.191020408163265962e-05 3.129679324345348590e+01 1.089041855723379254e+08
4.191020408163265962e-05 3.315779741323231633e+01 1.097642463833949864e+08
4.191020408163265962e-05 3.512946264956173792e+01 1.104768724918853641e+08
4.191020408163265962e-05 3.721836920188397357e+01 1.110482600421246141e+08
4.191020408163265962e-05 3.943148860163469038e+01 1.114874456144584715e+08
4.269244897959184441e-05 2.464468037602168149e+00 1.859430241875006631e+07
4.269244897959184441e-05 2.611012933067573094e+00 1.946568727497141436e+07
4.269244897959184441e-05 2.766271841479910787e+00 2.047696372398377210e+07
4.269244897959184441e-05 2.930762925013291831e+00 2.162426377575184032e+07
4.269244897959184441e-05 3.105035157368081666e+00 2.290450825231952220e+07
4.269244897959184441e-05 3.289670155919588890e+00 2.431488587023384497e+07
4.269244897959184441e-05 3.485284122811993068e+00 2.585245605687384680e+07
4.269244897959184441e-05 3.692529901475716692e+00 2.751385331136177853e+07
4.269244897959184441e-05 3.912099155431685737e+00 2.929508047574070841e+07
4.269244897959184441e-05 4.144724676654039541e+00 3.119138343267679587e+07
4.269244897959184441e-05 4.391182831195218128e+00 3.319720172449495271e+07
4.269244897959184441e-05 4.652296150235496697e+00 3.530618931269585341e+07
4.269244897959184441e-05 4.928936075204336298e+00 3.751129794537640363e+07
4.269244897959184441e-05 5.222025866135146188e+00 3.980491308789860457e+07
4.269244897959184441e-05 5.532543682959819797e+00 4.217902976096004248e+07
4.269244897959184441e-05 5.861525850026583662e+00 4.462545349152082950e+07
4.269244897959184441e-05 6.210070314736163333e+00 4.713601034561714530e+07
4.269244897959184441e-05 6.579340311839177780e+00 4.970274992088991404e+07
4.269244897959184441e-05 6.970568245623986137e+00 5.231812626744459569e+07
4.269244897959184441e-05 7.385059802951433383e+00 5.497514382437990606e+07
4.269244897959184441e-05 7.824198310863371475e+00 5.766745830936820060e+07
4.269244897959184441e-05 8.289449353308079083e+00 6.038942571114285290e+07
4.269244897959184441e-05 8.782365662390436256e+00 6.313609574503596127e+07
4.269244897959184441e-05 9.304592300470993393e+00 6.590314904691173136e+07
4.269244897959184441e-05 9.857872150408672596e+00 6.868677982713459432e+07
4.269244897959184441e-05 1.044405173227029060e+01 7.148352765162906051e+07
4.269244897959184441e-05 1.106508736591963959e+01 7.429006357087063789e+07
4.269244897959184441e-05 1.172305170005316732e+01 7.710293721066522598e+07
4.269244897959184441e-05 1.242014062947232311e+01 7.991829298909772933e+07
4.269244897959184441e-05 1.315868062367835556e+01 8.273156569020612538e+07
4.269244897959184441e-05 1.394113649124797227e+01 8.553716854054589570e+07
4.269244897959184441e-05 1.477011960590286321e+01 8.832819092072209716e+07
4.269244897959184441e-05 1.564839662172674295e+01 9.109612788748344779e+07
4.269244897959184441e-05 1.657889870661615817e+01 9.383066938388295472e+07
4.269244897959184441e-05 1.756473132478086896e+01 9.651958242549628019e+07
4.269244897959184441e-05 1.860918460094198679e+01 9.914872305224353075e+07
4.269244897959184441e-05 1.971574430081734519e+01 1.017022141783159077e+08
4.269244897959184441e-05 2.088810346454058120e+01 1.041628181042764485e+08
4.269244897959184441e-05 2.213017473183927919e+01 1.065125162595316917e+08
4.269244897959184441e-05 2.344610340010633465e+01 1.087332831710480750e+08
4.269244897959184441e-05 2.484028125894464623e+01 1.108080089493018538e+08
4.269244897959184441e-05 2.631736124735671112e+01 1.127214904821991175e+08
4.269244897959184441e-05 2.788227298249594455e+01 1.144613846744948775e+08
4.269244897959184441e-05 2.954023921180572643e+01 1.160190067055461556e+08
4.269244897959184441e-05 3.129679324345348590e+01 1.173898686829944253e+08
4.269244897959184441e-05 3.315779741323231633e+01 1.185738892683908790e+08
4.269244897959184441e-05 3.512946264956173792e+01 1.195752554913013875e+08
4.269244897959184441e-05 3.721836920188397357e+01 1.204019714368461519e+08
4.269244897959184441e-05 3.943148860163469038e+01 1.210651715071434379e+08
4.347469387755102243e-05 2.464468037602168149e+00 2.648498101993200928e+07
4.347469387755102243e-05 2.611012933067573094e+00 2.746497592225636169e+07
4.347469387755102243e-05 2.766271841479910787e+00 2.857399160027625784e+07
4.347469387755102243e-05 2.930762925013291831e+00 2.980132721181279048e+07
4.347469387755102243e-05 3.105035157368081666e+00 3.113704213670349494e+07
4.347469387755102243e-05 3.289670155919588890e+00 3.257167228028890118e+07
4.347469387755102243e-05 3.485284122811993068e+00 3.409606895355223864e+07
4.347469387755102243e-05 3.692529901475716692e+00 3.570133407532969862e+07
4.347469387755102243e-05 3.912099155431685737e+00 3.737882852079131454e+07
4.347469387755102243e-05 4.144724676654039541e+00 3.912023253921396285e+07
4.347469387755102243e-05 4.391182831195218128e+00 4.091763893105230480e+07
4.347469387755102243e-05 4.652296150235496697e+00 4.276366157123456150e+07
4.347469387755102243e-05 4.928936075204336298e+00 4.465154413757830113e+07
4.347469387755102243e-05 5.222025866135146188e+00 4.657525659241710603e+07
4.347469387755102243e-05 5.532543682959819797e+00 4.852956995468883961e+07
4.347469387755102243e-05 5.861525850026583662e+00 5.051010297298477590e+07
4.347469387755102243e-05 6.210070314736163333e+00 5.251333721785115451e+07
4.347469387755102243e-05 6.579340311839177780e+00 5.453659962762347609e+07
4.347469387755102243e-05 6.970568245623986137e+00 5.657801350322789699e+07
4.347469387755102243e-05 7.385059802951433383e+00 5.863642027388022095e+07
4.347469387755102243e-05 7.824198310863371475e+00 6.071127505205421895e+07
4.347469387755102243e-05 8.289449353308079083e+00 6.280251913929548860e+07
4.347469387755102243e-05 8.782365662390436256e+00 6.491043236453172565e+07
4.347469387755102243e-05 9.304592300470993393e+00 6.703546759755148739e+07
4.347469387755102243e-05 9.857872150408672596e+00 6.917806916512599587e+07
4.347469387755102243e-05 1.044405173227029060e+01 7.133847639841642976e+07
4.347469387755102243e-05 1.106508736591963959e+01 7.351651335693688691e+07
4.347469387755102243e-05 1.172305170005316732e+01 7.571136611179083586e+07
4.347469387755102243e-05 1.242014062947232311e+01 7.792135003842468560e+07
4.347469387755102243e-05 1.315868062367835556e+01 8.014367156818135083e+07
4.347469387755102243e-05 1.394113649124797227e+01 8.237419194164544344e+07
4.347469387755102243e-05 1.477011960590286321e+01 8.460720476059551537e+07
4.347469387755102243e-05 1.564839662172674295e+01 8.683524442072345316e+07
4.347469387755102243e-05 1.657889870661615817e+01 8.904894836927729845e+07
4.347469387755102243e-05 1.756473132478086896e+01 9.123700164243929088e+07
4.347469387755102243e-05 1.860918460094198679e+01 9.338619578923557699e+07
4.347469387755102243e-05 1.971574430081734519e+01 9.548163402747298777e+07
4.347469387755102243e-05 2.088810346454058120e+01 9.750710799963828921e+07
4.347469387755102243e-05 2.213017473183927919e+01 9.944565692248104513e+07
4.347469387755102243e-05 2.344610340010633465e+01 1.012802968168148100e+08
4.347469387755102243e-05 2.484028125894464623e+01 1.029948779722534716e+08
4.347469387755102243e-05 2.631736124735671112e+01 1.045749981125672162e+08
4.347469387755102243e-05 2.788227298249594455e+01 1.060088747471942008e+08
4.347469387755102243e-05 2.954023921180572643e+01 1.072880712739071995e+08
4.347469387755102243e-05 3.129679324345348590e+01 1.084079831404950172e+08
4.347469387755102243e-05 3.315779741323231633e+01 1.093680226726062745e+08
4.347469387755102243e-05 3.512946264956173792e+01 1.101714872469865680e+08
4.347469387755102243e-05 3.721836920188397357e+01 1.108251438407734185e+08
4.347469387755102243e-05 3.943148860163469038e+01 1.113386016082711369e+08
4.425693877551020722e-05 2.464468037602168149e+00 4.550027288162173331e+07
4.425693877551020722e-05 2.611012933067573094e+00 4.619981794598495215e+07
4.425693877551020722e-05 2.766271841479910787e+00 4.693296516700156033e+07
4.425693877551020722e-05 2.930762925013291831e+00 4.769798631651201099e+07
4.425693877551020722e-05 3.105035157368081666e+00 4.849358924530982971e+07
4.425693877551020722e-05 3.289670155919588890e+00 4.931890856232386082e+07
4.425693877551020722e-05 3.485284122811993068e+00 5.017348189523505419e+07
4.425693877551020722e-05 3.692529901475716692e+00 5.105721747710730135e+07
4.425693877551020722e-05 3.912099155431685737e+00 5.197035717865983397e+07
4.425693877551020722e-05 4.144724676654039541e+00 5.291343781603939831e+07
4.425693877551020722e-05 4.391182831195218128e+00 5.388725254928168654e+07
4.425693877551020722e-05 4.652296150235496697e+00 5.489281339445588738e+07
4.425693877551020722e-05 4.928936075204336298e+00 5.593131525725664198e+07
4.425693877551020722e-05 5.222025866135146188e+00 5.700410141833298653e+07
4.425693877551020722e-05 5.532543682959819797e+00 5.811263002727612853e+07
4.425693877551020722e-05 5.861525850026583662e+00 5.925844086439924687e+07
4.425693877551020722e-05 6.210070314736163333e+00 6.044312138360213488e+07
4.425693877551020722e-05 6.579340311839177780e+00 6.166827083699959517e+07
4.425693877551020722e-05 6.970568245623986137e+00 6.293546108905745298e+07
4.425693877551020722e-05 7.385059802951433383e+00 6.424619254695549607e+07
4.425693877551020722e-05 7.824198310863371475e+00 6.560184346388657391e+07
4.425693877551020722e-05 8.289449353308079083e+00 6.700361072070910782e+07
4.425693877551020722e-05 8.782365662390436256e+00 6.845244007763198018e+07
4.425693877551020722e-05 9.304592300470993393e+00 6.994894384484782815e+07
4.425693877551020722e-05 9.857872150408672596e+00 7.149330400155167282e+07
4.425693877551020722e-05 1.044405173227029060e+01 7.308515907260742784e+07
4.425693877551020722e-05 1.106508736591963959e+01 7.472347365533348918e+07
4.425693877551020722e-05 1.172305170005316732e+01 7.640639050959226489e+07
4.425693877551020722e-05 1.242014062947232311e+01 7.813106674288012087e+07
4.425693877551020722e-05 1.315868062367835556e+01 7.989349800985503197e+07
4.425693877551020722e-05 1.394113649124797227e+01 8.168833795157517493e+07
4.425693877551020722e-05 1.477011960590286321e+01 8.350872438893344998e+07
4.425693877551020722e-05 1.564839662172674295e+01 8.534612894400769472e+07
4.425693877551020722e-05 1.657889870661615817e+01 8.719025237268203497e+07
4.425693877551020722e-05 1.756473132478086896e+01 8.902899308628904819e+07
4.425693877551020722e-05 1.860918460094198679e+01 9.084851970801776648e+07
4.425693877551020722e-05 1.971574430081734519e+01 9.263347812758810818e+07
4.425693877551020722e-05 2.088810346454058120e+01 9.436735723443797231e+07
4.425693877551020722e-05 2.213017473183927919e+01 9.603302358397775888e+07
4.425693877551020722e-05 2.344610340010633465e+01 9.761341331492485106e+07
4.425693877551020722e-05 2.484028125894464623e+01 9.909234172495767474e+07
4.425693877551020722e-05 2.631736124735671112e+01 1.004553620342530310e+08
4.425693877551020722e-05 2.788227298249594455e+01 1.016905824524938017e+08
4.425693877551020722e-05 2.954023921180572643e+01 1.027893425589259416e+08
4.425693877551020722e-05 3.129679324345348590e+01 1.037466614155331999e+08
4.425693877551020722e-05 3.315779741323231633e+01 1.045614005576228648e+08
4.425693877551020722e-05 3.512946264956173792e+01 1.052361285557937771e+08
4.425693877551020722e-05 3.721836920188397357e+01 1.057767193368539214e+08
4.425693877551020722e-05 3.943148860163469038e+01 1.061917525866523832e+08
4.503918367346939201e-05 2.464468037602168149e+00 1.262914210724024288e+07
4.503918367346939201e-05 2.611012933067573094e+00 1.329908974096840620e+07
4.503918367346939201e-05 2.766271841479910787e+00 1.408828630193640292e+07
4.503918367346939201e-05 2.930762925013291831e+00 1.499771740675027110e+07
4.503918367346939201e-05 3.105035157368081666e+00 1.602948480462599359e+07
4.503918367346939201e-05 3.289670155919588890e+00 1.718634637431451306e+07
4.503918367346939201e-05 3.485284122811993068e+00 1.847133048037764058e+07
4.503918367346939201e-05 3.692529901475716692e+00 1.988740034201196209e+07
4.503918367346939201e-05 3.912099155431685737e+00 2.143715581609610096e+07
4.503918367346939201e-05 4.144724676654039541e+00 2.312256808938919753e+07
4.503918367346939201e-05 4.391182831195218128e+00 2.494474835167141259e+07
4.503918367346939201e-05 4.652296150235496697e+00 2.690375513461309299e+07
4.503918367346939201e-05 4.928936075204336298e+00 2.899844688637549058e+07
4.503918367346939201e-05 5.222025866135146188e+00 3.122638660841828585e+07
4.503918367346939201e-05 5.532543682959819797e+00 3.358380409784100205e+07
4.503918367346939201e-05 5.861525850026583662e+00 3.606561868320436776e+07
4.503918367346939201e-05 6.210070314736163333e+00 3.866552160959868878e+07
4.503918367346939201e-05 6.579340311839177780e+00 4.137611285153674334e+07
4.503918367346939201e-05 6.970568245623986137e+00 4.418908264491538703e+07
4.503918367346939201e-05 7.385059802951433383e+00 4.709542400230878592e+07
4.503918367346939201e-05 7.824198310863371475e+00 5.008565942942866683e+07
4.503918367346939201e-05 8.289449353308079083e+00 5.315006338176458329e+07
4.503918367346939201e-05 8.782365662390436256e+00 5.627886188496818393e+07
4.503918367346939201e-05 9.304592300470993393e+00 5.946239217720135301e+07
4.503918367346939201e-05 9.857872150408672596e+00 6.269120802145720273e+07
4.503918367346939201e-05 1.044405173227029060e+01 6.595612016931568831e+07
4.503918367346939201e-05 1.106508736591963959e+01 6.924816599271254241e+07
4.503918367346939201e-05 1.172305170005316732e+01 7.255850724962763488e+07
4.503918367346939201e-05 1.242014062947232311e+01 7.587826014291951060e+07
4.503918367346939201e-05 1.315868062367835556e+01 7.919826723901927471e+07
4.503918367346939201e-05 1.394113649124797227e+01 8.250882651700682938e+07
4.503918367346939201e-05 1.477011960590286321e+01 8.579939892635117471e+07
4.503918367346939201e-05 1.564839662172674295e+01 8.905832233118015528e+07
4.503918367346939201e-05 1.657889870661615817e+01 9.227256628475832939e+07
4.503918367346939201e-05 1.756473132478086896e+01 9.542756785991151631e+07
4.503918367346939201e-05 1.860918460094198679e+01 9.850719222474288940e+07
4.503918367346939201e-05 1.971574430081734519e+01 1.014938605833366960e+08
4.503918367346939201e-05 2.088810346454058120e+01 1.043688799229229838e+08
4.503918367346939201e-05 2.213017473183927919e+01 1.071129915463284552e+08
4.503918367346939201e-05 2.344610340010633465e+01 1.097071280282749534e+08
4.503918367346939201e-05 2.484028125894464623e+01 1.121333333077584207e+08
4.503918367346939201e-05 2.631736124735671112e+01 1.143757640642095506e+08
4.503918367346939201e-05 2.788227298249594455e+01 1.164216613602130413e+08
4.503918367346939201e-05 2.954023921180572643e+01 1.182621695216967314e+08
4.503918367346939201e-05 3.129679324345348590e+01 1.198928911153035760e+08
4.503918367346939201e-05 3.315779741323231633e+01 1.213141029181199819e+08
4.503918367346939201e-05 3.512946264956173792e+01 1.225306104466690719e+08
4.503918367346939201e-05 3.721836920188397357e+01 1.235512747831027210e+08
4.503918367346939201e-05 3.943148860163469038e+01 1.243882911188565344e+08
4.582142857142857680e-05 2.464468037602168149e+00 3.671250601444315910e+07
4.582142857142857680e-05 2.611012933067573094e+00 3.763232880894210935e+07
4.582142857142857680e-05 2.766271841479910787e+00 3.863693572530529648e+07
4.582142857142857680e-05 2.930762925013291831e+00 3.971502133094158024e+07
4.582142857142857680e-05 3.105035157368081666e+00 4.085650902817647904e+07
4.582142857142857680e-05 3.289670155919588890e+00 4.205251098474765569e+07
4.582142857142857680e-05 3.485284122811993068e+00 4.329529551372347772e+07
4.582142857142857680e-05 3.692529901475716692e+00 4.457825567800886929e+07
4.582142857142857680e-05 3.912099155431685737e+00 4.589587360661545396e+07
4.582142857142857680e-05 4.144724676654039541e+00 4.724367659643878788e+07
4.582142857142857680e-05 4.391182831195218128e+00 4.861818288093990088e+07
4.582142857142857680e-05 4.652296150235496697e+00 5.001683658882793039e+07
4.582142857142857680e-05 4.928936075204336298e+00 5.143793268600363284e+07
4.582142857142857680e-05 5.222025866135146188e+00 5.288053351379508525e+07
4.582142857142857680e-05 5.532543682959819797e+00 5.434437891305865347e+07
4.582142857142857680e-05 5.861525850026583662e+00 5.582979191732858866e+07
4.582142857142857680e-05 6.210070314736163333e+00 5.733758169580657780e+07
4.582142857142857680e-05 6.579340311839177780e+00 5.886894492221145332e+07
4.582142857142857680e-05 6.970568245623986137e+00 6.042536612549101561e+07
4.582142857142857680e-05 7.385059802951433383e+00 6.200851691693225503e+07
4.582142857142857680e-05 7.824198310863371475e+00 6.362015334434805810e+07
4.582142857142857680e-05 8.289449353308079083e+00 6.526201004480639845e+07
4.582142857142857680e-05 8.782365662390436256e+00 6.693568939350026846e+07
4.582142857142857680e-05 9.304592300470993393e+00 6.864254351971161366e+07
4.582142857142857680e-05 9.857872150408672596e+00 7.038354693289566040e+07
4.582142857142857680e-05 1.044405173227029060e+01 7.215915764233572781e+07
4.582142857142857680e-05 1.106508736591963959e+01 7.396916515764625371e+07
4.582142857142857680e-05 1.172305170005316732e+01 7.581252474927282333e+07
4.582142857142857680e-05 1.242014062947232311e+01 7.768717897977787256e+07
4.582142857142857680e-05 1.315868062367835556e+01 7.958986995258034766e+07
4.582142857142857680e-05 1.394113649124797227e+01 8.151594910844178498e+07
4.582142857142857680e-05 1.477011960590286321e+01 8.345919579220810533e+07
4.582142857142857680e-05 1.564839662172674295e+01 8.541166109488128126e+07
4.582142857142857680e-05 1.657889870661615817e+01 8.736355922195917368e+07
4.582142857142857680e-05 1.756473132478086896e+01 8.930323397004027665e+07
4.582142857142857680e-05 1.860918460094198679e+01 9.121723137895826995e+07
4.582142857142857680e-05 1.971574430081734519e+01 9.309050931433823705e+07
4.582142857142857680e-05 2.088810346454058120e+01 9.490680844095905125e+07
4.582142857142857680e-05 2.213017473183927919e+01 9.664919499742253125e+07
4.582142857142857680e-05 2.344610340010633465e+01 9.830076359236459434e+07
4.582142857142857680e-05 2.484028125894464623e+01 9.984545996333637834e+07
4.582142857142857680e-05 2.631736124735671112e+01 1.012689543375998586e+08
4.582142857142857680e-05 2.788227298249594455e+01 1.025594732410054654e+08
4.582142857142857680e-05 2.954023921180572643e+01 1.037084892813350409e+08
4.582142857142857680e-05 3.129679324345348590e+01 1.047111798920335323e+08
4.582142857142857680e-05 3.315779741323231633e+01 1.055665970881795138e+08
4.582142857142857680e-05 3.512946264956173792e+01 1.062775344089499712e+08
4.582142857142857680e-05 3.721836920188397357e+01 1.068501233797038347e+08
4.582142857142857680e-05 3.943148860163469038e+01 1.072932285545128137e+08
4.660367346938776160e-05 2.464468037602168149e+00 3.610062656420135498e+07
4.660367346938776160e-05 2.611012933067573094e+00 3.676641946492500603e+07
4.660367346938776160e-05 2.766271841479910787e+00 3.747511658679496497e+07
4.660367346938776160e-05 2.930762925013291831e+00 3.822172857873399556e+07
4.660367346938776160e-05 3.105035157368081666e+00 3.900204430349648744e+07
4.660367346938776160e-05 3.289670155919588890e+00 3.981261716883603483e+07
4.660367346938776160e-05 3.485284122811993068e+00 4.065073041921355575e+07
4.660367346938776160e-05 3.692529901475716692e+00 4.151434831718798727e+07
4.660367346938776160e-05 3.912099155431685737e+00 4.240205840260247886e+07
4.660367346938776160e-05 4.144724676654039541e+00 4.331300877015895396e+07
4.660367346938776160e-05 4.391182831195218128e+00 4.424684333800146729e+07
4.660367346938776160e-05 4.652296150235496697e+00 4.520363727603782713e+07
4.660367346938776160e-05 4.928936075204336298e+00 4.618383406659962237e+07
4.660367346938776160e-05 5.222025866135146188e+00 4.718818505732275546e+07
4.660367346938776160e-05 5.532543682959819797e+00 4.821769182716863602e+07
4.660367346938776160e-05 5.861525850026583662e+00 4.927355121643687785e+07
4.660367346938776160e-05 6.210070314736163333e+00 5.035710246560947597e+07
4.660367346938776160e-05 6.579340311839177780e+00 5.146977555962894857e+07
4.660367346938776160e-05 6.970568245623986137e+00 5.261303957652640343e+07
4.660367346938776160e-05 7.385059802951433383e+00 5.378834958564545214e+07
4.660367346938776160e-05 7.824198310863371475e+00 5.499709042747073621e+07
4.660367346938776160e-05 8.289449353308079083e+00 5.624051553633561730e+07
4.660367346938776160e-05 8.782365662390436256e+00 5.751967884990993887e+07
4.660367346938776160e-05 9.304592300470993393e+00 5.883535780862790346e+07
4.660367346938776160e-05 9.857872150408672596e+00 6.018796552387146652e+07
4.660367346938776160e-05 1.044405173227029060e+01 6.157745044636070728e+07
4.660367346938776160e-05 1.106508736591963959e+01 6.300318238098281622e+07
4.660367346938776160e-05 1.172305170005316732e+01 6.446382458262827992e+07
4.660367346938776160e-05 1.242014062947232311e+01 6.595719306381195039e+07
4.660367346938776160e-05 1.315868062367835556e+01 6.748010629330113530e+07
4.660367346938776160e-05 1.394113649124797227e+01 6.902823129137964547e+07
4.660367346938776160e-05 1.477011960590286321e+01 7.059593578696349263e+07
4.660367346938776160e-05 1.564839662172674295e+01 7.217616049850997329e+07
4.660367346938776160e-05 1.657889870661615817e+01 7.376033037880916893e+07
4.660367346938776160e-05 1.756473132478086896e+01 7.533832808917947114e+07
4.660367346938776160e-05 1.860918460094198679e+01 7.689855584410816431e+07
4.660367346938776160e-05 1.971574430081734519e+01 7.842811146031108499e+07
4.660367346938776160e-05 2.088810346454058120e+01 7.991309912858909369e+07
4.660367346938776160e-05 2.213017473183927919e+01 8.133908362325775623e+07
4.660367346938776160e-05 2.344610340010633465e+01 8.269167805718946457e+07
4.660367346938776160e-05 2.484028125894464623e+01 8.395723160617543757e+07
4.660367346938776160e-05 2.631736124735671112e+01 8.512355911172001064e+07
4.660367346938776160e-05 2.788227298249594455e+01 8.618063543240848184e+07
4.660367346938776160e-05 2.954023921180572643e+01 8.712117051066283882e+07
4.660367346938776160e-05 3.129679324345348590e+01 8.794099078022480011e+07
4.660367346938776160e-05 3.315779741323231633e+01 8.863917859542772174e+07
4.660367346938776160e-05 3.512946264956173792e+01 8.921795831610114872e+07
4.660367346938776160e-05 3.721836920188397357e+01 8.968235629951193929e+07
4.660367346938776160e-05 3.943148860163469038e+01 9.003969273902353644e+07
4.738591836734693961e-05 2.464468037602168149e+00 2.048076907988329232e+07
4.738591836734693961e-05 2.611012933067573094e+00 2.117362014635329321e+07
4.738591836734693961e-05 2.766271841479910787e+00 2.195090494250836968e+07
4.738591836734693961e-05 2.930762925013291831e+00 2.280423185574536026e+07
4.738591836734693961e-05 3.105035157368081666e+00 2.372583889596427232e+07
4.738591836734693961e-05 3.289670155919588890e+00 2.470845621161464974e+07
4.738591836734693961e-05 3.485284122811993068e+00 2.574523736434620246e+07
4.738591836734693961e-05 3.692529901475716692e+00 2.682974178500032052e+07
4.738591836734693961e-05 3.912099155431685737e+00 2.795595256630339846e+07
4.738591836734693961e-05 4.144724676654039541e+00 2.911831554443636537e+07
4.738591836734693961e-05 4.391182831195218128e+00 3.031178757347673550e+07
4.738591836734693961e-05 4.652296150235496697e+00 3.153188403359932080e+07
4.738591836734693961e-05 4.928936075204336298e+00 3.277471788412595913e+07
4.738591836734693961e-05 5.222025866135146188e+00 3.403702485993269086e+07
4.738591836734693961e-05 5.532543682959819797e+00 3.531617156775457412e+07
4.738591836734693961e-05 5.861525850026583662e+00 3.661014512607678771e+07
4.738591836734693961e-05 6.210070314736163333e+00 3.791752450020311773e+07
4.738591836734693961e-05 6.579340311839177780e+00 3.923743475343721360e+07
4.738591836734693961e-05 6.970568245623986137e+00 4.056948605925375968e+07
4.738591836734693961e-05 7.385059802951433383e+00 4.191369953707098216e+07
4.738591836734693961e-05 7.824198310863371475e+00 4.327042185887769610e+07
4.738591836734693961e-05 8.289449353308079083e+00 4.464023021904128790e+07
4.738591836734693961e-05 8.782365662390436256e+00 4.602382876755452156e+07
4.738591836734693961e-05 9.304592300470993393e+00 4.742193708164121956e+07
4.738591836734693961e-05 9.857872150408672596e+00 4.883517079456008971e+07
4.738591836734693961e-05 1.044405173227029060e+01 5.026391421612313390e+07
4.738591836734693961e-05 1.106508736591963959e+01 5.170818477319343388e+07
4.738591836734693961e-05 1.172305170005316732e+01 5.316748948430791497e+07
4.738591836734693961e-05 1.242014062947232311e+01 5.464067458291812241e+07
4.738591836734693961e-05 1.315868062367835556e+01 5.612577094165182859e+07
4.738591836734693961e-05 1.394113649124797227e+01 5.761984022780369222e+07
4.738591836734693961e-05 1.477011960590286321e+01 5.911882977738484740e+07
4.738591836734693961e-05 1.564839662172674295e+01 6.061744792016058415e+07
4.738591836734693961e-05 1.657889870661615817e+01 6.210907560652245581e+07
4.738591836734693961e-05 1.756473132478086896e+01 6.358573403842453659e+07
4.738591836734693961e-05 1.860918460094198679e+01 6.503813055107465386e+07
4.738591836734693961e-05 1.971574430081734519e+01 6.645580481239005923e+07
4.738591836734693961e-05 2.088810346454058120e+01 6.782739291591112316e+07
4.738591836734693961e-05 2.213017473183927919e+01 6.914101684649683535e+07
4.738591836734693961e-05 2.344610340010633465e+01 7.038479080360768735e+07
4.738591836734693961e-05 2.484028125894464623e+01 7.154741544148376584e+07
4.738591836734693961e-05 2.631736124735671112e+01 7.261880987893015146e+07
4.738591836734693961e-05 2.788227298249594455e+01 7.359071478558899462e+07
4.738591836734693961e-05 2.954023921180572643e+01 7.445719373585321009e+07
4.738591836734693961e-05 3.129679324345348590e+01 7.521496819802434742e+07
4.738591836734693961e-05 3.315779741323231633e+01 7.586354390374566615e+07
4.738591836734693961e-05 3.512946264956173792e+01 7.640511821516519785e+07
4.738591836734693961e-05 3.721836920188397357e+01 7.684429152034623921e+07
4.738591836734693961e-05 3.943148860163469038e+01 7.718763234100511670e+07
4.816816326530612441e-05 2.464468037602168149e+00 1.638158822804244794e+07
4.816816326530612441e-05 2.611012933067573094e+00 1.697247804261417314e+07
4.816816326530612441e-05 2.766271841479910787e+00 1.763948286081661656e+07
4.816816326530612441e-05 2.930762925013291831e+00 1.837591377286134660e+07
4.816816326530612441e-05 3.105035157368081666e+00 1.917556006108359247e+07
4.816816326530612441e-05 3.289670155919588890e+00 2.003253478603420779e+07
4.816816326530612441e-05 3.485284122811993068e+00 2.094119028565987945e+07
4.816816326530612441e-05 3.692529901475716692e+00 2.189608785117951035e+07
4.816816326530612441e-05 3.912099155431685737e+00 2.289200755089109391e+07
4.816816326530612441e-05 4.144724676654039541e+00 2.392398550413937494e+07
4.816816326530612441e-05 4.391182831195218128e+00 2.498736716282056272e+07
4.816816326530612441e-05 4.652296150235496697e+00 2.607786653911496699e+07
4.816816326530612441e-05 4.928936075204336298e+00 2.719162291041200235e+07
4.816816326530612441e-05 5.222025866135146188e+00 2.832524831479245797e+07
4.816816326530612441e-05 5.532543682959819797e+00 2.947586102577424049e+07
4.816816326530612441e-05 5.861525850026583662e+00 3.064110202692186460e+07
4.816816326530612441e-05 6.210070314736163333e+00 3.181913315613474697e+07
4.816816326530612441e-05 6.579340311839177780e+00 3.300861694277489558e+07
4.816816326530612441e-05 6.970568245623986137e+00 3.420867914872742444e+07
4.816816326530612441e-05 7.385059802951433383e+00 3.541885562693119049e+07
4.816816326530612441e-05 7.824198310863371475e+00 3.663902535341258347e+07
4.816816326530612441e-05 8.289449353308079083e+00 3.786933143274366856e+07
4.816816326530612441e-05 8.782365662390436256e+00 3.911009160744215548e+07
4.816816326530612441e-05 9.304592300470993393e+00 4.036169941789028794e+07
4.816816326530612441e-05 9.857872150408672596e+00 4.162451676582901180e+07
4.816816326530612441e-05 1.044405173227029060e+01 4.289875833925861865e+07
4.816816326530612441e-05 1.106508736591963959e+01 4.418436827035849541e+07
4.816816326530612441e-05 1.172305170005316732e+01 4.548088963562864810e+07
4.816816326530612441e-05 1.242014062947232311e+01 4.678732808718053252e+07
4.816816326530612441e-05 1.315868062367835556e+01 4.810201214118286222e+07
4.816816326530612441e-05 1.394113649124797227e+01 4.942245453782139719e+07
4.816816326530612441e-05 1.477011960590286321e+01 5.074522166365377605e+07
4.816816326530612441e-05 1.564839662172674295e+01 5.206582121390514821e+07
4.816816326530612441e-05 1.657889870661615817e+01 5.337862179675026238e+07
4.816816326530612441e-05 1.756473132478086896e+01 5.467682148935801536e+07
4.816816326530612441e-05 1.860918460094198679e+01 5.595248454587861896e+07
4.816816326530612441e-05 1.971574430081734519e+01 5.719666530329655856e+07
4.816816326530612441e-05 2.088810346454058120e+01 5.839963445678757131e+07
4.816816326530612441e-05 2.213017473183927919e+01 5.955121415970404446e+07
4.816816326530612441e-05 2.344610340010633465e+01 6.064121458613400906e+07
4.816816326530612441e-05 2.484028125894464623e+01 6.165994693909120560e+07
4.816816326530612441e-05 2.631736124735671112e+01 6.259876954577456415e+07
4.816816326530612441e-05 2.788227298249594455e+01 6.345060935609465092e+07
4.816816326530612441e-05 2.954023921180572643e+01 6.421039584253014624e+07
4.816816326530612441e-05 3.129679324345348590e+01 6.487535133480310440e+07
4.816816326530612441e-05 3.315779741323231633e+01 6.544510114321185648e+07
4.816816326530612441e-05 3.512946264956173792e+01 6.592159437031845748e+07
4.816816326530612441e-05 3.721836920188397357e+01 6.630885520940682292e+07
4.816816326530612441e-05 3.943148860163469038e+01 6.661260760136460513e+07
4.895040816326530920e-05 2.464468037602168149e+00 2.778620499108485132e+07
4.895040816326530920e-05 2.611012933067573094e+00 2.811933675374507532e+07
4.895040816326530920e-05 2.766271841479910787e+00 2.846060773750933632e+07
4.895040816326530920e-05 2.930762925013291831e+00 2.881239707923969999e+07
4.895040816326530920e-05 3.105035157368081666e+00 2.917682818303425983e+07
4.895040816326530920e-05 3.289670155919588890e+00 2.955578061750863120e+07
4.895040816326530920e-05 3.485284122811993068e+00 2.995091349729407579e+07
4.895040816326530920e-05 3.692529901475716692e+00 3.036369453131438419e+07
4.895040816326530920e-05 3.912099155431685737e+00 3.079543067856122926e+07
4.895040816326530920e-05 4.144724676654039541e+00 3.124729773104015365e+07
4.895040816326530920e-05 4.391182831195218128e+00 3.172036716048745438e+07
4.895040816326530920e-05 4.652296150235496697e+00 3.221562927274285629e+07
4.895040816326530920e-05 4.928936075204336298e+00 3.273401217380563170e+07
4.895040816326530920e-05 5.222025866135146188e+00 3.327639632379444689e+07
4.895040816326530920e-05 5.532543682959819797e+00 3.384362458927959949e+07
4.895040816326530920e-05 5.861525850026583662e+00 3.443650774011826515e+07
4.895040816326530920e-05 6.210070314736163333e+00 3.505582530354890227e+07
4.895040816326530920e-05 6.579340311839177780e+00 3.570232160748615116e+07
4.895040816326530920e-05 6.970568245623986137e+00 3.637669673256213218e+07
4.895040816326530920e-05 7.385059802951433383e+00 3.707959196086645871e+07
4.895040816326530920e-05 7.824198310863371475e+00 3.781156916971927136e+07
4.895040816326530920e-05 8.289449353308079083e+00 3.857308348344764113e+07
4.895040816326530920e-05 8.782365662390436256e+00 3.936444838089844584e+07
4.895040816326530920e-05 9.304592300470993393e+00 4.018579238353548944e+07
4.895040816326530920e-05 9.857872150408672596e+00 4.103700645006366819e+07
4.895040816326530920e-05 1.044405173227029060e+01 4.191768132280582935e+07
4.895040816326530920e-05 1.106508736591963959e+01 4.282703436810562760e+07
4.895040816326530920e-05 1.172305170005316732e+01 4.376382600413579494e+07
4.895040816326530920e-05 1.242014062947232311e+01 4.472626670560564846e+07
4.895040816326530920e-05 1.315868062367835556e+01 4.571191691312491149e+07
4.895040816326530920e-05 1.394113649124797227e+01 4.671758403958570957e+07
4.895040816326530920e-05 1.477011960590286321e+01 4.773922319339422882e+07
4.895040816326530920e-05 1.564839662172674295e+01 4.877185116347192973e+07
4.895040816326530920e-05 1.657889870661615817e+01 4.980948639397022128e+07
4.895040816326530920e-05 1.756473132478086896e+01 5.084513062396288663e+07
4.895040816326530920e-05 1.860918460094198679e+01 5.187080977483586967e+07
4.895040816326530920e-05 1.971574430081734519e+01 5.287769143986082077e+07
4.895040816326530920e-05 2.088810346454058120e+01 5.385629274195228517e+07
4.895040816326530920e-05 2.213017473183927919e+01 5.479678438606698811e+07
4.895040816326530920e-05 2.344610340010633465e+01 5.568938423385287821e+07
4.895040816326530920e-05 2.484028125894464623e+01 5.652481783171345294e+07
4.895040816326530920e-05 2.631736124735671112e+01 5.729480688256784528e+07
4.895040816326530920e-05 2.788227298249594455e+01 5.799253389820327610e+07
4.895040816326530920e-05 2.954023921180572643e+01 5.861302666876626760e+07
4.895040816326530920e-05 3.129679324345348590e+01 5.915341270110279322e+07
4.895040816326530920e-05 3.315779741323231633e+01 5.961301128804710507e+07
4.895040816326530920e-05 3.512946264956173792e+01 5.999325567717421800e+07
4.895040816326530920e-05 3.721836920188397357e+01 6.029746371121068299e+07
4.895040816326530920e-05 3.943148860163469038e+01 6.053049587809468061e+07
4.973265306122449399e-05 2.464468037602168149e+00 3.329682304017439857e+07
4.973265306122449399e-05 2.611012933067573094e+00 3.338344839695888385e+07
4.973265306122449399e-05 2.766271841479910787e+00 3.344783016691804677e+07
4.973265306122449399e-05 2.930762925013291831e+00 3.350603960641369596e+07
4.973265306122449399e-05 3.105035157368081666e+00 3.357097672068130225e+07
4.973265306122449399e-05 3.289670155919588890e+00 3.365265252099963278e+07
4.973265306122449399e-05 3.485284122811993068e+00 3.375860267330609262e+07
4.973265306122449399e-05 3.692529901475716692e+00 3.389433454907752573e+07
4.973265306122449399e-05 3.912099155431685737e+00 3.406375070810503513e+07
4.973265306122449399e-05 4.144724676654039541e+00 3.426952082980427891e+07
4.973265306122449399e-05 4.391182831195218128e+00 3.451339247543533146e+07
4.973265306122449399e-05 4.652296150235496697e+00 3.479644150730724633e+07
4.973265306122449399e-05 4.928936075204336298e+00 3.511926813928074390e+07
4.973265306122449399e-05 5.222025866135146188e+00 3.548214650278734416e+07
4.973265306122449399e-05 5.532543682959819797e+00 3.588513571219900250e+07
4.973265306122449399e-05 5.861525850026583662e+00 3.632815961261061579e+07
4.973265306122449399e-05 6.210070314736163333e+00 3.681106123035288602e+07
4.973265306122449399e-05 6.579340311839177780e+00 3.733363671655781567e+07
4.973265306122449399e-05 6.970568245623986137e+00 3.789565242255352437e+07
4.973265306122449399e-05 7.385059802951433383e+00 3.849684773347982019e+07
4.973265306122449399e-05 7.824198310863371475e+00 3.913692542984680831e+07
4.973265306122449399e-05 8.289449353308079083e+00 3.981553064327882975e+07
4.973265306122449399e-05 8.782365662390436256e+00 4.053221891594739258e+07
4.973265306122449399e-05 9.304592300470993393e+00 4.128641346217866242e+07
4.973265306122449399e-05 9.857872150408672596e+00 4.207735147595211118e+07
4.973265306122449399e-05 1.044405173227029060e+01 4.290401925590153784e+07
4.973265306122449399e-05 1.106508736591963959e+01 4.376507607524288446e+07
4.973265306122449399e-05 1.172305170005316732e+01 4.465876717292326689e+07
4.973265306122449399e-05 1.242014062947232311e+01 4.558282706667950004e+07
4.973265306122449399e-05 1.315868062367835556e+01 4.653437567935840040e+07
4.973265306122449399e-05 1.394113649124797227e+01 4.750981160605572164e+07
4.973265306122449399e-05 1.477011960590286321e+01 4.850470926379167289e+07
4.973265306122449399e-05 1.564839662172674295e+01 4.951372958828742057e+07
4.973265306122449399e-05 1.657889870661615817e+01 5.053055712957336009e+07
4.973265306122449399e-05 1.756473132478086896e+01 5.154787934999037534e+07
4.973265306122449399e-05 1.860918460094198679e+01 5.255742583278987557e+07
4.973265306122449399e-05 1.971574430081734519e+01 5.355008486220198870e+07
4.973265306122449399e-05 2.088810346454058120e+01 5.451611120326357335e+07
4.973265306122449399e-05 2.213017473183927919e+01 5.544543089565420151e+07
4.973265306122449399e-05 2.344610340010633465e+01 5.632803627391811460e+07
4.973265306122449399e-05 2.484028125894464623e+01 5.715444841135948151e+07
4.973265306122449399e-05 2.631736124735671112e+01 5.791620763451407850e+07
4.973265306122449399e-05 2.788227298249594455e+01 5.860633993369883299e+07
4.973265306122449399e-05 2.954023921180572643e+01 5.921974249794202298e+07
4.973265306122449399e-05 3.129679324345348590e+01 5.975343820601867884e+07
4.973265306122449399e-05 3.315779741323231633e+01 6.020666657753694057e+07
4.973265306122449399e-05 3.512946264956173792e+01 6.058080369294451177e+07
4.973265306122449399e-05 3.721836920188397357e+01 6.087912967980926484e+07
4.973265306122449399e-05 3.943148860163469038e+01 6.110648305441913009e+07
5.051489795918367878e-05 2.464468037602168149e+00 1.301879776695383713e+07
5.051489795918367878e-05 2.611012933067573094e+00 1.357676083420777880e+07
5.051489795918367878e-05 2.766271841479910787e+00 1.421787015592055209e+07
5.051489795918367878e-05 2.930762925013291831e+00 1.493792203079410270e+07
5.051489795918367878e-05 3.105035157368081666e+00 1.573311663514697738e+07
5.051489795918367878e-05 3.289670155919588890e+00 1.659979069584280439e+07
5.051489795918367878e-05 3.485284122811993068e+00 1.753423259199259430e+07
5.051489795918367878e-05 3.692529901475716692e+00 1.853256579598495737e+07
5.051489795918367878e-05 3.912099155431685737e+00 1.959069026758679748e+07
5.051489795918367878e-05 4.144724676654039541e+00 2.070427308921698481e+07
5.051489795918367878e-05 4.391182831195218128e+00 2.186878001337663457e+07
5.051489795918367878e-05 4.652296150235496697e+00 2.307953928310062736e+07
5.051489795918367878e-05 4.928936075204336298e+00 2.433182856797838956e+07
5.051489795918367878e-05 5.222025866135146188e+00 2.562097550297325104e+07
5.051489795918367878e-05 5.532543682959819797e+00 2.694246237247494608e+07
5.051489795918367878e-05 5.861525850026583662e+00 2.829202606512081996e+07
5.051489795918367878e-05 6.210070314736163333e+00 2.966574552943337709e+07
5.051489795918367878e-05 6.579340311839177780e+00 3.106011047810974717e+07
5.051489795918367878e-05 6.970568245623986137e+00 3.247206684541704878e+07
5.051489795918367878e-05 7.385059802951433383e+00 3.389903629841595888e+07
5.051489795918367878e-05 7.824198310863371475e+00 3.533890875431948155e+07
5.051489795918367878e-05 8.289449353308079083e+00 3.679000822439654171e+07
5.051489795918367878e-05 8.782365662390436256e+00 3.825103331423831731e+07
5.051489795918367878e-05 9.304592300470993393e+00 3.972097435450963676e+07
5.051489795918367878e-05 9.857872150408672596e+00 4.119900947291679680e+07
5.051489795918367878e-05 1.044405173227029060e+01 4.268438205711297691e+07
5.051489795918367878e-05 1.106508736591963959e+01 4.417626214880733937e+07
5.051489795918367878e-05 1.172305170005316732e+01 4.567359452603538334e+07
5.051489795918367878e-05 1.242014062947232311e+01 4.717493675945182890e+07
5.051489795918367878e-05 1.315868062367835556e+01 4.867829155019454658e+07
5.051489795918367878e-05 1.394113649124797227e+01 5.018093932117190212e+07
5.051489795918367878e-05 1.477011960590286321e+01 5.167927941936373711e+07
5.051489795918367878e-05 1.564839662172674295e+01 5.316869134070447832e+07
5.051489795918367878e-05 1.657889870661615817e+01 5.464343084404130280e+07
5.051489795918367878e-05 1.756473132478086896e+01 5.609657910443584621e+07
5.051489795918367878e-05 1.860918460094198679e+01 5.752006522639158368e+07
5.051489795918367878e-05 1.971574430081734519e+01 5.890478220263696462e+07
5.051489795918367878e-05 2.088810346454058120e+01 6.024081231006698310e+07
5.051489795918367878e-05 2.213017473183927919e+01 6.151776878635209054e+07
5.051489795918367878e-05 2.344610340010633465e+01 6.272524613409540802e+07
5.051489795918367878e-05 2.484028125894464623e+01 6.385335285395106673e+07
5.051489795918367878e-05 2.631736124735671112e+01 6.489328109917008877e+07
5.051489795918367878e-05 2.788227298249594455e+01 6.583785259899657965e+07
5.051489795918367878e-05 2.954023921180572643e+01 6.668197446675407887e+07
5.051489795918367878e-05 3.129679324345348590e+01 6.742294573524597287e+07
5.051489795918367878e-05 3.315779741323231633e+01 6.806057561993432045e+07
5.051489795918367878e-05 3.512946264956173792e+01 6.859710337871262431e+07
5.051489795918367878e-05 3.721836920188397357e+01 6.903694002091795206e+07
5.051489795918367878e-05 3.943148860163469038e+01 6.938627647154429555e+07
5.129714285714285680e-05 2.464468037602168149e+00 1.318396140841727890e+07
5.129714285714285680e-05 2.611012933067573094e+00 1.378386754209181294e+07
5.129714285714285680e-05 2.766271841479910787e+00 1.447774889293821901e+07
5.129714285714285680e-05 2.930762925013291831e+00 1.526227178146828711e+07
5.129714285714285680e-05 3.105035157368081666e+00 1.613459431731137075e+07
5.129714285714285680e-05 3.289670155919588890e+00 1.709203014530206472e+07
5.129714285714285680e-05 3.485284122811993068e+00 1.813179963826996461e+07
5.129714285714285680e-05 3.692529901475716692e+00 1.925085354882583395e+07
5.129714285714285680e-05 3.912099155431685737e+00 2.044575975330120325e+07
5.129714285714285680e-05 4.144724676654039541e+00 2.171264654537415132e+07
5.129714285714285680e-05 4.391182831195218128e+00 2.304719680738855153e+07
5.129714285714285680e-05 4.652296150235496697e+00 2.444468696438315138e+07
5.129714285714285680e-05 4.928936075204336298e+00 2.590006347235550359e+07
5.129714285714285680e-05 5.222025866135146188e+00 2.740804820236977562e+07
5.129714285714285680e-05 5.532543682959819797e+00 2.896326287311868742e+07
5.129714285714285680e-05 5.861525850026583662e+00 3.056036197188478336e+07
5.129714285714285680e-05 6.210070314736163333e+00 3.219416357585525140e+07
5.129714285714285680e-05 6.579340311839177780e+00 3.385976819206930697e+07
5.129714285714285680e-05 6.970568245623986137e+00 3.555265709499195218e+07
5.129714285714285680e-05 7.385059802951433383e+00 3.726876347627247870e+07
5.129714285714285680e-05 7.824198310863371475e+00 3.900451179706190526e+07
5.129714285714285680e-05 8.289449353308079083e+00 4.075682280909455568e+07
5.129714285714285680e-05 8.782365662390436256e+00 4.252308358502618223e+07
5.129714285714285680e-05 9.304592300470993393e+00 4.430108344029740244e+07
5.129714285714285680e-05 9.857872150408672596e+00 4.608891779401376843e+07
5.129714285714285680e-05 1.044405173227029060e+01 4.788486284946806729e+07
5.129714285714285680e-05 1.106508736591963959e+01 4.968722459910769761e+07
5.129714285714285680e-05 1.172305170005316732e+01 5.149416625841638446e+07
5.129714285714285680e-05 1.242014062947232311e+01 5.330351903155349195e+07
5.129714285714285680e-05 1.315868062367835556e+01 5.511258234255132824e+07
5.129714285714285680e-05 1.394113649124797227e+01 5.691792153634852171e+07
5.129714285714285680e-05 1.477011960590286321e+01 5.871517369058586657e+07
5.129714285714285680e-05 1.564839662172674295e+01 6.049887555304441601e+07
5.129714285714285680e-05 1.657889870661615817e+01 6.226233144894750416e+07
5.129714285714285680e-05 1.756473132478086896e+01 6.399754264610262960e+07
5.129714285714285680e-05 1.860918460094198679e+01 6.569522204809688777e+07
5.129714285714285680e-05 1.971574430081734519e+01 6.734491771954059601e+07
5.129714285714285680e-05 2.088810346454058120e+01 6.893526395143947005e+07
5.129714285714285680e-05 2.213017473183927919e+01 7.045436796020266414e+07
5.129714285714285680e-05 2.344610340010633465e+01 7.189032352658340335e+07
5.129714285714285680e-05 2.484028125894464623e+01 7.323182140643882751e+07
5.129714285714285680e-05 2.631736124735671112e+01 7.446880396585114300e+07
5.129714285714285680e-05 2.788227298249594455e+01 7.559309389710065722e+07
5.129714285714285680e-05 2.954023921180572643e+01 7.659892013320298493e+07
5.129714285714285680e-05 3.129679324345348590e+01 7.748327231521458924e+07
5.129714285714285680e-05 3.315779741323231633e+01 7.824603837595735490e+07
5.129714285714285680e-05 3.512946264956173792e+01 7.888991313461838663e+07
5.129714285714285680e-05 3.721836920188397357e+01 7.942010094503197074e+07
5.129714285714285680e-05 3.943148860163469038e+01 7.984386367676867545e+07
5.207938775510204837e-05 2.464468037602168149e+00 2.913152417846977711e+07
5.207938775510204837e-05 2.611012933067573094e+00 2.976419733362624794e+07
5.207938775510204837e-05 2.766271841479910787e+00 3.044690933221309632e+07
5.207938775510204837e-05 2.930762925013291831e+00 3.117293450218177214e+07
5.207938775510204837e-05 3.105035157368081666e+00 3.193640908294216543e+07
5.207938775510204837e-05 3.289670155919588890e+00 3.273231532184202969e+07
5.207938775510204837e-05 3.485284122811993068e+00 3.355645333843295276e+07
5.207938775510204837e-05 3.692529901475716692e+00 3.440540292190773040e+07
5.207938775510204837e-05 3.912099155431685737e+00 3.527647683124139905e+07
5.207938775510204837e-05 4.144724676654039541e+00 3.616766710230884701e+07
5.207938775510204837e-05 4.391182831195218128e+00 3.707758596088158339e+07
5.207938775510204837e-05 4.652296150235496697e+00 3.800540300004987419e+07
5.207938775510204837e-05 4.928936075204336298e+00 3.895078022256574780e+07
5.207938775510204837e-05 5.222025866135146188e+00 3.991380635758626461e+07
5.207938775510204837e-05 5.532543682959819797e+00 4.089493155818645656e+07
5.207938775510204837e-05 5.861525850026583662e+00 4.189490320669630170e+07
5.207938775510204837e-05 6.210070314736163333e+00 4.291470313709776103e+07
5.207938775510204837e-05 6.579340311839177780e+00 4.395548615977941453e+07
5.207938775510204837e-05 6.970568245623986137e+00 4.501851936830634624e+07
5.207938775510204837e-05 7.385059802951433383e+00 4.610512133739525080e+07
5.207938775510204837e-05 7.824198310863371475e+00 4.721659999772387743e+07
5.207938775510204837e-05 8.289449353308079083e+00 4.835418770672163367e+07
5.207938775510204837e-05 8.782365662390436256e+00 4.951897183796322346e+07
5.207938775510204837e-05 9.304592300470993393e+00 5.071181910547830164e+07
5.207938775510204837e-05 9.857872150408672596e+00 5.193329185570057482e+07
5.207938775510204837e-05 1.044405173227029060e+01 5.318355474845959246e+07
5.207938775510204837e-05 1.106508736591963959e+01 5.446227067996726930e+07
5.207938775510204837e-05 1.172305170005316732e+01 5.576848556877484173e+07
5.207938775510204837e-05 1.242014062947232311e+01 5.710050284414197505e+07
5.207938775510204837e-05 1.315868062367835556e+01 5.845575026845599711e+07
5.207938775510204837e-05 1.394113649124797227e+01 5.983064419892244041e+07
5.207938775510204837e-05 1.477011960590286321e+01 6.122045959553431720e+07
5.207938775510204837e-05 1.564839662172674295e+01 6.261921792787620425e+07
5.207938775510204837e-05 1.657889870661615817e+01 6.401960931236359477e+07
5.207938775510204837e-05 1.756473132478086896e+01 6.541296908433310688e+07
5.207938775510204837e-05 1.860918460094198679e+01 6.678933153282409161e+07
5.207938775510204837e-05 1.971574430081734519e+01 6.813758327703681588e+07
5.207938775510204837e-05 2.088810346454058120e+01 6.944573415038585663e+07
5.207938775510204837e-05 2.213017473183927919e+01 7.070131318983545899e+07
5.207938775510204837e-05 2.344610340010633465e+01 7.189188112746211886e+07
5.207938775510204837e-05 2.484028125894464623e+01 7.300563014829599857e+07
5.207938775510204837e-05 2.631736124735671112e+01 7.403202031179934740e+07
5.207938775510204837e-05 2.788227298249594455e+01 7.496238542802652717e+07
5.207938775510204837e-05 2.954023921180572643e+01 7.579043513959851861e+07
5.207938775510204837e-05 3.129679324345348590e+01 7.651258835005523264e+07
5.207938775510204837e-05 3.315779741323231633e+01 7.712809582237105072e+07
5.207938775510204837e-05 3.512946264956173792e+01 7.763894196275174618e+07
5.207938775510204837e-05 3.721836920188397357e+01 7.804954946269729733e+07
5.207938775510204837e-05 3.943148860163469038e+01 7.836633723476167023e+07
5.286163265306122639e-05 2.464468037602168149e+00 3.576468722896495461e+07
5.286163265306122639e-05 2.611012933067573094e+00 3.622149240259712934e+07
5.286163265306122639e-05 2.766271841479910787e+00 3.669229281345365942e+07
5.286163265306122639e-05 2.930762925013291831e+00 3.717908816076286882e+07
5.286163265306122639e-05 3.105035157368081666e+00 3.768372401104702801e+07
5.286163265306122639e-05 3.289670155919588890e+00 3.820789955729166418e+07
5.286163265306122639e-05 3.485284122811993068e+00 3.875318278777498007e+07
5.286163265306122639e-05 3.692529901475716692e+00 3.932102934102535248e+07
5.286163265306122639e-05 3.912099155431685737e+00 3.991280239229020476e+07
5.286163265306122639e-05 4.144724676654039541e+00 4.052979175309236348e+07
5.286163265306122639e-05 4.391182831195218128e+00 4.117323098224949092e+07
5.286163265306122639e-05 4.652296150235496697e+00 4.184431173458034545e+07
5.286163265306122639e-05 4.928936075204336298e+00 4.254419484760093689e+07
5.286163265306122639e-05 5.222025866135146188e+00 4.327401782004985213e+07
5.286163265306122639e-05 5.532543682959819797e+00 4.403489839734327793e+07
5.286163265306122639e-05 5.861525850026583662e+00 4.482793397060249746e+07
5.286163265306122639e-05 6.210070314736163333e+00 4.565419643502946198e+07
5.286163265306122639e-05 6.579340311839177780e+00 4.651472205331936479e+07
5.286163265306122639e-05 6.970568245623986137e+00 4.741049574100860953e+07
5.286163265306122639e-05 7.385059802951433383e+00 4.834242904268776625e+07
5.286163265306122639e-05 7.824198310863371475e+00 4.931133091130738705e+07
5.286163265306122639e-05 8.289449353308079083e+00 5.031787025096979737e+07
5.286163265306122639e-05 8.782365662390436256e+00 5.136252905605986714e+07
5.286163265306122639e-05 9.304592300470993393e+00 5.244554490477757156e+07
5.286163265306122639e-05 9.857872150408672596e+00 5.356684158428230137e+07
5.286163265306122639e-05 1.044405173227029060e+01 5.472594679563994706e+07
5.286163265306122639e-05 1.106508736591963959e+01 5.592189628770407289e+07
5.286163265306122639e-05 1.172305170005316732e+01 5.715312450001031905e+07
5.286163265306122639e-05 1.242014062947232311e+01 5.841734297495272011e+07
5.286163265306122639e-05 1.315868062367835556e+01 5.971140955626717955e+07
5.286163265306122639e-05 1.394113649124797227e+01 6.103119383455310762e+07
5.286163265306122639e-05 1.477011960590286321e+01 6.237144747926113009e+07
5.286163265306122639e-05 1.564839662172674295e+01 6.372569192521023750e+07
5.286163265306122639e-05 1.657889870661615817e+01 6.508614004711839557e+07
5.286163265306122639e-05 1.756473132478086896e+01 6.644367231257415563e+07
5.286163265306122639e-05 1.860918460094198679e+01 6.778789040099810064e+07
5.286163265306122639e-05 1.971574430081734519e+01 6.910727098061373830e+07
5.286163265306122639e-05 2.088810346454058120e+01 7.038943764595980942e+07
5.286163265306122639e-05 2.213017473183927919e+01 7.162155863919346035e+07
5.286163265306122639e-05 2.344610340010633465e+01 7.279086163660064340e+07
5.286163265306122639e-05 2.484028125894464623e+01 7.388523609587037563e+07
5.286163265306122639e-05 2.631736124735671112e+01 7.489387216014498472e+07
5.286163265306122639e-05 2.788227298249594455e+01 7.580786843524202704e+07
5.286163265306122639e-05 2.954023921180572643e+01 7.662073493637739122e+07
5.286163265306122639e-05 3.129679324345348590e+01 7.732872601501773298e+07
5.286163265306122639e-05 3.315779741323231633e+01 7.793096096924751997e+07
5.286163265306122639e-05 3.512946264956173792e+01 7.842932247637434304e+07
5.286163265306122639e-05 3.721836920188397357e+01 7.882815685943610966e+07
5.286163265306122639e-05 3.943148860163469038e+01 7.913382709483285248e+07
5.364387755102041118e-05 2.464468037602168149e+00 3.393276941358024627e+07
5.364387755102041118e-05 2.611012933067573094e+00 3.431672185224443674e+07
5.364387755102041118e-05 2.766271841479910787e+00 3.470781836676758528e+07
5.364387755102041118e-05 2.930762925013291831e+00 3.510984861590547115e+07
5.364387755102041118e-05 3.105035157368081666e+00 3.552613789144880325e+07
5.364387755102041118e-05 3.289670155919588890e+00 3.595956915044390410e+07
5.364387755102041118e-05 3.485284122811993068e+00 3.641262563936992735e+07
5.364387755102041118e-05 3.692529901475716692e+00 3.688744345280907303e+07
5.364387755102041118e-05 3.912099155431685737e+00 3.738586669333154708e+07
5.364387755102041118e-05 4.144724676654039541e+00 3.790950050047373772e+07
5.364387755102041118e-05 4.391182831195218128e+00 3.845975912248546630e+07
5.364387755102041118e-05 4.652296150235496697e+00 3.903790751882254332e+07
5.364387755102041118e-05 4.928936075204336298e+00 3.964509582961708307e+07
5.364387755102041118e-05 5.222025866135146188e+00 4.028238654882502556e+07
5.364387755102041118e-05 5.532543682959819797e+00 4.095077448927167058e+07
5.364387755102041118e-05 5.861525850026583662e+00 4.165119970708645880e+07
5.364387755102041118e-05 6.210070314736163333e+00 4.238455351658065617e+07
5.364387755102041118e-05 6.579340311839177780e+00 4.315167761476191878e+07
5.364387755102041118e-05 6.970568245623986137e+00 4.395335617579637468e+07
5.364387755102041118e-05 7.385059802951433383e+00 4.479030059050782025e+07
5.364387755102041118e-05 7.824198310863371475e+00 4.566312633128373325e+07
5.364387755102041118e-05 8.289449353308079083e+00 4.657232123514416069e+07
5.364387755102041118e-05 8.782365662390436256e+00 4.751820433717914671e+07
5.364387755102041118e-05 9.304592300470993393e+00 4.850087428009790927e+07
5.364387755102041118e-05 9.857872150408672596e+00 4.952014631127694994e+07
5.364387755102041118e-05 1.044405173227029060e+01 5.057547700945642591e+07
5.364387755102041118e-05 1.106508736591963959e+01 5.166587623057164997e+07
5.364387755102041118e-05 1.172305170005316732e+01 5.278980641770043969e+07
5.364387755102041118e-05 1.242014062947232311e+01 5.394507049302010238e+07
5.364387755102041118e-05 1.315868062367835556e+01 5.512869115673961490e+07
5.364387755102041118e-05 1.394113649124797227e+01 5.633678666037346423e+07
5.364387755102041118e-05 1.477011960590286321e+01 5.756445104321014136e+07
5.364387755102041118e-05 1.564839662172674295e+01 5.880565034254503995e+07
5.364387755102041118e-05 1.657889870661615817e+01 6.005315012117483467e+07
5.364387755102041118e-05 1.756473132478086896e+01 6.129849320478343964e+07
5.364387755102041118e-05 1.860918460094198679e+01 6.253204881806324422e+07
5.364387755102041118e-05 1.971574430081734519e+01 6.374315403121994436e+07
5.364387755102041118e-05 2.088810346454058120e+01 6.492036410240053385e+07
5.364387755102041118e-05 2.213017473183927919e+01 6.605181873288206011e+07
5.364387755102041118e-05 2.344610340010633465e+01 6.712571618996673822e+07
5.364387755102041118e-05 2.484028125894464623e+01 6.813086809768885374e+07
5.364387755102041118e-05 2.631736124735671112e+01 6.905728788592551649e+07
5.364387755102041118e-05 2.788227298249594455e+01 6.989675052371320128e+07
5.364387755102041118e-05 2.954023921180572643e+01 7.064325562292920053e+07
5.364387755102041118e-05 3.129679324345348590e+01 7.129333385285358131e+07
5.364387755102041118e-05 3.315779741323231633e+01 7.184615770847211778e+07
5.364387755102041118e-05 3.512946264956173792e+01 7.230344756739450991e+07
5.364387755102041118e-05 3.721836920188397357e+01 7.266919518226253986e+07
5.364387755102041118e-05 3.943148860163469038e+01 7.294925153369033337e+07
5.442612244897959597e-05 2.464468037602168149e+00 2.642134003914409503e+07
5.442612244897959597e-05 2.611012933067573094e+00 2.677243984889852628e+07
5.442612244897959597e-05 2.766271841479910787e+00 2.713563180797922611e+07
5.442612244897959597e-05 2.930762925013291831e+00 2.751188547498915344e+07
5.442612244897959597e-05 3.105035157368081666e+00 2.790213688443725556e+07
5.442612244897959597e-05 3.289670155919588890e+00 2.830729124169740081e+07
5.442612244897959597e-05 3.485284122811993068e+00 2.872822781311028823e+07
5.442612244897959597e-05 3.692529901475716692e+00 2.916580584377070889e+07
5.442612244897959597e-05 3.912099155431685737e+00 2.962087064370071143e+07
5.442612244897959597e-05 4.144724676654039541e+00 3.009425922012754902e+07
5.442612244897959597e-05 4.391182831195218128e+00 3.058680500390003622e+07
5.442612244897959597e-05 4.652296150235496697e+00 3.109934133013547957e+07
5.442612244897959597e-05 4.928936075204336298e+00 3.163270339641099423e+07
5.442612244897959597e-05 5.222025866135146188e+00 3.218772844496503100e+07
5.442612244897959597e-05 5.532543682959819797e+00 3.276525390584880859e+07
5.442612244897959597e-05 5.861525850026583662e+00 3.336611320164553449e+07
5.442612244897959597e-05 6.210070314736163333e+00 3.399112885585381091e+07
5.442612244897959597e-05 6.579340311839177780e+00 3.464110247005707026e+07
5.442612244897959597e-05 6.970568245623986137e+00 3.531680104311965406e+07
5.442612244897959597e-05 7.385059802951433383e+00 3.601893900302064419e+07
5.442612244897959597e-05 7.824198310863371475e+00 3.674815521440961212e+07
5.442612244897959597e-05 8.289449353308079083e+00 3.750498412145783752e+07
5.442612244897959597e-05 8.782365662390436256e+00 3.828982009984559566e+07
5.442612244897959597e-05 9.304592300470993393e+00 3.910287404460322857e+07
5.442612244897959597e-05 9.857872150408672596e+00 3.994412124256735295e+07
5.442612244897959597e-05 1.044405173227029060e+01 4.081323971259180456e+07
5.442612244897959597e-05 1.106508736591963959e+01 4.170953850171990693e+07
5.442612244897959597e-05 1.172305170005316732e+01 4.263187597604744881e+07
5.442612244897959597e-05 1.242014062947232311e+01 4.357856903010202199e+07
5.442612244897959597e-05 1.315868062367835556e+01 4.454729545340027660e+07
5.442612244897959597e-05 1.394113649124797227e+01 4.553499351994731277e+07
5.442612244897959597e-05 1.477011960590286321e+01 4.653776524179372936e+07
5.442612244897959597e-05 1.564839662172674295e+01 4.755079258799061924e+07
5.442612244897959597e-05 1.657889870661615817e+01 4.856827908170497417e+07
5.442612244897959597e-05 1.756473132478086896e+01 4.958343206925946474e+07
5.442612244897959597e-05 1.860918460094198679e+01 5.058850282062380761e+07
5.442612244897959597e-05 1.971574430081734519e+01 5.157490140175435692e+07
5.442612244897959597e-05 2.088810346454058120e+01 5.253339975963907689e+07
5.442612244897959597e-05 2.213017473183927919e+01 5.345442871340207011e+07
5.442612244897959597e-05 2.344610340010633465e+01 5.432846234550336748e+07
5.442612244897959597e-05 2.484028125894464623e+01 5.514646776933445781e+07
5.442612244897959597e-05 2.631736124735671112e+01 5.590038219807012379e+07
5.442612244897959597e-05 2.788227298249594455e+01 5.658356678563367575e+07
5.442612244897959597e-05 2.954023921180572643e+01 5.719118221395570040e+07
5.442612244897959597e-05 3.129679324345348590e+01 5.772043735468058288e+07
5.442612244897959597e-05 3.315779741323231633e+01 5.817067942240826786e+07
5.442612244897959597e-05 3.512946264956173792e+01 5.854331825077249855e+07
5.442612244897959597e-05 3.721836920188397357e+01 5.884160261154814810e+07
5.442612244897959597e-05 3.943148860163469038e+01 5.907028657805356383e+07
5.520836734693878076e-05 2.464468037602168149e+00 2.145944650530906767e+07
5.520836734693878076e-05 2.611012933067573094e+00 2.185366143213111535e+07
5.520836734693878076e-05 2.766271841479910787e+00 2.227314109983516857e+07
5.520836734693878076e-05 2.930762925013291831e+00 2.271496740893157944e+07
5.520836734693878076e-05 3.105035157368081666e+00 2.317667990183054656e+07
5.520836734693878076e-05 3.289670155919588890e+00 2.365626769143490493e+07
5.520836734693878076e-05 3.485284122811993068e+00 2.415214891840157285e+07
5.520836734693878076e-05 3.692529901475716692e+00 2.466314187005541846e+07
5.520836734693878076e-05 3.912099155431685737e+00 2.518843085335307568e+07
5.520836734693878076e-05 4.144724676654039541e+00 2.572752916491038725e+07
5.520836734693878076e-05 4.391182831195218128e+00 2.628024091870682687e+07
5.520836734693878076e-05 4.652296150235496697e+00 2.684662300932632014e+07
5.520836734693878076e-05 4.928936075204336298e+00 2.742694807228797674e+07
5.520836734693878076e-05 5.222025866135146188e+00 2.802166893841065839e+07
5.520836734693878076e-05 5.532543682959819797e+00 2.863138475997234508e+07
5.520836734693878076e-05 5.861525850026583662e+00 2.925680870920261741e+07
5.520836734693878076e-05 6.210070314736163333e+00 2.989873691099384055e+07
5.520836734693878076e-05 6.579340311839177780e+00 3.055801806749755889e+07
5.520836734693878076e-05 6.970568245623986137e+00 3.123552305791956186e+07
5.520836734693878076e-05 7.385059802951433383e+00 3.193211364829160273e+07
5.520836734693878076e-05 7.824198310863371475e+00 3.264860932107496634e+07
5.520836734693878076e-05 8.289449353308079083e+00 3.338575113435516879e+07
5.520836734693878076e-05 8.782365662390436256e+00 3.414416145159053802e+07
5.520836734693878076e-05 9.304592300470993393e+00 3.492429835924188048e+07
5.520836734693878076e-05 9.857872150408672596e+00 3.572640363479541987e+07
5.520836734693878076e-05 1.044405173227029060e+01 3.655044327771190554e+07
5.520836734693878076e-05 1.106508736591963959e+01 3.739603992128587514e+07
5.520836734693878076e-05 1.172305170005316732e+01 3.826239697044801712e+07
5.520836734693878076e-05 1.242014062947232311e+01 3.914821513893600553e+07
5.520836734693878076e-05 1.315868062367835556e+01 4.005160327469699830e+07
5.520836734693878076e-05 1.394113649124797227e+01 4.096998703950070590e+07
5.520836734693878076e-05 1.477011960590286321e+01 4.190002118031442910e+07
5.520836734693878076e-05 1.564839662172674295e+01 4.283751373902934790e+07
5.520836734693878076e-05 1.657889870661615817e+01 4.377737338252419233e+07
5.520836734693878076e-05 1.756473132478086896e+01 4.471359366112312675e+07
5.520836734693878076e-05 1.860918460094198679e+01 4.563928970975548774e+07
5.520836734693878076e-05 1.971574430081734519e+01 4.654680272363144159e+07
5.520836734693878076e-05 2.088810346454058120e+01 4.742788438539139926e+07
5.520836734693878076e-05 2.213017473183927919e+01 4.827396641548608243e+07
5.520836734693878076e-05 2.344610340010633465e+01 4.907650937501448393e+07
5.520836734693878076e-05 2.484028125894464623e+01 4.982741079447619617e+07
5.520836734693878076e-05 2.631736124735671112e+01 5.051943815353836119e+07
5.520836734693878076e-05 2.788227298249594455e+01 5.114664093828021735e+07
5.520836734693878076e-05 2.954023921180572643e+01 5.170469190587645769e+07
5.520836734693878076e-05 3.129679324345348590e+01 5.219111341900975257e+07
5.520836734693878076e-05 3.315779741323231633e+01 5.260536017563474178e+07
5.520836734693878076e-05 3.512946264956173792e+01 5.294875158984097838e+07
5.520836734693878076e-05 3.721836920188397357e+01 5.322426999744421244e+07
5.520836734693878076e-05 3.943148860163469038e+01 5.343625907190847397e+07
5.599061224489796556e-05 2.464468037602168149e+00 2.061598851111178473e+07
5.599061224489796556e-05 2.611012933067573094e+00 2.106334659067893401e+07
5.599061224489796556e-05 2.766271841479910787e+00 2.154605278996448591e+07
5.599061224489796556e-05 2.930762925013291831e+00 2.205935716466477513e+07
5.599061224489796556e-05 3.105035157368081666e+00 2.259911906584436819e+07
5.599061224489796556e-05 3.289670155919588890e+00 2.316179591806675494e+07
5.599061224489796556e-05 3.485284122811993068e+00 2.374442329604572430e+07
5.599061224489796556e-05 3.692529901475716692e+00 2.434458785412324592e+07
5.599061224489796556e-05 3.912099155431685737e+00 2.496039423686725646e+07
5.599061224489796556e-05 4.144724676654039541e+00 2.559042704797693714e+07
5.599061224489796556e-05 4.391182831195218128e+00 2.623370901690724865e+07
5.599061224489796556e-05 4.652296150235496697e+00 2.688965654073204845e+07
5.599061224489796556e-05 4.928936075204336298e+00 2.755803373446275294e+07
5.599061224489796556e-05 5.222025866135146188e+00 2.823890598558783159e+07
5.599061224489796556e-05 5.532543682959819797e+00 2.893259379270873964e+07
5.599061224489796556e-05 5.861525850026583662e+00 2.963962739908374473e+07
5.599061224489796556e-05 6.210070314736163333e+00 3.036070243615749478e+07
5.599061224489796556e-05 6.579340311839177780e+00 3.109663649249134213e+07
5.599061224489796556e-05 6.970568245623986137e+00 3.184832623703611270e+07
5.599061224489796556e-05 7.385059802951433383e+00 3.261670446421534941e+07
5.599061224489796556e-05 7.824198310863371475e+00 3.340269620001939684e+07
5.599061224489796556e-05 8.289449353308079083e+00 3.420717282038093358e+07
5.599061224489796556e-05 8.782365662390436256e+00 3.503090299458413571e+07
5.599061224489796556e-05 9.304592300470993393e+00 3.587449919166504592e+07
5.599061224489796556e-05 9.857872150408672596e+00 3.673835849968216568e+07
5.599061224489796556e-05 1.044405173227029060e+01 3.762259664142848551e+07
5.599061224489796556e-05 1.106508736591963959e+01 3.852697437557377666e+07
5.599061224489796556e-05 1.172305170005316732e+01 3.945081601559539139e+07
5.599061224489796556e-05 1.242014062947232311e+01 4.039292066080952436e+07
5.599061224489796556e-05 1.315868062367835556e+01 4.135146800157447159e+07
5.599061224489796556e-05 1.394113649124797227e+01 4.232392231046716124e+07
5.599061224489796556e-05 1.477011960590286321e+01 4.330694049605658650e+07
5.599061224489796556e-05 1.564839662172674295e+01 4.429629281608927995e+07
5.599061224489796556e-05 1.657889870661615817e+01 4.528680780298712105e+07
5.599061224489796556e-05 1.756473132478086896e+01 4.627235569401883334e+07
5.599061224489796556e-05 1.860918460094198679e+01 4.724588644343568385e+07
5.599061224489796556e-05 1.971574430081734519e+01 4.819953821775060147e+07
5.599061224489796556e-05 2.088810346454058120e+01 4.912482901210163534e+07
5.599061224489796556e-05 2.213017473183927919e+01 5.001293676209791750e+07
5.599061224489796556e-05 2.344610340010633465e+01 5.085506186552519351e+07
5.599061224489796556e-05 2.484028125894464623e+01 5.164285143311506510e+07
5.599061224489796556e-05 2.631736124735671112e+01 5.236884947338236868e+07
5.599061224489796556e-05 2.788227298249594455e+01 5.302692546974574029e+07
5.599061224489796556e-05 2.954023921180572643e+01 5.361262953577908874e+07
5.599061224489796556e-05 3.129679324345348590e+01 5.412342826900999993e+07
5.599061224489796556e-05 3.315779741323231633e+01 5.455879146926593035e+07
5.599061224489796556e-05 3.512946264956173792e+01 5.492012265888103843e+07
5.599061224489796556e-05 3.721836920188397357e+01 5.521055015070729703e+07
5.599061224489796556e-05 3.943148860163469038e+01 5.543461434081108868e+07
5.677285714285714357e-05 2.464468037602168149e+00 2.028109726907868311e+07
5.677285714285714357e-05 2.611012933067573094e+00 2.077001195478212088e+07
5.677285714285714357e-05 2.766271841479910787e+00 2.130224523360058293e+07
5.677285714285714357e-05 2.930762925013291831e+00 2.187195686419449374e+07
5.677285714285714357e-05 3.105035157368081666e+00 2.247397095968083292e+07
5.677285714285714357e-05 3.289670155919588890e+00 2.310375821949948370e+07
5.677285714285714357e-05 3.485284122811993068e+00 2.375741780166299641e+07
5.677285714285714357e-05 3.692529901475716692e+00 2.443165696535279974e+07
5.677285714285714357e-05 3.912099155431685737e+00 2.512376678232761100e+07
5.677285714285714357e-05 4.144724676654039541e+00 2.583159283510951325e+07
5.677285714285714357e-05 4.391182831195218128e+00 2.655350054924669117e+07
5.677285714285714357e-05 4.652296150235496697e+00 2.728833545176132396e+07
5.677285714285714357e-05 4.928936075204336298e+00 2.803537911227642000e+07
5.677285714285714357e-05 5.222025866135146188e+00 2.879430177719119936e+07
5.677285714285714357e-05 5.532543682959819797e+00 2.956511276229341701e+07
5.677285714285714357e-05 5.861525850026583662e+00 3.034810956034545228e+07
5.677285714285714357e-05 6.210070314736163333e+00 3.114382639205219224e+07
5.677285714285714357e-05 6.579340311839177780e+00 3.195298262618250400e+07
5.677285714285714357e-05 6.970568245623986137e+00 3.277643115687389299e+07
5.677285714285714357e-05 7.385059802951433383e+00 3.361510648507241160e+07
5.677285714285714357e-05 7.824198310863371475e+00 3.446997193108559400e+07
5.677285714285714357e-05 8.289449353308079083e+00 3.534196512557767332e+07
5.677285714285714357e-05 8.782365662390436256e+00 3.623194070433817059e+07
5.677285714285714357e-05 9.304592300470993393e+00 3.714060898726198822e+07
5.677285714285714357e-05 9.857872150408672596e+00 3.806846938012843579e+07
5.677285714285714357e-05 1.044405173227029060e+01 3.901573733568286151e+07
5.677285714285714357e-05 1.106508736591963959e+01 3.998226399935793877e+07
5.677285714285714357e-05 1.172305170005316732e+01 4.096744821227277815e+07
5.677285714285714357e-05 1.242014062947232311e+01 4.197014143231438100e+07
5.677285714285714357e-05 1.315868062367835556e+01 4.298854745248357952e+07
5.677285714285714357e-05 1.394113649124797227e+01 4.402012062230131030e+07
5.677285714285714357e-05 1.477011960590286321e+01 4.506146864629619569e+07
5.677285714285714357e-05 1.564839662172674295e+01 4.610826888015246391e+07
5.677285714285714357e-05 1.657889870661615817e+01 4.715521014013362676e+07
5.677285714285714357e-05 1.756473132478086896e+01 4.819597491183123738e+07
5.677285714285714357e-05 1.860918460094198679e+01 4.922327871899183840e+07
5.677285714285714357e-05 1.971574430081734519e+01 5.022898324030450732e+07
5.677285714285714357e-05 2.088810346454058120e+01 5.120429636448065192e+07
5.677285714285714357e-05 2.213017473183927919e+01 5.214006479651330411e+07
5.677285714285714357e-05 2.344610340010633465e+01 5.302715286393116415e+07
5.677285714285714357e-05 2.484028125894464623e+01 5.385688592785634845e+07
5.677285714285714357e-05 2.631736124735671112e+01 5.462152101108630002e+07
5.677285714285714357e-05 2.788227298249594455e+01 5.531469497397021949e+07
5.677285714285714357e-05 2.954023921180572643e+01 5.593179609072335064e+07
5.677285714285714357e-05 3.129679324345348590e+01 5.647021106238888949e+07
5.677285714285714357e-05 3.315779741323231633e+01 5.692941625261118263e+07
5.677285714285714357e-05 3.512946264956173792e+01 5.731090571646832675e+07
5.677285714285714357e-05 3.721836920188397357e+01 5.761797347017595917e+07
5.677285714285714357e-05 3.943148860163469038e+01 5.785538723995511234e+07
5.755510204081633514e-05 2.464468037602168149e+00 1.898758757970232889e+07
5.755510204081633514e-05 2.611012933067573094e+00 1.951711506667855009e+07
5.755510204081633514e-05 2.766271841479910787e+00 2.010083053939080238e+07
5.755510204081633514e-05 2.930762925013291831e+00 2.073193784349892661e+07
5.755510204081633514e-05 3.105035157368081666e+00 2.140428788060457632e+07
5.755510204081633514e-05 3.289670155919588890e+00 2.211233835742928833e+07
5.755510204081633514e-05 3.485284122811993068e+00 2.285113331423737109e+07
5.755510204081633514e-05 3.692529901475716692e+00 2.361629453684845939e+07
5.755510204081633514e-05 3.912099155431685737e+00 2.440401785711731017e+07
5.755510204081633514e-05 4.144724676654039541e+00 2.521106875307257101e+07
5.755510204081633514e-05 4.391182831195218128e+00 2.603477324386238307e+07
5.755510204081633514e-05 4.652296150235496697e+00 2.687300161506304890e+07
5.755510204081633514e-05 4.928936075204336298e+00 2.772414385855639353e+07
5.755510204081633514e-05 5.222025866135146188e+00 2.858707677898097783e+07
5.755510204081633514e-05 5.532543682959819797e+00 2.946112346734527498e+07
5.755510204081633514e-05 5.861525850026583662e+00 3.034600627509997785e+07
5.755510204081633514e-05 6.210070314736163333e+00 3.124179457293609530e+07
5.755510204081633514e-05 6.579340311839177780e+00 3.214884850099671260e+07
5.755510204081633514e-05 6.970568245623986137e+00 3.306775967248551175e+07
5.755510204081633514e-05 7.385059802951433383e+00 3.399928944202851504e+07
5.755510204081633514e-05 7.824198310863371475e+00 3.494430494929552078e+07
5.755510204081633514e-05 8.289449353308079083e+00 3.590371274548768997e+07
5.755510204081633514e-05 8.782365662390436256e+00 3.687838944685929269e+07
5.755510204081633514e-05 9.304592300470993393e+00 3.786910857340481132e+07
5.755510204081633514e-05 9.857872150408672596e+00 3.887646256112317741e+07
5.755510204081633514e-05 1.044405173227029060e+01 3.990077892795968056e+07
5.755510204081633514e-05 1.106508736591963959e+01 4.094202978273421526e+07
5.755510204081633514e-05 1.172305170005316732e+01 4.199973436340520531e+07
5.755510204081633514e-05 1.242014062947232311e+01 4.307285515982398391e+07
5.755510204081633514e-05 1.315868062367835556e+01 4.415968950692063570e+07
5.755510204081633514e-05 1.394113649124797227e+01 4.525776040520739555e+07
5.755510204081633514e-05 1.477011960590286321e+01 4.636371276864180714e+07
5.755510204081633514e-05 1.564839662172674295e+01 4.747322424751386791e+07
5.755510204081633514e-05 1.657889870661615817e+01 4.858094298621388525e+07
5.755510204081633514e-05 1.756473132478086896e+01 4.968046766093813628e+07
5.755510204081633514e-05 1.860918460094198679e+01 5.076438710034545511e+07
5.755510204081633514e-05 1.971574430081734519e+01 5.182439663155689090e+07
5.755510204081633514e-05 2.088810346454058120e+01 5.285150479296548665e+07
5.755510204081633514e-05 2.213017473183927919e+01 5.383633622140484303e+07
5.755510204081633514e-05 2.344610340010633465e+01 5.476952413639699668e+07
5.755510204081633514e-05 2.484028125894464623e+01 5.564217005136200041e+07
5.755510204081633514e-05 2.631736124735671112e+01 5.644633196837899089e+07
5.755510204081633514e-05 2.788227298249594455e+01 5.717548956615062803e+07
5.755510204081633514e-05 2.954023921180572643e+01 5.782493022189172357e+07
5.755510204081633514e-05 3.129679324345348590e+01 5.839200608654125035e+07
5.755510204081633514e-05 3.315779741323231633e+01 5.887622976950682700e+07
5.755510204081633514e-05 3.512946264956173792e+01 5.927920083129760623e+07
5.755510204081633514e-05 3.721836920188397357e+01 5.960438107647478580e+07
5.755510204081633514e-05 3.943148860163469038e+01 5.985675717723788321e+07
5.833734693877551316e-05 2.464468037602168149e+00 1.643219039892237075e+07
5.833734693877551316e-05 2.611012933067573094e+00 1.698972004984279349e+07
5.833734693877551316e-05 2.766271841479910787e+00 1.761536726552167535e+07
5.833734693877551316e-05 2.930762925013291831e+00 1.830239603544704989e+07
5.833734693877551316e-05 3.105035157368081666e+00 1.904457427544953674e+07
5.833734693877551316e-05 3.289670155919588890e+00 1.983606172776650637e+07
5.833734693877551316e-05 3.485284122811993068e+00 2.067135370533669367e+07
5.833734693877551316e-05 3.692529901475716692e+00 2.154526648841799051e+07
5.833734693877551316e-05 3.912099155431685737e+00 2.245295158288245276e+07
5.833734693877551316e-05 4.144724676654039541e+00 2.338992748695346341e+07
5.833734693877551316e-05 4.391182831195218128e+00 2.435211916907325760e+07
5.833734693877551316e-05 4.652296150235496697e+00 2.533589716514901817e+07
5.833734693877551316e-05 4.928936075204336298e+00 2.633811002157730237e+07
5.833734693877551316e-05 5.222025866135146188e+00 2.735610565006378293e+07
5.833734693877551316e-05 5.532543682959819797e+00 2.838773890360254794e+07
5.833734693877551316e-05 5.861525850026583662e+00 2.943136421483547986e+07
5.833734693877551316e-05 6.210070314736163333e+00 3.048581336885919794e+07
5.833734693877551316e-05 6.579340311839177780e+00 3.155035936202939972e+07
5.833734693877551316e-05 6.970568245623986137e+00 3.262466781853318587e+07
5.833734693877551316e-05 7.385059802951433383e+00 3.370873762720651180e+07
5.833734693877551316e-05 7.824198310863371475e+00 3.480283238005317003e+07
5.833734693877551316e-05 8.289449353308079083e+00 3.590740391610252857e+07
5.833734693877551316e-05 8.782365662390436256e+00 3.702300888229072839e+07
5.833734693877551316e-05 9.304592300470993393e+00 3.815021880117137730e+07
5.833734693877551316e-05 9.857872150408672596e+00 3.928952376676282287e+07
5.833734693877551316e-05 1.044405173227029060e+01 4.044122965803320706e+07
5.833734693877551316e-05 1.106508736591963959e+01 4.160534875070975721e+07
5.833734693877551316e-05 1.172305170005316732e+01 4.278148391467242688e+07
5.833734693877551316e-05 1.242014062947232311e+01 4.396870730505038053e+07
5.833734693877551316e-05 1.315868062367835556e+01 4.516543568964795768e+07
5.833734693877551316e-05 1.394113649124797227e+01 4.636930638600979000e+07
5.833734693877551316e-05 1.477011960590286321e+01 4.757706024008679390e+07
5.833734693877551316e-05 1.564839662172674295e+01 4.878444109155607969e+07
5.833734693877551316e-05 1.657889870661615817e+01 4.998612448503886163e+07
5.833734693877551316e-05 1.756473132478086896e+01 5.117569148620899022e+07
5.833734693877551316e-05 1.860918460094198679e+01 5.234566550990406424e+07
5.833734693877551316e-05 1.971574430081734519e+01 5.348762992288191617e+07
5.833734693877551316e-05 2.088810346454058120e+01 5.459244056874955446e+07
5.833734693877551316e-05 2.213017473183927919e+01 5.565053923546355218e+07
5.833734693877551316e-05 2.344610340010633465e+01 5.665236121052550524e+07
5.833734693877551316e-05 2.484028125894464623e+01 5.758881362645229697e+07
5.833734693877551316e-05 2.631736124735671112e+01 5.845178422731081396e+07
5.833734693877551316e-05 2.788227298249594455e+01 5.923462686676380038e+07
5.833734693877551316e-05 2.954023921180572643e+01 5.993256512367440015e+07
5.833734693877551316e-05 3.129679324345348590e+01 6.054296200215306878e+07
5.833734693877551316e-05 3.315779741323231633e+01 6.106542169598942250e+07
5.833734693877551316e-05 3.512946264956173792e+01 6.150171505467696488e+07
5.833734693877551316e-05 3.721836920188397357e+01 6.185554728654093295e+07
5.833734693877551316e-05 3.943148860163469038e+01 6.213220789202193916e+07
5.911959183673469795e-05 2.464468037602168149e+00 1.337083925704081543e+07
5.911959183673469795e-05 2.611012933067573094e+00 1.391743371535068378e+07
5.911959183673469795e-05 2.766271841479910787e+00 1.454231830653335713e+07
5.911959183673469795e-05 2.930762925013291831e+00 1.524066292452104203e+07
5.911959183673469795e-05 3.105035157368081666e+00 1.600802306272326969e+07
5.911959183673469795e-05 3.289670155919588890e+00 1.684011330642202869e+07
5.911959183673469795e-05 3.485284122811993068e+00 1.773265963987790048e+07
5.911959183673469795e-05 3.692529901475716692e+00 1.868131637846507505e+07
5.911959183673469795e-05 3.912099155431685737e+00 1.968163629401255026e+07
5.911959183673469795e-05 4.144724676654039541e+00 2.072908376390338317e+07
5.911959183673469795e-05 4.391182831195218128e+00 2.181908118209931627e+07
5.911959183673469795e-05 4.652296150235496697e+00 2.294707893558952212e+07
5.911959183673469795e-05 4.928936075204336298e+00 2.410863935672719777e+07
5.911959183673469795e-05 5.222025866135146188e+00 2.529952546177132055e+07
5.911959183673469795e-05 5.532543682959819797e+00 2.651578609786573425e+07
5.911959183673469795e-05 5.861525850026583662e+00 2.775383034370962530e+07
5.911959183673469795e-05 6.210070314736163333e+00 2.901048554742763564e+07
5.911959183673469795e-05 6.579340311839177780e+00 3.028303508326620981e+07
5.911959183673469795e-05 6.970568245623986137e+00 3.156923359106993303e+07
5.911959183673469795e-05 7.385059802951433383e+00 3.286729896881427616e+07
5.911959183673469795e-05 7.824198310863371475e+00 3.417588160049726814e+07
5.911959183673469795e-05 8.289449353308079083e+00 3.549401215747714043e+07
5.911959183673469795e-05 8.782365662390436256e+00 3.682102980808369070e+07
5.911959183673469795e-05 9.304592300470993393e+00 3.815649285837522149e+07
5.911959183673469795e-05 9.857872150408672596e+00 3.950007381895665824e+07
5.911959183673469795e-05 1.044405173227029060e+01 4.085144077199952304e+07
5.911959183673469795e-05 1.106508736591963959e+01 4.221012684219634533e+07
5.911959183673469795e-05 1.172305170005316732e+01 4.357538971003817022e+07
5.911959183673469795e-05 1.242014062947232311e+01 4.494606360358683765e+07
5.911959183673469795e-05 1.315868062367835556e+01 4.632040721578074992e+07
5.911959183673469795e-05 1.394113649124797227e+01 4.769595263975685090e+07
5.911959183673469795e-05 1.477011960590286321e+01 4.906936275197545439e+07
5.911959183673469795e-05 1.564839662172674295e+01 5.043630743884385377e+07
5.911959183673469795e-05 1.657889870661615817e+01 5.179137239630376548e+07
5.911959183673469795e-05 1.756473132478086896e+01 5.312801738975950330e+07
5.911959183673469795e-05 1.860918460094198679e+01 5.443860295526377112e+07
5.911959183673469795e-05 1.971574430081734519e+01 5.571450433796114475e+07
5.911959183673469795e-05 2.088810346454058120e+01 5.694632763686231524e+07
5.911959183673469795e-05 2.213017473183927919e+01 5.812423453842925280e+07
5.911959183673469795e-05 2.344610340010633465e+01 5.923836840599208325e+07
5.911959183673469795e-05 2.484028125894464623e+01 6.027935707747073472e+07
5.911959183673469795e-05 2.631736124735671112e+01 6.123884960457687825e+07
5.911959183673469795e-05 2.788227298249594455e+01 6.211002997563255578e+07
5.911959183673469795e-05 2.954023921180572643e+01 6.288804553041765839e+07
5.911959183673469795e-05 3.129679324345348590e+01 6.357029461941858381e+07
5.911959183673469795e-05 3.315779741323231633e+01 6.415653704128134996e+07
5.911959183673469795e-05 3.512946264956173792e+01 6.464881793240898848e+07
5.911959183673469795e-05 3.721836920188397357e+01 6.505122431496030837e+07
5.911959183673469795e-05 3.943148860163469038e+01 6.536951634760476649e+07
5.990183673469388274e-05 2.464468037602168149e+00 1.180417569263284840e+07
5.990183673469388274e-05 2.611012933067573094e+00 1.233035324341728352e+07
5.990183673469388274e-05 2.766271841479910787e+00 1.293755441081919335e+07
5.990183673469388274e-05 2.930762925013291831e+00 1.362247473397556692e+07
5.990183673469388274e-05 3.105035157368081666e+00 1.438221810021263361e+07
5.990183673469388274e-05 3.289670155919588890e+00 1.521401627432054840e+07
5.990183673469388274e-05 3.485284122811993068e+00 1.611502593402568437e+07
5.990183673469388274e-05 3.692529901475716692e+00 1.708219009349630773e+07
5.990183673469388274e-05 3.912099155431685737e+00 1.811215518719980493e+07
5.990183673469388274e-05 4.144724676654039541e+00 1.920123719549268857e+07
5.990183673469388274e-05 4.391182831195218128e+00 2.034543075128662586e+07
5.990183673469388274e-05 4.652296150235496697e+00 2.154045475847515836e+07
5.990183673469388274e-05 4.928936075204336298e+00 2.278182717069888487e+07
5.990183673469388274e-05 5.222025866135146188e+00 2.406496063890290260e+07
5.990183673469388274e-05 5.532543682959819797e+00 2.538527006509361044e+07
5.990183673469388274e-05 5.861525850026583662e+00 2.673828291794432700e+07
5.990183673469388274e-05 6.210070314736163333e+00 2.811974357390049100e+07
5.990183673469388274e-05 6.579340311839177780e+00 2.952570392770998180e+07
5.990183673469388274e-05 6.970568245623986137e+00 3.095259395270422101e+07
5.990183673469388274e-05 7.385059802951433383e+00 3.239726760270137712e+07
5.990183673469388274e-05 7.824198310863371475e+00 3.385702122946280241e+07
5.990183673469388274e-05 8.289449353308079083e+00 3.532958335394297540e+07
5.990183673469388274e-05 8.782365662390436256e+00 3.681307603584157676e+07
5.990183673469388274e-05 9.304592300470993393e+00 3.830594916099937260e+07
5.990183673469388274e-05 9.857872150408672596e+00 3.980688971000251174e+07
5.990183673469388274e-05 1.044405173227029060e+01 4.131470855269506574e+07
5.990183673469388274e-05 1.106508736591963959e+01 4.282820765798690170e+07
5.990183673469388274e-05 1.172305170005316732e+01 4.434603098396388441e+07
5.990183673469388274e-05 1.242014062947232311e+01 4.586650291134131700e+07
5.990183673469388274e-05 1.315868062367835556e+01 4.738745909760601819e+07
5.990183673469388274e-05 1.394113649124797227e+01 4.890607622667816281e+07
5.990183673469388274e-05 1.477011960590286321e+01 5.041870940645882487e+07
5.990183673469388274e-05 1.564839662172674295e+01 5.192074888869073987e+07
5.990183673469388274e-05 1.657889870661615817e+01 5.340651110216938704e+07
5.990183673469388274e-05 1.756473132478086896e+01 5.486918214724879712e+07
5.990183673469388274e-05 1.860918460094198679e+01 5.630083397376795858e+07
5.990183673469388274e-05 1.971574430081734519e+01 5.769253318471378088e+07
5.990183673469388274e-05 2.088810346454058120e+01 5.903455833955004066e+07
5.990183673469388274e-05 2.213017473183927919e+01 6.031673259132290632e+07
5.990183673469388274e-05 2.344610340010633465e+01 6.152886418258480728e+07
5.990183673469388274e-05 2.484028125894464623e+01 6.266126901943431050e+07
5.990183673469388274e-05 2.631736124735671112e+01 6.370533047216164321e+07
5.990183673469388274e-05 2.788227298249594455e+01 6.465403657020031661e+07
5.990183673469388274e-05 2.954023921180572643e+01 6.550242904819150269e+07
5.990183673469388274e-05 3.129679324345348590e+01 6.624790576550383866e+07
5.990183673469388274e-05 3.315779741323231633e+01 6.689033785208739340e+07
5.990183673469388274e-05 3.512946264956173792e+01 6.743199138140644133e+07
5.990183673469388274e-05 3.721836920188397357e+01 6.787727334812277555e+07
5.990183673469388274e-05 3.943148860163469038e+01 6.823234578920525312e+07
6.068408163265306753e-05 2.464468037602168149e+00 1.361419023774362914e+07
6.068408163265306753e-05 2.611012933067573094e+00 1.417497824760499410e+07
6.068408163265306753e-05 2.766271841479910787e+00 1.481660334080405906e+07
6.068408163265306753e-05 2.930762925013291831e+00 1.553421931333892234e+07
6.068408163265306753e-05 3.105035157368081666e+00 1.632337566526754946e+07
6.068408163265306753e-05 3.289670155919588890e+00 1.717977945055349916e+07
6.068408163265306753e-05 3.485284122811993068e+00 1.809913846286218241e+07
6.068408163265306753e-05 3.692529901475716692e+00 1.907707126564730331e+07
6.068408163265306753e-05 3.912099155431685737e+00 2.010907252898452431e+07
6.068408163265306753e-05 4.144724676654039541e+00 2.119052347399715334e+07
6.068408163265306753e-05 4.391182831195218128e+00 2.231673762201304361e+07
6.068408163265306753e-05 4.652296150235496697e+00 2.348303204085961357e+07
6.068408163265306753e-05 4.928936075204336298e+00 2.468481428627993539e+07
6.068408163265306753e-05 5.222025866135146188e+00 2.591767552967009693e+07
6.068408163265306753e-05 5.532543682959819797e+00 2.717748108604158461e+07
6.068408163265306753e-05 5.861525850026583662e+00 2.846045072402779385e+07
6.068408163265306753e-05 6.210070314736163333e+00 2.976322266578019783e+07
6.068408163265306753e-05 6.579340311839177780e+00 3.108289691371899843e+07
6.068408163265306753e-05 6.970568245623986137e+00 3.241705529068499804e+07
6.068408163265306753e-05 7.385059802951433383e+00 3.376375717792297900e+07
6.068408163265306753e-05 7.824198310863371475e+00 3.512151124926117808e+07
6.068408163265306753e-05 8.289449353308079083e+00 3.648922445475748926e+07
6.068408163265306753e-05 8.782365662390436256e+00 3.786613008999140561e+07
6.068408163265306753e-05 9.304592300470993393e+00 3.925169704241961986e+07
6.068408163265306753e-05 9.857872150408672596e+00 4.064552232483933121e+07
6.068408163265306753e-05 1.044405173227029060e+01 4.204720891344771534e+07
6.068408163265306753e-05 1.106508736591963959e+01 4.345623085266910493e+07
6.068408163265306753e-05 1.172305170005316732e+01 4.487178773270935565e+07
6.068408163265306753e-05 1.242014062947232311e+01 4.629265115481977165e+07
6.068408163265306753e-05 1.315868062367835556e+01 4.771700683143915236e+07
6.068408163265306753e-05 1.394113649124797227e+01 4.914229765200599283e+07
6.068408163265306753e-05 1.477011960590286321e+01 5.056507544178984314e+07
6.068408163265306753e-05 1.564839662172674295e+01 5.198087218708726764e+07
6.068408163265306753e-05 1.657889870661615817e+01 5.338410492767674476e+07
6.068408163265306753e-05 1.756473132478086896e+01 5.476803176610625535e+07
6.068408163265306753e-05 1.860918460094198679e+01 5.612477859649111331e+07
6.068408163265306753e-05 1.971574430081734519e+01 5.744545595993337780e+07
6.068408163265306753e-05 2.088810346454058120e+01 5.872038148170026392e+07
6.068408163265306753e-05 2.213017473183927919e+01 5.993941448258995265e+07
6.068408163265306753e-05 2.344610340010633465e+01 6.109239530447920412e+07
6.068408163265306753e-05 2.484028125894464623e+01 6.216966391580246389e+07
6.068408163265306753e-05 2.631736124735671112e+01 6.316261365911822766e+07
6.068408163265306753e-05 2.788227298249594455e+01 6.406422135108762980e+07
6.068408163265306753e-05 2.954023921180572643e+01 6.486948943279529363e+07
6.068408163265306753e-05 3.129679324345348590e+01 6.557574292382203043e+07
6.068408163265306753e-05 3.315779741323231633e+01 6.618274351754947007e+07
6.068408163265306753e-05 3.512946264956173792e+01 6.669261116345591098e+07
6.068408163265306753e-05 3.721836920188397357e+01 6.710957293204970658e+07
6.068408163265306753e-05 3.943148860163469038e+01 6.743958253533433378e+07
6.146632653061225233e-05 2.464468037602168149e+00 1.865309414514745027e+07
6.146632653061225233e-05 2.611012933067573094e+00 1.924016405703551322e+07
6.146632653061225233e-05 2.766271841479910787e+00 1.989436051984321326e+07
6.146632653061225233e-05 2.930762925013291831e+00 2.060825242539558187e+07
6.146632653061225233e-05 3.105035157368081666e+00 2.137501445018522069e+07
6.146632653061225233e-05 3.289670155919588890e+00 2.218834402358211577e+07
6.146632653061225233e-05 3.485284122811993068e+00 2.304242284735061973e+07
6.146632653061225233e-05 3.692529901475716692e+00 2.393190976718702912e+07
6.146632653061225233e-05 3.912099155431685737e+00 2.485195311945137382e+07
6.146632653061225233e-05 4.144724676654039541e+00 2.579821236009564251e+07
6.146632653061225233e-05 4.391182831195218128e+00 2.676688068909268081e+07
6.146632653061225233e-05 4.652296150235496697e+00 2.775470238801188767e+07
6.146632653061225233e-05 4.928936075204336298e+00 2.875898055987246707e+07
6.146632653061225233e-05 5.222025866135146188e+00 2.977757277037200704e+07
6.146632653061225233e-05 5.532543682959819797e+00 3.080887362917743251e+07
6.146632653061225233e-05 5.861525850026583662e+00 3.185178454509506002e+07
6.146632653061225233e-05 6.210070314736163333e+00 3.290567170756344870e+07
6.146632653061225233e-05 6.579340311839177780e+00 3.397031379784618318e+07
6.146632653061225233e-05 6.970568245623986137e+00 3.504584105854623020e+07
6.146632653061225233e-05 7.385059802951433383e+00 3.613266721387983114e+07
6.146632653061225233e-05 7.824198310863371475e+00 3.723141541095057130e+07
6.146632653061225233e-05 8.289449353308079083e+00 3.834283892173516005e+07
6.146632653061225233e-05 8.782365662390436256e+00 3.946773688120056689e+07
6.146632653061225233e-05 9.304592300470993393e+00 4.060686490881437063e+07
6.146632653061225233e-05 9.857872150408672596e+00 4.176084013568621874e+07
6.146632653061225233e-05 1.044405173227029060e+01 4.293004000593309850e+07
6.146632653061225233e-05 1.106508736591963959e+01 4.411449431311406940e+07
6.146632653061225233e-05 1.172305170005316732e+01 4.531377035559060425e+07
6.146632653061225233e-05 1.242014062947232311e+01 4.652685194402036071e+07
6.146632653061225233e-05 1.315868062367835556e+01 4.775201436933449656e+07
6.146632653061225233e-05 1.394113649124797227e+01 4.898669942487630993e+07
6.146632653061225233e-05 1.477011960590286321e+01 5.022739720488077402e+07
6.146632653061225233e-05 1.564839662172674295e+01 5.146954459678520262e+07
6.146632653061225233e-05 1.657889870661615817e+01 5.270745388262347132e+07
6.146632653061225233e-05 1.756473132478086896e+01 5.393428812591454387e+07
6.146632653061225233e-05 1.860918460094198679e+01 5.514210216886100173e+07
6.146632653061225233e-05 1.971574430081734519e+01 5.632196790597827733e+07
6.146632653061225233e-05 2.088810346454058120e+01 5.746419869700396806e+07
6.146632653061225233e-05 2.213017473183927919e+01 5.855867924571641535e+07
6.146632653061225233e-05 2.344610340010633465e+01 5.959529375898747146e+07
6.146632653061225233e-05 2.484028125894464623e+01 6.056442795502343029e+07
6.146632653061225233e-05 2.631736124735671112e+01 6.145750259580899030e+07
6.146632653061225233e-05 2.788227298249594455e+01 6.226748227076987922e+07
6.146632653061225233e-05 2.954023921180572643e+01 6.298929802358298004e+07
6.146632653061225233e-05 3.129679324345348590e+01 6.362012934491867572e+07
6.146632653061225233e-05 3.315779741323231633e+01 6.415950996463497728e+07
6.146632653061225233e-05 3.512946264956173792e+01 6.460924878732622415e+07
6.146632653061225233e-05 3.721836920188397357e+01 6.497318550746480376e+07
6.146632653061225233e-05 3.943148860163469038e+01 6.525682291107761860e+07
6.224857142857143034e-05 2.464468037602168149e+00 2.482032878869926929e+07
6.224857142857143034e-05 2.611012933067573094e+00 2.532311241488986090e+07
6.224857142857143034e-05 2.766271841479910787e+00 2.586251467851509154e+07
6.224857142857143034e-05 2.930762925013291831e+00 2.643378267262409255e+07
6.224857142857143034e-05 3.105035157368081666e+00 2.703282295457923412e+07
6.224857142857143034e-05 3.289670155919588890e+00 2.765619040542812273e+07
6.224857142857143034e-05 3.485284122811993068e+00 2.830106344699972123e+07
6.224857142857143034e-05 3.692529901475716692e+00 2.896520924788413569e+07
6.224857142857143034e-05 3.912099155431685737e+00 2.964694165898966789e+07
6.224857142857143034e-05 4.144724676654039541e+00 3.034507412817842513e+07
6.224857142857143034e-05 4.391182831195218128e+00 3.105886951203694567e+07
6.224857142857143034e-05 4.652296150235496697e+00 3.178798840781132504e+07
6.224857142857143034e-05 4.928936075204336298e+00 3.253243731838363037e+07
6.224857142857143034e-05 5.222025866135146188e+00 3.329251762702834979e+07
6.224857142857143034e-05 5.532543682959819797e+00 3.406877600552614778e+07
6.224857142857143034e-05 5.861525850026583662e+00 3.486195652472156286e+07
6.224857142857143034e-05 6.210070314736163333e+00 3.567295439588456601e+07
6.224857142857143034e-05 6.579340311839177780e+00 3.650277095550134033e+07
6.224857142857143034e-05 6.970568245623986137e+00 3.735246922218116373e+07
6.224857142857143034e-05 7.385059802951433383e+00 3.822312910573106259e+07
6.224857142857143034e-05 7.824198310863371475e+00 3.911580113741871715e+07
6.224857142857143034e-05 8.289449353308079083e+00 4.003145742076620460e+07
6.224857142857143034e-05 8.782365662390436256e+00 4.097093838207594305e+07
6.224857142857143034e-05 9.304592300470993393e+00 4.193489384517701715e+07
6.224857142857143034e-05 9.857872150408672596e+00 4.292371699265227467e+07
6.224857142857143034e-05 1.044405173227029060e+01 4.393746994778997451e+07
6.224857142857143034e-05 1.106508736591963959e+01 4.497580007704352587e+07
6.224857142857143034e-05 1.172305170005316732e+01 4.603784675021417439e+07
6.224857142857143034e-05 1.242014062947232311e+01 4.712213929989100993e+07
6.224857142857143034e-05 1.315868062367835556e+01 4.822648839537493885e+07
6.224857142857143034e-05 1.394113649124797227e+01 4.934787507878263295e+07
6.224857142857143034e-05 1.477011960590286321e+01 5.048234434138665348e+07
6.224857142857143034e-05 1.564839662172674295e+01 5.162491327740567178e+07
6.224857142857143034e-05 1.657889870661615817e+01 5.276950728532914072e+07
6.224857142857143034e-05 1.756473132478086896e+01 5.390894096717524529e+07
6.224857142857143034e-05 1.860918460094198679e+01 5.503496244559614360e+07
6.224857142857143034e-05 1.971574430081734519e+01 5.613837960688360780e+07
6.224857142857143034e-05 2.088810346454058120e+01 5.720928297526358068e+07
6.224857142857143034e-05 2.213017473183927919e+01 5.823737146894960850e+07
6.224857142857143034e-05 2.344610340010633465e+01 5.921237395413085073e+07
6.224857142857143034e-05 2.484028125894464623e+01 6.012454253508310765e+07
6.224857142857143034e-05 2.631736124735671112e+01 6.096517594080649316e+07
6.224857142857143034e-05 2.788227298249594455e+01 6.172711771165436506e+07
6.224857142857143034e-05 2.954023921180572643e+01 6.240516892929746211e+07
6.224857142857143034e-05 3.129679324345348590e+01 6.299636214603794366e+07
6.224857142857143034e-05 3.315779741323231633e+01 6.350006184039683640e+07
6.224857142857143034e-05 3.512946264956173792e+01 6.391788321488868445e+07
6.224857142857143034e-05 3.721836920188397357e+01 6.425344884143682569e+07
6.224857142857143034e-05 3.943148860163469038e+01 6.451202467079901695e+07
6.303081632653062191e-05 2.464468037602168149e+00 2.992577836080506817e+07
6.303081632653062191e-05 2.611012933067573094e+00 3.027408931364040077e+07
6.303081632653062191e-05 2.766271841479910787e+00 3.062987832980063185e+07
6.303081632653062191e-05 2.930762925013291831e+00 3.099611093920662999e+07
6.303081632653062191e-05 3.105035157368081666e+00 3.137540856142079458e+07
6.303081632653062191e-05 3.289670155919588890e+00 3.177006461061895266e+07
6.303081632653062191e-05 3.485284122811993068e+00 3.218207592208727449e+07
6.303081632653062191e-05 3.692529901475716692e+00 3.261318165755464137e+07
6.303081632653062191e-05 3.912099155431685737e+00 3.306490425769168884e+07
6.303081632653062191e-05 4.144724676654039541e+00 3.353858889938858151e+07
6.303081632653062191e-05 4.391182831195218128e+00 3.403543930447237194e+07
6.303081632653062191e-05 4.652296150235496697e+00 3.455654870889092237e+07
6.303081632653062191e-05 4.928936075204336298e+00 3.510292542552908510e+07
6.303081632653062191e-05 5.222025866135146188e+00 3.567551280334889144e+07
6.303081632653062191e-05 5.532543682959819797e+00 3.627520357072940469e+07
6.303081632653062191e-05 5.861525850026583662e+00 3.690284860663136840e+07
6.303081632653062191e-05 6.210070314736163333e+00 3.755926015035981685e+07
6.303081632653062191e-05 6.579340311839177780e+00 3.824520936867928505e+07
6.303081632653062191e-05 6.970568245623986137e+00 3.896141806897941232e+07
6.303081632653062191e-05 7.385059802951433383e+00 3.970854419495221227e+07
6.303081632653062191e-05 7.824198310863371475e+00 4.048716058032962680e+07
6.303081632653062191e-05 8.289449353308079083e+00 4.129772628062781692e+07
6.303081632653062191e-05 8.782365662390436256e+00 4.214054966993570328e+07
6.303081632653062191e-05 9.304592300470993393e+00 4.301574240348104388e+07
6.303081632653062191e-05 9.857872150408672596e+00 4.392316334081496298e+07
6.303081632653062191e-05 1.044405173227029060e+01 4.486235164615798742e+07
6.303081632653062191e-05 1.106508736591963959e+01 4.583244859532984346e+07
6.303081632653062191e-05 1.172305170005316732e+01 4.683210820418916643e+07
6.303081632653062191e-05 1.242014062947232311e+01 4.785939774876852334e+07
6.303081632653062191e-05 1.315868062367835556e+01 4.891169067606128007e+07
6.303081632653062191e-05 1.394113649124797227e+01 4.998555639662118256e+07
6.303081632653062191e-05 1.477011960590286321e+01 5.107665404472317547e+07
6.303081632653062191e-05 1.564839662172674295e+01 5.217964041891445220e+07
6.303081632653062191e-05 1.657889870661615817e+01 5.328810571891963482e+07
6.303081632653062191e-05 1.756473132478086896e+01 5.439455384600929171e+07
6.303081632653062191e-05 1.860918460094198679e+01 5.549044607297083735e+07
6.303081632653062191e-05 1.971574430081734519e+01 5.656632664470239729e+07
6.303081632653062191e-05 2.088810346454058120e+01 5.761204503151740134e+07
6.303081632653062191e-05 2.213017473183927919e+01 5.861708106491083652e+07
6.303081632653062191e-05 2.344610340010633465e+01 5.957096581722776592e+07
6.303081632653062191e-05 2.484028125894464623e+01 6.046377408505707234e+07
6.303081632653062191e-05 2.631736124735671112e+01 6.128664675289699435e+07
6.303081632653062191e-05 2.788227298249594455e+01 6.203228767486638576e+07
6.303081632653062191e-05 2.954023921180572643e+01 6.269537479375383258e+07
6.303081632653062191e-05 3.129679324345348590e+01 6.327283218654605001e+07
6.303081632653062191e-05 3.315779741323231633e+01 6.376392845461045206e+07
6.303081632653062191e-05 3.512946264956173792e+01 6.417019340814147890e+07
6.303081632653062191e-05 3.721836920188397357e+01 6.449517269844938815e+07
6.303081632653062191e-05 3.943148860163469038e+01 6.474406204581034184e+07
6.381306122448979993e-05 2.464468037602168149e+00 3.279461505779746920e+07
6.381306122448979993e-05 2.611012933067573094e+00 3.302598426640129834e+07
6.381306122448979993e-05 2.766271841479910787e+00 3.324876053218568861e+07
6.381306122448979993e-05 2.930762925013291831e+00 3.347232143118572608e+07
6.381306122448979993e-05 3.105035157368081666e+00 3.370447100919927657e+07
6.381306122448979993e-05 3.289670155919588890e+00 3.395154262029354274e+07
6.381306122448979993e-05 3.485284122811993068e+00 3.421857096111696213e+07
6.381306122448979993e-05 3.692529901475716692e+00 3.450949075869259238e+07
6.381306122448979993e-05 3.912099155431685737e+00 3.482733506958063692e+07
6.381306122448979993e-05 4.144724676654039541e+00 3.517441779270999879e+07
6.381306122448979993e-05 4.391182831195218128e+00 3.555249299575640261e+07
6.381306122448979993e-05 4.652296150235496697e+00 3.596288871723669022e+07
6.381306122448979993e-05 4.928936075204336298e+00 3.640661583040371537e+07
6.381306122448979993e-05 5.222025866135146188e+00 3.688445403277734667e+07
6.381306122448979993e-05 5.532543682959819797e+00 3.739701758624841273e+07
6.381306122448979993e-05 5.861525850026583662e+00 3.794480345015788078e+07
6.381306122448979993e-05 6.210070314736163333e+00 3.852822417035824060e+07
6.381306122448979993e-05 6.579340311839177780e+00 3.914762746565741301e+07
6.381306122448979993e-05 6.970568245623986137e+00 3.980330398133452237e+07
6.381306122448979993e-05 7.385059802951433383e+00 4.049548421001777798e+07
6.381306122448979993e-05 7.824198310863371475e+00 4.122432514247880876e+07
6.381306122448979993e-05 8.289449353308079083e+00 4.198988682293519378e+07
6.381306122448979993e-05 8.782365662390436256e+00 4.279209866066215187e+07
6.381306122448979993e-05 9.304592300470993393e+00 4.363071511126347631e+07
6.381306122448979993e-05 9.857872150408672596e+00 4.450526021505237371e+07
6.381306122448979993e-05 1.044405173227029060e+01 4.541496050838450342e+07
6.381306122448979993e-05 1.106508736591963959e+01 4.635866606523583829e+07
6.381306122448979993e-05 1.172305170005316732e+01 4.733475995825874805e+07
6.381306122448979993e-05 1.242014062947232311e+01 4.834105734488006681e+07
6.381306122448979993e-05 1.315868062367835556e+01 4.937469678592212498e+07
6.381306122448979993e-05 1.394113649124797227e+01 5.043202837956987321e+07
6.381306122448979993e-05 1.477011960590286321e+01 5.150850587934833020e+07
6.381306122448979993e-05 1.564839662172674295e+01 5.259859308923152834e+07
6.381306122448979993e-05 1.657889870661615817e+01 5.369569823314548284e+07
6.381306122448979993e-05 1.756473132478086896e+01 5.479215314857763797e+07
6.381306122448979993e-05 1.860918460094198679e+01 5.587925619028994441e+07
6.381306122448979993e-05 1.971574430081734519e+01 5.694739747309172153e+07
6.381306122448979993e-05 2.088810346454058120e+01 5.798628121759242564e+07
6.381306122448979993e-05 2.213017473183927919e+01 5.898525142707300186e+07
6.381306122448979993e-05 2.344610340010633465e+01 5.993371369553001970e+07
6.381306122448979993e-05 2.484028125894464623e+01 6.082162887653926015e+07
6.381306122448979993e-05 2.631736124735671112e+01 6.164003669565527141e+07
6.381306122448979993e-05 2.788227298249594455e+01 6.238155371031484008e+07
6.381306122448979993e-05 2.954023921180572643e+01 6.304078510352950543e+07
6.381306122448979993e-05 3.129679324345348590e+01 6.361459681720647216e+07
6.381306122448979993e-05 3.315779741323231633e+01 6.410221335213117301e+07
6.381306122448979993e-05 3.512946264956173792e+01 6.450513320665108413e+07
6.381306122448979993e-05 3.721836920188397357e+01 6.482688173618464172e+07
6.381306122448979993e-05 3.943148860163469038e+01 6.507264328245614469e+07
6.459530612244897795e-05 2.464468037602168149e+00 3.320536070827969164e+07
6.459530612244897795e-05 2.611012933067573094e+00 3.341801009363124892e+07
6.459530612244897795e-05 2.766271841479910787e+00 3.361980263282708824e+07
6.459530612244897795e-05 2.930762925013291831e+00 3.382116086107832193e+07
6.459530612244897795e-05 3.105035157368081666e+00 3.403070915415908396e+07
6.459530612244897795e-05 3.289670155919588890e+00 3.425539717588257045e+07
6.459530612244897795e-05 3.485284122811993068e+00 3.450070204774353653e+07
6.459530612244897795e-05 3.692529901475716692e+00 3.477085949359557033e+07
6.459530612244897795e-05 3.912099155431685737e+00 3.506909272780183703e+07
6.459530612244897795e-05 4.144724676654039541e+00 3.539782165166357905e+07
6.459530612244897795e-05 4.391182831195218128e+00 3.575884429278112948e+07
6.459530612244897795e-05 4.652296150235496697e+00 3.615348826623091847e+07
6.459530612244897795e-05 4.928936075204336298e+00 3.658273334375825524e+07
6.459530612244897795e-05 5.222025866135146188e+00 3.704730783352423459e+07
6.459530612244897795e-05 5.532543682959819797e+00 3.754776203622169048e+07
6.459530612244897795e-05 5.861525850026583662e+00 3.808452199638778716e+07
6.459530612244897795e-05 6.210070314736163333e+00 3.865792639874877781e+07
6.459530612244897795e-05 6.579340311839177780e+00 3.926824894571941346e+07
6.459530612244897795e-05 6.970568245623986137e+00 3.991570799680795521e+07
6.459530612244897795e-05 7.385059802951433383e+00 4.060046471027527004e+07
6.459530612244897795e-05 7.824198310863371475e+00 4.132261043190533668e+07
6.459530612244897795e-05 8.289449353308079083e+00 4.208214364214332402e+07
6.459530612244897795e-05 8.782365662390436256e+00 4.287893641474536061e+07
6.459530612244897795e-05 9.304592300470993393e+00 4.371269007472984493e+07
6.459530612244897795e-05 9.857872150408672596e+00 4.458287959730073810e+07
6.459530612244897795e-05 1.044405173227029060e+01 4.548868630280119181e+07
6.459530612244897795e-05 1.106508736591963959e+01 4.642891863323952258e+07
6.459530612244897795e-05 1.172305170005316732e+01 4.740192132002142817e+07
6.459530612244897795e-05 1.242014062947232311e+01 4.840547416342738271e+07
6.459530612244897795e-05 1.315868062367835556e+01 4.943668304276805371e+07
6.459530612244897795e-05 1.394113649124797227e+01 5.049186774947319925e+07
6.459530612244897795e-05 1.477011960590286321e+01 5.156645382036869973e+07
6.459530612244897795e-05 1.564839662172674295e+01 5.265487867287155241e+07
6.459530612244897795e-05 1.657889870661615817e+01 5.375052574848496914e+07
6.459530612244897795e-05 1.756473132478086896e+01 5.484570352395998687e+07
6.459530612244897795e-05 1.860918460094198679e+01 5.593168828572673351e+07
6.459530612244897795e-05 1.971574430081734519e+01 5.699884930481630564e+07
6.459530612244897795e-05 2.088810346454058120e+01 5.803687118112892658e+07
6.459530612244897795e-05 2.213017473183927919e+01 5.903507958436015248e+07
6.459530612244897795e-05 2.344610340010633465e+01 5.998286318274173886e+07
6.459530612244897795e-05 2.484028125894464623e+01 6.087016747096095979e+07
6.459530612244897795e-05 2.631736124735671112e+01 6.168801855293704569e+07
6.459530612244897795e-05 2.788227298249594455e+01 6.242902125081799179e+07
6.459530612244897795e-05 2.954023921180572643e+01 6.308777099388761818e+07
6.459530612244897795e-05 3.129679324345348590e+01 6.366112596737214178e+07
6.459530612244897795e-05 3.315779741323231633e+01 6.414830483497236669e+07
6.459530612244897795e-05 3.512946264956173792e+01 6.455080200963196903e+07
6.459530612244897795e-05 3.721836920188397357e+01 6.487214027187548578e+07
6.459530612244897795e-05 3.943148860163469038e+01 6.511750261202477664e+07
6.537755102040816951e-05 2.464468037602168149e+00 3.198142463668030873e+07
6.537755102040816951e-05 2.611012933067573094e+00 3.224700981259763241e+07
6.537755102040816951e-05 2.766271841479910787e+00 3.250837261474989355e+07
6.537755102040816951e-05 2.930762925013291831e+00 3.277297280948159844e+07
6.537755102040816951e-05 3.105035157368081666e+00 3.304709205770008639e+07
6.537755102040816951e-05 3.289670155919588890e+00 3.333590374833073840e+07
6.537755102040816951e-05 3.485284122811993068e+00 3.364359488669180870e+07
6.537755102040816951e-05 3.692529901475716692e+00 3.397350966195785254e+07
6.537755102040816951e-05 3.912099155431685737e+00 3.432829492854789644e+07
6.537755102040816951e-05 4.144724676654039541e+00 3.471003592507704347e+07
6.537755102040816951e-05 4.391182831195218128e+00 3.512037622706242651e+07
6.537755102040816951e-05 4.652296150235496697e+00 3.556061961984910816e+07
6.537755102040816951e-05 4.928936075204336298e+00 3.603181379017378390e+07
6.537755102040816951e-05 5.222025866135146188e+00 3.653481691869262606e+07
6.537755102040816951e-05 5.532543682959819797e+00 3.707034876566582173e+07
6.537755102040816951e-05 5.861525850026583662e+00 3.763902793437252194e+07
6.537755102040816951e-05 6.210070314736163333e+00 3.824139684681737423e+07
6.537755102040816951e-05 6.579340311839177780e+00 3.887793568761848658e+07
6.537755102040816951e-05 6.970568245623986137e+00 3.954906623554222286e+07
6.537755102040816951e-05 7.385059802951433383e+00 4.025514615101630241e+07
6.537755102040816951e-05 7.824198310863371475e+00 4.099645394874161482e+07
6.537755102040816951e-05 8.289449353308079083e+00 4.177316457605005056e+07
6.537755102040816951e-05 8.782365662390436256e+00 4.258531525754563510e+07
6.537755102040816951e-05 9.304592300470993393e+00 4.343276107668072730e+07
6.537755102040816951e-05 9.857872150408672596e+00 4.431511967608159781e+07
6.537755102040816951e-05 1.044405173227029060e+01 4.523170451467178762e+07
6.537755102040816951e-05 1.106508736591963959e+01 4.618144638158653677e+07
6.537755102040816951e-05 1.172305170005316732e+01 4.716280341342100501e+07
6.537755102040816951e-05 1.242014062947232311e+01 4.817366078750795126e+07
6.537755102040816951e-05 1.315868062367835556e+01 4.921122267169117928e+07
6.537755102040816951e-05 1.394113649124797227e+01 5.027190098890945315e+07
6.537755102040816951e-05 1.477011960590286321e+01 5.135120814047271013e+07
6.537755102040816951e-05 1.564839662172674295e+01 5.244366395396304131e+07
6.537755102040816951e-05 1.657889870661615817e+01 5.354273052221599221e+07
6.537755102040816951e-05 1.756473132478086896e+01 5.464079174882090092e+07
6.537755102040816951e-05 1.860918460094198679e+01 5.572919645045220107e+07
6.537755102040816951e-05 1.971574430081734519e+01 5.679838361233387142e+07
6.537755102040816951e-05 2.088810346454058120e+01 5.783810453803575039e+07
6.537755102040816951e-05 2.213017473183927919e+01 5.883774811762582511e+07
6.537755102040816951e-05 2.344610340010633465e+01 5.978676203732984513e+07
6.537755102040816951e-05 2.484028125894464623e+01 6.067514571626065671e+07
6.537755102040816951e-05 2.631736124735671112e+01 6.149397314088828117e+07
6.537755102040816951e-05 2.788227298249594455e+01 6.223589011159378290e+07
6.537755102040816951e-05 2.954023921180572643e+01 6.289552550208002329e+07
6.537755102040816951e-05 3.129679324345348590e+01 6.346976313283425570e+07
6.537755102040816951e-05 3.315779741323231633e+01 6.395783964043051749e+07
6.537755102040816951e-05 3.512946264956173792e+01 6.436126031636559963e+07
6.537755102040816951e-05 3.721836920188397357e+01 6.468355264698547125e+07
6.537755102040816951e-05 3.943148860163469038e+01 6.492989931437085569e+07
6.615979591836736108e-05 2.464468037602168149e+00 3.092292803111517429e+07
6.615979591836736108e-05 2.611012933067573094e+00 3.122997436262953281e+07
6.615979591836736108e-05 2.766271841479910787e+00 3.153849628159733489e+07
6.615979591836736108e-05 2.930762925013291831e+00 3.185364634422143921e+07
6.615979591836736108e-05 3.105035157368081666e+00 3.217984429930323362e+07
6.615979591836736108e-05 3.289670155919588890e+00 3.252081527830714360e+07
6.615979591836736108e-05 3.485284122811993068e+00 3.287966038126562163e+07
6.615979591836736108e-05 3.692529901475716692e+00 3.325894197326966748e+07
6.615979591836736108e-05 3.912099155431685737e+00 3.366077183511500061e+07
6.615979591836736108e-05 4.144724676654039541e+00 3.408689482798893005e+07
6.615979591836736108e-05 4.391182831195218128e+00 3.453876398041245341e+07
6.615979591836736108e-05 4.652296150235496697e+00 3.501760509085807204e+07
6.615979591836736108e-05 4.928936075204336298e+00 3.552447030782275647e+07
6.615979591836736108e-05 5.222025866135146188e+00 3.606028092809953541e+07
6.615979591836736108e-05 5.532543682959819797e+00 3.662586002866515517e+07
6.615979591836736108e-05 5.861525850026583662e+00 3.722195565722167492e+07
6.615979591836736108e-05 6.210070314736163333e+00 3.784925524998874217e+07
6.615979591836736108e-05 6.579340311839177780e+00 3.850839179030808061e+07
6.615979591836736108e-05 6.970568245623986137e+00 3.919994201269378513e+07
6.615979591836736108e-05 7.385059802951433383e+00 3.992441672375675291e+07
6.615979591836736108e-05 7.824198310863371475e+00 4.068224307481927425e+07
6.615979591836736108e-05 8.289449353308079083e+00 4.147373839840757102e+07
6.615979591836736108e-05 8.782365662390436256e+00 4.229907503060583025e+07
6.615979591836736108e-05 9.304592300470993393e+00 4.315823540714804828e+07
6.615979591836736108e-05 9.857872150408672596e+00 4.405095667602758110e+07
6.615979591836736108e-05 1.044405173227029060e+01 4.497666415934316814e+07
6.615979591836736108e-05 1.106508736591963959e+01 4.593439328444548696e+07
6.615979591836736108e-05 1.172305170005316732e+01 4.692270016949156672e+07
6.615979591836736108e-05 1.242014062947232311e+01 4.793956198733807355e+07
6.615979591836736108e-05 1.315868062367835556e+01 4.898226964713399857e+07
6.615979591836736108e-05 1.394113649124797227e+01 5.004731731412647665e+07
6.615979591836736108e-05 1.477011960590286321e+01 5.113029587334043533e+07
6.615979591836736108e-05 1.564839662172674295e+01 5.222580056152126193e+07
6.615979591836736108e-05 1.657889870661615817e+01 5.332736638725983351e+07
6.615979591836736108e-05 1.756473132478086896e+01 5.442744810343697667e+07
6.615979591836736108e-05 1.860918460094198679e+01 5.551746352915742248e+07
6.615979591836736108e-05 1.971574430081734519e+01 5.658791876880661398e+07
6.615979591836736108e-05 2.088810346454058120e+01 5.762863003508439660e+07
6.615979591836736108e-05 2.213017473183927919e+01 5.862904829240958393e+07
6.615979591836736108e-05 2.344610340010633465e+01 5.957867957527249306e+07
6.615979591836736108e-05 2.484028125894464623e+01 6.046757684566628933e+07
6.615979591836736108e-05 2.631736124735671112e+01 6.128686168496575952e+07
6.615979591836736108e-05 2.788227298249594455e+01 6.202922049177022278e+07
6.615979591836736108e-05 2.954023921180572643e+01 6.268931495000993460e+07
6.615979591836736108e-05 3.129679324345348590e+01 6.326405350512488931e+07
6.615979591836736108e-05 3.315779741323231633e+01 6.375268930897898227e+07
6.615979591836736108e-05 3.512946264956173792e+01 6.415673661026358604e+07
6.615979591836736108e-05 3.721836920188397357e+01 6.447972525022891909e+07
6.615979591836736108e-05 3.943148860163469038e+01 6.472683489660524577e+07
6.694204081632653910e-05 2.464468037602168149e+00 3.094505655555170774e+07
6.694204081632653910e-05 2.611012933067573094e+00 3.124692042258808389e+07
6.694204081632653910e-05 2.766271841479910787e+00 3.154964550034302846e+07
6.694204081632653910e-05 2.930762925013291831e+00 3.185860611971936747e+07
6.694204081632653910e-05 3.105035157368081666e+00 3.217840185347024351e+07
6.694204081632653910e-05 3.289670155919588890e+00 3.251289844289881364e+07
6.694204081632653910e-05 3.485284122811993068e+00 3.286530297818513960e+07
6.694204081632653910e-05 3.692529901475716692e+00 3.323825450065269321e+07
6.694204081632653910e-05 3.912099155431685737e+00 3.363391744234237075e+07
6.694204081632653910e-05 4.144724676654039541e+00 3.405407015112777054e+07
6.694204081632653910e-05 4.391182831195218128e+00 3.450018421664934605e+07
6.694204081632653910e-05 4.652296150235496697e+00 3.497349263665866852e+07
6.694204081632653910e-05 4.928936075204336298e+00 3.547504631244572252e+07
6.694204081632653910e-05 5.222025866135146188e+00 3.600575918212322146e+07
6.694204081632653910e-05 5.532543682959819797e+00 3.656644269135036319e+07
6.694204081632653910e-05 5.861525850026583662e+00 3.715783041219783574e+07
6.694204081632653910e-05 6.210070314736163333e+00 3.778059355818068236e+07
6.694204081632653910e-05 6.579340311839177780e+00 3.843534797880169004e+07
6.694204081632653910e-05 6.970568245623986137e+00 3.912265299749856442e+07
6.694204081632653910e-05 7.385059802951433383e+00 3.984300221365503967e+07
6.694204081632653910e-05 7.824198310863371475e+00 4.059680614383154362e+07
6.694204081632653910e-05 8.289449353308079083e+00 4.138436634719036520e+07
6.694204081632653910e-05 8.782365662390436256e+00 4.220584048363079876e+07
6.694204081632653910e-05 9.304592300470993393e+00 4.306119761390365660e+07
6.694204081632653910e-05 9.857872150408672596e+00 4.395016300160265714e+07
6.694204081632653910e-05 1.044405173227029060e+01 4.487215176315827668e+07
6.694204081632653910e-05 1.106508736591963959e+01 4.582619099582577497e+07
6.694204081632653910e-05 1.172305170005316732e+01 4.681083057509853691e+07
6.694204081632653910e-05 1.242014062947232311e+01 4.782404374769144505e+07
6.694204081632653910e-05 1.315868062367835556e+01 4.886312005667643994e+07
6.694204081632653910e-05 1.394113649124797227e+01 4.992455511030838639e+07
6.694204081632653910e-05 1.477011960590286321e+01 5.100394428364883363e+07
6.694204081632653910e-05 1.564839662172674295e+01 5.209589055198754370e+07
6.694204081632653910e-05 1.657889870661615817e+01 5.319394004112253338e+07
6.694204081632653910e-05 1.756473132478086896e+01 5.429056201502168179e+07
6.694204081632653910e-05 1.860918460094198679e+01 5.537719204861964285e+07
6.694204081632653910e-05 1.971574430081734519e+01 5.644435688419491798e+07
6.694204081632653910e-05 2.088810346454058120e+01 5.748189563871765137e+07
6.694204081632653910e-05 2.213017473183927919e+01 5.847928356115850061e+07
6.694204081632653910e-05 2.344610340010633465e+01 5.942605121198572218e+07
6.694204081632653910e-05 2.484028125894464623e+01 6.031227499148394167e+07
6.694204081632653910e-05 2.631736124735671112e+01 6.112909742143630981e+07
6.694204081632653910e-05 2.788227298249594455e+01 6.186922199740915000e+07
6.694204081632653910e-05 2.954023921180572643e+01 6.252732253541074693e+07
6.694204081632653910e-05 3.129679324345348590e+01 6.310031389261566848e+07
6.694204081632653910e-05 3.315779741323231633e+01 6.358744961589546502e+07
6.694204081632653910e-05 3.512946264956173792e+01 6.399023851821426302e+07
6.694204081632653910e-05 3.721836920188397357e+01 6.431219979271141440e+07
6.694204081632653910e-05 3.943148860163469038e+01 6.455849818867207319e+07
6.772428571428571712e-05 2.464468037602168149e+00 3.073945338523910940e+07
6.772428571428571712e-05 2.611012933067573094e+00 3.104389944982489198e+07
6.772428571428571712e-05 2.766271841479910787e+00 3.134972339500120282e+07
6.772428571428571712e-05 2.930762925013291831e+00 3.166207858039508760e+07
6.772428571428571712e-05 3.105035157368081666e+00 3.198538396969427541e+07
6.772428571428571712e-05 3.289670155919588890e+00 3.232336247833336145e+07
6.772428571428571712e-05 3.485284122811993068e+00 3.267911178767415509e+07
6.772428571428571712e-05 3.692529901475716692e+00 3.305518988377052918e+07
6.772428571428571712e-05 3.912099155431685737e+00 3.345370343183602393e+07
6.772428571428571712e-05 4.144724676654039541e+00 3.387639163159570843e+07
6.772428571428571712e-05 4.391182831195218128e+00 3.432470145858504623e+07
6.772428571428571712e-05 4.652296150235496697e+00 3.479985238834639639e+07
6.772428571428571712e-05 4.928936075204336298e+00 3.530289007214908302e+07
6.772428571428571712e-05 5.222025866135146188e+00 3.583472921305812150e+07
6.772428571428571712e-05 5.532543682959819797e+00 3.639618626595485955e+07
6.772428571428571712e-05 5.861525850026583662e+00 3.698800269433595240e+07
6.772428571428571712e-05 6.210070314736163333e+00 3.761085945976599306e+07
6.772428571428571712e-05 6.579340311839177780e+00 3.826538326440949738e+07
6.772428571428571712e-05 6.970568245623986137e+00 3.895214485791625082e+07
6.772428571428571712e-05 7.385059802951433383e+00 3.967164948671583086e+07
6.772428571428571712e-05 7.824198310863371475e+00 4.042431932732800394e+07
6.772428571428571712e-05 8.289449353308079083e+00 4.121046752293468267e+07
6.772428571428571712e-05 8.782365662390436256e+00 4.203026325250968337e+07
6.772428571428571712e-05 9.304592300470993393e+00 4.288368712776824832e+07
6.772428571428571712e-05 9.857872150408672596e+00 4.377047616776084155e+07
6.772428571428571712e-05 1.044405173227029060e+01 4.469005768979814649e+07
6.772428571428571712e-05 1.106508736591963959e+01 4.564147174050261080e+07
6.772428571428571712e-05 1.172305170005316732e+01 4.662328225189539790e+07
6.772428571428571712e-05 1.242014062947232311e+01 4.763347803998851776e+07
6.772428571428571712e-05 1.315868062367835556e+01 4.866936616951671988e+07
6.772428571428571712e-05 1.394113649124797227e+01 4.972746217674062401e+07
6.772428571428571712e-05 1.477011960590286321e+01 5.080338421069878340e+07
6.772428571428571712e-05 1.564839662172674295e+01 5.189176125191102177e+07
6.772428571428571712e-05 1.657889870661615817e+01 5.298616894119841605e+07
6.772428571428571712e-05 1.756473132478086896e+01 5.407910967525766790e+07
6.772428571428571712e-05 1.860918460094198679e+01 5.516205564554788917e+07
6.772428571428571712e-05 1.971574430081734519e+01 5.622557324905118346e+07
6.772428571428571712e-05 2.088810346454058120e+01 5.725954348327839375e+07
6.772428571428571712e-05 2.213017473183927919e+01 5.825348450187386572e+07
6.772428571428571712e-05 2.344610340010633465e+01 5.919696923108125478e+07
6.772428571428571712e-05 2.484028125894464623e+01 6.008011406593376398e+07
6.772428571428571712e-05 2.631736124735671112e+01 6.089409720907077193e+07
6.772428571428571712e-05 2.788227298249594455e+01 6.163165167875484377e+07
6.772428571428571712e-05 2.954023921180572643e+01 6.228747313705644011e+07
6.772428571428571712e-05 3.129679324345348590e+01 6.285848961804524064e+07
6.772428571428571712e-05 3.315779741323231633e+01 6.334395883860422671e+07
6.772428571428571712e-05 3.512946264956173792e+01 6.374538512042342871e+07
6.772428571428571712e-05 3.721836920188397357e+01 6.406627545710474998e+07
6.772428571428571712e-05 3.943148860163469038e+01 6.431177609221511334e+07
6.850653061224489513e-05 2.464468037602168149e+00 2.868004788586745784e+07
6.850653061224489513e-05 2.611012933067573094e+00 2.905623540045515448e+07
6.850653061224489513e-05 2.766271841479910787e+00 2.944491127331023663e+07
6.850653061224489513e-05 2.930762925013291831e+00 2.984731054563726485e+07
6.850653061224489513e-05 3.105035157368081666e+00 3.026460328940259293e+07
6.850653061224489513e-05 3.289670155919588890e+00 3.069789857318205759e+07
6.850653061224489513e-05 3.485284122811993068e+00 3.114825196548868716e+07
6.850653061224489513e-05 3.692529901475716692e+00 3.161667475943218917e+07
6.850653061224489513e-05 3.912099155431685737e+00 3.210414360200610012e+07
6.850653061224489513e-05 4.144724676654039541e+00 3.261160959913881868e+07
6.850653061224489513e-05 4.391182831195218128e+00 3.314000625080240890e+07
6.850653061224489513e-05 4.652296150235496697e+00 3.369025576287557185e+07
6.850653061224489513e-05 4.928936075204336298e+00 3.426327339985068887e+07
6.850653061224489513e-05 5.222025866135146188e+00 3.485996959962487221e+07
6.850653061224489513e-05 5.532543682959819797e+00 3.548124958105026931e+07
6.850653061224489513e-05 5.861525850026583662e+00 3.612801014665333927e+07
6.850653061224489513e-05 6.210070314736163333e+00 3.680113332473533601e+07
6.850653061224489513e-05 6.579340311839177780e+00 3.750147641306053847e+07
6.850653061224489513e-05 6.970568245623986137e+00 3.822985788584192842e+07
6.850653061224489513e-05 7.385059802951433383e+00 3.898703851227160543e+07
6.850653061224489513e-05 7.824198310863371475e+00 3.977369691543240100e+07
6.850653061224489513e-05 8.289449353308079083e+00 4.059039868515896797e+07
6.850653061224489513e-05 8.782365662390436256e+00 4.143755806244772673e+07
6.850653061224489513e-05 9.304592300470993393e+00 4.231539115903965384e+07
6.850653061224489513e-05 9.857872150408672596e+00 4.322385969694842398e+07
6.850653061224489513e-05 1.044405173227029060e+01 4.416260439570195228e+07
6.850653061224489513e-05 1.106508736591963959e+01 4.513086746302617341e+07
6.850653061224489513e-05 1.172305170005316732e+01 4.612740423847960681e+07
6.850653061224489513e-05 1.242014062947232311e+01 4.715038499551036209e+07
6.850653061224489513e-05 1.315868062367835556e+01 4.819728932845870405e+07
6.850653061224489513e-05 1.394113649124797227e+01 4.926479752639421821e+07
6.850653061224489513e-05 1.477011960590286321e+01 5.034868590423951298e+07
6.850653061224489513e-05 1.564839662172674295e+01 5.144373615479755402e+07
6.850653061224489513e-05 1.657889870661615817e+01 5.254367215026310086e+07
6.850653061224489513e-05 1.756473132478086896e+01 5.364114073756472766e+07
6.850653061224489513e-05 1.860918460094198679e+01 5.472775508949857205e+07
6.850653061224489513e-05 1.971574430081734519e+01 5.579421893603934348e+07
6.850653061224489513e-05 2.088810346454058120e+01 5.683054621428947896e+07
6.850653061224489513e-05 2.213017473183927919e+01 5.782638229471869767e+07
6.850653061224489513e-05 2.344610340010633465e+01 5.877141974522839487e+07
6.850653061224489513e-05 2.484028125894464623e+01 5.965588480922588706e+07
6.850653061224489513e-05 2.631736124735671112e+01 6.047105341157072783e+07
6.850653061224489513e-05 2.788227298249594455e+01 6.120974203555925190e+07
6.850653061224489513e-05 2.954023921180572643e+01 6.186671395097379386e+07
6.850653061224489513e-05 3.129679324345348590e+01 6.243894814710910618e+07
6.850653061224489513e-05 3.315779741323231633e+01 6.292573681019863486e+07
6.850653061224489513e-05 3.512946264956173792e+01 6.332860337705596536e+07
6.850653061224489513e-05 3.721836920188397357e+01 6.365106055108388513e+07
6.850653061224489513e-05 3.943148860163469038e+01 6.389824938748582453e+07
6.928877551020408670e-05 2.464468037602168149e+00 2.410921675605441257e+07
6.928877551020408670e-05 2.611012933067573094e+00 2.461290340143235028e+07
6.928877551020408670e-05 2.766271841479910787e+00 2.515466888429700211e+07
6.928877551020408670e-05 2.930762925013291831e+00 2.572947419253479317e+07
6.928877551020408670e-05 3.105035157368081666e+00 2.633295508543211222e+07
6.928877551020408670e-05 3.289670155919588890e+00 2.696141041936460137e+07
6.928877551020408670e-05 3.485284122811993068e+00 2.761177831226042658e+07
6.928877551020408670e-05 3.692529901475716692e+00 2.828160300182129070e+07
6.928877551020408670e-05 3.912099155431685737e+00 2.896899453928069770e+07
6.928877551020408670e-05 4.144724676654039541e+00 2.967258315652752295e+07
6.928877551020408670e-05 4.391182831195218128e+00 3.039146998443767056e+07
6.928877551020408670e-05 4.652296150235496697e+00 3.112517564698961377e+07
6.928877551020408670e-05 4.928936075204336298e+00 3.187358805213260651e+07
6.928877551020408670e-05 5.222025866135146188e+00 3.263691043595042825e+07
6.928877551020408670e-05 5.532543682959819797e+00 3.341561040454695746e+07
6.928877551020408670e-05 5.861525850026583662e+00 3.421037038013063371e+07
6.928877551020408670e-05 6.210070314736163333e+00 3.502203951583168656e+07
6.928877551020408670e-05 6.579340311839177780e+00 3.585158681539995968e+07
6.928877551020408670e-05 6.970568245623986137e+00 3.670005489122167975e+07
6.928877551020408670e-05 7.385059802951433383e+00 3.756851352460571378e+07
6.928877551020408670e-05 7.824198310863371475e+00 3.845801196108882874e+07
6.928877551020408670e-05 8.289449353308079083e+00 3.936952868595708162e+07
6.928877551020408670e-05 8.782365662390436256e+00 4.030391729013162106e+07
6.928877551020408670e-05 9.304592300470993393e+00 4.126184696984402835e+07
6.928877551020408670e-05 9.857872150408672596e+00 4.224373623155950010e+07
6.928877551020408670e-05 1.044405173227029060e+01 4.324967853706119955e+07
6.928877551020408670e-05 1.106508736591963959e+01 4.427935898043910414e+07
6.928877551020408670e-05 1.172305170005316732e+01 4.533196171560712159e+07
6.928877551020408670e-05 1.242014062947232311e+01 4.640606884306317568e+07
6.928877551020408670e-05 1.315868062367835556e+01 4.749955291853767633e+07
6.928877551020408670e-05 1.394113649124797227e+01 4.860946725177554786e+07
6.928877551020408670e-05 1.477011960590286321e+01 4.973194075929965824e+07
6.928877551020408670e-05 1.564839662172674295e+01 5.086208725233967602e+07
6.928877551020408670e-05 1.657889870661615817e+01 5.199394242857785523e+07
6.928877551020408670e-05 1.756473132478086896e+01 5.312044497500877082e+07
6.928877551020408670e-05 1.860918460094198679e+01 5.423348023273850232e+07
6.928877551020408670e-05 1.971574430081734519e+01 5.532400466864298284e+07
6.928877551020408670e-05 2.088810346454058120e+01 5.638226565213031322e+07
6.928877551020408670e-05 2.213017473183927919e+01 5.739812270085358620e+07
6.928877551020408670e-05 2.344610340010633465e+01 5.836146321269138157e+07
6.928877551020408670e-05 2.484028125894464623e+01 5.926268896061038971e+07
6.928877551020408670e-05 2.631736124735671112e+01 6.009323229321499914e+07
6.928877551020408670e-05 2.788227298249594455e+01 6.084604751446264982e+07
6.928877551020408670e-05 2.954023921180572643e+01 6.151601802106036991e+07
6.928877551020408670e-05 3.129679324345348590e+01 6.210022658817075938e+07
6.928877551020408670e-05 3.315779741323231633e+01 6.259805460156005621e+07
6.928877551020408670e-05 3.512946264956173792e+01 6.301110215306073427e+07
6.928877551020408670e-05 3.721836920188397357e+01 6.334294822133852541e+07
6.928877551020408670e-05 3.943148860163469038e+01 6.359879186777689308e+07
7.007102040816327827e-05 2.464468037602168149e+00 1.793040019178872183e+07
7.007102040816327827e-05 2.611012933067573094e+00 1.851072773688659444e+07
7.007102040816327827e-05 2.766271841479910787e+00 1.915908146640509367e+07
7.007102040816327827e-05 2.930762925013291831e+00 1.986821440039578453e+07
7.007102040816327827e-05 3.105035157368081666e+00 2.063145052360974997e+07
7.007102040816327827e-05 3.289670155919588890e+00 2.144259088467536867e+07
7.007102040816327827e-05 3.485284122811993068e+00 2.229586904700956121e+07
7.007102040816327827e-05 3.692529901475716692e+00 2.318594209403549880e+07
7.007102040816327827e-05 3.912099155431685737e+00 2.410790475000912324e+07
7.007102040816327827e-05 4.144724676654039541e+00 2.505731579628678039e+07
7.007102040816327827e-05 4.391182831195218128e+00 2.603022778049930930e+07
7.007102040816327827e-05 4.652296150235496697e+00 2.702321296036168933e+07
7.007102040816327827e-05 4.928936075204336298e+00 2.803338039167818427e+07
7.007102040816327827e-05 5.222025866135146188e+00 2.905838093989939615e+07
7.007102040816327827e-05 5.532543682959819797e+00 3.009639864878102764e+07
7.007102040816327827e-05 5.861525850026583662e+00 3.114612824583417922e+07
7.007102040816327827e-05 6.210070314736163333e+00 3.220673954837064445e+07
7.007102040816327827e-05 6.579340311839177780e+00 3.327783014440141991e+07
7.007102040816327827e-05 6.970568245623986137e+00 3.435936798581444472e+07
7.007102040816327827e-05 7.385059802951433383e+00 3.545162550202240795e+07
7.007102040816327827e-05 7.824198310863371475e+00 3.655510659278032184e+07
7.007102040816327827e-05 8.289449353308079083e+00 3.767046746844802797e+07
7.007102040816327827e-05 8.782365662390436256e+00 3.879843185404783487e+07
7.007102040816327827e-05 9.304592300470993393e+00 3.993970063632580638e+07
7.007102040816327827e-05 9.857872150408672596e+00 4.109485568418291956e+07
7.007102040816327827e-05 1.044405173227029060e+01 4.226425738620093465e+07
7.007102040816327827e-05 1.106508736591963959e+01 4.344793550333558023e+07
7.007102040816327827e-05 1.172305170005316732e+01 4.464547331773340702e+07
7.007102040816327827e-05 1.242014062947232311e+01 4.585588586686409265e+07
7.007102040816327827e-05 1.315868062367835556e+01 4.707749438527862728e+07
7.007102040816327827e-05 1.394113649124797227e+01 4.830780101815485954e+07
7.007102040816327827e-05 1.477011960590286321e+01 4.954337045386986434e+07
7.007102040816327827e-05 1.564839662172674295e+01 5.077972827123605460e+07
7.007102040816327827e-05 1.657889870661615817e+01 5.201128924885028601e+07
7.007102040816327827e-05 1.756473132478086896e+01 5.323133210570599139e+07
7.007102040816327827e-05 1.860918460094198679e+01 5.443203926696342230e+07
7.007102040816327827e-05 1.971574430081734519e+01 5.560462009502898902e+07
7.007102040816327827e-05 2.088810346454058120e+01 5.673953227060801536e+07
7.007102040816327827e-05 2.213017473183927919e+01 5.782680757389596105e+07
7.007102040816327827e-05 2.344610340010633465e+01 5.885647496067234129e+07
7.007102040816327827e-05 2.484028125894464623e+01 5.981905677912483364e+07
7.007102040816327827e-05 2.631736124735671112e+01 6.070609627914221585e+07
7.007102040816327827e-05 2.788227298249594455e+01 6.151066076884005219e+07
7.007102040816327827e-05 2.954023921180572643e+01 6.222775968628890067e+07
7.007102040816327827e-05 3.129679324345348590e+01 6.285462369658283144e+07
7.007102040816327827e-05 3.315779741323231633e+01 6.339080961368294805e+07
7.007102040816327827e-05 3.512946264956173792e+01 6.383812255044937879e+07
7.007102040816327827e-05 3.721836920188397357e+01 6.420037457833907008e+07
7.007102040816327827e-05 3.943148860163469038e+01 6.448302140499261767e+07
7.085326530612245629e-05 2.464468037602168149e+00 1.246294966477768123e+07
7.085326530612245629e-05 2.611012933067573094e+00 1.300199270992693678e+07
7.085326530612245629e-05 2.766271841479910787e+00 1.362197818445054442e+07
7.085326530612245629e-05 2.930762925013291831e+00 1.431899440074165538e+07
7.085326530612245629e-05 3.105035157368081666e+00 1.508952460914460011e+07
7.085326530612245629e-05 3.289670155919588890e+00 1.593018193487279117e+07
7.085326530612245629e-05 3.485284122811993068e+00 1.683752404854403809e+07
7.085326530612245629e-05 3.692529901475716692e+00 1.780793401782572269e+07
7.085326530612245629e-05 3.912099155431685737e+00 1.883755756266037375e+07
7.085326530612245629e-05 4.144724676654039541e+00 1.992228866022651270e+07
7.085326530612245629e-05 4.391182831195218128e+00 2.105779584131923690e+07
7.085326530612245629e-05 4.652296150235496697e+00 2.223958117371138558e+07
7.085326530612245629e-05 4.928936075204336298e+00 2.346306332091335207e+07
7.085326530612245629e-05 5.222025866135146188e+00 2.472367557367873564e+07
7.085326530612245629e-05 5.532543682959819797e+00 2.601696963935707137e+07
7.085326530612245629e-05 5.861525850026583662e+00 2.733871637954097614e+07
7.085326530612245629e-05 6.210070314736163333e+00 2.868499562588667497e+07
7.085326530612245629e-05 6.579340311839177780e+00 3.005226858922955766e+07
7.085326530612245629e-05 6.970568245623986137e+00 3.143742804684611037e+07
7.085326530612245629e-05 7.385059802951433383e+00 3.283782325240355730e+07
7.085326530612245629e-05 7.824198310863371475e+00 3.425125817492840439e+07
7.085326530612245629e-05 8.289449353308079083e+00 3.567596308842899650e+07
7.085326530612245629e-05 8.782365662390436256e+00 3.711054061411865801e+07
7.085326530612245629e-05 9.304592300470993393e+00 3.855388804208119214e+07
7.085326530612245629e-05 9.857872150408672596e+00 4.000509817355741560e+07
7.085326530612245629e-05 1.044405173227029060e+01 4.146334112906099111e+07
7.085326530612245629e-05 1.106508736591963959e+01 4.292772970368228108e+07
7.085326530612245629e-05 1.172305170005316732e+01 4.439717108979398012e+07
7.085326530612245629e-05 1.242014062947232311e+01 4.587020831305259466e+07
7.085326530612245629e-05 1.315868062367835556e+01 4.734485572014890611e+07
7.085326530612245629e-05 1.394113649124797227e+01 4.881843446665170789e+07
7.085326530612245629e-05 1.477011960590286321e+01 5.028741626145593822e+07
7.085326530612245629e-05 1.564839662172674295e+01 5.174728658234705776e+07
7.085326530612245629e-05 1.657889870661615817e+01 5.319244192698517442e+07
7.085326530612245629e-05 1.756473132478086896e+01 5.461613884906937927e+07
7.085326530612245629e-05 1.860918460094198679e+01 5.601051463259677589e+07
7.085326530612245629e-05 1.971574430081734519e+01 5.736669921841886640e+07
7.085326530612245629e-05 2.088810346454058120e+01 5.867503399844658375e+07
7.085326530612245629e-05 2.213017473183927919e+01 5.992540416731839627e+07
7.085326530612245629e-05 2.344610340010633465e+01 6.110767718028290570e+07
7.085326530612245629e-05 2.484028125894464623e+01 6.221222177511410415e+07
7.085326530612245629e-05 2.631736124735671112e+01 6.323046317761415988e+07
7.085326530612245629e-05 2.788227298249594455e+01 6.415541532961378247e+07
7.085326530612245629e-05 2.954023921180572643e+01 6.498212537604387850e+07
7.085326530612245629e-05 3.129679324345348590e+01 6.570797268336196244e+07
7.085326530612245629e-05 3.315779741323231633e+01 6.633278431204573065e+07
7.085326530612245629e-05 3.512946264956173792e+01 6.685875701767627895e+07
7.085326530612245629e-05 3.721836920188397357e+01 6.729020549234403670e+07
7.085326530612245629e-05 3.943148860163469038e+01 6.763318032016468048e+07
7.163551020408163430e-05 2.464468037602168149e+00 1.054644424056988768e+07
7.163551020408163430e-05 2.611012933067573094e+00 1.104253905938606337e+07
7.163551020408163430e-05 2.766271841479910787e+00 1.161852559044572152e+07
7.163551020408163430e-05 2.930762925013291831e+00 1.227227594440352917e+07
7.163551020408163430e-05 3.105035157368081666e+00 1.300211776742497273e+07
7.163551020408163430e-05 3.289670155919588890e+00 1.380653543601518497e+07
7.163551020408163430e-05 3.485284122811993068e+00 1.468394139296387509e+07
7.163551020408163430e-05 3.692529901475716692e+00 1.563250494039674662e+07
7.163551020408163430e-05 3.912099155431685737e+00 1.665003135078266636e+07
7.163551020408163430e-05 4.144724676654039541e+00 1.773388717289147153e+07
7.163551020408163430e-05 4.391182831195218128e+00 1.888096879910253361e+07
7.163551020408163430e-05 4.652296150235496697e+00 2.008771124143850431e+07
7.163551020408163430e-05 4.928936075204336298e+00 2.135013307439027727e+07
7.163551020408163430e-05 5.222025866135146188e+00 2.266391204791386425e+07
7.163551020408163430e-05 5.532543682959819797e+00 2.402448433203953132e+07
7.163551020408163430e-05 5.861525850026583662e+00 2.542715905734774098e+07
7.163551020408163430e-05 6.210070314736163333e+00 2.686723901863935590e+07
7.163551020408163430e-05 6.579340311839177780e+00 2.834013826398334652e+07
7.163551020408163430e-05 6.970568245623986137e+00 2.984148783196594939e+07
7.163551020408163430e-05 7.385059802951433383e+00 3.136722204911993816e+07
7.163551020408163430e-05 7.824198310863371475e+00 3.291363939429072291e+07
7.163551020408163430e-05 8.289449353308079083e+00 3.447743376789878309e+07
7.163551020408163430e-05 8.782365662390436256e+00 3.605569386023478955e+07
7.163551020408163430e-05 9.304592300470993393e+00 3.764587002016028762e+07
7.163551020408163430e-05 9.857872150408672596e+00 3.924570947630835325e+07
7.163551020408163430e-05 1.044405173227029060e+01 4.085316193061747402e+07
7.163551020408163430e-05 1.106508736591963959e+01 4.246625848441743851e+07
7.163551020408163430e-05 1.172305170005316732e+01 4.408296769765312970e+07
7.163551020408163430e-05 1.242014062947232311e+01 4.570103350184747577e+07
7.163551020408163430e-05 1.315868062367835556e+01 4.731780089163657278e+07
7.163551020408163430e-05 1.394113649124797227e+01 4.893003700033163279e+07
7.163551020408163430e-05 1.477011960590286321e+01 5.053375745044784248e+07
7.163551020408163430e-05 1.564839662172674295e+01 5.212407075558117032e+07
7.163551020408163430e-05 1.657889870661615817e+01 5.369505680906845629e+07
7.163551020408163430e-05 1.756473132478086896e+01 5.523969858543298393e+07
7.163551020408163430e-05 1.860918460094198679e+01 5.674988817756734788e+07
7.163551020408163430e-05 1.971574430081734519e+01 5.821652790802770108e+07
7.163551020408163430e-05 2.088810346454058120e+01 5.962974302447709441e+07
7.163551020408163430e-05 2.213017473183927919e+01 6.097921320458622277e+07
7.163551020408163430e-05 2.344610340010633465e+01 6.225461543923101574e+07
7.163551020408163430e-05 2.484028125894464623e+01 6.344615211917520314e+07
7.163551020408163430e-05 2.631736124735671112e+01 6.454511860575176030e+07
7.163551020408163430e-05 2.788227298249594455e+01 6.554444917168262601e+07
7.163551020408163430e-05 2.954023921180572643e+01 6.643917424965669215e+07
7.163551020408163430e-05 3.129679324345348590e+01 6.722672902397693694e+07
7.163551020408163430e-05 3.315779741323231633e+01 6.790707356058296561e+07
7.163551020408163430e-05 3.512946264956173792e+01 6.848261368287862837e+07
7.163551020408163430e-05 3.721836920188397357e+01 6.895794243844209611e+07
7.163551020408163430e-05 3.943148860163469038e+01 6.933944665477824211e+07
7.241775510204081232e-05 2.464468037602168149e+00 1.134608622548307478e+07
7.241775510204081232e-05 2.611012933067573094e+00 1.185724510846525617e+07
7.241775510204081232e-05 2.766271841479910787e+00 1.244781494904199429e+07
7.241775510204081232e-05 2.930762925013291831e+00 1.311477333709365129e+07
7.241775510204081232e-05 3.105035157368081666e+00 1.385550529996024445e+07
7.241775510204081232e-05 3.289670155919588890e+00 1.466752353563086130e+07
7.241775510204081232e-05 3.485284122811993068e+00 1.554826359370263852e+07
7.241775510204081232e-05 3.692529901475716692e+00 1.649494125906409323e+07
7.241775510204081232e-05 3.912099155431685737e+00 1.750446392357528582e+07
7.241775510204081232e-05 4.144724676654039541e+00 1.857338995683264360e+07
7.241775510204081232e-05 4.391182831195218128e+00 1.969793072293407470e+07
7.241775510204081232e-05 4.652296150235496697e+00 2.087398950249228254e+07
7.241775510204081232e-05 4.928936075204336298e+00 2.209723064905029163e+07
7.241775510204081232e-05 5.222025866135146188e+00 2.336317125075081736e+07
7.241775510204081232e-05 5.532543682959819797e+00 2.466728672011932358e+07
7.241775510204081232e-05 5.861525850026583662e+00 2.600512133981992677e+07
7.241775510204081232e-05 6.210070314736163333e+00 2.737239497981819510e+07
7.241775510204081232e-05 6.579340311839177780e+00 2.876509798383076116e+07
7.241775510204081232e-05 6.970568245623986137e+00 3.017956750866343454e+07
7.241775510204081232e-05 7.385059802951433383e+00 3.161254022304809839e+07
7.241775510204081232e-05 7.824198310863371475e+00 3.306117803189121559e+07
7.241775510204081232e-05 8.289449353308079083e+00 3.452306519228447229e+07
7.241775510204081232e-05 8.782365662390436256e+00 3.599617667434821278e+07
7.241775510204081232e-05 9.304592300470993393e+00 3.747881880137686431e+07
7.241775510204081232e-05 9.857872150408672596e+00 3.896954406133586168e+07
7.241775510204081232e-05 1.044405173227029060e+01 4.046704256843822449e+07
7.241775510204081232e-05 1.106508736591963959e+01 4.197001308362382650e+07
7.241775510204081232e-05 1.172305170005316732e+01 4.347701693696344644e+07
7.241775510204081232e-05 1.242014062947232311e+01 4.498631882199043036e+07
7.241775510204081232e-05 1.315868062367835556e+01 4.649571944590503722e+07
7.241775510204081232e-05 1.394113649124797227e+01 4.800238658992972970e+07
7.241775510204081232e-05 1.477011960590286321e+01 4.950269336186380684e+07
7.241775510204081232e-05 1.564839662172674295e+01 5.099207527848039567e+07
7.241775510204081232e-05 1.657889870661615817e+01 5.246492105718643963e+07
7.241775510204081232e-05 1.756473132478086896e+01 5.391451508191859722e+07
7.241775510204081232e-05 1.860918460094198679e+01 5.533305153076492250e+07
7.241775510204081232e-05 1.971574430081734519e+01 5.671173986126248538e+07
7.241775510204081232e-05 2.088810346454058120e+01 5.804101733063727617e+07
7.241775510204081232e-05 2.213017473183927919e+01 5.931087531615059823e+07
7.241775510204081232e-05 2.344610340010633465e+01 6.051129209972600639e+07
7.241775510204081232e-05 2.484028125894464623e+01 6.163274674205067754e+07
7.241775510204081232e-05 2.631736124735671112e+01 6.266676987525915354e+07
7.241775510204081232e-05 2.788227298249594455e+01 6.360647247146447748e+07
7.241775510204081232e-05 2.954023921180572643e+01 6.444698800022782385e+07
7.241775510204081232e-05 3.129679324345348590e+01 6.518577032894287258e+07
7.241775510204081232e-05 3.315779741323231633e+01 6.582270923947677761e+07
7.241775510204081232e-05 3.512946264956173792e+01 6.636005345087160915e+07
7.241775510204081232e-05 3.721836920188397357e+01 6.680216057119096071e+07
7.241775510204081232e-05 3.943148860163469038e+01 6.715511711681102216e+07
7.320000000000000389e-05 2.464468037602168149e+00 1.278675165338814445e+07
7.320000000000000389e-05 2.611012933067573094e+00 1.331803786398079991e+07
7.320000000000000389e-05 2.766271841479910787e+00 1.392646675986902416e+07
7.320000000000000389e-05 2.930762925013291831e+00 1.460756866268103197e+07
7.320000000000000389e-05 3.105035157368081666e+00 1.535724952918340825e+07
7.320000000000000389e-05 3.289670155919588890e+00 1.617155906692693569e+07
7.320000000000000389e-05 3.485284122811993068e+00 1.704653635302327946e+07
7.320000000000000389e-05 3.692529901475716692e+00 1.797811929905743152e+07
7.320000000000000389e-05 3.912099155431685737e+00 1.896210724661327153e+07
7.320000000000000389e-05 4.144724676654039541e+00 1.999416730050258338e+07
7.320000000000000389e-05 4.391182831195218128e+00 2.106987536510522291e+07
7.320000000000000389e-05 4.652296150235496697e+00 2.218478277109950408e+07
7.320000000000000389e-05 4.928936075204336298e+00 2.333449927292623743e+07
7.320000000000000389e-05 5.222025866135146188e+00 2.451478334519496560e+07
7.320000000000000389e-05 5.532543682959819797e+00 2.572163126493472606e+07
7.320000000000000389e-05 5.861525850026583662e+00 2.695135747021067142e+07
7.320000000000000389e-05 6.210070314736163333e+00 2.820066006534836441e+07
7.320000000000000389e-05 6.579340311839177780e+00 2.946666695826078951e+07
7.320000000000000389e-05 6.970568245623986137e+00 3.074695979176716879e+07
7.320000000000000389e-05 7.385059802951433383e+00 3.203957439752309397e+07
7.320000000000000389e-05 7.824198310863371475e+00 3.334297782130765915e+07
7.320000000000000389e-05 8.289449353308079083e+00 3.465602295795745403e+07
7.320000000000000389e-05 8.782365662390436256e+00 3.597788246927735209e+07
7.320000000000000389e-05 9.304592300470993393e+00 3.730796397202166170e+07
7.320000000000000389e-05 9.857872150408672596e+00 3.864580855662668496e+07
7.320000000000000389e-05 1.044405173227029060e+01 3.999097464798669517e+07
7.320000000000000389e-05 1.106508736591963959e+01 4.134290918907815218e+07
7.320000000000000389e-05 1.172305170005316732e+01 4.270080827326879650e+07
7.320000000000000389e-05 1.242014062947232311e+01 4.406346983342421055e+07
7.320000000000000389e-05 1.315868062367835556e+01 4.542914196964422613e+07
7.320000000000000389e-05 1.394113649124797227e+01 4.679537208830345422e+07
7.320000000000000389e-05 1.477011960590286321e+01 4.815886429447627068e+07
7.320000000000000389e-05 1.564839662172674295e+01 4.951535536932817847e+07
7.320000000000000389e-05 1.657889870661615817e+01 5.085952291953175515e+07
7.320000000000000389e-05 1.756473132478086896e+01 5.218494237339908630e+07
7.320000000000000389e-05 1.860918460094198679e+01 5.348411154395861179e+07
7.320000000000000389e-05 1.971574430081734519e+01 5.474856128696545959e+07
7.320000000000000389e-05 2.088810346454058120e+01 5.596906700815909356e+07
7.320000000000000389e-05 2.213017473183927919e+01 5.713596731665079296e+07
7.320000000000000389e-05 2.344610340010633465e+01 5.823958271264800429e+07
7.320000000000000389e-05 2.484028125894464623e+01 5.927071004610766470e+07
7.320000000000000389e-05 2.631736124735671112e+01 6.022115063317517936e+07
7.320000000000000389e-05 2.788227298249594455e+01 6.108421593075267971e+07
7.320000000000000389e-05 2.954023921180572643e+01 6.185514940123119950e+07
7.320000000000000389e-05 3.129679324345348590e+01 6.253140992234359682e+07
7.320000000000000389e-05 3.315779741323231633e+01 6.311278077625000477e+07
7.320000000000000389e-05 3.512946264956173792e+01 6.360129497342130542e+07
7.320000000000000389e-05 3.721836920188397357e+01 6.400099576923948526e+07
7.320000000000000389e-05 3.943148860163469038e+01 6.431757373497460783e+07
