# Supplementary material for: Emergence of oscillations in a simple epidemic model with demographic data
Source: R Soc Open Sci. 2020 Jan 29;7(1):191187. doi: 10.1098/rsos.191187 (PMC7029885; doi:10.1098/rsos.191187)
Supplement: Sweden_period_local_maxs_R0_mu_25x25-2.dat [file rsos191187supp40.dat]

3.000000000000000000e+00 1.520833333333333393e+01 1.377137220517306559e+01
3.000000000000000000e+00 1.566096230158730229e+01 7.273399824638318023e+00
3.000000000000000000e+00 1.611359126984126888e+01 7.172018851381039894e+00
3.000000000000000000e+00 1.656622023809523725e+01 nan
3.000000000000000000e+00 1.701884920634920562e+01 7.135028496273662313e+00
3.000000000000000000e+00 1.747147817460317398e+01 7.003507233669438392e+00
3.000000000000000000e+00 1.792410714285714235e+01 1.412757562472597783e+01
3.000000000000000000e+00 1.837673611111111072e+01 6.954186760192897054e+00
3.000000000000000000e+00 1.882936507936507908e+01 1.316856641823756036e+01
3.000000000000000000e+00 1.928199404761904745e+01 6.856915826391968949e+00
3.000000000000000000e+00 1.973462301587301582e+01 1.394399386234113081e+01
3.000000000000000000e+00 2.018725198412698418e+01 6.411661551950942339e+00
3.000000000000000000e+00 2.063988095238095255e+01 1.096284524331429111e+01
3.000000000000000000e+00 2.109250992063492092e+01 9.188678211310843835e+00
3.000000000000000000e+00 2.154513888888888928e+01 5.310170977641291756e+00
3.000000000000000000e+00 2.199776785714285765e+01 3.755206049978141891e+00
3.000000000000000000e+00 2.245039682539682602e+01 3.003068829460744382e+00
3.000000000000000000e+00 2.290302579365079438e+01 6.387001315212501140e+00
3.000000000000000000e+00 2.335565476190476275e+01 4.593654099079344633e+00
3.000000000000000000e+00 2.380828373015873112e+01 5.436212187637011084e+00
3.000000000000000000e+00 2.426091269841269948e+01 5.338941253835969292e+00
3.000000000000000000e+00 2.471354166666666785e+01 5.593763700131376027e+00
3.000000000000000000e+00 2.516617063492063622e+01 2.405743095133743736e+00
3.000000000000000000e+00 2.561879960317460458e+01 1.172731258220210293e+00
3.000000000000000000e+00 2.607142857142857295e+01 2.494793950021971796e+00
3.166666666666666519e+00 1.520833333333333393e+01 4.455282770714575236e+00
3.166666666666666519e+00 1.566096230158730229e+01 nan
3.166666666666666519e+00 1.611359126984126888e+01 1.313842612889084194e+01
3.166666666666666519e+00 1.656622023809523725e+01 1.295484436650599491e+01
3.166666666666666519e+00 1.701884920634920562e+01 nan
3.166666666666666519e+00 1.747147817460317398e+01 1.265344147303812861e+01
3.166666666666666519e+00 1.792410714285714235e+01 nan
3.166666666666666519e+00 1.837673611111111072e+01 nan
3.166666666666666519e+00 1.882936507936507908e+01 1.248081981587029077e+01
3.166666666666666519e+00 1.928199404761904745e+01 1.036277948268309501e+01
3.166666666666666519e+00 1.973462301587301582e+01 1.228353792196412542e+01
3.166666666666666519e+00 2.018725198412698418e+01 1.213009644892599681e+01
3.166666666666666519e+00 2.063988095238095255e+01 1.204789565979831423e+01
3.166666666666666519e+00 2.109250992063492092e+01 1.203967558088561418e+01
3.166666666666666519e+00 2.154513888888888928e+01 1.213557650153461509e+01
3.166666666666666519e+00 2.199776785714285765e+01 5.996547566856634148e+00
3.166666666666666519e+00 2.245039682539682602e+01 1.185609381850076716e+01
3.166666666666666519e+00 2.290302579365079438e+01 1.174649276633067529e+01
3.166666666666666519e+00 2.335565476190476275e+01 3.126370013151927196e+00
3.166666666666666519e+00 2.380828373015873112e+01 3.129110039456236336e+00
3.166666666666666519e+00 2.426091269841269948e+01 3.992218325295880277e+00
3.166666666666666519e+00 2.471354166666666785e+01 1.153551074090319162e+01
3.166666666666666519e+00 2.516617063492063622e+01 5.623903989478321819e+00
3.166666666666666519e+00 2.561879960317460458e+01 1.109710653222236942e+00
3.166666666666666519e+00 2.607142857142857295e+01 9.773673827268794412e+00
3.333333333333333481e+00 1.520833333333333393e+01 nan
3.333333333333333481e+00 1.566096230158730229e+01 nan
3.333333333333333481e+00 1.611359126984126888e+01 nan
3.333333333333333481e+00 1.656622023809523725e+01 nan
3.333333333333333481e+00 1.701884920634920562e+01 nan
3.333333333333333481e+00 1.747147817460317398e+01 nan
3.333333333333333481e+00 1.792410714285714235e+01 nan
3.333333333333333481e+00 1.837673611111111072e+01 nan
3.333333333333333481e+00 1.882936507936507908e+01 1.131630863656278052e+01
3.333333333333333481e+00 1.928199404761904745e+01 nan
3.333333333333333481e+00 1.973462301587301582e+01 nan
3.333333333333333481e+00 2.018725198412698418e+01 1.082036387549328538e+01
3.333333333333333481e+00 2.063988095238095255e+01 1.083132398071029456e+01
3.333333333333333481e+00 2.109250992063492092e+01 nan
3.333333333333333481e+00 2.154513888888888928e+01 1.144919991231915901e+01
3.333333333333333481e+00 2.199776785714285765e+01 1.145193993862346815e+01
3.333333333333333481e+00 2.245039682539682602e+01 1.236299868478727149e+01
3.333333333333333481e+00 2.290302579365079438e+01 9.538031565102983222e+00
3.333333333333333481e+00 2.335565476190476275e+01 1.124506795265233450e+01
3.333333333333333481e+00 2.380828373015873112e+01 1.195199473914954069e+01
3.333333333333333481e+00 2.426091269841269948e+01 1.107381630863653754e+01
3.333333333333333481e+00 2.471354166666666785e+01 1.048882069267858697e+01
3.333333333333333481e+00 2.516617063492063622e+01 1.165333187198598353e+01
3.333333333333333481e+00 2.561879960317460458e+01 9.299649276633090267e+00
3.333333333333333481e+00 2.607142857142857295e+01 1.043128014028934558e+01
3.500000000000000000e+00 1.520833333333333393e+01 nan
3.500000000000000000e+00 1.566096230158730229e+01 nan
3.500000000000000000e+00 1.611359126984126888e+01 1.243149934239363574e+01
3.500000000000000000e+00 1.656622023809523725e+01 1.223421744848747039e+01
3.500000000000000000e+00 1.701884920634920562e+01 1.205063568610262337e+01
3.500000000000000000e+00 1.747147817460317398e+01 1.187253397632616725e+01
3.500000000000000000e+00 1.792410714285714235e+01 1.170265234546263855e+01
3.500000000000000000e+00 1.837673611111111072e+01 1.153825076720727338e+01
3.500000000000000000e+00 1.882936507936507908e+01 1.139576939938615396e+01
3.500000000000000000e+00 1.928199404761904745e+01 1.124780797895664364e+01
3.500000000000000000e+00 1.973462301587301582e+01 1.111628671635230603e+01
3.500000000000000000e+00 2.018725198412698418e+01 1.097928540113980489e+01
3.500000000000000000e+00 2.063988095238095255e+01 1.084228408592730375e+01
3.500000000000000000e+00 2.109250992063492092e+01 1.069706269180187519e+01
3.500000000000000000e+00 2.154513888888888928e+01 1.057102148180615586e+01
3.500000000000000000e+00 2.199776785714285765e+01 1.058472161332747419e+01
3.500000000000000000e+00 2.245039682539682602e+01 1.048882069267870065e+01
3.500000000000000000e+00 2.290302579365079438e+01 1.031893906181517195e+01
3.500000000000000000e+00 2.335565476190476275e+01 1.020659798334054358e+01
3.500000000000000000e+00 2.380828373015873112e+01 9.968215694870650623e+00
3.500000000000000000e+00 2.426091269841269948e+01 8.643412976764579980e+00
3.500000000000000000e+00 2.471354166666666785e+01 9.488711091626441885e+00
3.500000000000000000e+00 2.516617063492063622e+01 8.396810609381873292e+00
3.500000000000000000e+00 2.561879960317460458e+01 7.241889522139445035e+00
3.500000000000000000e+00 2.607142857142857295e+01 7.181608943446008197e+00
3.666666666666666519e+00 1.520833333333333393e+01 1.122588776852262527e+01
3.666666666666666519e+00 1.566096230158730229e+01 1.102586584831215077e+01
3.666666666666666519e+00 1.611359126984126888e+01 1.082310390179736714e+01
3.666666666666666519e+00 1.656622023809523725e+01 1.062856203419551093e+01
3.666666666666666519e+00 1.701884920634920562e+01 1.043128014028934558e+01
3.666666666666666519e+00 1.747147817460317398e+01 1.023947829899179851e+01
3.666666666666666519e+00 1.792410714285714235e+01 1.004493643138971493e+01
3.666666666666666519e+00 1.837673611111111072e+01 9.853134590091940481e+00
3.666666666666666519e+00 1.882936507936507908e+01 9.666812801402784316e+00
3.666666666666666519e+00 1.928199404761904745e+01 9.488711091626555572e+00
3.666666666666666519e+00 1.973462301587301582e+01 9.318829460762799499e+00
3.666666666666666519e+00 2.018725198412698418e+01 9.159907935116052613e+00
3.666666666666666519e+00 2.063988095238095255e+01 8.998246383165451334e+00
3.666666666666666519e+00 2.109250992063492092e+01 8.847544936431177121e+00
3.666666666666666519e+00 2.154513888888888928e+01 8.718763700131603400e+00
3.666666666666666519e+00 2.199776785714285765e+01 8.598202542744274979e+00
3.666666666666666519e+00 2.245039682539682602e+01 8.480381411661483071e+00
3.666666666666666519e+00 2.290302579365079438e+01 8.370780359491391209e+00
3.666666666666666519e+00 2.335565476190476275e+01 8.261179307321299348e+00
3.666666666666666519e+00 2.380828373015873112e+01 8.162538360368216672e+00
3.666666666666666519e+00 2.426091269841269948e+01 8.077597544936452323e+00
3.666666666666666519e+00 2.471354166666666785e+01 7.989916703200378834e+00
3.666666666666666519e+00 2.516617063492063622e+01 7.904975887768614484e+00
3.666666666666666519e+00 2.561879960317460458e+01 7.830995177553631947e+00
3.666666666666666519e+00 2.607142857142857295e+01 7.751534414730485878e+00
3.833333333333333037e+00 1.520833333333333393e+01 9.636672512056293272e+00
3.833333333333333037e+00 1.566096230158730229e+01 9.401030249890482082e+00
3.833333333333333037e+00 1.611359126984126888e+01 9.181828145550298359e+00
3.833333333333333037e+00 1.656622023809523725e+01 8.979066199035514728e+00
3.833333333333333037e+00 1.701884920634920562e+01 8.800964489259058610e+00
3.833333333333333037e+00 1.747147817460317398e+01 8.633822884699611677e+00
3.833333333333333037e+00 1.792410714285714235e+01 8.480381411661483071e+00
3.833333333333333037e+00 1.837673611111111072e+01 8.337900043840363651e+00
3.833333333333333037e+00 1.882936507936507908e+01 8.206378781236253417e+00
3.833333333333333037e+00 1.928199404761904745e+01 8.083077597544843229e+00
3.833333333333333037e+00 1.973462301587301582e+01 7.967996492766360461e+00
3.833333333333333037e+00 2.018725198412698418e+01 7.861135466900350366e+00
3.833333333333333037e+00 2.063988095238095255e+01 7.759754493643185924e+00
3.833333333333333037e+00 2.109250992063492092e+01 7.666593599298494155e+00
3.833333333333333037e+00 2.154513888888888928e+01 7.578912757562420666e+00
3.833333333333333037e+00 2.199776785714285765e+01 7.493971942130656316e+00
3.833333333333333037e+00 2.245039682539682602e+01 7.417251205611592013e+00
3.833333333333333037e+00 2.290302579365079438e+01 7.340530469092527710e+00
3.833333333333333037e+00 2.335565476190476275e+01 7.272029811486163453e+00
3.833333333333333037e+00 2.380828373015873112e+01 7.206269180184108336e+00
3.833333333333333037e+00 2.426091269841269948e+01 7.143248575186362359e+00
3.833333333333333037e+00 2.471354166666666785e+01 7.080227970188616382e+00
3.833333333333333037e+00 2.516617063492063622e+01 7.025427444103343078e+00
3.833333333333333037e+00 2.561879960317460458e+01 6.973366944322833660e+00
3.833333333333333037e+00 2.607142857142857295e+01 6.918566418237560356e+00
4.000000000000000000e+00 1.520833333333333393e+01 8.384480491012709535e+00
4.000000000000000000e+00 1.566096230158730229e+01 8.217338886453489977e+00
4.000000000000000000e+00 1.611359126984126888e+01 8.069377466023752277e+00
4.000000000000000000e+00 1.656622023809523725e+01 7.929636124506714623e+00
4.000000000000000000e+00 1.701884920634920562e+01 7.803594914510995295e+00
4.000000000000000000e+00 1.747147817460317398e+01 7.683033757124121621e+00
4.000000000000000000e+00 1.792410714285714235e+01 7.576172731258338899e+00
4.000000000000000000e+00 1.837673611111111072e+01 7.474791758000719710e+00
4.000000000000000000e+00 1.882936507936507908e+01 7.378890837352173548e+00
4.000000000000000000e+00 1.928199404761904745e+01 7.291209995616100059e+00
4.000000000000000000e+00 1.973462301587301582e+01 7.214489259097035756e+00
4.000000000000000000e+00 2.018725198412698418e+01 7.137768522577744079e+00
4.000000000000000000e+00 2.063988095238095255e+01 7.072007891275688962e+00
4.000000000000000000e+00 2.109250992063492092e+01 7.003507233669552079e+00
4.000000000000000000e+00 2.154513888888888928e+01 6.940486628671806102e+00
4.000000000000000000e+00 2.199776785714285765e+01 6.880206049978141891e+00
4.000000000000000000e+00 2.245039682539682602e+01 6.822665497588786820e+00
4.000000000000000000e+00 2.290302579365079438e+01 6.765124945199431750e+00
4.000000000000000000e+00 2.335565476190476275e+01 8.325569925471313582e+00
4.000000000000000000e+00 2.380828373015873112e+01 8.200898728627862511e+00
4.000000000000000000e+00 2.426091269841269948e+01 8.066637439719329450e+00
4.000000000000000000e+00 2.471354166666666785e+01 7.924156071898323717e+00
4.000000000000000000e+00 2.516617063492063622e+01 7.772084612012235993e+00
4.000000000000000000e+00 2.561879960317460458e+01 7.620013152126261957e+00
4.000000000000000000e+00 2.607142857142857295e+01 7.462461639631783328e+00
4.166666666666666075e+00 1.520833333333333393e+01 7.636453309951775736e+00
4.166666666666666075e+00 1.566096230158730229e+01 7.518632178868983829e+00
4.166666666666666075e+00 1.611359126984126888e+01 7.411771153003201107e+00
4.166666666666666075e+00 1.656622023809523725e+01 7.318610258658509338e+00
4.166666666666666075e+00 1.701884920634920562e+01 7.228189390618126708e+00
4.166666666666666075e+00 1.747147817460317398e+01 7.148728627794980639e+00
4.166666666666666075e+00 1.792410714285714235e+01 7.069267864971607196e+00
4.166666666666666075e+00 1.837673611111111072e+01 6.995287154756852033e+00
4.166666666666666075e+00 1.882936507936507908e+01 6.924046470846178636e+00
4.166666666666666075e+00 1.928199404761904745e+01 8.399550635686068745e+00
4.166666666666666075e+00 1.973462301587301582e+01 8.237889083735240092e+00
4.166666666666666075e+00 2.018725198412698418e+01 8.059787373958783974e+00
4.166666666666666075e+00 2.063988095238095255e+01 7.867985532661009529e+00
4.166666666666666075e+00 2.109250992063492092e+01 7.669333625602803295e+00
4.166666666666666075e+00 2.154513888888888928e+01 7.463831652783824211e+00
4.166666666666666075e+00 2.199776785714285765e+01 7.256959666812804244e+00
4.166666666666666075e+00 2.245039682539682602e+01 7.044607628233165997e+00
4.166666666666666075e+00 2.290302579365079438e+01 6.826775537045136844e+00
4.166666666666666075e+00 2.335565476190476275e+01 6.596613327487943934e+00
4.166666666666666075e+00 2.380828373015873112e+01 6.206159579131963255e+00
4.166666666666666075e+00 2.426091269841269948e+01 6.080118369136243928e+00
4.166666666666666075e+00 2.471354166666666785e+01 5.715694870670631644e+00
4.166666666666666075e+00 2.516617063492063622e+01 5.417032003507301852e+00
4.166666666666666075e+00 2.561879960317460458e+01 5.164949583516090570e+00
4.166666666666666075e+00 2.607142857142857295e+01 5.121109162647826452e+00
4.333333333333333037e+00 1.520833333333333393e+01 7.222709338009735802e+00
4.333333333333333037e+00 1.566096230158730229e+01 7.132288469969353173e+00
4.333333333333333037e+00 1.611359126984126888e+01 7.050087680841670590e+00
4.333333333333333037e+00 1.656622023809523725e+01 8.428320911880746280e+00
4.333333333333333037e+00 1.701884920634920562e+01 8.228298991670271789e+00
4.333333333333333037e+00 1.747147817460317398e+01 8.007726874178047183e+00
4.333333333333333037e+00 1.792410714285714235e+01 7.769344585708040540e+00
4.333333333333333037e+00 1.837673611111111072e+01 7.526852257781683875e+00
4.333333333333333037e+00 1.882936507936507908e+01 7.277509864094668046e+00
4.333333333333333037e+00 1.928199404761904745e+01 7.028167470407765904e+00
4.333333333333333037e+00 1.973462301587301582e+01 6.765124945199431750e+00
4.333333333333333037e+00 2.018725198412698418e+01 6.471942130644492863e+00
4.333333333333333037e+00 2.063988095238095255e+01 6.085598421744862208e+00
4.333333333333333037e+00 2.109250992063492092e+01 5.663634370889894853e+00
4.333333333333333037e+00 2.154513888888888928e+01 5.332091188075310129e+00
4.333333333333333037e+00 2.199776785714285765e+01 5.225230162209754781e+00
4.333333333333333037e+00 2.245039682539682602e+01 5.452652345462638550e+00
4.333333333333333037e+00 2.290302579365079438e+01 5.663634370889894853e+00
4.333333333333333037e+00 2.335565476190476275e+01 5.866396317404678484e+00
4.333333333333333037e+00 2.380828373015873112e+01 5.806115738711014274e+00
4.333333333333333037e+00 2.426091269841269948e+01 5.751315212625968343e+00
4.333333333333333037e+00 2.471354166666666785e+01 5.693774660236840646e+00
4.333333333333333037e+00 2.516617063492063622e+01 5.641714160455876481e+00
4.333333333333333037e+00 2.561879960317460458e+01 5.589653660675139690e+00
4.333333333333333037e+00 2.607142857142857295e+01 5.540333187198712039e+00
4.500000000000000000e+00 1.520833333333333393e+01 8.104997807978975288e+00
4.500000000000000000e+00 1.566096230158730229e+01 7.835105217010095657e+00
4.500000000000000000e+00 1.611359126984126888e+01 7.559732573432711433e+00
4.500000000000000000e+00 1.656622023809523725e+01 7.280249890398977186e+00
4.500000000000000000e+00 1.701884920634920562e+01 6.999397194212974682e+00
4.500000000000000000e+00 1.747147817460317398e+01 6.678814116615512830e+00
4.500000000000000000e+00 1.792410714285714235e+01 6.247259973695690860e+00
4.500000000000000000e+00 1.837673611111111072e+01 5.740355107408959157e+00
4.500000000000000000e+00 1.882936507936507908e+01 5.356751424813637641e+00
4.500000000000000000e+00 1.928199404761904745e+01 5.411551950898683572e+00
4.500000000000000000e+00 1.973462301587301582e+01 5.663634370889894853e+00
4.500000000000000000e+00 2.018725198412698418e+01 5.899276633055706043e+00
4.500000000000000000e+00 2.063988095238095255e+01 5.943117053923515414e+00
4.500000000000000000e+00 2.109250992063492092e+01 5.880096448925769437e+00
4.500000000000000000e+00 2.154513888888888928e+01 5.819815870232332600e+00
4.500000000000000000e+00 2.199776785714285765e+01 5.759535291538895763e+00
4.500000000000000000e+00 2.245039682539682602e+01 5.704734765453849832e+00
4.500000000000000000e+00 2.290302579365079438e+01 5.655414291977194807e+00
4.500000000000000000e+00 2.335565476190476275e+01 5.606093818500767156e+00
4.500000000000000000e+00 2.380828373015873112e+01 5.559513371328421272e+00
4.500000000000000000e+00 2.426091269841269948e+01 5.518412976764466293e+00
4.500000000000000000e+00 2.471354166666666785e+01 5.480052608505047829e+00
4.500000000000000000e+00 2.516617063492063622e+01 5.449912319158329410e+00
4.500000000000000000e+00 2.561879960317460458e+01 5.422512056115692758e+00
4.500000000000000000e+00 2.607142857142857295e+01 5.397851819377365246e+00
4.666666666666666075e+00 1.520833333333333393e+01 7.037757562472620521e+00
4.666666666666666075e+00 1.566096230158730229e+01 6.663743971942153621e+00
4.666666666666666075e+00 1.611359126984126888e+01 6.069158263919462115e+00
4.666666666666666075e+00 1.656622023809523725e+01 5.570473476545430458e+00
4.666666666666666075e+00 1.701884920634920562e+01 5.430732135028620178e+00
4.666666666666666075e+00 1.747147817460317398e+01 5.710214818062240738e+00
4.666666666666666075e+00 1.792410714285714235e+01 5.970517316966152066e+00
4.666666666666666075e+00 1.837673611111111072e+01 6.058198158702225555e+00
4.666666666666666075e+00 1.882936507936507908e+01 5.989697501096088672e+00
4.666666666666666075e+00 1.928199404761904745e+01 5.926676896098342695e+00
4.666666666666666075e+00 1.973462301587301582e+01 5.869136343708987624e+00
4.666666666666666075e+00 2.018725198412698418e+01 5.817075843928250833e+00
4.666666666666666075e+00 2.063988095238095255e+01 5.773235423059986715e+00
4.666666666666666075e+00 2.109250992063492092e+01 5.732135028496259110e+00
4.666666666666666075e+00 2.154513888888888928e+01 5.701994739149540692e+00
4.666666666666666075e+00 2.199776785714285765e+01 5.677334502411213180e+00
4.666666666666666075e+00 2.245039682539682602e+01 5.660894344585813087e+00
4.666666666666666075e+00 2.290302579365079438e+01 5.647194213064494761e+00
4.666666666666666075e+00 2.335565476190476275e+01 5.641714160455876481e+00
4.666666666666666075e+00 2.380828373015873112e+01 5.644454186760185621e+00
4.666666666666666075e+00 2.426091269841269948e+01 5.649934239368576527e+00
4.666666666666666075e+00 2.471354166666666785e+01 5.660894344585813087e+00
4.666666666666666075e+00 2.516617063492063622e+01 5.674594476106904040e+00
4.666666666666666075e+00 2.561879960317460458e+01 5.691034633932531506e+00
4.666666666666666075e+00 2.607142857142857295e+01 5.710214818062240738e+00
4.833333333333333037e+00 1.520833333333333393e+01 5.411551950898683572e+00
4.833333333333333037e+00 1.566096230158730229e+01 5.718434896974940784e+00
4.833333333333333037e+00 1.611359126984126888e+01 5.995177553704479578e+00
4.833333333333333037e+00 1.656622023809523725e+01 6.170539237176626557e+00
4.833333333333333037e+00 1.701884920634920562e+01 6.102038579570262300e+00
4.833333333333333037e+00 1.747147817460317398e+01 6.041758000876825463e+00
4.833333333333333037e+00 1.792410714285714235e+01 5.995177553704479578e+00
4.833333333333333037e+00 1.837673611111111072e+01 5.954077159140751974e+00
4.833333333333333037e+00 1.882936507936507908e+01 5.923936869793806181e+00
4.833333333333333037e+00 1.928199404761904745e+01 5.902016659360015183e+00
4.833333333333333037e+00 1.973462301587301582e+01 5.893796580447087763e+00
4.833333333333333037e+00 2.018725198412698418e+01 5.888316527838696857e+00
4.833333333333333037e+00 2.063988095238095255e+01 5.896536606751624277e+00
4.833333333333333037e+00 2.109250992063492092e+01 5.907496711968406089e+00
4.833333333333333037e+00 2.154513888888888928e+01 5.926676896098115321e+00
4.833333333333333037e+00 2.199776785714285765e+01 5.948597106532133694e+00
4.833333333333333037e+00 2.245039682539682602e+01 5.975997369574770346e+00
4.833333333333333037e+00 2.290302579365079438e+01 6.003397632617406998e+00
4.833333333333333037e+00 2.335565476190476275e+01 6.028057869355507137e+00
4.833333333333333037e+00 2.380828373015873112e+01 6.052718106093834649e+00
4.833333333333333037e+00 2.426091269841269948e+01 6.077378342831934788e+00
4.833333333333333037e+00 2.471354166666666785e+01 6.096558526961871394e+00
4.833333333333333037e+00 2.516617063492063622e+01 6.115738711091580626e+00
4.833333333333333037e+00 2.561879960317460458e+01 6.129438842612898952e+00
4.833333333333333037e+00 2.607142857142857295e+01 6.143138974134217278e+00
5.000000000000000000e+00 1.520833333333333393e+01 6.263700131521318326e+00
5.000000000000000000e+00 1.566096230158730229e+01 6.203419552827654115e+00
5.000000000000000000e+00 1.611359126984126888e+01 6.156839105655308231e+00
5.000000000000000000e+00 1.656622023809523725e+01 6.123958790004280672e+00
5.000000000000000000e+00 1.701884920634920562e+01 6.102038579570262300e+00
5.000000000000000000e+00 1.747147817460317398e+01 6.096558526961871394e+00
5.000000000000000000e+00 1.792410714285714235e+01 6.099298553266180534e+00
5.000000000000000000e+00 1.837673611111111072e+01 6.115738711091580626e+00
5.000000000000000000e+00 1.882936507936507908e+01 6.134918895221517232e+00
5.000000000000000000e+00 1.928199404761904745e+01 6.162319158263926511e+00
5.000000000000000000e+00 1.973462301587301582e+01 6.195199473914954069e+00
5.000000000000000000e+00 2.018725198412698418e+01 6.228079789565981628e+00
5.000000000000000000e+00 2.063988095238095255e+01 6.258220078912700046e+00
5.000000000000000000e+00 2.109250992063492092e+01 6.291100394563727605e+00
5.000000000000000000e+00 2.154513888888888928e+01 6.315760631302055117e+00
5.000000000000000000e+00 2.199776785714285765e+01 6.340420868040382629e+00
5.000000000000000000e+00 2.245039682539682602e+01 6.356861025865782722e+00
5.000000000000000000e+00 2.290302579365079438e+01 6.373301183691410188e+00
5.000000000000000000e+00 2.335565476190476275e+01 6.381521262604110234e+00
5.000000000000000000e+00 2.380828373015873112e+01 6.392481367821119420e+00
5.000000000000000000e+00 2.426091269841269948e+01 6.395221394125428560e+00
5.000000000000000000e+00 2.471354166666666785e+01 6.397961420429737700e+00
5.000000000000000000e+00 2.516617063492063622e+01 6.397961420429737700e+00
5.000000000000000000e+00 2.561879960317460458e+01 6.395221394125428560e+00
5.000000000000000000e+00 2.607142857142857295e+01 6.387001315212728514e+00
5.166666666666666075e+00 1.520833333333333393e+01 6.274660236738327512e+00
5.166666666666666075e+00 1.566096230158730229e+01 6.269180184129936606e+00
5.166666666666666075e+00 1.611359126984126888e+01 6.280140289346718419e+00
5.166666666666666075e+00 1.656622023809523725e+01 6.302060499780964165e+00
5.166666666666666075e+00 1.701884920634920562e+01 6.332200789127682583e+00
5.166666666666666075e+00 1.747147817460317398e+01 6.367821131083019282e+00
5.166666666666666075e+00 1.792410714285714235e+01 6.406181499342437746e+00
5.166666666666666075e+00 1.837673611111111072e+01 6.444541867601856211e+00
5.166666666666666075e+00 1.882936507936507908e+01 6.480162209557420283e+00
5.166666666666666075e+00 1.928199404761904745e+01 6.510302498904138702e+00
5.166666666666666075e+00 1.973462301587301582e+01 6.537702761946547980e+00
5.166666666666666075e+00 2.018725198412698418e+01 6.556882946076257213e+00
5.166666666666666075e+00 2.063988095238095255e+01 6.570583077597575539e+00
5.166666666666666075e+00 2.109250992063492092e+01 6.581543182814584725e+00
5.166666666666666075e+00 2.154513888888888928e+01 6.589763261727284771e+00
5.166666666666666075e+00 2.199776785714285765e+01 6.589763261727284771e+00
5.166666666666666075e+00 2.245039682539682602e+01 6.589763261727512145e+00
5.166666666666666075e+00 2.290302579365079438e+01 6.587023235422975631e+00
5.166666666666666075e+00 2.335565476190476275e+01 6.578803156510275585e+00
5.166666666666666075e+00 2.380828373015873112e+01 6.567843051293266399e+00
5.166666666666666075e+00 2.426091269841269948e+01 6.559622972380566353e+00
5.166666666666666075e+00 2.471354166666666785e+01 6.548662867163557166e+00
5.166666666666666075e+00 2.516617063492063622e+01 6.534962735642238840e+00
5.166666666666666075e+00 2.561879960317460458e+01 6.524002630425229654e+00
5.166666666666666075e+00 2.607142857142857295e+01 6.510302498903911328e+00
5.333333333333333037e+00 1.520833333333333393e+01 6.469202104340183723e+00
5.333333333333333037e+00 1.566096230158730229e+01 6.507562472599602188e+00
5.333333333333333037e+00 1.611359126984126888e+01 6.554142919771948073e+00
5.333333333333333037e+00 1.656622023809523725e+01 6.597983340640212191e+00
5.333333333333333037e+00 1.701884920634920562e+01 6.636343708899630656e+00
5.333333333333333037e+00 1.747147817460317398e+01 6.671964050854739980e+00
5.333333333333333037e+00 1.792410714285714235e+01 6.699364313897604006e+00
5.333333333333333037e+00 1.837673611111111072e+01 6.721284524331395005e+00
5.333333333333333037e+00 1.882936507936507908e+01 6.737724682156795097e+00
5.333333333333333037e+00 1.928199404761904745e+01 6.748684787373804284e+00
5.333333333333333037e+00 1.973462301587301582e+01 6.751424813678113424e+00
5.333333333333333037e+00 2.018725198412698418e+01 6.754164839982649937e+00
5.333333333333333037e+00 2.063988095238095255e+01 6.748684787374031657e+00
5.333333333333333037e+00 2.109250992063492092e+01 6.743204734765640751e+00
5.333333333333333037e+00 2.154513888888888928e+01 6.734984655852713331e+00
5.333333333333333037e+00 2.199776785714285765e+01 6.721284524331395005e+00
5.333333333333333037e+00 2.245039682539682602e+01 6.713064445418694959e+00
5.333333333333333037e+00 2.290302579365079438e+01 6.699364313897604006e+00
5.333333333333333037e+00 2.335565476190476275e+01 6.685664182376285680e+00
5.333333333333333037e+00 2.380828373015873112e+01 6.674704077159276494e+00
5.333333333333333037e+00 2.426091269841269948e+01 6.663743971942039934e+00
5.333333333333333037e+00 2.471354166666666785e+01 6.650043840420721608e+00
5.333333333333333037e+00 2.516617063492063622e+01 6.639083735203939796e+00
5.333333333333333037e+00 2.561879960317460458e+01 6.625383603682621469e+00
5.333333333333333037e+00 2.607142857142857295e+01 6.617163524769921423e+00
5.500000000000000000e+00 1.520833333333333393e+01 6.737724682157022471e+00
5.500000000000000000e+00 1.566096230158730229e+01 6.781565103025059216e+00
5.500000000000000000e+00 1.611359126984126888e+01 6.819925471284477680e+00
5.500000000000000000e+00 1.656622023809523725e+01 6.844585708022805193e+00
5.500000000000000000e+00 1.701884920634920562e+01 6.866505918456823565e+00
5.500000000000000000e+00 1.747147817460317398e+01 6.880206049978141891e+00
5.500000000000000000e+00 1.792410714285714235e+01 6.888426128890614564e+00
5.500000000000000000e+00 1.837673611111111072e+01 6.891166155195151077e+00
5.500000000000000000e+00 1.882936507936507908e+01 6.885686102586532797e+00
5.500000000000000000e+00 1.928199404761904745e+01 6.882946076282223657e+00
5.500000000000000000e+00 1.973462301587301582e+01 6.871985971065441845e+00
5.500000000000000000e+00 2.018725198412698418e+01 6.861025865848432659e+00
5.500000000000000000e+00 2.063988095238095255e+01 6.847325734327114333e+00
5.500000000000000000e+00 2.109250992063492092e+01 6.836365629110105147e+00
5.500000000000000000e+00 2.154513888888888928e+01 6.825405523893095960e+00
5.500000000000000000e+00 2.199776785714285765e+01 6.811705392371550261e+00
5.500000000000000000e+00 2.245039682539682602e+01 6.800745287154768448e+00
5.500000000000000000e+00 2.290302579365079438e+01 6.789785181937759262e+00
5.500000000000000000e+00 2.335565476190476275e+01 6.778825076720750076e+00
5.500000000000000000e+00 2.380828373015873112e+01 6.770604997808050030e+00
5.500000000000000000e+00 2.426091269841269948e+01 6.759644892590813470e+00
5.500000000000000000e+00 2.471354166666666785e+01 6.751424813678340797e+00
5.500000000000000000e+00 2.516617063492063622e+01 6.743204734765640751e+00
5.500000000000000000e+00 2.561879960317460458e+01 6.734984655852713331e+00
5.500000000000000000e+00 2.607142857142857295e+01 6.726764576939785911e+00
5.666666666666666075e+00 1.520833333333333393e+01 6.956926786497206194e+00
5.666666666666666075e+00 1.566096230158730229e+01 6.978846996930997193e+00
5.666666666666666075e+00 1.611359126984126888e+01 6.995287154756624659e+00
5.666666666666666075e+00 1.656622023809523725e+01 7.003507233669552079e+00
5.666666666666666075e+00 1.701884920634920562e+01 7.003507233669324705e+00
5.666666666666666075e+00 1.747147817460317398e+01 7.000767207365242939e+00
5.666666666666666075e+00 1.792410714285714235e+01 6.992547128452542893e+00
5.666666666666666075e+00 1.837673611111111072e+01 6.984327049539615473e+00
5.666666666666666075e+00 1.882936507936507908e+01 6.973366944322606287e+00
5.666666666666666075e+00 1.928199404761904745e+01 6.959666812801287961e+00
5.666666666666666075e+00 1.973462301587301582e+01 6.951446733888587914e+00
5.666666666666666075e+00 2.018725198412698418e+01 6.937746602367269588e+00
5.666666666666666075e+00 2.063988095238095255e+01 6.929526523454569542e+00
5.666666666666666075e+00 2.109250992063492092e+01 6.918566418237560356e+00
5.666666666666666075e+00 2.154513888888888928e+01 6.907606313020551170e+00
5.666666666666666075e+00 2.199776785714285765e+01 6.899386234107851124e+00
5.666666666666666075e+00 2.245039682539682602e+01 6.891166155195151077e+00
5.666666666666666075e+00 2.290302579365079438e+01 6.882946076282223657e+00
5.666666666666666075e+00 2.335565476190476275e+01 6.877466023673832751e+00
5.666666666666666075e+00 2.380828373015873112e+01 6.866505918456823565e+00
5.666666666666666075e+00 2.426091269841269948e+01 6.861025865848432659e+00
5.666666666666666075e+00 2.471354166666666785e+01 6.839105655414186913e+00
5.666666666666666075e+00 2.516617063492063622e+01 6.685664182376058307e+00
5.666666666666666075e+00 2.561879960317460458e+01 6.524002630425229654e+00
5.666666666666666075e+00 2.607142857142857295e+01 6.356861025865782722e+00
5.833333333333333037e+00 1.520833333333333393e+01 7.096668128014243848e+00
5.833333333333333037e+00 1.566096230158730229e+01 7.099408154318325614e+00
5.833333333333333037e+00 1.611359126984126888e+01 7.099408154318325614e+00
5.833333333333333037e+00 1.656622023809523725e+01 7.093928101709707335e+00
5.833333333333333037e+00 1.701884920634920562e+01 7.082967996492925522e+00
5.833333333333333037e+00 1.747147817460317398e+01 7.072007891275916336e+00
5.833333333333333037e+00 1.792410714285714235e+01 7.063787812362988916e+00
5.833333333333333037e+00 1.837673611111111072e+01 7.050087680841670590e+00
5.833333333333333037e+00 1.882936507936507908e+01 7.039127575624661404e+00
5.833333333333333037e+00 1.928199404761904745e+01 7.033647523016270497e+00
5.833333333333333037e+00 1.973462301587301582e+01 7.022687417799261311e+00
5.833333333333333037e+00 2.018725198412698418e+01 7.011727312582252125e+00
5.833333333333333037e+00 2.063988095238095255e+01 7.006247259973633845e+00
5.833333333333333037e+00 2.109250992063492092e+01 6.998027181060933799e+00
5.833333333333333037e+00 2.154513888888888928e+01 6.989807102148233753e+00
5.833333333333333037e+00 2.199776785714285765e+01 6.984327049539615473e+00
5.833333333333333037e+00 2.245039682539682602e+01 6.978846996931224567e+00
5.833333333333333037e+00 2.290302579365079438e+01 6.973366944322833660e+00
5.833333333333333037e+00 2.335565476190476275e+01 6.913086365629169450e+00
5.833333333333333037e+00 2.380828373015873112e+01 6.765124945199431750e+00
5.833333333333333037e+00 2.426091269841269948e+01 6.614423498465612283e+00
5.833333333333333037e+00 2.471354166666666785e+01 6.452761946514783631e+00
5.833333333333333037e+00 2.516617063492063622e+01 5.536223147742248329e+00
5.833333333333333037e+00 2.561879960317460458e+01 5.441692240245515677e+00
5.833333333333333037e+00 2.607142857142857295e+01 5.344421306444587572e+00
6.000000000000000000e+00 1.520833333333333393e+01 7.176128890837162544e+00
6.000000000000000000e+00 1.566096230158730229e+01 7.167908811924462498e+00
6.000000000000000000e+00 1.611359126984126888e+01 7.159688733011762451e+00
6.000000000000000000e+00 1.656622023809523725e+01 7.151468654099062405e+00
6.000000000000000000e+00 1.701884920634920562e+01 7.140508548882053219e+00
6.000000000000000000e+00 1.747147817460317398e+01 7.132288469969353173e+00
6.000000000000000000e+00 1.792410714285714235e+01 7.121328364752343987e+00
6.000000000000000000e+00 1.837673611111111072e+01 7.113108285839643941e+00
6.000000000000000000e+00 1.882936507936507908e+01 7.107628233231025661e+00
6.000000000000000000e+00 1.928199404761904745e+01 7.099408154318325614e+00
6.000000000000000000e+00 1.973462301587301582e+01 7.091188075405625568e+00
6.000000000000000000e+00 2.018725198412698418e+01 7.085708022797007288e+00
6.000000000000000000e+00 2.063988095238095255e+01 7.082967996492698148e+00
6.000000000000000000e+00 2.109250992063492092e+01 7.077487943884307242e+00
6.000000000000000000e+00 2.154513888888888928e+01 7.072007891275688962e+00
6.000000000000000000e+00 2.199776785714285765e+01 6.995287154756624659e+00
6.000000000000000000e+00 2.245039682539682602e+01 6.858285839544123519e+00
6.000000000000000000e+00 2.290302579365079438e+01 6.707584392810304053e+00
6.000000000000000000e+00 2.335565476190476275e+01 6.556882946076257213e+00
6.000000000000000000e+00 2.380828373015873112e+01 6.397961420429510326e+00
6.000000000000000000e+00 2.426091269841269948e+01 5.512932924156075387e+00
6.000000000000000000e+00 2.471354166666666785e+01 5.422512056115692758e+00
6.000000000000000000e+00 2.516617063492063622e+01 5.326611135466919222e+00
6.000000000000000000e+00 2.561879960317460458e+01 5.230710214818145687e+00
6.000000000000000000e+00 2.607142857142857295e+01 5.129329241560753871e+00
6.166666666666666075e+00 1.520833333333333393e+01 7.225449364313817568e+00
6.166666666666666075e+00 1.566096230158730229e+01 7.214489259096808382e+00
6.166666666666666075e+00 1.611359126984126888e+01 7.209009206488417476e+00
6.166666666666666075e+00 1.656622023809523725e+01 7.200789127575717430e+00
6.166666666666666075e+00 1.701884920634920562e+01 7.192569048663017384e+00
6.166666666666666075e+00 1.747147817460317398e+01 7.187088996054399104e+00
6.166666666666666075e+00 1.792410714285714235e+01 7.178868917141699058e+00
6.166666666666666075e+00 1.837673611111111072e+01 7.173388864533080778e+00
6.166666666666666075e+00 1.882936507936507908e+01 7.170648838228771638e+00
6.166666666666666075e+00 1.928199404761904745e+01 7.165168785620153358e+00
6.166666666666666075e+00 1.973462301587301582e+01 7.159688733011762451e+00
6.166666666666666075e+00 2.018725198412698418e+01 7.156948706707680685e+00
6.166666666666666075e+00 2.063988095238095255e+01 7.085708022797007288e+00
6.166666666666666075e+00 2.109250992063492092e+01 6.948706707584506148e+00
6.166666666666666075e+00 2.154513888888888928e+01 6.814445418676086774e+00
6.166666666666666075e+00 2.199776785714285765e+01 6.666483998246349074e+00
6.166666666666666075e+00 2.245039682539682602e+01 6.521262604120920514e+00
6.166666666666666075e+00 2.290302579365079438e+01 6.362341078474401002e+00
6.166666666666666075e+00 2.335565476190476275e+01 5.495122753178407038e+00
6.166666666666666075e+00 2.380828373015873112e+01 5.404701885138138095e+00
6.166666666666666075e+00 2.426091269841269948e+01 5.311540990793560013e+00
6.166666666666666075e+00 2.471354166666666785e+01 5.215640070144672791e+00
6.166666666666666075e+00 2.516617063492063622e+01 5.116999123191590115e+00
6.166666666666666075e+00 2.561879960317460458e+01 5.019728189390662010e+00
6.166666666666666075e+00 2.607142857142857295e+01 4.923827268741774787e+00
6.333333333333333037e+00 1.520833333333333393e+01 7.263809732573463407e+00
6.333333333333333037e+00 1.566096230158730229e+01 7.258329679965072501e+00
6.333333333333333037e+00 1.611359126984126888e+01 7.252849627356454221e+00
6.333333333333333037e+00 1.656622023809523725e+01 7.247369574747835941e+00
6.333333333333333037e+00 1.701884920634920562e+01 7.241889522139445035e+00
6.333333333333333037e+00 1.747147817460317398e+01 7.236409469530826755e+00
6.333333333333333037e+00 1.792410714285714235e+01 7.233669443226517615e+00
6.333333333333333037e+00 1.837673611111111072e+01 7.230929416922208475e+00
6.333333333333333037e+00 1.882936507936507908e+01 7.228189390618126708e+00
6.333333333333333037e+00 1.928199404761904745e+01 7.170648838228771638e+00
6.333333333333333037e+00 1.973462301587301582e+01 7.050087680841897964e+00
6.333333333333333037e+00 2.018725198412698418e+01 6.918566418237560356e+00
6.333333333333333037e+00 2.063988095238095255e+01 6.784305129329140982e+00
6.333333333333333037e+00 2.109250992063492092e+01 6.639083735203712422e+00
6.333333333333333037e+00 2.154513888888888928e+01 6.488382288470120329e+00
6.333333333333333037e+00 2.199776785714285765e+01 6.329460762823373443e+00
6.333333333333333037e+00 2.245039682539682602e+01 5.478682595353006946e+00
6.333333333333333037e+00 2.290302579365079438e+01 5.388261727312624316e+00
6.333333333333333037e+00 2.335565476190476275e+01 5.296470846120200804e+00
6.333333333333333037e+00 2.380828373015873112e+01 5.199199912319159012e+00
6.333333333333333037e+00 2.426091269841269948e+01 5.104669004822426359e+00
6.333333333333333037e+00 2.471354166666666785e+01 5.004658044717302801e+00
6.333333333333333037e+00 2.516617063492063622e+01 4.911497150372611031e+00
6.333333333333333037e+00 2.561879960317460458e+01 4.822446295484382972e+00
6.333333333333333037e+00 2.607142857142857295e+01 4.736135466900464053e+00
6.500000000000000000e+00 1.520833333333333393e+01 7.304910127137418385e+00
6.500000000000000000e+00 1.566096230158730229e+01 7.296690048224490965e+00
6.500000000000000000e+00 1.611359126984126888e+01 7.293950021920181825e+00
6.500000000000000000e+00 1.656622023809523725e+01 7.291209995616100059e+00
6.500000000000000000e+00 1.701884920634920562e+01 7.288469969311563545e+00
6.500000000000000000e+00 1.747147817460317398e+01 7.285729943007481779e+00
6.500000000000000000e+00 1.792410714285714235e+01 7.252849627356454221e+00
6.500000000000000000e+00 1.837673611111111072e+01 7.143248575186134985e+00
6.500000000000000000e+00 1.882936507936507908e+01 7.025427444103570451e+00
6.500000000000000000e+00 1.928199404761904745e+01 6.896646207803541984e+00
6.500000000000000000e+00 1.973462301587301582e+01 6.759644892591040843e+00
6.500000000000000000e+00 2.018725198412698418e+01 6.614423498465612283e+00
6.500000000000000000e+00 2.063988095238095255e+01 6.463722051731565443e+00
6.500000000000000000e+00 2.109250992063492092e+01 6.307540552389355071e+00
6.500000000000000000e+00 2.154513888888888928e+01 5.463612450679420363e+00
6.500000000000000000e+00 2.199776785714285765e+01 5.373191582639265107e+00
6.500000000000000000e+00 2.245039682539682602e+01 5.280030688294687025e+00
6.500000000000000000e+00 2.290302579365079438e+01 5.182759754493645232e+00
6.500000000000000000e+00 2.335565476190476275e+01 5.085488820692603440e+00
6.500000000000000000e+00 2.380828373015873112e+01 4.990957913195984474e+00
6.500000000000000000e+00 2.426091269841269948e+01 4.897797018851406392e+00
6.500000000000000000e+00 2.471354166666666785e+01 4.810116177115219216e+00
6.500000000000000000e+00 2.516617063492063622e+01 4.727915387987764007e+00
6.500000000000000000e+00 2.561879960317460458e+01 4.647084612012235993e+00
6.500000000000000000e+00 2.607142857142857295e+01 4.568993862341017120e+00
6.666666666666666075e+00 1.520833333333333393e+01 7.337790442788445944e+00
6.666666666666666075e+00 1.566096230158730229e+01 7.335050416484136804e+00
6.666666666666666075e+00 1.611359126984126888e+01 7.332310390179827664e+00
6.666666666666666075e+00 1.656622023809523725e+01 7.326830337571436758e+00
6.666666666666666075e+00 1.701884920634920562e+01 7.233669443226744988e+00
6.666666666666666075e+00 1.747147817460317398e+01 7.126808417360734893e+00
6.666666666666666075e+00 1.792410714285714235e+01 7.008987286277942985e+00
6.666666666666666075e+00 1.837673611111111072e+01 6.877466023673832751e+00
6.666666666666666075e+00 1.882936507936507908e+01 6.740464708461104237e+00
6.666666666666666075e+00 1.928199404761904745e+01 6.595243314335675677e+00
6.666666666666666075e+00 1.973462301587301582e+01 6.444541867601856211e+00
6.666666666666666075e+00 2.018725198412698418e+01 6.285620341955336698e+00
6.666666666666666075e+00 2.063988095238095255e+01 5.449912319158329410e+00
6.666666666666666075e+00 2.109250992063492092e+01 5.355381411661596758e+00
6.666666666666666075e+00 2.154513888888888928e+01 5.262220517317018675e+00
6.666666666666666075e+00 2.199776785714285765e+01 5.166319596668131453e+00
6.666666666666666075e+00 2.245039682539682602e+01 5.070418676019244231e+00
6.666666666666666075e+00 2.290302579365079438e+01 4.975887768522625265e+00
6.666666666666666075e+00 2.335565476190476275e+01 4.882726874178047183e+00
6.666666666666666075e+00 2.380828373015873112e+01 4.795046032441860007e+00
6.666666666666666075e+00 2.426091269841269948e+01 4.712845243314291110e+00
6.666666666666666075e+00 2.471354166666666785e+01 4.633384480490917667e+00
6.666666666666666075e+00 2.516617063492063622e+01 4.556663743971853364e+00
6.666666666666666075e+00 2.561879960317460458e+01 4.484053046909252771e+00
6.666666666666666075e+00 2.607142857142857295e+01 4.414182376150847631e+00
6.833333333333333037e+00 1.520833333333333393e+01 7.367930732134936989e+00
6.833333333333333037e+00 1.566096230158730229e+01 7.313130206049891058e+00
6.833333333333333037e+00 1.611359126984126888e+01 7.222709338009508429e+00
6.833333333333333037e+00 1.656622023809523725e+01 7.115848312143725707e+00
6.833333333333333037e+00 1.701884920634920562e+01 7.000767207365242939e+00
6.833333333333333037e+00 1.747147817460317398e+01 6.869245944761132705e+00
6.833333333333333037e+00 1.792410714285714235e+01 6.732244629548404191e+00
6.833333333333333037e+00 1.837673611111111072e+01 6.587023235422975631e+00
6.833333333333333037e+00 1.882936507936507908e+01 6.430841736080537885e+00
6.833333333333333037e+00 1.928199404761904745e+01 6.271920210434018372e+00
6.833333333333333037e+00 1.973462301587301582e+01 5.436212187637011084e+00
6.833333333333333037e+00 2.018725198412698418e+01 5.341681280140278432e+00
6.833333333333333037e+00 2.063988095238095255e+01 5.247150372643545779e+00
6.833333333333333037e+00 2.109250992063492092e+01 5.149879438842617674e+00
6.833333333333333037e+00 2.154513888888888928e+01 5.053978518193844138e+00
6.833333333333333037e+00 2.199776785714285765e+01 4.958077597544956916e+00
6.833333333333333037e+00 2.245039682539682602e+01 4.866286716352533404e+00
6.833333333333333037e+00 2.290302579365079438e+01 4.777235861464305344e+00
6.833333333333333037e+00 2.335565476190476275e+01 4.695035072336622761e+00
6.833333333333333037e+00 2.380828373015873112e+01 4.615574309513363005e+00
6.833333333333333037e+00 2.426091269841269948e+01 4.538853572994298702e+00
6.833333333333333037e+00 2.471354166666666785e+01 4.466242875931698109e+00
6.833333333333333037e+00 2.516617063492063622e+01 4.395002192021024712e+00
6.833333333333333037e+00 2.561879960317460458e+01 4.329241560718969595e+00
6.833333333333333037e+00 2.607142857142857295e+01 4.290881192459437443e+00
7.000000000000000000e+00 1.520833333333333393e+01 7.217229285401117522e+00
7.000000000000000000e+00 1.566096230158730229e+01 7.113108285839643941e+00
7.000000000000000000e+00 1.611359126984126888e+01 7.000767207365242939e+00
7.000000000000000000e+00 1.656622023809523725e+01 6.871985971065441845e+00
7.000000000000000000e+00 1.701884920634920562e+01 6.732244629548404191e+00
7.000000000000000000e+00 1.747147817460317398e+01 6.584283209118893865e+00
7.000000000000000000e+00 1.792410714285714235e+01 6.430841736080537885e+00
7.000000000000000000e+00 1.837673611111111072e+01 6.266440157825400092e+00
7.000000000000000000e+00 1.882936507936507908e+01 5.426622095572156468e+00
7.000000000000000000e+00 1.928199404761904745e+01 5.332091188075310129e+00
7.000000000000000000e+00 1.973462301587301582e+01 5.234820254274495710e+00
7.000000000000000000e+00 2.018725198412698418e+01 5.136179307321413035e+00
7.000000000000000000e+00 2.063988095238095255e+01 5.037538360368330359e+00
7.000000000000000000e+00 2.109250992063492092e+01 4.938897413415133997e+00
7.000000000000000000e+00 2.154513888888888928e+01 4.845736519070555914e+00
7.000000000000000000e+00 2.199776785714285765e+01 4.756685664182441542e+00
7.000000000000000000e+00 2.245039682539682602e+01 4.674484875054758959e+00
7.000000000000000000e+00 2.290302579365079438e+01 4.593654099079344633e+00
7.000000000000000000e+00 2.335565476190476275e+01 4.516933362560280329e+00
7.000000000000000000e+00 2.380828373015873112e+01 4.442952652345525166e+00
7.000000000000000000e+00 2.426091269841269948e+01 4.373081981587006339e+00
7.000000000000000000e+00 2.471354166666666785e+01 4.305951337132796652e+00
7.000000000000000000e+00 2.516617063492063622e+01 4.286771153002973733e+00
7.000000000000000000e+00 2.561879960317460458e+01 4.301841297676446629e+00
7.000000000000000000e+00 2.607142857142857295e+01 4.316911442349805839e+00
