# Supplementary material for: Emergence of oscillations in a simple epidemic model with demographic data
Source: R Soc Open Sci. 2020 Jan 29;7(1):191187. doi: 10.1098/rsos.191187 (PMC7029885; doi:10.1098/rsos.191187)
Supplement: Sweden_year_alpha_delta.dat [file rsos191187supp41.dat]

1775	30073	0.024524370226939495
1776	26205	0.02239437268604062
1777	31609	0.024806038971347512
1778	35541	0.026464573790895816
1779	39878	0.02828527798093668
1780	26245	0.02158873161775987
1781	49514	0.02558217306931439
1782	53448	0.027373266994974808
1783	55414	0.02823351673342155
1784	58993	0.029844531660457634
1785	55972	0.028367039712455216
1786	54307	0.02609753446841975
1787	50354	0.0242351308258019
1788	55676	0.02669514397074898
1789	68639	0.03239204320366678
1790	61256	0.029573683801807308
1791	29956	0.025704772332244268
1792	26968	0.024044789652358962
1793	28386	0.02440067436614384
1794	27372	0.02366959967672868
1795	37616	0.02789109650282555
1796	43082	0.024611422116798537
1797	41658	0.023851576704945636
1798	40494	0.023212530439890078
1799	45820	0.025361525564830806
1800	60554	0.03149486879197104
