# Supplementary material for: Emergence of oscillations in a simple epidemic model with demographic data
Source: R Soc Open Sci. 2020 Jan 29;7(1):191187. doi: 10.1098/rsos.191187 (PMC7029885; doi:10.1098/rsos.191187)
Supplement: wav_coi_HidaJapan.dat [file rsos191187supp43.dat]

-1.987237295982274832e-01
1.386238771122928481e+00
2.123204365289134810e+00
2.608631192459376358e+00
2.971201271844084779e+00
3.260707889039069940e+00
3.501715988542864810e+00
3.708166866010291329e+00
3.888739111652111724e+00
4.049203783845357840e+00
4.193593693180532433e+00
4.324838226458785684e+00
4.445132460176496991e+00
4.556163772565240855e+00
4.659257265529344494e+00
4.755472580788647541e+00
4.845670389760226016e+00
4.930559287346738984e+00
5.010729636030721856e+00
5.086678489264020442e+00
5.158828275019856413e+00
5.227541025103870531e+00
5.293129366731447405e+00
5.355865122079410234e+00
5.415986114516980976e+00
5.473701612373267800e+00
5.529196724964971388e+00
5.582635983926432566e+00
5.634166284566513916e+00
5.683919319763614197e+00
5.732013607964658419e+00
5.778556193901688509e+00
5.823644083430226992e+00
5.867365460859544690e+00
5.909800727179941759e+00
5.951023389906454852e+00
5.991100829281789331e+00
6.030094960897653067e+00
6.068062811096673670e+00
6.105057018578875727e+00
6.141126273286396930e+00
6.141126273286396930e+00
6.105057018578875727e+00
6.068062811096673670e+00
6.030094960897653067e+00
5.991100829281789331e+00
5.951023389906454852e+00
5.909800727179941759e+00
5.867365460859544690e+00
5.823644083430226992e+00
5.778556193901688509e+00
5.732013607964658419e+00
5.683919319763614197e+00
5.634166284566513916e+00
5.582635983926432566e+00
5.529196724964971388e+00
5.473701612373267800e+00
5.415986114516980976e+00
5.355865122079410234e+00
5.293129366731447405e+00
5.227541025103870531e+00
5.158828275019856413e+00
5.086678489264020442e+00
5.010729636030721856e+00
4.930559287346738984e+00
4.845670389760226016e+00
4.755472580788647541e+00
4.659257265529344494e+00
4.556163772565240855e+00
4.445132460176496991e+00
4.324838226458785684e+00
4.193593693180532433e+00
4.049203783845357840e+00
3.888739111652111724e+00
3.708166866010291329e+00
3.501715988542864810e+00
3.260707889039069940e+00
2.971201271844084779e+00
2.608631192459376358e+00
2.123204365289134810e+00
1.386238771122928481e+00
-1.987237295982274832e-01
1.000000000000000062e-09
5.301276270401772628e+00
5.301276270401772628e+00
1.000000000000000062e-09
