# Supplementary material for: Emergence of oscillations in a simple epidemic model with demographic data
Source: R Soc Open Sci. 2020 Jan 29;7(1):191187. doi: 10.1098/rsos.191187 (PMC7029885; doi:10.1098/rsos.191187)
Supplement: wav_coi_Sweden.dat [file rsos191187supp44.dat]

-1.987237295982274832e-01
1.386238771122928481e+00
2.123204365289134810e+00
2.608631192459376358e+00
2.971201271844084779e+00
3.260707889039069940e+00
3.501715988542864810e+00
3.708166866010291329e+00
3.888739111652111724e+00
4.049203783845357840e+00
4.193593693180532433e+00
4.324838226458785684e+00
4.445132460176496991e+00
4.556163772565240855e+00
4.445132460176496991e+00
4.324838226458785684e+00
4.193593693180532433e+00
4.049203783845357840e+00
3.888739111652111724e+00
3.708166866010291329e+00
3.501715988542864810e+00
3.260707889039069940e+00
2.971201271844084779e+00
2.608631192459376358e+00
2.123204365289134810e+00
1.386238771122928481e+00
-1.987237295982274832e-01
1.000000000000000062e-09
5.301276270401772628e+00
5.301276270401772628e+00
1.000000000000000062e-09
