# Supplementary material for: Emergence of oscillations in a simple epidemic model with demographic data
Source: R Soc Open Sci. 2020 Jan 29;7(1):191187. doi: 10.1098/rsos.191187 (PMC7029885; doi:10.1098/rsos.191187)
Supplement: Sweden_beta_period_power.dat [file rsos191187supp45.dat]

3.565224489795918805e-05 2.464468037602168149e+00 9.487437569429010153e+06
3.565224489795918805e-05 2.611012933067573094e+00 1.113007042191264406e+07
3.565224489795918805e-05 2.766271841479910787e+00 1.282301369281537831e+07
3.565224489795918805e-05 2.930762925013291831e+00 1.455176069954484515e+07
3.565224489795918805e-05 3.105035157368081666e+00 1.630304374546563625e+07
3.565224489795918805e-05 3.289670155919588890e+00 1.806571008471893147e+07
3.565224489795918805e-05 3.485284122811993068e+00 1.983288890857771784e+07
3.565224489795918805e-05 3.692529901475716692e+00 2.159891386351375282e+07
3.565224489795918805e-05 3.912099155431685737e+00 2.334769266463480517e+07
3.565224489795918805e-05 4.144724676654039541e+00 2.503879871667272598e+07
3.565224489795918805e-05 4.391182831195218128e+00 2.660462863236179575e+07
3.565224489795918805e-05 4.652296150235496697e+00 2.796797102987894788e+07
3.565224489795918805e-05 4.928936075204336298e+00 2.907540154965832829e+07
3.565224489795918805e-05 5.222025866135146188e+00 2.992901632820762321e+07
3.565224489795918805e-05 5.532543682959819797e+00 3.059770659834904224e+07
3.565224489795918805e-05 5.861525850026583662e+00 3.120002706448059902e+07
3.565224489795918805e-05 6.210070314736163333e+00 3.186566425324745104e+07
3.565224489795918805e-05 6.579340311839177780e+00 3.269330666853889078e+07
3.565224489795918805e-05 6.970568245623986137e+00 3.372491566119974852e+07
3.565224489795918805e-05 7.385059802951433383e+00 3.494824979449944198e+07
3.565224489795918805e-05 7.824198310863371475e+00 3.632310369981731474e+07
3.565224489795918805e-05 8.289449353308079083e+00 3.781056133723729104e+07
3.565224489795918805e-05 8.782365662390436256e+00 3.938071723005909473e+07
3.565224489795918805e-05 9.304592300470993393e+00 4.098982348736354709e+07
3.565224489795918805e-05 9.857872150408672596e+00 4.254549606581145525e+07
3.565224489795918805e-05 1.044405173227029060e+01 4.389707522439675033e+07
3.565224489795918805e-05 1.106508736591963959e+01 4.487762113007581234e+07
3.565224489795918805e-05 1.172305170005316732e+01 4.538463331995753199e+07
3.565224489795918805e-05 1.242014062947232311e+01 4.544178502941877395e+07
3.565224489795918805e-05 1.315868062367835556e+01 4.517047523382339627e+07
3.565224489795918805e-05 1.394113649124797227e+01 4.464923639082702994e+07
3.565224489795918805e-05 1.477011960590286321e+01 4.373965264910697937e+07
3.565224489795918805e-05 1.564839662172674295e+01 4.203073799441244453e+07
3.565224489795918805e-05 1.657889870661615817e+01 3.900823970892080665e+07
3.565224489795918805e-05 1.756473132478086896e+01 3.439361019409203529e+07
3.565224489795918805e-05 1.860918460094198679e+01 2.844121309535169601e+07
3.565224489795918805e-05 1.971574430081734519e+01 2.196834751592330262e+07
3.565224489795918805e-05 2.088810346454058120e+01 1.605426228050788306e+07
3.565224489795918805e-05 2.213017473183927919e+01 1.157988634896777943e+07
3.565224489795918805e-05 2.344610340010633465e+01 8.904211460261056200e+06
3.565224489795918805e-05 2.484028125894464623e+01 7.857270248136157170e+06
3.565224489795918805e-05 2.631736124735671112e+01 7.966760135646707378e+06
3.565224489795918805e-05 2.788227298249594455e+01 8.689371061548247933e+06
3.565224489795918805e-05 2.954023921180572643e+01 9.516027587908100337e+06
3.565224489795918805e-05 3.129679324345348590e+01 1.000059405785739794e+07
3.565224489795918805e-05 3.315779741323231633e+01 9.811292300987415016e+06
3.565224489795918805e-05 3.512946264956173792e+01 8.818989239193320274e+06
3.565224489795918805e-05 3.721836920188397357e+01 7.153952454294467345e+06
3.565224489795918805e-05 3.943148860163469038e+01 5.163310326167762280e+06
3.643448979591837285e-05 2.464468037602168149e+00 3.250009121769411117e+07
3.643448979591837285e-05 2.611012933067573094e+00 3.454267368877102435e+07
3.643448979591837285e-05 2.766271841479910787e+00 3.591306102428073436e+07
3.643448979591837285e-05 2.930762925013291831e+00 3.677515178018749505e+07
3.643448979591837285e-05 3.105035157368081666e+00 3.732011436934818327e+07
3.643448979591837285e-05 3.289670155919588890e+00 3.771353231749714911e+07
3.643448979591837285e-05 3.485284122811993068e+00 3.806479834275708348e+07
3.643448979591837285e-05 3.692529901475716692e+00 3.841526455177410692e+07
3.643448979591837285e-05 3.912099155431685737e+00 3.874134706219092011e+07
3.643448979591837285e-05 4.144724676654039541e+00 3.897905017184448242e+07
3.643448979591837285e-05 4.391182831195218128e+00 3.907606204969703406e+07
3.643448979591837285e-05 4.652296150235496697e+00 3.905131080394907296e+07
3.643448979591837285e-05 4.928936075204336298e+00 3.901164085371194780e+07
3.643448979591837285e-05 5.222025866135146188e+00 3.908886455706226081e+07
3.643448979591837285e-05 5.532543682959819797e+00 3.932720191061704606e+07
3.643448979591837285e-05 5.861525850026583662e+00 3.961113300389877707e+07
3.643448979591837285e-05 6.210070314736163333e+00 3.970931182175757736e+07
3.643448979591837285e-05 6.579340311839177780e+00 3.942521571329623461e+07
3.643448979591837285e-05 6.970568245623986137e+00 3.876175202042276412e+07
3.643448979591837285e-05 7.385059802951433383e+00 3.799185594680370390e+07
3.643448979591837285e-05 7.824198310863371475e+00 3.758473515168283135e+07
3.643448979591837285e-05 8.289449353308079083e+00 3.801959728765433282e+07
3.643448979591837285e-05 8.782365662390436256e+00 3.957323791826573759e+07
3.643448979591837285e-05 9.304592300470993393e+00 4.217378672925958037e+07
3.643448979591837285e-05 9.857872150408672596e+00 4.538056625842916965e+07
3.643448979591837285e-05 1.044405173227029060e+01 4.850183102644117922e+07
3.643448979591837285e-05 1.106508736591963959e+01 5.081516823352041841e+07
3.643448979591837285e-05 1.172305170005316732e+01 5.181481694055394083e+07
3.643448979591837285e-05 1.242014062947232311e+01 5.138013260425534099e+07
3.643448979591837285e-05 1.315868062367835556e+01 4.976472239159345627e+07
3.643448979591837285e-05 1.394113649124797227e+01 4.738366971801074594e+07
3.643448979591837285e-05 1.477011960590286321e+01 4.451291874597119540e+07
3.643448979591837285e-05 1.564839662172674295e+01 4.110727437222601473e+07
3.643448979591837285e-05 1.657889870661615817e+01 3.688389114076213539e+07
3.643448979591837285e-05 1.756473132478086896e+01 3.162731294729186594e+07
3.643448979591837285e-05 1.860918460094198679e+01 2.550011995879036188e+07
3.643448979591837285e-05 1.971574430081734519e+01 1.912625055154953152e+07
3.643448979591837285e-05 2.088810346454058120e+01 1.336635517149502970e+07
3.643448979591837285e-05 2.213017473183927919e+01 8.926462212447915226e+06
3.643448979591837285e-05 2.344610340010633465e+01 6.069573342220772058e+06
3.643448979591837285e-05 2.484028125894464623e+01 4.609251400927892886e+06
3.643448979591837285e-05 2.631736124735671112e+01 4.123257121171642095e+06
3.643448979591837285e-05 2.788227298249594455e+01 4.175977172400115058e+06
3.643448979591837285e-05 2.954023921180572643e+01 4.414768040941197425e+06
3.643448979591837285e-05 3.129679324345348590e+01 4.571452444775216281e+06
3.643448979591837285e-05 3.315779741323231633e+01 4.459927572348577902e+06
3.643448979591837285e-05 3.512946264956173792e+01 4.001341937558852136e+06
3.643448979591837285e-05 3.721836920188397357e+01 3.244105167555031367e+06
3.643448979591837285e-05 3.943148860163469038e+01 2.341088745921174530e+06
3.721673469387755764e-05 2.464468037602168149e+00 9.481616633778981864e+06
3.721673469387755764e-05 2.611012933067573094e+00 1.111316961835202016e+07
3.721673469387755764e-05 2.766271841479910787e+00 1.277552007443654537e+07
3.721673469387755764e-05 2.930762925013291831e+00 1.447070361544747092e+07
3.721673469387755764e-05 3.105035157368081666e+00 1.620671052502694726e+07
3.721673469387755764e-05 3.289670155919588890e+00 1.798365942944458872e+07
3.721673469387755764e-05 3.485284122811993068e+00 1.978089195212726295e+07
3.721673469387755764e-05 3.692529901475716692e+00 2.155175869107425213e+07
3.721673469387755764e-05 3.912099155431685737e+00 2.323720679559598491e+07
3.721673469387755764e-05 4.144724676654039541e+00 2.480348855062122270e+07
3.721673469387755764e-05 4.391182831195218128e+00 2.628417979957476258e+07
3.721673469387755764e-05 4.652296150235496697e+00 2.778106528621901572e+07
3.721673469387755764e-05 4.928936075204336298e+00 2.939144085151838139e+07
3.721673469387755764e-05 5.222025866135146188e+00 3.109114527579962462e+07
3.721673469387755764e-05 5.532543682959819797e+00 3.266382520705616847e+07
3.721673469387755764e-05 5.861525850026583662e+00 3.376023021204261482e+07
3.721673469387755764e-05 6.210070314736163333e+00 3.408591021871880442e+07
3.721673469387755764e-05 6.579340311839177780e+00 3.361643566988961399e+07
3.721673469387755764e-05 6.970568245623986137e+00 3.270690954783483595e+07
3.721673469387755764e-05 7.385059802951433383e+00 3.202059252783485129e+07
3.721673469387755764e-05 7.824198310863371475e+00 3.230256059355171025e+07
3.721673469387755764e-05 8.289449353308079083e+00 3.409928205002118647e+07
3.721673469387755764e-05 8.782365662390436256e+00 3.753824521987231821e+07
3.721673469387755764e-05 9.304592300470993393e+00 4.224444499695231020e+07
3.721673469387755764e-05 9.857872150408672596e+00 4.741551070171429217e+07
3.721673469387755764e-05 1.044405173227029060e+01 5.203107688960430026e+07
3.721673469387755764e-05 1.106508736591963959e+01 5.514199261137768626e+07
3.721673469387755764e-05 1.172305170005316732e+01 5.615981703261011839e+07
3.721673469387755764e-05 1.242014062947232311e+01 5.503901033393871784e+07
3.721673469387755764e-05 1.315868062367835556e+01 5.224439113600492477e+07
3.721673469387755764e-05 1.394113649124797227e+01 4.847957581433520466e+07
3.721673469387755764e-05 1.477011960590286321e+01 4.430747672968362272e+07
3.721673469387755764e-05 1.564839662172674295e+01 3.989961037559630722e+07
3.721673469387755764e-05 1.657889870661615817e+01 3.508315892716982216e+07
3.721673469387755764e-05 1.756473132478086896e+01 2.964312130131428689e+07
3.721673469387755764e-05 1.860918460094198679e+01 2.365347423230869696e+07
3.721673469387755764e-05 1.971574430081734519e+01 1.759721441795083880e+07
3.721673469387755764e-05 2.088810346454058120e+01 1.218881713873460703e+07
3.721673469387755764e-05 2.213017473183927919e+01 8.026246924766788259e+06
3.721673469387755764e-05 2.344610340010633465e+01 5.323755598296863958e+06
3.721673469387755764e-05 2.484028125894464623e+01 3.898392603955988772e+06
3.721673469387755764e-05 2.631736124735671112e+01 3.360929072893683799e+06
3.721673469387755764e-05 2.788227298249594455e+01 3.318569047904438339e+06
3.721673469387755764e-05 2.954023921180572643e+01 3.462309094393664040e+06
3.721673469387755764e-05 3.129679324345348590e+01 3.564508451458951458e+06
3.721673469387755764e-05 3.315779741323231633e+01 3.469813718823624309e+06
3.721673469387755764e-05 3.512946264956173792e+01 3.110692349725130480e+06
3.721673469387755764e-05 3.721836920188397357e+01 2.521451380277228076e+06
3.721673469387755764e-05 3.943148860163469038e+01 1.819490167059369618e+06
3.799897959183673565e-05 2.464468037602168149e+00 3.203548519127030298e+07
3.799897959183673565e-05 2.611012933067573094e+00 3.422180858732371777e+07
3.799897959183673565e-05 2.766271841479910787e+00 3.581074067344020307e+07
3.799897959183673565e-05 2.930762925013291831e+00 3.700104109683230519e+07
3.799897959183673565e-05 3.105035157368081666e+00 3.797377684017843753e+07
3.799897959183673565e-05 3.289670155919588890e+00 3.882081321427555382e+07
3.799897959183673565e-05 3.485284122811993068e+00 3.953129782838062197e+07
3.799897959183673565e-05 3.692529901475716692e+00 4.003289317952979356e+07
3.799897959183673565e-05 3.912099155431685737e+00 4.026805709270834923e+07
3.799897959183673565e-05 4.144724676654039541e+00 4.027217506846684217e+07
3.799897959183673565e-05 4.391182831195218128e+00 4.019915001334775239e+07
3.799897959183673565e-05 4.652296150235496697e+00 4.024508984572292864e+07
3.799897959183673565e-05 4.928936075204336298e+00 4.049065451478616893e+07
3.799897959183673565e-05 5.222025866135146188e+00 4.077798013004101068e+07
3.799897959183673565e-05 5.532543682959819797e+00 4.075314900846942514e+07
3.799897959183673565e-05 5.861525850026583662e+00 4.009166534640913457e+07
3.799897959183673565e-05 6.210070314736163333e+00 3.876968178888753802e+07
3.799897959183673565e-05 6.579340311839177780e+00 3.718930678172706068e+07
3.799897959183673565e-05 6.970568245623986137e+00 3.606117476564095169e+07
3.799897959183673565e-05 7.385059802951433383e+00 3.610737118945974112e+07
3.799897959183673565e-05 7.824198310863371475e+00 3.774878048329020292e+07
3.799897959183673565e-05 8.289449353308079083e+00 4.092689114698891342e+07
3.799897959183673565e-05 8.782365662390436256e+00 4.511574950068735331e+07
3.799897959183673565e-05 9.304592300470993393e+00 4.948043461331170797e+07
3.799897959183673565e-05 9.857872150408672596e+00 5.309194449426248670e+07
3.799897959183673565e-05 1.044405173227029060e+01 5.512721593998121470e+07
3.799897959183673565e-05 1.106508736591963959e+01 5.503412454658510536e+07
3.799897959183673565e-05 1.172305170005316732e+01 5.266613822977412492e+07
3.799897959183673565e-05 1.242014062947232311e+01 4.835569208264158666e+07
3.799897959183673565e-05 1.315868062367835556e+01 4.284554512126091868e+07
3.799897959183673565e-05 1.394113649124797227e+01 3.703168442529883236e+07
3.799897959183673565e-05 1.477011960590286321e+01 3.161003722380630299e+07
3.799897959183673565e-05 1.564839662172674295e+01 2.683592838741922006e+07
3.799897959183673565e-05 1.657889870661615817e+01 2.255478361695590615e+07
3.799897959183673565e-05 1.756473132478086896e+01 1.846656025622824579e+07
3.799897959183673565e-05 1.860918460094198679e+01 1.442294367813843302e+07
3.799897959183673565e-05 1.971574430081734519e+01 1.055977314845138788e+07
3.799897959183673565e-05 2.088810346454058120e+01 7.205631919270277955e+06
3.799897959183673565e-05 2.213017473183927919e+01 4.662591247939424589e+06
3.799897959183673565e-05 2.344610340010633465e+01 3.028539545157311484e+06
3.799897959183673565e-05 2.484028125894464623e+01 2.175344309909674339e+06
3.799897959183673565e-05 2.631736124735671112e+01 1.857289853200607235e+06
3.799897959183673565e-05 2.788227298249594455e+01 1.832374073168506613e+06
3.799897959183673565e-05 2.954023921180572643e+01 1.915371334490538808e+06
3.799897959183673565e-05 3.129679324345348590e+01 1.974773811533919303e+06
3.799897959183673565e-05 3.315779741323231633e+01 1.923609211480399827e+06
3.799897959183673565e-05 3.512946264956173792e+01 1.724938267887224909e+06
3.799897959183673565e-05 3.721836920188397357e+01 1.398294773000261514e+06
3.799897959183673565e-05 3.943148860163469038e+01 1.009033941925294930e+06
3.878122448979592045e-05 2.464468037602168149e+00 1.139590067334037274e+07
3.878122448979592045e-05 2.611012933067573094e+00 1.305492112577243336e+07
3.878122448979592045e-05 2.766271841479910787e+00 1.475696058189834841e+07
3.878122448979592045e-05 2.930762925013291831e+00 1.651449087836899795e+07
3.878122448979592045e-05 3.105035157368081666e+00 1.831815491646486893e+07
3.878122448979592045e-05 3.289670155919588890e+00 2.012575565633080527e+07
3.878122448979592045e-05 3.485284122811993068e+00 2.187705846447449550e+07
3.878122448979592045e-05 3.692529901475716692e+00 2.353380546511431038e+07
3.878122448979592045e-05 3.912099155431685737e+00 2.511721705928625539e+07
3.878122448979592045e-05 4.144724676654039541e+00 2.669983221823628247e+07
3.878122448979592045e-05 4.391182831195218128e+00 2.833295840655164048e+07
3.878122448979592045e-05 4.652296150235496697e+00 2.995045695597210899e+07
3.878122448979592045e-05 4.928936075204336298e+00 3.133411914631754905e+07
3.878122448979592045e-05 5.222025866135146188e+00 3.220295200196722895e+07
3.878122448979592045e-05 5.532543682959819797e+00 3.240098467791894823e+07
3.878122448979592045e-05 5.861525850026583662e+00 3.207136490685525537e+07
3.878122448979592045e-05 6.210070314736163333e+00 3.169173868248024955e+07
3.878122448979592045e-05 6.579340311839177780e+00 3.192270347931526601e+07
3.878122448979592045e-05 6.970568245623986137e+00 3.333297088082040474e+07
3.878122448979592045e-05 7.385059802951433383e+00 3.613591846426699311e+07
3.878122448979592045e-05 7.824198310863371475e+00 4.006351983516447246e+07
3.878122448979592045e-05 8.289449353308079083e+00 4.443032561595366150e+07
3.878122448979592045e-05 8.782365662390436256e+00 4.834807520038270205e+07
3.878122448979592045e-05 9.304592300470993393e+00 5.098710174116250128e+07
3.878122448979592045e-05 9.857872150408672596e+00 5.177383342863878608e+07
3.878122448979592045e-05 1.044405173227029060e+01 5.046797520862063020e+07
3.878122448979592045e-05 1.106508736591963959e+01 4.714526633652148396e+07
3.878122448979592045e-05 1.172305170005316732e+01 4.215677265174894780e+07
3.878122448979592045e-05 1.242014062947232311e+01 3.609673637881620228e+07
3.878122448979592045e-05 1.315868062367835556e+01 2.972988184645116702e+07
3.878122448979592045e-05 1.394113649124797227e+01 2.381668335070488229e+07
3.878122448979592045e-05 1.477011960590286321e+01 1.887545912872343138e+07
3.878122448979592045e-05 1.564839662172674295e+01 1.502758768502968177e+07
3.878122448979592045e-05 1.657889870661615817e+01 1.204625418437981047e+07
3.878122448979592045e-05 1.756473132478086896e+01 9.576264548806343228e+06
3.878122448979592045e-05 1.860918460094198679e+01 7.366463452490429394e+06
3.878122448979592045e-05 1.971574430081734519e+01 5.372434471711633727e+06
3.878122448979592045e-05 2.088810346454058120e+01 3.703068587511020247e+06
3.878122448979592045e-05 2.213017473183927919e+01 2.486984095145842526e+06
3.878122448979592045e-05 2.344610340010633465e+01 1.763530023004364222e+06
3.878122448979592045e-05 2.484028125894464623e+01 1.460118291889769491e+06
3.878122448979592045e-05 2.631736124735671112e+01 1.441008135230280459e+06
3.878122448979592045e-05 2.788227298249594455e+01 1.566373517712638248e+06
3.878122448979592045e-05 2.954023921180572643e+01 1.719955132916366216e+06
3.878122448979592045e-05 3.129679324345348590e+01 1.811484867532962468e+06
3.878122448979592045e-05 3.315779741323231633e+01 1.779006182267977390e+06
3.878122448979592045e-05 3.512946264956173792e+01 1.599667844129434088e+06
3.878122448979592045e-05 3.721836920188397357e+01 1.297791181190880481e+06
3.878122448979592045e-05 3.943148860163469038e+01 9.366966418615820585e+05
3.956346938775510524e-05 2.464468037602168149e+00 2.320642284610971063e+07
3.956346938775510524e-05 2.611012933067573094e+00 2.504730163452327624e+07
3.956346938775510524e-05 2.766271841479910787e+00 2.651556961430297047e+07
3.956346938775510524e-05 2.930762925013291831e+00 2.766555673167616129e+07
3.956346938775510524e-05 3.105035157368081666e+00 2.854327695657080039e+07
3.956346938775510524e-05 3.289670155919588890e+00 2.918712052768615633e+07
3.956346938775510524e-05 3.485284122811993068e+00 2.965973901330449060e+07
3.956346938775510524e-05 3.692529901475716692e+00 3.007861649355699122e+07
3.956346938775510524e-05 3.912099155431685737e+00 3.060296767813391238e+07
3.956346938775510524e-05 4.144724676654039541e+00 3.135929482079260051e+07
3.956346938775510524e-05 4.391182831195218128e+00 3.234129713052181527e+07
3.956346938775510524e-05 4.652296150235496697e+00 3.336438749587467313e+07
3.956346938775510524e-05 4.928936075204336298e+00 3.414080963937867433e+07
3.956346938775510524e-05 5.222025866135146188e+00 3.446014743477136642e+07
3.956346938775510524e-05 5.532543682959819797e+00 3.437151361358470470e+07
3.956346938775510524e-05 5.861525850026583662e+00 3.424393081796950102e+07
3.956346938775510524e-05 6.210070314736163333e+00 3.464865854498151690e+07
3.956346938775510524e-05 6.579340311839177780e+00 3.611048724378061295e+07
3.956346938775510524e-05 6.970568245623986137e+00 3.884613749821251631e+07
3.956346938775510524e-05 7.385059802951433383e+00 4.261202175228650868e+07
3.956346938775510524e-05 7.824198310863371475e+00 4.672931290070156753e+07
3.956346938775510524e-05 8.289449353308079083e+00 5.027522480823937058e+07
3.956346938775510524e-05 8.782365662390436256e+00 5.236182970965003222e+07
3.956346938775510524e-05 9.304592300470993393e+00 5.239173453685716540e+07
3.956346938775510524e-05 9.857872150408672596e+00 5.019371150394362956e+07
3.956346938775510524e-05 1.044405173227029060e+01 4.600060045125433803e+07
3.956346938775510524e-05 1.106508736591963959e+01 4.031570371083445102e+07
3.956346938775510524e-05 1.172305170005316732e+01 3.376745028145843744e+07
3.956346938775510524e-05 1.242014062947232311e+01 2.702036193763444573e+07
3.956346938775510524e-05 1.315868062367835556e+01 2.071792706515344605e+07
3.956346938775510524e-05 1.394113649124797227e+01 1.538847370580604486e+07
3.956346938775510524e-05 1.477011960590286321e+01 1.131196775331895612e+07
3.956346938775510524e-05 1.564839662172674295e+01 8.442470488535754383e+06
3.956346938775510524e-05 1.657889870661615817e+01 6.475657310685578734e+06
3.956346938775510524e-05 1.756473132478086896e+01 5.034771241355461068e+06
3.956346938775510524e-05 1.860918460094198679e+01 3.850191565418122802e+06
3.956346938775510524e-05 1.971574430081734519e+01 2.828259870088600554e+06
3.956346938775510524e-05 2.088810346454058120e+01 2.003548400949331233e+06
3.956346938775510524e-05 2.213017473183927919e+01 1.441626836218552198e+06
3.956346938775510524e-05 2.344610340010633465e+01 1.164315553994947113e+06
3.956346938775510524e-05 2.484028125894464623e+01 1.130443226975096622e+06
3.956346938775510524e-05 2.631736124735671112e+01 1.259097902724053478e+06
3.956346938775510524e-05 2.788227298249594455e+01 1.460231436949687079e+06
3.956346938775510524e-05 2.954023921180572643e+01 1.650586449534122134e+06
3.956346938775510524e-05 3.129679324345348590e+01 1.759103602046742570e+06
3.956346938775510524e-05 3.315779741323231633e+01 1.735212887100599473e+06
3.956346938775510524e-05 3.512946264956173792e+01 1.562595836604773765e+06
3.956346938775510524e-05 3.721836920188397357e+01 1.268261513229701901e+06
3.956346938775510524e-05 3.943148860163469038e+01 9.154813822647123598e+05
4.034571428571429003e-05 2.464468037602168149e+00 1.935230538649926707e+07
4.034571428571429003e-05 2.611012933067573094e+00 2.108139350469761714e+07
4.034571428571429003e-05 2.766271841479910787e+00 2.252954861734595522e+07
4.034571428571429003e-05 2.930762925013291831e+00 2.372695013578723371e+07
4.034571428571429003e-05 3.105035157368081666e+00 2.471636215884583816e+07
4.034571428571429003e-05 3.289670155919588890e+00 2.555921766640356183e+07
4.034571428571429003e-05 3.485284122811993068e+00 2.633581079713326320e+07
4.034571428571429003e-05 3.692529901475716692e+00 2.711528092449894920e+07
4.034571428571429003e-05 3.912099155431685737e+00 2.790347276590615883e+07
4.034571428571429003e-05 4.144724676654039541e+00 2.861370236418312788e+07
4.034571428571429003e-05 4.391182831195218128e+00 2.910554817206124216e+07
4.034571428571429003e-05 4.652296150235496697e+00 2.929153448070911691e+07
4.034571428571429003e-05 4.928936075204336298e+00 2.925528195235678554e+07
4.034571428571429003e-05 5.222025866135146188e+00 2.930287095152603090e+07
4.034571428571429003e-05 5.532543682959819797e+00 2.989976637704538926e+07
4.034571428571429003e-05 5.861525850026583662e+00 3.150701520795249939e+07
4.034571428571429003e-05 6.210070314736163333e+00 3.438251668318535388e+07
4.034571428571429003e-05 6.579340311839177780e+00 3.842932830509597808e+07
4.034571428571429003e-05 6.970568245623986137e+00 4.315268103319288045e+07
4.034571428571429003e-05 7.385059802951433383e+00 4.774602260319877416e+07
4.034571428571429003e-05 7.824198310863371475e+00 5.128160494790628552e+07
4.034571428571429003e-05 8.289449353308079083e+00 5.294737320160831511e+07
4.034571428571429003e-05 8.782365662390436256e+00 5.225801145321555436e+07
4.034571428571429003e-05 9.304592300470993393e+00 4.917450053072586656e+07
4.034571428571429003e-05 9.857872150408672596e+00 4.409086625992887467e+07
4.034571428571429003e-05 1.044405173227029060e+01 3.769153935423684865e+07
4.034571428571429003e-05 1.106508736591963959e+01 3.074326079087154195e+07
4.034571428571429003e-05 1.172305170005316732e+01 2.392338851265769452e+07
4.034571428571429003e-05 1.242014062947232311e+01 1.775077619346363470e+07
4.034571428571429003e-05 1.315868062367835556e+01 1.259122559401743487e+07
4.034571428571429003e-05 1.394113649124797227e+01 8.655365334351513535e+06
4.034571428571429003e-05 1.477011960590286321e+01 5.958292238861564547e+06
4.034571428571429003e-05 1.564839662172674295e+01 4.300329665637815371e+06
4.034571428571429003e-05 1.657889870661615817e+01 3.337381075243097730e+06
4.034571428571429003e-05 1.756473132478086896e+01 2.723824139515986200e+06
4.034571428571429003e-05 1.860918460094198679e+01 2.236213443907470442e+06
4.034571428571429003e-05 1.971574430081734519e+01 1.805679145222856896e+06
4.034571428571429003e-05 2.088810346454058120e+01 1.466021655804067384e+06
4.034571428571429003e-05 2.213017473183927919e+01 1.275699278912482085e+06
4.034571428571429003e-05 2.344610340010633465e+01 1.264077278141944902e+06
4.034571428571429003e-05 2.484028125894464623e+01 1.416426351273675449e+06
4.034571428571429003e-05 2.631736124735671112e+01 1.683539831203085603e+06
4.034571428571429003e-05 2.788227298249594455e+01 1.995238936864769086e+06
4.034571428571429003e-05 2.954023921180572643e+01 2.269419013288651593e+06
4.034571428571429003e-05 3.129679324345348590e+01 2.422877159876755439e+06
4.034571428571429003e-05 3.315779741323231633e+01 2.391216600683315191e+06
4.034571428571429003e-05 3.512946264956173792e+01 2.153677605125281960e+06
4.034571428571429003e-05 3.721836920188397357e+01 1.748082353704985697e+06
4.034571428571429003e-05 3.943148860163469038e+01 1.261848677092203405e+06
4.112795918367347483e-05 2.464468037602168149e+00 1.252401897093222290e+07
4.112795918367347483e-05 2.611012933067573094e+00 1.399941612982580811e+07
4.112795918367347483e-05 2.766271841479910787e+00 1.529289173634702899e+07
4.112795918367347483e-05 2.930762925013291831e+00 1.643406874122323841e+07
4.112795918367347483e-05 3.105035157368081666e+00 1.750440623780863732e+07
4.112795918367347483e-05 3.289670155919588890e+00 1.862207808742002025e+07
4.112795918367347483e-05 3.485284122811993068e+00 1.990004832502434775e+07
4.112795918367347483e-05 3.692529901475716692e+00 2.137925897437070310e+07
4.112795918367347483e-05 3.912099155431685737e+00 2.297110831342136487e+07
4.112795918367347483e-05 4.144724676654039541e+00 2.446396455386237428e+07
4.112795918367347483e-05 4.391182831195218128e+00 2.562270608643591404e+07
4.112795918367347483e-05 4.652296150235496697e+00 2.634405728188411146e+07
4.112795918367347483e-05 4.928936075204336298e+00 2.677592734955756366e+07
4.112795918367347483e-05 5.222025866135146188e+00 2.731589525222847611e+07
4.112795918367347483e-05 5.532543682959819797e+00 2.847111040851091966e+07
4.112795918367347483e-05 5.861525850026583662e+00 3.064054502287375554e+07
4.112795918367347483e-05 6.210070314736163333e+00 3.391978235708913207e+07
4.112795918367347483e-05 6.579340311839177780e+00 3.801194004379549623e+07
4.112795918367347483e-05 6.970568245623986137e+00 4.227563684157597274e+07
4.112795918367347483e-05 7.385059802951433383e+00 4.588541405264472216e+07
4.112795918367347483e-05 7.824198310863371475e+00 4.804579324273271114e+07
4.112795918367347483e-05 8.289449353308079083e+00 4.819303997522394359e+07
4.112795918367347483e-05 8.782365662390436256e+00 4.613079852915015817e+07
4.112795918367347483e-05 9.304592300470993393e+00 4.206564697834114730e+07
4.112795918367347483e-05 9.857872150408672596e+00 3.653170668602669239e+07
4.112795918367347483e-05 1.044405173227029060e+01 3.022591871722928807e+07
4.112795918367347483e-05 1.106508736591963959e+01 2.381845517553939298e+07
4.112795918367347483e-05 1.172305170005316732e+01 1.782537906671870500e+07
4.112795918367347483e-05 1.242014062947232311e+01 1.258949308971696347e+07
4.112795918367347483e-05 1.315868062367835556e+01 8.326674450460272841e+06
4.112795918367347483e-05 1.394113649124797227e+01 5.150341354709275067e+06
4.112795918367347483e-05 1.477011960590286321e+01 3.042681890347850509e+06
4.112795918367347483e-05 1.564839662172674295e+01 1.829777640200065682e+06
4.112795918367347483e-05 1.657889870661615817e+01 1.227643012341339141e+06
4.112795918367347483e-05 1.756473132478086896e+01 9.495128123357091099e+05
4.112795918367347483e-05 1.860918460094198679e+01 7.997441821786140790e+05
4.112795918367347483e-05 1.971574430081734519e+01 6.977574819679929642e+05
4.112795918367347483e-05 2.088810346454058120e+01 6.410212551499718102e+05
4.112795918367347483e-05 2.213017473183927919e+01 6.528663635247981874e+05
4.112795918367347483e-05 2.344610340010633465e+01 7.482443888765432639e+05
4.112795918367347483e-05 2.484028125894464623e+01 9.221833791295511182e+05
4.112795918367347483e-05 2.631736124735671112e+01 1.150582186036395840e+06
4.112795918367347483e-05 2.788227298249594455e+01 1.393643048502545105e+06
4.112795918367347483e-05 2.954023921180572643e+01 1.599880567758133402e+06
4.112795918367347483e-05 3.129679324345348590e+01 1.714449209729356924e+06
4.112795918367347483e-05 3.315779741323231633e+01 1.694403850962118711e+06
4.112795918367347483e-05 3.512946264956173792e+01 1.526795898106009699e+06
4.112795918367347483e-05 3.721836920188397357e+01 1.239427701677971520e+06
4.112795918367347483e-05 3.943148860163469038e+01 8.947078951844109688e+05
4.191020408163265962e-05 2.464468037602168149e+00 2.575525758345464617e+07
4.191020408163265962e-05 2.611012933067573094e+00 2.743990454728082940e+07
4.191020408163265962e-05 2.766271841479910787e+00 2.850330021455876157e+07
4.191020408163265962e-05 2.930762925013291831e+00 2.909330996976605803e+07
4.191020408163265962e-05 3.105035157368081666e+00 2.946329946619250998e+07
4.191020408163265962e-05 3.289670155919588890e+00 2.989095533264593780e+07
4.191020408163265962e-05 3.485284122811993068e+00 3.054923423709110171e+07
4.191020408163265962e-05 3.692529901475716692e+00 3.139443365693497285e+07
4.191020408163265962e-05 3.912099155431685737e+00 3.216714893927554786e+07
4.191020408163265962e-05 4.144724676654039541e+00 3.254810226173537597e+07
4.191020408163265962e-05 4.391182831195218128e+00 3.239566482061912864e+07
4.191020408163265962e-05 4.652296150235496697e+00 3.191414222973238677e+07
4.191020408163265962e-05 4.928936075204336298e+00 3.163471890429950878e+07
4.191020408163265962e-05 5.222025866135146188e+00 3.220723808735744655e+07
4.191020408163265962e-05 5.532543682959819797e+00 3.410946448538127542e+07
4.191020408163265962e-05 5.861525850026583662e+00 3.741408643400338292e+07
4.191020408163265962e-05 6.210070314736163333e+00 4.171088034652180225e+07
4.191020408163265962e-05 6.579340311839177780e+00 4.620302178166885674e+07
4.191020408163265962e-05 6.970568245623986137e+00 4.992655414831218868e+07
4.191020408163265962e-05 7.385059802951433383e+00 5.200676486814062297e+07
4.191020408163265962e-05 7.824198310863371475e+00 5.186933034078761190e+07
4.191020408163265962e-05 8.289449353308079083e+00 4.935517887663036585e+07
4.191020408163265962e-05 8.782365662390436256e+00 4.472594522958797216e+07
4.191020408163265962e-05 9.304592300470993393e+00 3.857460977319546044e+07
4.191020408163265962e-05 9.857872150408672596e+00 3.166886568697917089e+07
4.191020408163265962e-05 1.044405173227029060e+01 2.476441094126778841e+07
4.191020408163265962e-05 1.106508736591963959e+01 1.844346563664201275e+07
4.191020408163265962e-05 1.172305170005316732e+01 1.304193868068460561e+07
4.191020408163265962e-05 1.242014062947232311e+01 8.687934559890123084e+06
4.191020408163265962e-05 1.315868062367835556e+01 5.395219670911174268e+06
4.191020408163265962e-05 1.394113649124797227e+01 3.119989807744280435e+06
4.191020408163265962e-05 1.477011960590286321e+01 1.749275104677045718e+06
4.191020408163265962e-05 1.564839662172674295e+01 1.077487745624327566e+06
4.191020408163265962e-05 1.657889870661615817e+01 8.383293507570981747e+05
4.191020408163265962e-05 1.756473132478086896e+01 7.881324684130832320e+05
4.191020408163265962e-05 1.860918460094198679e+01 7.770322417150959373e+05
4.191020408163265962e-05 1.971574430081734519e+01 7.600072805077293888e+05
4.191020408163265962e-05 2.088810346454058120e+01 7.574466552160597639e+05
4.191020408163265962e-05 2.213017473183927919e+01 8.064397322362043196e+05
4.191020408163265962e-05 2.344610340010633465e+01 9.310594839486795245e+05
4.191020408163265962e-05 2.484028125894464623e+01 1.133246428520921385e+06
4.191020408163265962e-05 2.631736124735671112e+01 1.393049194243612932e+06
4.191020408163265962e-05 2.788227298249594455e+01 1.670059523136689095e+06
4.191020408163265962e-05 2.954023921180572643e+01 1.906593197112630587e+06
4.191020408163265962e-05 3.129679324345348590e+01 2.037975328090623021e+06
4.191020408163265962e-05 3.315779741323231633e+01 2.012148807852049591e+06
4.191020408163265962e-05 3.512946264956173792e+01 1.812496000460324809e+06
4.191020408163265962e-05 3.721836920188397357e+01 1.471207983241677517e+06
4.191020408163265962e-05 3.943148860163469038e+01 1.061997211902408395e+06
4.269244897959184441e-05 2.464468037602168149e+00 1.137106770325158164e+07
4.269244897959184441e-05 2.611012933067573094e+00 1.266175581847378425e+07
4.269244897959184441e-05 2.766271841479910787e+00 1.389856204776865803e+07
4.269244897959184441e-05 2.930762925013291831e+00 1.521612128689618781e+07
4.269244897959184441e-05 3.105035157368081666e+00 1.671987013441686705e+07
4.269244897959184441e-05 3.289670155919588890e+00 1.839598406505347788e+07
4.269244897959184441e-05 3.485284122811993068e+00 2.007682540854707733e+07
4.269244897959184441e-05 3.692529901475716692e+00 2.150381624437718093e+07
4.269244897959184441e-05 3.912099155431685737e+00 2.247205528038989380e+07
4.269244897959184441e-05 4.144724676654039541e+00 2.298300143689706922e+07
4.269244897959184441e-05 4.391182831195218128e+00 2.331545518217231706e+07
4.269244897959184441e-05 4.652296150235496697e+00 2.396364039741535485e+07
4.269244897959184441e-05 4.928936075204336298e+00 2.545905601968251914e+07
4.269244897959184441e-05 5.222025866135146188e+00 2.814957824236911908e+07
4.269244897959184441e-05 5.532543682959819797e+00 3.202799790419122949e+07
4.269244897959184441e-05 5.861525850026583662e+00 3.667917858308400214e+07
4.269244897959184441e-05 6.210070314736163333e+00 4.136486008178295195e+07
4.269244897959184441e-05 6.579340311839177780e+00 4.521174576852562279e+07
4.269244897959184441e-05 6.970568245623986137e+00 4.743494059162241220e+07
4.269244897959184441e-05 7.385059802951433383e+00 4.752568493495560437e+07
4.269244897959184441e-05 7.824198310863371475e+00 4.535417208592471480e+07
4.269244897959184441e-05 8.289449353308079083e+00 4.117138645783288777e+07
4.269244897959184441e-05 8.782365662390436256e+00 3.552532962829949707e+07
4.269244897959184441e-05 9.304592300470993393e+00 2.912593800589790940e+07
4.269244897959184441e-05 9.857872150408672596e+00 2.269410943610861897e+07
4.269244897959184441e-05 1.044405173227029060e+01 1.682305344432667643e+07
4.269244897959184441e-05 1.106508736591963959e+01 1.188213909743123129e+07
4.269244897959184441e-05 1.172305170005316732e+01 7.997874914829972200e+06
4.269244897959184441e-05 1.242014062947232311e+01 5.120195878164920956e+06
4.269244897959184441e-05 1.315868062367835556e+01 3.124804188330492936e+06
4.269244897959184441e-05 1.394113649124797227e+01 1.876371952298517572e+06
4.269244897959184441e-05 1.477011960590286321e+01 1.226551212441500043e+06
4.269244897959184441e-05 1.564839662172674295e+01 9.926961068868645234e+05
4.269244897959184441e-05 1.657889870661615817e+01 9.734046099945105379e+05
4.269244897959184441e-05 1.756473132478086896e+01 1.002097665957265534e+06
4.269244897959184441e-05 1.860918460094198679e+01 9.928131647349981358e+05
4.269244897959184441e-05 1.971574430081734519e+01 9.421285184658718063e+05
4.269244897959184441e-05 2.088810346454058120e+01 8.935507920629065484e+05
4.269244897959184441e-05 2.213017473183927919e+01 8.957400446845032275e+05
4.269244897959184441e-05 2.344610340010633465e+01 9.776802540898080915e+05
4.269244897959184441e-05 2.484028125894464623e+01 1.142715192081975285e+06
4.269244897959184441e-05 2.631736124735671112e+01 1.371173945849191397e+06
4.269244897959184441e-05 2.788227298249594455e+01 1.623180662652187748e+06
4.269244897959184441e-05 2.954023921180572643e+01 1.842007439005004242e+06
4.269244897959184441e-05 3.129679324345348590e+01 1.963885285241414327e+06
4.269244897959184441e-05 3.315779741323231633e+01 1.937085606449332554e+06
4.269244897959184441e-05 3.512946264956173792e+01 1.744298863719617017e+06
4.269244897959184441e-05 3.721836920188397357e+01 1.415713884654522175e+06
4.269244897959184441e-05 3.943148860163469038e+01 1.021913719890374225e+06
4.347469387755102243e-05 2.464468037602168149e+00 1.502782744041035324e+07
4.347469387755102243e-05 2.611012933067573094e+00 1.634910611914882250e+07
4.347469387755102243e-05 2.766271841479910787e+00 1.766721619902956113e+07
4.347469387755102243e-05 2.930762925013291831e+00 1.913685863669239357e+07
4.347469387755102243e-05 3.105035157368081666e+00 2.084062724555975199e+07
4.347469387755102243e-05 3.289670155919588890e+00 2.272035122919753939e+07
4.347469387755102243e-05 3.485284122811993068e+00 2.456823562448136881e+07
4.347469387755102243e-05 3.692529901475716692e+00 2.609799090022424608e+07
4.347469387755102243e-05 3.912099155431685737e+00 2.707930301183866709e+07
4.347469387755102243e-05 4.144724676654039541e+00 2.748022073822336644e+07
4.347469387755102243e-05 4.391182831195218128e+00 2.754287393284355849e+07
4.347469387755102243e-05 4.652296150235496697e+00 2.773726011375405267e+07
4.347469387755102243e-05 4.928936075204336298e+00 2.859387356556082889e+07
4.347469387755102243e-05 5.222025866135146188e+00 3.048007690965363011e+07
4.347469387755102243e-05 5.532543682959819797e+00 3.341901768995123357e+07
4.347469387755102243e-05 5.861525850026583662e+00 3.703275985111782700e+07
4.347469387755102243e-05 6.210070314736163333e+00 4.063369806937612593e+07
4.347469387755102243e-05 6.579340311839177780e+00 4.342325041660940647e+07
4.347469387755102243e-05 6.970568245623986137e+00 4.471738792382825166e+07
4.347469387755102243e-05 7.385059802951433383e+00 4.411909721578773111e+07
4.347469387755102243e-05 7.824198310863371475e+00 4.159025726431745291e+07
4.347469387755102243e-05 8.289449353308079083e+00 3.741970711778049916e+07
4.347469387755102243e-05 8.782365662390436256e+00 3.212078648425837979e+07
4.347469387755102243e-05 9.304592300470993393e+00 2.630514765257950500e+07
4.347469387755102243e-05 9.857872150408672596e+00 2.056552502517094836e+07
4.347469387755102243e-05 1.044405173227029060e+01 1.537707307124124654e+07
4.347469387755102243e-05 1.106508736591963959e+01 1.102606774368162826e+07
4.347469387755102243e-05 1.172305170005316732e+01 7.593276716577582061e+06
4.347469387755102243e-05 1.242014062947232311e+01 5.010152602220299654e+06
4.347469387755102243e-05 1.315868062367835556e+01 3.153160306254594587e+06
4.347469387755102243e-05 1.394113649124797227e+01 1.906615638011740055e+06
4.347469387755102243e-05 1.477011960590286321e+01 1.162324054016658571e+06
4.347469387755102243e-05 1.564839662172674295e+01 7.928120834575311746e+05
4.347469387755102243e-05 1.657889870661615817e+01 6.513541716630213195e+05
4.347469387755102243e-05 1.756473132478086896e+01 6.070119280558662722e+05
4.347469387755102243e-05 1.860918460094198679e+01 5.802347229279438034e+05
4.347469387755102243e-05 1.971574430081734519e+01 5.488811636908489745e+05
4.347469387755102243e-05 2.088810346454058120e+01 5.268657992578287376e+05
4.347469387755102243e-05 2.213017473183927919e+01 5.370417209778887918e+05
4.347469387755102243e-05 2.344610340010633465e+01 5.942721239348570816e+05
4.347469387755102243e-05 2.484028125894464623e+01 7.001666096124242758e+05
4.347469387755102243e-05 2.631736124735671112e+01 8.432566614210864063e+05
4.347469387755102243e-05 2.788227298249594455e+01 9.997473618345971918e+05
4.347469387755102243e-05 2.954023921180572643e+01 1.135199631565492135e+06
4.347469387755102243e-05 3.129679324345348590e+01 1.210586062051641522e+06
4.347469387755102243e-05 3.315779741323231633e+01 1.194164819954862585e+06
4.347469387755102243e-05 3.512946264956173792e+01 1.075346045680138981e+06
4.347469387755102243e-05 3.721836920188397357e+01 8.727830267469175160e+05
4.347469387755102243e-05 3.943148860163469038e+01 6.300077460447638296e+05
4.425693877551020722e-05 2.464468037602168149e+00 2.532407323451031744e+07
4.425693877551020722e-05 2.611012933067573094e+00 2.666331695069326088e+07
4.425693877551020722e-05 2.766271841479910787e+00 2.774153724728225172e+07
4.425693877551020722e-05 2.930762925013291831e+00 2.889642489015936106e+07
4.425693877551020722e-05 3.105035157368081666e+00 3.028431482842796296e+07
4.425693877551020722e-05 3.289670155919588890e+00 3.175385903456434235e+07
4.425693877551020722e-05 3.485284122811993068e+00 3.291234870001534373e+07
4.425693877551020722e-05 3.692529901475716692e+00 3.336676259055342153e+07
4.425693877551020722e-05 3.912099155431685737e+00 3.300010924012141302e+07
4.425693877551020722e-05 4.144724676654039541e+00 3.211540041902026534e+07
4.425693877551020722e-05 4.391182831195218128e+00 3.136009230402889848e+07
4.425693877551020722e-05 4.652296150235496697e+00 3.146830898133477941e+07
4.425693877551020722e-05 4.928936075204336298e+00 3.294733149226242676e+07
4.425693877551020722e-05 5.222025866135146188e+00 3.584976998489366472e+07
4.425693877551020722e-05 5.532543682959819797e+00 3.972160602620632201e+07
4.425693877551020722e-05 5.861525850026583662e+00 4.373410421695072949e+07
4.425693877551020722e-05 6.210070314736163333e+00 4.693485594517092407e+07
4.425693877551020722e-05 6.579340311839177780e+00 4.851793363458601385e+07
4.425693877551020722e-05 6.970568245623986137e+00 4.802174273487821966e+07
4.425693877551020722e-05 7.385059802951433383e+00 4.540321925497679412e+07
4.425693877551020722e-05 7.824198310863371475e+00 4.098761544514276087e+07
4.425693877551020722e-05 8.289449353308079083e+00 3.533530240614736825e+07
4.425693877551020722e-05 8.782365662390436256e+00 2.908807668577276170e+07
4.425693877551020722e-05 9.304592300470993393e+00 2.284919488655776531e+07
4.425693877551020722e-05 9.857872150408672596e+00 1.711505879892366752e+07
4.425693877551020722e-05 1.044405173227029060e+01 1.223780003596095927e+07
4.425693877551020722e-05 1.106508736591963959e+01 8.396474463404756039e+06
4.425693877551020722e-05 1.172305170005316732e+01 5.589952683057539165e+06
4.425693877551020722e-05 1.242014062947232311e+01 3.679595456447233912e+06
4.425693877551020722e-05 1.315868062367835556e+01 2.470386277873227373e+06
4.425693877551020722e-05 1.394113649124797227e+01 1.777251696084435564e+06
4.425693877551020722e-05 1.477011960590286321e+01 1.441765181694865925e+06
4.425693877551020722e-05 1.564839662172674295e+01 1.319559290104805958e+06
4.425693877551020722e-05 1.657889870661615817e+01 1.279458760524261044e+06
4.425693877551020722e-05 1.756473132478086896e+01 1.225421207499521319e+06
4.425693877551020722e-05 1.860918460094198679e+01 1.118347481064834166e+06
4.425693877551020722e-05 1.971574430081734519e+01 9.741989698262992315e+05
4.425693877551020722e-05 2.088810346454058120e+01 8.384844285884837154e+05
4.425693877551020722e-05 2.213017473183927919e+01 7.553834432874675840e+05
4.425693877551020722e-05 2.344610340010633465e+01 7.486218066919626435e+05
4.425693877551020722e-05 2.484028125894464623e+01 8.181520686374347424e+05
4.425693877551020722e-05 2.631736124735671112e+01 9.454366309448354878e+05
4.425693877551020722e-05 2.788227298249594455e+01 1.098718134595696349e+06
4.425693877551020722e-05 2.954023921180572643e+01 1.236498794079353334e+06
4.425693877551020722e-05 3.129679324345348590e+01 1.313740325074240332e+06
4.425693877551020722e-05 3.315779741323231633e+01 1.294107676793234656e+06
4.425693877551020722e-05 3.512946264956173792e+01 1.164796666096851695e+06
4.425693877551020722e-05 3.721836920188397357e+01 9.452538928639304359e+05
4.425693877551020722e-05 3.943148860163469038e+01 6.822966102763877716e+05
4.503918367346939201e-05 2.464468037602168149e+00 6.793961932717999443e+06
4.503918367346939201e-05 2.611012933067573094e+00 8.401233380952343345e+06
4.503918367346939201e-05 2.766271841479910787e+00 1.025176898213193007e+07
4.503918367346939201e-05 2.930762925013291831e+00 1.228174383755035140e+07
4.503918367346939201e-05 3.105035157368081666e+00 1.434866379153036326e+07
4.503918367346939201e-05 3.289670155919588890e+00 1.625425489950357191e+07
4.503918367346939201e-05 3.485284122811993068e+00 1.781406248127420992e+07
4.503918367346939201e-05 3.692529901475716692e+00 1.895058301309079304e+07
4.503918367346939201e-05 3.912099155431685737e+00 1.976079645257494971e+07
4.503918367346939201e-05 4.144724676654039541e+00 2.051083872940091044e+07
4.503918367346939201e-05 4.391182831195218128e+00 2.154590206893947348e+07
4.503918367346939201e-05 4.652296150235496697e+00 2.315124331325180456e+07
4.503918367346939201e-05 4.928936075204336298e+00 2.542793695217709988e+07
4.503918367346939201e-05 5.222025866135146188e+00 2.823813328925505280e+07
4.503918367346939201e-05 5.532543682959819797e+00 3.123999103262062743e+07
4.503918367346939201e-05 5.861525850026583662e+00 3.399450659133681655e+07
4.503918367346939201e-05 6.210070314736163333e+00 3.609805843807336688e+07
4.503918367346939201e-05 6.579340311839177780e+00 3.728178468728601187e+07
4.503918367346939201e-05 6.970568245623986137e+00 3.743377133406538516e+07
4.503918367346939201e-05 7.385059802951433383e+00 3.654697681640575826e+07
4.503918367346939201e-05 7.824198310863371475e+00 3.464757705743060261e+07
4.503918367346939201e-05 8.289449353308079083e+00 3.176988784340258315e+07
4.503918367346939201e-05 8.782365662390436256e+00 2.800060825000925735e+07
4.503918367346939201e-05 9.304592300470993393e+00 2.355199182963417843e+07
4.503918367346939201e-05 9.857872150408672596e+00 1.879151206190519035e+07
4.503918367346939201e-05 1.044405173227029060e+01 1.418044877360452339e+07
4.503918367346939201e-05 1.106508736591963959e+01 1.014223026282751374e+07
4.503918367346939201e-05 1.172305170005316732e+01 6.941726175018216483e+06
4.503918367346939201e-05 1.242014062947232311e+01 4.649188604175321758e+06
4.503918367346939201e-05 1.315868062367835556e+01 3.187754603681215551e+06
4.503918367346939201e-05 1.394113649124797227e+01 2.400992699383990373e+06
4.503918367346939201e-05 1.477011960590286321e+01 2.091805246058195829e+06
4.503918367346939201e-05 1.564839662172674295e+01 2.042243833267109003e+06
4.503918367346939201e-05 1.657889870661615817e+01 2.046943172275968129e+06
4.503918367346939201e-05 1.756473132478086896e+01 1.962806085322967265e+06
4.503918367346939201e-05 1.860918460094198679e+01 1.743482296647123527e+06
4.503918367346939201e-05 1.971574430081734519e+01 1.431154264877576381e+06
4.503918367346939201e-05 2.088810346454058120e+01 1.110990469290377339e+06
4.503918367346939201e-05 2.213017473183927919e+01 8.590586107003333746e+05
4.503918367346939201e-05 2.344610340010633465e+01 7.123764701813946012e+05
4.503918367346939201e-05 2.484028125894464623e+01 6.683742349788898136e+05
4.503918367346939201e-05 2.631736124735671112e+01 7.007667975282251136e+05
4.503918367346939201e-05 2.788227298249594455e+01 7.743114276356572518e+05
4.503918367346939201e-05 2.954023921180572643e+01 8.514792920313233044e+05
4.503918367346939201e-05 3.129679324345348590e+01 8.959519143713818630e+05
4.503918367346939201e-05 3.315779741323231633e+01 8.793296086261436576e+05
4.503918367346939201e-05 3.512946264956173792e+01 7.904879155772014055e+05
4.503918367346939201e-05 3.721836920188397357e+01 6.412640063649180811e+05
4.503918367346939201e-05 3.943148860163469038e+01 4.628311595547199249e+05
4.582142857142857680e-05 2.464468037602168149e+00 1.995765070236002281e+07
4.582142857142857680e-05 2.611012933067573094e+00 2.176082968182045594e+07
4.582142857142857680e-05 2.766271841479910787e+00 2.336985073272715509e+07
4.582142857142857680e-05 2.930762925013291831e+00 2.493814798746744543e+07
4.582142857142857680e-05 3.105035157368081666e+00 2.650521811474469677e+07
4.582142857142857680e-05 3.289670155919588890e+00 2.792035560109337419e+07
4.582142857142857680e-05 3.485284122811993068e+00 2.890263645802298933e+07
4.582142857142857680e-05 3.692529901475716692e+00 2.921798250539466366e+07
4.582142857142857680e-05 3.912099155431685737e+00 2.885910215690257773e+07
4.582142857142857680e-05 4.144724676654039541e+00 2.810406968851789460e+07
4.582142857142857680e-05 4.391182831195218128e+00 2.741526018335532397e+07
4.582142857142857680e-05 4.652296150235496697e+00 2.724693143260224164e+07
4.582142857142857680e-05 4.928936075204336298e+00 2.787353725232784078e+07
4.582142857142857680e-05 5.222025866135146188e+00 2.931656124608617648e+07
4.582142857142857680e-05 5.532543682959819797e+00 3.138203270353155583e+07
4.582142857142857680e-05 5.861525850026583662e+00 3.376952979595891386e+07
4.582142857142857680e-05 6.210070314736163333e+00 3.618663623852871358e+07
4.582142857142857680e-05 6.579340311839177780e+00 3.840154956023953110e+07
4.582142857142857680e-05 6.970568245623986137e+00 4.020501998230524361e+07
4.582142857142857680e-05 7.385059802951433383e+00 4.132548524695088714e+07
4.582142857142857680e-05 7.824198310863371475e+00 4.139350119860301912e+07
4.582142857142857680e-05 8.289449353308079083e+00 4.002564284307670593e+07
4.582142857142857680e-05 8.782365662390436256e+00 3.700493375900263339e+07
4.582142857142857680e-05 9.304592300470993393e+00 3.245025923233334720e+07
4.582142857142857680e-05 9.857872150408672596e+00 2.685768832742769271e+07
4.582142857142857680e-05 1.044405173227029060e+01 2.096919409321878478e+07
4.582142857142857680e-05 1.106508736591963959e+01 1.553293832605150528e+07
4.582142857142857680e-05 1.172305170005316732e+01 1.108906277506616525e+07
4.582142857142857680e-05 1.242014062947232311e+01 7.884257647180920467e+06
4.582142857142857680e-05 1.315868062367835556e+01 5.909288437893543392e+06
4.582142857142857680e-05 1.394113649124797227e+01 4.974944267098595388e+06
4.582142857142857680e-05 1.477011960590286321e+01 4.767607225875737146e+06
4.582142857142857680e-05 1.564839662172674295e+01 4.901330249930876307e+06
4.582142857142857680e-05 1.657889870661615817e+01 5.004903064571637660e+06
4.582142857142857680e-05 1.756473132478086896e+01 4.831722997624371201e+06
4.582142857142857680e-05 1.860918460094198679e+01 4.330500393124833703e+06
4.582142857142857680e-05 1.971574430081734519e+01 3.627595100614390336e+06
4.582142857142857680e-05 2.088810346454058120e+01 2.932621196704139467e+06
4.582142857142857680e-05 2.213017473183927919e+01 2.428323108384565450e+06
4.582142857142857680e-05 2.344610340010633465e+01 2.204780353123723064e+06
4.582142857142857680e-05 2.484028125894464623e+01 2.255812528406758793e+06
4.582142857142857680e-05 2.631736124735671112e+01 2.511164671888236888e+06
4.582142857142857680e-05 2.788227298249594455e+01 2.867065162866340950e+06
4.582142857142857680e-05 2.954023921180572643e+01 3.201970961113842204e+06
4.582142857142857680e-05 3.129679324345348590e+01 3.391440426771638915e+06
4.582142857142857680e-05 3.315779741323231633e+01 3.336883893773244694e+06
4.582142857142857680e-05 3.512946264956173792e+01 3.002287050582902972e+06
4.582142857142857680e-05 3.721836920188397357e+01 2.436135161926602479e+06
4.582142857142857680e-05 3.943148860163469038e+01 1.758384639962769113e+06
4.660367346938776160e-05 2.464468037602168149e+00 1.921162304400388151e+07
4.660367346938776160e-05 2.611012933067573094e+00 2.121392710646363348e+07
4.660367346938776160e-05 2.766271841479910787e+00 2.306228229442559928e+07
4.660367346938776160e-05 2.930762925013291831e+00 2.479936123134170845e+07
4.660367346938776160e-05 3.105035157368081666e+00 2.637290024379938096e+07
4.660367346938776160e-05 3.289670155919588890e+00 2.761045476355279982e+07
4.660367346938776160e-05 3.485284122811993068e+00 2.828658891715283319e+07
4.660367346938776160e-05 3.692529901475716692e+00 2.825717631007182598e+07
4.660367346938776160e-05 3.912099155431685737e+00 2.758475418509683758e+07
4.660367346938776160e-05 4.144724676654039541e+00 2.657770088799519092e+07
4.660367346938776160e-05 4.391182831195218128e+00 2.571378945849488303e+07
4.660367346938776160e-05 4.652296150235496697e+00 2.548064237592696026e+07
4.660367346938776160e-05 4.928936075204336298e+00 2.620572714010746405e+07
4.660367346938776160e-05 5.222025866135146188e+00 2.795021016586111113e+07
4.660367346938776160e-05 5.532543682959819797e+00 3.050428836810379475e+07
4.660367346938776160e-05 5.861525850026583662e+00 3.346317096621932462e+07
4.660367346938776160e-05 6.210070314736163333e+00 3.632239868777226657e+07
4.660367346938776160e-05 6.579340311839177780e+00 3.854643891088134795e+07
4.660367346938776160e-05 6.970568245623986137e+00 3.962071937003339082e+07
4.660367346938776160e-05 7.385059802951433383e+00 3.912891463945609331e+07
4.660367346938776160e-05 7.824198310863371475e+00 3.686422505779372156e+07
4.660367346938776160e-05 8.289449353308079083e+00 3.292420055806064606e+07
4.660367346938776160e-05 8.782365662390436256e+00 2.772379014572944120e+07
4.660367346938776160e-05 9.304592300470993393e+00 2.190655409988869727e+07
4.660367346938776160e-05 9.857872150408672596e+00 1.618855576774038747e+07
4.660367346938776160e-05 1.044405173227029060e+01 1.118891796686886810e+07
4.660367346938776160e-05 1.106508736591963959e+01 7.296602121327568777e+06
4.660367346938776160e-05 1.172305170005316732e+01 4.616978280329417437e+06
4.660367346938776160e-05 1.242014062947232311e+01 3.017625497646653559e+06
4.660367346938776160e-05 1.315868062367835556e+01 2.239127394791499712e+06
4.660367346938776160e-05 1.394113649124797227e+01 1.999569612778891344e+06
4.660367346938776160e-05 1.477011960590286321e+01 2.047186874662486371e+06
4.660367346938776160e-05 1.564839662172674295e+01 2.173460605929857586e+06
4.660367346938776160e-05 1.657889870661615817e+01 2.222675366270743310e+06
4.660367346938776160e-05 1.756473132478086896e+01 2.110699680153862573e+06
4.660367346938776160e-05 1.860918460094198679e+01 1.836593780079058139e+06
4.660367346938776160e-05 1.971574430081734519e+01 1.467946815890702186e+06
4.660367346938776160e-05 2.088810346454058120e+01 1.100605042221491458e+06
4.660367346938776160e-05 2.213017473183927919e+01 8.134537271079620114e+05
4.660367346938776160e-05 2.344610340010633465e+01 6.420661292167134816e+05
4.660367346938776160e-05 2.484028125894464623e+01 5.799893078344608657e+05
4.660367346938776160e-05 2.631736124735671112e+01 5.968687070644852938e+05
4.660367346938776160e-05 2.788227298249594455e+01 6.555933576675393851e+05
4.660367346938776160e-05 2.954023921180572643e+01 7.200076008660274092e+05
4.660367346938776160e-05 3.129679324345348590e+01 7.574903403249720577e+05
4.660367346938776160e-05 3.315779741323231633e+01 7.434413880451516015e+05
4.660367346938776160e-05 3.512946264956173792e+01 6.683363151144605363e+05
4.660367346938776160e-05 3.721836920188397357e+01 5.421737271113096504e+05
4.660367346938776160e-05 3.943148860163469038e+01 3.913133497246816987e+05
4.738591836734693961e-05 2.464468037602168149e+00 1.154787853044800647e+07
4.738591836734693961e-05 2.611012933067573094e+00 1.342725626828116179e+07
4.738591836734693961e-05 2.766271841479910787e+00 1.533315843170537055e+07
4.738591836734693961e-05 2.930762925013291831e+00 1.707421837921837345e+07
4.738591836734693961e-05 3.105035157368081666e+00 1.839346540288314968e+07
4.738591836734693961e-05 3.289670155919588890e+00 1.906674430665657669e+07
4.738591836734693961e-05 3.485284122811993068e+00 1.902821786578687653e+07
4.738591836734693961e-05 3.692529901475716692e+00 1.845448288037281856e+07
4.738591836734693961e-05 3.912099155431685737e+00 1.775107892538522929e+07
4.738591836734693961e-05 4.144724676654039541e+00 1.743417680676397681e+07
4.738591836734693961e-05 4.391182831195218128e+00 1.795487115600497276e+07
4.738591836734693961e-05 4.652296150235496697e+00 1.954183845548344031e+07
4.738591836734693961e-05 4.928936075204336298e+00 2.212582413577590138e+07
4.738591836734693961e-05 5.222025866135146188e+00 2.536489339754670113e+07
4.738591836734693961e-05 5.532543682959819797e+00 2.874063354659377411e+07
4.738591836734693961e-05 5.861525850026583662e+00 3.167452513659334555e+07
4.738591836734693961e-05 6.210070314736163333e+00 3.363005624916971475e+07
4.738591836734693961e-05 6.579340311839177780e+00 3.419613098343823105e+07
4.738591836734693961e-05 6.970568245623986137e+00 3.315839151582415029e+07
4.738591836734693961e-05 7.385059802951433383e+00 3.055054843698280677e+07
4.738591836734693961e-05 7.824198310863371475e+00 2.666069211216120049e+07
4.738591836734693961e-05 8.289449353308079083e+00 2.197281223319822550e+07
4.738591836734693961e-05 8.782365662390436256e+00 1.705341086097181216e+07
4.738591836734693961e-05 9.304592300470993393e+00 1.242464348707224429e+07
4.738591836734693961e-05 9.857872150408672596e+00 8.470638468132019043e+06
4.738591836734693961e-05 1.044405173227029060e+01 5.397506594877655618e+06
4.738591836734693961e-05 1.106508736591963959e+01 3.238306257016269024e+06
4.738591836734693961e-05 1.172305170005316732e+01 1.888432770235665841e+06
4.738591836734693961e-05 1.242014062947232311e+01 1.162752067147130147e+06
4.738591836734693961e-05 1.315868062367835556e+01 8.591562253690541256e+05
4.738591836734693961e-05 1.394113649124797227e+01 8.036612487291635480e+05
4.738591836734693961e-05 1.477011960590286321e+01 8.640208868156367680e+05
4.738591836734693961e-05 1.564839662172674295e+01 9.437390647753810044e+05
4.738591836734693961e-05 1.657889870661615817e+01 9.769224872370950179e+05
4.738591836734693961e-05 1.756473132478086896e+01 9.310260244423615513e+05
4.738591836734693961e-05 1.860918460094198679e+01 8.095009674101456767e+05
4.738591836734693961e-05 1.971574430081734519e+01 6.446928046330888756e+05
4.738591836734693961e-05 2.088810346454058120e+01 4.802691317010171479e+05
4.738591836734693961e-05 2.213017473183927919e+01 3.516211667426005588e+05
4.738591836734693961e-05 2.344610340010633465e+01 2.745038409630763927e+05
4.738591836734693961e-05 2.484028125894464623e+01 2.458378760470217676e+05
4.738591836734693961e-05 2.631736124735671112e+01 2.519689979137636838e+05
4.738591836734693961e-05 2.788227298249594455e+01 2.764626635454142233e+05
4.738591836734693961e-05 2.954023921180572643e+01 3.035996412850088091e+05
4.738591836734693961e-05 3.129679324345348590e+01 3.194262178100828896e+05
4.738591836734693961e-05 3.315779741323231633e+01 3.135158089776739944e+05
4.738591836734693961e-05 3.512946264956173792e+01 2.818482375808043871e+05
4.738591836734693961e-05 3.721836920188397357e+01 2.286446507844580337e+05
4.738591836734693961e-05 3.943148860163469038e+01 1.650242715309803607e+05
4.816816326530612441e-05 2.464468037602168149e+00 9.829693659620989114e+06
4.816816326530612441e-05 2.611012933067573094e+00 1.097973495960871875e+07
4.816816326530612441e-05 2.766271841479910787e+00 1.196864670916958340e+07
4.816816326530612441e-05 2.930762925013291831e+00 1.275745629213612713e+07
4.816816326530612441e-05 3.105035157368081666e+00 1.328162977997707948e+07
4.816816326530612441e-05 3.289670155919588890e+00 1.346794328777258471e+07
4.816816326530612441e-05 3.485284122811993068e+00 1.329660417251509428e+07
4.816816326530612441e-05 3.692529901475716692e+00 1.287811978265023790e+07
4.816816326530612441e-05 3.912099155431685737e+00 1.248681902305211872e+07
4.816816326530612441e-05 4.144724676654039541e+00 1.250719864545286261e+07
4.816816326530612441e-05 4.391182831195218128e+00 1.330062450268419087e+07
4.816816326530612441e-05 4.652296150235496697e+00 1.505120999558568373e+07
4.816816326530612441e-05 4.928936075204336298e+00 1.766455016245304048e+07
4.816816326530612441e-05 5.222025866135146188e+00 2.076545959434201941e+07
4.816816326530612441e-05 5.532543682959819797e+00 2.379421965829250962e+07
4.816816326530612441e-05 5.861525850026583662e+00 2.616301240969536081e+07
4.816816326530612441e-05 6.210070314736163333e+00 2.741742122449712828e+07
4.816816326530612441e-05 6.579340311839177780e+00 2.734971015702464059e+07
4.816816326530612441e-05 6.970568245623986137e+00 2.602764418853155524e+07
4.816816326530612441e-05 7.385059802951433383e+00 2.373418036141676083e+07
4.816816326530612441e-05 7.824198310863371475e+00 2.085053550465001538e+07
4.816816326530612441e-05 8.289449353308079083e+00 1.773736815068006143e+07
4.816816326530612441e-05 8.782365662390436256e+00 1.466124059614882804e+07
4.816816326530612441e-05 9.304592300470993393e+00 1.178256398198843747e+07
4.816816326530612441e-05 9.857872150408672596e+00 9.187138416487101465e+06
4.816816326530612441e-05 1.044405173227029060e+01 6.925450576399993151e+06
4.816816326530612441e-05 1.106508736591963959e+01 5.032671706319879740e+06
4.816816326530612441e-05 1.172305170005316732e+01 3.529163004308144562e+06
4.816816326530612441e-05 1.242014062947232311e+01 2.417672517865360249e+06
4.816816326530612441e-05 1.315868062367835556e+01 1.683369110928143607e+06
4.816816326530612441e-05 1.394113649124797227e+01 1.288299551770331105e+06
4.816816326530612441e-05 1.477011960590286321e+01 1.159457689722063951e+06
4.816816326530612441e-05 1.564839662172674295e+01 1.187817141922696028e+06
4.816816326530612441e-05 1.657889870661615817e+01 1.253432950028219959e+06
4.816816326530612441e-05 1.756473132478086896e+01 1.266870698951251572e+06
4.816816326530612441e-05 1.860918460094198679e+01 1.198752783613954904e+06
4.816816326530612441e-05 1.971574430081734519e+01 1.077713801714710891e+06
4.816816326530612441e-05 2.088810346454058120e+01 9.618447097091389587e+05
4.816816326530612441e-05 2.213017473183927919e+01 9.050621804295891197e+05
4.816816326530612441e-05 2.344610340010633465e+01 9.366702255965474760e+05
4.816816326530612441e-05 2.484028125894464623e+01 1.057796080202189041e+06
4.816816326530612441e-05 2.631736124735671112e+01 1.246600473594477866e+06
4.816816326530612441e-05 2.788227298249594455e+01 1.463388117168855388e+06
4.816816326530612441e-05 2.954023921180572643e+01 1.654620782094346359e+06
4.816816326530612441e-05 3.129679324345348590e+01 1.761467075101447757e+06
4.816816326530612441e-05 3.315779741323231633e+01 1.736455193656187505e+06
4.816816326530612441e-05 3.512946264956173792e+01 1.563341930851497687e+06
4.816816326530612441e-05 3.721836920188397357e+01 1.268775305179649033e+06
4.816816326530612441e-05 3.943148860163469038e+01 9.158355970221477328e+05
4.895040816326530920e-05 2.464468037602168149e+00 1.513418553455108963e+07
4.895040816326530920e-05 2.611012933067573094e+00 1.617106116092660464e+07
4.895040816326530920e-05 2.766271841479910787e+00 1.677546258369082958e+07
4.895040816326530920e-05 2.930762925013291831e+00 1.689927604229178280e+07
4.895040816326530920e-05 3.105035157368081666e+00 1.652756523929722980e+07
4.895040816326530920e-05 3.289670155919588890e+00 1.572935318219965324e+07
4.895040816326530920e-05 3.485284122811993068e+00 1.470877135915980674e+07
4.895040816326530920e-05 3.692529901475716692e+00 1.381000013785940781e+07
4.895040816326530920e-05 3.912099155431685737e+00 1.344941880733397603e+07
4.895040816326530920e-05 4.144724676654039541e+00 1.399063927003900893e+07
4.895040816326530920e-05 4.391182831195218128e+00 1.561043033041544259e+07
4.895040816326530920e-05 4.652296150235496697e+00 1.820773142570124194e+07
4.895040816326530920e-05 4.928936075204336298e+00 2.139070827800849453e+07
4.895040816326530920e-05 5.222025866135146188e+00 2.455278283915720880e+07
4.895040816326530920e-05 5.532543682959819797e+00 2.702373001812297478e+07
4.895040816326530920e-05 5.861525850026583662e+00 2.825633957284037396e+07
4.895040816326530920e-05 6.210070314736163333e+00 2.798815382114404812e+07
4.895040816326530920e-05 6.579340311839177780e+00 2.631452592560366169e+07
4.895040816326530920e-05 6.970568245623986137e+00 2.363608715685625002e+07
4.895040816326530920e-05 7.385059802951433383e+00 2.049810386973040923e+07
4.895040816326530920e-05 7.824198310863371475e+00 1.739424639104605094e+07
4.895040816326530920e-05 8.289449353308079083e+00 1.462499895124547742e+07
4.895040816326530920e-05 8.782365662390436256e+00 1.226594258032556623e+07
4.895040816326530920e-05 9.304592300470993393e+00 1.023770458004876599e+07
4.895040816326530920e-05 9.857872150408672596e+00 8.419159260066960007e+06
4.895040816326530920e-05 1.044405173227029060e+01 6.735803331047957763e+06
4.895040816326530920e-05 1.106508736591963959e+01 5.187340293442733586e+06
4.895040816326530920e-05 1.172305170005316732e+01 3.826389206791396253e+06
4.895040816326530920e-05 1.242014062947232311e+01 2.723412543771460652e+06
4.895040816326530920e-05 1.315868062367835556e+01 1.937087608900271589e+06
4.895040816326530920e-05 1.394113649124797227e+01 1.486967834022215102e+06
4.895040816326530920e-05 1.477011960590286321e+01 1.329912508484508144e+06
4.895040816326530920e-05 1.564839662172674295e+01 1.359300043358339462e+06
4.895040816326530920e-05 1.657889870661615817e+01 1.440752245090284385e+06
4.895040816326530920e-05 1.756473132478086896e+01 1.468334760622783564e+06
4.895040816326530920e-05 1.860918460094198679e+01 1.404799826357683633e+06
4.895040816326530920e-05 1.971574430081734519e+01 1.281725357235428644e+06
4.895040816326530920e-05 2.088810346454058120e+01 1.166472832037483808e+06
4.895040816326530920e-05 2.213017473183927919e+01 1.122498726612129714e+06
4.895040816326530920e-05 2.344610340010633465e+01 1.184981971848317422e+06
4.895040816326530920e-05 2.484028125894464623e+01 1.355902170926600695e+06
4.895040816326530920e-05 2.631736124735671112e+01 1.609031658996960847e+06
4.895040816326530920e-05 2.788227298249594455e+01 1.894937778101009550e+06
4.895040816326530920e-05 2.954023921180572643e+01 2.145558115590606350e+06
4.895040816326530920e-05 3.129679324345348590e+01 2.285407962542292662e+06
4.895040816326530920e-05 3.315779741323231633e+01 2.253437842104248703e+06
4.895040816326530920e-05 3.512946264956173792e+01 2.028930043210705975e+06
4.895040816326530920e-05 3.721836920188397357e+01 1.646671206908434164e+06
4.895040816326530920e-05 3.943148860163469038e+01 1.188617043393247994e+06
4.973265306122449399e-05 2.464468037602168149e+00 1.755468446101154760e+07
4.973265306122449399e-05 2.611012933067573094e+00 1.862398634361476079e+07
4.973265306122449399e-05 2.766271841479910787e+00 1.916898986760573462e+07
4.973265306122449399e-05 2.930762925013291831e+00 1.912731039081917703e+07
4.973265306122449399e-05 3.105035157368081666e+00 1.849982397299955040e+07
4.973265306122449399e-05 3.289670155919588890e+00 1.742440758160800859e+07
4.973265306122449399e-05 3.485284122811993068e+00 1.622048875800541602e+07
4.973265306122449399e-05 3.692529901475716692e+00 1.535025885194081441e+07
4.973265306122449399e-05 3.912099155431685737e+00 1.529290488488973491e+07
4.973265306122449399e-05 4.144724676654039541e+00 1.638253051611820050e+07
4.973265306122449399e-05 4.391182831195218128e+00 1.867501870559289306e+07
4.973265306122449399e-05 4.652296150235496697e+00 2.188796014679160714e+07
4.973265306122449399e-05 4.928936075204336298e+00 2.543311594869320095e+07
4.973265306122449399e-05 5.222025866135146188e+00 2.854408272676213458e+07
4.973265306122449399e-05 5.532543682959819797e+00 3.047843061736454815e+07
4.973265306122449399e-05 5.861525850026583662e+00 3.073904003837854415e+07
4.973265306122449399e-05 6.210070314736163333e+00 2.923444327281391621e+07
4.973265306122449399e-05 6.579340311839177780e+00 2.630692459106156230e+07
4.973265306122449399e-05 6.970568245623986137e+00 2.260530891869755834e+07
4.973265306122449399e-05 7.385059802951433383e+00 1.884914834540963173e+07
4.973265306122449399e-05 7.824198310863371475e+00 1.558648965824000165e+07
4.973265306122449399e-05 8.289449353308079083e+00 1.305130011563033424e+07
4.973265306122449399e-05 8.782365662390436256e+00 1.117114708341095969e+07
4.973265306122449399e-05 9.304592300470993393e+00 9.695686228405682370e+06
4.973265306122449399e-05 9.857872150408672596e+00 8.361903166802750900e+06
4.973265306122449399e-05 1.044405173227029060e+01 7.011041883602773771e+06
4.973265306122449399e-05 1.106508736591963959e+01 5.618913245008290745e+06
4.973265306122449399e-05 1.172305170005316732e+01 4.260303431495607831e+06
4.973265306122449399e-05 1.242014062947232311e+01 3.053862383613987360e+06
4.973265306122449399e-05 1.315868062367835556e+01 2.113941983717166819e+06
4.973265306122449399e-05 1.394113649124797227e+01 1.508958750797674526e+06
4.973265306122449399e-05 1.477011960590286321e+01 1.228894847912118072e+06
4.973265306122449399e-05 1.564839662172674295e+01 1.181905808638469083e+06
4.973265306122449399e-05 1.657889870661615817e+01 1.233303861310083885e+06
4.973265306122449399e-05 1.756473132478086896e+01 1.267998070290351752e+06
4.973265306122449399e-05 1.860918460094198679e+01 1.236292786013205536e+06
4.973265306122449399e-05 1.971574430081734519e+01 1.157314137052569771e+06
4.973265306122449399e-05 2.088810346454058120e+01 1.087913866921916138e+06
4.973265306122449399e-05 2.213017473183927919e+01 1.084604846603917191e+06
4.973265306122449399e-05 2.344610340010633465e+01 1.179966868195683695e+06
4.973265306122449399e-05 2.484028125894464623e+01 1.376764612648832146e+06
4.973265306122449399e-05 2.631736124735671112e+01 1.650698073834839743e+06
4.973265306122449399e-05 2.788227298249594455e+01 1.953424159082905157e+06
4.973265306122449399e-05 2.954023921180572643e+01 2.216474303232799284e+06
4.973265306122449399e-05 3.129679324345348590e+01 2.363005602630850393e+06
4.973265306122449399e-05 3.315779741323231633e+01 2.330714853657823987e+06
4.973265306122449399e-05 3.512946264956173792e+01 2.098739187918603420e+06
4.973265306122449399e-05 3.721836920188397357e+01 1.703382822877991013e+06
4.973265306122449399e-05 3.943148860163469038e+01 1.229563047136775916e+06
5.051489795918367878e-05 2.464468037602168149e+00 7.015822902394968085e+06
5.051489795918367878e-05 2.611012933067573094e+00 7.803563743696849793e+06
5.051489795918367878e-05 2.766271841479910787e+00 8.497368661439225078e+06
5.051489795918367878e-05 2.930762925013291831e+00 9.068119848327605054e+06
5.051489795918367878e-05 3.105035157368081666e+00 9.505690141427531838e+06
5.051489795918367878e-05 3.289670155919588890e+00 9.851722006223402917e+06
5.051489795918367878e-05 3.485284122811993068e+00 1.022646627937304415e+07
5.051489795918367878e-05 3.692529901475716692e+00 1.082718945755783655e+07
5.051489795918367878e-05 3.912099155431685737e+00 1.188790653605589457e+07
5.051489795918367878e-05 4.144724676654039541e+00 1.360619363701854460e+07
5.051489795918367878e-05 4.391182831195218128e+00 1.605338462004370987e+07
5.051489795918367878e-05 4.652296150235496697e+00 1.909357508075166121e+07
5.051489795918367878e-05 4.928936075204336298e+00 2.234824395155980065e+07
5.051489795918367878e-05 5.222025866135146188e+00 2.524432720579288900e+07
5.051489795918367878e-05 5.532543682959819797e+00 2.715722630620123446e+07
5.051489795918367878e-05 5.861525850026583662e+00 2.761168452947262302e+07
5.051489795918367878e-05 6.210070314736163333e+00 2.646206243801001832e+07
5.051489795918367878e-05 6.579340311839177780e+00 2.396750658463117853e+07
5.051489795918367878e-05 6.970568245623986137e+00 2.071494300085552409e+07
5.051489795918367878e-05 7.385059802951433383e+00 1.741089717047563195e+07
5.051489795918367878e-05 7.824198310863371475e+00 1.463045481411898136e+07
5.051489795918367878e-05 8.289449353308079083e+00 1.263757557766897418e+07
5.051489795918367878e-05 8.782365662390436256e+00 1.135362936102494784e+07
5.051489795918367878e-05 9.304592300470993393e+00 1.047085483142591827e+07
5.051489795918367878e-05 9.857872150408672596e+00 9.634474642792733386e+06
5.051489795918367878e-05 1.044405173227029060e+01 8.595601271360233426e+06
5.051489795918367878e-05 1.106508736591963959e+01 7.276612334875969216e+06
5.051489795918367878e-05 1.172305170005316732e+01 5.755788591449032538e+06
5.051489795918367878e-05 1.242014062947232311e+01 4.212244181598501280e+06
5.051489795918367878e-05 1.315868062367835556e+01 2.857883058133368846e+06
5.051489795918367878e-05 1.394113649124797227e+01 1.862297121404511156e+06
5.051489795918367878e-05 1.477011960590286321e+01 1.287214555817749817e+06
5.051489795918367878e-05 1.564839662172674295e+01 1.066592220226822654e+06
5.051489795918367878e-05 1.657889870661615817e+01 1.052209755130757811e+06
5.051489795918367878e-05 1.756473132478086896e+01 1.097073615991907427e+06
5.051489795918367878e-05 1.860918460094198679e+01 1.120554290947072674e+06
5.051489795918367878e-05 1.971574430081734519e+01 1.120383185332495254e+06
5.051489795918367878e-05 2.088810346454058120e+01 1.141588409196165856e+06
5.051489795918367878e-05 2.213017473183927919e+01 1.236036069669269724e+06
5.051489795918367878e-05 2.344610340010633465e+01 1.436384475779257016e+06
5.051489795918367878e-05 2.484028125894464623e+01 1.746686788755875546e+06
5.051489795918367878e-05 2.631736124735671112e+01 2.140383807822148316e+06
5.051489795918367878e-05 2.788227298249594455e+01 2.559407045982815325e+06
5.051489795918367878e-05 2.954023921180572643e+01 2.917586818913748953e+06
5.051489795918367878e-05 3.129679324345348590e+01 3.116486210923956241e+06
5.051489795918367878e-05 3.315779741323231633e+01 3.076149172918985132e+06
5.051489795918367878e-05 3.512946264956173792e+01 2.770662355082339142e+06
5.051489795918367878e-05 3.721836920188397357e+01 2.248892200547484215e+06
5.051489795918367878e-05 3.943148860163469038e+01 1.623360425399683649e+06
5.129714285714285680e-05 2.464468037602168149e+00 5.962142426333727315e+06
5.129714285714285680e-05 2.611012933067573094e+00 6.874169209052563645e+06
5.129714285714285680e-05 2.766271841479910787e+00 7.757196681928172708e+06
5.129714285714285680e-05 2.930762925013291831e+00 8.589746933872077614e+06
5.129714285714285680e-05 3.105035157368081666e+00 9.357216839993773028e+06
5.129714285714285680e-05 3.289670155919588890e+00 1.006777750684093125e+07
5.129714285714285680e-05 3.485284122811993068e+00 1.077626164152955078e+07
5.129714285714285680e-05 3.692529901475716692e+00 1.160260108359705098e+07
5.129714285714285680e-05 3.912099155431685737e+00 1.272776931042295136e+07
5.129714285714285680e-05 4.144724676654039541e+00 1.435523991809186898e+07
5.129714285714285680e-05 4.391182831195218128e+00 1.663627096769386902e+07
5.129714285714285680e-05 4.652296150235496697e+00 1.957223121537619829e+07
5.129714285714285680e-05 4.928936075204336298e+00 2.292845605358269438e+07
5.129714285714285680e-05 5.222025866135146188e+00 2.621240949917923659e+07
5.129714285714285680e-05 5.532543682959819797e+00 2.876120516519283503e+07
5.129714285714285680e-05 5.861525850026583662e+00 2.993710685511148721e+07
5.129714285714285680e-05 6.210070314736163333e+00 2.936511638865220174e+07
5.129714285714285680e-05 6.579340311839177780e+00 2.710616791218793765e+07
5.129714285714285680e-05 6.970568245623986137e+00 2.367281955060816184e+07
5.129714285714285680e-05 7.385059802951433383e+00 1.986110064100182056e+07
5.129714285714285680e-05 7.824198310863371475e+00 1.646235524602387473e+07
5.129714285714285680e-05 8.289449353308079083e+00 1.398417429155925475e+07
5.129714285714285680e-05 8.782365662390436256e+00 1.250816581494130008e+07
5.129714285714285680e-05 9.304592300470993393e+00 1.173972606320206076e+07
5.129714285714285680e-05 9.857872150408672596e+00 1.120228382526971214e+07
5.129714285714285680e-05 1.044405173227029060e+01 1.046112587737742066e+07
5.129714285714285680e-05 1.106508736591963959e+01 9.274526290868323296e+06
5.129714285714285680e-05 1.172305170005316732e+01 7.640452919988265261e+06
5.129714285714285680e-05 1.242014062947232311e+01 5.761835394000737928e+06
5.129714285714285680e-05 1.315868062367835556e+01 3.955496465429435950e+06
5.129714285714285680e-05 1.394113649124797227e+01 2.522442326128751040e+06
5.129714285714285680e-05 1.477011960590286321e+01 1.622809570663605584e+06
5.129714285714285680e-05 1.564839662172674295e+01 1.223242518030501436e+06
5.129714285714285680e-05 1.657889870661615817e+01 1.150884201855143299e+06
5.129714285714285680e-05 1.756473132478086896e+01 1.211604242356815375e+06
5.129714285714285680e-05 1.860918460094198679e+01 1.287408048467067536e+06
5.129714285714285680e-05 1.971574430081734519e+01 1.360541223524532979e+06
5.129714285714285680e-05 2.088810346454058120e+01 1.477451958969499450e+06
5.129714285714285680e-05 2.213017473183927919e+01 1.698370248314654687e+06
5.129714285714285680e-05 2.344610340010633465e+01 2.063473028365925420e+06
5.129714285714285680e-05 2.484028125894464623e+01 2.577835416069527157e+06
5.129714285714285680e-05 2.631736124735671112e+01 3.204198582229227759e+06
5.129714285714285680e-05 2.788227298249594455e+01 3.858100523935846053e+06
5.129714285714285680e-05 2.954023921180572643e+01 4.411884887388984673e+06
5.129714285714285680e-05 3.129679324345348590e+01 4.718890120734053664e+06
5.129714285714285680e-05 3.315779741323231633e+01 4.660157241701381281e+06
5.129714285714285680e-05 3.512946264956173792e+01 4.198077248384186067e+06
5.129714285714285680e-05 3.721836920188397357e+01 3.407665836824911647e+06
5.129714285714285680e-05 3.943148860163469038e+01 2.459850308811744675e+06
5.207938775510204837e-05 2.464468037602168149e+00 1.340746114928281121e+07
5.207938775510204837e-05 2.611012933067573094e+00 1.465974160870322958e+07
5.207938775510204837e-05 2.766271841479910787e+00 1.563964441511635296e+07
5.207938775510204837e-05 2.930762925013291831e+00 1.631120997123933583e+07
5.207938775510204837e-05 3.105035157368081666e+00 1.666421691279783659e+07
5.207938775510204837e-05 3.289670155919588890e+00 1.674817829298522323e+07
5.207938775510204837e-05 3.485284122811993068e+00 1.670686445715487562e+07
5.207938775510204837e-05 3.692529901475716692e+00 1.678411915559599921e+07
5.207938775510204837e-05 3.912099155431685737e+00 1.728516578405471891e+07
5.207938775510204837e-05 4.144724676654039541e+00 1.850099380948781222e+07
5.207938775510204837e-05 4.391182831195218128e+00 2.061513623701007664e+07
5.207938775510204837e-05 4.652296150235496697e+00 2.361028224563502520e+07
5.207938775510204837e-05 4.928936075204336298e+00 2.719599482034136727e+07
5.207938775510204837e-05 5.222025866135146188e+00 3.079621884947601333e+07
5.207938775510204837e-05 5.532543682959819797e+00 3.364143017487084121e+07
5.207938775510204837e-05 5.861525850026583662e+00 3.497511439519322664e+07
5.207938775510204837e-05 6.210070314736163333e+00 3.431663926287239790e+07
5.207938775510204837e-05 6.579340311839177780e+00 3.166957265521802381e+07
5.207938775510204837e-05 6.970568245623986137e+00 2.756748943983649835e+07
5.207938775510204837e-05 7.385059802951433383e+00 2.291331634187619761e+07
5.207938775510204837e-05 7.824198310863371475e+00 1.866468782970291749e+07
5.207938775510204837e-05 8.289449353308079083e+00 1.549851136933372915e+07
5.207938775510204837e-05 8.782365662390436256e+00 1.360544743344985507e+07
5.207938775510204837e-05 9.304592300470993393e+00 1.270107519935612008e+07
5.207938775510204837e-05 9.857872150408672596e+00 1.222594042444299161e+07
5.207938775510204837e-05 1.044405173227029060e+01 1.161340272227919288e+07
5.207938775510204837e-05 1.106508736591963959e+01 1.049737235699134693e+07
5.207938775510204837e-05 1.172305170005316732e+01 8.802660557756213471e+06
5.207938775510204837e-05 1.242014062947232311e+01 6.727580680505139753e+06
5.207938775510204837e-05 1.315868062367835556e+01 4.641780161362627521e+06
5.207938775510204837e-05 1.394113649124797227e+01 2.923834746799072251e+06
5.207938775510204837e-05 1.477011960590286321e+01 1.798276792206786806e+06
5.207938775510204837e-05 1.564839662172674295e+01 1.259784270914313616e+06
5.207938775510204837e-05 1.657889870661615817e+01 1.128486210344250547e+06
5.207938775510204837e-05 1.756473132478086896e+01 1.186251532882122323e+06
5.207938775510204837e-05 1.860918460094198679e+01 1.292339434823235730e+06
5.207938775510204837e-05 1.971574430081734519e+01 1.415647307461363263e+06
5.207938775510204837e-05 2.088810346454058120e+01 1.597932427926134318e+06
5.207938775510204837e-05 2.213017473183927919e+01 1.899697893144686241e+06
5.207938775510204837e-05 2.344610340010633465e+01 2.362929202308626380e+06
5.207938775510204837e-05 2.484028125894464623e+01 2.992746100163072348e+06
5.207938775510204837e-05 2.631736124735671112e+01 3.746634784956357908e+06
5.207938775510204837e-05 2.788227298249594455e+01 4.526910476806709543e+06
5.207938775510204837e-05 2.954023921180572643e+01 5.184871181937974878e+06
5.207938775510204837e-05 3.129679324345348590e+01 5.549350469620523043e+06
5.207938775510204837e-05 3.315779741323231633e+01 5.481667814129362814e+06
5.207938775510204837e-05 3.512946264956173792e+01 4.938551657863394357e+06
5.207938775510204837e-05 3.721836920188397357e+01 4.008824170650735032e+06
5.207938775510204837e-05 3.943148860163469038e+01 2.893819138326429762e+06
5.286163265306122639e-05 2.464468037602168149e+00 1.631989993184017390e+07
5.286163265306122639e-05 2.611012933067573094e+00 1.767555473827886209e+07
5.286163265306122639e-05 2.766271841479910787e+00 1.866929364702755213e+07
5.286163265306122639e-05 2.930762925013291831e+00 1.926622355211954564e+07
5.286163265306122639e-05 3.105035157368081666e+00 1.946683892091552913e+07
5.286163265306122639e-05 3.289670155919588890e+00 1.934617228287182748e+07
5.286163265306122639e-05 3.485284122811993068e+00 1.908755079018231481e+07
5.286163265306122639e-05 3.692529901475716692e+00 1.897794148587940633e+07
5.286163265306122639e-05 3.912099155431685737e+00 1.935302532937091589e+07
5.286163265306122639e-05 4.144724676654039541e+00 2.050909087408429384e+07
5.286163265306122639e-05 4.391182831195218128e+00 2.260908439739092812e+07
5.286163265306122639e-05 4.652296150235496697e+00 2.560086359931468591e+07
5.286163265306122639e-05 4.928936075204336298e+00 2.916158753445509449e+07
5.286163265306122639e-05 5.222025866135146188e+00 3.269687790668080002e+07
5.286163265306122639e-05 5.532543682959819797e+00 3.543396800714217871e+07
5.286163265306122639e-05 5.861525850026583662e+00 3.662071708787272871e+07
5.286163265306122639e-05 6.210070314736163333e+00 3.578000490446581692e+07
5.286163265306122639e-05 6.579340311839177780e+00 3.291569877837854624e+07
5.286163265306122639e-05 6.970568245623986137e+00 2.856440830354640260e+07
5.286163265306122639e-05 7.385059802951433383e+00 2.364452028988172114e+07
5.286163265306122639e-05 7.824198310863371475e+00 1.914612106727970764e+07
5.286163265306122639e-05 8.289449353308079083e+00 1.578824013048974238e+07
5.286163265306122639e-05 8.782365662390436256e+00 1.379567047299126908e+07
5.286163265306122639e-05 9.304592300470993393e+00 1.289218699600627646e+07
5.286163265306122639e-05 9.857872150408672596e+00 1.249385748427511379e+07
5.286163265306122639e-05 1.044405173227029060e+01 1.198576329971636459e+07
5.286163265306122639e-05 1.106508736591963959e+01 1.094894906947103702e+07
5.286163265306122639e-05 1.172305170005316732e+01 9.270183893763929605e+06
5.286163265306122639e-05 1.242014062947232311e+01 7.135818839649908245e+06
5.286163265306122639e-05 1.315868062367835556e+01 4.929541190172372386e+06
5.286163265306122639e-05 1.394113649124797227e+01 3.060561954007034190e+06
5.286163265306122639e-05 1.477011960590286321e+01 1.787434574573538732e+06
5.286163265306122639e-05 1.564839662172674295e+01 1.131338313533826265e+06
5.286163265306122639e-05 1.657889870661615817e+01 9.261673032590777148e+05
5.286163265306122639e-05 1.756473132478086896e+01 9.548169585439716466e+05
5.286163265306122639e-05 1.860918460094198679e+01 1.067751273612376535e+06
5.286163265306122639e-05 1.971574430081734519e+01 1.219515466583402362e+06
5.286163265306122639e-05 2.088810346454058120e+01 1.436829991457935655e+06
5.286163265306122639e-05 2.213017473183927919e+01 1.768723044177260948e+06
5.286163265306122639e-05 2.344610340010633465e+01 2.251280350520685781e+06
5.286163265306122639e-05 2.484028125894464623e+01 2.888673088101098314e+06
5.286163265306122639e-05 2.631736124735671112e+01 3.640491795056816190e+06
5.286163265306122639e-05 2.788227298249594455e+01 4.412751210448743775e+06
5.286163265306122639e-05 2.954023921180572643e+01 5.061449842446282506e+06
5.286163265306122639e-05 3.129679324345348590e+01 5.420552996648921631e+06
5.286163265306122639e-05 3.315779741323231633e+01 5.355682185298077762e+06
5.286163265306122639e-05 3.512946264956173792e+01 4.825425360975991935e+06
5.286163265306122639e-05 3.721836920188397357e+01 3.917084414801626466e+06
5.286163265306122639e-05 3.943148860163469038e+01 2.827611747138216160e+06
5.364387755102041118e-05 2.464468037602168149e+00 1.558638096977425925e+07
5.364387755102041118e-05 2.611012933067573094e+00 1.682122524302229285e+07
5.364387755102041118e-05 2.766271841479910787e+00 1.770310097903903201e+07
5.364387755102041118e-05 2.930762925013291831e+00 1.822040681501630321e+07
5.364387755102041118e-05 3.105035157368081666e+00 1.840159292449553683e+07
5.364387755102041118e-05 3.289670155919588890e+00 1.834208684092259035e+07
5.364387755102041118e-05 3.485284122811993068e+00 1.822419658111948892e+07
5.364387755102041118e-05 3.692529901475716692e+00 1.830503200240326673e+07
5.364387755102041118e-05 3.912099155431685737e+00 1.886572214699922875e+07
5.364387755102041118e-05 4.144724676654039541e+00 2.013815515813787282e+07
5.364387755102041118e-05 4.391182831195218128e+00 2.223152152132730559e+07
5.364387755102041118e-05 4.652296150235496697e+00 2.507044559063917026e+07
5.364387755102041118e-05 4.928936075204336298e+00 2.835185586358398944e+07
5.364387755102041118e-05 5.222025866135146188e+00 3.154256940958214179e+07
5.364387755102041118e-05 5.532543682959819797e+00 3.395409667798521370e+07
5.364387755102041118e-05 5.861525850026583662e+00 3.491202192224734277e+07
5.364387755102041118e-05 6.210070314736163333e+00 3.398205376856105030e+07
5.364387755102041118e-05 6.579340311839177780e+00 3.116189346429295093e+07
5.364387755102041118e-05 6.970568245623986137e+00 2.693959215659055486e+07
5.364387755102041118e-05 7.385059802951433383e+00 2.216702101808284968e+07
5.364387755102041118e-05 7.824198310863371475e+00 1.778106824873267114e+07
5.364387755102041118e-05 8.289449353308079083e+00 1.448421467849670909e+07
5.364387755102041118e-05 8.782365662390436256e+00 1.252511813382497057e+07
5.364387755102041118e-05 9.304592300470993393e+00 1.167447512335844897e+07
5.364387755102041118e-05 9.857872150408672596e+00 1.139032224914387055e+07
5.364387755102041118e-05 1.044405173227029060e+01 1.107229530215023831e+07
5.364387755102041118e-05 1.106508736591963959e+01 1.028235212323151156e+07
5.364387755102041118e-05 1.172305170005316732e+01 8.863353872659806162e+06
5.364387755102041118e-05 1.242014062947232311e+01 6.948667085963455960e+06
5.364387755102041118e-05 1.315868062367835556e+01 4.876693714056977071e+06
5.364387755102041118e-05 1.394113649124797227e+01 3.034517773745693732e+06
5.364387755102041118e-05 1.477011960590286321e+01 1.691440760230766842e+06
5.364387755102041118e-05 1.564839662172674295e+01 9.090697004106399836e+05
5.364387755102041118e-05 1.657889870661615817e+01 5.732312353164434899e+05
5.364387755102041118e-05 1.756473132478086896e+01 5.060733773838307243e+05
5.364387755102041118e-05 1.860918460094198679e+01 5.690703730463578831e+05
5.364387755102041118e-05 1.971574430081734519e+01 7.007287023211657070e+05
5.364387755102041118e-05 2.088810346454058120e+01 8.983028258951853495e+05
5.364387755102041118e-05 2.213017473183927919e+01 1.183013496623299085e+06
5.364387755102041118e-05 2.344610340010633465e+01 1.573786127234088490e+06
5.364387755102041118e-05 2.484028125894464623e+01 2.071137251297279960e+06
5.364387755102041118e-05 2.631736124735671112e+01 2.645211583333817776e+06
5.364387755102041118e-05 2.788227298249594455e+01 3.227540033455760218e+06
5.364387755102041118e-05 2.954023921180572643e+01 3.713295142528576311e+06
5.364387755102041118e-05 3.129679324345348590e+01 3.981892906979066785e+06
5.364387755102041118e-05 3.315779741323231633e+01 3.936184352396616247e+06
5.364387755102041118e-05 3.512946264956173792e+01 3.547061405422787648e+06
5.364387755102041118e-05 3.721836920188397357e+01 2.879501080976205878e+06
5.364387755102041118e-05 3.943148860163469038e+01 2.078640448538849130e+06
5.442612244897959597e-05 2.464468037602168149e+00 1.271122057410057262e+07
5.442612244897959597e-05 2.611012933067573094e+00 1.361081022222192772e+07
5.442612244897959597e-05 2.766271841479910787e+00 1.420606467545267940e+07
5.442612244897959597e-05 2.930762925013291831e+00 1.454802441055464000e+07
5.442612244897959597e-05 3.105035157368081666e+00 1.472914274325215816e+07
5.442612244897959597e-05 3.289670155919588890e+00 1.487334491762206517e+07
5.442612244897959597e-05 3.485284122811993068e+00 1.512530526989891753e+07
5.442612244897959597e-05 3.692529901475716692e+00 1.563466047784492932e+07
5.442612244897959597e-05 3.912099155431685737e+00 1.653353332540212758e+07
5.442612244897959597e-05 4.144724676654039541e+00 1.791114076802990958e+07
5.442612244897959597e-05 4.391182831195218128e+00 1.978892716039150581e+07
5.442612244897959597e-05 4.652296150235496697e+00 2.209289541380751878e+07
5.442612244897959597e-05 4.928936075204336298e+00 2.461994532690016925e+07
5.442612244897959597e-05 5.222025866135146188e+00 2.701366049369999021e+07
5.442612244897959597e-05 5.532543682959819797e+00 2.878803768112889677e+07
5.442612244897959597e-05 5.861525850026583662e+00 2.943206791045529023e+07
5.442612244897959597e-05 6.210070314736163333e+00 2.858179217121799290e+07
5.442612244897959597e-05 6.579340311839177780e+00 2.618993871632961929e+07
5.442612244897959597e-05 6.970568245623986137e+00 2.260215015013359487e+07
5.442612244897959597e-05 7.385059802951433383e+00 1.848326298521955684e+07
5.442612244897959597e-05 7.824198310863371475e+00 1.460927555132564157e+07
5.442612244897959597e-05 8.289449353308079083e+00 1.160984300253499113e+07
5.442612244897959597e-05 8.782365662390436256e+00 9.773476110831966624e+06
5.442612244897959597e-05 9.304592300470993393e+00 8.996656313865812495e+06
5.442612244897959597e-05 9.857872150408672596e+00 8.884213473556598648e+06
5.442612244897959597e-05 1.044405173227029060e+01 8.935588691653577611e+06
5.442612244897959597e-05 1.106508736591963959e+01 8.727355222102243453e+06
5.442612244897959597e-05 1.172305170005316732e+01 8.032625574742956087e+06
5.442612244897959597e-05 1.242014062947232311e+01 6.859168371455702931e+06
5.442612244897959597e-05 1.315868062367835556e+01 5.406490609751685522e+06
5.442612244897959597e-05 1.394113649124797227e+01 3.956111763913010247e+06
5.442612244897959597e-05 1.477011960590286321e+01 2.740941185168483760e+06
5.442612244897959597e-05 1.564839662172674295e+01 1.861349076781543903e+06
5.442612244897959597e-05 1.657889870661615817e+01 1.287527463844877901e+06
5.442612244897959597e-05 1.756473132478086896e+01 9.258293944301853189e+05
5.442612244897959597e-05 1.860918460094198679e+01 6.899116999284070916e+05
5.442612244897959597e-05 1.971574430081734519e+01 5.345479424426523037e+05
5.442612244897959597e-05 2.088810346454058120e+01 4.508488184292097576e+05
5.442612244897959597e-05 2.213017473183927919e+01 4.446718946808411274e+05
5.442612244897959597e-05 2.344610340010633465e+01 5.176810448223473504e+05
5.442612244897959597e-05 2.484028125894464623e+01 6.587006748205431504e+05
5.442612244897959597e-05 2.631736124735671112e+01 8.435152976628171746e+05
5.442612244897959597e-05 2.788227298249594455e+01 1.037845839007159579e+06
5.442612244897959597e-05 2.954023921180572643e+01 1.200921673501328332e+06
5.442612244897959597e-05 3.129679324345348590e+01 1.291444025777779054e+06
5.442612244897959597e-05 3.315779741323231633e+01 1.278086720369637711e+06
5.442612244897959597e-05 3.512946264956173792e+01 1.152194071661178255e+06
5.442612244897959597e-05 3.721836920188397357e+01 9.354592486812615534e+05
5.442612244897959597e-05 3.943148860163469038e+01 6.753045101501396857e+05
5.520836734693878076e-05 2.464468037602168149e+00 1.120360763147399947e+07
5.520836734693878076e-05 2.611012933067573094e+00 1.184140596325840801e+07
5.520836734693878076e-05 2.766271841479910787e+00 1.218041820225337893e+07
5.520836734693878076e-05 2.930762925013291831e+00 1.234980591760362312e+07
5.520836734693878076e-05 3.105035157368081666e+00 1.252355764791535959e+07
5.520836734693878076e-05 3.289670155919588890e+00 1.286456588182303496e+07
5.520836734693878076e-05 3.485284122811993068e+00 1.347854757409539632e+07
5.520836734693878076e-05 3.692529901475716692e+00 1.439681927033172734e+07
5.520836734693878076e-05 3.912099155431685737e+00 1.558936182990704477e+07
5.520836734693878076e-05 4.144724676654039541e+00 1.699487125576213747e+07
5.520836734693878076e-05 4.391182831195218128e+00 1.854888405612211302e+07
5.520836734693878076e-05 4.652296150235496697e+00 2.019080388338928670e+07
5.520836734693878076e-05 4.928936075204336298e+00 2.183719795813883096e+07
5.520836734693878076e-05 5.222025866135146188e+00 2.333123708898849785e+07
5.520836734693878076e-05 5.532543682959819797e+00 2.440967160413534939e+07
5.520836734693878076e-05 5.861525850026583662e+00 2.473722589556775615e+07
5.520836734693878076e-05 6.210070314736163333e+00 2.402121496082264557e+07
5.520836734693878076e-05 6.579340311839177780e+00 2.215835695182017982e+07
5.520836734693878076e-05 6.970568245623986137e+00 1.933096647770321742e+07
5.520836734693878076e-05 7.385059802951433383e+00 1.599027999473326094e+07
5.520836734693878076e-05 7.824198310863371475e+00 1.272518015563965030e+07
5.520836734693878076e-05 8.289449353308079083e+00 1.007371295173464902e+07
5.520836734693878076e-05 8.782365662390436256e+00 8.359473044208137318e+06
5.520836734693878076e-05 9.304592300470993393e+00 7.617313167881329544e+06
5.520836734693878076e-05 9.857872150408672596e+00 7.626449735403653234e+06
5.520836734693878076e-05 1.044405173227029060e+01 8.020676744912586175e+06
5.520836734693878076e-05 1.106508736591963959e+01 8.422536436675434932e+06
5.520836734693878076e-05 1.172305170005316732e+01 8.556244763885822147e+06
5.520836734693878076e-05 1.242014062947232311e+01 8.311238064704922959e+06
5.520836734693878076e-05 1.315868062367835556e+01 7.739185368269935250e+06
5.520836734693878076e-05 1.394113649124797227e+01 6.985473161028291099e+06
5.520836734693878076e-05 1.477011960590286321e+01 6.190425959210696630e+06
5.520836734693878076e-05 1.564839662172674295e+01 5.418729942063852213e+06
5.520836734693878076e-05 1.657889870661615817e+01 4.656003706207263283e+06
5.520836734693878076e-05 1.756473132478086896e+01 3.861158890065607615e+06
5.520836734693878076e-05 1.860918460094198679e+01 3.026903583340935409e+06
5.520836734693878076e-05 1.971574430081734519e+01 2.204597113240275066e+06
5.520836734693878076e-05 2.088810346454058120e+01 1.481531829386214493e+06
5.520836734693878076e-05 2.213017473183927919e+01 9.322911825430728495e+05
5.520836734693878076e-05 2.344610340010633465e+01 5.811096954236243619e+05
5.520836734693878076e-05 2.484028125894464623e+01 3.994261104898925987e+05
5.520836734693878076e-05 2.631736124735671112e+01 3.320624182941435720e+05
5.520836734693878076e-05 2.788227298249594455e+01 3.256431025770510896e+05
5.520836734693878076e-05 2.954023921180572643e+01 3.410610596897123614e+05
5.520836734693878076e-05 3.129679324345348590e+01 3.524188128991120611e+05
5.520836734693878076e-05 3.315779741323231633e+01 3.436672301788642653e+05
5.520836734693878076e-05 3.512946264956173792e+01 3.082985949790725135e+05
5.520836734693878076e-05 3.721836920188397357e+01 2.499481269785972836e+05
5.520836734693878076e-05 3.943148860163469038e+01 1.803724767833325022e+05
5.599061224489796556e-05 2.464468037602168149e+00 1.128471924965127744e+07
5.599061224489796556e-05 2.611012933067573094e+00 1.183873996827931888e+07
5.599061224489796556e-05 2.766271841479910787e+00 1.206784857919518277e+07
5.599061224489796556e-05 2.930762925013291831e+00 1.214873392428673618e+07
5.599061224489796556e-05 3.105035157368081666e+00 1.230804927657229826e+07
5.599061224489796556e-05 3.289670155919588890e+00 1.273844340076006763e+07
5.599061224489796556e-05 3.485284122811993068e+00 1.353110363199006952e+07
5.599061224489796556e-05 3.692529901475716692e+00 1.465728998013857007e+07
5.599061224489796556e-05 3.912099155431685737e+00 1.600140306835835800e+07
5.599061224489796556e-05 4.144724676654039541e+00 1.742178635183880106e+07
5.599061224489796556e-05 4.391182831195218128e+00 1.880757734484737366e+07
5.599061224489796556e-05 4.652296150235496697e+00 2.010424290705911070e+07
5.599061224489796556e-05 4.928936075204336298e+00 2.129075988822223619e+07
5.599061224489796556e-05 5.222025866135146188e+00 2.231539585738364607e+07
5.599061224489796556e-05 5.532543682959819797e+00 2.303254402771055326e+07
5.599061224489796556e-05 5.861525850026583662e+00 2.319931832459108531e+07
5.599061224489796556e-05 6.210070314736163333e+00 2.255909791568703577e+07
5.599061224489796556e-05 6.579340311839177780e+00 2.097626594219141081e+07
5.599061224489796556e-05 6.970568245623986137e+00 1.854377511869581416e+07
5.599061224489796556e-05 7.385059802951433383e+00 1.559769103550494276e+07
5.599061224489796556e-05 7.824198310863371475e+00 1.262711681952752359e+07
5.599061224489796556e-05 8.289449353308079083e+00 1.012229076141108014e+07
5.599061224489796556e-05 8.782365662390436256e+00 8.427540740179248154e+06
5.599061224489796556e-05 9.304592300470993393e+00 7.655091652690880932e+06
5.599061224489796556e-05 9.857872150408672596e+00 7.683040454782233573e+06
5.599061224489796556e-05 1.044405173227029060e+01 8.224880549405984581e+06
5.599061224489796556e-05 1.106508736591963959e+01 8.936633364357441664e+06
5.599061224489796556e-05 1.172305170005316732e+01 9.524853733817994595e+06
5.599061224489796556e-05 1.242014062947232311e+01 9.822380003356004134e+06
5.599061224489796556e-05 1.315868062367835556e+01 9.803882922230673954e+06
5.599061224489796556e-05 1.394113649124797227e+01 9.534199352167749777e+06
5.599061224489796556e-05 1.477011960590286321e+01 9.082079714938525110e+06
5.599061224489796556e-05 1.564839662172674295e+01 8.458933077714694664e+06
5.599061224489796556e-05 1.657889870661615817e+01 7.624066980066771619e+06
5.599061224489796556e-05 1.756473132478086896e+01 6.546181565213675611e+06
5.599061224489796556e-05 1.860918460094198679e+01 5.269547585593425669e+06
5.599061224489796556e-05 1.971574430081734519e+01 3.932211048223984428e+06
5.599061224489796556e-05 2.088810346454058120e+01 2.718994023473183159e+06
5.599061224489796556e-05 2.213017473183927919e+01 1.779650999806691427e+06
5.599061224489796556e-05 2.344610340010633465e+01 1.169123659158017952e+06
5.599061224489796556e-05 2.484028125894464623e+01 8.474386498803072609e+05
5.599061224489796556e-05 2.631736124735671112e+01 7.260005023511147592e+05
5.599061224489796556e-05 2.788227298249594455e+01 7.154988641724763438e+05
5.599061224489796556e-05 2.954023921180572643e+01 7.464942390913282288e+05
5.599061224489796556e-05 3.129679324345348590e+01 7.687353488856733311e+05
5.599061224489796556e-05 3.315779741323231633e+01 7.484277129341610707e+05
5.599061224489796556e-05 3.512946264956173792e+01 6.710056164454442915e+05
5.599061224489796556e-05 3.721836920188397357e+01 5.439104625296331942e+05
5.599061224489796556e-05 3.943148860163469038e+01 3.924898864013659186e+05
5.677285714285714357e-05 2.464468037602168149e+00 1.129338532592782192e+07
5.677285714285714357e-05 2.611012933067573094e+00 1.183217146992789954e+07
5.677285714285714357e-05 2.766271841479910787e+00 1.204070325747886673e+07
5.677285714285714357e-05 2.930762925013291831e+00 1.211229910758588277e+07
5.677285714285714357e-05 3.105035157368081666e+00 1.229190786039341427e+07
5.677285714285714357e-05 3.289670155919588890e+00 1.278175137221696228e+07
5.677285714285714357e-05 3.485284122811993068e+00 1.366605401540751383e+07
5.677285714285714357e-05 3.692529901475716692e+00 1.489246821529447660e+07
5.677285714285714357e-05 3.912099155431685737e+00 1.631300762307452969e+07
5.677285714285714357e-05 4.144724676654039541e+00 1.775646852160049230e+07
5.677285714285714357e-05 4.391182831195218128e+00 1.909579096449381486e+07
5.677285714285714357e-05 4.652296150235496697e+00 2.028020692571718618e+07
5.677285714285714357e-05 4.928936075204336298e+00 2.131374867065283656e+07
5.677285714285714357e-05 5.222025866135146188e+00 2.218575444000973925e+07
5.677285714285714357e-05 5.532543682959819797e+00 2.279570624107392877e+07
5.677285714285714357e-05 5.861525850026583662e+00 2.293439015867900103e+07
5.677285714285714357e-05 6.210070314736163333e+00 2.235481201793334633e+07
5.677285714285714357e-05 6.579340311839177780e+00 2.090278923597936332e+07
5.677285714285714357e-05 6.970568245623986137e+00 1.863078782360432670e+07
5.677285714285714357e-05 7.385059802951433383e+00 1.582692705660467409e+07
5.677285714285714357e-05 7.824198310863371475e+00 1.294244550012931414e+07
5.677285714285714357e-05 8.289449353308079083e+00 1.045393707822918519e+07
5.677285714285714357e-05 8.782365662390436256e+00 8.721200314565984532e+06
5.677285714285714357e-05 9.304592300470993393e+00 7.894261196179194376e+06
5.677285714285714357e-05 9.857872150408672596e+00 7.895837313668621704e+06
5.677285714285714357e-05 1.044405173227029060e+01 8.474006146797521040e+06
5.677285714285714357e-05 1.106508736591963959e+01 9.298727443240378052e+06
5.677285714285714357e-05 1.172305170005316732e+01 1.006865888852215372e+07
5.677285714285714357e-05 1.242014062947232311e+01 1.059269357150495797e+07
5.677285714285714357e-05 1.315868062367835556e+01 1.081318795936466381e+07
5.677285714285714357e-05 1.394113649124797227e+01 1.076020788346908614e+07
5.677285714285714357e-05 1.477011960590286321e+01 1.046909224424952827e+07
5.677285714285714357e-05 1.564839662172674295e+01 9.922953387790620327e+06
5.677285714285714357e-05 1.657889870661615817e+01 9.063542302434287965e+06
5.677285714285714357e-05 1.756473132478086896e+01 7.859775758028739132e+06
5.677285714285714357e-05 1.860918460094198679e+01 6.378590686127958819e+06
5.677285714285714357e-05 1.971574430081734519e+01 4.800143263603303581e+06
5.677285714285714357e-05 2.088810346454058120e+01 3.358021714094207622e+06
5.677285714285714357e-05 2.213017473183927919e+01 2.240155176164630800e+06
5.677285714285714357e-05 2.344610340010633465e+01 1.517653829125117743e+06
5.677285714285714357e-05 2.484028125894464623e+01 1.145460825344061479e+06
5.677285714285714357e-05 2.631736124735671112e+01 1.018023858882255969e+06
5.677285714285714357e-05 2.788227298249594455e+01 1.026305975003381725e+06
5.677285714285714357e-05 2.954023921180572643e+01 1.082346394215240143e+06
5.677285714285714357e-05 3.129679324345348590e+01 1.119545879579961067e+06
5.677285714285714357e-05 3.315779741323231633e+01 1.091774888292841148e+06
5.677285714285714357e-05 3.512946264956173792e+01 9.793752556345862104e+05
5.677285714285714357e-05 3.721836920188397357e+01 7.939995688001742819e+05
5.677285714285714357e-05 3.943148860163469038e+01 5.729790005154983373e+05
5.755510204081633514e-05 2.464468037602168149e+00 1.063801115160020441e+07
5.755510204081633514e-05 2.611012933067573094e+00 1.118161026743683964e+07
5.755510204081633514e-05 2.766271841479910787e+00 1.142897819644035399e+07
5.755510204081633514e-05 2.930762925013291831e+00 1.156829125809270330e+07
5.755510204081633514e-05 3.105035157368081666e+00 1.183536694297954068e+07
5.755510204081633514e-05 3.289670155919588890e+00 1.242078290311306342e+07
5.755510204081633514e-05 3.485284122811993068e+00 1.339622850415165164e+07
5.755510204081633514e-05 3.692529901475716692e+00 1.469773617256671935e+07
5.755510204081633514e-05 3.912099155431685737e+00 1.616857543778314628e+07
5.755510204081633514e-05 4.144724676654039541e+00 1.763342763660762459e+07
5.755510204081633514e-05 4.391182831195218128e+00 1.896690346343589202e+07
5.755510204081633514e-05 4.652296150235496697e+00 2.012620808414615691e+07
5.755510204081633514e-05 4.928936075204336298e+00 2.112942978902870417e+07
5.755510204081633514e-05 5.222025866135146188e+00 2.198421775678855181e+07
5.755510204081633514e-05 5.532543682959819797e+00 2.260806032342905551e+07
5.755510204081633514e-05 5.861525850026583662e+00 2.280263494979787245e+07
5.755510204081633514e-05 6.210070314736163333e+00 2.231865775721703842e+07
5.755510204081633514e-05 6.579340311839177780e+00 2.098496259445597604e+07
5.755510204081633514e-05 6.970568245623986137e+00 1.882714427576510236e+07
5.755510204081633514e-05 7.385059802951433383e+00 1.610606674769158103e+07
5.755510204081633514e-05 7.824198310863371475e+00 1.325547836775505170e+07
5.755510204081633514e-05 8.289449353308079083e+00 1.075069394010751508e+07
5.755510204081633514e-05 8.782365662390436256e+00 8.966546670027146116e+06
5.755510204081633514e-05 9.304592300470993393e+00 8.078354513008967973e+06
5.755510204081633514e-05 9.857872150408672596e+00 8.035022960403510369e+06
5.755510204081633514e-05 1.044405173227029060e+01 8.603171305102774873e+06
5.755510204081633514e-05 1.106508736591963959e+01 9.459250145398736000e+06
5.755510204081633514e-05 1.172305170005316732e+01 1.029695881582829915e+07
5.755510204081633514e-05 1.242014062947232311e+01 1.091268161153203435e+07
5.755510204081633514e-05 1.315868062367835556e+01 1.123309600861879997e+07
5.755510204081633514e-05 1.394113649124797227e+01 1.127232751511744410e+07
5.755510204081633514e-05 1.477011960590286321e+01 1.105090237892227620e+07
5.755510204081633514e-05 1.564839662172674295e+01 1.053944981027727760e+07
5.755510204081633514e-05 1.657889870661615817e+01 9.671796558741679415e+06
5.755510204081633514e-05 1.756473132478086896e+01 8.416573885636316612e+06
5.755510204081633514e-05 1.860918460094198679e+01 6.850181119997561909e+06
5.755510204081633514e-05 1.971574430081734519e+01 5.170705511100929230e+06
5.755510204081633514e-05 2.088810346454058120e+01 3.632603222307519056e+06
5.755510204081633514e-05 2.213017473183927919e+01 2.440187123833706602e+06
5.755510204081633514e-05 2.344610340010633465e+01 1.671571499242734862e+06
5.755510204081633514e-05 2.484028125894464623e+01 1.279615283948880387e+06
5.755510204081633514e-05 2.631736124735671112e+01 1.151533093083380954e+06
5.755510204081633514e-05 2.788227298249594455e+01 1.169726347870976897e+06
5.755510204081633514e-05 2.954023921180572643e+01 1.238029111189365387e+06
5.755510204081633514e-05 3.129679324345348590e+01 1.282480227101020748e+06
5.755510204081633514e-05 3.315779741323231633e+01 1.251362099630828016e+06
5.755510204081633514e-05 3.512946264956173792e+01 1.122741132373081986e+06
5.755510204081633514e-05 3.721836920188397357e+01 9.102784978618030436e+05
5.755510204081633514e-05 3.943148860163469038e+01 6.568989563701420557e+05
5.833734693877551316e-05 2.464468037602168149e+00 9.201969062796611339e+06
5.833734693877551316e-05 2.611012933067573094e+00 9.759849127458946779e+06
5.833734693877551316e-05 2.766271841479910787e+00 1.009725679929589666e+07
5.833734693877551316e-05 2.930762925013291831e+00 1.037890992218305357e+07
5.833734693877551316e-05 3.105035157368081666e+00 1.080771041264025122e+07
5.833734693877551316e-05 3.289670155919588890e+00 1.154285675862596929e+07
5.833734693877551316e-05 3.485284122811993068e+00 1.263512670322718658e+07
5.833734693877551316e-05 3.692529901475716692e+00 1.401333037598813511e+07
5.833734693877551316e-05 3.912099155431685737e+00 1.552498376898034476e+07
5.833734693877551316e-05 4.144724676654039541e+00 1.700571867745109648e+07
5.833734693877551316e-05 4.391182831195218128e+00 1.834333766808467731e+07
5.833734693877551316e-05 4.652296150235496697e+00 1.950790748301801458e+07
5.833734693877551316e-05 4.928936075204336298e+00 2.052970633967036754e+07
5.833734693877551316e-05 5.222025866135146188e+00 2.142849962989625707e+07
5.833734693877551316e-05 5.532543682959819797e+00 2.213265689167188480e+07
5.833734693877551316e-05 5.861525850026583662e+00 2.244894636303189397e+07
5.833734693877551316e-05 6.210070314736163333e+00 2.212150313091139123e+07
5.833734693877551316e-05 6.579340311839177780e+00 2.095855162183303013e+07
5.833734693877551316e-05 6.970568245623986137e+00 1.895565153591485322e+07
5.833734693877551316e-05 7.385059802951433383e+00 1.634455411379381828e+07
5.833734693877551316e-05 7.824198310863371475e+00 1.354175985159470886e+07
5.833734693877551316e-05 8.289449353308079083e+00 1.102323939847405069e+07
5.833734693877551316e-05 8.782365662390436256e+00 9.181011211957024410e+06
5.833734693877551316e-05 9.304592300470993393e+00 8.216729360041929409e+06
5.833734693877551316e-05 9.857872150408672596e+00 8.105297988047892228e+06
5.833734693877551316e-05 1.044405173227029060e+01 8.631438973019326106e+06
5.833734693877551316e-05 1.106508736591963959e+01 9.478554113637400791e+06
5.833734693877551316e-05 1.172305170005316732e+01 1.033726661275188811e+07
5.833734693877551316e-05 1.242014062947232311e+01 1.099463747092814557e+07
5.833734693877551316e-05 1.315868062367835556e+01 1.136589243843792938e+07
5.833734693877551316e-05 1.394113649124797227e+01 1.145440532682135329e+07
5.833734693877551316e-05 1.477011960590286321e+01 1.127191480201368220e+07
5.833734693877551316e-05 1.564839662172674295e+01 1.078268606667766720e+07
5.833734693877551316e-05 1.657889870661615817e+01 9.917119220479730517e+06
5.833734693877551316e-05 1.756473132478086896e+01 8.644135748140322044e+06
5.833734693877551316e-05 1.860918460094198679e+01 7.044611311718191952e+06
5.833734693877551316e-05 1.971574430081734519e+01 5.324534015335934237e+06
5.833734693877551316e-05 2.088810346454058120e+01 3.747323859181293752e+06
5.833734693877551316e-05 2.213017473183927919e+01 2.524276388406680897e+06
5.833734693877551316e-05 2.344610340010633465e+01 1.736543064384731697e+06
5.833734693877551316e-05 2.484028125894464623e+01 1.336239951439028839e+06
5.833734693877551316e-05 2.631736124735671112e+01 1.207694102150610415e+06
5.833734693877551316e-05 2.788227298249594455e+01 1.229834825546506792e+06
5.833734693877551316e-05 2.954023921180572643e+01 1.303121415453342721e+06
5.833734693877551316e-05 3.129679324345348590e+01 1.350524794337719912e+06
5.833734693877551316e-05 3.315779741323231633e+01 1.317977216317514190e+06
5.833734693877551316e-05 3.512946264956173792e+01 1.182575321139913285e+06
5.833734693877551316e-05 3.721836920188397357e+01 9.588055245163309155e+05
5.833734693877551316e-05 3.943148860163469038e+01 6.919210961879026145e+05
5.911959183673469795e-05 2.464468037602168149e+00 7.393995978965489194e+06
5.911959183673469795e-05 2.611012933067573094e+00 7.975715584174053743e+06
5.911959183673469795e-05 2.766271841479910787e+00 8.431250148724701256e+06
5.911959183673469795e-05 2.930762925013291831e+00 8.890031598384900019e+06
5.911959183673469795e-05 3.105035157368081666e+00 9.509026097885627300e+06
5.911959183673469795e-05 3.289670155919588890e+00 1.040795928107820638e+07
5.911959183673469795e-05 3.485284122811993068e+00 1.161680026369821094e+07
5.911959183673469795e-05 3.692529901475716692e+00 1.306391120560222678e+07
5.911959183673469795e-05 3.912099155431685737e+00 1.460981026656634361e+07
5.911959183673469795e-05 4.144724676654039541e+00 1.610736674235479906e+07
5.911959183673469795e-05 4.391182831195218128e+00 1.745938248472154513e+07
5.911959183673469795e-05 4.652296150235496697e+00 1.864672702908102423e+07
5.911959183673469795e-05 4.928936075204336298e+00 1.970843712515410408e+07
5.911959183673469795e-05 5.222025866135146188e+00 2.067471168377677351e+07
5.911959183673469795e-05 5.532543682959819797e+00 2.148658996930608526e+07
5.911959183673469795e-05 5.861525850026583662e+00 2.195978576138486341e+07
5.911959183673469795e-05 6.210070314736163333e+00 2.183382666810715199e+07
5.911959183673469795e-05 6.579340311839177780e+00 2.089297179523298517e+07
5.911959183673469795e-05 6.970568245623986137e+00 1.909405177365929261e+07
5.911959183673469795e-05 7.385059802951433383e+00 1.662929972701037861e+07
5.911959183673469795e-05 7.824198310863371475e+00 1.389054554181041010e+07
5.911959183673469795e-05 8.289449353308079083e+00 1.135275492645626701e+07
5.911959183673469795e-05 8.782365662390436256e+00 9.428937397512482479e+06
5.911959183673469795e-05 9.304592300470993393e+00 8.353945127582360990e+06
5.911959183673469795e-05 9.857872150408672596e+00 8.135846420343059115e+06
5.911959183673469795e-05 1.044405173227029060e+01 8.583060409137519076e+06
5.911959183673469795e-05 1.106508736591963959e+01 9.389232393330397084e+06
5.911959183673469795e-05 1.172305170005316732e+01 1.024303000691207871e+07
5.911959183673469795e-05 1.242014062947232311e+01 1.092180818180434033e+07
5.911959183673469795e-05 1.315868062367835556e+01 1.132843041462926939e+07
5.911959183673469795e-05 1.394113649124797227e+01 1.145509524321307987e+07
5.911959183673469795e-05 1.477011960590286321e+01 1.130548021854158677e+07
5.911959183673469795e-05 1.564839662172674295e+01 1.083928317197452113e+07
5.911959183673469795e-05 1.657889870661615817e+01 9.985396572254052386e+06
5.911959183673469795e-05 1.756473132478086896e+01 8.713621971005143598e+06
5.911959183673469795e-05 1.860918460094198679e+01 7.107431383633622900e+06
5.911959183673469795e-05 1.971574430081734519e+01 5.376385376831708476e+06
5.911959183673469795e-05 2.088810346454058120e+01 3.787520485866619740e+06
5.911959183673469795e-05 2.213017473183927919e+01 2.554842910748867318e+06
5.911959183673469795e-05 2.344610340010633465e+01 1.760784937079249648e+06
5.911959183673469795e-05 2.484028125894464623e+01 1.357457103832861641e+06
5.911959183673469795e-05 2.631736124735671112e+01 1.228442021583029767e+06
5.911959183673469795e-05 2.788227298249594455e+01 1.251656533709207317e+06
5.911959183673469795e-05 2.954023921180572643e+01 1.326473286820793757e+06
5.911959183673469795e-05 3.129679324345348590e+01 1.374790579773930833e+06
5.911959183673469795e-05 3.315779741323231633e+01 1.341675300803582650e+06
5.911959183673469795e-05 3.512946264956173792e+01 1.203843129681313876e+06
5.911959183673469795e-05 3.721836920188397357e+01 9.760499484331292333e+05
5.911959183673469795e-05 3.943148860163469038e+01 7.043656877864314010e+05
5.990183673469388274e-05 2.464468037602168149e+00 6.411399890590953641e+06
5.990183673469388274e-05 2.611012933067573094e+00 7.025832412193593569e+06
5.990183673469388274e-05 2.766271841479910787e+00 7.563283599998056889e+06
5.990183673469388274e-05 2.930762925013291831e+00 8.125251953228036873e+06
5.990183673469388274e-05 3.105035157368081666e+00 8.839265602386491373e+06
5.990183673469388274e-05 3.289670155919588890e+00 9.807821964874828234e+06
5.990183673469388274e-05 3.485284122811993068e+00 1.106142026023763046e+07
5.990183673469388274e-05 3.692529901475716692e+00 1.254081028021344543e+07
5.990183673469388274e-05 3.912099155431685737e+00 1.411920773440532014e+07
5.990183673469388274e-05 4.144724676654039541e+00 1.565423620810747147e+07
5.990183673469388274e-05 4.391182831195218128e+00 1.704482635310028866e+07
5.990183673469388274e-05 4.652296150235496697e+00 1.826488873867912591e+07
5.990183673469388274e-05 4.928936075204336298e+00 1.935183981232784688e+07
5.990183673469388274e-05 5.222025866135146188e+00 2.034654563397412002e+07
5.990183673469388274e-05 5.532543682959819797e+00 2.121256339918560907e+07
5.990183673469388274e-05 5.861525850026583662e+00 2.178875699427641928e+07
5.990183673469388274e-05 6.210070314736163333e+00 2.182138982709405571e+07
5.990183673469388274e-05 6.579340311839177780e+00 2.107406296857770532e+07
5.990183673469388274e-05 6.970568245623986137e+00 1.945992592271370813e+07
5.990183673469388274e-05 7.385059802951433383e+00 1.712275417860234901e+07
5.990183673469388274e-05 7.824198310863371475e+00 1.442228686186983623e+07
5.990183673469388274e-05 8.289449353308079083e+00 1.182997043747540377e+07
5.990183673469388274e-05 8.782365662390436256e+00 9.782262399718867615e+06
5.990183673469388274e-05 9.304592300470993393e+00 8.552439571301950142e+06
5.990183673469388274e-05 9.857872150408672596e+00 8.187101902189342305e+06
5.990183673469388274e-05 1.044405173227029060e+01 8.522073867553582415e+06
5.990183673469388274e-05 1.106508736591963959e+01 9.262643185500936583e+06
5.990183673469388274e-05 1.172305170005316732e+01 1.009488433008212969e+07
5.990183673469388274e-05 1.242014062947232311e+01 1.078459836766312085e+07
5.990183673469388274e-05 1.315868062367835556e+01 1.122023086757418886e+07
5.990183673469388274e-05 1.394113649124797227e+01 1.138135779810237885e+07
5.990183673469388274e-05 1.477011960590286321e+01 1.126313029529736936e+07
5.990183673469388274e-05 1.564839662172674295e+01 1.082105629401169345e+07
5.990183673469388274e-05 1.657889870661615817e+01 9.983193626790050417e+06
5.990183673469388274e-05 1.756473132478086896e+01 8.720479805987820029e+06
5.990183673469388274e-05 1.860918460094198679e+01 7.118289620140363462e+06
5.990183673469388274e-05 1.971574430081734519e+01 5.388086100672198460e+06
5.990183673469388274e-05 2.088810346454058120e+01 3.798433845776950475e+06
5.990183673469388274e-05 2.213017473183927919e+01 2.564376454662305769e+06
5.990183673469388274e-05 2.344610340010633465e+01 1.768946928329233546e+06
5.990183673469388274e-05 2.484028125894464623e+01 1.364559994417835027e+06
5.990183673469388274e-05 2.631736124735671112e+01 1.234923466975177871e+06
5.990183673469388274e-05 2.788227298249594455e+01 1.257937391020414885e+06
5.990183673469388274e-05 2.954023921180572643e+01 1.332812937225140631e+06
5.990183673469388274e-05 3.129679324345348590e+01 1.381180198666464305e+06
5.990183673469388274e-05 3.315779741323231633e+01 1.347836323774520075e+06
5.990183673469388274e-05 3.512946264956173792e+01 1.209347757897663163e+06
5.990183673469388274e-05 3.721836920188397357e+01 9.805073479044347769e+05
5.990183673469388274e-05 3.943148860163469038e+01 7.075813508601138601e+05
6.068408163265306753e-05 2.464468037602168149e+00 7.469269817534525879e+06
6.068408163265306753e-05 2.611012933067573094e+00 8.117574499858783558e+06
6.068408163265306753e-05 2.766271841479910787e+00 8.627902196540877223e+06
6.068408163265306753e-05 2.930762925013291831e+00 9.104438639187732711e+06
6.068408163265306753e-05 3.105035157368081666e+00 9.695142087107855827e+06
6.068408163265306753e-05 3.289670155919588890e+00 1.053922977076293714e+07
6.068408163265306753e-05 3.485284122811993068e+00 1.170816086042171530e+07
6.068408163265306753e-05 3.692529901475716692e+00 1.316933258526558056e+07
6.068408163265306753e-05 3.912099155431685737e+00 1.479451443643019721e+07
6.068408163265306753e-05 4.144724676654039541e+00 1.641207777394899726e+07
6.068408163265306753e-05 4.391182831195218128e+00 1.787768989089643955e+07
6.068408163265306753e-05 4.652296150235496697e+00 1.912721329988018423e+07
6.068408163265306753e-05 4.928936075204336298e+00 2.018175268084012344e+07
6.068408163265306753e-05 5.222025866135146188e+00 2.109562992691205442e+07
6.068408163265306753e-05 5.532543682959819797e+00 2.187052619295297936e+07
6.068408163265306753e-05 5.861525850026583662e+00 2.238927680164176598e+07
6.068408163265306753e-05 6.210070314736163333e+00 2.242371020254012942e+07
6.068408163265306753e-05 6.579340311839177780e+00 2.172941321583341807e+07
6.068408163265306753e-05 6.970568245623986137e+00 2.018187366688558087e+07
6.068408163265306753e-05 7.385059802951433383e+00 1.787783117367772758e+07
6.068408163265306753e-05 7.824198310863371475e+00 1.514409191967135482e+07
6.068408163265306753e-05 8.289449353308079083e+00 1.244667978997789323e+07
6.068408163265306753e-05 8.782365662390436256e+00 1.024262254910172336e+07
6.068408163265306753e-05 9.304592300470993393e+00 8.839637831778561696e+06
6.068408163265306753e-05 9.857872150408672596e+00 8.318115539571722969e+06
6.068408163265306753e-05 1.044405173227029060e+01 8.536598951453117654e+06
6.068408163265306753e-05 1.106508736591963959e+01 9.208226745303753763e+06
6.068408163265306753e-05 1.172305170005316732e+01 1.001410499646157958e+07
6.068408163265306753e-05 1.242014062947232311e+01 1.070764378803497553e+07
6.068408163265306753e-05 1.315868062367835556e+01 1.116332885300664045e+07
6.068408163265306753e-05 1.394113649124797227e+01 1.134931458778934926e+07
6.068408163265306753e-05 1.477011960590286321e+01 1.125347546839208901e+07
6.068408163265306753e-05 1.564839662172674295e+01 1.082789244361344725e+07
6.068408163265306753e-05 1.657889870661615817e+01 9.999921693012855947e+06
6.068408163265306753e-05 1.756473132478086896e+01 8.741359875298451632e+06
6.068408163265306753e-05 1.860918460094198679e+01 7.139139070582464337e+06
6.068408163265306753e-05 1.971574430081734519e+01 5.406435651192948222e+06
6.068408163265306753e-05 2.088810346454058120e+01 3.813331215095678344e+06
6.068408163265306753e-05 2.213017473183927919e+01 2.575951561315041501e+06
6.068408163265306753e-05 2.344610340010633465e+01 1.777896921483594691e+06
6.068408163265306753e-05 2.484028125894464623e+01 1.371736512232859619e+06
6.068408163265306753e-05 2.631736124735671112e+01 1.241102416414420353e+06
6.068408163265306753e-05 2.788227298249594455e+01 1.263713857041955460e+06
6.068408163265306753e-05 2.954023921180572643e+01 1.338532759620748460e+06
6.068408163265306753e-05 3.129679324345348590e+01 1.386894566762692528e+06
6.068408163265306753e-05 3.315779741323231633e+01 1.353327061405506916e+06
6.068408163265306753e-05 3.512946264956173792e+01 1.214247656130290590e+06
6.068408163265306753e-05 3.721836920188397357e+01 9.844736709530468797e+05
6.068408163265306753e-05 3.943148860163469038e+01 7.104424903380215401e+05
6.146632653061225233e-05 2.464468037602168149e+00 1.036123273556113057e+07
6.146632653061225233e-05 2.611012933067573094e+00 1.103546954286735877e+07
6.146632653061225233e-05 2.766271841479910787e+00 1.141022201707807370e+07
6.146632653061225233e-05 2.930762925013291831e+00 1.162510323419884406e+07
6.146632653061225233e-05 3.105035157368081666e+00 1.189813418174659647e+07
6.146632653061225233e-05 3.289670155919588890e+00 1.245510710957040079e+07
6.146632653061225233e-05 3.485284122811993068e+00 1.344144971251823381e+07
6.146632653061225233e-05 3.692529901475716692e+00 1.485761371140640229e+07
6.146632653061225233e-05 3.912099155431685737e+00 1.655507819853292406e+07
6.146632653061225233e-05 4.144724676654039541e+00 1.829941431040102616e+07
6.146632653061225233e-05 4.391182831195218128e+00 1.986869942246752605e+07
6.146632653061225233e-05 4.652296150235496697e+00 2.113670910587744415e+07
6.146632653061225233e-05 4.928936075204336298e+00 2.209895061805663258e+07
6.146632653061225233e-05 5.222025866135146188e+00 2.282658210038263723e+07
6.146632653061225233e-05 5.532543682959819797e+00 2.337004058671930432e+07
6.146632653061225233e-05 5.861525850026583662e+00 2.366929571765752882e+07
6.146632653061225233e-05 6.210070314736163333e+00 2.353547614124722406e+07
6.146632653061225233e-05 6.579340311839177780e+00 2.273042696806778014e+07
6.146632653061225233e-05 6.970568245623986137e+00 2.110642779899926111e+07
6.146632653061225233e-05 7.385059802951433383e+00 1.872578011168188602e+07
6.146632653061225233e-05 7.824198310863371475e+00 1.588995762718202360e+07
6.146632653061225233e-05 8.289449353308079083e+00 1.305973227950839326e+07
6.146632653061225233e-05 8.782365662390436256e+00 1.070529236052683555e+07
6.146632653061225233e-05 9.304592300470993393e+00 9.156206631437059492e+06
6.146632653061225233e-05 9.857872150408672596e+00 8.512749746623797342e+06
6.146632653061225233e-05 1.044405173227029060e+01 8.644635507409686223e+06
6.146632653061225233e-05 1.106508736591963959e+01 9.265876884728096426e+06
6.146632653061225233e-05 1.172305170005316732e+01 1.005059171936474741e+07
6.146632653061225233e-05 1.242014062947232311e+01 1.074169293406932242e+07
6.146632653061225233e-05 1.315868062367835556e+01 1.120376260278675891e+07
6.146632653061225233e-05 1.394113649124797227e+01 1.139795663179250993e+07
6.146632653061225233e-05 1.477011960590286321e+01 1.130830312000938319e+07
6.146632653061225233e-05 1.564839662172674295e+01 1.088525942271537520e+07
6.146632653061225233e-05 1.657889870661615817e+01 1.005579745345032960e+07
6.146632653061225233e-05 1.756473132478086896e+01 8.792069455181205645e+06
6.146632653061225233e-05 1.860918460094198679e+01 7.181981213490284979e+06
6.146632653061225233e-05 1.971574430081734519e+01 5.440192743517151102e+06
6.146632653061225233e-05 2.088810346454058120e+01 3.838432748404260259e+06
6.146632653061225233e-05 2.213017473183927919e+01 2.594119559788631741e+06
6.146632653061225233e-05 2.344610340010633465e+01 1.791421840441134758e+06
6.146632653061225233e-05 2.484028125894464623e+01 1.382771967117130291e+06
6.146632653061225233e-05 2.631736124735671112e+01 1.251268787423775066e+06
6.146632653061225233e-05 2.788227298249594455e+01 1.273999473352424800e+06
6.146632653061225233e-05 2.954023921180572643e+01 1.349317028321269900e+06
6.146632653061225233e-05 3.129679324345348590e+01 1.397998623241370078e+06
6.146632653061225233e-05 3.315779741323231633e+01 1.364132562316263327e+06
6.146632653061225233e-05 3.512946264956173792e+01 1.223933223521503387e+06
6.146632653061225233e-05 3.721836920188397357e+01 9.923241417390011484e+05
6.146632653061225233e-05 3.943148860163469038e+01 7.161073474115203135e+05
6.224857142857143034e-05 2.464468037602168149e+00 1.374994316017028131e+07
6.224857142857143034e-05 2.611012933067573094e+00 1.444133905919345096e+07
6.224857142857143034e-05 2.766271841479910787e+00 1.464343808148728684e+07
6.224857142857143034e-05 2.930762925013291831e+00 1.454460019572457112e+07
6.224857142857143034e-05 3.105035157368081666e+00 1.445020758232984692e+07
6.224857142857143034e-05 3.289670155919588890e+00 1.468670783764496259e+07
6.224857142857143034e-05 3.485284122811993068e+00 1.547890591541660763e+07
6.224857142857143034e-05 3.692529901475716692e+00 1.685630146208079904e+07
6.224857142857143034e-05 3.912099155431685737e+00 1.864033166350784525e+07
6.224857142857143034e-05 4.144724676654039541e+00 2.052355898942589015e+07
6.224857142857143034e-05 4.391182831195218128e+00 2.219980932431970909e+07
6.224857142857143034e-05 4.652296150235496697e+00 2.347875986900121346e+07
6.224857142857143034e-05 4.928936075204336298e+00 2.433098561016955599e+07
6.224857142857143034e-05 5.222025866135146188e+00 2.484428507121650875e+07
6.224857142857143034e-05 5.532543682959819797e+00 2.511470373176942766e+07
6.224857142857143034e-05 5.861525850026583662e+00 2.513504011683732644e+07
6.224857142857143034e-05 6.210070314736163333e+00 2.475518584281728417e+07
6.224857142857143034e-05 6.579340311839177780e+00 2.375065313484719768e+07
6.224857142857143034e-05 6.970568245623986137e+00 2.196552230922872946e+07
6.224857142857143034e-05 7.385059802951433383e+00 1.944495925673857704e+07
6.224857142857143034e-05 7.824198310863371475e+00 1.647755091142506897e+07
6.224857142857143034e-05 8.289449353308079083e+00 1.352150790745524876e+07
6.224857142857143034e-05 8.782365662390436256e+00 1.105274417173535936e+07
6.224857142857143034e-05 9.304592300470993393e+00 9.408774062782811001e+06
6.224857142857143034e-05 9.857872150408672596e+00 8.694750545321682468e+06
6.224857142857143034e-05 1.044405173227029060e+01 8.780056775476083159e+06
6.224857142857143034e-05 1.106508736591963959e+01 9.373930273134555668e+06
6.224857142857143034e-05 1.172305170005316732e+01 1.014357709739119187e+07
6.224857142857143034e-05 1.242014062947232311e+01 1.082538926513770595e+07
6.224857142857143034e-05 1.315868062367835556e+01 1.127957084278055653e+07
6.224857142857143034e-05 1.394113649124797227e+01 1.146546262633423880e+07
6.224857142857143034e-05 1.477011960590286321e+01 1.136706853850446269e+07
6.224857142857143034e-05 1.564839662172674295e+01 1.093542474552030861e+07
6.224857142857143034e-05 1.657889870661615817e+01 1.009788537264153548e+07
6.224857142857143034e-05 1.756473132478086896e+01 8.826647071011703461e+06
6.224857142857143034e-05 1.860918460094198679e+01 7.209586089226202108e+06
6.224857142857143034e-05 1.971574430081734519e+01 5.461527207546968013e+06
6.224857142857143034e-05 2.088810346454058120e+01 3.854583003462016582e+06
6.224857142857143034e-05 2.213017473183927919e+01 2.606563055172803812e+06
6.224857142857143034e-05 2.344610340010633465e+01 1.801789295624232618e+06
6.224857142857143034e-05 2.484028125894464623e+01 1.392529306020249613e+06
6.224857142857143034e-05 2.631736124735671112e+01 1.261492137556829257e+06
6.224857142857143034e-05 2.788227298249594455e+01 1.285273607815877069e+06
6.224857142857143034e-05 2.954023921180572643e+01 1.361696327501873951e+06
6.224857142857143034e-05 3.129679324345348590e+01 1.411014497098817956e+06
6.224857142857143034e-05 3.315779741323231633e+01 1.376902909681323450e+06
6.224857142857143034e-05 3.512946264956173792e+01 1.235412075973579427e+06
6.224857142857143034e-05 3.721836920188397357e+01 1.001635777787328698e+06
6.224857142857143034e-05 3.943148860163469038e+01 7.228279497096011182e+05
6.303081632653062191e-05 2.464468037602168149e+00 1.648220489519237541e+07
6.303081632653062191e-05 2.611012933067573094e+00 1.718718970427938551e+07
6.303081632653062191e-05 2.766271841479910787e+00 1.724847781556965783e+07
6.303081632653062191e-05 2.930762925013291831e+00 1.689725424542610347e+07
6.303081632653062191e-05 3.105035157368081666e+00 1.651288961213478819e+07
6.303081632653062191e-05 3.289670155919588890e+00 1.650409577526968904e+07
6.303081632653062191e-05 3.485284122811993068e+00 1.715727810805292428e+07
6.303081632653062191e-05 3.692529901475716692e+00 1.852079262909556553e+07
6.303081632653062191e-05 3.912099155431685737e+00 2.038790886542935297e+07
6.303081632653062191e-05 4.144724676654039541e+00 2.239120454839808121e+07
6.303081632653062191e-05 4.391182831195218128e+00 2.415856254927296191e+07
6.303081632653062191e-05 4.652296150235496697e+00 2.545134690183999017e+07
6.303081632653062191e-05 4.928936075204336298e+00 2.622183581540197134e+07
6.303081632653062191e-05 5.222025866135146188e+00 2.656883562515581772e+07
6.303081632653062191e-05 5.532543682959819797e+00 2.661821476747374982e+07
6.303081632653062191e-05 5.861525850026583662e+00 2.639706140527851507e+07
6.303081632653062191e-05 6.210070314736163333e+00 2.578223775596300885e+07
6.303081632653062191e-05 6.579340311839177780e+00 2.456409601520561054e+07
6.303081632653062191e-05 6.970568245623986137e+00 2.259178657751026377e+07
6.303081632653062191e-05 7.385059802951433383e+00 1.991150032195317745e+07
6.303081632653062191e-05 7.824198310863371475e+00 1.681305107220320776e+07
6.303081632653062191e-05 8.289449353308079083e+00 1.375644093874661252e+07
6.303081632653062191e-05 8.782365662390436256e+00 1.121760941330103017e+07
6.303081632653062191e-05 9.304592300470993393e+00 9.530274521717095748e+06
6.303081632653062191e-05 9.857872150408672596e+00 8.792159335678936914e+06
6.303081632653062191e-05 1.044405173227029060e+01 8.863771421011120081e+06
6.303081632653062191e-05 1.106508736591963959e+01 9.446628477678529918e+06
6.303081632653062191e-05 1.172305170005316732e+01 1.020303001038626395e+07
6.303081632653062191e-05 1.242014062947232311e+01 1.086763934018482454e+07
6.303081632653062191e-05 1.315868062367835556e+01 1.130155449629015848e+07
6.303081632653062191e-05 1.394113649124797227e+01 1.146663968030906096e+07
6.303081632653062191e-05 1.477011960590286321e+01 1.134994783233080432e+07
6.303081632653062191e-05 1.564839662172674295e+01 1.090510740368806012e+07
6.303081632653062191e-05 1.657889870661615817e+01 1.006092475504766405e+07
6.303081632653062191e-05 1.756473132478086896e+01 8.789605275396855548e+06
6.303081632653062191e-05 1.860918460094198679e+01 7.177675545463067479e+06
6.303081632653062191e-05 1.971574430081734519e+01 5.437722436518423259e+06
6.303081632653062191e-05 2.088810346454058120e+01 3.839499030122627039e+06
6.303081632653062191e-05 2.213017473183927919e+01 2.599102406687290873e+06
6.303081632653062191e-05 2.344610340010633465e+01 1.800168705946612637e+06
6.303081632653062191e-05 2.484028125894464623e+01 1.395130180399790639e+06
6.303081632653062191e-05 2.631736124735671112e+01 1.267195917808846338e+06
6.303081632653062191e-05 2.788227298249594455e+01 1.293337215367292520e+06
6.303081632653062191e-05 2.954023921180572643e+01 1.371456890997113893e+06
6.303081632653062191e-05 3.129679324345348590e+01 1.421677501111071091e+06
6.303081632653062191e-05 3.315779741323231633e+01 1.387513866414945107e+06
6.303081632653062191e-05 3.512946264956173792e+01 1.244995014589956030e+06
6.303081632653062191e-05 3.721836920188397357e+01 1.009420143080003909e+06
6.303081632653062191e-05 3.943148860163469038e+01 7.284481771385843167e+05
6.381306122448979993e-05 2.464468037602168149e+00 1.801725317070708051e+07
6.381306122448979993e-05 2.611012933067573094e+00 1.873806089221769571e+07
6.381306122448979993e-05 2.766271841479910787e+00 1.872655736117673293e+07
6.381306122448979993e-05 2.930762925013291831e+00 1.824145636005199701e+07
6.381306122448979993e-05 3.105035157368081666e+00 1.770774650969668850e+07
6.381306122448979993e-05 3.289670155919588890e+00 1.758203181190307438e+07
6.381306122448979993e-05 3.485284122811993068e+00 1.818320101995746791e+07
6.381306122448979993e-05 3.692529901475716692e+00 1.956570869459665194e+07
6.381306122448979993e-05 3.912099155431685737e+00 2.150328656284217536e+07
6.381306122448979993e-05 4.144724676654039541e+00 2.359425283995547518e+07
6.381306122448979993e-05 4.391182831195218128e+00 2.543194723685774207e+07
6.381306122448979993e-05 4.652296150235496697e+00 2.675366055047829822e+07
6.381306122448979993e-05 4.928936075204336298e+00 2.750138271787774935e+07
6.381306122448979993e-05 5.222025866135146188e+00 2.777425505846979842e+07
6.381306122448979993e-05 5.532543682959819797e+00 2.770366953330627456e+07
6.381306122448979993e-05 5.861525850026583662e+00 2.732410372844272479e+07
6.381306122448979993e-05 6.210070314736163333e+00 2.652210868925657496e+07
6.381306122448979993e-05 6.579340311839177780e+00 2.510231676596384123e+07
6.381306122448979993e-05 6.970568245623986137e+00 2.293339355407973751e+07
6.381306122448979993e-05 7.385059802951433383e+00 2.008311954111736268e+07
6.381306122448979993e-05 7.824198310863371475e+00 1.685882319431535155e+07
6.381306122448979993e-05 8.289449353308079083e+00 1.372796200156182423e+07
6.381306122448979993e-05 8.782365662390436256e+00 1.116140774905820936e+07
6.381306122448979993e-05 9.304592300470993393e+00 9.477762987230915576e+06
6.381306122448979993e-05 9.857872150408672596e+00 8.755692910605506971e+06
6.381306122448979993e-05 1.044405173227029060e+01 8.839359037871247157e+06
6.381306122448979993e-05 1.106508736591963959e+01 9.420903797500900924e+06
6.381306122448979993e-05 1.172305170005316732e+01 1.016085574478287995e+07
6.381306122448979993e-05 1.242014062947232311e+01 1.079755946158004180e+07
6.381306122448979993e-05 1.315868062367835556e+01 1.119827830506340787e+07
6.381306122448979993e-05 1.394113649124797227e+01 1.133135885837466456e+07
6.381306122448979993e-05 1.477011960590286321e+01 1.118964758704540506e+07
6.381306122448979993e-05 1.564839662172674295e+01 1.073139573057748750e+07
6.381306122448979993e-05 1.657889870661615817e+01 9.888215890658982098e+06
6.381306122448979993e-05 1.756473132478086896e+01 8.632434321385040879e+06
6.381306122448979993e-05 1.860918460094198679e+01 7.047496635546681471e+06
6.381306122448979993e-05 1.971574430081734519e+01 5.340276764572709799e+06
6.381306122448979993e-05 2.088810346454058120e+01 3.774039724508364685e+06
6.381306122448979993e-05 2.213017473183927919e+01 2.559964591009640601e+06
6.381306122448979993e-05 2.344610340010633465e+01 1.779776031525669619e+06
6.381306122448979993e-05 2.484028125894464623e+01 1.386713645330220694e+06
6.381306122448979993e-05 2.631736124735671112e+01 1.266023508875338593e+06
6.381306122448979993e-05 2.788227298249594455e+01 1.296524749960495392e+06
6.381306122448979993e-05 2.954023921180572643e+01 1.377219044261539588e+06
6.381306122448979993e-05 3.129679324345348590e+01 1.428728120976368198e+06
6.381306122448979993e-05 3.315779741323231633e+01 1.394799515516389860e+06
6.381306122448979993e-05 3.512946264956173792e+01 1.251655001226901542e+06
6.381306122448979993e-05 3.721836920188397357e+01 1.014849064814757672e+06
6.381306122448979993e-05 3.943148860163469038e+01 7.323711927482347237e+05
6.459530612244897795e-05 2.464468037602168149e+00 1.827570815810737386e+07
6.459530612244897795e-05 2.611012933067573094e+00 1.901956359464254975e+07
6.459530612244897795e-05 2.766271841479910787e+00 1.901509362562266365e+07
6.459530612244897795e-05 2.930762925013291831e+00 1.853187554266468436e+07
6.459530612244897795e-05 3.105035157368081666e+00 1.800871104359260574e+07
6.459530612244897795e-05 3.289670155919588890e+00 1.791088411832823232e+07
6.459530612244897795e-05 3.485284122811993068e+00 1.855623186529470235e+07
6.459530612244897795e-05 3.692529901475716692e+00 1.999081001931927353e+07
6.459530612244897795e-05 3.912099155431685737e+00 2.197965391462739930e+07
6.459530612244897795e-05 4.144724676654039541e+00 2.411798939200720936e+07
6.459530612244897795e-05 4.391182831195218128e+00 2.600224208841317892e+07
6.459530612244897795e-05 4.652296150235496697e+00 2.737402378897637501e+07
6.459530612244897795e-05 4.928936075204336298e+00 2.817320213727110997e+07
6.459530612244897795e-05 5.222025866135146188e+00 2.848452683010391891e+07
6.459530612244897795e-05 5.532543682959819797e+00 2.841392900990702957e+07
6.459530612244897795e-05 5.861525850026583662e+00 2.796984029931256548e+07
6.459530612244897795e-05 6.210070314736163333e+00 2.702759234632445127e+07
6.459530612244897795e-05 6.579340311839177780e+00 2.540620696974564716e+07
6.459530612244897795e-05 6.970568245623986137e+00 2.301263481693045050e+07
6.459530612244897795e-05 7.385059802951433383e+00 1.996259934602143243e+07
6.459530612244897795e-05 7.824198310863371475e+00 1.660198914713854529e+07
6.459530612244897795e-05 8.289449353308079083e+00 1.341351634687895700e+07
6.459530612244897795e-05 8.782365662390436256e+00 1.085724440285821445e+07
6.459530612244897795e-05 9.304592300470993393e+00 9.222921862399458885e+06
6.459530612244897795e-05 9.857872150408672596e+00 8.555801803768090904e+06
6.459530612244897795e-05 1.044405173227029060e+01 8.674385000722737983e+06
6.459530612244897795e-05 1.106508736591963959e+01 9.259303230778116733e+06
6.459530612244897795e-05 1.172305170005316732e+01 9.973102060230022296e+06
6.459530612244897795e-05 1.242014062947232311e+01 1.056439202557909302e+07
6.459530612244897795e-05 1.315868062367835556e+01 1.091301712488617375e+07
6.459530612244897795e-05 1.394113649124797227e+01 1.099864183074916340e+07
6.459530612244897795e-05 1.477011960590286321e+01 1.082330461328940280e+07
6.459530612244897795e-05 1.564839662172674295e+01 1.035243719193374179e+07
6.459530612244897795e-05 1.657889870661615817e+01 9.522151260791307315e+06
6.459530612244897795e-05 1.756473132478086896e+01 8.304915521979916841e+06
6.459530612244897795e-05 1.860918460094198679e+01 6.778603106205943041e+06
6.459530612244897795e-05 1.971574430081734519e+01 5.139491308693984523e+06
6.459530612244897795e-05 2.088810346454058120e+01 3.638582397353687324e+06
6.459530612244897795e-05 2.213017473183927919e+01 2.477670467548436020e+06
6.459530612244897795e-05 2.344610340010633465e+01 1.734892211756432895e+06
6.459530612244897795e-05 2.484028125894464623e+01 1.365243746251448058e+06
6.459530612244897795e-05 2.631736124735671112e+01 1.258189452666061232e+06
6.459530612244897795e-05 2.788227298249594455e+01 1.296434455964264693e+06
6.459530612244897795e-05 2.954023921180572643e+01 1.381419727472198429e+06
6.459530612244897795e-05 3.129679324345348590e+01 1.435026286178460810e+06
6.459530612244897795e-05 3.315779741323231633e+01 1.401675996831554687e+06
6.459530612244897795e-05 3.512946264956173792e+01 1.258046498820909066e+06
6.459530612244897795e-05 3.721836920188397357e+01 1.020083717255244730e+06
6.459530612244897795e-05 3.943148860163469038e+01 7.361582222993804608e+05
6.537755102040816951e-05 2.464468037602168149e+00 1.765351623947265744e+07
6.537755102040816951e-05 2.611012933067573094e+00 1.843008598890483752e+07
6.537755102040816951e-05 2.766271841479910787e+00 1.850139046410863101e+07
6.537755102040816951e-05 2.930762925013291831e+00 1.813666722912710905e+07
6.537755102040816951e-05 3.105035157368081666e+00 1.776230660790663585e+07
6.537755102040816951e-05 3.289670155919588890e+00 1.781667143994606286e+07
6.537755102040816951e-05 3.485284122811993068e+00 1.858389584869650379e+07
6.537755102040816951e-05 3.692529901475716692e+00 2.008611992283498496e+07
6.537755102040816951e-05 3.912099155431685737e+00 2.208923280368227512e+07
6.537755102040816951e-05 4.144724676654039541e+00 2.421626789951485395e+07
6.537755102040816951e-05 4.391182831195218128e+00 2.610539018251888081e+07
6.537755102040816951e-05 4.652296150235496697e+00 2.753251486856422946e+07
6.537755102040816951e-05 4.928936075204336298e+00 2.844449574805120006e+07
6.537755102040816951e-05 5.222025866135146188e+00 2.889626886078279465e+07
6.537755102040816951e-05 5.532543682959819797e+00 2.893487162729785964e+07
6.537755102040816951e-05 5.861525850026583662e+00 2.850607588130153343e+07
6.537755102040816951e-05 6.210070314736163333e+00 2.745087981494495645e+07
6.537755102040816951e-05 6.579340311839177780e+00 2.560294668968338519e+07
6.537755102040816951e-05 6.970568245623986137e+00 2.292895278164176270e+07
6.537755102040816951e-05 7.385059802951433383e+00 1.962297789073140174e+07
6.537755102040816951e-05 7.824198310863371475e+00 1.609417363873441145e+07
6.537755102040816951e-05 8.289449353308079083e+00 1.285008611808931455e+07
6.537755102040816951e-05 8.782365662390436256e+00 1.033366118651049770e+07
6.537755102040816951e-05 9.304592300470993393e+00 8.789749706850601360e+06
6.537755102040816951e-05 9.857872150408672596e+00 8.213023006529142149e+06
6.537755102040816951e-05 1.044405173227029060e+01 8.384832821474946104e+06
6.537755102040816951e-05 1.106508736591963959e+01 8.971215681578386575e+06
6.537755102040816951e-05 1.172305170005316732e+01 9.640754094106830657e+06
6.537755102040816951e-05 1.242014062947232311e+01 1.015992790528350882e+07
6.537755102040816951e-05 1.315868062367835556e+01 1.042891789421376772e+07
6.537755102040816951e-05 1.394113649124797227e+01 1.044479085226227902e+07
6.537755102040816951e-05 1.477011960590286321e+01 1.022301960292044841e+07
6.537755102040816951e-05 1.564839662172674295e+01 9.739071390540245920e+06
6.537755102040816951e-05 1.657889870661615817e+01 8.935054436342585832e+06
6.537755102040816951e-05 1.756473132478086896e+01 7.783067187602983788e+06
6.537755102040816951e-05 1.860918460094198679e+01 6.352174335293648764e+06
6.537755102040816951e-05 1.971574430081734519e+01 4.822312695857272483e+06
6.537755102040816951e-05 2.088810346454058120e+01 3.425621496510087978e+06
6.537755102040816951e-05 2.213017473183927919e+01 2.349471033207547851e+06
6.537755102040816951e-05 2.344610340010633465e+01 1.666562989457402611e+06
6.537755102040816951e-05 2.484028125894464623e+01 1.334764681924614590e+06
6.537755102040816951e-05 2.631736124735671112e+01 1.250201920219824882e+06
6.537755102040816951e-05 2.788227298249594455e+01 1.301631259254092118e+06
6.537755102040816951e-05 2.954023921180572643e+01 1.394186773371826624e+06
6.537755102040816951e-05 3.129679324345348590e+01 1.451543897227960639e+06
6.537755102040816951e-05 3.315779741323231633e+01 1.419029229310465045e+06
6.537755102040816951e-05 3.512946264956173792e+01 1.273991177448132308e+06
6.537755102040816951e-05 3.721836920188397357e+01 1.033100133176740375e+06
6.537755102040816951e-05 3.943148860163469038e+01 7.455674703175075119e+05
6.615979591836736108e-05 2.464468037602168149e+00 1.700320640449016541e+07
6.615979591836736108e-05 2.611012933067573094e+00 1.781748147481836006e+07
6.615979591836736108e-05 2.766271841479910787e+00 1.799410470941671357e+07
6.615979591836736108e-05 2.930762925013291831e+00 1.780130560920301452e+07
6.615979591836736108e-05 3.105035157368081666e+00 1.764101276505971327e+07
6.615979591836736108e-05 3.289670155919588890e+00 1.790332086136356369e+07
6.615979591836736108e-05 3.485284122811993068e+00 1.881629415953219309e+07
6.615979591836736108e-05 3.692529901475716692e+00 2.036562959680649638e+07
6.615979591836736108e-05 3.912099155431685737e+00 2.232246850872007012e+07
6.615979591836736108e-05 4.144724676654039541e+00 2.435785453071346879e+07
6.615979591836736108e-05 4.391182831195218128e+00 2.617913684180541709e+07
6.615979591836736108e-05 4.652296150235496697e+00 2.761987553792848438e+07
6.615979591836736108e-05 4.928936075204336298e+00 2.864393182264116779e+07
6.615979591836736108e-05 5.222025866135146188e+00 2.926936707559821755e+07
6.615979591836736108e-05 5.532543682959819797e+00 2.946354026774620265e+07
6.615979591836736108e-05 5.861525850026583662e+00 2.908473244293702021e+07
6.615979591836736108e-05 6.210070314736163333e+00 2.792244607364987582e+07
6.615979591836736108e-05 6.579340311839177780e+00 2.582306144888807461e+07
6.615979591836736108e-05 6.970568245623986137e+00 2.282566688859742135e+07
6.615979591836736108e-05 7.385059802951433383e+00 1.922213107716328651e+07
6.615979591836736108e-05 7.824198310863371475e+00 1.550098780570942163e+07
6.615979591836736108e-05 8.289449353308079083e+00 1.220064597407183424e+07
6.615979591836736108e-05 8.782365662390436256e+00 9.742036677875870839e+06
6.615979591836736108e-05 9.304592300470993393e+00 8.313463532560578547e+06
6.615979591836736108e-05 9.857872150408672596e+00 7.846717101882085204e+06
6.615979591836736108e-05 1.044405173227029060e+01 8.077931104495824315e+06
6.615979591836736108e-05 1.106508736591963959e+01 8.656620645899949595e+06
6.615979591836736108e-05 1.172305170005316732e+01 9.260679371205585077e+06
6.615979591836736108e-05 1.242014062947232311e+01 9.680501090329626575e+06
6.615979591836736108e-05 1.315868062367835556e+01 9.842995421121690422e+06
6.615979591836736108e-05 1.394113649124797227e+01 9.767787067776029930e+06
6.615979591836736108e-05 1.477011960590286321e+01 9.487069943681614473e+06
6.615979591836736108e-05 1.564839662172674295e+01 8.987800079975023866e+06
6.615979591836736108e-05 1.657889870661615817e+01 8.218002138028794900e+06
6.615979591836736108e-05 1.756473132478086896e+01 7.148013461091601290e+06
6.615979591836736108e-05 1.860918460094198679e+01 5.835464892580579966e+06
6.615979591836736108e-05 1.971574430081734519e+01 4.440341875249823555e+06
6.615979591836736108e-05 2.088810346454058120e+01 3.172129253132810351e+06
6.615979591836736108e-05 2.213017473183927919e+01 2.201005086029805243e+06
6.615979591836736108e-05 2.344610340010633465e+01 1.593310891576883383e+06
6.615979591836736108e-05 2.484028125894464623e+01 1.310494217561599566e+06
6.615979591836736108e-05 2.631736124735671112e+01 1.256663001188043039e+06
6.615979591836736108e-05 2.788227298249594455e+01 1.327560905065681553e+06
6.615979591836736108e-05 2.954023921180572643e+01 1.432199262065052520e+06
6.615979591836736108e-05 3.129679324345348590e+01 1.495708184783634497e+06
6.615979591836736108e-05 3.315779741323231633e+01 1.463919503158517648e+06
6.615979591836736108e-05 3.512946264956173792e+01 1.314812733773409622e+06
6.615979591836736108e-05 3.721836920188397357e+01 1.066326240490942029e+06
6.615979591836736108e-05 3.943148860163469038e+01 7.695682254262542119e+05
6.694204081632653910e-05 2.464468037602168149e+00 1.676748143345566280e+07
6.694204081632653910e-05 2.611012933067573094e+00 1.761328746096790209e+07
6.694204081632653910e-05 2.766271841479910787e+00 1.788914073815694079e+07
6.694204081632653910e-05 2.930762925013291831e+00 1.786535038486126810e+07
6.694204081632653910e-05 3.105035157368081666e+00 1.791763759506337345e+07
6.694204081632653910e-05 3.289670155919588890e+00 1.838257817393252999e+07
6.694204081632653910e-05 3.485284122811993068e+00 1.942615988119403273e+07
6.694204081632653910e-05 3.692529901475716692e+00 2.099313549335453287e+07
6.694204081632653910e-05 3.912099155431685737e+00 2.285786660907074809e+07
6.694204081632653910e-05 4.144724676654039541e+00 2.474003243540152535e+07
6.694204081632653910e-05 4.391182831195218128e+00 2.641957264013593644e+07
6.694204081632653910e-05 4.652296150235496697e+00 2.779395840308013931e+07
6.694204081632653910e-05 4.928936075204336298e+00 2.885275966310920194e+07
6.694204081632653910e-05 5.222025866135146188e+00 2.958702990667186677e+07
6.694204081632653910e-05 5.532543682959819797e+00 2.989340203837345541e+07
6.694204081632653910e-05 5.861525850026583662e+00 2.954827148759301752e+07
6.694204081632653910e-05 6.210070314736163333e+00 2.829000762847969308e+07
6.694204081632653910e-05 6.579340311839177780e+00 2.597247338689576089e+07
6.694204081632653910e-05 6.970568245623986137e+00 2.269793480926281959e+07
6.694204081632653910e-05 7.385059802951433383e+00 1.884572135512109846e+07
6.694204081632653910e-05 7.824198310863371475e+00 1.497520037138386257e+07
6.694204081632653910e-05 8.289449353308079083e+00 1.165056918924513645e+07
6.694204081632653910e-05 8.782365662390436256e+00 9.269341927802525461e+06
6.694204081632653910e-05 9.304592300470993393e+00 7.964669251343844458e+06
6.694204081632653910e-05 9.857872150408672596e+00 7.608340689210311510e+06
6.694204081632653910e-05 1.044405173227029060e+01 7.894372116493275389e+06
6.694204081632653910e-05 1.106508736591963959e+01 8.458205066046303138e+06
6.694204081632653910e-05 1.172305170005316732e+01 8.988626152288816869e+06
6.694204081632653910e-05 1.242014062947232311e+01 9.301040788469368592e+06
6.694204081632653910e-05 1.315868062367835556e+01 9.350109912608215585e+06
6.694204081632653910e-05 1.394113649124797227e+01 9.178796832656515762e+06
6.694204081632653910e-05 1.477011960590286321e+01 8.835903094978429377e+06
6.694204081632653910e-05 1.564839662172674295e+01 8.318504924574345350e+06
6.694204081632653910e-05 1.657889870661615817e+01 7.578468937842401676e+06
6.694204081632653910e-05 1.756473132478086896e+01 6.582818002079901285e+06
6.694204081632653910e-05 1.860918460094198679e+01 5.377748460884536617e+06
6.694204081632653910e-05 1.971574430081734519e+01 4.104953451183215715e+06
6.694204081632653910e-05 2.088810346454058120e+01 2.953732674874973483e+06
6.694204081632653910e-05 2.213017473183927919e+01 2.079154312479279470e+06
6.694204081632653910e-05 2.344610340010633465e+01 1.542104674771569669e+06
6.694204081632653910e-05 2.484028125894464623e+01 1.307305907857876737e+06
6.694204081632653910e-05 2.631736124735671112e+01 1.285810514976853970e+06
6.694204081632653910e-05 2.788227298249594455e+01 1.379063567320785718e+06
6.694204081632653910e-05 2.954023921180572643e+01 1.498652518147634109e+06
6.694204081632653910e-05 3.129679324345348590e+01 1.569955568714796333e+06
6.694204081632653910e-05 3.315779741323231633e+01 1.538395947933407733e+06
6.694204081632653910e-05 3.512946264956173792e+01 1.382250109985606046e+06
6.694204081632653910e-05 3.721836920188397357e+01 1.121148275700987782e+06
6.694204081632653910e-05 3.943148860163469038e+01 8.091566120218744036e+05
6.772428571428571712e-05 2.464468037602168149e+00 1.633514405788699351e+07
6.772428571428571712e-05 2.611012933067573094e+00 1.719825841600512341e+07
6.772428571428571712e-05 2.766271841479910787e+00 1.757393614069797844e+07
6.772428571428571712e-05 2.930762925013291831e+00 1.772772032020216435e+07
6.772428571428571712e-05 3.105035157368081666e+00 1.800203000010991096e+07
6.772428571428571712e-05 3.289670155919588890e+00 1.867786613372903690e+07
6.772428571428571712e-05 3.485284122811993068e+00 1.986243061849191412e+07
6.772428571428571712e-05 3.692529901475716692e+00 2.146247577287716791e+07
6.772428571428571712e-05 3.912099155431685737e+00 2.325137180933165178e+07
6.772428571428571712e-05 4.144724676654039541e+00 2.498451623495258763e+07
6.772428571428571712e-05 4.391182831195218128e+00 2.649846980999876186e+07
6.772428571428571712e-05 4.652296150235496697e+00 2.774501756692920253e+07
6.772428571428571712e-05 4.928936075204336298e+00 2.874418775886109471e+07
6.772428571428571712e-05 5.222025866135146188e+00 2.948156324146187305e+07
6.772428571428571712e-05 5.532543682959819797e+00 2.981609094096162543e+07
6.772428571428571712e-05 5.861525850026583662e+00 2.947460836475489289e+07
6.772428571428571712e-05 6.210070314736163333e+00 2.816189259328798205e+07
6.772428571428571712e-05 6.579340311839177780e+00 2.573367297886864841e+07
6.772428571428571712e-05 6.970568245623986137e+00 2.232895594584294409e+07
6.772428571428571712e-05 7.385059802951433383e+00 1.837891628786997870e+07
6.772428571428571712e-05 7.824198310863371475e+00 1.448321769616753794e+07
6.772428571428571712e-05 8.289449353308079083e+00 1.121609010896310024e+07
6.772428571428571712e-05 8.782365662390436256e+00 8.952425122876539826e+06
6.772428571428571712e-05 9.304592300470993393e+00 7.782635033019928262e+06
6.772428571428571712e-05 9.857872150408672596e+00 7.534733127618444152e+06
6.772428571428571712e-05 1.044405173227029060e+01 7.873826393148376606e+06
6.772428571428571712e-05 1.106508736591963959e+01 8.428005139927258715e+06
6.772428571428571712e-05 1.172305170005316732e+01 8.897441213912684470e+06
6.772428571428571712e-05 1.242014062947232311e+01 9.119406137309601530e+06
6.772428571428571712e-05 1.315868062367835556e+01 9.072283057667892426e+06
6.772428571428571712e-05 1.394113649124797227e+01 8.818828116126902401e+06
6.772428571428571712e-05 1.477011960590286321e+01 8.421340186750205234e+06
6.772428571428571712e-05 1.564839662172674295e+01 7.884016734619895928e+06
6.772428571428571712e-05 1.657889870661615817e+01 7.160147397275692783e+06
6.772428571428571712e-05 1.756473132478086896e+01 6.212905405068685301e+06
6.772428571428571712e-05 1.860918460094198679e+01 5.079583785073292442e+06
6.772428571428571712e-05 1.971574430081734519e+01 3.889075413103363011e+06
6.772428571428571712e-05 2.088810346454058120e+01 2.817145342978336848e+06
6.772428571428571712e-05 2.213017473183927919e+01 2.008945655769875972e+06
6.772428571428571712e-05 2.344610340010633465e+01 1.521889008404324995e+06
6.772428571428571712e-05 2.484028125894464623e+01 1.322904728698384948e+06
6.772428571428571712e-05 2.631736124735671112e+01 1.327451568282604916e+06
6.772428571428571712e-05 2.788227298249594455e+01 1.440226892808239441e+06
6.772428571428571712e-05 2.954023921180572643e+01 1.573672787238996942e+06
6.772428571428571712e-05 3.129679324345348590e+01 1.652325616605160758e+06
6.772428571428571712e-05 3.315779741323231633e+01 1.620515404564251658e+06
6.772428571428571712e-05 3.512946264956173792e+01 1.456459170561840991e+06
6.772428571428571712e-05 3.721836920188397357e+01 1.181440196468086215e+06
6.772428571428571712e-05 3.943148860163469038e+01 8.526886621738033136e+05
6.850653061224489513e-05 2.464468037602168149e+00 1.494607219520847499e+07
6.850653061224489513e-05 2.611012933067573094e+00 1.581096679234352894e+07
6.850653061224489513e-05 2.766271841479910787e+00 1.630932420945721678e+07
6.850653061224489513e-05 2.930762925013291831e+00 1.668476955210863799e+07
6.850653061224489513e-05 3.105035157368081666e+00 1.723003709912226722e+07
6.850653061224489513e-05 3.289670155919588890e+00 1.816387429659633711e+07
6.850653061224489513e-05 3.485284122811993068e+00 1.953875258792442083e+07
6.850653061224489513e-05 3.692529901475716692e+00 2.123016911330721155e+07
6.850653061224489513e-05 3.912099155431685737e+00 2.300949083390137553e+07
6.850653061224489513e-05 4.144724676654039541e+00 2.465484442729869485e+07
6.850653061224489513e-05 4.391182831195218128e+00 2.603954913290683925e+07
6.850653061224489513e-05 4.652296150235496697e+00 2.715374162202751264e+07
6.850653061224489513e-05 4.928936075204336298e+00 2.804625051026151329e+07
6.850653061224489513e-05 5.222025866135146188e+00 2.871486331452694535e+07
6.850653061224489513e-05 5.532543682959819797e+00 2.901423273277489841e+07
6.850653061224489513e-05 5.861525850026583662e+00 2.865831461607663333e+07
6.850653061224489513e-05 6.210070314736163333e+00 2.734202803126981482e+07
6.850653061224489513e-05 6.579340311839177780e+00 2.492249328265007213e+07
6.850653061224489513e-05 6.970568245623986137e+00 2.155111448199128732e+07
6.850653061224489513e-05 7.385059802951433383e+00 1.767418247091494873e+07
6.850653061224489513e-05 7.824198310863371475e+00 1.389817317179136537e+07
6.850653061224489513e-05 8.289449353308079083e+00 1.078866408313152194e+07
6.850653061224489513e-05 8.782365662390436256e+00 8.697112278283791617e+06
6.850653061224489513e-05 9.304592300470993393e+00 7.683633231426308863e+06
6.850653061224489513e-05 9.857872150408672596e+00 7.549848189214373939e+06
6.850653061224489513e-05 1.044405173227029060e+01 7.946675403662548400e+06
6.850653061224489513e-05 1.106508736591963959e+01 8.502830793867783621e+06
6.850653061224489513e-05 1.172305170005316732e+01 8.931025490326939151e+06
6.850653061224489513e-05 1.242014062947232311e+01 9.087164152422055602e+06
6.850653061224489513e-05 1.315868062367835556e+01 8.968556559661215171e+06
6.850653061224489513e-05 1.394113649124797227e+01 8.653197196468465030e+06
6.850653061224489513e-05 1.477011960590286321e+01 8.213182449995279312e+06
6.850653061224489513e-05 1.564839662172674295e+01 7.657075036594823003e+06
6.850653061224489513e-05 1.657889870661615817e+01 6.938059303424401209e+06
6.850653061224489513e-05 1.756473132478086896e+01 6.015833634672857821e+06
6.850653061224489513e-05 1.860918460094198679e+01 4.921677013377402909e+06
6.850653061224489513e-05 1.971574430081734519e+01 3.776845055314735975e+06
6.850653061224489513e-05 2.088810346454058120e+01 2.749497274317379575e+06
6.850653061224489513e-05 2.213017473183927919e+01 1.979393224413117394e+06
6.850653061224489513e-05 2.344610340010633465e+01 1.522136644412009045e+06
6.850653061224489513e-05 2.484028125894464623e+01 1.345883964900604915e+06
6.850653061224489513e-05 2.631736124735671112e+01 1.368340842945343116e+06
6.850653061224489513e-05 2.788227298249594455e+01 1.495555436809445033e+06
6.850653061224489513e-05 2.954023921180572643e+01 1.639745420027138200e+06
6.850653061224489513e-05 3.129679324345348590e+01 1.724169897076841211e+06
6.850653061224489513e-05 3.315779741323231633e+01 1.691892289286126383e+06
6.850653061224489513e-05 3.512946264956173792e+01 1.520886557145726401e+06
6.850653061224489513e-05 3.721836920188397357e+01 1.233767472759364173e+06
6.850653061224489513e-05 3.943148860163469038e+01 8.904669448495599208e+05
6.928877551020408670e-05 2.464468037602168149e+00 1.228203568721671961e+07
6.928877551020408670e-05 2.611012933067573094e+00 1.313195333571018837e+07
6.928877551020408670e-05 2.766271841479910787e+00 1.378226767033433914e+07
6.928877551020408670e-05 2.930762925013291831e+00 1.443436920825263113e+07
6.928877551020408670e-05 3.105035157368081666e+00 1.531151169928023033e+07
6.928877551020408670e-05 3.289670155919588890e+00 1.656086208352993056e+07
6.928877551020408670e-05 3.485284122811993068e+00 1.818386322026520595e+07
6.928877551020408670e-05 3.692529901475716692e+00 2.003483324218163267e+07
6.928877551020408670e-05 3.912099155431685737e+00 2.188906998349527270e+07
6.928877551020408670e-05 4.144724676654039541e+00 2.354261793840323016e+07
6.928877551020408670e-05 4.391182831195218128e+00 2.489094806472982094e+07
6.928877551020408670e-05 4.652296150235496697e+00 2.594480523147166520e+07
6.928877551020408670e-05 4.928936075204336298e+00 2.676947851839631796e+07
6.928877551020408670e-05 5.222025866135146188e+00 2.737504984810705855e+07
6.928877551020408670e-05 5.532543682959819797e+00 2.762661186113597825e+07
6.928877551020408670e-05 5.861525850026583662e+00 2.724959800701073557e+07
6.928877551020408670e-05 6.210070314736163333e+00 2.595214222389627993e+07
6.928877551020408670e-05 6.579340311839177780e+00 2.360357339234955609e+07
6.928877551020408670e-05 6.970568245623986137e+00 2.036169190932713822e+07
6.928877551020408670e-05 7.385059802951433383e+00 1.666910800512893870e+07
6.928877551020408670e-05 7.824198310863371475e+00 1.311688035593525879e+07
6.928877551020408670e-05 8.289449353308079083e+00 1.024535423806451075e+07
6.928877551020408670e-05 8.782365662390436256e+00 8.376331582744599320e+06
6.928877551020408670e-05 9.304592300470993393e+00 7.543262244142787531e+06
6.928877551020408670e-05 9.857872150408672596e+00 7.530855703387152404e+06
6.928877551020408670e-05 1.044405173227029060e+01 7.986324266832703725e+06
6.928877551020408670e-05 1.106508736591963959e+01 8.546942907495599240e+06
6.928877551020408670e-05 1.172305170005316732e+01 8.941912616592075676e+06
6.928877551020408670e-05 1.242014062947232311e+01 9.046028160748058930e+06
6.928877551020408670e-05 1.315868062367835556e+01 8.873260212950130925e+06
6.928877551020408670e-05 1.394113649124797227e+01 8.513458295715136454e+06
6.928877551020408670e-05 1.477011960590286321e+01 8.045268268150096759e+06
6.928877551020408670e-05 1.564839662172674295e+01 7.479349263784042560e+06
6.928877551020408670e-05 1.657889870661615817e+01 6.767838342152262107e+06
6.928877551020408670e-05 1.756473132478086896e+01 5.867323723124474287e+06
6.928877551020408670e-05 1.860918460094198679e+01 4.804527858915336430e+06
6.928877551020408670e-05 1.971574430081734519e+01 3.695229766584047116e+06
6.928877551020408670e-05 2.088810346454058120e+01 2.702231447736155707e+06
6.928877551020408670e-05 2.213017473183927919e+01 1.961546465499425307e+06
6.928877551020408670e-05 2.344610340010633465e+01 1.527620289601132739e+06
6.928877551020408670e-05 2.484028125894464623e+01 1.369625362160145771e+06
6.928877551020408670e-05 2.631736124735671112e+01 1.406936878123131348e+06
6.928877551020408670e-05 2.788227298249594455e+01 1.546467260673898738e+06
6.928877551020408670e-05 2.954023921180572643e+01 1.699985330023428891e+06
6.928877551020408670e-05 3.129679324345348590e+01 1.789442392382931663e+06
6.928877551020408670e-05 3.315779741323231633e+01 1.756657044197836891e+06
6.928877551020408670e-05 3.512946264956173792e+01 1.579320718255901709e+06
6.928877551020408670e-05 3.721836920188397357e+01 1.281221232953664148e+06
6.928877551020408670e-05 3.943148860163469038e+01 9.247256810820358805e+05
7.007102040816327827e-05 2.464468037602168149e+00 8.790706727947469801e+06
7.007102040816327827e-05 2.611012933067573094e+00 9.605789788356008008e+06
7.007102040816327827e-05 2.766271841479910787e+00 1.040467638835553825e+07
7.007102040816327827e-05 2.930762925013291831e+00 1.133547146344819106e+07
7.007102040816327827e-05 3.105035157368081666e+00 1.254405619069800526e+07
7.007102040816327827e-05 3.289670155919588890e+00 1.410659496946416795e+07
7.007102040816327827e-05 3.485284122811993068e+00 1.598377071463613026e+07
7.007102040816327827e-05 3.692529901475716692e+00 1.802449612784773856e+07
7.007102040816327827e-05 3.912099155431685737e+00 2.002185968827797472e+07
7.007102040816327827e-05 4.144724676654039541e+00 2.179495728577263653e+07
7.007102040816327827e-05 4.391182831195218128e+00 2.325409425704457611e+07
7.007102040816327827e-05 4.652296150235496697e+00 2.441084683645107597e+07
7.007102040816327827e-05 4.928936075204336298e+00 2.531891332061605155e+07
7.007102040816327827e-05 5.222025866135146188e+00 2.597295035253438726e+07
7.007102040816327827e-05 5.532543682959819797e+00 2.623165612765767798e+07
7.007102040816327827e-05 5.861525850026583662e+00 2.583298095233143494e+07
7.007102040816327827e-05 6.210070314736163333e+00 2.451600206122409180e+07
7.007102040816327827e-05 6.579340311839177780e+00 2.218779163175870851e+07
7.007102040816327827e-05 6.970568245623986137e+00 1.903459312596576288e+07
7.007102040816327827e-05 7.385059802951433383e+00 1.550617756502411142e+07
7.007102040816327827e-05 7.824198310863371475e+00 1.217659050536996871e+07
7.007102040816327827e-05 8.289449353308079083e+00 9.551186993994297460e+06
7.007102040816327827e-05 8.782365662390436256e+00 7.910723949937860481e+06
7.007102040816327827e-05 9.304592300470993393e+00 7.254416411627596244e+06
7.007102040816327827e-05 9.857872150408672596e+00 7.348766729747481644e+06
7.007102040816327827e-05 1.044405173227029060e+01 7.841582939847143367e+06
7.007102040816327827e-05 1.106508736591963959e+01 8.385894018935462460e+06
7.007102040816327827e-05 1.172305170005316732e+01 8.734213130065226927e+06
7.007102040816327827e-05 1.242014062947232311e+01 8.784128719355259091e+06
7.007102040816327827e-05 1.315868062367835556e+01 8.566322231333183125e+06
7.007102040816327827e-05 1.394113649124797227e+01 8.179593762094458565e+06
7.007102040816327827e-05 1.477011960590286321e+01 7.705311902252688073e+06
7.007102040816327827e-05 1.564839662172674295e+01 7.153343760337893851e+06
7.007102040816327827e-05 1.657889870661615817e+01 6.473502742684356868e+06
7.007102040816327827e-05 1.756473132478086896e+01 5.619022450566500425e+06
7.007102040816327827e-05 1.860918460094198679e+01 4.611762651582086459e+06
7.007102040816327827e-05 1.971574430081734519e+01 3.560957910338212736e+06
7.007102040816327827e-05 2.088810346454058120e+01 2.622409594538205303e+06
7.007102040816327827e-05 2.213017473183927919e+01 1.927030411284954287e+06
7.007102040816327827e-05 2.344610340010633465e+01 1.527819946891042171e+06
7.007102040816327827e-05 2.484028125894464623e+01 1.395776785931565566e+06
7.007102040816327827e-05 2.631736124735671112e+01 1.453187387666166993e+06
7.007102040816327827e-05 2.788227298249594455e+01 1.608770707529303618e+06
7.007102040816327827e-05 2.954023921180572643e+01 1.774201877004535170e+06
7.007102040816327827e-05 3.129679324345348590e+01 1.870048567565828329e+06
7.007102040816327827e-05 3.315779741323231633e+01 1.836701996687981766e+06
7.007102040816327827e-05 3.512946264956173792e+01 1.651560839834605344e+06
7.007102040816327827e-05 3.721836920188397357e+01 1.339891216616898309e+06
7.007102040816327827e-05 3.943148860163469038e+01 9.670826655565139372e+05
7.085326530612245629e-05 2.464468037602168149e+00 5.621691250716635957e+06
7.085326530612245629e-05 2.611012933067573094e+00 6.385400343382505700e+06
7.085326530612245629e-05 2.766271841479910787e+00 7.286796133985040709e+06
7.085326530612245629e-05 2.930762925013291831e+00 8.428440692006882280e+06
7.085326530612245629e-05 3.105035157368081666e+00 9.889459744953846559e+06
7.085326530612245629e-05 3.289670155919588890e+00 1.168564788160973787e+07
7.085326530612245629e-05 3.485284122811993068e+00 1.374751255258814618e+07
7.085326530612245629e-05 3.692529901475716692e+00 1.593106265435058996e+07
7.085326530612245629e-05 3.912099155431685737e+00 1.806232887980813906e+07
7.085326530612245629e-05 4.144724676654039541e+00 1.999791699797637761e+07
7.085326530612245629e-05 4.391182831195218128e+00 2.166940022244449332e+07
7.085326530612245629e-05 4.652296150235496697e+00 2.307977269716591761e+07
7.085326530612245629e-05 4.928936075204336298e+00 2.424295843160216138e+07
7.085326530612245629e-05 5.222025866135146188e+00 2.509724407130545750e+07
7.085326530612245629e-05 5.532543682959819797e+00 2.545526073547939211e+07
7.085326530612245629e-05 5.861525850026583662e+00 2.504455991878162324e+07
7.085326530612245629e-05 6.210070314736163333e+00 2.363757382677412033e+07
7.085326530612245629e-05 6.579340311839177780e+00 2.120403432709533349e+07
7.085326530612245629e-05 6.970568245623986137e+00 1.799398249116639420e+07
7.085326530612245629e-05 7.385059802951433383e+00 1.449563852781279758e+07
7.085326530612245629e-05 7.824198310863371475e+00 1.128330047829244845e+07
7.085326530612245629e-05 8.289449353308079083e+00 8.828650851073984057e+06
7.085326530612245629e-05 8.782365662390436256e+00 7.361848496224368922e+06
7.085326530612245629e-05 9.304592300470993393e+00 6.835548967079128139e+06
7.085326530612245629e-05 9.857872150408672596e+00 6.989790456528576091e+06
7.085326530612245629e-05 1.044405173227029060e+01 7.471787967853588052e+06
7.085326530612245629e-05 1.106508736591963959e+01 7.955080239848943427e+06
7.085326530612245629e-05 1.172305170005316732e+01 8.222468163238964044e+06
7.085326530612245629e-05 1.242014062947232311e+01 8.199554051388709806e+06
7.085326530612245629e-05 1.315868062367835556e+01 7.934994720981550403e+06
7.085326530612245629e-05 1.394113649124797227e+01 7.534169305179521441e+06
7.085326530612245629e-05 1.477011960590286321e+01 7.077214014304819517e+06
7.085326530612245629e-05 1.564839662172674295e+01 6.569806813498849049e+06
7.085326530612245629e-05 1.657889870661615817e+01 5.957482133304248564e+06
7.085326530612245629e-05 1.756473132478086896e+01 5.188975964868382551e+06
7.085326530612245629e-05 1.860918460094198679e+01 4.279618211886545643e+06
7.085326530612245629e-05 1.971574430081734519e+01 3.329101995538864750e+06
7.085326530612245629e-05 2.088810346454058120e+01 2.482451477789171971e+06
7.085326530612245629e-05 2.213017473183927919e+01 1.862536853868885431e+06
7.085326530612245629e-05 2.344610340010633465e+01 1.520166156626151409e+06
7.085326530612245629e-05 2.484028125894464623e+01 1.429555843297278741e+06
7.085326530612245629e-05 2.631736124735671112e+01 1.518101831021565944e+06
7.085326530612245629e-05 2.788227298249594455e+01 1.697928628251626855e+06
7.085326530612245629e-05 2.954023921180572643e+01 1.881080257996546337e+06
7.085326530612245629e-05 3.129679324345348590e+01 1.986390795505956979e+06
7.085326530612245629e-05 3.315779741323231633e+01 1.952326609470049385e+06
7.085326530612245629e-05 3.512946264956173792e+01 1.755938775177374948e+06
7.085326530612245629e-05 3.721836920188397357e+01 1.424668445472838823e+06
7.085326530612245629e-05 3.943148860163469038e+01 1.028289015637520468e+06
7.163551020408163430e-05 2.464468037602168149e+00 4.447233975494978018e+06
7.163551020408163430e-05 2.611012933067573094e+00 5.161879770734338090e+06
7.163551020408163430e-05 2.766271841479910787e+00 6.076562725951914676e+06
7.163551020408163430e-05 2.930762925013291831e+00 7.280640782336286269e+06
7.163551020408163430e-05 3.105035157368081666e+00 8.824173085528874770e+06
7.163551020408163430e-05 3.289670155919588890e+00 1.069047304318515956e+07
7.163551020408163430e-05 3.485284122811993068e+00 1.279131707936828025e+07
7.163551020408163430e-05 3.692529901475716692e+00 1.498963481727019511e+07
7.163551020408163430e-05 3.912099155431685737e+00 1.714295482450438663e+07
7.163551020408163430e-05 4.144724676654039541e+00 1.914948149422348291e+07
7.163551020408163430e-05 4.391182831195218128e+00 2.097065660696570575e+07
7.163551020408163430e-05 4.652296150235496697e+00 2.260774914581028372e+07
7.163551020408163430e-05 4.928936075204336298e+00 2.403375795363828912e+07
7.163551020408163430e-05 5.222025866135146188e+00 2.511870133537985384e+07
7.163551020408163430e-05 5.532543682959819797e+00 2.560836773272787780e+07
7.163551020408163430e-05 5.861525850026583662e+00 2.519621070603628084e+07
7.163551020408163430e-05 6.210070314736163333e+00 2.366935820357450098e+07
7.163551020408163430e-05 6.579340311839177780e+00 2.105308704019538313e+07
7.163551020408163430e-05 6.970568245623986137e+00 1.766752117939376459e+07
7.163551020408163430e-05 7.385059802951433383e+00 1.405550582828181237e+07
7.163551020408163430e-05 7.824198310863371475e+00 1.081104178167234361e+07
7.163551020408163430e-05 8.289449353308079083e+00 8.388638401318898425e+06
7.163551020408163430e-05 8.782365662390436256e+00 6.978017553002282046e+06
7.163551020408163430e-05 9.304592300470993393e+00 6.488948760692943819e+06
7.163551020408163430e-05 9.857872150408672596e+00 6.634140831312708557e+06
7.163551020408163430e-05 1.044405173227029060e+01 7.057227563260764815e+06
7.163551020408163430e-05 1.106508736591963959e+01 7.448799782870085910e+06
7.163551020408163430e-05 1.172305170005316732e+01 7.618599337529090233e+06
7.163551020408163430e-05 1.242014062947232311e+01 7.516999288815834560e+06
7.163551020408163430e-05 1.315868062367835556e+01 7.207497867452553473e+06
7.163551020408163430e-05 1.394113649124797227e+01 6.799239832751933485e+06
7.163551020408163430e-05 1.477011960590286321e+01 6.368914054945056327e+06
7.163551020408163430e-05 1.564839662172674295e+01 5.916560295205838047e+06
7.163551020408163430e-05 1.657889870661615817e+01 5.382703386520248838e+06
7.163551020408163430e-05 1.756473132478086896e+01 4.711286097568065859e+06
7.163551020408163430e-05 1.860918460094198679e+01 3.910841275099557359e+06
7.163551020408163430e-05 1.971574430081734519e+01 3.070994058360189199e+06
7.163551020408163430e-05 2.088810346454058120e+01 2.325249245223554317e+06
7.163551020408163430e-05 2.213017473183927919e+01 1.787819356494387379e+06
7.163551020408163430e-05 2.344610340010633465e+01 1.507169092457601801e+06
7.163551020408163430e-05 2.484028125894464623e+01 1.461073964795876294e+06
7.163551020408163430e-05 2.631736124735671112e+01 1.582603913976238342e+06
7.163551020408163430e-05 2.788227298249594455e+01 1.787776384398073424e+06
7.163551020408163430e-05 2.954023921180572643e+01 1.989293409507297678e+06
7.163551020408163430e-05 3.129679324345348590e+01 2.104389487083289772e+06
7.163551020408163430e-05 3.315779741323231633e+01 2.069670279844362289e+06
7.163551020408163430e-05 3.512946264956173792e+01 1.861890254353803815e+06
7.163551020408163430e-05 3.721836920188397357e+01 1.510728848521490116e+06
7.163551020408163430e-05 3.943148860163469038e+01 1.090422693472884130e+06
7.241775510204081232e-05 2.464468037602168149e+00 4.961433083463336341e+06
7.241775510204081232e-05 2.611012933067573094e+00 5.636442714402915910e+06
7.241775510204081232e-05 2.766271841479910787e+00 6.484640994469458237e+06
7.241775510204081232e-05 2.930762925013291831e+00 7.610213794391449541e+06
7.241775510204081232e-05 3.105035157368081666e+00 9.074207453794967383e+06
7.241775510204081232e-05 3.289670155919588890e+00 1.086313664116694964e+07
7.241775510204081232e-05 3.485284122811993068e+00 1.288824934669279307e+07
7.241775510204081232e-05 3.692529901475716692e+00 1.501734593053643219e+07
7.241775510204081232e-05 3.912099155431685737e+00 1.712425964585120603e+07
7.241775510204081232e-05 4.144724676654039541e+00 1.913130092403557897e+07
7.241775510204081232e-05 4.391182831195218128e+00 2.101905071676560491e+07
7.241775510204081232e-05 4.652296150235496697e+00 2.278835524455070496e+07
7.241775510204081232e-05 4.928936075204336298e+00 2.438510910576862097e+07
7.241775510204081232e-05 5.222025866135146188e+00 2.563160517961646989e+07
7.241775510204081232e-05 5.532543682959819797e+00 2.622290673207028583e+07
7.241775510204081232e-05 5.861525850026583662e+00 2.581932699801479280e+07
7.241775510204081232e-05 6.210070314736163333e+00 2.420541823215430230e+07
7.241775510204081232e-05 6.579340311839177780e+00 2.143367104441799596e+07
7.241775510204081232e-05 6.970568245623986137e+00 1.786799541706131026e+07
7.241775510204081232e-05 7.385059802951433383e+00 1.409303605942290835e+07
7.241775510204081232e-05 7.824198310863371475e+00 1.072739985490481928e+07
7.241775510204081232e-05 8.289449353308079083e+00 8.227308677950858139e+06
7.241775510204081232e-05 8.782365662390436256e+00 6.766237489316250198e+06
7.241775510204081232e-05 9.304592300470993393e+00 6.231474620541587472e+06
7.241775510204081232e-05 9.857872150408672596e+00 6.319152544918598607e+06
7.241775510204081232e-05 1.044405173227029060e+01 6.669205047192511149e+06
7.241775510204081232e-05 1.106508736591963959e+01 6.980910454322546721e+06
7.241775510204081232e-05 1.172305170005316732e+01 7.078809500239116140e+06
7.241775510204081232e-05 1.242014062947232311e+01 6.926427554035368375e+06
7.241775510204081232e-05 1.315868062367835556e+01 6.593818843590633012e+06
7.241775510204081232e-05 1.394113649124797227e+01 6.189814704781915061e+06
7.241775510204081232e-05 1.477011960590286321e+01 5.787086971371062100e+06
7.241775510204081232e-05 1.564839662172674295e+01 5.381550244667087682e+06
7.241775510204081232e-05 1.657889870661615817e+01 4.910983821625542827e+06
7.241775510204081232e-05 1.756473132478086896e+01 4.316799118804805912e+06
7.241775510204081232e-05 1.860918460094198679e+01 3.602866729837484658e+06
7.241775510204081232e-05 1.971574430081734519e+01 2.850882164551597554e+06
7.241775510204081232e-05 2.088810346454058120e+01 2.184827591996262316e+06
7.241775510204081232e-05 2.213017473183927919e+01 1.711557351041426882e+06
7.241775510204081232e-05 2.344610340010633465e+01 1.477329597413523123e+06
7.241775510204081232e-05 2.484028125894464623e+01 1.462669731822213624e+06
7.241775510204081232e-05 2.631736124735671112e+01 1.605429913421680219e+06
7.241775510204081232e-05 2.788227298249594455e+01 1.825414227863063803e+06
7.241775510204081232e-05 2.954023921180572643e+01 2.036943456681792159e+06
7.241775510204081232e-05 3.129679324345348590e+01 2.157270615268256050e+06
7.241775510204081232e-05 3.315779741323231633e+01 2.122586751868156716e+06
7.241775510204081232e-05 3.512946264956173792e+01 1.909767272564864019e+06
7.241775510204081232e-05 3.721836920188397357e+01 1.549640639199721161e+06
7.241775510204081232e-05 3.943148860163469038e+01 1.118520274043859448e+06
7.320000000000000389e-05 2.464468037602168149e+00 5.961322056269870140e+06
7.320000000000000389e-05 2.611012933067573094e+00 6.606785803427733481e+06
7.320000000000000389e-05 2.766271841479910787e+00 7.346736410682079382e+06
7.320000000000000389e-05 2.930762925013291831e+00 8.307593934848861769e+06
7.320000000000000389e-05 3.105035157368081666e+00 9.585377287063457072e+06
7.320000000000000389e-05 3.289670155919588890e+00 1.120193674667607062e+07
7.320000000000000389e-05 3.485284122811993068e+00 1.309459128909374774e+07
7.320000000000000389e-05 3.692529901475716692e+00 1.514553990404018946e+07
7.320000000000000389e-05 3.912099155431685737e+00 1.723396317185960338e+07
7.320000000000000389e-05 4.144724676654039541e+00 1.928055471130422875e+07
7.320000000000000389e-05 4.391182831195218128e+00 2.125628947773054242e+07
7.320000000000000389e-05 4.652296150235496697e+00 2.314278707627851516e+07
7.320000000000000389e-05 4.928936075204336298e+00 2.485877810627478734e+07
7.320000000000000389e-05 5.222025866135146188e+00 2.619747368006867543e+07
7.320000000000000389e-05 5.532543682959819797e+00 2.683080497366311029e+07
7.320000000000000389e-05 5.861525850026583662e+00 2.640803467046027631e+07
7.320000000000000389e-05 6.210070314736163333e+00 2.471685138002485409e+07
7.320000000000000389e-05 6.579340311839177780e+00 2.182481874234379083e+07
7.320000000000000389e-05 6.970568245623986137e+00 1.811733148308768868e+07
7.320000000000000389e-05 7.385059802951433383e+00 1.420005189082328789e+07
7.320000000000000389e-05 7.824198310863371475e+00 1.070631472860414349e+07
7.320000000000000389e-05 8.289449353308079083e+00 8.098163744526133873e+06
7.320000000000000389e-05 8.782365662390436256e+00 6.547346351966883056e+06
7.320000000000000389e-05 9.304592300470993393e+00 5.936073548287919722e+06
7.320000000000000389e-05 9.857872150408672596e+00 5.956719326881465502e+06
7.320000000000000389e-05 1.044405173227029060e+01 6.249558783723826520e+06
7.320000000000000389e-05 1.106508736591963959e+01 6.517967407519613393e+06
7.320000000000000389e-05 1.172305170005316732e+01 6.591361402777181938e+06
7.320000000000000389e-05 1.242014062947232311e+01 6.435366100113513879e+06
7.320000000000000389e-05 1.315868062367835556e+01 6.117674522621180862e+06
7.320000000000000389e-05 1.394113649124797227e+01 5.741612219525387511e+06
7.320000000000000389e-05 1.477011960590286321e+01 5.374429572378989309e+06
7.320000000000000389e-05 1.564839662172674295e+01 5.009350107481552288e+06
7.320000000000000389e-05 1.657889870661615817e+01 4.584344457954885438e+06
7.320000000000000389e-05 1.756473132478086896e+01 4.041664365643132944e+06
7.320000000000000389e-05 1.860918460094198679e+01 3.383913301563732326e+06
7.320000000000000389e-05 1.971574430081734519e+01 2.688266290140394587e+06
7.320000000000000389e-05 2.088810346454058120e+01 2.072317403306892840e+06
7.320000000000000389e-05 2.213017473183927919e+01 1.637626280758636305e+06
7.320000000000000389e-05 2.344610340010633465e+01 1.428595150079682004e+06
7.320000000000000389e-05 2.484028125894464623e+01 1.427453468448409345e+06
7.320000000000000389e-05 2.631736124735671112e+01 1.575598261004727799e+06
7.320000000000000389e-05 2.788227298249594455e+01 1.796387354415136157e+06
7.320000000000000389e-05 2.954023921180572643e+01 2.006919777083816938e+06
7.320000000000000389e-05 3.129679324345348590e+01 2.126485632522099186e+06
7.320000000000000389e-05 3.315779741323231633e+01 2.092667744660547236e+06
7.320000000000000389e-05 3.512946264956173792e+01 1.882959596332542598e+06
7.320000000000000389e-05 3.721836920188397357e+01 1.527914503678108333e+06
7.320000000000000389e-05 3.943148860163469038e+01 1.102843233149781590e+06
