# Supplementary material for: Emergence of oscillations in a simple epidemic model with demographic data
Source: R Soc Open Sci. 2020 Jan 29;7(1):191187. doi: 10.1098/rsos.191187 (PMC7029885; doi:10.1098/rsos.191187)
Supplement: wav_global_BritishIndia.dat [file rsos191187supp46.dat]

1.301276270401772628e+00 1.528249298457107067e+09 1.814353572227159739e+09
1.384609603735105887e+00 1.630821388121083736e+09 1.916525330129923582e+09
1.467942937068439369e+00 1.760660979005525827e+09 2.039497214104172945e+09
1.551276270401772628e+00 1.960478138359179974e+09 2.184136116654409409e+09
1.634609603735106109e+00 2.277483765501159668e+09 2.351685419012805939e+09
1.717942937068439369e+00 2.759687379843635559e+09 2.543710602038496494e+09
1.801276270401772628e+00 3.451331485283381939e+09 2.762059224536119938e+09
1.884609603735106109e+00 4.384623511453986168e+09 3.008828538041774273e+09
1.967942937068439369e+00 5.567479297490643501e+09 3.286336013036385536e+09
2.051276270401772628e+00 6.970317276368054390e+09 3.597089281766009331e+09
2.134609603735106109e+00 8.516005293435225487e+09 3.943752806029652119e+09
2.217942937068439146e+00 1.007630871177332878e+10 4.329109165079898834e+09
2.301276270401772628e+00 1.147784209327622604e+10 4.756013363862861633e+09
2.384609603735106109e+00 1.252068542588037872e+10 5.227339075315937996e+09
2.467942937068439146e+00 1.301164907981494331e+10 5.745916312688670158e+09
2.551276270401772628e+00 1.281049364661721420e+10 6.314460714830307961e+09
2.634609603735106109e+00 1.188077971996667671e+10 6.935495430708609581e+09
2.717942937068439146e+00 1.032758805445788383e+10 7.611267493643613815e+09
2.801276270401772628e+00 8.397163351345466614e+09 8.343661535286505699e+09
2.884609603735106109e+00 6.420648761624640465e+09 9.134114627410339355e+09
2.967942937068439146e+00 4.712837532637158394e+09 9.983536851039279938e+09
3.051276270401772628e+00 3.471990282805155277e+09 1.089224275308102798e+10
3.134609603735106109e+00 2.734902804735579014e+09 1.185989903292209625e+10
3.217942937068439146e+00 2.406727963734137058e+09 1.288549349648132896e+10
3.301276270401772628e+00 2.335071098329959393e+09 1.396732945758387947e+10
3.384609603735105665e+00 2.377575063277632713e+09 1.510304835720551300e+10
3.467942937068439146e+00 2.433639394501396179e+09 1.628968149226341248e+10
3.551276270401772628e+00 2.444837096294797421e+09 1.752372956127117538e+10
3.634609603735105665e+00 2.384290256419408321e+09 1.880126647403723526e+10
3.717942937068439146e+00 2.249593084887386322e+09 2.011806179937969208e+10
3.801276270401772628e+00 2.061118399419879436e+09 2.146971459092586517e+10
3.884609603735105665e+00 1.859614222376457691e+09 2.285179033376093292e+10
3.967942937068439146e+00 1.697472082377929926e+09 2.425995250065062332e+10
4.051276270401772628e+00 1.624125423216499329e+09 2.569008069414237595e+10
4.134609603735105665e+00 1.671880303192042112e+09 2.713836847438443756e+10
4.217942937068439591e+00 1.849777202271130323e+09 2.860139554691933441e+10
4.301276270401772628e+00 2.149280583325815201e+09 3.007617078373951340e+10
4.384609603735105665e+00 2.558825013419212341e+09 3.156014434958411789e+10
4.467942937068438702e+00 3.078277689209881306e+09 3.305118881777169037e+10
4.551276270401772628e+00 3.722912513248239994e+09 3.454755046504297638e+10
4.634609603735105665e+00 4.510358124812187195e+09 3.604777288989166260e+10
4.717942937068439591e+00 5.431728181701682091e+09 3.755059573798538208e+10
4.801276270401772628e+00 6.418594943143833160e+09 3.905483174321885681e+10
4.884609603735105665e+00 7.327358776478176117e+09 4.055922565703576660e+10
4.967942937068439591e+00 7.963126435817251205e+09 4.206229912788079071e+10
5.051276270401772628e+00 8.148148397943276405e+09 4.356218640336931610e+10
5.134609603735105665e+00 7.809616396342117310e+09 4.505646703855644226e+10
5.217942937068439591e+00 7.038402115791222572e+09 4.654200372601348114e+10
5.301276270401772628e+00 6.076546120401185989e+09 4.801479592568197632e+10
