# Supplementary material for: Emergence of oscillations in a simple epidemic model with demographic data
Source: R Soc Open Sci. 2020 Jan 29;7(1):191187. doi: 10.1098/rsos.191187 (PMC7029885; doi:10.1098/rsos.191187)
Supplement: wav_global_HidaJapan.dat [file rsos191187supp47.dat]

1.301276270401772628e+00 3.190157198862945620e+02 5.022131347954480702e+02
1.384609603735105887e+00 3.459593752183521360e+02 5.064388005642161943e+02
1.467942937068439369e+00 3.691965098943594512e+02 5.108411420619618752e+02
1.551276270401772628e+00 3.896192402638861267e+02 5.154088866271926008e+02
1.634609603735106109e+00 4.067701285627319407e+02 5.201334846197213437e+02
1.717942937068439369e+00 4.186948765704804600e+02 5.250089988177816167e+02
1.801276270401772628e+00 4.232387702114633043e+02 5.300319133642634597e+02
1.884609603735106109e+00 4.202018388779189308e+02 5.352009011701945838e+02
1.967942937068439369e+00 4.130171356951613575e+02 5.405165772088868152e+02
2.051276270401772628e+00 4.087588076225152918e+02 5.459812561889990548e+02
2.134609603735106109e+00 4.162427473575216936e+02 5.515987263220863497e+02
2.217942937068439146e+00 4.430358003018497470e+02 5.573740459203561386e+02
2.301276270401772628e+00 4.926468171589195890e+02 5.633133660137604011e+02
2.384609603735106109e+00 5.628785810230772313e+02 5.694237797434311688e+02
2.467942937068439146e+00 6.456294609010634531e+02 5.757131976999853578e+02
2.551276270401772628e+00 7.279180114358966875e+02 5.821902474084927235e+02
2.634609603735106109e+00 7.939415157083188888e+02 5.888641946397111724e+02
2.717942937068439146e+00 8.282967550221513875e+02 5.957448840118038333e+02
2.801276270401772628e+00 8.202500040575581579e+02 6.028426963336366953e+02
2.884609603735106109e+00 7.677878060623070269e+02 6.101685202521923657e+02
2.967942937068439146e+00 6.791434603480901160e+02 6.177337359463574558e+02
3.051276270401772628e+00 5.701776647659348782e+02 6.255502088174805522e+02
3.134609603735106109e+00 4.585276719355816795e+02 6.336302913359472768e+02
3.217942937068439146e+00 3.577845535629418237e+02 6.419868313939714426e+02
3.301276270401772628e+00 2.748110593415714220e+02 6.506331856752156000e+02
3.384609603735105665e+00 2.107087920087528232e+02 6.595832366733694698e+02
3.467942937068439146e+00 1.634238805000013031e+02 6.688514120684120599e+02
3.551276270401772628e+00 1.298045082269288741e+02 6.784527051961266579e+02
3.634609603735105665e+00 1.065612147715090288e+02 6.884026953189853657e+02
3.717942937068439146e+00 9.074970249519779486e+01 6.987175663194821027e+02
3.801276270401772628e+00 8.014940428633092040e+01 7.094141222841451508e+02
3.884609603735105665e+00 7.335458920264687777e+01 7.205097982195829900e+02
3.967942937068439146e+00 6.950902849816162643e+01 7.320226638309432019e+02
4.051276270401772628e+00 6.798929996150695843e+01 7.439714178852881332e+02
4.134609603735105665e+00 6.830878925926784007e+01 7.563753701621935761e+02
4.217942937068439591e+00 7.019868321196324246e+01 7.692544073428697402e+02
4.301276270401772628e+00 7.365648631506951460e+01 7.826289383860649878e+02
4.384609603735105665e+00 7.881387252591505899e+01 7.965198139600089462e+02
4.467942937068438702e+00 8.561846213043432385e+01 8.109482133195258484e+02
4.551276270401772628e+00 9.347880421638717507e+01 8.259354906110258980e+02
4.634609603735105665e+00 1.011374072198478302e+02 8.415029709341123407e+02
4.717942937068439591e+00 1.069907585160698034e+02 8.576716845742610076e+02
4.801276270401772628e+00 1.098136324698778310e+02 8.744620256511116168e+02
4.884609603735105665e+00 1.095163825481704691e+02 8.918933190355132865e+02
4.967942937068439591e+00 1.074305504292281910e+02 9.099832768580976108e+02
5.051276270401772628e+00 1.058347352888489468e+02 9.287473234197079819e+02
5.134609603735105665e+00 1.068915956446310531e+02 9.481977650873499215e+02
5.217942937068439591e+00 1.115453621820155945e+02 9.683427802449099318e+02
5.301276270401772628e+00 1.189519611279411748e+02 9.891852042110123193e+02
