# Supplementary material for: Emergence of oscillations in a simple epidemic model with demographic data
Source: R Soc Open Sci. 2020 Jan 29;7(1):191187. doi: 10.1098/rsos.191187 (PMC7029885; doi:10.1098/rsos.191187)
Supplement: wav_global_Sweden.dat [file rsos191187supp48.dat]

1.301276270401772628e+00 6.154119748454472981e+06 1.332642955139055662e+07
1.384609603735105887e+00 6.881267115221365355e+06 1.388939358479975350e+07
1.467942937068439369e+00 7.515800637864072807e+06 1.453866932706374675e+07
1.551276270401772628e+00 8.153717647929900326e+06 1.526982001036128588e+07
1.634609603735106109e+00 8.973792592366654426e+06 1.607885791384684108e+07
1.717942937068439369e+00 1.021243078292811848e+07 1.696194656405851990e+07
1.801276270401772628e+00 1.211138377650034055e+07 1.791519162932512909e+07
1.884609603735106109e+00 1.484882337402542867e+07 1.893450525373454764e+07
1.967942937068439369e+00 1.847057983853305504e+07 2.001553310285212100e+07
2.051276270401772628e+00 2.283668216257180646e+07 2.115363553081789985e+07
2.134609603735106109e+00 2.759128663232669979e+07 2.234391484976021573e+07
2.217942937068439146e+00 3.216270696013757214e+07 2.358128034780902043e+07
2.301276270401772628e+00 3.581167486133270711e+07 2.486054200468891859e+07
2.384609603735106109e+00 3.775769773084540665e+07 2.617652322876391560e+07
2.467942937068439146e+00 3.739661199639932066e+07 2.752418270182556659e+07
2.551276270401772628e+00 3.455980941922146082e+07 2.889873575017013401e+07
2.634609603735106109e+00 2.968589514677987620e+07 3.029576660870475322e+07
2.717942937068439146e+00 2.375795139249558747e+07 3.171132443276074529e+07
2.801276270401772628e+00 1.797028447332841158e+07 3.314199777225529030e+07
2.884609603735106109e+00 1.328066435370569862e+07 3.458496423753292859e+07
2.967942937068439146e+00 1.011095308149313740e+07 3.603801403297559172e+07
3.051276270401772628e+00 8.354292278525436297e+06 3.749954772303356230e+07
3.134609603735106109e+00 7.613221877170913853e+06 3.896854989299175888e+07
3.217942937068439146e+00 7.455081642892672680e+06 4.044454120870456845e+07
3.301276270401772628e+00 7.538557453098850325e+06 4.192751176573900133e+07
3.384609603735105665e+00 7.622408323750068434e+06 4.341783860153731704e+07
3.467942937068439146e+00 7.546737654827480204e+06 4.491618991327592731e+07
3.551276270401772628e+00 7.244196116772364825e+06 4.642341798826415837e+07
3.634609603735105665e+00 6.765445852362784557e+06 4.794044223018705845e+07
3.717942937068439146e+00 6.262647137322796509e+06 4.946812307139081508e+07
3.801276270401772628e+00 5.900686385224319063e+06 5.100712711603397131e+07
3.884609603735105665e+00 5.739636149492053315e+06 5.255778367989286780e+07
3.967942937068439146e+00 5.680503193987652659e+06 5.411993310341165960e+07
4.051276270401772628e+00 5.528681436350239441e+06 5.569276794515654445e+07
4.134609603735105665e+00 5.133792544781051576e+06 5.727466954412091523e+07
4.217942937068439591e+00 4.503118186079197563e+06 5.886304458493458480e+07
4.301276270401772628e+00 3.812397053239643108e+06 6.045416926778779179e+07
4.384609603735105665e+00 3.317944909494347405e+06 6.204305241252284497e+07
4.467942937068438702e+00 3.236154279554473236e+06 6.362333304030986875e+07
4.551276270401772628e+00 3.661102308293732349e+06 6.518723208570054919e+07
4.634609603735105665e+00 4.548395584607494995e+06 6.672558090142315626e+07
4.717942937068439591e+00 5.743571581799899228e+06 6.822794972496722639e+07
4.801276270401772628e+00 7.017152256361364387e+06 6.968289563816016912e+07
4.884609603735105665e+00 8.093418567370698787e+06 7.107834031393703818e+07
4.967942937068439591e+00 8.691531317575698718e+06 7.240207243204846978e+07
5.051276270401772628e+00 8.597128885768972337e+06 7.364234916233287752e+07
5.134609603735105665e+00 7.748934296193733811e+06 7.478854889338973165e+07
5.217942937068439591e+00 6.290986489453854971e+06 7.583180878323388100e+07
5.301276270401772628e+00 4.541380977759379894e+06 7.676557180818733573e+07
