# Supplementary material for: Emergence of oscillations in a simple epidemic model with demographic data
Source: R Soc Open Sci. 2020 Jan 29;7(1):191187. doi: 10.1098/rsos.191187 (PMC7029885; doi:10.1098/rsos.191187)
Supplement: wav_spectra2D_HidaJapan.dat [file rsos191187supp50.dat]

0.000000000000000000e+00 1.301276270401772628e+00 -1.770273630441994372e+00
1.000000000000000000e+00 1.301276270401772628e+00 8.717278445352845129e-01
2.000000000000000000e+00 1.301276270401772628e+00 -1.659782256341824636e-01
3.000000000000000000e+00 1.301276270401772628e+00 -1.071007559828373523e+01
4.000000000000000000e+00 1.301276270401772628e+00 -3.130208981060485840e+00
5.000000000000000000e+00 1.301276270401772628e+00 -9.665064581831067869e+00
6.000000000000000000e+00 1.301276270401772628e+00 -1.078100186963777185e+00
7.000000000000000000e+00 1.301276270401772628e+00 -1.721279225076569885e-01
8.000000000000000000e+00 1.301276270401772628e+00 -2.509384482840990138e+00
9.000000000000000000e+00 1.301276270401772628e+00 -5.550734878724996157e+00
1.000000000000000000e+01 1.301276270401772628e+00 -3.636105365536716594e+00
1.100000000000000000e+01 1.301276270401772628e+00 -3.743961300367909750e+00
1.200000000000000000e+01 1.301276270401772628e+00 -7.379155117274937226e+00
1.300000000000000000e+01 1.301276270401772628e+00 -4.476822732744498268e+00
1.400000000000000000e+01 1.301276270401772628e+00 -5.099155021517934649e+00
1.500000000000000000e+01 1.301276270401772628e+00 -5.681882767498788844e+00
1.600000000000000000e+01 1.301276270401772628e+00 -2.420206971392112827e+00
1.700000000000000000e+01 1.301276270401772628e+00 -5.280389510151801247e+00
1.800000000000000000e+01 1.301276270401772628e+00 3.429914414424654612e-01
1.900000000000000000e+01 1.301276270401772628e+00 2.111371364754885072e+00
2.000000000000000000e+01 1.301276270401772628e+00 7.136979776370206974e-01
2.100000000000000000e+01 1.301276270401772628e+00 -8.389357989293586115e+00
2.200000000000000000e+01 1.301276270401772628e+00 -3.052744659678580774e+00
2.300000000000000000e+01 1.301276270401772628e+00 -3.930618277069497069e+00
2.400000000000000000e+01 1.301276270401772628e+00 -1.833752510506867717e+00
2.500000000000000000e+01 1.301276270401772628e+00 -1.225321513198034618e+00
2.600000000000000000e+01 1.301276270401772628e+00 2.104988228870071421e+00
2.700000000000000000e+01 1.301276270401772628e+00 1.385563193353005040e+00
2.800000000000000000e+01 1.301276270401772628e+00 -4.574828894761285625e+00
2.900000000000000000e+01 1.301276270401772628e+00 -5.853721775005098493e+00
3.000000000000000000e+01 1.301276270401772628e+00 -2.876431961160129891e+00
3.100000000000000000e+01 1.301276270401772628e+00 -7.831319804550989083e+00
3.200000000000000000e+01 1.301276270401772628e+00 2.053376411561619985e+00
3.300000000000000000e+01 1.301276270401772628e+00 3.320246236675417517e+00
3.400000000000000000e+01 1.301276270401772628e+00 1.475692233655179431e+00
3.500000000000000000e+01 1.301276270401772628e+00 -4.365054057346935856e+00
3.600000000000000000e+01 1.301276270401772628e+00 -2.315455597381083752e+00
3.700000000000000000e+01 1.301276270401772628e+00 -6.544308830509489638e+00
3.800000000000000000e+01 1.301276270401772628e+00 -9.739101113049157377e+00
3.900000000000000000e+01 1.301276270401772628e+00 -3.352306099029309649e-01
4.000000000000000000e+01 1.301276270401772628e+00 1.022144204064728390e+00
4.100000000000000000e+01 1.301276270401772628e+00 -1.169084118880650003e+00
4.200000000000000000e+01 1.301276270401772628e+00 -3.912125955973596358e+00
4.300000000000000000e+01 1.301276270401772628e+00 -2.807790507023236515e+00
4.400000000000000000e+01 1.301276270401772628e+00 -9.106142828523863031e+00
4.500000000000000000e+01 1.301276270401772628e+00 -2.368274466389430621e+00
4.600000000000000000e+01 1.301276270401772628e+00 -1.014627594921836184e+00
4.700000000000000000e+01 1.301276270401772628e+00 -2.817321822863732894e+00
4.800000000000000000e+01 1.301276270401772628e+00 -4.443289669138730247e+00
4.900000000000000000e+01 1.301276270401772628e+00 -1.488072594256431680e+00
5.000000000000000000e+01 1.301276270401772628e+00 -7.888033922312842172e+00
5.100000000000000000e+01 1.301276270401772628e+00 1.546968740276298382e+00
5.200000000000000000e+01 1.301276270401772628e+00 2.940663852924419341e+00
5.300000000000000000e+01 1.301276270401772628e+00 1.205774888594352223e+00
5.400000000000000000e+01 1.301276270401772628e+00 -4.806316201334937865e+00
5.500000000000000000e+01 1.301276270401772628e+00 -1.833567206132432625e+00
5.600000000000000000e+01 1.301276270401772628e+00 -6.279457131840093354e+00
5.700000000000000000e+01 1.301276270401772628e+00 -3.266993099110026222e+00
5.800000000000000000e+01 1.301276270401772628e+00 -1.528816901893985225e+00
5.900000000000000000e+01 1.301276270401772628e+00 -2.360913894366101218e+00
6.000000000000000000e+01 1.301276270401772628e+00 -1.367956612234780778e+01
6.100000000000000000e+01 1.301276270401772628e+00 -3.657153042967709045e+00
6.200000000000000000e+01 1.301276270401772628e+00 -4.852203395209797598e+00
6.300000000000000000e+01 1.301276270401772628e+00 -5.067118553968234629e+00
6.400000000000000000e+01 1.301276270401772628e+00 -2.628006053341433557e+00
6.500000000000000000e+01 1.301276270401772628e+00 -5.130157834180533172e+00
6.600000000000000000e+01 1.301276270401772628e+00 -1.992126375381112702e+00
6.700000000000000000e+01 1.301276270401772628e+00 -1.258813272566395636e+00
6.800000000000000000e+01 1.301276270401772628e+00 -3.634978561956669463e+00
6.900000000000000000e+01 1.301276270401772628e+00 -1.645762365363807689e+01
7.000000000000000000e+01 1.301276270401772628e+00 -3.994568435427951147e+00
7.100000000000000000e+01 1.301276270401772628e+00 -4.037309560442482237e+00
7.200000000000000000e+01 1.301276270401772628e+00 -4.045977127471287460e+00
7.300000000000000000e+01 1.301276270401772628e+00 -6.429133654860740954e+00
7.400000000000000000e+01 1.301276270401772628e+00 1.010507389420613356e+00
7.500000000000000000e+01 1.301276270401772628e+00 2.571595150297648402e+00
7.600000000000000000e+01 1.301276270401772628e+00 9.938504128790005554e-01
7.700000000000000000e+01 1.301276270401772628e+00 -7.841351936728449878e+00
7.800000000000000000e+01 1.301276270401772628e+00 -1.651389741392944144e+00
7.900000000000000000e+01 1.301276270401772628e+00 -1.995089289585769476e+00
8.000000000000000000e+01 1.301276270401772628e+00 -8.582086941270604896e+00
8.100000000000000000e+01 1.301276270401772628e+00 -1.921775165315592337e+00
0.000000000000000000e+00 1.384609603735105887e+00 -2.121424392338369991e+00
1.000000000000000000e+00 1.384609603735105887e+00 1.036390197689922799e+00
2.000000000000000000e+00 1.384609603735105887e+00 -1.702821821332761998e-01
3.000000000000000000e+00 1.384609603735105887e+00 -5.122572413888326182e+00
4.000000000000000000e+00 1.384609603735105887e+00 -2.111423557085773783e+00
5.000000000000000000e+00 1.384609603735105887e+00 -8.420658877883724358e+00
6.000000000000000000e+00 1.384609603735105887e+00 -1.102853452257975819e+00
7.000000000000000000e+00 1.384609603735105887e+00 -4.870117864188434204e-02
8.000000000000000000e+00 1.384609603735105887e+00 -2.793332190010013871e+00
9.000000000000000000e+00 1.384609603735105887e+00 -4.279975123109317714e+00
1.000000000000000000e+01 1.384609603735105887e+00 -3.332139699244905273e+00
1.100000000000000000e+01 1.384609603735105887e+00 -3.468072814018264616e+00
1.200000000000000000e+01 1.384609603735105887e+00 -6.842294741430917426e+00
1.300000000000000000e+01 1.384609603735105887e+00 -4.055569707222109521e+00
1.400000000000000000e+01 1.384609603735105887e+00 -4.726449633146348361e+00
1.500000000000000000e+01 1.384609603735105887e+00 -5.266314787524158270e+00
1.600000000000000000e+01 1.384609603735105887e+00 -1.753282676161979969e+00
1.700000000000000000e+01 1.384609603735105887e+00 -2.970868648981599858e+00
1.800000000000000000e+01 1.384609603735105887e+00 1.976491489888784758e-01
1.900000000000000000e+01 1.384609603735105887e+00 2.257415932526310343e+00
2.000000000000000000e+01 1.384609603735105887e+00 6.364669331800146823e-01
2.100000000000000000e+01 1.384609603735105887e+00 -3.868480486193180301e+00
2.200000000000000000e+01 1.384609603735105887e+00 -1.994356112047089402e+00
2.300000000000000000e+01 1.384609603735105887e+00 -3.475587747627077562e+00
2.400000000000000000e+01 1.384609603735105887e+00 -8.154090976594020601e-01
2.500000000000000000e+01 1.384609603735105887e+00 -1.721078018051238390e+00
2.600000000000000000e+01 1.384609603735105887e+00 2.293586040829227013e+00
2.700000000000000000e+01 1.384609603735105887e+00 1.432814572456177826e+00
2.800000000000000000e+01 1.384609603735105887e+00 -1.790555989572606066e+01
2.900000000000000000e+01 1.384609603735105887e+00 -3.924243343964296749e+00
3.000000000000000000e+01 1.384609603735105887e+00 -1.815578440114972159e+00
3.100000000000000000e+01 1.384609603735105887e+00 -4.181098644581843438e+00
3.200000000000000000e+01 1.384609603735105887e+00 1.987159493999785864e+00
3.300000000000000000e+01 1.384609603735105887e+00 3.462700200527915939e+00
3.400000000000000000e+01 1.384609603735105887e+00 1.305517212579528019e+00
3.500000000000000000e+01 1.384609603735105887e+00 -1.843340474842875887e+00
3.600000000000000000e+01 1.384609603735105887e+00 -1.518663666903255383e+00
3.700000000000000000e+01 1.384609603735105887e+00 -4.787276239056216021e+00
3.800000000000000000e+01 1.384609603735105887e+00 -4.854065432203964470e+00
3.900000000000000000e+01 1.384609603735105887e+00 -3.834400512696108376e-01
4.000000000000000000e+01 1.384609603735105887e+00 1.202141622593145165e+00
4.100000000000000000e+01 1.384609603735105887e+00 -1.349783109360358502e+00
4.200000000000000000e+01 1.384609603735105887e+00 -2.601985384870088680e+00
4.300000000000000000e+01 1.384609603735105887e+00 -2.159545469527765160e+00
4.400000000000000000e+01 1.384609603735105887e+00 -6.753443735992815888e+00
4.500000000000000000e+01 1.384609603735105887e+00 -2.454400589334376104e+00
4.600000000000000000e+01 1.384609603735105887e+00 -8.987543397957418190e-01
4.700000000000000000e+01 1.384609603735105887e+00 -2.895055235163022544e+00
4.800000000000000000e+01 1.384609603735105887e+00 -3.575337232274570454e+00
4.900000000000000000e+01 1.384609603735105887e+00 -7.004557091260688040e-01
5.000000000000000000e+01 1.384609603735105887e+00 -3.228622515768971191e+00
5.100000000000000000e+01 1.384609603735105887e+00 1.460697891113957869e+00
5.200000000000000000e+01 1.384609603735105887e+00 3.077858936399523682e+00
5.300000000000000000e+01 1.384609603735105887e+00 1.049613277363621311e+00
5.400000000000000000e+01 1.384609603735105887e+00 -2.227613018274825496e+00
5.500000000000000000e+01 1.384609603735105887e+00 -1.061852831688434806e+00
5.600000000000000000e+01 1.384609603735105887e+00 -5.289391094518682834e+00
5.700000000000000000e+01 1.384609603735105887e+00 -3.413976244675438476e+00
5.800000000000000000e+01 1.384609603735105887e+00 -1.458398703836317090e+00
5.900000000000000000e+01 1.384609603735105887e+00 -2.315673556390014376e+00
6.000000000000000000e+01 1.384609603735105887e+00 -8.729616656606044245e+00
6.100000000000000000e+01 1.384609603735105887e+00 -3.208555399504881223e+00
6.200000000000000000e+01 1.384609603735105887e+00 -5.201032328464955334e+00
6.300000000000000000e+01 1.384609603735105887e+00 -5.896308641110929116e+00
6.400000000000000000e+01 1.384609603735105887e+00 -2.281027075100113599e+00
6.500000000000000000e+01 1.384609603735105887e+00 -4.250789223277211981e+00
6.600000000000000000e+01 1.384609603735105887e+00 -1.730017196460061690e+00
6.700000000000000000e+01 1.384609603735105887e+00 -1.075767178080510700e+00
6.800000000000000000e+01 1.384609603735105887e+00 -3.892632882893089619e+00
6.900000000000000000e+01 1.384609603735105887e+00 -1.269261812162148928e+01
7.000000000000000000e+01 1.384609603735105887e+00 -3.772041186443061189e+00
7.100000000000000000e+01 1.384609603735105887e+00 -3.732662634185889949e+00
7.200000000000000000e+01 1.384609603735105887e+00 -2.728490393024521232e+00
7.300000000000000000e+01 1.384609603735105887e+00 -2.810140522295888843e+00
7.400000000000000000e+01 1.384609603735105887e+00 8.834965688043986409e-01
7.500000000000000000e+01 1.384609603735105887e+00 2.712048898734443547e+00
7.600000000000000000e+01 1.384609603735105887e+00 8.718827455020360384e-01
7.700000000000000000e+01 1.384609603735105887e+00 -3.801127601384664434e+00
7.800000000000000000e+01 1.384609603735105887e+00 -1.117008734108505097e+00
7.900000000000000000e+01 1.384609603735105887e+00 -1.625759459842496035e+00
8.000000000000000000e+01 1.384609603735105887e+00 -7.265849456739680967e+00
8.100000000000000000e+01 1.384609603735105887e+00 -1.626364886928467923e+00
0.000000000000000000e+00 1.467942937068439369e+00 -2.711631761017071707e+00
1.000000000000000000e+00 1.467942937068439369e+00 1.158155766584221702e+00
2.000000000000000000e+00 1.467942937068439369e+00 -2.448758187065364356e-01
3.000000000000000000e+00 1.467942937068439369e+00 -3.235393546490788363e+00
4.000000000000000000e+00 1.467942937068439369e+00 -1.434974718414831374e+00
5.000000000000000000e+00 1.467942937068439369e+00 -5.684487533713274310e+00
6.000000000000000000e+00 1.467942937068439369e+00 -1.195579025170966370e+00
7.000000000000000000e+00 1.467942937068439369e+00 2.696517815148365832e-02
8.000000000000000000e+00 1.467942937068439369e+00 -3.265594299688231228e+00
9.000000000000000000e+00 1.467942937068439369e+00 -3.387789960830272840e+00
1.000000000000000000e+01 1.467942937068439369e+00 -3.271829211615665312e+00
1.100000000000000000e+01 1.467942937068439369e+00 -3.363850889777641129e+00
1.200000000000000000e+01 1.467942937068439369e+00 -6.456277534880014102e+00
1.300000000000000000e+01 1.467942937068439369e+00 -3.644552391289051396e+00
1.400000000000000000e+01 1.467942937068439369e+00 -4.334269394817443555e+00
1.500000000000000000e+01 1.467942937068439369e+00 -5.266403212442431148e+00
1.600000000000000000e+01 1.467942937068439369e+00 -1.329325907768003967e+00
1.700000000000000000e+01 1.467942937068439369e+00 -1.609706870340702700e+00
1.800000000000000000e+01 1.467942937068439369e+00 -8.153897434092995111e-02
1.900000000000000000e+01 1.467942937068439369e+00 2.350999719235900898e+00
2.000000000000000000e+01 1.467942937068439369e+00 4.530591905577642242e-01
2.100000000000000000e+01 1.467942937068439369e+00 -2.025811704696728999e+00
2.200000000000000000e+01 1.467942937068439369e+00 -1.202717670147421813e+00
2.300000000000000000e+01 1.467942937068439369e+00 -3.131438675050147058e+00
2.400000000000000000e+01 1.467942937068439369e+00 4.734885364588128226e-03
2.500000000000000000e+01 1.467942937068439369e+00 -2.626580862944101202e+00
2.600000000000000000e+01 1.467942937068439369e+00 2.428959324548389365e+00
2.700000000000000000e+01 1.467942937068439369e+00 1.388781859607951974e+00
2.800000000000000000e+01 1.467942937068439369e+00 -3.893929559446830613e+00
2.900000000000000000e+01 1.467942937068439369e+00 -2.544881895044308617e+00
3.000000000000000000e+01 1.467942937068439369e+00 -1.031002920845021542e+00
3.100000000000000000e+01 1.467942937068439369e+00 -1.510850277712221246e+00
3.200000000000000000e+01 1.467942937068439369e+00 1.809954735277002458e+00
3.300000000000000000e+01 1.467942937068439369e+00 3.550158629984527803e+00
3.400000000000000000e+01 1.467942937068439369e+00 9.851736013840129980e-01
3.500000000000000000e+01 1.467942937068439369e+00 -3.817419813891753111e-01
3.600000000000000000e+01 1.467942937068439369e+00 -9.558295267008320995e-01
3.700000000000000000e+01 1.467942937068439369e+00 -3.442633551993482310e+00
3.800000000000000000e+01 1.467942937068439369e+00 -2.876752557531542465e+00
3.900000000000000000e+01 1.467942937068439369e+00 -5.403522665739821651e-01
4.000000000000000000e+01 1.467942937068439369e+00 1.333416590380624100e+00
4.100000000000000000e+01 1.467942937068439369e+00 -1.674618504070387148e+00
4.200000000000000000e+01 1.467942937068439369e+00 -1.675575901305340176e+00
4.300000000000000000e+01 1.467942937068439369e+00 -1.767162179962510127e+00
4.400000000000000000e+01 1.467942937068439369e+00 -5.694268960849795391e+00
4.500000000000000000e+01 1.467942937068439369e+00 -2.619366526529283590e+00
4.600000000000000000e+01 1.467942937068439369e+00 -8.246284889551825925e-01
4.700000000000000000e+01 1.467942937068439369e+00 -2.978745486339786197e+00
4.800000000000000000e+01 1.467942937068439369e+00 -3.163612147167107480e+00
4.900000000000000000e+01 1.467942937068439369e+00 -1.862548398215186640e-01
5.000000000000000000e+01 1.467942937068439369e+00 -1.405886766641292196e+00
5.100000000000000000e+01 1.467942937068439369e+00 1.269416384831027589e+00
5.200000000000000000e+01 1.467942937068439369e+00 3.164558310853319067e+00
5.300000000000000000e+01 1.467942937068439369e+00 7.642903701340565403e-01
5.400000000000000000e+01 1.467942937068439369e+00 -7.952720212928923171e-01
5.500000000000000000e+01 1.467942937068439369e+00 -5.767722728142187227e-01
5.600000000000000000e+01 1.467942937068439369e+00 -5.023729778624524300e+00
5.700000000000000000e+01 1.467942937068439369e+00 -3.610040004223903143e+00
5.800000000000000000e+01 1.467942937068439369e+00 -1.454522156014694589e+00
5.900000000000000000e+01 1.467942937068439369e+00 -2.329377994697844567e+00
6.000000000000000000e+01 1.467942937068439369e+00 -6.916874401916601300e+00
6.100000000000000000e+01 1.467942937068439369e+00 -2.847617169083207056e+00
6.200000000000000000e+01 1.467942937068439369e+00 -5.992209725548740984e+00
6.300000000000000000e+01 1.467942937068439369e+00 -8.167844999258292660e+00
6.400000000000000000e+01 1.467942937068439369e+00 -2.004044630212307165e+00
6.500000000000000000e+01 1.467942937068439369e+00 -3.479215235852706645e+00
6.600000000000000000e+01 1.467942937068439369e+00 -1.516209022537580609e+00
6.700000000000000000e+01 1.467942937068439369e+00 -9.837095669030209155e-01
6.800000000000000000e+01 1.467942937068439369e+00 -4.519295363108100538e+00
6.900000000000000000e+01 1.467942937068439369e+00 -1.120452660188954397e+01
7.000000000000000000e+01 1.467942937068439369e+00 -3.606326951852284690e+00
7.100000000000000000e+01 1.467942937068439369e+00 -3.230369487117750182e+00
7.200000000000000000e+01 1.467942937068439369e+00 -1.902537806570336443e+00
7.300000000000000000e+01 1.467942937068439369e+00 -1.097176793491469127e+00
7.400000000000000000e+01 1.467942937068439369e+00 6.436591288950858081e-01
7.500000000000000000e+01 1.467942937068439369e+00 2.802011520563643554e+00
7.600000000000000000e+01 1.467942937068439369e+00 6.169372043071735812e-01
7.700000000000000000e+01 1.467942937068439369e+00 -2.053055322614819822e+00
7.800000000000000000e+01 1.467942937068439369e+00 -8.198690885841951603e-01
7.900000000000000000e+01 1.467942937068439369e+00 -1.453517538403476639e+00
8.000000000000000000e+01 1.467942937068439369e+00 -6.454566121520077360e+00
8.100000000000000000e+01 1.467942937068439369e+00 -1.357208737948263799e+00
0.000000000000000000e+00 1.551276270401772628e+00 -3.681726949551458183e+00
1.000000000000000000e+00 1.551276270401772628e+00 1.242172583953036868e+00
2.000000000000000000e+00 1.551276270401772628e+00 -3.905784883550940667e-01
3.000000000000000000e+00 1.551276270401772628e+00 -2.108958839083868053e+00
4.000000000000000000e+00 1.551276270401772628e+00 -1.035984446765023215e+00
5.000000000000000000e+00 1.551276270401772628e+00 -4.501766752665690596e+00
6.000000000000000000e+00 1.551276270401772628e+00 -1.363316153027136268e+00
7.000000000000000000e+00 1.551276270401772628e+00 5.824889156999591561e-02
8.000000000000000000e+00 1.551276270401772628e+00 -4.014012131342083123e+00
9.000000000000000000e+00 1.551276270401772628e+00 -2.738724150950661240e+00
1.000000000000000000e+01 1.551276270401772628e+00 -3.517106324645565607e+00
1.100000000000000000e+01 1.551276270401772628e+00 -3.433692006349136960e+00
1.200000000000000000e+01 1.551276270401772628e+00 -6.113927743934816306e+00
1.300000000000000000e+01 1.551276270401772628e+00 -3.280020863761435201e+00
1.400000000000000000e+01 1.551276270401772628e+00 -3.996343771188558325e+00
1.500000000000000000e+01 1.551276270401772628e+00 -5.767262626349993759e+00
1.600000000000000000e+01 1.551276270401772628e+00 -1.147637906652328343e+00
1.700000000000000000e+01 1.551276270401772628e+00 -6.805354527518693297e-01
1.800000000000000000e+01 1.551276270401772628e+00 -5.199563723673432669e-01
1.900000000000000000e+01 1.551276270401772628e+00 2.398501293975668247e+00
2.000000000000000000e+01 1.551276270401772628e+00 1.577208675737409027e-01
2.100000000000000000e+01 1.551276270401772628e+00 -8.855548817339479184e-01
2.200000000000000000e+01 1.551276270401772628e+00 -6.325698329301563394e-01
2.300000000000000000e+01 1.551276270401772628e+00 -2.942459922626081248e+00
2.400000000000000000e+01 1.551276270401772628e+00 6.502247749873723004e-01
2.500000000000000000e+01 1.551276270401772628e+00 -4.390621584516129161e+00
2.600000000000000000e+01 1.551276270401772628e+00 2.520337290025488119e+00
2.700000000000000000e+01 1.551276270401772628e+00 1.257402279356403918e+00
2.800000000000000000e+01 1.551276270401772628e+00 -1.659043405870196386e+00
2.900000000000000000e+01 1.551276270401772628e+00 -1.508472634955015934e+00
3.000000000000000000e+01 1.551276270401772628e+00 -4.692454110959577429e-01
3.100000000000000000e+01 1.551276270401772628e+00 -5.389767299879994616e-02
3.200000000000000000e+01 1.551276270401772628e+00 1.516321354913980013e+00
3.300000000000000000e+01 1.551276270401772628e+00 3.590686461704416299e+00
3.400000000000000000e+01 1.551276270401772628e+00 4.859162341124248496e-01
3.500000000000000000e+01 1.551276270401772628e+00 6.158800832798467795e-01
3.600000000000000000e+01 1.551276270401772628e+00 -6.138088357016092678e-01
3.700000000000000000e+01 1.551276270401772628e+00 -2.397564720413104311e+00
3.800000000000000000e+01 1.551276270401772628e+00 -1.630609945476803491e+00
3.900000000000000000e+01 1.551276270401772628e+00 -8.074899540959938893e-01
4.000000000000000000e+01 1.551276270401772628e+00 1.422509795671535127e+00
4.100000000000000000e+01 1.551276270401772628e+00 -2.180822318588282904e+00
4.200000000000000000e+01 1.551276270401772628e+00 -1.003848046917464210e+00
4.300000000000000000e+01 1.551276270401772628e+00 -1.634314984166694407e+00
4.400000000000000000e+01 1.551276270401772628e+00 -5.215523241766547358e+00
4.500000000000000000e+01 1.551276270401772628e+00 -2.891003286322413324e+00
4.600000000000000000e+01 1.551276270401772628e+00 -7.998915522304538284e-01
4.700000000000000000e+01 1.551276270401772628e+00 -3.084069960956834500e+00
4.800000000000000000e+01 1.551276270401772628e+00 -3.154018203561552269e+00
4.900000000000000000e+01 1.551276270401772628e+00 7.732840720942812940e-02
5.000000000000000000e+01 1.551276270401772628e+00 -2.833415118060470528e-01
5.100000000000000000e+01 1.551276270401772628e+00 9.623774816339052407e-01
5.200000000000000000e+01 1.551276270401772628e+00 3.206816599146550040e+00
5.300000000000000000e+01 1.551276270401772628e+00 3.275080717154416066e-01
5.400000000000000000e+01 1.551276270401772628e+00 1.612543235173483358e-01
5.500000000000000000e+01 1.551276270401772628e+00 -3.595266866898703673e-01
5.600000000000000000e+01 1.551276270401772628e+00 -5.490512205057808792e+00
5.700000000000000000e+01 1.551276270401772628e+00 -3.887030676035541088e+00
5.800000000000000000e+01 1.551276270401772628e+00 -1.529164637806437188e+00
5.900000000000000000e+01 1.551276270401772628e+00 -2.401439321862049336e+00
6.000000000000000000e+01 1.551276270401772628e+00 -5.831043740983953505e+00
6.100000000000000000e+01 1.551276270401772628e+00 -2.562342331930792749e+00
6.200000000000000000e+01 1.551276270401772628e+00 -7.694254292368349013e+00
6.300000000000000000e+01 1.551276270401772628e+00 -9.326552654517076490e+00
6.400000000000000000e+01 1.551276270401772628e+00 -1.793939601340246659e+00
6.500000000000000000e+01 1.551276270401772628e+00 -2.807242122608947454e+00
6.600000000000000000e+01 1.551276270401772628e+00 -1.337681802709128398e+00
6.700000000000000000e+01 1.551276270401772628e+00 -9.850963811000843506e-01
6.800000000000000000e+01 1.551276270401772628e+00 -5.886011849708674859e+00
6.900000000000000000e+01 1.551276270401772628e+00 -1.100665319351476867e+01
7.000000000000000000e+01 1.551276270401772628e+00 -3.561011556045855730e+00
7.100000000000000000e+01 1.551276270401772628e+00 -2.577951744953236535e+00
7.200000000000000000e+01 1.551276270401772628e+00 -1.422456332569675741e+00
7.300000000000000000e+01 1.551276270401772628e+00 1.455432469867319785e-02
7.400000000000000000e+01 1.551276270401772628e+00 2.865432948077754061e-01
7.500000000000000000e+01 1.551276270401772628e+00 2.848830189439958804e+00
7.600000000000000000e+01 1.551276270401772628e+00 1.989081549427491047e-01
7.700000000000000000e+01 1.551276270401772628e+00 -9.504907781124611876e-01
7.800000000000000000e+01 1.551276270401772628e+00 -7.826258674269614968e-01
7.900000000000000000e+01 1.551276270401772628e+00 -1.490886288170243379e+00
8.000000000000000000e+01 1.551276270401772628e+00 -5.841226057089917489e+00
8.100000000000000000e+01 1.551276270401772628e+00 -1.123357983227472712e+00
0.000000000000000000e+00 1.634609603735106109e+00 -5.469802070773823743e+00
1.000000000000000000e+00 1.634609603735106109e+00 1.293530338832017401e+00
2.000000000000000000e+00 1.634609603735106109e+00 -6.134697352777859214e-01
3.000000000000000000e+00 1.634609603735106109e+00 -1.358310313741889486e+00
4.000000000000000000e+00 1.634609603735106109e+00 -9.000720212600588077e-01
5.000000000000000000e+00 1.634609603735106109e+00 -3.916696944135996450e+00
6.000000000000000000e+00 1.634609603735106109e+00 -1.626517933413809569e+00
7.000000000000000000e+00 1.634609603735106109e+00 4.933965167102653121e-02
8.000000000000000000e+00 1.634609603735106109e+00 -5.259643261470340114e+00
9.000000000000000000e+00 1.634609603735106109e+00 -2.265268004556167281e+00
1.000000000000000000e+01 1.634609603735106109e+00 -4.223153756750793519e+00
1.100000000000000000e+01 1.634609603735106109e+00 -3.677518261434236546e+00
1.200000000000000000e+01 1.634609603735106109e+00 -5.713981016145163849e+00
1.300000000000000000e+01 1.634609603735106109e+00 -2.989647395763361359e+00
1.400000000000000000e+01 1.634609603735106109e+00 -3.795999655727154476e+00
1.500000000000000000e+01 1.634609603735106109e+00 -7.090217983625216824e+00
1.600000000000000000e+01 1.634609603735106109e+00 -1.237790811961304804e+00
1.700000000000000000e+01 1.634609603735106109e+00 -2.386804808021301613e-02
1.800000000000000000e+01 1.634609603735106109e+00 -1.164485634493766408e+00
1.900000000000000000e+01 1.634609603735106109e+00 2.407249881264672098e+00
2.000000000000000000e+01 1.634609603735106109e+00 -2.594337557670910455e-01
2.100000000000000000e+01 1.634609603735106109e+00 -1.274364643048022938e-01
2.200000000000000000e+01 1.634609603735106109e+00 -2.706511032208104295e-01
2.300000000000000000e+01 1.634609603735106109e+00 -2.974145856039911440e+00
2.400000000000000000e+01 1.634609603735106109e+00 1.132917334929589348e+00
2.500000000000000000e+01 1.634609603735106109e+00 -1.264449446076945627e+01
2.600000000000000000e+01 1.634609603735106109e+00 2.577975278242473411e+00
2.700000000000000000e+01 1.634609603735106109e+00 1.045848827990623064e+00
2.800000000000000000e+01 1.634609603735106109e+00 -3.666784067819762738e-01
2.900000000000000000e+01 1.634609603735106109e+00 -7.397471510239875814e-01
3.000000000000000000e+01 1.634609603735106109e+00 -1.101808982186752717e-01
3.100000000000000000e+01 1.634609603735106109e+00 9.044910698947937755e-01
3.200000000000000000e+01 1.634609603735106109e+00 1.100142548993709335e+00
3.300000000000000000e+01 1.634609603735106109e+00 3.593825495539991088e+00
3.400000000000000000e+01 1.634609603735106109e+00 -2.438652859783563553e-01
3.500000000000000000e+01 1.634609603735106109e+00 1.320441790803995596e+00
3.600000000000000000e+01 1.634609603735106109e+00 -5.024933601518097870e-01
3.700000000000000000e+01 1.634609603735106109e+00 -1.608140041199561887e+00
3.800000000000000000e+01 1.634609603735106109e+00 -7.864574386261686811e-01
3.900000000000000000e+01 1.634609603735106109e+00 -1.185186951126961485e+00
4.000000000000000000e+01 1.634609603735106109e+00 1.476226429098960624e+00
4.100000000000000000e+01 1.634609603735106109e+00 -2.947974309347873412e+00
4.200000000000000000e+01 1.634609603735106109e+00 -5.241772388448383557e-01
4.300000000000000000e+01 1.634609603735106109e+00 -1.802015497932015986e+00
4.400000000000000000e+01 1.634609603735106109e+00 -5.136994348053291581e+00
4.500000000000000000e+01 1.634609603735106109e+00 -3.329086879941005606e+00
4.600000000000000000e+01 1.634609603735106109e+00 -8.351365772037673274e-01
4.700000000000000000e+01 1.634609603735106109e+00 -3.269038993564555184e+00
4.800000000000000000e+01 1.634609603735106109e+00 -3.590784345352055595e+00
4.900000000000000000e+01 1.634609603735106109e+00 8.111650179112420145e-02
5.000000000000000000e+01 1.634609603735106109e+00 4.784848512839582346e-01
5.100000000000000000e+01 1.634609603735106109e+00 5.204549937984940255e-01
5.200000000000000000e+01 1.634609603735106109e+00 3.211581397363362456e+00
5.300000000000000000e+01 1.634609603735106109e+00 -3.015942053015339686e-01
5.400000000000000000e+01 1.634609603735106109e+00 8.301024864602869480e-01
5.500000000000000000e+01 1.634609603735106109e+00 -4.291942966181681585e-01
5.600000000000000000e+01 1.634609603735106109e+00 -7.348494615668274221e+00
5.700000000000000000e+01 1.634609603735106109e+00 -4.339038449532325536e+00
5.800000000000000000e+01 1.634609603735106109e+00 -1.699323541764214740e+00
5.900000000000000000e+01 1.634609603735106109e+00 -2.529611991379764113e+00
6.000000000000000000e+01 1.634609603735106109e+00 -5.130011092160665420e+00
6.100000000000000000e+01 1.634609603735106109e+00 -2.339653488743585807e+00
6.200000000000000000e+01 1.634609603735106109e+00 -1.637346278386747755e+01
6.300000000000000000e+01 1.634609603735106109e+00 -5.248464483659754265e+00
6.400000000000000000e+01 1.634609603735106109e+00 -1.645387336761508612e+00
6.500000000000000000e+01 1.634609603735106109e+00 -2.228318337062687782e+00
6.600000000000000000e+01 1.634609603735106109e+00 -1.177271762084815876e+00
6.700000000000000000e+01 1.634609603735106109e+00 -1.081127079124103885e+00
6.800000000000000000e+01 1.634609603735106109e+00 -1.077650706297379557e+01
6.900000000000000000e+01 1.634609603735106109e+00 -1.365436367303785836e+01
7.000000000000000000e+01 1.634609603735106109e+00 -3.739053085537650478e+00
7.100000000000000000e+01 1.634609603735106109e+00 -1.866756218344711948e+00
7.200000000000000000e+01 1.634609603735106109e+00 -1.246108227954905834e+00
7.300000000000000000e+01 1.634609603735106109e+00 7.950450466337932731e-01
7.400000000000000000e+01 1.634609603735106109e+00 -1.918228361893448142e-01
7.500000000000000000e+01 1.634609603735106109e+00 2.861072672314240783e+00
7.600000000000000000e+01 1.634609603735106109e+00 -4.398981412049848272e-01
7.700000000000000000e+01 1.634609603735106109e+00 -1.892729244014318690e-01
7.800000000000000000e+01 1.634609603735106109e+00 -1.069882779688668073e+00
7.900000000000000000e+01 1.634609603735106109e+00 -1.758256460801295384e+00
8.000000000000000000e+01 1.634609603735106109e+00 -5.232047423962960409e+00
8.100000000000000000e+01 1.634609603735106109e+00 -9.339158010697868884e-01
0.000000000000000000e+00 1.717942937068439369e+00 -1.318154354059925026e+01
1.000000000000000000e+00 1.717942937068439369e+00 1.317222343764935966e+00
2.000000000000000000e+00 1.717942937068439369e+00 -9.293459975235437431e-01
3.000000000000000000e+00 1.717942937068439369e+00 -8.440670667877441247e-01
4.000000000000000000e+00 1.717942937068439369e+00 -1.050833019684218161e+00
5.000000000000000000e+00 1.717942937068439369e+00 -3.699068183912116670e+00
6.000000000000000000e+00 1.717942937068439369e+00 -2.030090637171801049e+00
7.000000000000000000e+00 1.717942937068439369e+00 7.096650111907022197e-03
8.000000000000000000e+00 1.717942937068439369e+00 -7.903139364561158509e+00
9.000000000000000000e+00 1.717942937068439369e+00 -1.924632206151935643e+00
1.000000000000000000e+01 1.717942937068439369e+00 -5.920295976570031371e+00
1.100000000000000000e+01 1.717942937068439369e+00 -4.085173219121123189e+00
1.200000000000000000e+01 1.717942937068439369e+00 -5.196515615372471864e+00
1.300000000000000000e+01 1.717942937068439369e+00 -2.782279800643039813e+00
1.400000000000000000e+01 1.717942937068439369e+00 -3.826844807736663689e+00
1.500000000000000000e+01 1.717942937068439369e+00 -1.128197966500369986e+01
1.600000000000000000e+01 1.717942937068439369e+00 -1.681056514925483469e+00
1.700000000000000000e+01 1.717942937068439369e+00 4.329362093221214014e-01
1.800000000000000000e+01 1.717942937068439369e+00 -2.117091189611288726e+00
1.900000000000000000e+01 1.717942937068439369e+00 2.384771101922017689e+00
2.000000000000000000e+01 1.717942937068439369e+00 -8.214769170941929044e-01
2.100000000000000000e+01 1.717942937068439369e+00 3.600923388093353328e-01
2.200000000000000000e+01 1.717942937068439369e+00 -1.261159759648791401e-01
2.300000000000000000e+01 1.717942937068439369e+00 -3.347530341984054747e+00
2.400000000000000000e+01 1.717942937068439369e+00 1.458476311212914656e+00
2.500000000000000000e+01 1.717942937068439369e+00 -4.640771040559490856e+00
2.600000000000000000e+01 1.717942937068439369e+00 2.610764272526937102e+00
2.700000000000000000e+01 1.717942937068439369e+00 7.617606789003807943e-01
2.800000000000000000e+01 1.717942937068439369e+00 4.739976012600691790e-01
2.900000000000000000e+01 1.717942937068439369e+00 -2.112103221039492718e-01
3.000000000000000000e+01 1.717942937068439369e+00 4.529837249694327467e-02
3.100000000000000000e+01 1.717942937068439369e+00 1.554777109545890212e+00
3.200000000000000000e+01 1.717942937068439369e+00 5.506503852129714938e-01
3.300000000000000000e+01 1.717942937068439369e+00 3.568973850310761975e+00
3.400000000000000000e+01 1.717942937068439369e+00 -1.319159511205896695e+00
3.500000000000000000e+01 1.717942937068439369e+00 1.804543065128228596e+00
3.600000000000000000e+01 1.717942937068439369e+00 -6.601606377900305356e-01
3.700000000000000000e+01 1.717942937068439369e+00 -1.061793828338689183e+00
3.800000000000000000e+01 1.717942937068439369e+00 -2.352800705134628356e-01
3.900000000000000000e+01 1.717942937068439369e+00 -1.678793543842112657e+00
4.000000000000000000e+01 1.717942937068439369e+00 1.500509955439755627e+00
4.100000000000000000e+01 1.717942937068439369e+00 -4.184032868795761750e+00
4.200000000000000000e+01 1.717942937068439369e+00 -1.979535396073923426e-01
4.300000000000000000e+01 1.717942937068439369e+00 -2.383248707373659236e+00
4.400000000000000000e+01 1.717942937068439369e+00 -5.381297865744004483e+00
4.500000000000000000e+01 1.717942937068439369e+00 -4.057962804818880720e+00
4.600000000000000000e+01 1.717942937068439369e+00 -9.373468327526338628e-01
4.700000000000000000e+01 1.717942937068439369e+00 -3.650806736752195913e+00
4.800000000000000000e+01 1.717942937068439369e+00 -4.663108551499591137e+00
4.900000000000000000e+01 1.717942937068439369e+00 -2.216310902494396939e-01
5.000000000000000000e+01 1.717942937068439369e+00 1.004224958935237888e+00
5.100000000000000000e+01 1.717942937068439369e+00 -9.373767934622431741e-02
5.200000000000000000e+01 1.717942937068439369e+00 3.186337020401530662e+00
5.300000000000000000e+01 1.717942937068439369e+00 -1.209758103080128766e+00
5.400000000000000000e+01 1.717942937068439369e+00 1.293888142833905297e+00
5.500000000000000000e+01 1.717942937068439369e+00 -8.566495405083737191e-01
5.600000000000000000e+01 1.717942937068439369e+00 -1.015451714427147323e+01
5.700000000000000000e+01 1.717942937068439369e+00 -5.199639296555445434e+00
5.800000000000000000e+01 1.717942937068439369e+00 -1.983852528935088344e+00
5.900000000000000000e+01 1.717942937068439369e+00 -2.707466405438045953e+00
6.000000000000000000e+01 1.717942937068439369e+00 -4.710014380589897520e+00
6.100000000000000000e+01 1.717942937068439369e+00 -2.167812523283329629e+00
6.200000000000000000e+01 1.717942937068439369e+00 -7.980900165025309079e+00
6.300000000000000000e+01 1.717942937068439369e+00 -3.457032377234839249e+00
6.400000000000000000e+01 1.717942937068439369e+00 -1.551739049464160969e+00
6.500000000000000000e+01 1.717942937068439369e+00 -1.736366914849156728e+00
6.600000000000000000e+01 1.717942937068439369e+00 -1.016096700082982141e+00
6.700000000000000000e+01 1.717942937068439369e+00 -1.271879319580891066e+00
6.800000000000000000e+01 1.717942937068439369e+00 -6.455667234532667997e+00
6.900000000000000000e+01 1.717942937068439369e+00 -1.047626035850660742e+01
7.000000000000000000e+01 1.717942937068439369e+00 -4.334806440500562630e+00
7.100000000000000000e+01 1.717942937068439369e+00 -1.183423515437516560e+00
7.200000000000000000e+01 1.717942937068439369e+00 -1.385864785342625138e+00
7.300000000000000000e+01 1.717942937068439369e+00 1.349499029626562541e+00
7.400000000000000000e+01 1.717942937068439369e+00 -7.967626192488018733e-01
7.500000000000000000e+01 1.717942937068439369e+00 2.847639705841951141e+00
7.600000000000000000e+01 1.717942937068439369e+00 -1.429364578306971278e+00
7.700000000000000000e+01 1.717942937068439369e+00 3.469347229199044591e-01
7.800000000000000000e+01 1.717942937068439369e+00 -1.849741809748673971e+00
7.900000000000000000e+01 1.717942937068439369e+00 -2.284024350191159236e+00
8.000000000000000000e+01 1.717942937068439369e+00 -4.505674752470553379e+00
8.100000000000000000e+01 1.717942937068439369e+00 -7.931525751379053801e-01
0.000000000000000000e+00 1.801276270401772628e+00 -5.806558100610516249e+00
1.000000000000000000e+00 1.801276270401772628e+00 1.318682114693640273e+00
2.000000000000000000e+00 1.801276270401772628e+00 -1.369963239185964410e+00
3.000000000000000000e+00 1.801276270401772628e+00 -4.921557338975052764e-01
4.000000000000000000e+00 1.801276270401772628e+00 -1.570044842343273794e+00
5.000000000000000000e+00 1.801276270401772628e+00 -3.741926353309025899e+00
6.000000000000000000e+00 1.801276270401772628e+00 -2.667173302000558355e+00
7.000000000000000000e+00 1.801276270401772628e+00 -5.587951559303831056e-02
8.000000000000000000e+00 1.801276270401772628e+00 -9.510187565932033849e+00
9.000000000000000000e+00 1.801276270401772628e+00 -1.684058145094269987e+00
1.000000000000000000e+01 1.801276270401772628e+00 -1.351692854541180822e+01
1.100000000000000000e+01 1.801276270401772628e+00 -4.618787659696499404e+00
1.200000000000000000e+01 1.801276270401772628e+00 -4.573150201617487198e+00
1.300000000000000000e+01 1.801276270401772628e+00 -2.638861272873474828e+00
1.400000000000000000e+01 1.801276270401772628e+00 -4.223320926061665759e+00
1.500000000000000000e+01 1.801276270401772628e+00 -8.837726795262973667e+00
1.600000000000000000e+01 1.801276270401772628e+00 -2.702947299898111222e+00
1.700000000000000000e+01 1.801276270401772628e+00 7.317451831592021172e-01
1.800000000000000000e+01 1.801276270401772628e+00 -3.661812891404932824e+00
1.900000000000000000e+01 1.801276270401772628e+00 2.338391526567590972e+00
2.000000000000000000e+01 1.801276270401772628e+00 -1.588053286972638478e+00
2.100000000000000000e+01 1.801276270401772628e+00 6.281952721507323423e-01
2.200000000000000000e+01 1.801276270401772628e+00 -2.346424027551286262e-01
2.300000000000000000e+01 1.801276270401772628e+00 -4.375346701387767823e+00
2.400000000000000000e+01 1.801276270401772628e+00 1.628983843598421855e+00
2.500000000000000000e+01 1.801276270401772628e+00 -2.587080976450859549e+00
2.600000000000000000e+01 1.801276270401772628e+00 2.623964035630588221e+00
2.700000000000000000e+01 1.801276270401772628e+00 4.064609806247507229e-01
2.800000000000000000e+01 1.801276270401772628e+00 1.013475110733274676e+00
2.900000000000000000e+01 1.801276270401772628e+00 7.796962117214567556e-02
3.000000000000000000e+01 1.801276270401772628e+00 -2.564037653409391437e-02
3.100000000000000000e+01 1.801276270401772628e+00 1.975008628900500884e+00
3.200000000000000000e+01 1.801276270401772628e+00 -1.584484341684651298e-01
3.300000000000000000e+01 1.801276270401772628e+00 3.523585650344454478e+00
3.400000000000000000e+01 1.801276270401772628e+00 -3.089686077858813995e+00
3.500000000000000000e+01 1.801276270401772628e+00 2.105968833285193131e+00
3.600000000000000000e+01 1.801276270401772628e+00 -1.182714252101405128e+00
3.700000000000000000e+01 1.801276270401772628e+00 -7.681609256575863132e-01
3.800000000000000000e+01 1.801276270401772628e+00 6.766550945166839581e-02
3.900000000000000000e+01 1.801276270401772628e+00 -2.317236794008306511e+00
4.000000000000000000e+01 1.801276270401772628e+00 1.499950183220835731e+00
4.100000000000000000e+01 1.801276270401772628e+00 -6.738153670532208039e+00
4.200000000000000000e+01 1.801276270401772628e+00 3.922062929693007072e-03
4.300000000000000000e+01 1.801276270401772628e+00 -3.727801750506487100e+00
4.400000000000000000e+01 1.801276270401772628e+00 -5.865952651439135579e+00
4.500000000000000000e+01 1.801276270401772628e+00 -5.392413643632087528e+00
4.600000000000000000e+01 1.801276270401772628e+00 -1.098097976726551961e+00
4.700000000000000000e+01 1.801276270401772628e+00 -4.467038911303983006e+00
4.800000000000000000e+01 1.801276270401772628e+00 -7.145349839469251840e+00
4.900000000000000000e+01 1.801276270401772628e+00 -9.571833007659579229e-01
5.000000000000000000e+01 1.801276270401772628e+00 1.357381887459792713e+00
5.100000000000000000e+01 1.801276270401772628e+00 -9.600672673079595487e-01
5.200000000000000000e+01 1.801276270401772628e+00 3.138989005200325089e+00
5.300000000000000000e+01 1.801276270401772628e+00 -2.625103676235460703e+00
5.400000000000000000e+01 1.801276270401772628e+00 1.599079938206872109e+00
5.500000000000000000e+01 1.801276270401772628e+00 -1.843620359510687701e+00
5.600000000000000000e+01 1.801276270401772628e+00 -5.353039861341753358e+00
5.700000000000000000e+01 1.801276270401772628e+00 -7.291403527621550751e+00
5.800000000000000000e+01 1.801276270401772628e+00 -2.395060485266433226e+00
5.900000000000000000e+01 1.801276270401772628e+00 -2.923143761596608048e+00
6.000000000000000000e+01 1.801276270401772628e+00 -4.545523246104318460e+00
6.100000000000000000e+01 1.801276270401772628e+00 -2.039962417103521108e+00
6.200000000000000000e+01 1.801276270401772628e+00 -6.185223175821765729e+00
6.300000000000000000e+01 1.801276270401772628e+00 -2.317940178197843260e+00
6.400000000000000000e+01 1.801276270401772628e+00 -1.506867891802589510e+00
6.500000000000000000e+01 1.801276270401772628e+00 -1.324954970728150938e+00
6.600000000000000000e+01 1.801276270401772628e+00 -8.380179321163996331e-01
6.700000000000000000e+01 1.801276270401772628e+00 -1.556403140390741457e+00
6.800000000000000000e+01 1.801276270401772628e+00 -3.916595579827975460e+00
6.900000000000000000e+01 1.801276270401772628e+00 -7.023181794848198933e+00
7.000000000000000000e+01 1.801276270401772628e+00 -5.916632445740980017e+00
7.100000000000000000e+01 1.801276270401772628e+00 -5.874632578563608876e-01
7.200000000000000000e+01 1.801276270401772628e+00 -1.918602682110205127e+00
7.300000000000000000e+01 1.801276270401772628e+00 1.732454130196495523e+00
7.400000000000000000e+01 1.801276270401772628e+00 -1.540238272944947306e+00
7.500000000000000000e+01 1.801276270401772628e+00 2.816805827565796783e+00
7.600000000000000000e+01 1.801276270401772628e+00 -3.160714688505533498e+00
7.700000000000000000e+01 1.801276270401772628e+00 7.186368001680957240e-01
7.800000000000000000e+01 1.801276270401772628e+00 -3.727813424188104907e+00
7.900000000000000000e+01 1.801276270401772628e+00 -3.101011343734195069e+00
8.000000000000000000e+01 1.801276270401772628e+00 -3.647349595876469674e+00
8.100000000000000000e+01 1.801276270401772628e+00 -6.951596927075828214e-01
0.000000000000000000e+00 1.884609603735106109e+00 -3.717404793765922921e+00
1.000000000000000000e+00 1.884609603735106109e+00 1.304696160816516626e+00
2.000000000000000000e+00 1.884609603735106109e+00 -1.994325579538652304e+00
3.000000000000000000e+00 1.884609603735106109e+00 -2.520169784240711142e-01
4.000000000000000000e+00 1.884609603735106109e+00 -2.700633224775116581e+00
5.000000000000000000e+00 1.884609603735106109e+00 -3.954396515572588644e+00
6.000000000000000000e+00 1.884609603735106109e+00 -3.757660200016244012e+00
7.000000000000000000e+00 1.884609603735106109e+00 -1.181584755071438259e-01
8.000000000000000000e+00 1.884609603735106109e+00 -5.724005776886508912e+00
9.000000000000000000e+00 1.884609603735106109e+00 -1.514808885904421976e+00
1.000000000000000000e+01 1.884609603735106109e+00 -5.051041028942923283e+00
1.100000000000000000e+01 1.884609603735106109e+00 -5.177267151359316699e+00
1.200000000000000000e+01 1.884609603735106109e+00 -3.908289925937665554e+00
1.300000000000000000e+01 1.884609603735106109e+00 -2.506426695805636040e+00
1.400000000000000000e+01 1.884609603735106109e+00 -5.286380094689737241e+00
1.500000000000000000e+01 1.884609603735106109e+00 -6.753080241017539898e+00
1.600000000000000000e+01 1.884609603735106109e+00 -5.301678338155594084e+00
1.700000000000000000e+01 1.884609603735106109e+00 9.016529361364287176e-01
1.800000000000000000e+01 1.884609603735106109e+00 -7.312755895193673972e+00
1.900000000000000000e+01 1.884609603735106109e+00 2.275765929152071987e+00
2.000000000000000000e+01 1.884609603735106109e+00 -2.726583708913371762e+00
2.100000000000000000e+01 1.884609603735106109e+00 7.057873206799203381e-01
2.200000000000000000e+01 1.884609603735106109e+00 -6.826120534421761255e-01
2.300000000000000000e+01 1.884609603735106109e+00 -7.783088321949724886e+00
2.400000000000000000e+01 1.884609603735106109e+00 1.644259528530835679e+00
2.500000000000000000e+01 1.884609603735106109e+00 -1.450226415582466011e+00
2.600000000000000000e+01 1.884609603735106109e+00 2.618743384636002869e+00
2.700000000000000000e+01 1.884609603735106109e+00 -3.705722013417931532e-02
2.800000000000000000e+01 1.884609603735106109e+00 1.318217692482964276e+00
2.900000000000000000e+01 1.884609603735106109e+00 1.031430737472048415e-01
3.000000000000000000e+01 1.884609603735106109e+00 -3.830415621324117503e-01
3.100000000000000000e+01 1.884609603735106109e+00 2.204545219129094846e+00
3.200000000000000000e+01 1.884609603735106109e+00 -1.098552431584984168e+00
3.300000000000000000e+01 1.884609603735106109e+00 3.462245619284971099e+00
3.400000000000000000e+01 1.884609603735106109e+00 -8.158670773322375780e+00
3.500000000000000000e+01 1.884609603735106109e+00 2.247491305876642365e+00
3.600000000000000000e+01 1.884609603735106109e+00 -2.344738036378934964e+00
3.700000000000000000e+01 1.884609603735106109e+00 -7.640763474483344142e-01
3.800000000000000000e+01 1.884609603735106109e+00 1.414496980312052732e-01
3.900000000000000000e+01 1.884609603735106109e+00 -3.203665053940905949e+00
4.000000000000000000e+01 1.884609603735106109e+00 1.478783466447411321e+00
4.100000000000000000e+01 1.884609603735106109e+00 -8.664260185396944536e+00
4.200000000000000000e+01 1.884609603735106109e+00 1.067841112618190536e-01
4.300000000000000000e+01 1.884609603735106109e+00 -8.350070643275836701e+00
4.400000000000000000e+01 1.884609603735106109e+00 -6.392103279943210481e+00
4.500000000000000000e+01 1.884609603735106109e+00 -8.942298260835370272e+00
4.600000000000000000e+01 1.884609603735106109e+00 -1.277206601708607447e+00
4.700000000000000000e+01 1.884609603735106109e+00 -6.484266837117924176e+00
4.800000000000000000e+01 1.884609603735106109e+00 -1.011360411024964812e+01
4.900000000000000000e+01 1.884609603735106109e+00 -2.534446536124321803e+00
5.000000000000000000e+01 1.884609603735106109e+00 1.577795823077732695e+00
5.100000000000000000e+01 1.884609603735106109e+00 -2.280216834688362226e+00
5.200000000000000000e+01 1.884609603735106109e+00 3.077991347382294851e+00
5.300000000000000000e+01 1.884609603735106109e+00 -5.542003493871548336e+00
5.400000000000000000e+01 1.884609603735106109e+00 1.776652635179670092e+00
5.500000000000000000e+01 1.884609603735106109e+00 -4.228450986637025899e+00
5.600000000000000000e+01 1.884609603735106109e+00 -3.716689913254336286e+00
5.700000000000000000e+01 1.884609603735106109e+00 -9.521606741357318882e+00
5.800000000000000000e+01 1.884609603735106109e+00 -2.919555777952195008e+00
5.900000000000000000e+01 1.884609603735106109e+00 -3.164365772319936543e+00
6.000000000000000000e+01 1.884609603735106109e+00 -4.656865292714126525e+00
6.100000000000000000e+01 1.884609603735106109e+00 -1.957780264404307635e+00
6.200000000000000000e+01 1.884609603735106109e+00 -5.531153364628822011e+00
6.300000000000000000e+01 1.884609603735106109e+00 -1.527090902476029077e+00
6.400000000000000000e+01 1.884609603735106109e+00 -1.507834746403110771e+00
6.500000000000000000e+01 1.884609603735106109e+00 -9.866466329456338169e-01
6.600000000000000000e+01 1.884609603735106109e+00 -6.349198846168029320e-01
6.700000000000000000e+01 1.884609603735106109e+00 -1.932262324834478795e+00
6.800000000000000000e+01 1.884609603735106109e+00 -2.488261949254322314e+00
6.900000000000000000e+01 1.884609603735106109e+00 -5.073649210789258568e+00
7.000000000000000000e+01 1.884609603735106109e+00 -1.311787949094633632e+01
7.100000000000000000e+01 1.884609603735106109e+00 -1.128932083933843616e-01
7.200000000000000000e+01 1.884609603735106109e+00 -3.083604711606938054e+00
7.300000000000000000e+01 1.884609603735106109e+00 1.977956867195521440e+00
7.400000000000000000e+01 1.884609603735106109e+00 -2.454955781742919285e+00
7.500000000000000000e+01 1.884609603735106109e+00 2.775447666764599308e+00
7.600000000000000000e+01 1.884609603735106109e+00 -8.893013390304789212e+00
7.700000000000000000e+01 1.884609603735106109e+00 9.637847778153972866e-01
7.800000000000000000e+01 1.884609603735106109e+00 -8.595218141922599031e+00
7.900000000000000000e+01 1.884609603735106109e+00 -4.220273762632726466e+00
8.000000000000000000e+01 1.884609603735106109e+00 -2.732808542591059986e+00
8.100000000000000000e+01 1.884609603735106109e+00 -6.199141844620059683e-01
0.000000000000000000e+00 1.967942937068439369e+00 -2.566619952965291773e+00
1.000000000000000000e+00 1.967942937068439369e+00 1.284015235497526497e+00
2.000000000000000000e+00 1.967942937068439369e+00 -2.918678020011368446e+00
3.000000000000000000e+00 1.967942937068439369e+00 -8.399261006890951231e-02
4.000000000000000000e+00 1.967942937068439369e+00 -5.617241768250601730e+00
5.000000000000000000e+00 1.967942937068439369e+00 -4.214232140645193248e+00
6.000000000000000000e+00 1.967942937068439369e+00 -6.119487498129167591e+00
7.000000000000000000e+00 1.967942937068439369e+00 -1.493333379093348401e-01
8.000000000000000000e+00 1.967942937068439369e+00 -4.229137496722544576e+00
9.000000000000000000e+00 1.967942937068439369e+00 -1.389963332275533592e+00
1.000000000000000000e+01 1.967942937068439369e+00 -2.998116790380468188e+00
1.100000000000000000e+01 1.967942937068439369e+00 -5.559121798491680977e+00
1.200000000000000000e+01 1.967942937068439369e+00 -3.270914971405375127e+00
1.300000000000000000e+01 1.967942937068439369e+00 -2.306106975839024464e+00
1.400000000000000000e+01 1.967942937068439369e+00 -8.489505604917297887e+00
1.500000000000000000e+01 1.967942937068439369e+00 -6.361545478222253358e+00
1.600000000000000000e+01 1.967942937068439369e+00 -6.031812136817521264e+00
1.700000000000000000e+01 1.967942937068439369e+00 9.662576004549945363e-01
1.800000000000000000e+01 1.967942937068439369e+00 -6.168804837375675199e+00
1.900000000000000000e+01 1.967942937068439369e+00 2.206480669128786598e+00
2.000000000000000000e+01 1.967942937068439369e+00 -4.868581424502319344e+00
2.100000000000000000e+01 1.967942937068439369e+00 6.148435368483128327e-01
2.200000000000000000e+01 1.967942937068439369e+00 -1.702726664062767403e+00
2.300000000000000000e+01 1.967942937068439369e+00 -5.576483024981412129e+00
2.400000000000000000e+01 1.967942937068439369e+00 1.502660467961705493e+00
2.500000000000000000e+01 1.967942937068439369e+00 -6.728026709265713112e-01
2.600000000000000000e+01 1.967942937068439369e+00 2.594800806712902030e+00
2.700000000000000000e+01 1.967942937068439369e+00 -6.234922087226157927e-01
2.800000000000000000e+01 1.967942937068439369e+00 1.425802192939611635e+00
2.900000000000000000e+01 1.967942937068439369e+00 -2.028467322772446457e-01
3.000000000000000000e+01 1.967942937068439369e+00 -1.179864991510952033e+00
3.100000000000000000e+01 1.967942937068439369e+00 2.266538078308573123e+00
3.200000000000000000e+01 1.967942937068439369e+00 -2.485051019942491557e+00
3.300000000000000000e+01 1.967942937068439369e+00 3.387651642672470764e+00
3.400000000000000000e+01 1.967942937068439369e+00 -4.460533234929619617e+00
3.500000000000000000e+01 1.967942937068439369e+00 2.244926804825432942e+00
3.600000000000000000e+01 1.967942937068439369e+00 -5.590982163294432539e+00
3.700000000000000000e+01 1.967942937068439369e+00 -1.140927219613659727e+00
3.800000000000000000e+01 1.967942937068439369e+00 -6.240089818354961800e-03
3.900000000000000000e+01 1.967942937068439369e+00 -4.698617707453967896e+00
4.000000000000000000e+01 1.967942937068439369e+00 1.443678013170175189e+00
4.100000000000000000e+01 1.967942937068439369e+00 -4.646981324328442575e+00
4.200000000000000000e+01 1.967942937068439369e+00 1.343191376116493196e-01
4.300000000000000000e+01 1.967942937068439369e+00 -4.586941571093023917e+00
4.400000000000000000e+01 1.967942937068439369e+00 -6.536512729366067198e+00
4.500000000000000000e+01 1.967942937068439369e+00 -7.410024650975086224e+00
4.600000000000000000e+01 1.967942937068439369e+00 -1.390682411507087712e+00
4.700000000000000000e+01 1.967942937068439369e+00 -9.330954517832880768e+00
4.800000000000000000e+01 1.967942937068439369e+00 -6.247959990273924014e+00
4.900000000000000000e+01 1.967942937068439369e+00 -9.047976327377732275e+00
5.000000000000000000e+01 1.967942937068439369e+00 1.694057436422557350e+00
5.100000000000000000e+01 1.967942937068439369e+00 -4.836570225157724501e+00
5.200000000000000000e+01 1.967942937068439369e+00 3.012375245873372354e+00
5.300000000000000000e+01 1.967942937068439369e+00 -6.580294274609178373e+00
5.400000000000000000e+01 1.967942937068439369e+00 1.849501299361998585e+00
5.500000000000000000e+01 1.967942937068439369e+00 -6.087356634228000551e+00
5.600000000000000000e+01 1.967942937068439369e+00 -2.956036941223875392e+00
5.700000000000000000e+01 1.967942937068439369e+00 -4.927387642988112049e+00
5.800000000000000000e+01 1.967942937068439369e+00 -3.479439873651227533e+00
5.900000000000000000e+01 1.967942937068439369e+00 -3.435848325103951773e+00
6.000000000000000000e+01 1.967942937068439369e+00 -5.116374150461311388e+00
6.100000000000000000e+01 1.967942937068439369e+00 -1.934202128342689342e+00
6.200000000000000000e+01 1.967942937068439369e+00 -5.623774809330915225e+00
6.300000000000000000e+01 1.967942937068439369e+00 -9.669463826108847249e-01
6.400000000000000000e+01 1.967942937068439369e+00 -1.557726971435484442e+00
6.500000000000000000e+01 1.967942937068439369e+00 -7.125698136030984564e-01
6.600000000000000000e+01 1.967942937068439369e+00 -4.102685853760423829e-01
6.700000000000000000e+01 1.967942937068439369e+00 -2.393883453156790520e+00
6.800000000000000000e+01 1.967942937068439369e+00 -1.504219744464881048e+00
6.900000000000000000e+01 1.967942937068439369e+00 -3.769303317454701041e+00
7.000000000000000000e+01 1.967942937068439369e+00 -4.834823500375655669e+00
7.100000000000000000e+01 1.967942937068439369e+00 2.224784730412912581e-01
7.200000000000000000e+01 1.967942937068439369e+00 -6.032313024148776570e+00
7.300000000000000000e+01 1.967942937068439369e+00 2.109744082684323452e+00
7.400000000000000000e+01 1.967942937068439369e+00 -3.635080330261148962e+00
7.500000000000000000e+01 1.967942937068439369e+00 2.728565984824545598e+00
7.600000000000000000e+01 1.967942937068439369e+00 -4.085387113683116134e+00
7.700000000000000000e+01 1.967942937068439369e+00 1.108900879097662884e+00
7.800000000000000000e+01 1.967942937068439369e+00 -2.469055927369713466e+00
7.900000000000000000e+01 1.967942937068439369e+00 -5.503289676354771842e+00
8.000000000000000000e+01 1.967942937068439369e+00 -1.859890913733168949e+00
8.100000000000000000e+01 1.967942937068439369e+00 -5.341208290752174070e-01
0.000000000000000000e+00 2.051276270401772628e+00 -1.798904966207730327e+00
1.000000000000000000e+00 2.051276270401772628e+00 1.266756387155821395e+00
2.000000000000000000e+00 2.051276270401772628e+00 -4.433045231330996039e+00
3.000000000000000000e+00 2.051276270401772628e+00 4.366756490967292625e-02
4.000000000000000000e+00 2.051276270401772628e+00 -5.490684937094848728e+00
5.000000000000000000e+00 2.051276270401772628e+00 -4.353774913003706004e+00
6.000000000000000000e+00 2.051276270401772628e+00 -8.376700170896958397e+00
7.000000000000000000e+00 2.051276270401772628e+00 -1.166793878535784118e-01
8.000000000000000000e+00 2.051276270401772628e+00 -3.356733670205230613e+00
9.000000000000000000e+00 2.051276270401772628e+00 -1.285063044934104282e+00
1.000000000000000000e+01 2.051276270401772628e+00 -1.790907633674725608e+00
1.100000000000000000e+01 2.051276270401772628e+00 -5.527701713522478855e+00
1.200000000000000000e+01 2.051276270401772628e+00 -2.703620143029162204e+00
1.300000000000000000e+01 2.051276270401772628e+00 -1.969347345749489442e+00
1.400000000000000000e+01 2.051276270401772628e+00 -7.238741768626277384e+00
1.500000000000000000e+01 2.051276270401772628e+00 -7.478900523865448235e+00
1.600000000000000000e+01 2.051276270401772628e+00 -2.398997364604161575e+00
1.700000000000000000e+01 2.051276270401772628e+00 9.470180477730408830e-01
1.800000000000000000e+01 2.051276270401772628e+00 -3.432238299740745013e+00
1.900000000000000000e+01 2.051276270401772628e+00 2.143915942410788311e+00
2.000000000000000000e+01 2.051276270401772628e+00 -9.359236279090321631e+00
2.100000000000000000e+01 2.051276270401772628e+00 3.801344056986882824e-01
2.200000000000000000e+01 2.051276270401772628e+00 -4.327102074202281656e+00
2.300000000000000000e+01 2.051276270401772628e+00 -2.559636660365112615e+00
2.400000000000000000e+01 2.051276270401772628e+00 1.202013152759873194e+00
2.500000000000000000e+01 2.051276270401772628e+00 -7.516677784574961330e-02
2.600000000000000000e+01 2.051276270401772628e+00 2.555680050694029148e+00
2.700000000000000000e+01 2.051276270401772628e+00 -1.486413098922976683e+00
2.800000000000000000e+01 2.051276270401772628e+00 1.364574747441998470e+00
2.900000000000000000e+01 2.051276270401772628e+00 -1.017775006282953143e+00
3.000000000000000000e+01 2.051276270401772628e+00 -2.940150552907769832e+00
3.100000000000000000e+01 2.051276270401772628e+00 2.177408108015788546e+00
3.200000000000000000e+01 2.051276270401772628e+00 -5.296877980314610213e+00
3.300000000000000000e+01 2.051276270401772628e+00 3.303642198677999797e+00
3.400000000000000000e+01 2.051276270401772628e+00 -2.151332103095642267e+00
3.500000000000000000e+01 2.051276270401772628e+00 2.111390374137222636e+00
3.600000000000000000e+01 2.051276270401772628e+00 -4.391369387092233900e+00
3.700000000000000000e+01 2.051276270401772628e+00 -2.155929155927168939e+00
3.800000000000000000e+01 2.051276270401772628e+00 -3.706311973174795660e-01
3.900000000000000000e+01 2.051276270401772628e+00 -9.488116145545969715e+00
4.000000000000000000e+01 2.051276270401772628e+00 1.407301316589927076e+00
4.100000000000000000e+01 2.051276270401772628e+00 -3.056024166095671735e+00
4.200000000000000000e+01 2.051276270401772628e+00 1.089685220483916639e-01
4.300000000000000000e+01 2.051276270401772628e+00 -2.100658068192138739e+00
4.400000000000000000e+01 2.051276270401772628e+00 -5.929559090102549668e+00
4.500000000000000000e+01 2.051276270401772628e+00 -4.611644699650502943e+00
4.600000000000000000e+01 2.051276270401772628e+00 -1.329979848579880830e+00
4.700000000000000000e+01 2.051276270401772628e+00 -4.443993415169260608e+00
4.800000000000000000e+01 2.051276270401772628e+00 -5.579914653463123209e+00
4.900000000000000000e+01 2.051276270401772628e+00 -2.892303294530224722e+00
5.000000000000000000e+01 2.051276270401772628e+00 1.728070221596258449e+00
5.100000000000000000e+01 2.051276270401772628e+00 -7.496003823204300254e+00
5.200000000000000000e+01 2.051276270401772628e+00 2.951114237241101890e+00
5.300000000000000000e+01 2.051276270401772628e+00 -3.138415447290774818e+00
5.400000000000000000e+01 2.051276270401772628e+00 1.835048743488347789e+00
5.500000000000000000e+01 2.051276270401772628e+00 -2.019131674181573910e+00
5.600000000000000000e+01 2.051276270401772628e+00 -2.783153596690197240e+00
5.700000000000000000e+01 2.051276270401772628e+00 -3.119861430585162854e+00
5.800000000000000000e+01 2.051276270401772628e+00 -3.884633736724368624e+00
5.900000000000000000e+01 2.051276270401772628e+00 -3.791944226306169785e+00
6.000000000000000000e+01 2.051276270401772628e+00 -6.114700112425284217e+00
6.100000000000000000e+01 2.051276270401772628e+00 -1.995313556458767401e+00
6.200000000000000000e+01 2.051276270401772628e+00 -6.706010324894087660e+00
6.300000000000000000e+01 2.051276270401772628e+00 -5.751637210588510518e-01
6.400000000000000000e+01 2.051276270401772628e+00 -1.667807875574405241e+00
6.500000000000000000e+01 2.051276270401772628e+00 -4.924490947622904846e-01
6.600000000000000000e+01 2.051276270401772628e+00 -1.787893916112374693e-01
6.700000000000000000e+01 2.051276270401772628e+00 -2.929866478772549243e+00
6.800000000000000000e+01 2.051276270401772628e+00 -7.857555524488732956e-01
6.900000000000000000e+01 2.051276270401772628e+00 -2.882947546122943461e+00
7.000000000000000000e+01 2.051276270401772628e+00 -2.779948688444113358e+00
7.100000000000000000e+01 2.051276270401772628e+00 4.083017104850840684e-01
7.200000000000000000e+01 2.051276270401772628e+00 -6.106187329531643115e+00
7.300000000000000000e+01 2.051276270401772628e+00 2.144484425279101547e+00
7.400000000000000000e+01 2.051276270401772628e+00 -5.395108504464985799e+00
7.500000000000000000e+01 2.051276270401772628e+00 2.678971288249015537e+00
7.600000000000000000e+01 2.051276270401772628e+00 -1.907496110131855493e+00
7.700000000000000000e+01 2.051276270401772628e+00 1.173400093867089433e+00
7.800000000000000000e+01 2.051276270401772628e+00 -5.843748045186234474e-01
7.900000000000000000e+01 2.051276270401772628e+00 -6.305892715536703719e+00
8.000000000000000000e+01 2.051276270401772628e+00 -1.101023597050813985e+00
8.100000000000000000e+01 2.051276270401772628e+00 -4.008548605236396112e-01
0.000000000000000000e+00 2.134609603735106109e+00 -1.238596134995962883e+00
1.000000000000000000e+00 2.134609603735106109e+00 1.262092390649713902e+00
2.000000000000000000e+00 2.134609603735106109e+00 -7.934034653147542748e+00
3.000000000000000000e+00 2.134609603735106109e+00 1.541424400008366835e-01
4.000000000000000000e+00 2.134609603735106109e+00 -2.233616313066325798e+00
5.000000000000000000e+00 2.134609603735106109e+00 -4.221826768488231352e+00
6.000000000000000000e+00 2.134609603735106109e+00 -4.081335323925987524e+00
7.000000000000000000e+00 2.134609603735106109e+00 9.011981029972693236e-04
8.000000000000000000e+00 2.134609603735106109e+00 -2.790105929568745147e+00
9.000000000000000000e+00 2.134609603735106109e+00 -1.181529870088136702e+00
1.000000000000000000e+01 2.134609603735106109e+00 -9.712722808004651265e-01
1.100000000000000000e+01 2.134609603735106109e+00 -5.038218108617624758e+00
1.200000000000000000e+01 2.134609603735106109e+00 -2.218833675974822395e+00
1.300000000000000000e+01 2.134609603735106109e+00 -1.486943850611595064e+00
1.400000000000000000e+01 2.134609603735106109e+00 -4.283284544848109832e+00
1.500000000000000000e+01 2.134609603735106109e+00 -1.194692730675509118e+01
1.600000000000000000e+01 2.134609603735106109e+00 -8.175826233774370344e-01
1.700000000000000000e+01 2.134609603735106109e+00 8.646419808784744365e-01
1.800000000000000000e+01 2.134609603735106109e+00 -2.144581293003301692e+00
1.900000000000000000e+01 2.134609603735106109e+00 2.105435769865534823e+00
2.000000000000000000e+01 2.134609603735106109e+00 -3.616346403385422903e+00
2.100000000000000000e+01 2.134609603735106109e+00 3.865550570583719397e-02
2.200000000000000000e+01 2.134609603735106109e+00 -4.855592410615799714e+00
2.300000000000000000e+01 2.134609603735106109e+00 -9.397152105640549369e-01
2.400000000000000000e+01 2.134609603735106109e+00 7.415576208611464049e-01
2.500000000000000000e+01 2.134609603735106109e+00 4.224234881963396249e-01
2.600000000000000000e+01 2.134609603735106109e+00 2.514323401364034094e+00
2.700000000000000000e+01 2.134609603735106109e+00 -2.999063227712384982e+00
2.800000000000000000e+01 2.134609603735106109e+00 1.164623922256294408e+00
2.900000000000000000e+01 2.134609603735106109e+00 -3.011893008612524181e+00
3.000000000000000000e+01 2.134609603735106109e+00 -1.098293583345814106e+01
3.100000000000000000e+01 2.134609603735106109e+00 1.952523661865974480e+00
3.200000000000000000e+01 2.134609603735106109e+00 -6.270554515648358418e+00
3.300000000000000000e+01 2.134609603735106109e+00 3.218977471183693595e+00
3.400000000000000000e+01 2.134609603735106109e+00 -9.197848806712998204e-01
3.500000000000000000e+01 2.134609603735106109e+00 1.860501131107934913e+00
3.600000000000000000e+01 2.134609603735106109e+00 -1.376412482860478903e+00
3.700000000000000000e+01 2.134609603735106109e+00 -5.081725795053040784e+00
3.800000000000000000e+01 2.134609603735106109e+00 -9.393091944899842893e-01
3.900000000000000000e+01 2.134609603735106109e+00 -5.344054687043053420e+00
4.000000000000000000e+01 2.134609603735106109e+00 1.390046821526925491e+00
4.100000000000000000e+01 2.134609603735106109e+00 -2.101674425729626705e+00
4.200000000000000000e+01 2.134609603735106109e+00 5.153918494302982961e-02
4.300000000000000000e+01 2.134609603735106109e+00 -7.898747448646067371e-01
4.400000000000000000e+01 2.134609603735106109e+00 -4.785795210139376366e+00
4.500000000000000000e+01 2.134609603735106109e+00 -3.263310822641663389e+00
4.600000000000000000e+01 2.134609603735106109e+00 -1.032818398516597513e+00
4.700000000000000000e+01 2.134609603735106109e+00 -2.623241431381441391e+00
4.800000000000000000e+01 2.134609603735106109e+00 -6.532039723581166690e+00
4.900000000000000000e+01 2.134609603735106109e+00 -7.060604929580418521e-01
5.000000000000000000e+01 2.134609603735106109e+00 1.696644500336349060e+00
5.100000000000000000e+01 2.134609603735106109e+00 -3.265755437943616890e+00
5.200000000000000000e+01 2.134609603735106109e+00 2.901509029652292959e+00
5.300000000000000000e+01 2.134609603735106109e+00 -1.707948174560487864e+00
5.400000000000000000e+01 2.134609603735106109e+00 1.745801570614235132e+00
5.500000000000000000e+01 2.134609603735106109e+00 -4.244265767790214583e-01
5.600000000000000000e+01 2.134609603735106109e+00 -3.227895947697641432e+00
5.700000000000000000e+01 2.134609603735106109e+00 -2.070742724441010818e+00
5.800000000000000000e+01 2.134609603735106109e+00 -3.882079693605547721e+00
5.900000000000000000e+01 2.134609603735106109e+00 -4.392594428174551702e+00
6.000000000000000000e+01 2.134609603735106109e+00 -8.384484275411889342e+00
6.100000000000000000e+01 2.134609603735106109e+00 -2.183423045781862193e+00
6.200000000000000000e+01 2.134609603735106109e+00 -1.241592855147327690e+01
6.300000000000000000e+01 2.134609603735106109e+00 -3.115915042629650578e-01
6.400000000000000000e+01 2.134609603735106109e+00 -1.858604708630294144e+00
6.500000000000000000e+01 2.134609603735106109e+00 -3.155205448060246498e-01
6.600000000000000000e+01 2.134609603735106109e+00 3.766791173174253299e-02
6.700000000000000000e+01 2.134609603735106109e+00 -3.522361784982245947e+00
6.800000000000000000e+01 2.134609603735106109e+00 -2.674242798067146265e-01
6.900000000000000000e+01 2.134609603735106109e+00 -2.313614449511955051e+00
7.000000000000000000e+01 2.134609603735106109e+00 -1.646673549054608054e+00
7.100000000000000000e+01 2.134609603735106109e+00 4.345588477606582289e-01
7.200000000000000000e+01 2.134609603735106109e+00 -2.934475330849851904e+00
7.300000000000000000e+01 2.134609603735106109e+00 2.091916052946878768e+00
7.400000000000000000e+01 2.134609603735106109e+00 -9.867594597417037150e+00
7.500000000000000000e+01 2.134609603735106109e+00 2.626942951753686195e+00
7.600000000000000000e+01 2.134609603735106109e+00 -7.951418053553261922e-01
7.700000000000000000e+01 2.134609603735106109e+00 1.171713800991038390e+00
7.800000000000000000e+01 2.134609603735106109e+00 5.111039221575059965e-01
7.900000000000000000e+01 2.134609603735106109e+00 -5.775455801875630790e+00
8.000000000000000000e+01 2.134609603735106109e+00 -4.963545236348224643e-01
8.100000000000000000e+01 2.134609603735106109e+00 -1.973144207102911218e-01
0.000000000000000000e+00 2.217942937068439146e+00 -8.012826702813989899e-01
1.000000000000000000e+00 2.217942937068439146e+00 1.274832757983590081e+00
2.000000000000000000e+00 2.217942937068439146e+00 -7.320672070395136899e+00
3.000000000000000000e+00 2.217942937068439146e+00 2.608322989413107140e-01
4.000000000000000000e+00 2.217942937068439146e+00 -7.514035477475754510e-01
5.000000000000000000e+00 2.217942937068439146e+00 -3.799157781248652110e+00
6.000000000000000000e+00 2.217942937068439146e+00 -2.427893683875644637e+00
7.000000000000000000e+00 2.217942937068439146e+00 1.995179467861907807e-01
8.000000000000000000e+00 2.217942937068439146e+00 -2.395296206148057383e+00
9.000000000000000000e+00 2.217942937068439146e+00 -1.071689166518683622e+00
1.000000000000000000e+01 2.217942937068439146e+00 -3.846915488651753146e-01
1.100000000000000000e+01 2.217942937068439146e+00 -4.298394757432010493e+00
1.200000000000000000e+01 2.217942937068439146e+00 -1.808817610856395586e+00
1.300000000000000000e+01 2.217942937068439146e+00 -9.190436571379330122e-01
1.400000000000000000e+01 2.217942937068439146e+00 -2.913808845723103946e+00
1.500000000000000000e+01 2.217942937068439146e+00 -5.315024307195167275e+00
1.600000000000000000e+01 2.217942937068439146e+00 1.569523943236506291e-01
1.700000000000000000e+01 2.217942937068439146e+00 7.386650474118351406e-01
1.800000000000000000e+01 2.217942937068439146e+00 -1.334896312252111583e+00
1.900000000000000000e+01 2.217942937068439146e+00 2.108781641708415311e+00
2.000000000000000000e+01 2.217942937068439146e+00 -1.723821365374149872e+00
2.100000000000000000e+01 2.217942937068439146e+00 -3.506116290325710927e-01
2.200000000000000000e+01 2.217942937068439146e+00 -1.261490879053699832e+00
2.300000000000000000e+01 2.217942937068439146e+00 1.631947454023295052e-01
2.400000000000000000e+01 2.217942937068439146e+00 1.262517849411668724e-01
2.500000000000000000e+01 2.217942937068439146e+00 8.569036837934780326e-01
2.600000000000000000e+01 2.217942937068439146e+00 2.494814242223928336e+00
2.700000000000000000e+01 2.217942937068439146e+00 -7.619129941452480459e+00
2.800000000000000000e+01 2.217942937068439146e+00 8.668837155310025189e-01
2.900000000000000000e+01 2.217942937068439146e+00 -6.618812595311046820e+00
3.000000000000000000e+01 2.217942937068439146e+00 -2.205834765741995884e+00
3.100000000000000000e+01 2.217942937068439146e+00 1.611207106345828421e+00
3.200000000000000000e+01 2.217942937068439146e+00 -2.621377389106754219e+00
3.300000000000000000e+01 2.217942937068439146e+00 3.149365910386070055e+00
3.400000000000000000e+01 2.217942937068439146e+00 -8.111965966123477201e-02
3.500000000000000000e+01 2.217942937068439146e+00 1.509612545693603369e+00
3.600000000000000000e+01 2.217942937068439146e+00 1.069165856213827037e-01
3.700000000000000000e+01 2.217942937068439146e+00 -4.442145328742089561e+00
3.800000000000000000e+01 2.217942937068439146e+00 -1.670430078883726743e+00
3.900000000000000000e+01 2.217942937068439146e+00 -2.726541647063112084e+00
4.000000000000000000e+01 2.217942937068439146e+00 1.416470533530594711e+00
4.100000000000000000e+01 2.217942937068439146e+00 -1.467630880472601707e+00
4.200000000000000000e+01 2.217942937068439146e+00 -1.988960200018641961e-02
4.300000000000000000e+01 2.217942937068439146e+00 5.498937089868874417e-02
4.400000000000000000e+01 2.217942937068439146e+00 -3.558651289770826232e+00
4.500000000000000000e+01 2.217942937068439146e+00 -2.424354072711697672e+00
4.600000000000000000e+01 2.217942937068439146e+00 -5.445752562003826069e-01
4.700000000000000000e+01 2.217942937068439146e+00 -1.551264780765565954e+00
4.800000000000000000e+01 2.217942937068439146e+00 -1.342794068767466698e+01
4.900000000000000000e+01 2.217942937068439146e+00 4.637376529867182073e-01
5.000000000000000000e+01 2.217942937068439146e+00 1.611946805735191779e+00
5.100000000000000000e+01 2.217942937068439146e+00 -1.728837216143629174e+00
5.200000000000000000e+01 2.217942937068439146e+00 2.867040593388478609e+00
5.300000000000000000e+01 2.217942937068439146e+00 -8.352615512530173758e-01
5.400000000000000000e+01 2.217942937068439146e+00 1.589034864395808100e+00
5.500000000000000000e+01 2.217942937068439146e+00 5.113633285972717379e-01
5.600000000000000000e+01 2.217942937068439146e+00 -4.760621597866334653e+00
5.700000000000000000e+01 2.217942937068439146e+00 -1.468461877171391983e+00
5.800000000000000000e+01 2.217942937068439146e+00 -3.399728498591569448e+00
5.900000000000000000e+01 2.217942937068439146e+00 -5.695819254813306642e+00
6.000000000000000000e+01 2.217942937068439146e+00 -1.130406418681118552e+01
6.100000000000000000e+01 2.217942937068439146e+00 -2.566077742659565342e+00
6.200000000000000000e+01 2.217942937068439146e+00 -6.492026950253696249e+00
6.300000000000000000e+01 2.217942937068439146e+00 -1.475831266743136416e-01
6.400000000000000000e+01 2.217942937068439146e+00 -2.160634763842997241e+00
6.500000000000000000e+01 2.217942937068439146e+00 -1.725678503906073191e-01
6.600000000000000000e+01 2.217942937068439146e+00 2.160441763230258883e-01
6.700000000000000000e+01 2.217942937068439146e+00 -4.157373329935302841e+00
6.800000000000000000e+01 2.217942937068439146e+00 7.382910213918075781e-02
6.900000000000000000e+01 2.217942937068439146e+00 -1.999882383330039648e+00
7.000000000000000000e+01 2.217942937068439146e+00 -1.005867771356820928e+00
7.100000000000000000e+01 2.217942937068439146e+00 2.845150160108742554e-01
7.200000000000000000e+01 2.217942937068439146e+00 -1.595131812659765780e+00
7.300000000000000000e+01 2.217942937068439146e+00 1.953479413614443772e+00
7.400000000000000000e+01 2.217942937068439146e+00 -7.015182006108739543e+00
7.500000000000000000e+01 2.217942937068439146e+00 2.569922241998227275e+00
7.600000000000000000e+01 2.217942937068439146e+00 -1.283380343627364140e-01
7.700000000000000000e+01 2.217942937068439146e+00 1.114878594966959069e+00
7.800000000000000000e+01 2.217942937068439146e+00 1.222653860337126419e+00
7.900000000000000000e+01 2.217942937068439146e+00 -4.406871581743458499e+00
8.000000000000000000e+01 2.217942937068439146e+00 -6.402361606215932477e-02
8.100000000000000000e+01 2.217942937068439146e+00 7.027581860272064107e-02
0.000000000000000000e+00 2.301276270401772628e+00 -4.381417899256319082e-01
1.000000000000000000e+00 2.301276270401772628e+00 1.302639092109317609e+00
2.000000000000000000e+00 2.301276270401772628e+00 -4.607615594439174345e+00
3.000000000000000000e+00 2.301276270401772628e+00 3.674419705172833894e-01
4.000000000000000000e+00 2.301276270401772628e+00 1.616195511846798827e-01
5.000000000000000000e+00 2.301276270401772628e+00 -3.206098610079492151e+00
6.000000000000000000e+00 2.301276270401772628e+00 -1.458638753304513314e+00
7.000000000000000000e+00 2.301276270401772628e+00 4.489298556310422628e-01
8.000000000000000000e+00 2.301276270401772628e+00 -2.092567613379441305e+00
9.000000000000000000e+00 2.301276270401772628e+00 -9.625456851866532881e-01
1.000000000000000000e+01 2.301276270401772628e+00 4.151912632345584886e-02
1.100000000000000000e+01 2.301276270401772628e+00 -3.546756888234991578e+00
1.200000000000000000e+01 2.301276270401772628e+00 -1.459317722542262441e+00
1.300000000000000000e+01 2.301276270401772628e+00 -3.545214103607122191e-01
1.400000000000000000e+01 2.301276270401772628e+00 -2.140492158186651839e+00
1.500000000000000000e+01 2.301276270401772628e+00 -3.110509674674586833e+00
1.600000000000000000e+01 2.301276270401772628e+00 8.140186663613533380e-01
1.700000000000000000e+01 2.301276270401772628e+00 5.845996502986876564e-01
1.800000000000000000e+01 2.301276270401772628e+00 -7.606160030286678309e-01
1.900000000000000000e+01 2.301276270401772628e+00 2.164611387901804740e+00
2.000000000000000000e+01 2.301276270401772628e+00 -5.718097275638557297e-01
2.100000000000000000e+01 2.301276270401772628e+00 -7.026809909852790303e-01
2.200000000000000000e+01 2.301276270401772628e+00 3.386221557681567407e-01
2.300000000000000000e+01 2.301276270401772628e+00 9.714911425185724925e-01
2.400000000000000000e+01 2.301276270401772628e+00 -6.248514021914114425e-01
2.500000000000000000e+01 2.301276270401772628e+00 1.243847746376307128e+00
2.600000000000000000e+01 2.301276270401772628e+00 2.526214180674755116e+00
2.700000000000000000e+01 2.301276270401772628e+00 -4.071903536246806787e+00
2.800000000000000000e+01 2.301276270401772628e+00 5.304534723739592339e-01
2.900000000000000000e+01 2.301276270401772628e+00 -1.355151145657366607e+00
3.000000000000000000e+01 2.301276270401772628e+00 -1.653135185380296968e-01
3.100000000000000000e+01 2.301276270401772628e+00 1.182119919864170532e+00
3.200000000000000000e+01 2.301276270401772628e+00 -9.937888499664170316e-01
3.300000000000000000e+01 2.301276270401772628e+00 3.115004596482970456e+00
3.400000000000000000e+01 2.301276270401772628e+00 5.492592891124137289e-01
3.500000000000000000e+01 2.301276270401772628e+00 1.082921626753846844e+00
3.600000000000000000e+01 2.301276270401772628e+00 1.062006140163008761e+00
3.700000000000000000e+01 2.301276270401772628e+00 -1.213613760281908593e+00
3.800000000000000000e+01 2.301276270401772628e+00 -2.447680134901959459e+00
3.900000000000000000e+01 2.301276270401772628e+00 -1.248268983781776642e+00
4.000000000000000000e+01 2.301276270401772628e+00 1.505133065129957481e+00
4.100000000000000000e+01 2.301276270401772628e+00 -1.024818503455382945e+00
4.200000000000000000e+01 2.301276270401772628e+00 -9.266474225747092786e-02
4.300000000000000000e+01 2.301276270401772628e+00 6.343784188810046576e-01
4.400000000000000000e+01 2.301276270401772628e+00 -2.489236373648807898e+00
4.500000000000000000e+01 2.301276270401772628e+00 -1.855879408112055318e+00
4.600000000000000000e+01 2.301276270401772628e+00 1.493037882343517704e-02
4.700000000000000000e+01 2.301276270401772628e+00 -8.809605392301986804e-01
4.800000000000000000e+01 2.301276270401772628e+00 -4.882761521230014168e+00
4.900000000000000000e+01 2.301276270401772628e+00 1.202298128172877290e+00
5.000000000000000000e+01 2.301276270401772628e+00 1.481563672095574713e+00
5.100000000000000000e+01 2.301276270401772628e+00 -8.360749503519142589e-01
5.200000000000000000e+01 2.301276270401772628e+00 2.845857045616179359e+00
5.300000000000000000e+01 2.301276270401772628e+00 -2.318715624106430506e-01
5.400000000000000000e+01 2.301276270401772628e+00 1.366256501111560828e+00
5.500000000000000000e+01 2.301276270401772628e+00 1.111492187905869011e+00
5.600000000000000000e+01 2.301276270401772628e+00 -1.222884439648950128e+01
5.700000000000000000e+01 2.301276270401772628e+00 -1.218025187176622781e+00
5.800000000000000000e+01 2.301276270401772628e+00 -2.645528472520493501e+00
5.900000000000000000e+01 2.301276270401772628e+00 -1.154493025459488109e+01
6.000000000000000000e+01 2.301276270401772628e+00 -6.715457562260940705e+00
6.100000000000000000e+01 2.301276270401772628e+00 -3.264268139881632891e+00
6.200000000000000000e+01 2.301276270401772628e+00 -4.000587456384173457e+00
6.300000000000000000e+01 2.301276270401772628e+00 -6.222955670581105381e-02
6.400000000000000000e+01 2.301276270401772628e+00 -2.616599411910031758e+00
6.500000000000000000e+01 2.301276270401772628e+00 -5.856468525199098191e-02
6.600000000000000000e+01 2.301276270401772628e+00 3.377054465388822924e-01
6.700000000000000000e+01 2.301276270401772628e+00 -4.860451946195250450e+00
6.800000000000000000e+01 2.301276270401772628e+00 2.419893296719174691e-01
6.900000000000000000e+01 2.301276270401772628e+00 -1.891074237516840117e+00
7.000000000000000000e+01 2.301276270401772628e+00 -7.380546558004541513e-01
7.100000000000000000e+01 2.301276270401772628e+00 -7.545899079049107894e-02
7.200000000000000000e+01 2.301276270401772628e+00 -8.571800592564728927e-01
7.300000000000000000e+01 2.301276270401772628e+00 1.720301820206908472e+00
7.400000000000000000e+01 2.301276270401772628e+00 -4.437353663755264854e+00
7.500000000000000000e+01 2.301276270401772628e+00 2.502639941729319695e+00
7.600000000000000000e+01 2.301276270401772628e+00 2.665558711863567631e-01
7.700000000000000000e+01 2.301276270401772628e+00 1.012056212391333254e+00
7.800000000000000000e+01 2.301276270401772628e+00 1.690164340636853169e+00
7.900000000000000000e+01 2.301276270401772628e+00 -3.042365140358556097e+00
8.000000000000000000e+01 2.301276270401772628e+00 1.891149492031189983e-01
8.100000000000000000e+01 2.301276270401772628e+00 3.677259353855853452e-01
0.000000000000000000e+00 2.384609603735106109e+00 -1.210962077781768953e-01
1.000000000000000000e+00 2.384609603735106109e+00 1.335615137779988970e+00
2.000000000000000000e+00 2.384609603735106109e+00 -3.506475356224650675e+00
3.000000000000000000e+00 2.384609603735106109e+00 4.697212988859373328e-01
4.000000000000000000e+00 2.384609603735106109e+00 7.677670769520563709e-01
5.000000000000000000e+00 2.384609603735106109e+00 -2.587131185925893639e+00
6.000000000000000000e+00 2.384609603735106109e+00 -8.537593015287855414e-01
7.000000000000000000e+00 2.384609603735106109e+00 7.043958805514910493e-01
8.000000000000000000e+00 2.384609603735106109e+00 -1.831752950225603804e+00
9.000000000000000000e+00 2.384609603735106109e+00 -8.758047394410968245e-01
1.000000000000000000e+01 2.384609603735106109e+00 3.437785791304347471e-01
1.100000000000000000e+01 2.384609603735106109e+00 -2.922922696788641250e+00
1.200000000000000000e+01 2.384609603735106109e+00 -1.162135271418850868e+00
1.300000000000000000e+01 2.384609603735106109e+00 1.306284919566327862e-01
1.400000000000000000e+01 2.384609603735106109e+00 -1.736021679157936370e+00
1.500000000000000000e+01 2.384609603735106109e+00 -1.765775000108070092e+00
1.600000000000000000e+01 2.384609603735106109e+00 1.264441643731600839e+00
1.700000000000000000e+01 2.384609603735106109e+00 4.083961517369711358e-01
1.800000000000000000e+01 2.384609603735106109e+00 -3.149865081996446325e-01
1.900000000000000000e+01 2.384609603735106109e+00 2.269050193327692533e+00
2.000000000000000000e+01 2.384609603735106109e+00 2.092963109860090098e-01
2.100000000000000000e+01 2.384609603735106109e+00 -9.230313467270805372e-01
2.200000000000000000e+01 2.384609603735106109e+00 1.335920204625151264e+00
2.300000000000000000e+01 2.384609603735106109e+00 1.578350985561642661e+00
2.400000000000000000e+01 2.384609603735106109e+00 -1.465958167213516239e+00
2.500000000000000000e+01 2.384609603735106109e+00 1.588835963199233037e+00
2.600000000000000000e+01 2.384609603735106109e+00 2.628421661168657941e+00
2.700000000000000000e+01 2.384609603735106109e+00 -1.586614499941412681e+00
2.800000000000000000e+01 2.384609603735106109e+00 2.315507470117544875e-01
2.900000000000000000e+01 2.384609603735106109e+00 4.854113290736045694e-01
3.000000000000000000e+01 2.384609603735106109e+00 1.034458511405592640e+00
3.100000000000000000e+01 2.384609603735106109e+00 7.081229603959309227e-01
3.200000000000000000e+01 2.384609603735106109e+00 6.595682637122182723e-02
3.300000000000000000e+01 2.384609603735106109e+00 3.132745738791083312e+00
3.400000000000000000e+01 2.384609603735106109e+00 1.046659577386544360e+00
3.500000000000000000e+01 2.384609603735106109e+00 6.125635031554830245e-01
3.600000000000000000e+01 2.384609603735106109e+00 1.728294566196389992e+00
3.700000000000000000e+01 2.384609603735106109e+00 3.270110799668144996e-01
3.800000000000000000e+01 2.384609603735106109e+00 -3.029194368366167733e+00
3.900000000000000000e+01 2.384609603735106109e+00 -2.535321173672078210e-01
4.000000000000000000e+01 2.384609603735106109e+00 1.656611343449440277e+00
4.100000000000000000e+01 2.384609603735106109e+00 -6.929836753845124431e-01
4.200000000000000000e+01 2.384609603735106109e+00 -1.649135162046208303e-01
4.300000000000000000e+01 2.384609603735106109e+00 1.034545396012092722e+00
4.400000000000000000e+01 2.384609603735106109e+00 -1.646892803125631577e+00
4.500000000000000000e+01 2.384609603735106109e+00 -1.460165656107393461e+00
4.600000000000000000e+01 2.384609603735106109e+00 5.292322485517574338e-01
4.700000000000000000e+01 2.384609603735106109e+00 -4.932560697598146748e-01
4.800000000000000000e+01 2.384609603735106109e+00 -2.667624871969745737e+00
4.900000000000000000e+01 2.384609603735106109e+00 1.683815822453510469e+00
5.000000000000000000e+01 2.384609603735106109e+00 1.308347829525545292e+00
5.100000000000000000e+01 2.384609603735106109e+00 -2.557956201150827225e-01
5.200000000000000000e+01 2.384609603735106109e+00 2.830924240318056562e+00
5.300000000000000000e+01 2.384609603735106109e+00 2.125130540116861588e-01
5.400000000000000000e+01 2.384609603735106109e+00 1.072852432319246541e+00
5.500000000000000000e+01 2.384609603735106109e+00 1.498662039202791174e+00
5.600000000000000000e+01 2.384609603735106109e+00 -3.727260599523572360e+00
5.700000000000000000e+01 2.384609603735106109e+00 -1.299705554125962781e+00
5.800000000000000000e+01 2.384609603735106109e+00 -1.871302438256948752e+00
5.900000000000000000e+01 2.384609603735106109e+00 -5.500019484624893984e+00
6.000000000000000000e+01 2.384609603735106109e+00 -5.031579542379422065e+00
6.100000000000000000e+01 2.384609603735106109e+00 -4.560860505910819818e+00
6.200000000000000000e+01 2.384609603735106109e+00 -2.580601936341281100e+00
6.300000000000000000e+01 2.384609603735106109e+00 -4.057310730750111893e-02
6.400000000000000000e+01 2.384609603735106109e+00 -3.288324490030103853e+00
6.500000000000000000e+01 2.384609603735106109e+00 2.557528809758910504e-02
6.600000000000000000e+01 2.384609603735106109e+00 3.929098611561490095e-01
6.700000000000000000e+01 2.384609603735106109e+00 -5.779731547028512217e+00
6.800000000000000000e+01 2.384609603735106109e+00 2.320001497209101537e-01
6.900000000000000000e+01 2.384609603735106109e+00 -1.931484514256525786e+00
7.000000000000000000e+01 2.384609603735106109e+00 -8.234506191232013883e-01
7.100000000000000000e+01 2.384609603735106109e+00 -7.175718371310827459e-01
7.200000000000000000e+01 2.384609603735106109e+00 -4.543590409225669036e-01
7.300000000000000000e+01 2.384609603735106109e+00 1.370611450626431083e+00
7.400000000000000000e+01 2.384609603735106109e+00 -3.002269528793417575e+00
7.500000000000000000e+01 2.384609603735106109e+00 2.418110798337125278e+00
7.600000000000000000e+01 2.384609603735106109e+00 4.616759697383458483e-01
7.700000000000000000e+01 2.384609603735106109e+00 8.718791543304345026e-01
7.800000000000000000e+01 2.384609603735106109e+00 1.980855568526281640e+00
7.900000000000000000e+01 2.384609603735106109e+00 -1.936569296694882203e+00
8.000000000000000000e+01 2.384609603735106109e+00 2.601521496333435990e-01
8.100000000000000000e+01 2.384609603735106109e+00 6.484069341743790016e-01
0.000000000000000000e+00 2.467942937068439146e+00 1.620241115894980322e-01
1.000000000000000000e+00 2.467942937068439146e+00 1.358557401991609126e+00
2.000000000000000000e+00 2.467942937068439146e+00 -2.986059747960905231e+00
3.000000000000000000e+00 2.467942937068439146e+00 5.580437377657847531e-01
4.000000000000000000e+00 2.467942937068439146e+00 1.169248487419707550e+00
5.000000000000000000e+00 2.467942937068439146e+00 -2.034666696342690706e+00
6.000000000000000000e+00 2.467942937068439146e+00 -5.024514126033626793e-01
7.000000000000000000e+00 2.467942937068439146e+00 9.211704399612862249e-01
8.000000000000000000e+00 2.467942937068439146e+00 -1.590135342536344920e+00
9.000000000000000000e+00 2.467942937068439146e+00 -8.447606423326382563e-01
1.000000000000000000e+01 2.467942937068439146e+00 5.347526732154370688e-01
1.100000000000000000e+01 2.467942937068439146e+00 -2.487831750505828055e+00
1.200000000000000000e+01 2.467942937068439146e+00 -9.229756440249635707e-01
1.300000000000000000e+01 2.467942937068439146e+00 4.858500673117794322e-01
1.400000000000000000e+01 2.467942937068439146e+00 -1.624537415804748530e+00
1.500000000000000000e+01 2.467942937068439146e+00 -8.567303062056415008e-01
1.600000000000000000e+01 2.467942937068439146e+00 1.560179773872848674e+00
1.700000000000000000e+01 2.467942937068439146e+00 1.995369382577046602e-01
1.800000000000000000e+01 2.467942937068439146e+00 5.928101115008264227e-02
1.900000000000000000e+01 2.467942937068439146e+00 2.401826446673991811e+00
2.000000000000000000e+01 2.467942937068439146e+00 7.366616018590381731e-01
2.100000000000000000e+01 2.467942937068439146e+00 -9.510058657076159161e-01
2.200000000000000000e+01 2.467942937068439146e+00 2.012610748493634194e+00
2.300000000000000000e+01 2.467942937068439146e+00 2.032222668672679866e+00
2.400000000000000000e+01 2.467942937068439146e+00 -2.316231365279287413e+00
2.500000000000000000e+01 2.467942937068439146e+00 1.893018636349570016e+00
2.600000000000000000e+01 2.467942937068439146e+00 2.798304626970151254e+00
2.700000000000000000e+01 2.467942937068439146e+00 -2.824161250657140632e-01
2.800000000000000000e+01 2.467942937068439146e+00 4.343821786368158577e-02
2.900000000000000000e+01 2.467942937068439146e+00 1.590713296671255161e+00
3.000000000000000000e+01 2.467942937068439146e+00 1.850324873260661862e+00
3.100000000000000000e+01 2.467942937068439146e+00 2.465745521916825334e-01
3.200000000000000000e+01 2.467942937068439146e+00 8.281234114122514312e-01
3.300000000000000000e+01 2.467942937068439146e+00 3.206299517723718129e+00
3.400000000000000000e+01 2.467942937068439146e+00 1.448755829635539616e+00
3.500000000000000000e+01 2.467942937068439146e+00 1.338323081418172633e-01
3.600000000000000000e+01 2.467942937068439146e+00 2.202778294211399590e+00
3.700000000000000000e+01 2.467942937068439146e+00 1.299808152148010709e+00
3.800000000000000000e+01 2.467942937068439146e+00 -3.129452106600182137e+00
3.900000000000000000e+01 2.467942937068439146e+00 4.280837014389590744e-01
4.000000000000000000e+01 2.467942937068439146e+00 1.848850470819062730e+00
4.100000000000000000e+01 2.467942937068439146e+00 -4.127201543583369214e-01
4.200000000000000000e+01 2.467942937068439146e+00 -2.528851855806928950e-01
4.300000000000000000e+01 2.467942937068439146e+00 1.296120294582481680e+00
4.400000000000000000e+01 2.467942937068439146e+00 -1.036187784835166381e+00
4.500000000000000000e+01 2.467942937068439146e+00 -1.198503757932688263e+00
4.600000000000000000e+01 2.467942937068439146e+00 9.205091646768583935e-01
4.700000000000000000e+01 2.467942937068439146e+00 -3.406830576504838448e-01
4.800000000000000000e+01 2.467942937068439146e+00 -1.387381564524497790e+00
4.900000000000000000e+01 2.467942937068439146e+00 1.982248139182978042e+00
5.000000000000000000e+01 2.467942937068439146e+00 1.089774124953416079e+00
5.100000000000000000e+01 2.467942937068439146e+00 1.310826815839087056e-01
5.200000000000000000e+01 2.467942937068439146e+00 2.811824798891131127e+00
5.300000000000000000e+01 2.467942937068439146e+00 5.505489517994628379e-01
5.400000000000000000e+01 2.467942937068439146e+00 6.980357909491331503e-01
5.500000000000000000e+01 2.467942937068439146e+00 1.734003631949020408e+00
5.600000000000000000e+01 2.467942937068439146e+00 -1.650480406809082812e+00
5.700000000000000000e+01 2.467942937068439146e+00 -1.752249331984568226e+00
5.800000000000000000e+01 2.467942937068439146e+00 -1.221356778673965859e+00
5.900000000000000000e+01 2.467942937068439146e+00 -2.993359608337259559e+00
6.000000000000000000e+01 2.467942937068439146e+00 -3.985051545303698539e+00
6.100000000000000000e+01 2.467942937068439146e+00 -7.706662621183332007e+00
6.200000000000000000e+01 2.467942937068439146e+00 -1.624674601907859506e+00
6.300000000000000000e+01 2.467942937068439146e+00 -7.188090714147948868e-02
6.400000000000000000e+01 2.467942937068439146e+00 -4.276872203993421273e+00
6.500000000000000000e+01 2.467942937068439146e+00 7.378462734305370196e-02
6.600000000000000000e+01 2.467942937068439146e+00 3.839701641614626237e-01
6.700000000000000000e+01 2.467942937068439146e+00 -7.467326559046364665e+00
6.800000000000000000e+01 2.467942937068439146e+00 3.430565520291495307e-02
6.900000000000000000e+01 2.467942937068439146e+00 -2.048719256184052373e+00
7.000000000000000000e+01 2.467942937068439146e+00 -1.323590504383111544e+00
7.100000000000000000e+01 2.467942937068439146e+00 -1.819504553495441934e+00
7.200000000000000000e+01 2.467942937068439146e+00 -2.819392705995613091e-01
7.300000000000000000e+01 2.467942937068439146e+00 8.650186354914753961e-01
7.400000000000000000e+01 2.467942937068439146e+00 -1.968638760432815937e+00
7.500000000000000000e+01 2.467942937068439146e+00 2.309520627584370711e+00
7.600000000000000000e+01 2.467942937068439146e+00 4.934350365801285498e-01
7.700000000000000000e+01 2.467942937068439146e+00 7.033001802717170348e-01
7.800000000000000000e+01 2.467942937068439146e+00 2.133968274459010939e+00
7.900000000000000000e+01 2.467942937068439146e+00 -1.096824230190686311e+00
8.000000000000000000e+01 2.467942937068439146e+00 1.451693563851652602e-01
8.100000000000000000e+01 2.467942937068439146e+00 8.693875367952664801e-01
0.000000000000000000e+00 2.551276270401772628e+00 4.110380701537301729e-01
1.000000000000000000e+00 2.551276270401772628e+00 1.354558572828174379e+00
2.000000000000000000e+00 2.551276270401772628e+00 -2.814825808533898854e+00
3.000000000000000000e+00 2.551276270401772628e+00 6.198049160503716903e-01
4.000000000000000000e+00 2.551276270401772628e+00 1.416211618531572070e+00
5.000000000000000000e+00 2.551276270401772628e+00 -1.587830249798755089e+00
6.000000000000000000e+00 2.551276270401772628e+00 -3.580751282480130193e-01
7.000000000000000000e+00 2.551276270401772628e+00 1.062601915297586297e+00
8.000000000000000000e+00 2.551276270401772628e+00 -1.370310400660830208e+00
9.000000000000000000e+00 2.551276270401772628e+00 -9.116428590693824718e-01
1.000000000000000000e+01 2.551276270401772628e+00 6.079236696109738824e-01
1.100000000000000000e+01 2.551276270401772628e+00 -2.267024557803933860e+00
1.200000000000000000e+01 2.551276270401772628e+00 -7.625102771361457199e-01
1.300000000000000000e+01 2.551276270401772628e+00 6.791595912113393974e-01
1.400000000000000000e+01 2.551276270401772628e+00 -1.798422502360708330e+00
1.500000000000000000e+01 2.551276270401772628e+00 -2.321393445390568244e-01
1.600000000000000000e+01 2.551276270401772628e+00 1.724571061775392877e+00
1.700000000000000000e+01 2.551276270401772628e+00 -7.488809800193976796e-02
1.800000000000000000e+01 2.551276270401772628e+00 3.900442958767814661e-01
1.900000000000000000e+01 2.551276270401772628e+00 2.531573736182472167e+00
2.000000000000000000e+01 2.551276270401772628e+00 1.058949706722287054e+00
2.100000000000000000e+01 2.551276270401772628e+00 -7.962833434979461611e-01
2.200000000000000000e+01 2.551276270401772628e+00 2.477495977072652789e+00
2.300000000000000000e+01 2.551276270401772628e+00 2.359809233802615758e+00
2.400000000000000000e+01 2.551276270401772628e+00 -3.083582668334835741e+00
2.500000000000000000e+01 2.551276270401772628e+00 2.154583577301274921e+00
2.600000000000000000e+01 2.551276270401772628e+00 3.007620934009172853e+00
2.700000000000000000e+01 2.551276270401772628e+00 5.462786600124018843e-01
2.800000000000000000e+01 2.551276270401772628e+00 5.811522122137729573e-04
2.900000000000000000e+01 2.551276270401772628e+00 2.333212374042016535e+00
3.000000000000000000e+01 2.551276270401772628e+00 2.430108775431451651e+00
3.100000000000000000e+01 2.551276270401772628e+00 -1.414976187669244045e-01
3.200000000000000000e+01 2.551276270401772628e+00 1.387099227627939246e+00
3.300000000000000000e+01 2.551276270401772628e+00 3.321239974314190935e+00
3.400000000000000000e+01 2.551276270401772628e+00 1.775981534991505351e+00
3.500000000000000000e+01 2.551276270401772628e+00 -3.286871577514799414e-01
3.600000000000000000e+01 2.551276270401772628e+00 2.533277206779889656e+00
3.700000000000000000e+01 2.551276270401772628e+00 1.959022426400650829e+00
3.800000000000000000e+01 2.551276270401772628e+00 -2.707693757111623079e+00
3.900000000000000000e+01 2.551276270401772628e+00 8.627585626022472587e-01
4.000000000000000000e+01 2.551276270401772628e+00 2.043824448890589007e+00
4.100000000000000000e+01 2.551276270401772628e+00 -1.451752257606368779e-01
4.200000000000000000e+01 2.551276270401772628e+00 -3.977343898412184497e-01
4.300000000000000000e+01 2.551276270401772628e+00 1.432591375090996433e+00
4.400000000000000000e+01 2.551276270401772628e+00 -6.431178916733372164e-01
4.500000000000000000e+01 2.551276270401772628e+00 -1.070119406792298999e+00
4.600000000000000000e+01 2.551276270401772628e+00 1.143043118947896231e+00
4.700000000000000000e+01 2.551276270401772628e+00 -4.143362483310357169e-01
4.800000000000000000e+01 2.551276270401772628e+00 -5.719382335812287499e-01
4.900000000000000000e+01 2.551276270401772628e+00 2.132386338757670696e+00
5.000000000000000000e+01 2.551276270401772628e+00 8.162929008272488129e-01
5.100000000000000000e+01 2.551276270401772628e+00 3.819622221870846990e-01
5.200000000000000000e+01 2.551276270401772628e+00 2.777210158804466644e+00
5.300000000000000000e+01 2.551276270401772628e+00 8.082451208869990689e-01
5.400000000000000000e+01 2.551276270401772628e+00 2.247346630481966978e-01
5.500000000000000000e+01 2.551276270401772628e+00 1.851459076856601271e+00
5.600000000000000000e+01 2.551276270401772628e+00 -4.511783768960402341e-01
5.700000000000000000e+01 2.551276270401772628e+00 -2.723514496350787351e+00
5.800000000000000000e+01 2.551276270401772628e+00 -7.549731218718386261e-01
5.900000000000000000e+01 2.551276270401772628e+00 -1.585016755771514241e+00
6.000000000000000000e+01 2.551276270401772628e+00 -3.222272178574220103e+00
6.100000000000000000e+01 2.551276270401772628e+00 -7.608865440753409537e+00
6.200000000000000000e+01 2.551276270401772628e+00 -9.574348277202433533e-01
6.300000000000000000e+01 2.551276270401772628e+00 -1.479865981390156848e-01
6.400000000000000000e+01 2.551276270401772628e+00 -5.791701600192393329e+00
6.500000000000000000e+01 2.551276270401772628e+00 7.847309326911910965e-02
6.600000000000000000e+01 2.551276270401772628e+00 3.265665032059060779e-01
6.700000000000000000e+01 2.551276270401772628e+00 -1.664015864837805481e+01
6.800000000000000000e+01 2.551276270401772628e+00 -3.632771314294703791e-01
6.900000000000000000e+01 2.551276270401772628e+00 -2.150078881215700122e+00
7.000000000000000000e+01 2.551276270401772628e+00 -2.475994298197846444e+00
7.100000000000000000e+01 2.551276270401772628e+00 -4.014492815634787881e+00
7.200000000000000000e+01 2.551276270401772628e+00 -2.876647397860785382e-01
7.300000000000000000e+01 2.551276270401772628e+00 1.340462001403649461e-01
7.400000000000000000e+01 2.551276270401772628e+00 -1.156602877400157103e+00
7.500000000000000000e+01 2.551276270401772628e+00 2.172485537678163769e+00
7.600000000000000000e+01 2.551276270401772628e+00 3.833475093661717903e-01
7.700000000000000000e+01 2.551276270401772628e+00 5.155490513785633278e-01
7.800000000000000000e+01 2.551276270401772628e+00 2.176010100931709879e+00
7.900000000000000000e+01 2.551276270401772628e+00 -4.837691059802892157e-01
8.000000000000000000e+01 2.551276270401772628e+00 -1.652807990608424760e-01
8.100000000000000000e+01 2.551276270401772628e+00 9.991807634017270123e-01
0.000000000000000000e+00 2.634609603735106109e+00 6.179394867767953325e-01
1.000000000000000000e+00 2.634609603735106109e+00 1.308348936728044309e+00
2.000000000000000000e+00 2.634609603735106109e+00 -2.905352328891848135e+00
3.000000000000000000e+00 2.634609603735106109e+00 6.411838510496912225e-01
4.000000000000000000e+00 2.634609603735106109e+00 1.536643229654095499e+00
5.000000000000000000e+00 2.634609603735106109e+00 -1.253036888240776747e+00
6.000000000000000000e+00 2.634609603735106109e+00 -4.044026260871895206e-01
7.000000000000000000e+00 2.634609603735106109e+00 1.101182137948282680e+00
8.000000000000000000e+00 2.634609603735106109e+00 -1.190637645201379824e+00
9.000000000000000000e+00 2.634609603735106109e+00 -1.129633545956987728e+00
1.000000000000000000e+01 2.634609603735106109e+00 5.404635233820540563e-01
1.100000000000000000e+01 2.634609603735106109e+00 -2.277444821126298979e+00
1.200000000000000000e+01 2.634609603735106109e+00 -7.126178928698789772e-01
1.300000000000000000e+01 2.634609603735106109e+00 6.851542347899258756e-01
1.400000000000000000e+01 2.634609603735106109e+00 -2.317726665036984546e+00
1.500000000000000000e+01 2.634609603735106109e+00 1.816852891626440092e-01
1.600000000000000000e+01 2.634609603735106109e+00 1.762734063831584042e+00
1.700000000000000000e+01 2.634609603735106109e+00 -4.753961346006300159e-01
1.800000000000000000e+01 2.634609603735106109e+00 6.831259188649660974e-01
1.900000000000000000e+01 2.634609603735106109e+00 2.624153119132430323e+00
2.000000000000000000e+01 2.634609603735106109e+00 1.197282352339783307e+00
2.100000000000000000e+01 2.634609603735106109e+00 -5.245602668633422283e-01
2.200000000000000000e+01 2.634609603735106109e+00 2.783892508286681000e+00
2.300000000000000000e+01 2.634609603735106109e+00 2.573820899678707530e+00
2.400000000000000000e+01 2.634609603735106109e+00 -3.744204764262329732e+00
2.500000000000000000e+01 2.634609603735106109e+00 2.368362365162011152e+00
2.600000000000000000e+01 2.634609603735106109e+00 3.214097613938216025e+00
2.700000000000000000e+01 2.634609603735106109e+00 1.086997673845310208e+00
2.800000000000000000e+01 2.634609603735106109e+00 7.892486858419521523e-02
2.900000000000000000e+01 2.634609603735106109e+00 2.842083323123920646e+00
3.000000000000000000e+01 2.634609603735106109e+00 2.839039835450913873e+00
3.100000000000000000e+01 2.634609603735106109e+00 -4.145325630317288068e-01
3.200000000000000000e+01 2.634609603735106109e+00 1.784026338720639204e+00
3.300000000000000000e+01 2.634609603735106109e+00 3.448665356167177620e+00
3.400000000000000000e+01 2.634609603735106109e+00 2.038098379035223839e+00
3.500000000000000000e+01 2.634609603735106109e+00 -7.805255295007387240e-01
3.600000000000000000e+01 2.634609603735106109e+00 2.743728792656044746e+00
3.700000000000000000e+01 2.634609603735106109e+00 2.406130965863463089e+00
3.800000000000000000e+01 2.634609603735106109e+00 -2.007385221690213051e+00
3.900000000000000000e+01 2.634609603735106109e+00 1.079027442853535801e+00
4.000000000000000000e+01 2.634609603735106109e+00 2.199490156204413793e+00
4.100000000000000000e+01 2.634609603735106109e+00 1.234557094524155879e-01
4.200000000000000000e+01 2.634609603735106109e+00 -6.717552610075270270e-01
4.300000000000000000e+01 2.634609603735106109e+00 1.436642460551032840e+00
4.400000000000000000e+01 2.634609603735106109e+00 -4.503388110146899215e-01
4.500000000000000000e+01 2.634609603735106109e+00 -1.104398433127040891e+00
4.600000000000000000e+01 2.634609603735106109e+00 1.165011129209093665e+00
4.700000000000000000e+01 2.634609603735106109e+00 -7.421696090848745042e-01
4.800000000000000000e+01 2.634609603735106109e+00 -5.713306725511917150e-02
4.900000000000000000e+01 2.634609603735106109e+00 2.149390935489929877e+00
5.000000000000000000e+01 2.634609603735106109e+00 4.681443824580635016e-01
5.100000000000000000e+01 2.634609603735106109e+00 5.313021755020924664e-01
5.200000000000000000e+01 2.634609603735106109e+00 2.716879114416790308e+00
5.300000000000000000e+01 2.634609603735106109e+00 9.965605545581468494e-01
5.400000000000000000e+01 2.634609603735106109e+00 -3.717793640225209306e-01
5.500000000000000000e+01 2.634609603735106109e+00 1.869351057903227309e+00
5.600000000000000000e+01 2.634609603735106109e+00 3.244539643206962864e-01
5.700000000000000000e+01 2.634609603735106109e+00 -4.789469979744858996e+00
5.800000000000000000e+01 2.634609603735106109e+00 -4.958732342075136690e-01
5.900000000000000000e+01 2.634609603735106109e+00 -6.965690531313192269e-01
6.000000000000000000e+01 2.634609603735106109e+00 -2.634523080606971046e+00
6.100000000000000000e+01 2.634609603735106109e+00 -4.699586294392981145e+00
6.200000000000000000e+01 2.634609603735106109e+00 -5.105135997306577966e-01
6.300000000000000000e+01 2.634609603735106109e+00 -2.633087022511484965e-01
6.400000000000000000e+01 2.634609603735106109e+00 -8.543359101213020779e+00
6.500000000000000000e+01 2.634609603735106109e+00 3.547244923050371646e-02
6.600000000000000000e+01 2.634609603735106109e+00 2.474224619826730087e-01
6.700000000000000000e+01 2.634609603735106109e+00 -6.509527191490589892e+00
6.800000000000000000e+01 2.634609603735106109e+00 -9.742511090438699117e-01
6.900000000000000000e+01 2.634609603735106109e+00 -2.140532278112461828e+00
7.000000000000000000e+01 2.634609603735106109e+00 -5.503541739935214672e+00
7.100000000000000000e+01 2.634609603735106109e+00 -8.688286085654731039e+00
7.200000000000000000e+01 2.634609603735106109e+00 -4.420964735660178890e-01
7.300000000000000000e+01 2.634609603735106109e+00 -9.623692630796711889e-01
7.400000000000000000e+01 2.634609603735106109e+00 -5.024413063661717915e-01
7.500000000000000000e+01 2.634609603735106109e+00 2.006852225884441232e+00
7.600000000000000000e+01 2.634609603735106109e+00 1.476775794413284493e-01
7.700000000000000000e+01 2.634609603735106109e+00 3.167748061089062372e-01
7.800000000000000000e+01 2.634609603735106109e+00 2.127129070223261031e+00
7.900000000000000000e+01 2.634609603735106109e+00 -5.730102738315716315e-02
8.000000000000000000e+01 2.634609603735106109e+00 -6.929740731205261683e-01
8.100000000000000000e+01 2.634609603735106109e+00 1.017950216135989461e+00
0.000000000000000000e+00 2.717942937068439146e+00 7.717690580043974347e-01
1.000000000000000000e+00 2.717942937068439146e+00 1.208608666812609478e+00
2.000000000000000000e+00 2.717942937068439146e+00 -3.214182926010092256e+00
3.000000000000000000e+00 2.717942937068439146e+00 6.083787654765218100e-01
4.000000000000000000e+00 2.717942937068439146e+00 1.548000933630444775e+00
5.000000000000000000e+00 2.717942937068439146e+00 -1.019387398333016614e+00
6.000000000000000000e+00 2.717942937068439146e+00 -6.476289506811568897e-01
7.000000000000000000e+00 2.717942937068439146e+00 1.016084709268145092e+00
8.000000000000000000e+00 2.717942937068439146e+00 -1.071804925391559360e+00
9.000000000000000000e+00 2.717942937068439146e+00 -1.574856128294163549e+00
1.000000000000000000e+01 2.717942937068439146e+00 2.941670740495632708e-01
1.100000000000000000e+01 2.717942937068439146e+00 -2.543626149514028878e+00
1.200000000000000000e+01 2.717942937068439146e+00 -8.128052519228708972e-01
1.300000000000000000e+01 2.717942937068439146e+00 4.725024094860735269e-01
1.400000000000000000e+01 2.717942937068439146e+00 -3.386623986470642222e+00
1.500000000000000000e+01 2.717942937068439146e+00 4.251496604368085186e-01
1.600000000000000000e+01 2.717942937068439146e+00 1.666221435042254617e+00
1.700000000000000000e+01 2.717942937068439146e+00 -1.103347119175959845e+00
1.800000000000000000e+01 2.717942937068439146e+00 9.295144338876430989e-01
1.900000000000000000e+01 2.717942937068439146e+00 2.648874839631082168e+00
2.000000000000000000e+01 2.717942937068439146e+00 1.156889702837096801e+00
2.100000000000000000e+01 2.717942937068439146e+00 -2.120182681316797879e-01
2.200000000000000000e+01 2.717942937068439146e+00 2.960047776865107227e+00
2.300000000000000000e+01 2.717942937068439146e+00 2.676383439119965235e+00
2.400000000000000000e+01 2.717942937068439146e+00 -4.429493392255316131e+00
2.500000000000000000e+01 2.717942937068439146e+00 2.525590549086353054e+00
2.600000000000000000e+01 2.717942937068439146e+00 3.375433579776490500e+00
2.700000000000000000e+01 2.717942937068439146e+00 1.413771521780747609e+00
2.800000000000000000e+01 2.717942937068439146e+00 2.158616523338655335e-01
2.900000000000000000e+01 2.717942937068439146e+00 3.175323619336810843e+00
3.000000000000000000e+01 2.717942937068439146e+00 3.108854467339160266e+00
3.100000000000000000e+01 2.717942937068439146e+00 -5.711512028849733413e-01
3.200000000000000000e+01 2.717942937068439146e+00 2.038064034846756911e+00
3.300000000000000000e+01 2.717942937068439146e+00 3.554173858914835282e+00
3.400000000000000000e+01 2.717942937068439146e+00 2.236830594822147411e+00
3.500000000000000000e+01 2.717942937068439146e+00 -1.271417898561768345e+00
3.600000000000000000e+01 2.717942937068439146e+00 2.843389192906756513e+00
3.700000000000000000e+01 2.717942937068439146e+00 2.691471990473350395e+00
3.800000000000000000e+01 2.717942937068439146e+00 -1.269444488297907681e+00
3.900000000000000000e+01 2.717942937068439146e+00 1.084659669448970964e+00
4.000000000000000000e+01 2.717942937068439146e+00 2.278799468232734604e+00
4.100000000000000000e+01 2.717942937068439146e+00 3.845860490720608982e-01
4.200000000000000000e+01 2.717942937068439146e+00 -1.195045800274374459e+00
4.300000000000000000e+01 2.717942937068439146e+00 1.282584738134898705e+00
4.400000000000000000e+01 2.717942937068439146e+00 -4.428573036297834831e-01
4.500000000000000000e+01 2.717942937068439146e+00 -1.361308968800078567e+00
4.600000000000000000e+01 2.717942937068439146e+00 9.500704745382729799e-01
4.700000000000000000e+01 2.717942937068439146e+00 -1.414835440242454556e+00
4.800000000000000000e+01 2.717942937068439146e+00 2.411587806793922262e-01
4.900000000000000000e+01 2.717942937068439146e+00 2.037328198406078705e+00
5.000000000000000000e+01 2.717942937068439146e+00 9.775846425605182535e-03
5.100000000000000000e+01 2.717942937068439146e+00 6.055347266752469926e-01
5.200000000000000000e+01 2.717942937068439146e+00 2.623186923591320330e+00
5.300000000000000000e+01 2.717942937068439146e+00 1.117885293415948889e+00
5.400000000000000000e+01 2.717942937068439146e+00 -1.129399966169110980e+00
5.500000000000000000e+01 2.717942937068439146e+00 1.795203977328342138e+00
5.600000000000000000e+01 2.717942937068439146e+00 8.233763114413151785e-01
5.700000000000000000e+01 2.717942937068439146e+00 -1.029058482287706155e+01
5.800000000000000000e+01 2.717942937068439146e+00 -4.623022433025362754e-01
5.900000000000000000e+01 2.717942937068439146e+00 -1.678609521759825696e-01
6.000000000000000000e+01 2.717942937068439146e+00 -2.196763057667630026e+00
6.100000000000000000e+01 2.717942937068439146e+00 -3.620591537960768047e+00
6.200000000000000000e+01 2.717942937068439146e+00 -2.580817732036104761e-01
6.300000000000000000e+01 2.717942937068439146e+00 -4.185347513362484562e-01
6.400000000000000000e+01 2.717942937068439146e+00 -1.255787063954293359e+01
6.500000000000000000e+01 2.717942937068439146e+00 -5.197681142426545386e-02
6.600000000000000000e+01 2.717942937068439146e+00 1.760482120489672841e-01
6.700000000000000000e+01 2.717942937068439146e+00 -4.286720767242965024e+00
6.800000000000000000e+01 2.717942937068439146e+00 -1.809149601972101840e+00
6.900000000000000000e+01 2.717942937068439146e+00 -1.965993305606818176e+00
7.000000000000000000e+01 2.717942937068439146e+00 -5.208906646295862863e+00
7.100000000000000000e+01 2.717942937068439146e+00 -3.131495850675447556e+00
7.200000000000000000e+01 2.717942937068439146e+00 -7.272514781646349791e-01
7.300000000000000000e+01 2.717942937068439146e+00 -2.814175699312924550e+00
7.400000000000000000e+01 2.717942937068439146e+00 1.938993335790115471e-02
7.500000000000000000e+01 2.717942937068439146e+00 1.817234762849315288e+00
7.600000000000000000e+01 2.717942937068439146e+00 -1.955714574303567543e-01
7.700000000000000000e+01 2.717942937068439146e+00 1.111949595215800807e-01
7.800000000000000000e+01 2.717942937068439146e+00 2.003865638714521058e+00
7.900000000000000000e+01 2.717942937068439146e+00 2.165609471792452612e-01
8.000000000000000000e+01 2.717942937068439146e+00 -1.487128511572740175e+00
8.100000000000000000e+01 2.717942937068439146e+00 9.142821720169800326e-01
0.000000000000000000e+00 2.801276270401772628e+00 8.626277883988920925e-01
1.000000000000000000e+00 2.801276270401772628e+00 1.049385609709934997e+00
2.000000000000000000e+00 2.801276270401772628e+00 -3.707524157871650683e+00
3.000000000000000000e+00 2.801276270401772628e+00 5.086249601619685645e-01
4.000000000000000000e+00 2.801276270401772628e+00 1.463045290918766783e+00
5.000000000000000000e+00 2.801276270401772628e+00 -8.670729094954332528e-01
6.000000000000000000e+00 2.801276270401772628e+00 -1.120326531709687101e+00
7.000000000000000000e+00 2.801276270401772628e+00 7.901688581395956978e-01
8.000000000000000000e+00 2.801276270401772628e+00 -1.026339711588976966e+00
9.000000000000000000e+00 2.801276270401772628e+00 -2.384937835995022404e+00
1.000000000000000000e+01 2.801276270401772628e+00 -1.896627612516075534e-01
1.100000000000000000e+01 2.801276270401772628e+00 -3.113819193416087927e+00
1.200000000000000000e+01 2.801276270401772628e+00 -1.111729610081380715e+00
1.300000000000000000e+01 2.801276270401772628e+00 -1.230755713001081657e-02
1.400000000000000000e+01 2.801276270401772628e+00 -5.876724193095671289e+00
1.500000000000000000e+01 2.801276270401772628e+00 5.198309317840366095e-01
1.600000000000000000e+01 2.801276270401772628e+00 1.415322062950922222e+00
1.700000000000000000e+01 2.801276270401772628e+00 -2.155813798951221383e+00
1.800000000000000000e+01 2.801276270401772628e+00 1.113162493959706456e+00
1.900000000000000000e+01 2.801276270401772628e+00 2.580771426362335141e+00
2.000000000000000000e+01 2.801276270401772628e+00 9.295410621199508006e-01
2.100000000000000000e+01 2.801276270401772628e+00 8.292249975323998101e-02
2.200000000000000000e+01 2.801276270401772628e+00 3.019586313289300161e+00
2.300000000000000000e+01 2.801276270401772628e+00 2.661470598006663302e+00
2.400000000000000000e+01 2.801276270401772628e+00 -5.486855024021147997e+00
2.500000000000000000e+01 2.801276270401772628e+00 2.614642395235819095e+00
2.600000000000000000e+01 2.801276270401772628e+00 3.457329838731189486e+00
2.700000000000000000e+01 2.801276270401772628e+00 1.558862582785309536e+00
2.800000000000000000e+01 2.801276270401772628e+00 3.465420138647842263e-01
2.900000000000000000e+01 2.801276270401772628e+00 3.360971186161136437e+00
3.000000000000000000e+01 2.801276270401772628e+00 3.254011328060687269e+00
3.100000000000000000e+01 2.801276270401772628e+00 -6.487270136159384304e-01
3.200000000000000000e+01 2.801276270401772628e+00 2.157226945778493832e+00
3.300000000000000000e+01 2.801276270401772628e+00 3.605831875994615743e+00
3.400000000000000000e+01 2.801276270401772628e+00 2.367910027625463432e+00
3.500000000000000000e+01 2.801276270401772628e+00 -1.901152387347841088e+00
3.600000000000000000e+01 2.801276270401772628e+00 2.831490729847610854e+00
3.700000000000000000e+01 2.801276270401772628e+00 2.841878733174363347e+00
3.800000000000000000e+01 2.801276270401772628e+00 -6.122914654573822224e-01
3.900000000000000000e+01 2.801276270401772628e+00 8.693250185478691439e-01
4.000000000000000000e+01 2.801276270401772628e+00 2.253042671386853435e+00
4.100000000000000000e+01 2.801276270401772628e+00 6.176931881081090259e-01
4.200000000000000000e+01 2.801276270401772628e+00 -2.209648542800113802e+00
4.300000000000000000e+01 2.801276270401772628e+00 9.246664199949444773e-01
4.400000000000000000e+01 2.801276270401772628e+00 -6.115930924904025012e-01
4.500000000000000000e+01 2.801276270401772628e+00 -1.951404720654431602e+00
4.600000000000000000e+01 2.801276270401772628e+00 4.335263244904571933e-01
4.700000000000000000e+01 2.801276270401772628e+00 -2.702355085857723438e+00
4.800000000000000000e+01 2.801276270401772628e+00 3.786511936478793028e-01
4.900000000000000000e+01 2.801276270401772628e+00 1.793881361746264336e+00
5.000000000000000000e+01 2.801276270401772628e+00 -6.212799132573796346e-01
5.100000000000000000e+01 2.801276270401772628e+00 6.297987678518881527e-01
5.200000000000000000e+01 2.801276270401772628e+00 2.492169491204245357e+00
5.300000000000000000e+01 2.801276270401772628e+00 1.171314054080781153e+00
5.400000000000000000e+01 2.801276270401772628e+00 -2.116878068534036483e+00
5.500000000000000000e+01 2.801276270401772628e+00 1.628444779999929537e+00
5.600000000000000000e+01 2.801276270401772628e+00 1.111409820441787932e+00
5.700000000000000000e+01 2.801276270401772628e+00 -4.073740844345409506e+00
5.800000000000000000e+01 2.801276270401772628e+00 -6.862995945505008244e-01
5.900000000000000000e+01 2.801276270401772628e+00 5.964684464137151587e-02
6.000000000000000000e+01 2.801276270401772628e+00 -1.921091636899974420e+00
6.100000000000000000e+01 2.801276270401772628e+00 -3.234373585724537925e+00
6.200000000000000000e+01 2.801276270401772628e+00 -1.959030414971746903e-01
6.300000000000000000e+01 2.801276270401772628e+00 -6.283827491951055055e-01
6.400000000000000000e+01 2.801276270401772628e+00 -8.205705971861682713e+00
6.500000000000000000e+01 2.801276270401772628e+00 -1.718092283756718353e-01
6.600000000000000000e+01 2.801276270401772628e+00 1.312697165144206535e-01
6.700000000000000000e+01 2.801276270401772628e+00 -2.985428638533188295e+00
6.800000000000000000e+01 2.801276270401772628e+00 -2.858694322942253230e+00
6.900000000000000000e+01 2.801276270401772628e+00 -1.645819404722602020e+00
7.000000000000000000e+01 2.801276270401772628e+00 -2.112962633102922094e+00
7.100000000000000000e+01 2.801276270401772628e+00 -1.504250287864751678e+00
7.200000000000000000e+01 2.801276270401772628e+00 -1.130683327814620442e+00
7.300000000000000000e+01 2.801276270401772628e+00 -8.396025996272742375e+00
7.400000000000000000e+01 2.801276270401772628e+00 4.193809991785751312e-01
7.500000000000000000e+01 2.801276270401772628e+00 1.611771109054796591e+00
7.600000000000000000e+01 2.801276270401772628e+00 -6.196394202619450731e-01
7.700000000000000000e+01 2.801276270401772628e+00 -1.046472538902162436e-01
7.800000000000000000e+01 2.801276270401772628e+00 1.819823510263172572e+00
7.900000000000000000e+01 2.801276270401772628e+00 3.660953129126179317e-01
8.000000000000000000e+01 2.801276270401772628e+00 -2.668835880371703606e+00
8.100000000000000000e+01 2.801276270401772628e+00 6.811303685804364072e-01
0.000000000000000000e+00 2.884609603735106109e+00 8.843183581041930141e-01
1.000000000000000000e+00 2.884609603735106109e+00 8.310419014466340348e-01
2.000000000000000000e+00 2.884609603735106109e+00 -4.336274676134006967e+00
3.000000000000000000e+00 2.884609603735106109e+00 3.312353671983720993e-01
4.000000000000000000e+00 2.884609603735106109e+00 1.293400392044479208e+00
5.000000000000000000e+00 2.884609603735106109e+00 -7.727567374590120775e-01
6.000000000000000000e+00 2.884609603735106109e+00 -1.901406399511687217e+00
7.000000000000000000e+00 2.884609603735106109e+00 4.076678237327649446e-01
8.000000000000000000e+00 2.884609603735106109e+00 -1.054467957288620417e+00
9.000000000000000000e+00 2.884609603735106109e+00 -3.916560646252560396e+00
1.000000000000000000e+01 2.884609603735106109e+00 -1.012155209274331114e+00
1.100000000000000000e+01 2.884609603735106109e+00 -4.092165404047748645e+00
1.200000000000000000e+01 2.884609603735106109e+00 -1.678991031299321257e+00
1.300000000000000000e+01 2.884609603735106109e+00 -8.796774713543955571e-01
1.400000000000000000e+01 2.884609603735106109e+00 -7.599155416923768946e+00
1.500000000000000000e+01 2.884609603735106109e+00 4.748105204157641035e-01
1.600000000000000000e+01 2.884609603735106109e+00 9.790378593241104710e-01
1.700000000000000000e+01 2.884609603735106109e+00 -4.227490436552985287e+00
1.800000000000000000e+01 2.884609603735106109e+00 1.216778856780159623e+00
1.900000000000000000e+01 2.884609603735106109e+00 2.399980749018326254e+00
2.000000000000000000e+01 2.884609603735106109e+00 4.916054422787269895e-01
2.100000000000000000e+01 2.884609603735106109e+00 3.212849566245534194e-01
2.200000000000000000e+01 2.884609603735106109e+00 2.966012220792579868e+00
2.300000000000000000e+01 2.884609603735106109e+00 2.517122399944751621e+00
2.400000000000000000e+01 2.884609603735106109e+00 -8.013291806028853159e+00
2.500000000000000000e+01 2.884609603735106109e+00 2.622376017844743501e+00
2.600000000000000000e+01 2.884609603735106109e+00 3.434729382935266084e+00
2.700000000000000000e+01 2.884609603735106109e+00 1.533987694746208552e+00
2.800000000000000000e+01 2.884609603735106109e+00 4.244989282922886908e-01
2.900000000000000000e+01 2.884609603735106109e+00 3.411881684908924850e+00
3.000000000000000000e+01 2.884609603735106109e+00 3.278930439943880781e+00
3.100000000000000000e+01 2.884609603735106109e+00 -7.023866585718461231e-01
3.200000000000000000e+01 2.884609603735106109e+00 2.143211003242259327e+00
3.300000000000000000e+01 2.884609603735106109e+00 3.577985375265676282e+00
3.400000000000000000e+01 2.884609603735106109e+00 2.423253339823545183e+00
3.500000000000000000e+01 2.884609603735106109e+00 -2.842573216497067179e+00
3.600000000000000000e+01 2.884609603735106109e+00 2.700595289184861691e+00
3.700000000000000000e+01 2.884609603735106109e+00 2.870891024820875437e+00
3.800000000000000000e+01 2.884609603735106109e+00 -7.641228688893673959e-02
3.900000000000000000e+01 2.884609603735106109e+00 3.996324572136819020e-01
4.000000000000000000e+01 2.884609603735106109e+00 2.101425501388601180e+00
4.100000000000000000e+01 2.884609603735106109e+00 8.010448215971481822e-01
4.200000000000000000e+01 2.884609603735106109e+00 -4.558947511183411905e+00
4.300000000000000000e+01 2.884609603735106109e+00 2.848702038539918657e-01
4.400000000000000000e+01 2.884609603735106109e+00 -9.565797953644880058e-01
4.500000000000000000e+01 2.884609603735106109e+00 -3.130029944238818196e+00
4.600000000000000000e+01 2.884609603735106109e+00 -5.340738313809796356e-01
4.700000000000000000e+01 2.884609603735106109e+00 -6.001036525744653183e+00
4.800000000000000000e+01 2.884609603735106109e+00 4.006966247953223093e-01
4.900000000000000000e+01 2.884609603735106109e+00 1.413488234857719794e+00
5.000000000000000000e+01 2.884609603735106109e+00 -1.544086761858005863e+00
5.100000000000000000e+01 2.884609603735106109e+00 6.296373852714189923e-01
5.200000000000000000e+01 2.884609603735106109e+00 2.324872089531224706e+00
5.300000000000000000e+01 2.884609603735106109e+00 1.157791420217005429e+00
5.400000000000000000e+01 2.884609603735106109e+00 -3.495311462078050990e+00
5.500000000000000000e+01 2.884609603735106109e+00 1.362477029021995412e+00
5.600000000000000000e+01 2.884609603735106109e+00 1.224346724150539689e+00
5.700000000000000000e+01 2.884609603735106109e+00 -2.376737740031217072e+00
5.800000000000000000e+01 2.884609603735106109e+00 -1.239460583528168458e+00
5.900000000000000000e+01 2.884609603735106109e+00 -1.508944057575294703e-03
6.000000000000000000e+01 2.884609603735106109e+00 -1.839260885876454754e+00
6.100000000000000000e+01 2.884609603735106109e+00 -3.308496570326365571e+00
6.200000000000000000e+01 2.884609603735106109e+00 -3.339007422800016056e-01
6.300000000000000000e+01 2.884609603735106109e+00 -9.317832068062044115e-01
6.400000000000000000e+01 2.884609603735106109e+00 -6.901557836978342131e+00
6.500000000000000000e+01 2.884609603735106109e+00 -3.047532751411997642e-01
6.600000000000000000e+01 2.884609603735106109e+00 1.097544141607044027e-01
6.700000000000000000e+01 2.884609603735106109e+00 -2.164672611654366641e+00
6.800000000000000000e+01 2.884609603735106109e+00 -4.038062425985953219e+00
6.900000000000000000e+01 2.884609603735106109e+00 -1.253764946535584901e+00
7.000000000000000000e+01 2.884609603735106109e+00 -7.620268756609267502e-01
7.100000000000000000e+01 2.884609603735106109e+00 -6.514877991613162722e-01
7.200000000000000000e+01 2.884609603735106109e+00 -1.641122835525945511e+00
7.300000000000000000e+01 2.884609603735106109e+00 -4.279249992085032872e+00
7.400000000000000000e+01 2.884609603735106109e+00 7.017497879109422243e-01
7.500000000000000000e+01 2.884609603735106109e+00 1.399150479532742297e+00
7.600000000000000000e+01 2.884609603735106109e+00 -1.082270037034660071e+00
7.700000000000000000e+01 2.884609603735106109e+00 -3.449995382933734311e-01
7.800000000000000000e+01 2.884609603735106109e+00 1.584784016204162427e+00
7.900000000000000000e+01 2.884609603735106109e+00 4.145691152650808342e-01
8.000000000000000000e+01 2.884609603735106109e+00 -4.622578906206173954e+00
8.100000000000000000e+01 2.884609603735106109e+00 3.115530584227221844e-01
0.000000000000000000e+00 2.967942937068439146e+00 8.357872718084661257e-01
1.000000000000000000e+00 2.967942937068439146e+00 5.608652214253670998e-01
2.000000000000000000e+00 2.967942937068439146e+00 -5.007627551401940380e+00
3.000000000000000000e+00 2.967942937068439146e+00 6.874947795071517653e-02
4.000000000000000000e+00 2.967942937068439146e+00 1.051786750947783178e+00
5.000000000000000000e+00 2.967942937068439146e+00 -7.151861688838456743e-01
6.000000000000000000e+00 2.967942937068439146e+00 -3.188652981782645668e+00
7.000000000000000000e+00 2.967942937068439146e+00 -1.475210071075027662e-01
8.000000000000000000e+00 2.967942937068439146e+00 -1.146401795064914131e+00
9.000000000000000000e+00 2.967942937068439146e+00 -8.397611350376758210e+00
1.000000000000000000e+01 2.967942937068439146e+00 -2.399832212353830485e+00
1.100000000000000000e+01 2.967942937068439146e+00 -5.750158497442576788e+00
1.200000000000000000e+01 2.967942937068439146e+00 -2.642363057867147091e+00
1.300000000000000000e+01 2.967942937068439146e+00 -2.421231765535219793e+00
1.400000000000000000e+01 2.967942937068439146e+00 -3.725322216398277764e+00
1.500000000000000000e+01 2.967942937068439146e+00 2.906275263634600647e-01
1.600000000000000000e+01 2.967942937068439146e+00 3.109009273621984315e-01
1.700000000000000000e+01 2.967942937068439146e+00 -1.063671824957353351e+01
1.800000000000000000e+01 2.967942937068439146e+00 1.224294212478375332e+00
1.900000000000000000e+01 2.967942937068439146e+00 2.090046919226547395e+00
2.000000000000000000e+01 2.967942937068439146e+00 -2.024769333019486028e-01
2.100000000000000000e+01 2.967942937068439146e+00 4.747414462443348415e-01
2.200000000000000000e+01 2.967942937068439146e+00 2.795294611165906051e+00
2.300000000000000000e+01 2.967942937068439146e+00 2.227147957652265475e+00
2.400000000000000000e+01 2.967942937068439146e+00 -8.853896429393300238e+00
2.500000000000000000e+01 2.967942937068439146e+00 2.535301818328016044e+00
2.600000000000000000e+01 2.967942937068439146e+00 3.289525231376567493e+00
2.700000000000000000e+01 2.967942937068439146e+00 1.338323855362181902e+00
2.800000000000000000e+01 2.967942937068439146e+00 4.233810543211256605e-01
2.900000000000000000e+01 2.967942937068439146e+00 3.332761159381341542e+00
3.000000000000000000e+01 2.967942937068439146e+00 3.182208473282176264e+00
3.100000000000000000e+01 2.967942937068439146e+00 -7.849573629986515977e-01
3.200000000000000000e+01 2.967942937068439146e+00 1.994290540664101608e+00
3.300000000000000000e+01 2.967942937068439146e+00 3.451638885343155660e+00
3.400000000000000000e+01 2.967942937068439146e+00 2.392920218919324604e+00
3.500000000000000000e+01 2.967942937068439146e+00 -4.491466728869729863e+00
3.600000000000000000e+01 2.967942937068439146e+00 2.439374761232246946e+00
3.700000000000000000e+01 2.967942937068439146e+00 2.783611656680959001e+00
3.800000000000000000e+01 2.967942937068439146e+00 3.259150263731557251e-01
3.900000000000000000e+01 2.967942937068439146e+00 -3.972314403077344402e-01
4.000000000000000000e+01 2.967942937068439146e+00 1.809599398368813672e+00
4.100000000000000000e+01 2.967942937068439146e+00 9.169859190423343964e-01
4.200000000000000000e+01 2.967942937068439146e+00 -6.724984478801308896e+00
4.300000000000000000e+01 2.967942937068439146e+00 -7.932214286911924983e-01
4.400000000000000000e+01 2.967942937068439146e+00 -1.489418122671327227e+00
4.500000000000000000e+01 2.967942937068439146e+00 -5.968651901134921722e+00
4.600000000000000000e+01 2.967942937068439146e+00 -2.437915667380124329e+00
4.700000000000000000e+01 2.967942937068439146e+00 -5.099146194388564091e+00
4.800000000000000000e+01 2.967942937068439146e+00 3.493525195740043165e-01
4.900000000000000000e+01 2.967942937068439146e+00 8.901614576328483741e-01
5.000000000000000000e+01 2.967942937068439146e+00 -3.048148828418518530e+00
5.100000000000000000e+01 2.967942937068439146e+00 6.283596622135205756e-01
5.200000000000000000e+01 2.967942937068439146e+00 2.128883519145721159e+00
5.300000000000000000e+01 2.967942937068439146e+00 1.085089865447456559e+00
5.400000000000000000e+01 2.967942937068439146e+00 -5.837012845005236095e+00
5.500000000000000000e+01 2.967942937068439146e+00 9.862979860266812837e-01
5.600000000000000000e+01 2.967942937068439146e+00 1.186083759063272236e+00
5.700000000000000000e+01 2.967942937068439146e+00 -1.458743166573092997e+00
5.800000000000000000e+01 2.967942937068439146e+00 -2.307900795551854234e+00
5.900000000000000000e+01 2.967942937068439146e+00 -3.794529503542157789e-01
6.000000000000000000e+01 2.967942937068439146e+00 -2.002898546494434662e+00
6.100000000000000000e+01 2.967942937068439146e+00 -3.762953711997700346e+00
6.200000000000000000e+01 2.967942937068439146e+00 -6.967881748835659250e-01
6.300000000000000000e+01 2.967942937068439146e+00 -1.405044698160893946e+00
6.400000000000000000e+01 2.967942937068439146e+00 -5.948447909534856137e+00
6.500000000000000000e+01 2.967942937068439146e+00 -4.285311540970887512e-01
6.600000000000000000e+01 2.967942937068439146e+00 8.578429763373615624e-02
6.700000000000000000e+01 2.967942937068439146e+00 -1.695211851024106542e+00
6.800000000000000000e+01 2.967942937068439146e+00 -5.059786978636473087e+00
6.900000000000000000e+01 2.967942937068439146e+00 -8.701711168395722673e-01
7.000000000000000000e+01 2.967942937068439146e+00 -3.099947645043928460e-03
7.100000000000000000e+01 2.967942937068439146e+00 -1.840718378746558914e-01
7.200000000000000000e+01 2.967942937068439146e+00 -2.244120752614439329e+00
7.300000000000000000e+01 2.967942937068439146e+00 -2.318342132329879846e+00
7.400000000000000000e+01 2.967942937068439146e+00 8.682657281402008653e-01
7.500000000000000000e+01 2.967942937068439146e+00 1.184826952993987215e+00
7.600000000000000000e+01 2.967942937068439146e+00 -1.523608571689329061e+00
7.700000000000000000e+01 2.967942937068439146e+00 -6.359995943156481202e-01
7.800000000000000000e+01 2.967942937068439146e+00 1.302780380658363990e+00
7.900000000000000000e+01 2.967942937068439146e+00 3.797279982446973845e-01
8.000000000000000000e+01 2.967942937068439146e+00 -1.070415450966231852e+01
8.100000000000000000e+01 2.967942937068439146e+00 -2.063536025371071336e-01
0.000000000000000000e+00 3.051276270401772628e+00 7.216613052502738324e-01
1.000000000000000000e+00 3.051276270401772628e+00 2.529159043730612177e-01
2.000000000000000000e+00 3.051276270401772628e+00 -5.567669938912989558e+00
3.000000000000000000e+00 3.051276270401772628e+00 -2.820102325921429731e-01
4.000000000000000000e+00 3.051276270401772628e+00 7.526620202719068731e-01
5.000000000000000000e+00 3.051276270401772628e+00 -6.818061262638146491e-01
6.000000000000000000e+00 3.051276270401772628e+00 -5.715119873295378738e+00
7.000000000000000000e+00 3.051276270401772628e+00 -8.940416067544139089e-01
8.000000000000000000e+00 3.051276270401772628e+00 -1.290239397117164399e+00
9.000000000000000000e+00 3.051276270401772628e+00 -5.514254610378043431e+00
1.000000000000000000e+01 3.051276270401772628e+00 -5.211630381808767254e+00
1.100000000000000000e+01 3.051276270401772628e+00 -9.349538540178595980e+00
1.200000000000000000e+01 3.051276270401772628e+00 -4.333904554219612848e+00
1.300000000000000000e+01 3.051276270401772628e+00 -6.119461357829844239e+00
1.400000000000000000e+01 3.051276270401772628e+00 -2.284623781621607730e+00
1.500000000000000000e+01 3.051276270401772628e+00 -3.757817654882959768e-02
1.600000000000000000e+01 3.051276270401772628e+00 -6.646652258088058263e-01
1.700000000000000000e+01 3.051276270401772628e+00 -3.831681628041403886e+00
1.800000000000000000e+01 3.051276270401772628e+00 1.120817010815023052e+00
1.900000000000000000e+01 3.051276270401772628e+00 1.636521003431767651e+00
2.000000000000000000e+01 3.051276270401772628e+00 -1.237503991853776464e+00
2.100000000000000000e+01 3.051276270401772628e+00 5.178065114559977644e-01
2.200000000000000000e+01 3.051276270401772628e+00 2.497598804172625808e+00
2.300000000000000000e+01 3.051276270401772628e+00 1.771747575768495508e+00
2.400000000000000000e+01 3.051276270401772628e+00 -5.187951064986338956e+00
2.500000000000000000e+01 3.051276270401772628e+00 2.340059342890226990e+00
2.600000000000000000e+01 3.051276270401772628e+00 3.007477764634791217e+00
2.700000000000000000e+01 3.051276270401772628e+00 9.614479166884800643e-01
2.800000000000000000e+01 3.051276270401772628e+00 3.310580874010322083e-01
2.900000000000000000e+01 3.051276270401772628e+00 3.124274853573192345e+00
3.000000000000000000e+01 3.051276270401772628e+00 2.959499704741843207e+00
3.100000000000000000e+01 3.051276270401772628e+00 -9.388747101350838342e-01
3.200000000000000000e+01 3.051276270401772628e+00 1.707602352463946538e+00
3.300000000000000000e+01 3.051276270401772628e+00 3.213352472409258809e+00
3.400000000000000000e+01 3.051276270401772628e+00 2.266440563611806791e+00
3.500000000000000000e+01 3.051276270401772628e+00 -9.254652150683025269e+00
3.600000000000000000e+01 3.051276270401772628e+00 2.034777030602373582e+00
3.700000000000000000e+01 3.051276270401772628e+00 2.579486891272222859e+00
3.800000000000000000e+01 3.051276270401772628e+00 5.869192981853049718e-01
3.900000000000000000e+01 3.051276270401772628e+00 -1.686354777164879026e+00
4.000000000000000000e+01 3.051276270401772628e+00 1.369072692045246953e+00
4.100000000000000000e+01 3.051276270401772628e+00 9.520641880364043574e-01
4.200000000000000000e+01 3.051276270401772628e+00 -2.573135100242410989e+00
4.300000000000000000e+01 3.051276270401772628e+00 -2.760704942247929949e+00
4.400000000000000000e+01 3.051276270401772628e+00 -2.232955399356169934e+00
4.500000000000000000e+01 3.051276270401772628e+00 -6.573095393055880642e+00
4.600000000000000000e+01 3.051276270401772628e+00 -1.869355428398913332e+01
4.700000000000000000e+01 3.051276270401772628e+00 -2.159195948840151758e+00
4.800000000000000000e+01 3.051276270401772628e+00 2.637896550451169220e-01
4.900000000000000000e+01 3.051276270401772628e+00 2.213113966942379385e-01
5.000000000000000000e+01 3.051276270401772628e+00 -6.486463336529967094e+00
5.100000000000000000e+01 3.051276270401772628e+00 6.416883316001709137e-01
5.200000000000000000e+01 3.051276270401772628e+00 1.919209115207323402e+00
5.300000000000000000e+01 3.051276270401772628e+00 9.716351891691271669e-01
5.400000000000000000e+01 3.051276270401772628e+00 -1.174927332565999372e+01
5.500000000000000000e+01 3.051276270401772628e+00 4.849848548123973924e-01
5.600000000000000000e+01 3.051276270401772628e+00 1.017160255429361282e+00
5.700000000000000000e+01 3.051276270401772628e+00 -8.948516443996951120e-01
5.800000000000000000e+01 3.051276270401772628e+00 -4.610608401639572307e+00
5.900000000000000000e+01 3.051276270401772628e+00 -1.174051095812195245e+00
6.000000000000000000e+01 3.051276270401772628e+00 -2.505594842737154160e+00
6.100000000000000000e+01 3.051276270401772628e+00 -4.553499513089913187e+00
6.200000000000000000e+01 3.051276270401772628e+00 -1.334694220513489293e+00
6.300000000000000000e+01 3.051276270401772628e+00 -2.193609029425988233e+00
6.400000000000000000e+01 3.051276270401772628e+00 -4.912188364499936455e+00
6.500000000000000000e+01 3.051276270401772628e+00 -5.235549152572281928e-01
6.600000000000000000e+01 3.051276270401772628e+00 2.299917176234499497e-02
6.700000000000000000e+01 3.051276270401772628e+00 -1.528720856713565057e+00
6.800000000000000000e+01 3.051276270401772628e+00 -5.422334925309161946e+00
6.900000000000000000e+01 3.051276270401772628e+00 -5.519668869430127689e-01
7.000000000000000000e+01 3.051276270401772628e+00 4.202886335796802153e-01
7.100000000000000000e+01 3.051276270401772628e+00 3.215334976074956524e-02
7.200000000000000000e+01 3.051276270401772628e+00 -2.916903168115248413e+00
7.300000000000000000e+01 3.051276270401772628e+00 -1.488744112348516557e+00
7.400000000000000000e+01 3.051276270401772628e+00 9.200203145955527795e-01
7.500000000000000000e+01 3.051276270401772628e+00 9.680835508644529686e-01
7.600000000000000000e+01 3.051276270401772628e+00 -1.877284430866314358e+00
7.700000000000000000e+01 3.051276270401772628e+00 -1.015156668351964386e+00
7.800000000000000000e+01 3.051276270401772628e+00 9.700022223159265877e-01
7.900000000000000000e+01 3.051276270401772628e+00 2.721815827521696374e-01
8.000000000000000000e+01 3.051276270401772628e+00 -5.962477745257729111e+00
8.100000000000000000e+01 3.051276270401772628e+00 -8.968901207506928541e-01
0.000000000000000000e+00 3.134609603735106109e+00 5.518937947576835201e-01
1.000000000000000000e+00 3.134609603735106109e+00 -7.374533076433091583e-02
2.000000000000000000e+00 3.134609603735106109e+00 -5.850541194452275384e+00
3.000000000000000000e+00 3.134609603735106109e+00 -7.197723528263987314e-01
4.000000000000000000e+00 3.134609603735106109e+00 4.103836220063086238e-01
5.000000000000000000e+00 3.134609603735106109e+00 -6.740843903460090880e-01
6.000000000000000000e+00 3.134609603735106109e+00 -9.118705438373876149e+00
7.000000000000000000e+00 3.134609603735106109e+00 -1.858854761494885599e+00
8.000000000000000000e+00 3.134609603735106109e+00 -1.483703471527253237e+00
9.000000000000000000e+00 3.134609603735106109e+00 -3.260318523681294600e+00
1.000000000000000000e+01 3.134609603735106109e+00 -7.569855815487016137e+00
1.100000000000000000e+01 3.134609603735106109e+00 -9.663633920278254408e+00
1.200000000000000000e+01 3.134609603735106109e+00 -8.674255155439238862e+00
1.300000000000000000e+01 3.134609603735106109e+00 -5.338730527944325566e+00
1.400000000000000000e+01 3.134609603735106109e+00 -1.562608461151909545e+00
1.500000000000000000e+01 3.134609603735106109e+00 -5.172802542369949741e-01
1.600000000000000000e+01 3.134609603735106109e+00 -2.095032690742947956e+00
1.700000000000000000e+01 3.134609603735106109e+00 -2.258296134305739944e+00
1.800000000000000000e+01 3.134609603735106109e+00 8.917355157531235976e-01
1.900000000000000000e+01 3.134609603735106109e+00 1.026772392473421558e+00
2.000000000000000000e+01 3.134609603735106109e+00 -2.792442992650494560e+00
2.100000000000000000e+01 3.134609603735106109e+00 4.234600447268926371e-01
2.200000000000000000e+01 3.134609603735106109e+00 2.058057480478073575e+00
2.300000000000000000e+01 3.134609603735106109e+00 1.126415739507596436e+00
2.400000000000000000e+01 3.134609603735106109e+00 -3.708443044269474242e+00
2.500000000000000000e+01 3.134609603735106109e+00 2.023120734849751745e+00
2.600000000000000000e+01 3.134609603735106109e+00 2.575400684959523456e+00
2.700000000000000000e+01 3.134609603735106109e+00 3.827634254949709436e-01
2.800000000000000000e+01 3.134609603735106109e+00 1.438783281502615807e-01
2.900000000000000000e+01 3.134609603735106109e+00 2.785775522141272109e+00
3.000000000000000000e+01 3.134609603735106109e+00 2.605570256959033326e+00
3.100000000000000000e+01 3.134609603735106109e+00 -1.196751538942765203e+00
3.200000000000000000e+01 3.134609603735106109e+00 1.281188747600211286e+00
3.300000000000000000e+01 3.134609603735106109e+00 2.854004538120013201e+00
3.400000000000000000e+01 3.134609603735106109e+00 2.033469126246127079e+00
3.500000000000000000e+01 3.134609603735106109e+00 -6.141331084067449098e+00
3.600000000000000000e+01 3.134609603735106109e+00 1.473320094419485748e+00
3.700000000000000000e+01 3.134609603735106109e+00 2.253701274907456753e+00
3.800000000000000000e+01 3.134609603735106109e+00 6.948473682271306684e-01
3.900000000000000000e+01 3.134609603735106109e+00 -3.977107934512436049e+00
4.000000000000000000e+01 3.134609603735106109e+00 7.789266416202706989e-01
4.100000000000000000e+01 3.134609603735106109e+00 8.951309582524910047e-01
4.200000000000000000e+01 3.134609603735106109e+00 -1.076406667155954899e+00
4.300000000000000000e+01 3.134609603735106109e+00 -1.050298909472309639e+01
4.400000000000000000e+01 3.134609603735106109e+00 -3.210997694166540573e+00
4.500000000000000000e+01 3.134609603735106109e+00 -3.277973677661816687e+00
4.600000000000000000e+01 3.134609603735106109e+00 -2.600934960379663874e+00
4.700000000000000000e+01 3.134609603735106109e+00 -8.038958186466056421e-01
4.800000000000000000e+01 3.134609603735106109e+00 1.747609472351989990e-01
4.900000000000000000e+01 3.134609603735106109e+00 -5.860552861378962586e-01
5.000000000000000000e+01 3.134609603735106109e+00 -6.052268467417189157e+00
5.100000000000000000e+01 3.134609603735106109e+00 6.732134371284923535e-01
5.200000000000000000e+01 3.134609603735106109e+00 1.716765081598871534e+00
5.300000000000000000e+01 3.134609603735106109e+00 8.469014262699109397e-01
5.400000000000000000e+01 3.134609603735106109e+00 -5.398367984888611026e+00
5.500000000000000000e+01 3.134609603735106109e+00 -1.624669560585682015e-01
5.600000000000000000e+01 3.134609603735106109e+00 7.394085985545344464e-01
5.700000000000000000e+01 3.134609603735106109e+00 -5.325645669219486456e-01
5.800000000000000000e+01 3.134609603735106109e+00 -7.765535851096830200e+00
5.900000000000000000e+01 3.134609603735106109e+00 -2.709419433867662264e+00
6.000000000000000000e+01 3.134609603735106109e+00 -3.568918827793365001e+00
6.100000000000000000e+01 3.134609603735106109e+00 -5.602596011650820884e+00
6.200000000000000000e+01 3.134609603735106109e+00 -2.357647503622840368e+00
6.300000000000000000e+01 3.134609603735106109e+00 -3.651066184412959270e+00
6.400000000000000000e+01 3.134609603735106109e+00 -3.802080816136557129e+00
6.500000000000000000e+01 3.134609603735106109e+00 -5.785631416587070364e-01
6.600000000000000000e+01 3.134609603735106109e+00 -1.104617849795992840e-01
6.700000000000000000e+01 3.134609603735106109e+00 -1.649743211592516579e+00
6.800000000000000000e+01 3.134609603735106109e+00 -4.981692459706775544e+00
6.900000000000000000e+01 3.134609603735106109e+00 -3.285324058478552578e-01
7.000000000000000000e+01 3.134609603735106109e+00 6.117330056695254870e-01
7.100000000000000000e+01 3.134609603735106109e+00 6.264656172684697488e-02
7.200000000000000000e+01 3.134609603735106109e+00 -3.622137343841795420e+00
7.300000000000000000e+01 3.134609603735106109e+00 -1.142919489910159569e+00
7.400000000000000000e+01 3.134609603735106109e+00 8.582459341483437143e-01
7.500000000000000000e+01 3.134609603735106109e+00 7.414526245469846844e-01
7.600000000000000000e+01 3.134609603735106109e+00 -2.097976715461907560e+00
7.700000000000000000e+01 3.134609603735106109e+00 -1.532193127049750636e+00
7.800000000000000000e+01 3.134609603735106109e+00 5.734345983552969761e-01
7.900000000000000000e+01 3.134609603735106109e+00 9.356388884450655974e-02
8.000000000000000000e+01 3.134609603735106109e+00 -4.030847990475344922e+00
8.100000000000000000e+01 3.134609603735106109e+00 -1.810468918597688770e+00
0.000000000000000000e+00 3.217942937068439146e+00 3.403073610830588680e-01
1.000000000000000000e+00 3.217942937068439146e+00 -3.989067284172042593e-01
2.000000000000000000e+00 3.217942937068439146e+00 -5.803621924990299163e+00
3.000000000000000000e+00 3.217942937068439146e+00 -1.241269481917892881e+00
4.000000000000000000e+00 3.217942937068439146e+00 3.440570423422069368e-02
5.000000000000000000e+00 3.217942937068439146e+00 -7.080913921427287594e-01
6.000000000000000000e+00 3.217942937068439146e+00 -4.758286479730579721e+00
7.000000000000000000e+00 3.217942937068439146e+00 -3.096468959279925937e+00
8.000000000000000000e+00 3.217942937068439146e+00 -1.745831335268432927e+00
9.000000000000000000e+00 3.217942937068439146e+00 -2.328106736618428485e+00
1.000000000000000000e+01 3.217942937068439146e+00 -4.051521973307727897e+00
1.100000000000000000e+01 3.217942937068439146e+00 -7.346478154887764234e+00
1.200000000000000000e+01 3.217942937068439146e+00 -6.747124216236710659e+00
1.300000000000000000e+01 3.217942937068439146e+00 -2.914522191032380416e+00
1.400000000000000000e+01 3.217942937068439146e+00 -1.264011771214142987e+00
1.500000000000000000e+01 3.217942937068439146e+00 -1.155554368022975176e+00
1.600000000000000000e+01 3.217942937068439146e+00 -4.382170139576732737e+00
1.700000000000000000e+01 3.217942937068439146e+00 -1.589237621585388949e+00
1.800000000000000000e+01 3.217942937068439146e+00 5.223464633448824390e-01
1.900000000000000000e+01 3.217942937068439146e+00 2.519772527826681929e-01
2.000000000000000000e+01 3.217942937068439146e+00 -5.401007027402786598e+00
2.100000000000000000e+01 3.217942937068439146e+00 1.604577563478234437e-01
2.200000000000000000e+01 3.217942937068439146e+00 1.455928271408484242e+00
2.300000000000000000e+01 3.217942937068439146e+00 2.578322682856312720e-01
2.400000000000000000e+01 3.217942937068439146e+00 -2.949683909892164113e+00
2.500000000000000000e+01 3.217942937068439146e+00 1.569840802536005553e+00
2.600000000000000000e+01 3.217942937068439146e+00 1.978434144162021902e+00
2.700000000000000000e+01 3.217942937068439146e+00 -4.342680001301478798e-01
2.800000000000000000e+01 3.217942937068439146e+00 -1.365733646055692641e-01
2.900000000000000000e+01 3.217942937068439146e+00 2.317325241823498860e+00
3.000000000000000000e+01 3.217942937068439146e+00 2.115801015874421598e+00
3.100000000000000000e+01 3.217942937068439146e+00 -1.584339391639294270e+00
3.200000000000000000e+01 3.217942937068439146e+00 7.157437242328064109e-01
3.300000000000000000e+01 3.217942937068439146e+00 2.367878707741763566e+00
3.400000000000000000e+01 3.217942937068439146e+00 1.684075270207380903e+00
3.500000000000000000e+01 3.217942937068439146e+00 -4.033994038150343187e+00
3.600000000000000000e+01 3.217942937068439146e+00 7.408114670998261486e-01
3.700000000000000000e+01 3.217942937068439146e+00 1.796910333894466083e+00
3.800000000000000000e+01 3.217942937068439146e+00 6.313153460599625344e-01
3.900000000000000000e+01 3.217942937068439146e+00 -2.474692314797761128e+01
4.000000000000000000e+01 3.217942937068439146e+00 5.137483573983391699e-02
4.100000000000000000e+01 3.217942937068439146e+00 7.358143057395112319e-01
4.200000000000000000e+01 3.217942937068439146e+00 -3.305784596023018107e-01
4.300000000000000000e+01 3.217942937068439146e+00 -3.830937458589697364e+00
4.400000000000000000e+01 3.217942937068439146e+00 -4.399234504506048360e+00
4.500000000000000000e+01 3.217942937068439146e+00 -1.964089727508130823e+00
4.600000000000000000e+01 3.217942937068439146e+00 -8.256964993497641903e-01
4.700000000000000000e+01 3.217942937068439146e+00 -1.111259339032008575e-02
4.800000000000000000e+01 3.217942937068439146e+00 9.588724903291198642e-02
4.900000000000000000e+01 3.217942937068439146e+00 -1.506775544488697660e+00
5.000000000000000000e+01 3.217942937068439146e+00 -3.299181152545290985e+00
5.100000000000000000e+01 3.217942937068439146e+00 7.142507458328573033e-01
5.200000000000000000e+01 3.217942937068439146e+00 1.542915998958415136e+00
5.300000000000000000e+01 3.217942937068439146e+00 7.452688724809983789e-01
5.400000000000000000e+01 3.217942937068439146e+00 -3.636011229942229139e+00
5.500000000000000000e+01 3.217942937068439146e+00 -9.910899940420667686e-01
5.600000000000000000e+01 3.217942937068439146e+00 3.778866408689496859e-01
5.700000000000000000e+01 3.217942937068439146e+00 -2.952415818116337909e-01
5.800000000000000000e+01 3.217942937068439146e+00 -3.130708828718098413e+00
5.900000000000000000e+01 3.217942937068439146e+00 -7.154973319675534960e+00
6.000000000000000000e+01 3.217942937068439146e+00 -6.077758643251942594e+00
6.100000000000000000e+01 3.217942937068439146e+00 -6.677229186800888172e+00
6.200000000000000000e+01 3.217942937068439146e+00 -4.070062390134516761e+00
6.300000000000000000e+01 3.217942937068439146e+00 -7.739204362029764361e+00
6.400000000000000000e+01 3.217942937068439146e+00 -2.763049283225320174e+00
6.500000000000000000e+01 3.217942937068439146e+00 -5.944163470576373509e-01
6.600000000000000000e+01 3.217942937068439146e+00 -3.309982936451003055e-01
6.700000000000000000e+01 3.217942937068439146e+00 -2.060533151431373167e+00
6.800000000000000000e+01 3.217942937068439146e+00 -4.190841869787098162e+00
6.900000000000000000e+01 3.217942937068439146e+00 -2.091012667144055426e-01
7.000000000000000000e+01 3.217942937068439146e+00 6.277884475172235135e-01
7.100000000000000000e+01 3.217942937068439146e+00 -5.144519805284537839e-02
7.200000000000000000e+01 3.217942937068439146e+00 -4.301427207888895765e+00
7.300000000000000000e+01 3.217942937068439146e+00 -1.100165480889227387e+00
7.400000000000000000e+01 3.217942937068439146e+00 6.846596763481049841e-01
7.500000000000000000e+01 3.217942937068439146e+00 4.927227315465540491e-01
7.600000000000000000e+01 3.217942937068439146e+00 -2.187289188766439629e+00
7.700000000000000000e+01 3.217942937068439146e+00 -2.257326955119739686e+00
7.800000000000000000e+01 3.217942937068439146e+00 9.034807765530060431e-02
7.900000000000000000e+01 3.217942937068439146e+00 -1.645062646367663195e-01
8.000000000000000000e+01 3.217942937068439146e+00 -3.157635124374008395e+00
8.100000000000000000e+01 3.217942937068439146e+00 -3.057274842590655961e+00
0.000000000000000000e+00 3.301276270401772628e+00 1.020999507349321656e-01
1.000000000000000000e+00 3.301276270401772628e+00 -7.058526291590958568e-01
2.000000000000000000e+00 3.301276270401772628e+00 -5.523669567303694627e+00
3.000000000000000000e+00 3.301276270401772628e+00 -1.848856025794338054e+00
4.000000000000000000e+00 3.301276270401772628e+00 -3.771885780741629501e-01
5.000000000000000000e+00 3.301276270401772628e+00 -8.094626086663601061e-01
6.000000000000000000e+00 3.301276270401772628e+00 -3.476212211513826311e+00
7.000000000000000000e+00 3.301276270401772628e+00 -4.762231316743072540e+00
8.000000000000000000e+00 3.301276270401772628e+00 -2.125127832158850705e+00
9.000000000000000000e+00 3.301276270401772628e+00 -1.995370893155322900e+00
1.000000000000000000e+01 3.301276270401772628e+00 -3.121977636221314967e+00
1.100000000000000000e+01 3.301276270401772628e+00 -6.941300088598875817e+00
1.200000000000000000e+01 3.301276270401772628e+00 -4.668854094366624352e+00
1.300000000000000000e+01 3.301276270401772628e+00 -2.108853012887886180e+00
1.400000000000000000e+01 3.301276270401772628e+00 -1.286908810769062939e+00
1.500000000000000000e+01 3.301276270401772628e+00 -1.954705071327873966e+00
1.600000000000000000e+01 3.301276270401772628e+00 -1.057240748710573719e+01
1.700000000000000000e+01 3.301276270401772628e+00 -1.416077209835465700e+00
1.800000000000000000e+01 3.301276270401772628e+00 -1.049554780510731635e-03
1.900000000000000000e+01 3.301276270401772628e+00 -6.866991972012728151e-01
2.000000000000000000e+01 3.301276270401772628e+00 -1.901727454827702246e+01
2.100000000000000000e+01 3.301276270401772628e+00 -3.106175555409741440e-01
2.200000000000000000e+01 3.301276270401772628e+00 6.607938409570628391e-01
2.300000000000000000e+01 3.301276270401772628e+00 -8.872823381468855075e-01
2.400000000000000000e+01 3.301276270401772628e+00 -2.634469519074529309e+00
2.500000000000000000e+01 3.301276270401772628e+00 9.628752196107799310e-01
2.600000000000000000e+01 3.301276270401772628e+00 1.196349456817788814e+00
2.700000000000000000e+01 3.301276270401772628e+00 -1.560745585232477195e+00
2.800000000000000000e+01 3.301276270401772628e+00 -5.042677697603624720e-01
2.900000000000000000e+01 3.301276270401772628e+00 1.721523719005288111e+00
3.000000000000000000e+01 3.301276270401772628e+00 1.487546843225986182e+00
3.100000000000000000e+01 3.301276270401772628e+00 -2.122180470402851959e+00
3.200000000000000000e+01 3.301276270401772628e+00 1.564278543293280699e-02
3.300000000000000000e+01 3.301276270401772628e+00 1.752032228319158502e+00
3.400000000000000000e+01 3.301276270401772628e+00 1.209243952943787948e+00
3.500000000000000000e+01 3.301276270401772628e+00 -3.208954386061199315e+00
3.600000000000000000e+01 3.301276270401772628e+00 -1.818239802389584048e-01
3.700000000000000000e+01 3.301276270401772628e+00 1.192406728718317543e+00
3.800000000000000000e+01 3.301276270401772628e+00 3.691907584930704256e-01
3.900000000000000000e+01 3.301276270401772628e+00 -5.189018208888318995e+00
4.000000000000000000e+01 3.301276270401772628e+00 -7.775971024632644113e-01
4.100000000000000000e+01 3.301276270401772628e+00 4.638376545244812243e-01
4.200000000000000000e+01 3.301276270401772628e+00 -2.794925263271700461e-02
4.300000000000000000e+01 3.301276270401772628e+00 -2.289816369982040190e+00
4.400000000000000000e+01 3.301276270401772628e+00 -5.549963133547999306e+00
4.500000000000000000e+01 3.301276270401772628e+00 -1.262532871097451714e+00
4.600000000000000000e+01 3.301276270401772628e+00 1.599068526135653812e-02
4.700000000000000000e+01 3.301276270401772628e+00 4.515664800236088849e-01
4.800000000000000000e+01 3.301276270401772628e+00 1.817543324075523992e-02
4.900000000000000000e+01 3.301276270401772628e+00 -2.492828219045112981e+00
5.000000000000000000e+01 3.301276270401772628e+00 -2.187222005044850537e+00
5.100000000000000000e+01 3.301276270401772628e+00 7.487660109481717452e-01
5.200000000000000000e+01 3.301276270401772628e+00 1.410935471864379176e+00
5.300000000000000000e+01 3.301276270401772628e+00 6.927779531259242729e-01
5.400000000000000000e+01 3.301276270401772628e+00 -2.576207071106686453e+00
5.500000000000000000e+01 3.301276270401772628e+00 -2.072202151419737959e+00
5.600000000000000000e+01 3.301276270401772628e+00 -4.048537736347632143e-02
5.700000000000000000e+01 3.301276270401772628e+00 -1.402034830010542299e-01
5.800000000000000000e+01 3.301276270401772628e+00 -1.534707329592462921e+00
5.900000000000000000e+01 3.301276270401772628e+00 -4.317315552360509123e+00
6.000000000000000000e+01 3.301276270401772628e+00 -7.731851560762659226e+00
6.100000000000000000e+01 3.301276270401772628e+00 -7.264992342487808230e+00
6.200000000000000000e+01 3.301276270401772628e+00 -8.141060623024431564e+00
6.300000000000000000e+01 3.301276270401772628e+00 -5.432256302485883204e+00
6.400000000000000000e+01 3.301276270401772628e+00 -1.900879275774528310e+00
6.500000000000000000e+01 3.301276270401772628e+00 -5.846815584331720439e-01
6.600000000000000000e+01 3.301276270401772628e+00 -6.342162306728299503e-01
6.700000000000000000e+01 3.301276270401772628e+00 -2.773247325743270597e+00
6.800000000000000000e+01 3.301276270401772628e+00 -3.454357864465963601e+00
6.900000000000000000e+01 3.301276270401772628e+00 -1.919250903595771107e-01
7.000000000000000000e+01 3.301276270401772628e+00 5.073344995074694497e-01
7.100000000000000000e+01 3.301276270401772628e+00 -2.771367365017860518e-01
7.200000000000000000e+01 3.301276270401772628e+00 -4.873212565775404848e+00
7.300000000000000000e+01 3.301276270401772628e+00 -1.286396877270580053e+00
7.400000000000000000e+01 3.301276270401772628e+00 4.014846368139413091e-01
7.500000000000000000e+01 3.301276270401772628e+00 2.083328615213091151e-01
7.600000000000000000e+01 3.301276270401772628e+00 -2.190584267503265181e+00
7.700000000000000000e+01 3.301276270401772628e+00 -3.312815041986399756e+00
7.800000000000000000e+01 3.301276270401772628e+00 -5.127518769944454657e-01
7.900000000000000000e+01 3.301276270401772628e+00 -5.204372415109478345e-01
8.000000000000000000e+01 3.301276270401772628e+00 -2.740554903874238057e+00
8.100000000000000000e+01 3.301276270401772628e+00 -4.930064806104623720e+00
0.000000000000000000e+00 3.384609603735105665e+00 -1.487080526285799731e-01
1.000000000000000000e+00 3.384609603735105665e+00 -9.835926362842298820e-01
2.000000000000000000e+00 3.384609603735105665e+00 -5.138687296116438041e+00
3.000000000000000000e+00 3.384609603735105665e+00 -2.565981671029839095e+00
4.000000000000000000e+00 3.384609603735105665e+00 -8.426696471267960398e-01
5.000000000000000000e+00 3.384609603735105665e+00 -1.005657310623269129e+00
6.000000000000000000e+00 3.384609603735105665e+00 -2.931125746823358913e+00
7.000000000000000000e+00 3.384609603735105665e+00 -7.529451995398440012e+00
8.000000000000000000e+00 3.384609603735105665e+00 -2.708469880291007215e+00
9.000000000000000000e+00 3.384609603735105665e+00 -2.104410082738215060e+00
1.000000000000000000e+01 3.384609603735105665e+00 -3.005169357707573319e+00
1.100000000000000000e+01 3.384609603735105665e+00 -7.422960834671032515e+00
1.200000000000000000e+01 3.384609603735105665e+00 -4.004691126016838965e+00
1.300000000000000000e+01 3.384609603735105665e+00 -1.944233341023545725e+00
1.400000000000000000e+01 3.384609603735105665e+00 -1.584318882394835981e+00
1.500000000000000000e+01 3.384609603735105665e+00 -2.905039063357585327e+00
1.600000000000000000e+01 3.384609603735105665e+00 -7.032233508433517244e+00
1.700000000000000000e+01 3.384609603735105665e+00 -1.614534226112988913e+00
1.800000000000000000e+01 3.384609603735105665e+00 -6.874482837203819141e-01
1.900000000000000000e+01 3.384609603735105665e+00 -1.763114385669450224e+00
2.000000000000000000e+01 3.384609603735105665e+00 -7.427523977000117128e+00
2.100000000000000000e+01 3.384609603735105665e+00 -1.047166947071977106e+00
2.200000000000000000e+01 3.384609603735105665e+00 -3.778161089484372570e-01
2.300000000000000000e+01 3.384609603735105665e+00 -2.415373823435307710e+00
2.400000000000000000e+01 3.384609603735105665e+00 -2.662454314401277777e+00
2.500000000000000000e+01 3.384609603735105665e+00 1.796273944959574653e-01
2.600000000000000000e+01 3.384609603735105665e+00 1.965358718372941238e-01
2.700000000000000000e+01 3.384609603735105665e+00 -3.166771408428171064e+00
2.800000000000000000e+01 3.384609603735105665e+00 -9.476321303104692229e-01
2.900000000000000000e+01 3.384609603735105665e+00 1.005820037124228961e+00
3.000000000000000000e+01 3.384609603735105665e+00 7.221652876902582285e-01
3.100000000000000000e+01 3.384609603735105665e+00 -2.823694600618264605e+00
3.200000000000000000e+01 3.384609603735105665e+00 -8.115553166409068542e-01
3.300000000000000000e+01 3.384609603735105665e+00 1.005952180584644529e+00
3.400000000000000000e+01 3.384609603735105665e+00 6.025891290573170966e-01
3.500000000000000000e+01 3.384609603735105665e+00 -2.938964409155003565e+00
3.600000000000000000e+01 3.384609603735105665e+00 -1.334042159093393076e+00
3.700000000000000000e+01 3.384609603735105665e+00 4.084573990197859494e-01
3.800000000000000000e+01 3.384609603735105665e+00 -1.332561087956781187e-01
3.900000000000000000e+01 3.384609603735105665e+00 -4.236870034257914419e+00
4.000000000000000000e+01 3.384609603735105665e+00 -1.635772742057763240e+00
4.100000000000000000e+01 3.384609603735105665e+00 6.807270433025414125e-02
4.200000000000000000e+01 3.384609603735105665e+00 -7.235434957044269144e-02
4.300000000000000000e+01 3.384609603735105665e+00 -1.903478378521889391e+00
4.400000000000000000e+01 3.384609603735105665e+00 -5.954775565095352441e+00
4.500000000000000000e+01 3.384609603735105665e+00 -8.699246155133456559e-01
4.600000000000000000e+01 3.384609603735105665e+00 4.270466539444088827e-01
4.700000000000000000e+01 3.384609603735105665e+00 6.753202128467008514e-01
4.800000000000000000e+01 3.384609603735105665e+00 -8.696942269274217374e-02
4.900000000000000000e+01 3.384609603735105665e+00 -3.492360020714901037e+00
5.000000000000000000e+01 3.384609603735105665e+00 -1.631274111707183838e+00
5.100000000000000000e+01 3.384609603735105665e+00 7.606277836235908474e-01
5.200000000000000000e+01 3.384609603735105665e+00 1.319212970190679846e+00
5.300000000000000000e+01 3.384609603735105665e+00 6.935368805639716694e-01
5.400000000000000000e+01 3.384609603735105665e+00 -1.825512924969656892e+00
5.500000000000000000e+01 3.384609603735105665e+00 -3.584893845967997983e+00
5.600000000000000000e+01 3.384609603735105665e+00 -4.924161018232869336e-01
5.700000000000000000e+01 3.384609603735105665e+00 -4.762652306077334863e-02
5.800000000000000000e+01 3.384609603735105665e+00 -6.448114783388382287e-01
5.900000000000000000e+01 3.384609603735105665e+00 -1.979931608821042355e+00
6.000000000000000000e+01 3.384609603735105665e+00 -3.892636176265561687e+00
6.100000000000000000e+01 3.384609603735105665e+00 -6.968277554650738281e+00
6.200000000000000000e+01 3.384609603735105665e+00 -6.909973504352058704e+00
6.300000000000000000e+01 3.384609603735105665e+00 -3.017732502430959141e+00
6.400000000000000000e+01 3.384609603735105665e+00 -1.259568271415818064e+00
6.500000000000000000e+01 3.384609603735105665e+00 -5.729865761026687876e-01
6.600000000000000000e+01 3.384609603735105665e+00 -9.945115513012935393e-01
6.700000000000000000e+01 3.384609603735105665e+00 -3.797336025461308218e+00
6.800000000000000000e+01 3.384609603735105665e+00 -2.929866719729598223e+00
6.900000000000000000e+01 3.384609603735105665e+00 -2.724694191144826916e-01
7.000000000000000000e+01 3.384609603735105665e+00 2.813185643944587366e-01
7.100000000000000000e+01 3.384609603735105665e+00 -5.826587952486912414e-01
7.200000000000000000e+01 3.384609603735105665e+00 -5.247939831216919870e+00
7.300000000000000000e+01 3.384609603735105665e+00 -1.669131333410849072e+00
7.400000000000000000e+01 3.384609603735105665e+00 1.104936754942567774e-02
7.500000000000000000e+01 3.384609603735105665e+00 -1.235242149530677430e-01
7.600000000000000000e+01 3.384609603735105665e+00 -2.168140426698798695e+00
7.700000000000000000e+01 3.384609603735105665e+00 -5.002792371050177600e+00
7.800000000000000000e+01 3.384609603735105665e+00 -1.285246929178069708e+00
7.900000000000000000e+01 3.384609603735105665e+00 -1.002908775834027599e+00
8.000000000000000000e+01 3.384609603735105665e+00 -2.625302200161716559e+00
8.100000000000000000e+01 3.384609603735105665e+00 -8.891007789385202642e+00
0.000000000000000000e+00 3.467942937068439146e+00 -4.001340535177708713e-01
1.000000000000000000e+00 3.467942937068439146e+00 -1.224275771270213475e+00
2.000000000000000000e+00 3.467942937068439146e+00 -4.716543880654552545e+00
3.000000000000000000e+00 3.467942937068439146e+00 -3.465377074966379478e+00
4.000000000000000000e+00 3.467942937068439146e+00 -1.398006692702523868e+00
5.000000000000000000e+00 3.467942937068439146e+00 -1.319403397135169076e+00
6.000000000000000000e+00 3.467942937068439146e+00 -2.754391836914263259e+00
7.000000000000000000e+00 3.467942937068439146e+00 -1.116876940934554874e+01
8.000000000000000000e+00 3.467942937068439146e+00 -3.655426048228443747e+00
9.000000000000000000e+00 3.467942937068439146e+00 -2.649218079463969033e+00
1.000000000000000000e+01 3.467942937068439146e+00 -3.459419432293355801e+00
1.100000000000000000e+01 3.467942937068439146e+00 -8.950086672746147443e+00
1.200000000000000000e+01 3.467942937068439146e+00 -3.924695960251318283e+00
1.300000000000000000e+01 3.467942937068439146e+00 -2.188199013610385713e+00
1.400000000000000000e+01 3.467942937068439146e+00 -2.125169412040011530e+00
1.500000000000000000e+01 3.467942937068439146e+00 -3.974119186478253685e+00
1.600000000000000000e+01 3.467942937068439146e+00 -5.905758788462451392e+00
1.700000000000000000e+01 3.467942937068439146e+00 -2.131047604073645019e+00
1.800000000000000000e+01 3.467942937068439146e+00 -1.532218951355965642e+00
1.900000000000000000e+01 3.467942937068439146e+00 -2.895246157394044229e+00
2.000000000000000000e+01 3.467942937068439146e+00 -7.337948283811852157e+00
2.100000000000000000e+01 3.467942937068439146e+00 -2.153235609775221882e+00
2.200000000000000000e+01 3.467942937068439146e+00 -1.760244603796498053e+00
2.300000000000000000e+01 3.467942937068439146e+00 -4.618734401903315856e+00
2.400000000000000000e+01 3.467942937068439146e+00 -2.985898873516178664e+00
2.500000000000000000e+01 3.467942937068439146e+00 -8.124323515956951569e-01
2.600000000000000000e+01 3.467942937068439146e+00 -1.082659536221909580e+00
2.700000000000000000e+01 3.467942937068439146e+00 -5.863922462818504933e+00
2.800000000000000000e+01 3.467942937068439146e+00 -1.447146149836159523e+00
2.900000000000000000e+01 3.467942937068439146e+00 1.863902512785979848e-01
3.000000000000000000e+01 3.467942937068439146e+00 -1.707065196645779770e-01
3.100000000000000000e+01 3.467942937068439146e+00 -3.686441640729522184e+00
3.200000000000000000e+01 3.467942937068439146e+00 -1.757887935844757221e+00
3.300000000000000000e+01 3.467942937068439146e+00 1.322811561556406779e-01
3.400000000000000000e+01 3.467942937068439146e+00 -1.347700948323704850e-01
3.500000000000000000e+01 3.467942937068439146e+00 -2.998171243845883183e+00
3.600000000000000000e+01 3.467942937068439146e+00 -2.829322583544380709e+00
3.700000000000000000e+01 3.467942937068439146e+00 -6.212282837980696026e-01
3.800000000000000000e+01 3.467942937068439146e+00 -9.497779484500789016e-01
3.900000000000000000e+01 3.467942937068439146e+00 -4.597559712916404528e+00
4.000000000000000000e+01 3.467942937068439146e+00 -2.418663314341519044e+00
4.100000000000000000e+01 3.467942937068439146e+00 -4.668576382146711334e-01
4.200000000000000000e+01 3.467942937068439146e+00 -4.427896994843900647e-01
4.300000000000000000e+01 3.467942937068439146e+00 -2.216894189813541249e+00
4.400000000000000000e+01 3.467942937068439146e+00 -5.193761745284079190e+00
4.500000000000000000e+01 3.467942937068439146e+00 -6.460596643942835282e-01
4.600000000000000000e+01 3.467942937068439146e+00 5.779155477266472163e-01
4.700000000000000000e+01 3.467942937068439146e+00 7.082271017468297902e-01
4.800000000000000000e+01 3.467942937068439146e+00 -2.579854529716708589e-01
4.900000000000000000e+01 3.467942937068439146e+00 -4.518395565247002921e+00
5.000000000000000000e+01 3.467942937068439146e+00 -1.360337865175757388e+00
5.100000000000000000e+01 3.467942937068439146e+00 7.396186692423314391e-01
5.200000000000000000e+01 3.467942937068439146e+00 1.251676120257201541e+00
5.300000000000000000e+01 3.467942937068439146e+00 7.269747971945025311e-01
5.400000000000000000e+01 3.467942937068439146e+00 -1.272788935238155394e+00
5.500000000000000000e+01 3.467942937068439146e+00 -6.194379114889799531e+00
5.600000000000000000e+01 3.467942937068439146e+00 -9.670283505826897663e-01
5.700000000000000000e+01 3.467942937068439146e+00 -1.662755541170906487e-02
5.800000000000000000e+01 3.467942937068439146e+00 -1.139602803031498912e-01
5.900000000000000000e+01 3.467942937068439146e+00 -8.985424725668919033e-01
6.000000000000000000e+01 3.467942937068439146e+00 -2.425297857094557141e+00
6.100000000000000000e+01 3.467942937068439146e+00 -6.091074738618791784e+00
6.200000000000000000e+01 3.467942937068439146e+00 -4.755146054415776646e+00
6.300000000000000000e+01 3.467942937068439146e+00 -1.991927236214111829e+00
6.400000000000000000e+01 3.467942937068439146e+00 -8.489326396940122255e-01
6.500000000000000000e+01 3.467942937068439146e+00 -5.888235667768219050e-01
6.600000000000000000e+01 3.467942937068439146e+00 -1.371404967533647934e+00
6.700000000000000000e+01 3.467942937068439146e+00 -5.097577238716604064e+00
6.800000000000000000e+01 3.467942937068439146e+00 -2.660501807884464220e+00
6.900000000000000000e+01 3.467942937068439146e+00 -4.500996283552137767e-01
7.000000000000000000e+01 3.467942937068439146e+00 -2.589128614012204191e-02
7.100000000000000000e+01 3.467942937068439146e+00 -9.366609645384709193e-01
7.200000000000000000e+01 3.467942937068439146e+00 -5.372707621028484759e+00
7.300000000000000000e+01 3.467942937068439146e+00 -2.241498400528457502e+00
7.400000000000000000e+01 3.467942937068439146e+00 -4.852319911578137357e-01
7.500000000000000000e+01 3.467942937068439146e+00 -5.112388561414509258e-01
7.600000000000000000e+01 3.467942937068439146e+00 -2.169392093860193160e+00
7.700000000000000000e+01 3.467942937068439146e+00 -8.934303451502104920e+00
7.800000000000000000e+01 3.467942937068439146e+00 -2.310316011688503313e+00
7.900000000000000000e+01 3.467942937068439146e+00 -1.654415589224781602e+00
8.000000000000000000e+01 3.467942937068439146e+00 -2.767130887451396681e+00
8.100000000000000000e+01 3.467942937068439146e+00 -8.475989045619675366e+00
0.000000000000000000e+00 3.551276270401772628e+00 -6.404059359023910325e-01
1.000000000000000000e+00 3.551276270401772628e+00 -1.417877215269651048e+00
2.000000000000000000e+00 3.551276270401772628e+00 -4.271243802911151910e+00
3.000000000000000000e+00 3.551276270401772628e+00 -4.738683846201610095e+00
4.000000000000000000e+00 3.551276270401772628e+00 -2.097270780009231395e+00
5.000000000000000000e+00 3.551276270401772628e+00 -1.765505137200590768e+00
6.000000000000000000e+00 3.551276270401772628e+00 -2.793782552246448336e+00
7.000000000000000000e+00 3.551276270401772628e+00 -6.647633792291227195e+00
8.000000000000000000e+00 3.551276270401772628e+00 -5.378913706393279703e+00
9.000000000000000000e+00 3.551276270401772628e+00 -3.771162999123828019e+00
1.000000000000000000e+01 3.551276270401772628e+00 -4.562074077087046042e+00
1.100000000000000000e+01 3.551276270401772628e+00 -1.735168862432355041e+01
1.200000000000000000e+01 3.551276270401772628e+00 -4.166690468365430888e+00
1.300000000000000000e+01 3.551276270401772628e+00 -2.726828383995930860e+00
1.400000000000000000e+01 3.551276270401772628e+00 -2.872530123007791758e+00
1.500000000000000000e+01 3.551276270401772628e+00 -5.096167355634126039e+00
1.600000000000000000e+01 3.551276270401772628e+00 -6.075281633882383403e+00
1.700000000000000000e+01 3.551276270401772628e+00 -2.923556244711585705e+00
1.800000000000000000e+01 3.551276270401772628e+00 -2.497417994486991866e+00
1.900000000000000000e+01 3.551276270401772628e+00 -3.905207123733045904e+00
2.000000000000000000e+01 3.551276270401772628e+00 -1.017094725163880042e+01
2.100000000000000000e+01 3.551276270401772628e+00 -3.888496442136052167e+00
2.200000000000000000e+01 3.551276270401772628e+00 -3.749648616350018671e+00
2.300000000000000000e+01 3.551276270401772628e+00 -9.154914655960501690e+00
2.400000000000000000e+01 3.551276270401772628e+00 -3.574528073985607346e+00
2.500000000000000000e+01 3.551276270401772628e+00 -2.066082342716354603e+00
2.600000000000000000e+01 3.551276270401772628e+00 -2.782167473838815575e+00
2.700000000000000000e+01 3.551276270401772628e+00 -1.126946046407262614e+01
2.800000000000000000e+01 3.551276270401772628e+00 -1.972736040657456114e+00
2.900000000000000000e+01 3.551276270401772628e+00 -7.051465511086304483e-01
3.000000000000000000e+01 3.551276270401772628e+00 -1.164234003295359310e+00
3.100000000000000000e+01 3.551276270401772628e+00 -4.671606635729879997e+00
3.200000000000000000e+01 3.551276270401772628e+00 -2.818875409765738471e+00
3.300000000000000000e+01 3.551276270401772628e+00 -8.586684454657139698e-01
3.400000000000000000e+01 3.551276270401772628e+00 -9.824577525237226938e-01
3.500000000000000000e+01 3.551276270401772628e+00 -3.230132131994147393e+00
3.600000000000000000e+01 3.551276270401772628e+00 -5.099055472503552622e+00
3.700000000000000000e+01 3.551276270401772628e+00 -2.057742187966678848e+00
3.800000000000000000e+01 3.551276270401772628e+00 -2.243840745471006315e+00
3.900000000000000000e+01 3.551276270401772628e+00 -6.318562827645843427e+00
4.000000000000000000e+01 3.551276270401772628e+00 -3.040853597389157947e+00
4.100000000000000000e+01 3.551276270401772628e+00 -1.170096669574642645e+00
4.200000000000000000e+01 3.551276270401772628e+00 -1.179173160276194343e+00
4.300000000000000000e+01 3.551276270401772628e+00 -3.322068403264037961e+00
4.400000000000000000e+01 3.551276270401772628e+00 -3.934755055475041452e+00
4.500000000000000000e+01 3.551276270401772628e+00 -5.052986548398383793e-01
4.600000000000000000e+01 3.551276270401772628e+00 5.595064716749287292e-01
4.700000000000000000e+01 3.551276270401772628e+00 5.832318151753683733e-01
4.800000000000000000e+01 3.551276270401772628e+00 -5.332436286833638350e-01
4.900000000000000000e+01 3.551276270401772628e+00 -5.775580905515200314e+00
5.000000000000000000e+01 3.551276270401772628e+00 -1.239655899058013988e+00
5.100000000000000000e+01 3.551276270401772628e+00 6.840313086689678856e-01
5.200000000000000000e+01 3.551276270401772628e+00 1.185526550954654201e+00
5.300000000000000000e+01 3.551276270401772628e+00 7.590288445942252604e-01
5.400000000000000000e+01 3.551276270401772628e+00 -8.794586020917062319e-01
5.500000000000000000e+01 3.551276270401772628e+00 -1.049232357707496810e+01
5.600000000000000000e+01 3.551276270401772628e+00 -1.474507034066962374e+00
5.700000000000000000e+01 3.551276270401772628e+00 -6.098098180622924663e-02
5.800000000000000000e+01 3.551276270401772628e+00 1.743961950105572534e-01
5.900000000000000000e+01 3.551276270401772628e+00 -3.159197007701605164e-01
6.000000000000000000e+01 3.551276270401772628e+00 -1.619314607646747728e+00
6.100000000000000000e+01 3.551276270401772628e+00 -5.102784801626321531e+00
6.200000000000000000e+01 3.551276270401772628e+00 -4.174972060695171017e+00
6.300000000000000000e+01 3.551276270401772628e+00 -1.561776773955205311e+00
6.400000000000000000e+01 3.551276270401772628e+00 -6.676043285770567604e-01
6.500000000000000000e+01 3.551276270401772628e+00 -6.642738363520068745e-01
6.600000000000000000e+01 3.551276270401772628e+00 -1.726180965911391807e+00
6.700000000000000000e+01 3.551276270401772628e+00 -6.463102856178513100e+00
6.800000000000000000e+01 3.551276270401772628e+00 -2.659848858895756507e+00
6.900000000000000000e+01 3.551276270401772628e+00 -7.325961038660450120e-01
7.000000000000000000e+01 3.551276270401772628e+00 -3.999411007376589278e-01
7.100000000000000000e+01 3.551276270401772628e+00 -1.314119110481010599e+00
7.200000000000000000e+01 3.551276270401772628e+00 -5.280028176447751243e+00
7.300000000000000000e+01 3.551276270401772628e+00 -3.021446556607348732e+00
7.400000000000000000e+01 3.551276270401772628e+00 -1.088329066112347032e+00
7.500000000000000000e+01 3.551276270401772628e+00 -9.597362589096508634e-01
7.600000000000000000e+01 3.551276270401772628e+00 -2.224469751238660198e+00
7.700000000000000000e+01 3.551276270401772628e+00 -7.728845068200117296e+00
7.800000000000000000e+01 3.551276270401772628e+00 -3.768245510127311793e+00
7.900000000000000000e+01 3.551276270401772628e+00 -2.544837566320745204e+00
8.000000000000000000e+01 3.551276270401772628e+00 -3.171155747088638677e+00
8.100000000000000000e+01 3.551276270401772628e+00 -6.295978603427589526e+00
0.000000000000000000e+00 3.634609603735105665e+00 -8.549809662350665862e-01
1.000000000000000000e+00 3.634609603735105665e+00 -1.550205282274681462e+00
2.000000000000000000e+00 3.634609603735105665e+00 -3.803871416515195225e+00
3.000000000000000000e+00 3.634609603735105665e+00 -7.049333875631705659e+00
4.000000000000000000e+00 3.634609603735105665e+00 -3.022115268139387911e+00
5.000000000000000000e+00 3.634609603735105665e+00 -2.351679474551935378e+00
6.000000000000000000e+00 3.634609603735105665e+00 -2.957513575966692621e+00
7.000000000000000000e+00 3.634609603735105665e+00 -5.128943656595686740e+00
8.000000000000000000e+00 3.634609603735105665e+00 -1.115672272346428606e+01
9.000000000000000000e+00 3.634609603735105665e+00 -6.139641222884788974e+00
1.000000000000000000e+01 3.634609603735105665e+00 -7.061747370073776509e+00
1.100000000000000000e+01 3.634609603735105665e+00 -8.698739775792365236e+00
1.200000000000000000e+01 3.634609603735105665e+00 -4.512421845625304684e+00
1.300000000000000000e+01 3.634609603735105665e+00 -3.441406682686511065e+00
1.400000000000000000e+01 3.634609603735105665e+00 -3.757920289903322608e+00
1.500000000000000000e+01 3.634609603735105665e+00 -6.173858483331826186e+00
1.600000000000000000e+01 3.634609603735105665e+00 -6.884744545396650928e+00
1.700000000000000000e+01 3.634609603735105665e+00 -3.914566606911686453e+00
1.800000000000000000e+01 3.634609603735105665e+00 -3.476442335156181063e+00
1.900000000000000000e+01 3.634609603735105665e+00 -4.546661797458305898e+00
2.000000000000000000e+01 3.634609603735105665e+00 -8.903895866237339973e+00
2.100000000000000000e+01 3.634609603735105665e+00 -7.483584850915710796e+00
2.200000000000000000e+01 3.634609603735105665e+00 -7.637862794770586383e+00
2.300000000000000000e+01 3.634609603735105665e+00 -8.245594163429974088e+00
2.400000000000000000e+01 3.634609603735105665e+00 -4.397240166016787022e+00
2.500000000000000000e+01 3.634609603735105665e+00 -3.682633320405234389e+00
2.600000000000000000e+01 3.634609603735105665e+00 -5.351726802488358636e+00
2.700000000000000000e+01 3.634609603735105665e+00 -6.049023205639398881e+00
2.800000000000000000e+01 3.634609603735105665e+00 -2.483884384173167259e+00
2.900000000000000000e+01 3.634609603735105665e+00 -1.612978336195386886e+00
3.000000000000000000e+01 3.634609603735105665e+00 -2.200111437426397032e+00
3.100000000000000000e+01 3.634609603735105665e+00 -5.674492870213911466e+00
3.200000000000000000e+01 3.634609603735105665e+00 -3.991105881376528330e+00
3.300000000000000000e+01 3.634609603735105665e+00 -1.934292043137544992e+00
3.400000000000000000e+01 3.634609603735105665e+00 -1.877439765643160285e+00
3.500000000000000000e+01 3.634609603735105665e+00 -3.463057218343254640e+00
3.600000000000000000e+01 3.634609603735105665e+00 -1.511340065184748127e+01
3.700000000000000000e+01 3.634609603735105665e+00 -4.450025413165634269e+00
3.800000000000000000e+01 3.634609603735105665e+00 -4.552973746292994228e+00
3.900000000000000000e+01 3.634609603735105665e+00 -1.445587630616999597e+01
4.000000000000000000e+01 3.634609603735105665e+00 -3.518338626220645970e+00
4.100000000000000000e+01 3.634609603735105665e+00 -2.109075373619615057e+00
4.200000000000000000e+01 3.634609603735105665e+00 -2.443289031380738940e+00
4.300000000000000000e+01 3.634609603735105665e+00 -6.385355957125896431e+00
4.400000000000000000e+01 3.634609603735105665e+00 -2.767393353215000129e+00
4.500000000000000000e+01 3.634609603735105665e+00 -3.971809277980182795e-01
4.600000000000000000e+01 3.634609603735105665e+00 4.338723150378513416e-01
4.700000000000000000e+01 3.634609603735105665e+00 3.283204046323100478e-01
4.800000000000000000e+01 3.634609603735105665e+00 -9.456141712091096219e-01
4.900000000000000000e+01 3.634609603735105665e+00 -8.065134084341645249e+00
5.000000000000000000e+01 3.634609603735105665e+00 -1.181482412300117524e+00
5.100000000000000000e+01 3.634609603735105665e+00 5.993599244069170995e-01
5.200000000000000000e+01 3.634609603735105665e+00 1.100726187078767460e+00
5.300000000000000000e+01 3.634609603735105665e+00 7.581827328001623512e-01
5.400000000000000000e+01 3.634609603735105665e+00 -6.265702780176840569e-01
5.500000000000000000e+01 3.634609603735105665e+00 -5.637143739452112889e+00
5.600000000000000000e+01 3.634609603735105665e+00 -2.051718620927350134e+00
5.700000000000000000e+01 3.634609603735105665e+00 -2.032538229743157676e-01
5.800000000000000000e+01 3.634609603735105665e+00 2.689296276243113848e-01
5.900000000000000000e+01 3.634609603735105665e+00 -3.103102719680764926e-02
6.000000000000000000e+01 3.634609603735105665e+00 -1.157244772922423781e+00
6.100000000000000000e+01 3.634609603735105665e+00 -4.208044084592880374e+00
6.200000000000000000e+01 3.634609603735105665e+00 -4.384399995281670570e+00
6.300000000000000000e+01 3.634609603735105665e+00 -1.546869287605369792e+00
6.400000000000000000e+01 3.634609603735105665e+00 -7.168708358689784843e-01
6.500000000000000000e+01 3.634609603735105665e+00 -8.336149173515893240e-01
6.600000000000000000e+01 3.634609603735105665e+00 -2.046182161207053873e+00
6.700000000000000000e+01 3.634609603735105665e+00 -7.337599452166402969e+00
6.800000000000000000e+01 3.634609603735105665e+00 -2.942410881227039532e+00
6.900000000000000000e+01 3.634609603735105665e+00 -1.138027914390606021e+00
7.000000000000000000e+01 3.634609603735105665e+00 -8.415449762693524294e-01
7.100000000000000000e+01 3.634609603735105665e+00 -1.707419623898250860e+00
7.200000000000000000e+01 3.634609603735105665e+00 -5.083681566725885226e+00
7.300000000000000000e+01 3.634609603735105665e+00 -4.058582342738321636e+00
7.400000000000000000e+01 3.634609603735105665e+00 -1.802107062451919983e+00
7.500000000000000000e+01 3.634609603735105665e+00 -1.470997893513618981e+00
7.600000000000000000e+01 3.634609603735105665e+00 -2.347148548516496014e+00
7.700000000000000000e+01 3.634609603735105665e+00 -5.295060506341260798e+00
7.800000000000000000e+01 3.634609603735105665e+00 -6.268843385048755046e+00
7.900000000000000000e+01 3.634609603735105665e+00 -3.817376204074908408e+00
8.000000000000000000e+01 3.634609603735105665e+00 -3.889225635872638254e+00
8.100000000000000000e+01 3.634609603735105665e+00 -5.780097699461766325e+00
0.000000000000000000e+00 3.717942937068439146e+00 -1.026088556410412300e+00
1.000000000000000000e+00 3.717942937068439146e+00 -1.608398946732402690e+00
2.000000000000000000e+00 3.717942937068439146e+00 -3.328573770886180672e+00
3.000000000000000000e+00 3.717942937068439146e+00 -1.155212205404277093e+01
4.000000000000000000e+00 3.717942937068439146e+00 -4.328584683924576737e+00
5.000000000000000000e+00 3.717942937068439146e+00 -3.084102922847103745e+00
6.000000000000000000e+00 3.717942937068439146e+00 -3.184963131448536711e+00
7.000000000000000000e+00 3.717942937068439146e+00 -4.245496217958572238e+00
8.000000000000000000e+00 3.717942937068439146e+00 -6.403642255524627735e+00
9.000000000000000000e+00 3.717942937068439146e+00 -9.670064049409747398e+00
1.000000000000000000e+01 3.717942937068439146e+00 -9.251452003734263130e+00
1.100000000000000000e+01 3.717942937068439146e+00 -6.344880902494818287e+00
1.200000000000000000e+01 3.717942937068439146e+00 -4.695455476499221348e+00
1.300000000000000000e+01 3.717942937068439146e+00 -4.135955878130610941e+00
1.400000000000000000e+01 3.717942937068439146e+00 -4.642801600904530979e+00
1.500000000000000000e+01 3.717942937068439146e+00 -7.101281794906670441e+00
1.600000000000000000e+01 3.717942937068439146e+00 -8.021875358301958414e+00
1.700000000000000000e+01 3.717942937068439146e+00 -4.925236264808023456e+00
1.800000000000000000e+01 3.717942937068439146e+00 -4.268538507984223074e+00
1.900000000000000000e+01 3.717942937068439146e+00 -4.696719574591251778e+00
2.000000000000000000e+01 3.717942937068439146e+00 -6.007485799508764934e+00
2.100000000000000000e+01 3.717942937068439146e+00 -7.722686890161733153e+00
2.200000000000000000e+01 3.717942937068439146e+00 -7.802950075064394753e+00
2.300000000000000000e+01 3.717942937068439146e+00 -6.312632629314071764e+00
2.400000000000000000e+01 3.717942937068439146e+00 -5.402008783584931528e+00
2.500000000000000000e+01 3.717942937068439146e+00 -5.916887580069683850e+00
2.600000000000000000e+01 3.717942937068439146e+00 -1.496364602673816790e+01
2.700000000000000000e+01 3.717942937068439146e+00 -4.860015445073599061e+00
2.800000000000000000e+01 3.717942937068439146e+00 -2.937964678702400079e+00
2.900000000000000000e+01 3.717942937068439146e+00 -2.455757453777267507e+00
3.000000000000000000e+01 3.717942937068439146e+00 -3.180279132274817844e+00
3.100000000000000000e+01 3.717942937068439146e+00 -6.533941090886211001e+00
3.200000000000000000e+01 3.717942937068439146e+00 -5.241635576699132493e+00
3.300000000000000000e+01 3.717942937068439146e+00 -3.005926055959459386e+00
3.400000000000000000e+01 3.717942937068439146e+00 -2.684802771164860324e+00
3.500000000000000000e+01 3.717942937068439146e+00 -3.527870738334591749e+00
3.600000000000000000e+01 3.717942937068439146e+00 -5.818956560983166604e+00
3.700000000000000000e+01 3.717942937068439146e+00 -1.199599267749741038e+01
3.800000000000000000e+01 3.717942937068439146e+00 -1.273935427333351633e+01
3.900000000000000000e+01 3.717942937068439146e+00 -6.192414964092475493e+00
4.000000000000000000e+01 3.717942937068439146e+00 -3.992415187940955068e+00
4.100000000000000000e+01 3.717942937068439146e+00 -3.464961723814337535e+00
4.200000000000000000e+01 3.717942937068439146e+00 -4.921784488285692483e+00
4.300000000000000000e+01 3.717942937068439146e+00 -6.128405947370892726e+00
4.400000000000000000e+01 3.717942937068439146e+00 -1.849656426295578804e+00
4.500000000000000000e+01 3.717942937068439146e+00 -3.032553468204826075e-01
4.600000000000000000e+01 3.717942937068439146e+00 2.459310639936674314e-01
4.700000000000000000e+01 3.717942937068439146e+00 -2.991705710542566163e-02
4.800000000000000000e+01 3.717942937068439146e+00 -1.521894759320318036e+00
4.900000000000000000e+01 3.717942937068439146e+00 -1.127792768208512264e+01
5.000000000000000000e+01 3.717942937068439146e+00 -1.133911536313722879e+00
5.100000000000000000e+01 3.717942937068439146e+00 4.940032302166287859e-01
5.200000000000000000e+01 3.717942937068439146e+00 9.859165014116902936e-01
5.300000000000000000e+01 3.717942937068439146e+00 7.063909852191917471e-01
5.400000000000000000e+01 3.717942937068439146e+00 -4.950728186227563166e-01
5.500000000000000000e+01 3.717942937068439146e+00 -4.209139017381843928e+00
5.600000000000000000e+01 3.717942937068439146e+00 -2.769108638761063723e+00
5.700000000000000000e+01 3.717942937068439146e+00 -4.697826987918036212e-01
5.800000000000000000e+01 3.717942937068439146e+00 1.916397434458442517e-01
5.900000000000000000e+01 3.717942937068439146e+00 4.005689677596235149e-02
6.000000000000000000e+01 3.717942937068439146e+00 -9.156812619854940438e-01
6.100000000000000000e+01 3.717942937068439146e+00 -3.455791642417620047e+00
6.200000000000000000e+01 3.717942937068439146e+00 -5.470991303123690308e+00
6.300000000000000000e+01 3.717942937068439146e+00 -1.914602656249426715e+00
6.400000000000000000e+01 3.717942937068439146e+00 -1.011838381834237133e+00
6.500000000000000000e+01 3.717942937068439146e+00 -1.137081969804430548e+00
6.600000000000000000e+01 3.717942937068439146e+00 -2.362944164568944849e+00
6.700000000000000000e+01 3.717942937068439146e+00 -7.311888317629153811e+00
6.800000000000000000e+01 3.717942937068439146e+00 -3.535448466127576239e+00
6.900000000000000000e+01 3.717942937068439146e+00 -1.694565380640230989e+00
7.000000000000000000e+01 3.717942937068439146e+00 -1.369766825968130819e+00
7.100000000000000000e+01 3.717942937068439146e+00 -2.136362306708643910e+00
7.200000000000000000e+01 3.717942937068439146e+00 -4.925781011484835936e+00
7.300000000000000000e+01 3.717942937068439146e+00 -5.447022234715383604e+00
7.400000000000000000e+01 3.717942937068439146e+00 -2.628946776743518843e+00
7.500000000000000000e+01 3.717942937068439146e+00 -2.042543245117445672e+00
7.600000000000000000e+01 3.717942937068439146e+00 -2.539561728468366475e+00
7.700000000000000000e+01 3.717942937068439146e+00 -4.297404702499077800e+00
7.800000000000000000e+01 3.717942937068439146e+00 -1.183540924596352006e+01
7.900000000000000000e+01 3.717942937068439146e+00 -5.895970164853746809e+00
8.000000000000000000e+01 3.717942937068439146e+00 -5.067703342464882965e+00
8.100000000000000000e+01 3.717942937068439146e+00 -6.007573626158520419e+00
0.000000000000000000e+00 3.801276270401772628e+00 -1.137310651657363891e+00
1.000000000000000000e+00 3.801276270401772628e+00 -1.590422258393559662e+00
2.000000000000000000e+00 3.801276270401772628e+00 -2.872117757148883843e+00
3.000000000000000000e+00 3.801276270401772628e+00 -6.149545030614802954e+00
4.000000000000000000e+00 3.801276270401772628e+00 -6.484741517812857126e+00
5.000000000000000000e+00 3.801276270401772628e+00 -3.979299498354240683e+00
6.000000000000000000e+00 3.801276270401772628e+00 -3.442337050303324375e+00
7.000000000000000000e+00 3.801276270401772628e+00 -3.673357908701021302e+00
8.000000000000000000e+00 3.801276270401772628e+00 -4.318114818497846841e+00
9.000000000000000000e+00 3.801276270401772628e+00 -4.981469857060345952e+00
1.000000000000000000e+01 3.801276270401772628e+00 -5.179702699553510925e+00
1.100000000000000000e+01 3.801276270401772628e+00 -4.865864444900656061e+00
1.200000000000000000e+01 3.801276270401772628e+00 -4.506500874784507893e+00
1.300000000000000000e+01 3.801276270401772628e+00 -4.531147924873052624e+00
1.400000000000000000e+01 3.801276270401772628e+00 -5.293779023628910174e+00
1.500000000000000000e+01 3.801276270401772628e+00 -7.775204393201356368e+00
1.600000000000000000e+01 3.801276270401772628e+00 -9.022392855602220152e+00
1.700000000000000000e+01 3.801276270401772628e+00 -5.652025006453484046e+00
1.800000000000000000e+01 3.801276270401772628e+00 -4.665632063073357649e+00
1.900000000000000000e+01 3.801276270401772628e+00 -4.488864004992456636e+00
2.000000000000000000e+01 3.801276270401772628e+00 -4.737217373517037977e+00
2.100000000000000000e+01 3.801276270401772628e+00 -5.122910397676285754e+00
2.200000000000000000e+01 3.801276270401772628e+00 -5.420959300415487903e+00
2.300000000000000000e+01 3.801276270401772628e+00 -5.699340155922755891e+00
2.400000000000000000e+01 3.801276270401772628e+00 -6.481861155507337102e+00
2.500000000000000000e+01 3.801276270401772628e+00 -9.924334365475273145e+00
2.600000000000000000e+01 3.801276270401772628e+00 -7.117667331404428310e+00
2.700000000000000000e+01 3.801276270401772628e+00 -4.397232126742852465e+00
2.800000000000000000e+01 3.801276270401772628e+00 -3.310886638010710925e+00
2.900000000000000000e+01 3.801276270401772628e+00 -3.154687461880321564e+00
3.000000000000000000e+01 3.801276270401772628e+00 -4.001151129189034705e+00
3.100000000000000000e+01 3.801276270401772628e+00 -7.175541114353496397e+00
3.200000000000000000e+01 3.801276270401772628e+00 -6.405639487837232693e+00
3.300000000000000000e+01 3.801276270401772628e+00 -3.886594455524991165e+00
3.400000000000000000e+01 3.801276270401772628e+00 -3.214222742329474691e+00
3.500000000000000000e+01 3.801276270401772628e+00 -3.355890087652239728e+00
3.600000000000000000e+01 3.801276270401772628e+00 -3.993201139199722416e+00
3.700000000000000000e+01 3.801276270401772628e+00 -4.729546228367461858e+00
3.800000000000000000e+01 3.801276270401772628e+00 -4.998731134072500915e+00
3.900000000000000000e+01 3.801276270401772628e+00 -4.752321257831747303e+00
4.000000000000000000e+01 3.801276270401772628e+00 -4.695573097184214006e+00
4.100000000000000000e+01 3.801276270401772628e+00 -5.930294281279217650e+00
4.200000000000000000e+01 3.801276270401772628e+00 -8.467956628171130262e+00
4.300000000000000000e+01 3.801276270401772628e+00 -3.121039034053904704e+00
4.400000000000000000e+01 3.801276270401772628e+00 -1.180452952076161965e+00
4.500000000000000000e+01 3.801276270401772628e+00 -2.297674967007748703e-01
4.600000000000000000e+01 3.801276270401772628e+00 2.449053199400158531e-02
4.700000000000000000e+01 3.801276270401772628e+00 -4.657763824266232255e-01
4.800000000000000000e+01 3.801276270401772628e+00 -2.285606556542955747e+00
4.900000000000000000e+01 3.801276270401772628e+00 -6.485957980825125979e+00
5.000000000000000000e+01 3.801276270401772628e+00 -1.082275129617898290e+00
5.100000000000000000e+01 3.801276270401772628e+00 3.742868021297990899e-01
5.200000000000000000e+01 3.801276270401772628e+00 8.394360552660595776e-01
5.300000000000000000e+01 3.801276270401772628e+00 6.021905334908103091e-01
5.400000000000000000e+01 3.801276270401772628e+00 -4.583998031682300911e-01
5.500000000000000000e+01 3.801276270401772628e+00 -3.433300741512819165e+00
5.600000000000000000e+01 3.801276270401772628e+00 -3.759374010904195540e+00
5.700000000000000000e+01 3.801276270401772628e+00 -8.897426709055412664e-01
5.800000000000000000e+01 3.801276270401772628e+00 -4.738280716530210435e-02
5.900000000000000000e+01 3.801276270401772628e+00 -5.860007377336085010e-02
6.000000000000000000e+01 3.801276270401772628e+00 -8.313456866206494489e-01
6.100000000000000000e+01 3.801276270401772628e+00 -2.850030503638383728e+00
6.200000000000000000e+01 3.801276270401772628e+00 -9.072368925223003089e+00
6.300000000000000000e+01 3.801276270401772628e+00 -2.740177027463259751e+00
6.400000000000000000e+01 3.801276270401772628e+00 -1.598797040749632137e+00
6.500000000000000000e+01 3.801276270401772628e+00 -1.631236936249066405e+00
6.600000000000000000e+01 3.801276270401772628e+00 -2.754192561954721619e+00
6.700000000000000000e+01 3.801276270401772628e+00 -6.863946493073726174e+00
6.800000000000000000e+01 3.801276270401772628e+00 -4.486381856728137052e+00
6.900000000000000000e+01 3.801276270401772628e+00 -2.439563409898828361e+00
7.000000000000000000e+01 3.801276270401772628e+00 -2.022220045683531975e+00
7.100000000000000000e+01 3.801276270401772628e+00 -2.651098392798111103e+00
7.200000000000000000e+01 3.801276270401772628e+00 -4.938706709543554396e+00
7.300000000000000000e+01 3.801276270401772628e+00 -7.334138111344373989e+00
7.400000000000000000e+01 3.801276270401772628e+00 -3.551931646369660189e+00
7.500000000000000000e+01 3.801276270401772628e+00 -2.659751521251470407e+00
7.600000000000000000e+01 3.801276270401772628e+00 -2.792643119042217847e+00
7.700000000000000000e+01 3.801276270401772628e+00 -3.804330585700715694e+00
7.800000000000000000e+01 3.801276270401772628e+00 -6.171524101189671541e+00
7.900000000000000000e+01 3.801276270401772628e+00 -1.301368327274314396e+01
8.000000000000000000e+01 3.801276270401772628e+00 -7.213093146616931683e+00
8.100000000000000000e+01 3.801276270401772628e+00 -6.926253858741959313e+00
0.000000000000000000e+00 3.884609603735105665e+00 -1.180975181938605401e+00
1.000000000000000000e+00 3.884609603735105665e+00 -1.509493176472396003e+00
2.000000000000000000e+00 3.884609603735105665e+00 -2.460596765826869703e+00
3.000000000000000000e+00 3.884609603735105665e+00 -4.496719749856416648e+00
4.000000000000000000e+00 3.884609603735105665e+00 -1.704842616300236102e+01
5.000000000000000000e+00 3.884609603735105665e+00 -5.086513586276299570e+00
6.000000000000000000e+00 3.884609603735105665e+00 -3.717507383750378924e+00
7.000000000000000000e+00 3.884609603735105665e+00 -3.302318321938668255e+00
8.000000000000000000e+00 3.884609603735105665e+00 -3.293607129289275903e+00
9.000000000000000000e+00 3.884609603735105665e+00 -3.447052191259538212e+00
1.000000000000000000e+01 3.884609603735105665e+00 -3.614635092763342605e+00
1.100000000000000000e+01 3.884609603735105665e+00 -3.760559671303580043e+00
1.200000000000000000e+01 3.884609603735105665e+00 -3.975684020341955005e+00
1.300000000000000000e+01 3.884609603735105665e+00 -4.445077198588361256e+00
1.400000000000000000e+01 3.884609603735105665e+00 -5.477024015931804435e+00
1.500000000000000000e+01 3.884609603735105665e+00 -8.054883998500971032e+00
1.600000000000000000e+01 3.884609603735105665e+00 -9.429871785414468022e+00
1.700000000000000000e+01 3.884609603735105665e+00 -5.886215600217711952e+00
1.800000000000000000e+01 3.884609603735105665e+00 -4.659589135420946882e+00
1.900000000000000000e+01 3.884609603735105665e+00 -4.148566115817277300e+00
2.000000000000000000e+01 3.884609603735105665e+00 -4.032739842979482070e+00
2.100000000000000000e+01 3.884609603735105665e+00 -4.191122572969423921e+00
2.200000000000000000e+01 3.884609603735105665e+00 -4.614424348217459837e+00
2.300000000000000000e+01 3.884609603735105665e+00 -5.461300665159074086e+00
2.400000000000000000e+01 3.884609603735105665e+00 -7.425536043904981121e+00
2.500000000000000000e+01 3.884609603735105665e+00 -1.116884980262811311e+01
2.600000000000000000e+01 3.884609603735105665e+00 -5.890165936350022946e+00
2.700000000000000000e+01 3.884609603735105665e+00 -4.270061582882246576e+00
2.800000000000000000e+01 3.884609603735105665e+00 -3.623162573082002957e+00
2.900000000000000000e+01 3.884609603735105665e+00 -3.697587433430260084e+00
3.000000000000000000e+01 3.884609603735105665e+00 -4.651781308511713675e+00
3.100000000000000000e+01 3.884609603735105665e+00 -7.815540545589867882e+00
3.200000000000000000e+01 3.884609603735105665e+00 -7.051708926851303794e+00
3.300000000000000000e+01 3.884609603735105665e+00 -4.336642347594937164e+00
3.400000000000000000e+01 3.884609603735105665e+00 -3.353514935651912499e+00
3.500000000000000000e+01 3.884609603735105665e+00 -3.026438472726948437e+00
3.600000000000000000e+01 3.884609603735105665e+00 -3.060714020485795217e+00
3.700000000000000000e+01 3.884609603735105665e+00 -3.299792109282359664e+00
3.800000000000000000e+01 3.884609603735105665e+00 -3.686913826240577841e+00
3.900000000000000000e+01 3.884609603735105665e+00 -4.363919416934634476e+00
4.000000000000000000e+01 3.884609603735105665e+00 -6.041401874436999719e+00
4.100000000000000000e+01 3.884609603735105665e+00 -9.662692939121493296e+00
4.200000000000000000e+01 3.884609603735105665e+00 -3.883311586979489416e+00
4.300000000000000000e+01 3.884609603735105665e+00 -1.847329181317971969e+00
4.400000000000000000e+01 3.884609603735105665e+00 -7.252117090919446563e-01
4.500000000000000000e+01 3.884609603735105665e+00 -1.940968272674626072e-01
4.600000000000000000e+01 3.884609603735105665e+00 -2.169810316473070877e-01
4.700000000000000000e+01 3.884609603735105665e+00 -9.550266540286164174e-01
4.800000000000000000e+01 3.884609603735105665e+00 -3.262349118817069904e+00
4.900000000000000000e+01 3.884609603735105665e+00 -4.846209225298638401e+00
5.000000000000000000e+01 3.884609603735105665e+00 -1.040534130435755600e+00
5.100000000000000000e+01 3.884609603735105665e+00 2.417188619761727886e-01
5.200000000000000000e+01 3.884609603735105665e+00 6.669389612588324523e-01
5.300000000000000000e+01 3.884609603735105665e+00 4.579151356776332560e-01
5.400000000000000000e+01 3.884609603735105665e+00 -4.823929896955253538e-01
5.500000000000000000e+01 3.884609603735105665e+00 -2.915037519172795299e+00
5.600000000000000000e+01 3.884609603735105665e+00 -5.355569333793688713e+00
5.700000000000000000e+01 3.884609603735105665e+00 -1.501375199717485343e+00
5.800000000000000000e+01 3.884609603735105665e+00 -4.450072659767205230e-01
5.900000000000000000e+01 3.884609603735105665e+00 -2.999532594094670435e-01
6.000000000000000000e+01 3.884609603735105665e+00 -8.668557501263375320e-01
6.100000000000000000e+01 3.884609603735105665e+00 -2.384976246261656829e+00
6.200000000000000000e+01 3.884609603735105665e+00 -7.119900791767006965e+00
6.300000000000000000e+01 3.884609603735105665e+00 -4.350482784363945754e+00
6.400000000000000000e+01 3.884609603735105665e+00 -2.602144440423538096e+00
6.500000000000000000e+01 3.884609603735105665e+00 -2.416085199520896065e+00
6.600000000000000000e+01 3.884609603735105665e+00 -3.345088814165680269e+00
6.700000000000000000e+01 3.884609603735105665e+00 -6.629875588304665612e+00
6.800000000000000000e+01 3.884609603735105665e+00 -5.861773370845880571e+00
6.900000000000000000e+01 3.884609603735105665e+00 -3.418010837069869634e+00
7.000000000000000000e+01 3.884609603735105665e+00 -2.854643036359886477e+00
7.100000000000000000e+01 3.884609603735105665e+00 -3.331385798483506910e+00
7.200000000000000000e+01 3.884609603735105665e+00 -5.253102637546017917e+00
7.300000000000000000e+01 3.884609603735105665e+00 -9.756284585802049492e+00
7.400000000000000000e+01 3.884609603735105665e+00 -4.489301835886671199e+00
7.500000000000000000e+01 3.884609603735105665e+00 -3.278395304677672151e+00
7.600000000000000000e+01 3.884609603735105665e+00 -3.080135603974025749e+00
7.700000000000000000e+01 3.884609603735105665e+00 -3.574471791811239196e+00
7.800000000000000000e+01 3.884609603735105665e+00 -4.783005942515718978e+00
7.900000000000000000e+01 3.884609603735105665e+00 -7.115018318286821852e+00
8.000000000000000000e+01 3.884609603735105665e+00 -1.692421787850884485e+01
8.100000000000000000e+01 3.884609603735105665e+00 -9.083646431176825686e+00
0.000000000000000000e+00 3.967942937068439146e+00 -1.162375421536929077e+00
1.000000000000000000e+00 3.967942937068439146e+00 -1.389120588585169402e+00
2.000000000000000000e+00 3.967942937068439146e+00 -2.110036554297570532e+00
3.000000000000000000e+00 3.967942937068439146e+00 -3.567646652756523817e+00
4.000000000000000000e+00 3.967942937068439146e+00 -7.152184875524103980e+00
5.000000000000000000e+00 3.967942937068439146e+00 -6.539072108863883237e+00
6.000000000000000000e+00 3.967942937068439146e+00 -4.007822842036830480e+00
7.000000000000000000e+00 3.967942937068439146e+00 -3.072236299482875133e+00
8.000000000000000000e+00 3.967942937068439146e+00 -2.685767015412254821e+00
9.000000000000000000e+00 3.967942937068439146e+00 -2.586341676372867493e+00
1.000000000000000000e+01 3.967942937068439146e+00 -2.667540073547236101e+00
1.100000000000000000e+01 3.967942937068439146e+00 -2.896452533024851839e+00
1.200000000000000000e+01 3.967942937068439146e+00 -3.300554486502177642e+00
1.300000000000000000e+01 3.967942937068439146e+00 -3.977945349592942215e+00
1.400000000000000000e+01 3.967942937068439146e+00 -5.169396359610415104e+00
1.500000000000000000e+01 3.967942937068439146e+00 -7.784909260492823613e+00
1.600000000000000000e+01 3.967942937068439146e+00 -9.511110364617374913e+00
1.700000000000000000e+01 3.967942937068439146e+00 -5.790078354205047795e+00
1.800000000000000000e+01 3.967942937068439146e+00 -4.457964372843592926e+00
1.900000000000000000e+01 3.967942937068439146e+00 -3.830953589754155342e+00
2.000000000000000000e+01 3.967942937068439146e+00 -3.619096388961095201e+00
2.100000000000000000e+01 3.967942937068439146e+00 -3.746886240733082740e+00
2.200000000000000000e+01 3.967942937068439146e+00 -4.248680845346910040e+00
2.300000000000000000e+01 3.967942937068439146e+00 -5.327579436762555964e+00
2.400000000000000000e+01 3.967942937068439146e+00 -7.919505410778163501e+00
2.500000000000000000e+01 3.967942937068439146e+00 -9.229908090386153674e+00
2.600000000000000000e+01 3.967942937068439146e+00 -5.638098823730158138e+00
2.700000000000000000e+01 3.967942937068439146e+00 -4.382360652783799715e+00
2.800000000000000000e+01 3.967942937068439146e+00 -3.955908705204341569e+00
2.900000000000000000e+01 3.967942937068439146e+00 -4.188274607773547764e+00
3.000000000000000000e+01 3.967942937068439146e+00 -5.296174701177926103e+00
3.100000000000000000e+01 3.967942937068439146e+00 -9.122195808982883847e+00
3.200000000000000000e+01 3.967942937068439146e+00 -6.795785327647575258e+00
3.300000000000000000e+01 3.967942937068439146e+00 -4.284794413757276210e+00
3.400000000000000000e+01 3.967942937068439146e+00 -3.191385450898383436e+00
3.500000000000000000e+01 3.967942937068439146e+00 -2.681516350291553774e+00
3.600000000000000000e+01 3.967942937068439146e+00 -2.546121940255705596e+00
3.700000000000000000e+01 3.967942937068439146e+00 -2.732381213436106293e+00
3.800000000000000000e+01 3.967942937068439146e+00 -3.313287559247137803e+00
3.900000000000000000e+01 3.967942937068439146e+00 -4.659604710087272395e+00
4.000000000000000000e+01 3.967942937068439146e+00 -1.010493844304920685e+01
4.100000000000000000e+01 3.967942937068439146e+00 -4.855071389686401950e+00
4.200000000000000000e+01 3.967942937068439146e+00 -2.422551917279846201e+00
4.300000000000000000e+01 3.967942937068439146e+00 -1.145367136358256266e+00
4.400000000000000000e+01 3.967942937068439146e+00 -4.470362195439288588e-01
4.500000000000000000e+01 3.967942937068439146e+00 -2.119391548347656085e-01
4.600000000000000000e+01 3.967942937068439146e+00 -4.757730929132395481e-01
4.700000000000000000e+01 3.967942937068439146e+00 -1.475259384865757140e+00
4.800000000000000000e+01 3.967942937068439146e+00 -4.489522060858917030e+00
4.900000000000000000e+01 3.967942937068439146e+00 -3.970796426935581103e+00
5.000000000000000000e+01 3.967942937068439146e+00 -1.032809395065507063e+00
5.100000000000000000e+01 3.967942937068439146e+00 9.393900970427271346e-02
5.200000000000000000e+01 3.967942937068439146e+00 4.776815451999161799e-01
5.300000000000000000e+01 3.967942937068439146e+00 2.933329608140137212e-01
5.400000000000000000e+01 3.967942937068439146e+00 -5.311845563268560166e-01
5.500000000000000000e+01 3.967942937068439146e+00 -2.510846799169998977e+00
5.600000000000000000e+01 3.967942937068439146e+00 -9.431645409509474831e+00
5.700000000000000000e+01 3.967942937068439146e+00 -2.371590973841534833e+00
5.800000000000000000e+01 3.967942937068439146e+00 -1.006057279480953692e+00
5.900000000000000000e+01 3.967942937068439146e+00 -6.661103160626292707e-01
6.000000000000000000e+01 3.967942937068439146e+00 -9.983300499364177183e-01
6.100000000000000000e+01 3.967942937068439146e+00 -2.051723445320723815e+00
6.200000000000000000e+01 3.967942937068439146e+00 -4.423579060632737203e+00
6.300000000000000000e+01 3.967942937068439146e+00 -9.236455139013019178e+00
6.400000000000000000e+01 3.967942937068439146e+00 -4.429859685447297579e+00
6.500000000000000000e+01 3.967942937068439146e+00 -3.729361017810227885e+00
6.600000000000000000e+01 3.967942937068439146e+00 -4.360401301524608364e+00
6.700000000000000000e+01 3.967942937068439146e+00 -7.016215969971258737e+00
6.800000000000000000e+01 3.967942937068439146e+00 -7.667924991340221652e+00
6.900000000000000000e+01 3.967942937068439146e+00 -4.673644658099399329e+00
7.000000000000000000e+01 3.967942937068439146e+00 -3.945184271355832717e+00
7.100000000000000000e+01 3.967942937068439146e+00 -4.298523824778335722e+00
7.200000000000000000e+01 3.967942937068439146e+00 -6.063938733670922510e+00
7.300000000000000000e+01 3.967942937068439146e+00 -1.110611232005208393e+01
7.400000000000000000e+01 3.967942937068439146e+00 -5.226605967730599822e+00
7.500000000000000000e+01 3.967942937068439146e+00 -3.802990457235869926e+00
7.600000000000000000e+01 3.967942937068439146e+00 -3.349342407778343134e+00
7.700000000000000000e+01 3.967942937068439146e+00 -3.485937908997234658e+00
7.800000000000000000e+01 3.967942937068439146e+00 -4.129309638584575559e+00
7.900000000000000000e+01 3.967942937068439146e+00 -5.338382440220060587e+00
8.000000000000000000e+01 3.967942937068439146e+00 -7.451204316871577582e+00
8.100000000000000000e+01 3.967942937068439146e+00 -1.359770824729440442e+01
0.000000000000000000e+00 4.051276270401772628e+00 -1.097343769897733301e+00
1.000000000000000000e+00 4.051276270401772628e+00 -1.254011686393246006e+00
2.000000000000000000e+00 4.051276270401772628e+00 -1.825722480916728285e+00
3.000000000000000000e+00 4.051276270401772628e+00 -2.973953264863496759e+00
4.000000000000000000e+00 4.051276270401772628e+00 -5.401328917101624327e+00
5.000000000000000000e+00 4.051276270401772628e+00 -8.759230848773677636e+00
6.000000000000000000e+00 4.051276270401772628e+00 -4.307115835689695693e+00
7.000000000000000000e+00 4.051276270401772628e+00 -2.939439313639734319e+00
8.000000000000000000e+00 4.051276270401772628e+00 -2.299643097265292813e+00
9.000000000000000000e+00 4.051276270401772628e+00 -2.032776247289902916e+00
1.000000000000000000e+01 4.051276270401772628e+00 -2.019385948562066435e+00
1.100000000000000000e+01 4.051276270401772628e+00 -2.219600554971307371e+00
1.200000000000000000e+01 4.051276270401772628e+00 -2.643480743409502676e+00
1.300000000000000000e+01 4.051276270401772628e+00 -3.359458208619421349e+00
1.400000000000000000e+01 4.051276270401772628e+00 -4.562056806496056716e+00
1.500000000000000000e+01 4.051276270401772628e+00 -6.992011045998300922e+00
1.600000000000000000e+01 4.051276270401772628e+00 -1.015655671213307265e+01
1.700000000000000000e+01 4.051276270401772628e+00 -5.711253904536509829e+00
1.800000000000000000e+01 4.051276270401772628e+00 -4.285914377325229729e+00
1.900000000000000000e+01 4.051276270401772628e+00 -3.617460720277169361e+00
2.000000000000000000e+01 4.051276270401772628e+00 -3.386541719267173178e+00
2.100000000000000000e+01 4.051276270401772628e+00 -3.518007237916467300e+00
2.200000000000000000e+01 4.051276270401772628e+00 -4.047512753480686953e+00
2.300000000000000000e+01 4.051276270401772628e+00 -5.169049491017362108e+00
2.400000000000000000e+01 4.051276270401772628e+00 -7.746414765156501403e+00
2.500000000000000000e+01 4.051276270401772628e+00 -9.647070485276358909e+00
2.600000000000000000e+01 4.051276270401772628e+00 -5.947303614993818321e+00
2.700000000000000000e+01 4.051276270401772628e+00 -4.776167480859622394e+00
2.800000000000000000e+01 4.051276270401772628e+00 -4.461794851074127877e+00
2.900000000000000000e+01 4.051276270401772628e+00 -4.849536062433047690e+00
3.000000000000000000e+01 4.051276270401772628e+00 -6.309680952541356191e+00
3.100000000000000000e+01 4.051276270401772628e+00 -1.853759307646610921e+01
3.200000000000000000e+01 4.051276270401772628e+00 -5.924382381075526283e+00
3.300000000000000000e+01 4.051276270401772628e+00 -3.923844230794534926e+00
3.400000000000000000e+01 4.051276270401772628e+00 -2.923665765745246059e+00
3.500000000000000000e+01 4.051276270401772628e+00 -2.433322784973324548e+00
3.600000000000000000e+01 4.051276270401772628e+00 -2.328882345099257734e+00
3.700000000000000000e+01 4.051276270401772628e+00 -2.620615915129990370e+00
3.800000000000000000e+01 4.051276270401772628e+00 -3.484707457839379074e+00
3.900000000000000000e+01 4.051276270401772628e+00 -5.765226324429693960e+00
4.000000000000000000e+01 4.051276270401772628e+00 -7.392244846271534442e+00
4.100000000000000000e+01 4.051276270401772628e+00 -3.282570260394530148e+00
4.200000000000000000e+01 4.051276270401772628e+00 -1.646935574870455721e+00
4.300000000000000000e+01 4.051276270401772628e+00 -7.477985907794454379e-01
4.400000000000000000e+01 4.051276270401772628e+00 -3.124264595186852511e-01
4.500000000000000000e+01 4.051276270401772628e+00 -2.905257766855109947e-01
4.600000000000000000e+01 4.051276270401772628e+00 -7.530691884966083105e-01
4.700000000000000000e+01 4.051276270401772628e+00 -2.005857380043892579e+00
4.800000000000000000e+01 4.051276270401772628e+00 -6.040025424692081479e+00
4.900000000000000000e+01 4.051276270401772628e+00 -3.498137587859391218e+00
5.000000000000000000e+01 4.051276270401772628e+00 -1.077195865958574528e+00
5.100000000000000000e+01 4.051276270401772628e+00 -7.195662375502069608e-02
5.200000000000000000e+01 4.051276270401772628e+00 2.809980105289244245e-01
5.300000000000000000e+01 4.051276270401772628e+00 1.277790075115158297e-01
5.400000000000000000e+01 4.051276270401772628e+00 -5.767009071120432484e-01
5.500000000000000000e+01 4.051276270401772628e+00 -2.162424732624292467e+00
5.600000000000000000e+01 4.051276270401772628e+00 -7.303532149543358720e+00
5.700000000000000000e+01 4.051276270401772628e+00 -3.655170159302830957e+00
5.800000000000000000e+01 4.051276270401772628e+00 -1.749944751810560861e+00
5.900000000000000000e+01 4.051276270401772628e+00 -1.146450962171292387e+00
6.000000000000000000e+01 4.051276270401772628e+00 -1.210086301143054044e+00
6.100000000000000000e+01 4.051276270401772628e+00 -1.839213687928825669e+00
6.200000000000000000e+01 4.051276270401772628e+00 -3.150976395393701779e+00
6.300000000000000000e+01 4.051276270401772628e+00 -5.762494658081683596e+00
6.400000000000000000e+01 4.051276270401772628e+00 -1.119880185091177260e+01
6.500000000000000000e+01 4.051276270401772628e+00 -6.562098183526002160e+00
6.600000000000000000e+01 4.051276270401772628e+00 -6.487947010258274361e+00
6.700000000000000000e+01 4.051276270401772628e+00 -8.839504458174715751e+00
6.800000000000000000e+01 4.051276270401772628e+00 -9.290047532328088664e+00
6.900000000000000000e+01 4.051276270401772628e+00 -6.196442445960012257e+00
7.000000000000000000e+01 4.051276270401772628e+00 -5.410933367840486063e+00
7.100000000000000000e+01 4.051276270401772628e+00 -5.784991969369597697e+00
7.200000000000000000e+01 4.051276270401772628e+00 -7.926305117375279430e+00
7.300000000000000000e+01 4.051276270401772628e+00 -9.298369102218648763e+00
7.400000000000000000e+01 4.051276270401772628e+00 -5.462580786871580329e+00
7.500000000000000000e+01 4.051276270401772628e+00 -4.095432993690645951e+00
7.600000000000000000e+01 4.051276270401772628e+00 -3.521573914737627931e+00
7.700000000000000000e+01 4.051276270401772628e+00 -3.443708284848725487e+00
7.800000000000000000e+01 4.051276270401772628e+00 -3.774567623900072721e+00
7.900000000000000000e+01 4.051276270401772628e+00 -4.521116773540724942e+00
8.000000000000000000e+01 4.051276270401772628e+00 -5.813273047005186989e+00
8.100000000000000000e+01 4.051276270401772628e+00 -8.228433603211632530e+00
0.000000000000000000e+00 4.134609603735105665e+00 -1.005920068612161877e+00
1.000000000000000000e+00 4.134609603735105665e+00 -1.124032685227826844e+00
2.000000000000000000e+00 4.134609603735105665e+00 -1.606297670741683836e+00
3.000000000000000000e+00 4.134609603735105665e+00 -2.580663169391465672e+00
4.000000000000000000e+00 4.134609603735105665e+00 -4.533041165658037386e+00
5.000000000000000000e+00 4.134609603735105665e+00 -1.581323229659396468e+01
6.000000000000000000e+00 4.134609603735105665e+00 -4.599826102633000957e+00
7.000000000000000000e+00 4.134609603735105665e+00 -2.870438525636646254e+00
8.000000000000000000e+00 4.134609603735105665e+00 -2.048004663053036634e+00
9.000000000000000000e+00 4.134609603735105665e+00 -1.657759704664228506e+00
1.000000000000000000e+01 4.134609603735105665e+00 -1.556830673424028255e+00
1.100000000000000000e+01 4.134609603735105665e+00 -1.695923901112170062e+00
1.200000000000000000e+01 4.134609603735105665e+00 -2.074901851377374040e+00
1.300000000000000000e+01 4.134609603735105665e+00 -2.743979940754002200e+00
1.400000000000000000e+01 4.134609603735105665e+00 -3.853160492050630381e+00
1.500000000000000000e+01 4.134609603735105665e+00 -5.922534810611336908e+00
1.600000000000000000e+01 4.134609603735105665e+00 -1.490128445057132289e+01
1.700000000000000000e+01 4.134609603735105665e+00 -5.945837153465411973e+00
1.800000000000000000e+01 4.134609603735105665e+00 -4.296975977804564195e+00
1.900000000000000000e+01 4.134609603735105665e+00 -3.558489456633246562e+00
2.000000000000000000e+01 4.134609603735105665e+00 -3.296455728195944790e+00
2.100000000000000000e+01 4.134609603735105665e+00 -3.406538848901670136e+00
2.200000000000000000e+01 4.134609603735105665e+00 -3.901716763407739652e+00
2.300000000000000000e+01 4.134609603735105665e+00 -4.921590132373680149e+00
2.400000000000000000e+01 4.134609603735105665e+00 -7.009304549575361420e+00
2.500000000000000000e+01 4.134609603735105665e+00 -1.431711615198810428e+01
2.600000000000000000e+01 4.134609603735105665e+00 -7.022128468128074452e+00
2.700000000000000000e+01 4.134609603735105665e+00 -5.683337956143282632e+00
2.800000000000000000e+01 4.134609603735105665e+00 -5.440759096609249390e+00
2.900000000000000000e+01 4.134609603735105665e+00 -6.122271389179590351e+00
3.000000000000000000e+01 4.134609603735105665e+00 -8.862036378828170413e+00
3.100000000000000000e+01 4.134609603735105665e+00 -8.175688652747501450e+00
3.200000000000000000e+01 4.134609603735105665e+00 -4.948651783507408197e+00
3.300000000000000000e+01 4.134609603735105665e+00 -3.496275581586201664e+00
3.400000000000000000e+01 4.134609603735105665e+00 -2.704177177506093432e+00
3.500000000000000000e+01 4.134609603735105665e+00 -2.345408801744818916e+00
3.600000000000000000e+01 4.134609603735105665e+00 -2.375675792025456978e+00
3.700000000000000000e+01 4.134609603735105665e+00 -2.872173614362659944e+00
3.800000000000000000e+01 4.134609603735105665e+00 -4.182200028630935762e+00
3.900000000000000000e+01 4.134609603735105665e+00 -9.120575306622740186e+00
4.000000000000000000e+01 4.134609603735105665e+00 -4.792830171550736651e+00
4.100000000000000000e+01 4.134609603735105665e+00 -2.397345154698288017e+00
4.200000000000000000e+01 4.134609603735105665e+00 -1.194695475989400180e+00
4.300000000000000000e+01 4.134609603735105665e+00 -5.425267805773441587e-01
4.400000000000000000e+01 4.134609603735105665e+00 -2.913896391882891401e-01
4.500000000000000000e+01 4.134609603735105665e+00 -4.277695584733952061e-01
4.600000000000000000e+01 4.134609603735105665e+00 -1.048704456224253789e+00
4.700000000000000000e+01 4.134609603735105665e+00 -2.528763396904474714e+00
4.800000000000000000e+01 4.134609603735105665e+00 -8.105945632503019027e+00
4.900000000000000000e+01 4.134609603735105665e+00 -3.284604147891703629e+00
5.000000000000000000e+01 4.134609603735105665e+00 -1.179031913900757234e+00
5.100000000000000000e+01 4.134609603735105665e+00 -2.565452973589631425e-01
5.200000000000000000e+01 4.134609603735105665e+00 8.370606867193144951e-02
5.300000000000000000e+01 4.134609603735105665e+00 -2.664437944739719497e-02
5.400000000000000000e+01 4.134609603735105665e+00 -6.066330170360259011e-01
5.500000000000000000e+01 4.134609603735105665e+00 -1.855739082813529617e+00
5.600000000000000000e+01 4.134609603735105665e+00 -4.765896173341522157e+00
5.700000000000000000e+01 4.134609603735105665e+00 -5.870415331902603562e+00
5.800000000000000000e+01 4.134609603735105665e+00 -2.726375253852746372e+00
5.900000000000000000e+01 4.134609603735105665e+00 -1.738347748245352653e+00
6.000000000000000000e+01 4.134609603735105665e+00 -1.492172297837462303e+00
6.100000000000000000e+01 4.134609603735105665e+00 -1.735299845739329827e+00
6.200000000000000000e+01 4.134609603735105665e+00 -2.409002533963390036e+00
6.300000000000000000e+01 4.134609603735105665e+00 -3.539215553684615934e+00
6.400000000000000000e+01 4.134609603735105665e+00 -5.226022682263531394e+00
6.500000000000000000e+01 4.134609603735105665e+00 -7.639170755311573302e+00
6.600000000000000000e+01 4.134609603735105665e+00 -1.053846516410397349e+01
6.700000000000000000e+01 4.134609603735105665e+00 -1.085299018667039839e+01
6.800000000000000000e+01 4.134609603735105665e+00 -8.927065842554705810e+00
6.900000000000000000e+01 4.134609603735105665e+00 -7.690741132841514727e+00
7.000000000000000000e+01 4.134609603735105665e+00 -7.448006888180453977e+00
7.100000000000000000e+01 4.134609603735105665e+00 -8.563439399954013709e+00
7.200000000000000000e+01 4.134609603735105665e+00 -1.554844089270812546e+01
7.300000000000000000e+01 4.134609603735105665e+00 -7.168768005154293022e+00
7.400000000000000000e+01 4.134609603735105665e+00 -5.124890315803427576e+00
7.500000000000000000e+01 4.134609603735105665e+00 -4.061202141134517163e+00
7.600000000000000000e+01 4.134609603735105665e+00 -3.521816127345708036e+00
7.700000000000000000e+01 4.134609603735105665e+00 -3.363558709814359116e+00
7.800000000000000000e+01 4.134609603735105665e+00 -3.537394285535902405e+00
7.900000000000000000e+01 4.134609603735105665e+00 -4.051043219891199421e+00
8.000000000000000000e+01 4.134609603735105665e+00 -4.988951976098482177e+00
8.100000000000000000e+01 4.134609603735105665e+00 -6.653311007907549701e+00
0.000000000000000000e+00 4.217942937068439591e+00 -9.069790577371981133e-01
1.000000000000000000e+00 4.217942937068439591e+00 -1.012956484964993242e+00
2.000000000000000000e+00 4.217942937068439591e+00 -1.447959829428548506e+00
3.000000000000000000e+00 4.217942937068439591e+00 -2.325161338446609882e+00
4.000000000000000000e+00 4.217942937068439591e+00 -4.037640965700126650e+00
5.000000000000000000e+00 4.217942937068439591e+00 -1.028200489782634364e+01
6.000000000000000000e+00 4.217942937068439591e+00 -4.863630950707362288e+00
7.000000000000000000e+00 4.217942937068439591e+00 -2.841131697469115647e+00
8.000000000000000000e+00 4.217942937068439591e+00 -1.885097913583702711e+00
9.000000000000000000e+00 4.217942937068439591e+00 -1.401333898147454127e+00
1.000000000000000000e+01 4.217942937068439591e+00 -1.224530209179134355e+00
1.100000000000000000e+01 4.217942937068439591e+00 -1.296187665999610328e+00
1.200000000000000000e+01 4.217942937068439591e+00 -1.607086683904079605e+00
1.300000000000000000e+01 4.217942937068439591e+00 -2.190734817417520297e+00
1.400000000000000000e+01 4.217942937068439591e+00 -3.152801785562131975e+00
1.500000000000000000e+01 4.217942937068439591e+00 -4.816982622642621337e+00
1.600000000000000000e+01 4.217942937068439591e+00 -9.206251957866232516e+00
1.700000000000000000e+01 4.217942937068439591e+00 -6.857756997939347343e+00
1.800000000000000000e+01 4.217942937068439591e+00 -4.616544143610822104e+00
1.900000000000000000e+01 4.217942937068439591e+00 -3.703335880512021561e+00
2.000000000000000000e+01 4.217942937068439591e+00 -3.349242914096895340e+00
2.100000000000000000e+01 4.217942937068439591e+00 -3.380901006356818339e+00
2.200000000000000000e+01 4.217942937068439591e+00 -3.767258724244264556e+00
2.300000000000000000e+01 4.217942937068439591e+00 -4.566402478084697236e+00
2.400000000000000000e+01 4.217942937068439591e+00 -5.990301082625610007e+00
2.500000000000000000e+01 4.217942937068439591e+00 -8.928440921326329160e+00
2.600000000000000000e+01 4.217942937068439591e+00 -1.123117930185348534e+01
2.700000000000000000e+01 4.217942937068439591e+00 -8.158197272568063596e+00
2.800000000000000000e+01 4.217942937068439591e+00 -7.998666058279136237e+00
2.900000000000000000e+01 4.217942937068439591e+00 -1.035652535512899597e+01
3.000000000000000000e+01 4.217942937068439591e+00 -9.146014093033743464e+00
3.100000000000000000e+01 4.217942937068439591e+00 -5.745781156945412249e+00
3.200000000000000000e+01 4.217942937068439591e+00 -4.107929262440700668e+00
3.300000000000000000e+01 4.217942937068439591e+00 -3.141899014676291735e+00
3.400000000000000000e+01 4.217942937068439591e+00 -2.610498651252213254e+00
3.500000000000000000e+01 4.217942937068439591e+00 -2.450033602438755231e+00
3.600000000000000000e+01 4.217942937068439591e+00 -2.691829134663991763e+00
3.700000000000000000e+01 4.217942937068439591e+00 -3.514414021749443950e+00
3.800000000000000000e+01 4.217942937068439591e+00 -5.714333855251174654e+00
3.900000000000000000e+01 4.217942937068439591e+00 -7.772541777226504855e+00
4.000000000000000000e+01 4.217942937068439591e+00 -3.477610469399284199e+00
4.100000000000000000e+01 4.217942937068439591e+00 -1.836220813578757216e+00
4.200000000000000000e+01 4.217942937068439591e+00 -9.335527550094975258e-01
4.300000000000000000e+01 4.217942937068439591e+00 -4.672117528410023590e-01
4.400000000000000000e+01 4.217942937068439591e+00 -3.567686353357233942e-01
4.500000000000000000e+01 4.217942937068439591e+00 -6.146640876395795816e-01
4.600000000000000000e+01 4.217942937068439591e+00 -1.359526065587078003e+00
4.700000000000000000e+01 4.217942937068439591e+00 -3.030812650686807164e+00
4.800000000000000000e+01 4.217942937068439591e+00 -1.152233328027081427e+01
4.900000000000000000e+01 4.217942937068439591e+00 -3.246007324118835413e+00
5.000000000000000000e+01 4.217942937068439591e+00 -1.332328713833289546e+00
5.100000000000000000e+01 4.217942937068439591e+00 -4.576550959963127108e-01
5.200000000000000000e+01 4.217942937068439591e+00 -1.114812428655568982e-01
5.300000000000000000e+01 4.217942937068439591e+00 -1.683534344926853887e-01
5.400000000000000000e+01 4.217942937068439591e+00 -6.258093364640062717e-01
5.500000000000000000e+01 4.217942937068439591e+00 -1.599191868601180344e+00
5.600000000000000000e+01 4.217942937068439591e+00 -3.545730408845876536e+00
5.700000000000000000e+01 4.217942937068439591e+00 -1.508246498934960123e+01
5.800000000000000000e+01 4.217942937068439591e+00 -4.057181807826814257e+00
5.900000000000000000e+01 4.217942937068439591e+00 -2.448409244756114767e+00
6.000000000000000000e+01 4.217942937068439591e+00 -1.838588198348276581e+00
6.100000000000000000e+01 4.217942937068439591e+00 -1.728013977170812732e+00
6.200000000000000000e+01 4.217942937068439591e+00 -1.965628350602277807e+00
6.300000000000000000e+01 4.217942937068439591e+00 -2.484684526917576797e+00
6.400000000000000000e+01 4.217942937068439591e+00 -3.240912721221127057e+00
6.500000000000000000e+01 4.217942937068439591e+00 -4.181098853184413322e+00
6.600000000000000000e+01 4.217942937068439591e+00 -5.217772356054021010e+00
6.700000000000000000e+01 4.217942937068439591e+00 -6.231398535369510050e+00
6.800000000000000000e+01 4.217942937068439591e+00 -7.163594985145905980e+00
6.900000000000000000e+01 4.217942937068439591e+00 -8.218988291371278621e+00
7.000000000000000000e+01 4.217942937068439591e+00 -1.035790340934443243e+01
7.100000000000000000e+01 4.217942937068439591e+00 -1.207302724416204320e+01
7.200000000000000000e+01 4.217942937068439591e+00 -7.561971297887242649e+00
7.300000000000000000e+01 4.217942937068439591e+00 -5.652078888458778927e+00
7.400000000000000000e+01 4.217942937068439591e+00 -4.484156019728184894e+00
7.500000000000000000e+01 4.217942937068439591e+00 -3.747082702067164206e+00
7.600000000000000000e+01 4.217942937068439591e+00 -3.330907166382282458e+00
7.700000000000000000e+01 4.217942937068439591e+00 -3.189527113208287634e+00
7.800000000000000000e+01 4.217942937068439591e+00 -3.310519650224732935e+00
7.900000000000000000e+01 4.217942937068439591e+00 -3.712585796148141437e+00
8.000000000000000000e+01 4.217942937068439591e+00 -4.465370415802065729e+00
8.100000000000000000e+01 4.217942937068439591e+00 -5.773657413835275420e+00
0.000000000000000000e+00 4.301276270401772628e+00 -8.157733710829553342e-01
1.000000000000000000e+00 4.301276270401772628e+00 -9.296727978942878057e-01
2.000000000000000000e+00 4.301276270401772628e+00 -1.346745573308115951e+00
3.000000000000000000e+00 4.301276270401772628e+00 -2.174048775417253054e+00
4.000000000000000000e+00 4.301276270401772628e+00 -3.760294812599897618e+00
5.000000000000000000e+00 4.301276270401772628e+00 -8.640198438442117990e+00
6.000000000000000000e+00 4.301276270401772628e+00 -5.075322116785598858e+00
7.000000000000000000e+00 4.301276270401772628e+00 -2.834577277803086659e+00
8.000000000000000000e+00 4.301276270401772628e+00 -1.783326528528077715e+00
9.000000000000000000e+00 4.301276270401772628e+00 -1.228482678296678232e+00
1.000000000000000000e+01 4.301276270401772628e+00 -9.870637379424335167e-01
1.100000000000000000e+01 4.301276270401772628e+00 -9.926173985768785846e-01
1.200000000000000000e+01 4.301276270401772628e+00 -1.227423254442252976e+00
1.300000000000000000e+01 4.301276270401772628e+00 -1.709369760263223847e+00
1.400000000000000000e+01 4.301276270401772628e+00 -2.505318216650764374e+00
1.500000000000000000e+01 4.301276270401772628e+00 -3.799409938029004952e+00
1.600000000000000000e+01 4.301276270401772628e+00 -6.289987361297074919e+00
1.700000000000000000e+01 4.301276270401772628e+00 -1.003848743243552910e+01
1.800000000000000000e+01 4.301276270401772628e+00 -5.447204840622247524e+00
1.900000000000000000e+01 4.301276270401772628e+00 -4.122386632127400752e+00
2.000000000000000000e+01 4.301276270401772628e+00 -3.565692438572805933e+00
2.100000000000000000e+01 4.301276270401772628e+00 -3.434883119596436885e+00
2.200000000000000000e+01 4.301276270401772628e+00 -3.628250689197701995e+00
2.300000000000000000e+01 4.301276270401772628e+00 -4.119370863999827215e+00
2.400000000000000000e+01 4.301276270401772628e+00 -4.916858612521143534e+00
2.500000000000000000e+01 4.301276270401772628e+00 -6.035994247599802520e+00
2.600000000000000000e+01 4.301276270401772628e+00 -7.402526162435773216e+00
2.700000000000000000e+01 4.301276270401772628e+00 -8.503178112449827353e+00
2.800000000000000000e+01 4.301276270401772628e+00 -8.282129938136078451e+00
2.900000000000000000e+01 4.301276270401772628e+00 -6.925867450027419103e+00
3.000000000000000000e+01 4.301276270401772628e+00 -5.470615306597407468e+00
3.100000000000000000e+01 4.301276270401772628e+00 -4.298554565175852993e+00
3.200000000000000000e+01 4.301276270401772628e+00 -3.449958744384633569e+00
3.300000000000000000e+01 4.301276270401772628e+00 -2.907663189007099636e+00
3.400000000000000000e+01 4.301276270401772628e+00 -2.668049554549408064e+00
3.500000000000000000e+01 4.301276270401772628e+00 -2.765723530041983125e+00
3.600000000000000000e+01 4.301276270401772628e+00 -3.318619275999534324e+00
3.700000000000000000e+01 4.301276270401772628e+00 -4.727890209171549785e+00
3.800000000000000000e+01 4.301276270401772628e+00 -1.089106096460432482e+01
3.900000000000000000e+01 4.301276270401772628e+00 -4.909315684177046002e+00
4.000000000000000000e+01 4.301276270401772628e+00 -2.646868599535406652e+00
4.100000000000000000e+01 4.301276270401772628e+00 -1.467570901520238280e+00
4.200000000000000000e+01 4.301276270401772628e+00 -7.957287075038697033e-01
4.300000000000000000e+01 4.301276270401772628e+00 -4.802836669280637349e-01
4.400000000000000000e+01 4.301276270401772628e+00 -4.839352317891246202e-01
4.500000000000000000e+01 4.301276270401772628e+00 -8.384388440077114035e-01
4.600000000000000000e+01 4.301276270401772628e+00 -1.680140528799324962e+00
4.700000000000000000e+01 4.301276270401772628e+00 -3.505562018390473433e+00
4.800000000000000000e+01 4.301276270401772628e+00 -1.413538306448022119e+01
4.900000000000000000e+01 4.301276270401772628e+00 -3.323531856176025645e+00
5.000000000000000000e+01 4.301276270401772628e+00 -1.525612079041324343e+00
5.100000000000000000e+01 4.301276270401772628e+00 -6.725820630961297786e-01
5.200000000000000000e+01 4.301276270401772628e+00 -3.068483650468543100e-01
5.300000000000000000e+01 4.301276270401772628e+00 -3.055453559590598500e-01
5.400000000000000000e+01 4.301276270401772628e+00 -6.509782933451264686e-01
5.500000000000000000e+01 4.301276270401772628e+00 -1.408578642755395460e+00
5.600000000000000000e+01 4.301276270401772628e+00 -2.819982135055565386e+00
5.700000000000000000e+01 4.301276270401772628e+00 -6.108990355590783849e+00
5.800000000000000000e+01 4.301276270401772628e+00 -6.104184251965357966e+00
5.900000000000000000e+01 4.301276270401772628e+00 -3.292787037911535819e+00
6.000000000000000000e+01 4.301276270401772628e+00 -2.244837877848652408e+00
6.100000000000000000e+01 4.301276270401772628e+00 -1.806170658793603501e+00
6.200000000000000000e+01 4.301276270401772628e+00 -1.721821613434431741e+00
6.300000000000000000e+01 4.301276270401772628e+00 -1.890754267459390014e+00
6.400000000000000000e+01 4.301276270401772628e+00 -2.261120399733098196e+00
6.500000000000000000e+01 4.301276270401772628e+00 -2.803333555508871644e+00
6.600000000000000000e+01 4.301276270401772628e+00 -3.505925637751975632e+00
6.700000000000000000e+01 4.301276270401772628e+00 -4.388924208243928149e+00
6.800000000000000000e+01 4.301276270401772628e+00 -5.552405026921757525e+00
6.900000000000000000e+01 4.301276270401772628e+00 -7.373750578751179674e+00
7.000000000000000000e+01 4.301276270401772628e+00 -1.318948743801480816e+01
7.100000000000000000e+01 4.301276270401772628e+00 -8.188581000158434264e+00
7.200000000000000000e+01 4.301276270401772628e+00 -5.898474642871931906e+00
7.300000000000000000e+01 4.301276270401772628e+00 -4.643580122046648384e+00
7.400000000000000000e+01 4.301276270401772628e+00 -3.830300709674633985e+00
7.500000000000000000e+01 4.301276270401772628e+00 -3.303106817478798529e+00
7.600000000000000000e+01 4.301276270401772628e+00 -3.005300777368494103e+00
7.700000000000000000e+01 4.301276270401772628e+00 -2.916947574724194414e+00
7.800000000000000000e+01 4.301276270401772628e+00 -3.039507219905872137e+00
7.900000000000000000e+01 4.301276270401772628e+00 -3.396264755461618989e+00
8.000000000000000000e+01 4.301276270401772628e+00 -4.047563748166917108e+00
8.100000000000000000e+01 4.301276270401772628e+00 -5.146226939294863634e+00
0.000000000000000000e+00 4.384609603735105665e+00 -7.435851408388343131e-01
1.000000000000000000e+00 4.384609603735105665e+00 -8.797109192217568152e-01
2.000000000000000000e+00 4.384609603735105665e+00 -1.299281655116210965e+00
3.000000000000000000e+00 4.384609603735105665e+00 -2.108015192413470018e+00
4.000000000000000000e+00 4.384609603735105665e+00 -3.635094102231814617e+00
5.000000000000000000e+00 4.384609603735105665e+00 -8.035914953270516747e+00
6.000000000000000000e+00 4.384609603735105665e+00 -5.212886518149005610e+00
7.000000000000000000e+00 4.384609603735105665e+00 -2.836243668848876354e+00
8.000000000000000000e+00 4.384609603735105665e+00 -1.721527952029624942e+00
9.000000000000000000e+00 4.384609603735105665e+00 -1.112918528667879547e+00
1.000000000000000000e+01 4.384609603735105665e+00 -8.161736356766050582e-01
1.100000000000000000e+01 4.384609603735105665e+00 -7.588051241967128657e-01
1.200000000000000000e+01 4.384609603735105665e+00 -9.157885293250092040e-01
1.300000000000000000e+01 4.384609603735105665e+00 -1.291850898679909321e+00
1.400000000000000000e+01 4.384609603735105665e+00 -1.924353445673723240e+00
1.500000000000000000e+01 4.384609603735105665e+00 -2.911694061625249130e+00
1.600000000000000000e+01 4.384609603735105665e+00 -4.534766367724943237e+00
1.700000000000000000e+01 4.384609603735105665e+00 -8.263873282257989672e+00
1.800000000000000000e+01 4.384609603735105665e+00 -7.465997476704339775e+00
1.900000000000000000e+01 4.384609603735105665e+00 -4.948843490701658965e+00
2.000000000000000000e+01 4.384609603735105665e+00 -3.976456590073805586e+00
2.100000000000000000e+01 4.384609603735105665e+00 -3.564195064911473754e+00
2.200000000000000000e+01 4.384609603735105665e+00 -3.478775107574113346e+00
2.300000000000000000e+01 4.384609603735105665e+00 -3.619591829004038974e+00
2.400000000000000000e+01 4.384609603735105665e+00 -3.915883514297808343e+00
2.500000000000000000e+01 4.384609603735105665e+00 -4.285511720132181068e+00
2.600000000000000000e+01 4.384609603735105665e+00 -4.611345888096885837e+00
2.700000000000000000e+01 4.384609603735105665e+00 -4.752821117259963479e+00
2.800000000000000000e+01 4.384609603735105665e+00 -4.619677559280401802e+00
2.900000000000000000e+01 4.384609603735105665e+00 -4.246920487381038889e+00
3.000000000000000000e+01 4.384609603735105665e+00 -3.763089160261662958e+00
3.100000000000000000e+01 4.384609603735105665e+00 -3.300321054455015446e+00
3.200000000000000000e+01 4.384609603735105665e+00 -2.953068528840101958e+00
3.300000000000000000e+01 4.384609603735105665e+00 -2.787719712460727362e+00
3.400000000000000000e+01 4.384609603735105665e+00 -2.869784602710337751e+00
3.500000000000000000e+01 4.384609603735105665e+00 -3.305951679772515917e+00
3.600000000000000000e+01 4.384609603735105665e+00 -4.362977643654662785e+00
3.700000000000000000e+01 4.384609603735105665e+00 -7.316158763532050635e+00
3.800000000000000000e+01 4.384609603735105665e+00 -6.738705170327504490e+00
3.900000000000000000e+01 4.384609603735105665e+00 -3.552743867202997397e+00
4.000000000000000000e+01 4.384609603735105665e+00 -2.085127303185796865e+00
4.100000000000000000e+01 4.384609603735105665e+00 -1.225912827845942799e+00
4.200000000000000000e+01 4.384609603735105665e+00 -7.396389430552088307e-01
4.300000000000000000e+01 4.384609603735105665e+00 -5.512601766505398349e-01
4.400000000000000000e+01 4.384609603735105665e+00 -6.510338065460022916e-01
4.500000000000000000e+01 4.384609603735105665e+00 -1.084933094018151412e+00
4.600000000000000000e+01 4.384609603735105665e+00 -2.003343742928184401e+00
4.700000000000000000e+01 4.384609603735105665e+00 -3.950083340494849438e+00
4.800000000000000000e+01 4.384609603735105665e+00 -1.096537640859417095e+01
4.900000000000000000e+01 4.384609603735105665e+00 -3.478156482308334851e+00
5.000000000000000000e+01 4.384609603735105665e+00 -1.749634691493280325e+00
5.100000000000000000e+01 4.384609603735105665e+00 -9.019747458043458899e-01
5.200000000000000000e+01 4.384609603735105665e+00 -5.103267669184919919e-01
5.300000000000000000e+01 4.384609603735105665e+00 -4.533554948026163878e-01
5.400000000000000000e+01 4.384609603735105665e+00 -7.038716775910081047e-01
5.500000000000000000e+01 4.384609603735105665e+00 -1.299353990025997163e+00
5.600000000000000000e+01 4.384609603735105665e+00 -2.385631107264764239e+00
5.700000000000000000e+01 4.384609603735105665e+00 -4.508387528873703864e+00
5.800000000000000000e+01 4.384609603735105665e+00 -1.138649103705630061e+01
5.900000000000000000e+01 4.384609603735105665e+00 -4.295264699803828634e+00
6.000000000000000000e+01 4.384609603735105665e+00 -2.704283566216792334e+00
6.100000000000000000e+01 4.384609603735105665e+00 -1.958975561100489982e+00
6.200000000000000000e+01 4.384609603735105665e+00 -1.625133662517014743e+00
6.300000000000000000e+01 4.384609603735105665e+00 -1.561413167980928440e+00
6.400000000000000000e+01 4.384609603735105665e+00 -1.707006687779754506e+00
6.500000000000000000e+01 4.384609603735105665e+00 -2.036908023535790146e+00
6.600000000000000000e+01 4.384609603735105665e+00 -2.552523280955061313e+00
6.700000000000000000e+01 4.384609603735105665e+00 -3.290173168475822862e+00
6.800000000000000000e+01 4.384609603735105665e+00 -4.360433750709403533e+00
6.900000000000000000e+01 4.384609603735105665e+00 -6.120726726848267241e+00
7.000000000000000000e+01 4.384609603735105665e+00 -1.125784199886541970e+01
7.100000000000000000e+01 4.384609603735105665e+00 -7.428665452784257717e+00
7.200000000000000000e+01 4.384609603735105665e+00 -5.166007616953970150e+00
7.300000000000000000e+01 4.384609603735105665e+00 -4.014217803681200181e+00
7.400000000000000000e+01 4.384609603735105665e+00 -3.306759354722782263e+00
7.500000000000000000e+01 4.384609603735105665e+00 -2.869291037227153840e+00
7.600000000000000000e+01 4.384609603735105665e+00 -2.637651061639543215e+00
7.700000000000000000e+01 4.384609603735105665e+00 -2.588824757753851014e+00
7.800000000000000000e+01 4.384609603735105665e+00 -2.722358651551309627e+00
7.900000000000000000e+01 4.384609603735105665e+00 -3.057838347159345549e+00
8.000000000000000000e+01 4.384609603735105665e+00 -3.644639498946176115e+00
8.100000000000000000e+01 4.384609603735105665e+00 -4.598624975324201891e+00
0.000000000000000000e+00 4.467942937068438702e+00 -6.983975216038370570e-01
1.000000000000000000e+00 4.467942937068438702e+00 -8.666208468376527252e-01
2.000000000000000000e+00 4.467942937068438702e+00 -1.303340610805042488e+00
3.000000000000000000e+00 4.467942937068438702e+00 -2.116353101848603036e+00
4.000000000000000000e+00 4.467942937068438702e+00 -3.632355818859195562e+00
5.000000000000000000e+00 4.467942937068438702e+00 -7.939044345029591554e+00
6.000000000000000000e+00 4.467942937068438702e+00 -5.251794717617482178e+00
7.000000000000000000e+00 4.467942937068438702e+00 -2.828819962223954487e+00
8.000000000000000000e+00 4.467942937068438702e+00 -1.678756734899975234e+00
9.000000000000000000e+00 4.467942937068438702e+00 -1.030727865885118222e+00
1.000000000000000000e+01 4.467942937068438702e+00 -6.867653486821948539e-01
1.100000000000000000e+01 4.467942937068438702e+00 -5.709009798957309645e-01
1.200000000000000000e+01 4.467942937068438702e+00 -6.527736137026478591e-01
1.300000000000000000e+01 4.467942937068438702e+00 -9.275142480264091382e-01
1.400000000000000000e+01 4.467942937068438702e+00 -1.413009858126919260e+00
1.500000000000000000e+01 4.467942937068438702e+00 -2.160639192737253023e+00
1.600000000000000000e+01 4.467942937068438702e+00 -3.297068750615452792e+00
1.700000000000000000e+01 4.467942937068438702e+00 -5.212772503525793688e+00
1.800000000000000000e+01 4.467942937068438702e+00 -1.123236697502674986e+01
1.900000000000000000e+01 4.467942937068438702e+00 -6.546336713193269041e+00
2.000000000000000000e+01 4.467942937068438702e+00 -4.620907445793766222e+00
2.100000000000000000e+01 4.467942937068438702e+00 -3.755260098723124607e+00
2.200000000000000000e+01 4.467942937068438702e+00 -3.318259304523084374e+00
2.300000000000000000e+01 4.467942937068438702e+00 -3.115775715341440932e+00
2.400000000000000000e+01 4.467942937068438702e+00 -3.047897320138991173e+00
2.500000000000000000e+01 4.467942937068438702e+00 -3.043857301891777833e+00
2.600000000000000000e+01 4.467942937068438702e+00 -3.046276730632127894e+00
2.700000000000000000e+01 4.467942937068438702e+00 -3.013197589461559023e+00
2.800000000000000000e+01 4.467942937068438702e+00 -2.926762524978793856e+00
2.900000000000000000e+01 4.467942937068438702e+00 -2.798114079628479356e+00
3.000000000000000000e+01 4.467942937068438702e+00 -2.662625388011722993e+00
3.100000000000000000e+01 4.467942937068438702e+00 -2.569561407298152300e+00
3.200000000000000000e+01 4.467942937068438702e+00 -2.575186055406823105e+00
3.300000000000000000e+01 4.467942937068438702e+00 -2.745951614340833569e+00
3.400000000000000000e+01 4.467942937068438702e+00 -3.179276581378221334e+00
3.500000000000000000e+01 4.467942937068438702e+00 -4.075566109585665231e+00
3.600000000000000000e+01 4.467942937068438702e+00 -6.125178555619243070e+00
3.700000000000000000e+01 4.467942937068438702e+00 -9.725493233580653651e+00
3.800000000000000000e+01 4.467942937068438702e+00 -4.524479528116114757e+00
3.900000000000000000e+01 4.467942937068438702e+00 -2.733800407035013702e+00
4.000000000000000000e+01 4.467942937068438702e+00 -1.703002185624541864e+00
4.100000000000000000e+01 4.467942937068438702e+00 -1.075484951525290889e+00
4.200000000000000000e+01 4.467942937068438702e+00 -7.391245060066684580e-01
4.300000000000000000e+01 4.467942937068438702e+00 -6.581024261521450924e-01
4.400000000000000000e+01 4.467942937068438702e+00 -8.396962301775959814e-01
4.500000000000000000e+01 4.467942937068438702e+00 -1.339677645405684236e+00
4.600000000000000000e+01 4.467942937068438702e+00 -2.318474582006463613e+00
4.700000000000000000e+01 4.467942937068438702e+00 -4.353963872899891285e+00
4.800000000000000000e+01 4.467942937068438702e+00 -1.019720546695625529e+01
4.900000000000000000e+01 4.467942937068438702e+00 -3.695832775922992752e+00
5.000000000000000000e+01 4.467942937068438702e+00 -2.005534997405525210e+00
5.100000000000000000e+01 4.467942937068438702e+00 -1.154264797683143495e+00
5.200000000000000000e+01 4.467942937068438702e+00 -7.364162199200809944e-01
5.300000000000000000e+01 4.467942937068438702e+00 -6.316083303444798291e-01
5.400000000000000000e+01 4.467942937068438702e+00 -8.071539709073205504e-01
5.500000000000000000e+01 4.467942937068438702e+00 -1.285263711045988355e+00
5.600000000000000000e+01 4.467942937068438702e+00 -2.166017566426647889e+00
5.700000000000000000e+01 4.467942937068438702e+00 -3.777619839392921897e+00
5.800000000000000000e+01 4.467942937068438702e+00 -8.321251741072215324e+00
5.900000000000000000e+01 4.467942937068438702e+00 -5.479021189945076920e+00
6.000000000000000000e+01 4.467942937068438702e+00 -3.203424525026446368e+00
6.100000000000000000e+01 4.467942937068438702e+00 -2.174919739028312815e+00
6.200000000000000000e+01 4.467942937068438702e+00 -1.643849316973807317e+00
6.300000000000000000e+01 4.467942937068438702e+00 -1.413643322612554432e+00
6.400000000000000000e+01 4.467942937068438702e+00 -1.407982147156995101e+00
6.500000000000000000e+01 4.467942937068438702e+00 -1.597351963537902764e+00
6.600000000000000000e+01 4.467942937068438702e+00 -1.981680863426932726e+00
6.700000000000000000e+01 4.467942937068438702e+00 -2.593559002556597104e+00
6.800000000000000000e+01 4.467942937068438702e+00 -3.527127706986762590e+00
6.900000000000000000e+01 4.467942937068438702e+00 -5.060836761027522890e+00
7.000000000000000000e+01 4.467942937068438702e+00 -8.680467629558473064e+00
7.100000000000000000e+01 4.467942937068438702e+00 -7.641956546241988057e+00
7.200000000000000000e+01 4.467942937068438702e+00 -4.915985290434305988e+00
7.300000000000000000e+01 4.467942937068438702e+00 -3.677897135110062443e+00
7.400000000000000000e+01 4.467942937068438702e+00 -2.956198910150657166e+00
7.500000000000000000e+01 4.467942937068438702e+00 -2.526881870216782566e+00
7.600000000000000000e+01 4.467942937068438702e+00 -2.307644342094939294e+00
7.700000000000000000e+01 4.467942937068438702e+00 -2.265760967086387634e+00
7.800000000000000000e+01 4.467942937068438702e+00 -2.393775003280860680e+00
7.900000000000000000e+01 4.467942937068438702e+00 -2.703866081427741985e+00
8.000000000000000000e+01 4.467942937068438702e+00 -3.233129550513010653e+00
8.100000000000000000e+01 4.467942937068438702e+00 -4.067205631565450119e+00
0.000000000000000000e+00 4.551276270401772628e+00 -6.862245962599874405e-01
1.000000000000000000e+00 4.551276270401772628e+00 -8.936574171737050598e-01
2.000000000000000000e+00 4.551276270401772628e+00 -1.359242233582364623e+00
3.000000000000000000e+00 4.551276270401772628e+00 -2.196435867669464859e+00
4.000000000000000000e+00 4.551276270401772628e+00 -3.746593307961400665e+00
5.000000000000000000e+00 4.551276270401772628e+00 -8.308569065848212531e+00
6.000000000000000000e+00 4.551276270401772628e+00 -5.162547752213167307e+00
7.000000000000000000e+00 4.551276270401772628e+00 -2.789952372062407093e+00
8.000000000000000000e+00 4.551276270401772628e+00 -1.632594937249273626e+00
9.000000000000000000e+00 4.551276270401772628e+00 -9.593239132753762499e-01
1.000000000000000000e+01 4.551276270401772628e+00 -5.771416327891036868e-01
1.100000000000000000e+01 4.551276270401772628e+00 -4.098083683664016097e-01
1.200000000000000000e+01 4.551276270401772628e+00 -4.241538357741751475e-01
1.300000000000000000e+01 4.551276270401772628e+00 -6.095708862854574139e-01
1.400000000000000000e+01 4.551276270401772628e+00 -9.729171262332341197e-01
1.500000000000000000e+01 4.551276270401772628e+00 -1.542309717419539039e+00
1.600000000000000000e+01 4.551276270401772628e+00 -2.384777815824841163e+00
1.700000000000000000e+01 4.551276270401772628e+00 -3.668820596784475807e+00
1.800000000000000000e+01 4.551276270401772628e+00 -5.993870540456888385e+00
1.900000000000000000e+01 4.551276270401772628e+00 -1.145392546332512573e+01
2.000000000000000000e+01 4.551276270401772628e+00 -5.559798114612230613e+00
2.100000000000000000e+01 4.551276270401772628e+00 -3.985005968400723297e+00
2.200000000000000000e+01 4.551276270401772628e+00 -3.154281699394659633e+00
2.300000000000000000e+01 4.551276270401772628e+00 -2.653797278552718630e+00
2.400000000000000000e+01 4.551276270401772628e+00 -2.337208956062136078e+00
2.500000000000000000e+01 4.551276270401772628e+00 -2.131833199586746108e+00
2.600000000000000000e+01 4.551276270401772628e+00 -1.995893567457878826e+00
2.700000000000000000e+01 4.551276270401772628e+00 -1.905967788452251455e+00
2.800000000000000000e+01 4.551276270401772628e+00 -1.853028757813402594e+00
2.900000000000000000e+01 4.551276270401772628e+00 -1.840931347074037161e+00
3.000000000000000000e+01 4.551276270401772628e+00 -1.885512174681628350e+00
3.100000000000000000e+01 4.551276270401772628e+00 -2.014678341765669511e+00
3.200000000000000000e+01 4.551276270401772628e+00 -2.271724396229640508e+00
3.300000000000000000e+01 4.551276270401772628e+00 -2.727601976384268045e+00
3.400000000000000000e+01 4.551276270401772628e+00 -3.521727568633102212e+00
3.500000000000000000e+01 4.551276270401772628e+00 -5.039419741878297998e+00
3.600000000000000000e+01 4.551276270401772628e+00 -1.015055576125826242e+01
3.700000000000000000e+01 4.551276270401772628e+00 -5.839534135847900487e+00
3.800000000000000000e+01 4.551276270401772628e+00 -3.468411128449624403e+00
3.900000000000000000e+01 4.551276270401772628e+00 -2.225835267769264547e+00
4.000000000000000000e+01 4.551276270401772628e+00 -1.460790359402036387e+00
4.100000000000000000e+01 4.551276270401772628e+00 -9.999722084429443214e-01
4.200000000000000000e+01 4.551276270401772628e+00 -7.809751927279771078e-01
4.300000000000000000e+01 4.551276270401772628e+00 -7.874666316137958200e-01
4.400000000000000000e+01 4.551276270401772628e+00 -1.036156616345769388e+00
4.500000000000000000e+01 4.551276270401772628e+00 -1.588244311074242576e+00
4.600000000000000000e+01 4.551276270401772628e+00 -2.608454203736579213e+00
4.700000000000000000e+01 4.551276270401772628e+00 -4.684277852438028411e+00
4.800000000000000000e+01 4.551276270401772628e+00 -1.030985559028057175e+01
4.900000000000000000e+01 4.551276270401772628e+00 -3.997103387334667080e+00
5.000000000000000000e+01 4.551276270401772628e+00 -2.312550214047627062e+00
5.100000000000000000e+01 4.551276270401772628e+00 -1.450118329423221164e+00
5.200000000000000000e+01 4.551276270401772628e+00 -1.008015815700870732e+00
5.300000000000000000e+01 4.551276270401772628e+00 -8.649542952513005201e-01
5.400000000000000000e+01 4.551276270401772628e+00 -9.847176958708282468e-01
5.500000000000000000e+01 4.551276270401772628e+00 -1.381082460130210743e+00
5.600000000000000000e+01 4.551276270401772628e+00 -2.131098014594126067e+00
5.700000000000000000e+01 4.551276270401772628e+00 -3.472760652729639297e+00
5.800000000000000000e+01 4.551276270401772628e+00 -6.537073211046459775e+00
5.900000000000000000e+01 4.551276270401772628e+00 -6.833415044213627887e+00
6.000000000000000000e+01 4.551276270401772628e+00 -3.716418689757914340e+00
6.100000000000000000e+01 4.551276270401772628e+00 -2.440344553114389470e+00
6.200000000000000000e+01 4.551276270401772628e+00 -1.756289337878780943e+00
6.300000000000000000e+01 4.551276270401772628e+00 -1.404374471817703807e+00
6.400000000000000000e+01 4.551276270401772628e+00 -1.290799639930277687e+00
6.500000000000000000e+01 4.551276270401772628e+00 -1.379141340080443312e+00
6.600000000000000000e+01 4.551276270401772628e+00 -1.664718854373708368e+00
6.700000000000000000e+01 4.551276270401772628e+00 -2.173217497794055486e+00
6.800000000000000000e+01 4.551276270401772628e+00 -2.981099896280571482e+00
6.900000000000000000e+01 4.551276270401772628e+00 -4.300881358103594287e+00
7.000000000000000000e+01 4.551276270401772628e+00 -7.027188788678550679e+00
7.100000000000000000e+01 4.551276270401772628e+00 -8.702164085745009103e+00
7.200000000000000000e+01 4.551276270401772628e+00 -4.997018753826548476e+00
7.300000000000000000e+01 4.551276270401772628e+00 -3.574107295870677881e+00
7.400000000000000000e+01 4.551276270401772628e+00 -2.777057653184883623e+00
7.500000000000000000e+01 4.551276270401772628e+00 -2.308196322350577923e+00
7.600000000000000000e+01 4.551276270401772628e+00 -2.063042485783075364e+00
7.700000000000000000e+01 4.551276270401772628e+00 -1.998118998610814101e+00
7.800000000000000000e+01 4.551276270401772628e+00 -2.098379167097295550e+00
7.900000000000000000e+01 4.551276270401772628e+00 -2.368217944540964126e+00
8.000000000000000000e+01 4.551276270401772628e+00 -2.833087259495155497e+00
8.100000000000000000e+01 4.551276270401772628e+00 -3.553894234026502730e+00
0.000000000000000000e+00 4.634609603735105665e+00 -7.130126994179073474e-01
1.000000000000000000e+00 4.634609603735105665e+00 -9.660235819763699494e-01
2.000000000000000000e+00 4.634609603735105665e+00 -1.472286739991628401e+00
3.000000000000000000e+00 4.634609603735105665e+00 -2.356142267282628211e+00
4.000000000000000000e+00 4.634609603735105665e+00 -3.998478994895402039e+00
5.000000000000000000e+00 4.634609603735105665e+00 -9.474461252396654487e+00
6.000000000000000000e+00 4.634609603735105665e+00 -4.920276356173506116e+00
7.000000000000000000e+00 4.634609603735105665e+00 -2.695939719639301124e+00
8.000000000000000000e+00 4.634609603735105665e+00 -1.562023653150843350e+00
9.000000000000000000e+00 4.634609603735105665e+00 -8.800862368510504741e-01
1.000000000000000000e+01 4.634609603735105665e+00 -4.716180779463367001e-01
1.100000000000000000e+01 4.634609603735105665e+00 -2.637837538506389023e-01
1.200000000000000000e+01 4.634609603735105665e+00 -2.232832512641133582e-01
1.300000000000000000e+01 4.634609603735105665e+00 -3.371338528821738456e-01
1.400000000000000000e+01 4.634609603735105665e+00 -6.070419674034028823e-01
1.500000000000000000e+01 4.634609603735105665e+00 -1.050701117173305166e+00
1.600000000000000000e+01 4.634609603735105665e+00 -1.711523069071925640e+00
1.700000000000000000e+01 4.634609603735105665e+00 -2.690093300159136280e+00
1.800000000000000000e+01 4.634609603735105665e+00 -4.268126060929197330e+00
1.900000000000000000e+01 4.634609603735105665e+00 -7.934746987932899565e+00
2.000000000000000000e+01 4.634609603735105665e+00 -6.923793970025711175e+00
2.100000000000000000e+01 4.634609603735105665e+00 -4.229715531752707314e+00
2.200000000000000000e+01 4.634609603735105665e+00 -3.004571318108446576e+00
2.300000000000000000e+01 4.634609603735105665e+00 -2.269254328717890790e+00
2.400000000000000000e+01 4.634609603735105665e+00 -1.789152600678891369e+00
2.500000000000000000e+01 4.634609603735105665e+00 -1.469991843985192226e+00
2.600000000000000000e+01 4.634609603735105665e+00 -1.265645293230227342e+00
2.700000000000000000e+01 4.634609603735105665e+00 -1.152701252490177852e+00
2.800000000000000000e+01 4.634609603735105665e+00 -1.121547705594639233e+00
2.900000000000000000e+01 4.634609603735105665e+00 -1.173140133930710149e+00
3.000000000000000000e+01 4.634609603735105665e+00 -1.318587790273553662e+00
3.100000000000000000e+01 4.634609603735105665e+00 -1.581419998860167597e+00
3.200000000000000000e+01 4.634609603735105665e+00 -2.004809767730305392e+00
3.300000000000000000e+01 4.634609603735105665e+00 -2.672217541715679712e+00
3.400000000000000000e+01 4.634609603735105665e+00 -3.778032533451978203e+00
3.500000000000000000e+01 4.634609603735105665e+00 -6.019214043537443715e+00
3.600000000000000000e+01 4.634609603735105665e+00 -9.618947844910907818e+00
3.700000000000000000e+01 4.634609603735105665e+00 -4.623882500481917290e+00
3.800000000000000000e+01 4.634609603735105665e+00 -2.924956342154496181e+00
3.900000000000000000e+01 4.634609603735105665e+00 -1.950412774197285426e+00
4.000000000000000000e+01 4.634609603735105665e+00 -1.346522236774903236e+00
4.100000000000000000e+01 4.634609603735105665e+00 -9.988145930604215295e-01
4.200000000000000000e+01 4.634609603735105665e+00 -8.645595243097399241e-01
4.300000000000000000e+01 4.634609603735105665e+00 -9.357499002188992554e-01
4.400000000000000000e+01 4.634609603735105665e+00 -1.232747957222087853e+00
4.500000000000000000e+01 4.634609603735105665e+00 -1.817245565184195888e+00
4.600000000000000000e+01 4.634609603735105665e+00 -2.848940482991602519e+00
4.700000000000000000e+01 4.634609603735105665e+00 -4.879974360048681348e+00
4.800000000000000000e+01 4.634609603735105665e+00 -1.179322105661108999e+01
4.900000000000000000e+01 4.634609603735105665e+00 -4.451080144288826368e+00
5.000000000000000000e+01 4.634609603735105665e+00 -2.716072886846162771e+00
5.100000000000000000e+01 4.634609603735105665e+00 -1.827736508457206144e+00
5.200000000000000000e+01 4.634609603735105665e+00 -1.360247134001952185e+00
5.300000000000000000e+01 4.634609603735105665e+00 -1.186318195492377825e+00
5.400000000000000000e+01 4.634609603735105665e+00 -1.266087805440837322e+00
5.500000000000000000e+01 4.634609603735105665e+00 -1.608330429279200668e+00
5.600000000000000000e+01 4.634609603735105665e+00 -2.278610954101732311e+00
5.700000000000000000e+01 4.634609603735105665e+00 -3.475198738482821348e+00
5.800000000000000000e+01 4.634609603735105665e+00 -6.021113565662746581e+00
5.900000000000000000e+01 4.634609603735105665e+00 -8.190793334234161449e+00
6.000000000000000000e+01 4.634609603735105665e+00 -4.199503793419111730e+00
6.100000000000000000e+01 4.634609603735105665e+00 -2.737665230649444670e+00
6.200000000000000000e+01 4.634609603735105665e+00 -1.945089828559639189e+00
6.300000000000000000e+01 4.634609603735105665e+00 -1.507647277074118053e+00
6.400000000000000000e+01 4.634609603735105665e+00 -1.317445475970650426e+00
6.500000000000000000e+01 4.634609603735105665e+00 -1.332205515526109219e+00
6.600000000000000000e+01 4.634609603735105665e+00 -1.542977480154670289e+00
6.700000000000000000e+01 4.634609603735105665e+00 -1.969349565882754227e+00
6.800000000000000000e+01 4.634609603735105665e+00 -2.673913636822786710e+00
6.900000000000000000e+01 4.634609603735105665e+00 -3.823792463028260258e+00
7.000000000000000000e+01 4.634609603735105665e+00 -6.021925226473208603e+00
7.100000000000000000e+01 4.634609603735105665e+00 -1.127331919360380041e+01
7.200000000000000000e+01 4.634609603735105665e+00 -5.322778655535756798e+00
7.300000000000000000e+01 4.634609603735105665e+00 -3.651442018291304326e+00
7.400000000000000000e+01 4.634609603735105665e+00 -2.748833729973311879e+00
7.500000000000000000e+01 4.634609603735105665e+00 -2.216034110504519372e+00
7.600000000000000000e+01 4.634609603735105665e+00 -1.923013078673486698e+00
7.700000000000000000e+01 4.634609603735105665e+00 -1.815367823570444905e+00
7.800000000000000000e+01 4.634609603735105665e+00 -1.870937119931397108e+00
7.900000000000000000e+01 4.634609603735105665e+00 -2.087127924760668662e+00
8.000000000000000000e+01 4.634609603735105665e+00 -2.479440813782024300e+00
8.100000000000000000e+01 4.634609603735105665e+00 -3.089419102521975269e+00
0.000000000000000000e+00 4.717942937068439591e+00 -7.867430881625493422e-01
1.000000000000000000e+00 4.717942937068439591e+00 -1.093300552085756827e+00
2.000000000000000000e+00 4.717942937068439591e+00 -1.655646779667167223e+00
3.000000000000000000e+00 4.717942937068439591e+00 -2.618015402553494742e+00
4.000000000000000000e+00 4.717942937068439591e+00 -4.447345058734522460e+00
5.000000000000000000e+00 4.717942937068439591e+00 -1.478765013531017836e+01
6.000000000000000000e+00 4.717942937068439591e+00 -4.525630498957937675e+00
7.000000000000000000e+00 4.717942937068439591e+00 -2.531399899880827586e+00
8.000000000000000000e+00 4.717942937068439591e+00 -1.453627431634443079e+00
9.000000000000000000e+00 4.717942937068439591e+00 -7.827207650490279889e-01
1.000000000000000000e+01 4.717942937068439591e+00 -3.634271444774725413e-01
1.100000000000000000e+01 4.717942937068439591e+00 -1.299127650739763662e-01
1.200000000000000000e+01 4.717942937068439591e+00 -5.113040688717718912e-02
1.300000000000000000e+01 4.717942937068439591e+00 -1.141729775063532043e-01
1.400000000000000000e+01 4.717942937068439591e+00 -3.190774463021944785e-01
1.500000000000000000e+01 4.717942937068439591e+00 -6.793411634755387452e-01
1.600000000000000000e+01 4.717942937068439591e+00 -1.228693812644918060e+00
1.700000000000000000e+01 4.717942937068439591e+00 -2.042098880142813488e+00
1.800000000000000000e+01 4.717942937068439591e+00 -3.308493675603287887e+00
1.900000000000000000e+01 4.717942937068439591e+00 -5.740458532435583905e+00
2.000000000000000000e+01 4.717942937068439591e+00 -9.143283247766445854e+00
2.100000000000000000e+01 4.717942937068439591e+00 -4.478440472725242039e+00
2.200000000000000000e+01 4.717942937068439591e+00 -2.894123649043967461e+00
2.300000000000000000e+01 4.717942937068439591e+00 -1.985580772084206913e+00
2.400000000000000000e+01 4.717942937068439591e+00 -1.399339555679192548e+00
2.500000000000000000e+01 4.717942937068439591e+00 -1.012531479512769339e+00
2.600000000000000000e+01 4.717942937068439591e+00 -7.696895492560368313e-01
2.700000000000000000e+01 4.717942937068439591e+00 -6.436748143579975601e-01
2.800000000000000000e+01 4.717942937068439591e+00 -6.227718261814050305e-01
2.900000000000000000e+01 4.717942937068439591e+00 -7.061241714657943147e-01
3.000000000000000000e+01 4.717942937068439591e+00 -9.030896283946353575e-01
3.100000000000000000e+01 4.717942937068439591e+00 -1.236014333528402398e+00
3.200000000000000000e+01 4.717942937068439591e+00 -1.748978261226229902e+00
3.300000000000000000e+01 4.717942937068439591e+00 -2.532920014749448168e+00
3.400000000000000000e+01 4.717942937068439591e+00 -3.815652475438786162e+00
3.500000000000000000e+01 4.717942937068439591e+00 -6.539141714326889065e+00
3.600000000000000000e+01 4.717942937068439591e+00 -7.870421424638540664e+00
3.700000000000000000e+01 4.717942937068439591e+00 -4.214914256973298023e+00
3.800000000000000000e+01 4.717942937068439591e+00 -2.740271186217326349e+00
3.900000000000000000e+01 4.717942937068439591e+00 -1.886516028174479498e+00
4.000000000000000000e+01 4.717942937068439591e+00 -1.367549752485597292e+00
4.100000000000000000e+01 4.717942937068439591e+00 -1.084927868768143178e+00
4.200000000000000000e+01 4.717942937068439591e+00 -1.001164777528333882e+00
4.300000000000000000e+01 4.717942937068439591e+00 -1.109658747102255871e+00
4.400000000000000000e+01 4.717942937068439591e+00 -1.429570805972666614e+00
4.500000000000000000e+01 4.717942937068439591e+00 -2.017217768690563240e+00
4.600000000000000000e+01 4.717942937068439591e+00 -3.013932087596533638e+00
4.700000000000000000e+01 4.717942937068439591e+00 -4.875698068196234303e+00
4.800000000000000000e+01 4.717942937068439591e+00 -1.394564821563005097e+01
4.900000000000000000e+01 4.717942937068439591e+00 -5.213334137998306694e+00
5.000000000000000000e+01 4.717942937068439591e+00 -3.302764297339660704e+00
5.100000000000000000e+01 4.717942937068439591e+00 -2.353018543295145371e+00
5.200000000000000000e+01 4.717942937068439591e+00 -1.849081479353953616e+00
5.300000000000000000e+01 4.717942937068439591e+00 -1.645490471594241111e+00
5.400000000000000000e+01 4.717942937068439591e+00 -1.695946421913051783e+00
5.500000000000000000e+01 4.717942937068439591e+00 -2.005598476288115162e+00
5.600000000000000000e+01 4.717942937068439591e+00 -2.635851555857749329e+00
5.700000000000000000e+01 4.717942937068439591e+00 -3.774146430053908485e+00
5.800000000000000000e+01 4.717942937068439591e+00 -6.174018845780342879e+00
5.900000000000000000e+01 4.717942937068439591e+00 -8.973206699986105761e+00
6.000000000000000000e+01 4.717942937068439591e+00 -4.587935834326753337e+00
6.100000000000000000e+01 4.717942937068439591e+00 -3.042737656276292224e+00
6.200000000000000000e+01 4.717942937068439591e+00 -2.192908167473134551e+00
6.300000000000000000e+01 4.717942937068439591e+00 -1.704648635850377625e+00
6.400000000000000000e+01 4.717942937068439591e+00 -1.465001525056840892e+00
6.500000000000000000e+01 4.717942937068439591e+00 -1.429232788410570443e+00
6.600000000000000000e+01 4.717942937068439591e+00 -1.585991321985689151e+00
6.700000000000000000e+01 4.717942937068439591e+00 -1.950802277311043387e+00
6.800000000000000000e+01 4.717942937068439591e+00 -2.576924045055171142e+00
6.900000000000000000e+01 4.717942937068439591e+00 -3.602970964580447522e+00
7.000000000000000000e+01 4.717942937068439591e+00 -5.482674141887467378e+00
7.100000000000000000e+01 4.717942937068439591e+00 -1.460126896571840227e+01
7.200000000000000000e+01 4.717942937068439591e+00 -5.801731025491784877e+00
7.300000000000000000e+01 4.717942937068439591e+00 -3.854044825473986968e+00
7.400000000000000000e+01 4.717942937068439591e+00 -2.839148208501036219e+00
7.500000000000000000e+01 4.717942937068439591e+00 -2.235332211807882885e+00
7.600000000000000000e+01 4.717942937068439591e+00 -1.886120034333820694e+00
7.700000000000000000e+01 4.717942937068439591e+00 -1.726836937048122689e+00
7.800000000000000000e+01 4.717942937068439591e+00 -1.729081478709189268e+00
7.900000000000000000e+01 4.717942937068439591e+00 -1.884384884811256100e+00
8.000000000000000000e+01 4.717942937068439591e+00 -2.200198245963134625e+00
8.100000000000000000e+01 4.717942937068439591e+00 -2.703417251243439345e+00
0.000000000000000000e+00 4.801276270401772628e+00 -9.190454370224794278e-01
1.000000000000000000e+00 4.801276270401772628e+00 -1.291317644879093285e+00
2.000000000000000000e+00 4.801276270401772628e+00 -1.933055809606916808e+00
3.000000000000000000e+00 4.801276270401772628e+00 -3.025570187696963842e+00
4.000000000000000000e+00 4.801276270401772628e+00 -5.229886820365072353e+00
5.000000000000000000e+00 4.801276270401772628e+00 -9.282539858652976150e+00
6.000000000000000000e+00 4.801276270401772628e+00 -4.016898684336077885e+00
7.000000000000000000e+00 4.801276270401772628e+00 -2.299073951390468107e+00
8.000000000000000000e+00 4.801276270401772628e+00 -1.307191514514773889e+00
9.000000000000000000e+00 4.801276270401772628e+00 -6.681073327899640368e-01
1.000000000000000000e+01 4.801276270401772628e+00 -2.554124710244499163e-01
1.100000000000000000e+01 4.801276270401772628e+00 -1.300548701545092140e-02
1.200000000000000000e+01 4.801276270401772628e+00 8.616407575026122090e-02
1.300000000000000000e+01 4.801276270401772628e+00 5.340005135250938673e-02
1.400000000000000000e+01 4.801276270401772628e+00 -1.114734294244209417e-01
1.500000000000000000e+01 4.801276270401772628e+00 -4.205379795933124054e-01
1.600000000000000000e+01 4.801276270401772628e+00 -9.032976803860741644e-01
1.700000000000000000e+01 4.801276270401772628e+00 -1.623192613406947649e+00
1.800000000000000000e+01 4.801276270401772628e+00 -2.730973076804147137e+00
1.900000000000000000e+01 4.801276270401772628e+00 -4.720003352467283975e+00
2.000000000000000000e+01 4.801276270401772628e+00 -1.842138673565315443e+01
2.100000000000000000e+01 4.801276270401772628e+00 -4.742955514683560025e+00
2.200000000000000000e+01 4.801276270401772628e+00 -2.849273543970598066e+00
2.300000000000000000e+01 4.801276270401772628e+00 -1.815478324067454352e+00
2.400000000000000000e+01 4.801276270401772628e+00 -1.158419174901751614e+00
2.500000000000000000e+01 4.801276270401772628e+00 -7.277018188876819282e-01
2.600000000000000000e+01 4.801276270401772628e+00 -4.586832091624570840e-01
2.700000000000000000e+01 4.801276270401772628e+00 -3.202142291265728802e-01
2.800000000000000000e+01 4.801276270401772628e+00 -2.982501514320741731e-01
2.900000000000000000e+01 4.801276270401772628e+00 -3.900615760304845803e-01
3.000000000000000000e+01 4.801276270401772628e+00 -6.030430859583152392e-01
3.100000000000000000e+01 4.801276270401772628e+00 -9.570984155172232999e-01
3.200000000000000000e+01 4.801276270401772628e+00 -1.492743498869609775e+00
3.300000000000000000e+01 4.801276270401772628e+00 -2.294254162238233530e+00
3.400000000000000000e+01 4.801276270401772628e+00 -3.570431449444924077e+00
3.500000000000000000e+01 4.801276270401772628e+00 -6.136869978043271168e+00
3.600000000000000000e+01 4.801276270401772628e+00 -8.470899296703551684e+00
3.700000000000000000e+01 4.801276270401772628e+00 -4.394156526773987714e+00
3.800000000000000000e+01 4.801276270401772628e+00 -2.892141515431774224e+00
3.900000000000000000e+01 4.801276270401772628e+00 -2.048546880591674224e+00
4.000000000000000000e+01 4.801276270401772628e+00 -1.547870125764308380e+00
4.100000000000000000e+01 4.801276270401772628e+00 -1.283224204636704835e+00
4.200000000000000000e+01 4.801276270401772628e+00 -1.212715842918322906e+00
4.300000000000000000e+01 4.801276270401772628e+00 -1.325747521376399396e+00
4.400000000000000000e+01 4.801276270401772628e+00 -1.635676243266184438e+00
4.500000000000000000e+01 4.801276270401772628e+00 -2.186999441418517875e+00
4.600000000000000000e+01 4.801276270401772628e+00 -3.088468567040666635e+00
4.700000000000000000e+01 4.801276270401772628e+00 -4.653151809584919363e+00
4.800000000000000000e+01 4.801276270401772628e+00 -8.717799854054410602e+00
4.900000000000000000e+01 4.801276270401772628e+00 -6.709589784842652449e+00
5.000000000000000000e+01 4.801276270401772628e+00 -4.251115287107372964e+00
5.100000000000000000e+01 4.801276270401772628e+00 -3.148990464976385795e+00
5.200000000000000000e+01 4.801276270401772628e+00 -2.574361157806505318e+00
5.300000000000000000e+01 4.801276270401772628e+00 -2.330305803213263971e+00
5.400000000000000000e+01 4.801276270401772628e+00 -2.355667850726309354e+00
5.500000000000000000e+01 4.801276270401772628e+00 -2.651665953043704782e+00
5.600000000000000000e+01 4.801276270401772628e+00 -3.283144979804736963e+00
5.700000000000000000e+01 4.801276270401772628e+00 -4.458129375478089074e+00
5.800000000000000000e+01 4.801276270401772628e+00 -7.083149480744293847e+00
5.900000000000000000e+01 4.801276270401772628e+00 -8.541139305131693504e+00
6.000000000000000000e+01 4.801276270401772628e+00 -4.802731503683117964e+00
6.100000000000000000e+01 4.801276270401772628e+00 -3.321061074037701566e+00
6.200000000000000000e+01 4.801276270401772628e+00 -2.477571550914322351e+00
6.300000000000000000e+01 4.801276270401772628e+00 -1.977156690124656224e+00
6.400000000000000000e+01 4.801276270401772628e+00 -1.716224034876263183e+00
6.500000000000000000e+01 4.801276270401772628e+00 -1.653054597227546996e+00
6.600000000000000000e+01 4.801276270401772628e+00 -1.776868513100343216e+00
6.700000000000000000e+01 4.801276270401772628e+00 -2.101856547479841630e+00
6.800000000000000000e+01 4.801276270401772628e+00 -2.676645712404779331e+00
6.900000000000000000e+01 4.801276270401772628e+00 -3.625172300993584784e+00
7.000000000000000000e+01 4.801276270401772628e+00 -5.331927927915717902e+00
7.100000000000000000e+01 4.801276270401772628e+00 -1.098664376194663639e+01
7.200000000000000000e+01 4.801276270401772628e+00 -6.286805248658912326e+00
7.300000000000000000e+01 4.801276270401772628e+00 -4.110013503673051183e+00
7.400000000000000000e+01 4.801276270401772628e+00 -3.003312031122775672e+00
7.500000000000000000e+01 4.801276270401772628e+00 -2.337427216637398164e+00
7.600000000000000000e+01 4.801276270401772628e+00 -1.935418485500489005e+00
7.700000000000000000e+01 4.801276270401772628e+00 -1.724973439925216567e+00
7.800000000000000000e+01 4.801276270401772628e+00 -1.673012504713220716e+00
7.900000000000000000e+01 4.801276270401772628e+00 -1.766531154821724847e+00
8.000000000000000000e+01 4.801276270401772628e+00 -2.006737325232167191e+00
8.100000000000000000e+01 4.801276270401772628e+00 -2.409633651329121218e+00
0.000000000000000000e+00 4.884609603735105665e+00 -1.125760361564371426e+00
1.000000000000000000e+00 4.884609603735105665e+00 -1.583079164112976889e+00
2.000000000000000000e+00 4.884609603735105665e+00 -2.341770060859353020e+00
3.000000000000000000e+00 4.884609603735105665e+00 -3.657333636286655754e+00
4.000000000000000000e+00 4.884609603735105665e+00 -6.730125759782727535e+00
5.000000000000000000e+00 4.884609603735105665e+00 -6.627202050935001587e+00
6.000000000000000000e+00 4.884609603735105665e+00 -3.457445345853312979e+00
7.000000000000000000e+00 4.884609603735105665e+00 -2.021341035431204247e+00
8.000000000000000000e+00 4.884609603735105665e+00 -1.136102805064733268e+00
9.000000000000000000e+00 4.884609603735105665e+00 -5.470125660732949591e-01
1.000000000000000000e+01 4.884609603735105665e+00 -1.573622421459693332e-01
1.100000000000000000e+01 4.884609603735105665e+00 7.797276435479133516e-02
1.200000000000000000e+01 4.884609603735105665e+00 1.811084053949323092e-01
1.300000000000000000e+01 4.884609603735105665e+00 1.609622484904814910e-01
1.400000000000000000e+01 4.884609603735105665e+00 1.639472451428221345e-02
1.500000000000000000e+01 4.884609603735105665e+00 -2.644163901361285540e-01
1.600000000000000000e+01 4.884609603735105665e+00 -7.089033966214463023e-01
1.700000000000000000e+01 4.884609603735105665e+00 -1.374255451103902681e+00
1.800000000000000000e+01 4.884609603735105665e+00 -2.391117581846133433e+00
1.900000000000000000e+01 4.884609603735105665e+00 -4.154307328621765549e+00
2.000000000000000000e+01 4.884609603735105665e+00 -1.004099607924512760e+01
2.100000000000000000e+01 4.884609603735105665e+00 -5.057761815552960449e+00
2.200000000000000000e+01 4.884609603735105665e+00 -2.892293898448749623e+00
2.300000000000000000e+01 4.884609603735105665e+00 -1.763103197195896144e+00
2.400000000000000000e+01 4.884609603735105665e+00 -1.054112654779230773e+00
2.500000000000000000e+01 4.884609603735105665e+00 -5.900821682464608697e-01
2.600000000000000000e+01 4.884609603735105665e+00 -2.981858698781482686e-01
2.700000000000000000e+01 4.884609603735105665e+00 -1.434894213271393770e-01
2.800000000000000000e+01 4.884609603735105665e+00 -1.094892309339327713e-01
2.900000000000000000e+01 4.884609603735105665e+00 -1.911651452906301119e-01
3.000000000000000000e+01 4.884609603735105665e+00 -3.930357341334527743e-01
3.100000000000000000e+01 4.884609603735105665e+00 -7.305421415818174058e-01
3.200000000000000000e+01 4.884609603735105665e+00 -1.235926162707217113e+00
3.300000000000000000e+01 4.884609603735105665e+00 -1.974633881510393874e+00
3.400000000000000000e+01 4.884609603735105665e+00 -3.097390164137004298e+00
3.500000000000000000e+01 4.884609603735105665e+00 -5.085526099954797985e+00
3.600000000000000000e+01 4.884609603735105665e+00 -1.784707843294315310e+01
3.700000000000000000e+01 4.884609603735105665e+00 -5.314310742119628728e+00
3.800000000000000000e+01 4.884609603735105665e+00 -3.452502591512227603e+00
3.900000000000000000e+01 4.884609603735105665e+00 -2.489539761563761999e+00
4.000000000000000000e+01 4.884609603735105665e+00 -1.931799260571002597e+00
4.100000000000000000e+01 4.884609603735105665e+00 -1.631652285610766473e+00
4.200000000000000000e+01 4.884609603735105665e+00 -1.531049890939412350e+00
4.300000000000000000e+01 4.884609603735105665e+00 -1.609243509789925142e+00
4.400000000000000000e+01 4.884609603735105665e+00 -1.868953225391853490e+00
4.500000000000000000e+01 4.884609603735105665e+00 -2.337072331442235917e+00
4.600000000000000000e+01 4.884609603735105665e+00 -3.080843659108230437e+00
4.700000000000000000e+01 4.884609603735105665e+00 -4.268450798199634910e+00
4.800000000000000000e+01 4.884609603735105665e+00 -6.485465007325174724e+00
4.900000000000000000e+01 4.884609603735105665e+00 -1.240481766130740127e+01
5.000000000000000000e+01 4.884609603735105665e+00 -6.090657782140476151e+00
5.100000000000000000e+01 4.884609603735105665e+00 -4.513514646521936236e+00
5.200000000000000000e+01 4.884609603735105665e+00 -3.760239763443183669e+00
5.300000000000000000e+01 4.884609603735105665e+00 -3.434431859635016071e+00
5.400000000000000000e+01 4.884609603735105665e+00 -3.429147138144129858e+00
5.500000000000000000e+01 4.884609603735105665e+00 -3.737910758638531394e+00
5.600000000000000000e+01 4.884609603735105665e+00 -4.446531411051329208e+00
5.700000000000000000e+01 4.884609603735105665e+00 -5.870550967103286055e+00
5.800000000000000000e+01 4.884609603735105665e+00 -1.010732249773905878e+01
5.900000000000000000e+01 4.884609603735105665e+00 -7.290085375536246026e+00
6.000000000000000000e+01 4.884609603735105665e+00 -4.776583022563082537e+00
6.100000000000000000e+01 4.884609603735105665e+00 -3.524815439468247380e+00
6.200000000000000000e+01 4.884609603735105665e+00 -2.765785059411640212e+00
6.300000000000000000e+01 4.884609603735105665e+00 -2.300614203968638805e+00
6.400000000000000000e+01 4.884609603735105665e+00 -2.052188025243229852e+00
6.500000000000000000e+01 4.884609603735105665e+00 -1.988946473233504708e+00
6.600000000000000000e+01 4.884609603735105665e+00 -2.104744290663703055e+00
6.700000000000000000e+01 4.884609603735105665e+00 -2.416014068072127596e+00
6.800000000000000000e+01 4.884609603735105665e+00 -2.972210277844089532e+00
6.900000000000000000e+01 4.884609603735105665e+00 -3.896429531890105658e+00
7.000000000000000000e+01 4.884609603735105665e+00 -5.566272085520407309e+00
7.100000000000000000e+01 4.884609603735105665e+00 -1.099044846376662754e+01
7.200000000000000000e+01 4.884609603735105665e+00 -6.558154403209278449e+00
7.300000000000000000e+01 4.884609603735105665e+00 -4.327173502548903983e+00
7.400000000000000000e+01 4.884609603735105665e+00 -3.182932862742633873e+00
7.500000000000000000e+01 4.884609603735105665e+00 -2.480695818059616364e+00
7.600000000000000000e+01 4.884609603735105665e+00 -2.040207641203789279e+00
7.700000000000000000e+01 4.884609603735105665e+00 -1.787237900317743877e+00
7.800000000000000000e+01 4.884609603735105665e+00 -1.686687031056977037e+00
7.900000000000000000e+01 4.884609603735105665e+00 -1.722739613081612609e+00
8.000000000000000000e+01 4.884609603735105665e+00 -1.892124537162815923e+00
8.100000000000000000e+01 4.884609603735105665e+00 -2.202931600836556481e+00
0.000000000000000000e+00 4.967942937068439591e+00 -1.426628593356672248e+00
1.000000000000000000e+00 4.967942937068439591e+00 -1.999582780792971137e+00
2.000000000000000000e+00 4.967942937068439591e+00 -2.939306318243926519e+00
3.000000000000000000e+00 4.967942937068439591e+00 -4.673230241998393097e+00
4.000000000000000000e+00 4.967942937068439591e+00 -1.169649323151790909e+01
5.000000000000000000e+00 4.967942937068439591e+00 -5.061787898948053588e+00
6.000000000000000000e+00 4.967942937068439591e+00 -2.910650405831915588e+00
7.000000000000000000e+00 4.967942937068439591e+00 -1.731675155131755739e+00
8.000000000000000000e+00 4.967942937068439591e+00 -9.618431098333153351e-01
9.000000000000000000e+00 4.967942937068439591e+00 -4.351622024698363900e-01
1.000000000000000000e+01 4.967942937068439591e+00 -8.131740655678455776e-02
1.100000000000000000e+01 4.967942937068439591e+00 1.341613539535497224e-01
1.200000000000000000e+01 4.967942937068439591e+00 2.283044470708362195e-01
1.300000000000000000e+01 4.967942937068439591e+00 2.074126273589609604e-01
1.400000000000000000e+01 4.967942937068439591e+00 6.910716991580038993e-02
1.500000000000000000e+01 4.967942937068439591e+00 -1.985822475422633071e-01
1.600000000000000000e+01 4.967942937068439591e+00 -6.218160525949271156e-01
1.700000000000000000e+01 4.967942937068439591e+00 -1.253547758053379368e+00
1.800000000000000000e+01 4.967942937068439591e+00 -2.211068490201876013e+00
1.900000000000000000e+01 4.967942937068439591e+00 -3.829643394216665886e+00
2.000000000000000000e+01 4.967942937068439591e+00 -8.245749119130111993e+00
2.100000000000000000e+01 4.967942937068439591e+00 -5.471554759483950647e+00
2.200000000000000000e+01 4.967942937068439591e+00 -3.037802487015214936e+00
2.300000000000000000e+01 4.967942937068439591e+00 -1.825343099723189644e+00
2.400000000000000000e+01 4.967942937068439591e+00 -1.071384406763861818e+00
2.500000000000000000e+01 4.967942937068439591e+00 -5.764382200841167148e-01
2.600000000000000000e+01 4.967942937068439591e+00 -2.598371600669400761e-01
2.700000000000000000e+01 4.967942937068439591e+00 -8.287435802125224515e-02
2.800000000000000000e+01 4.967942937068439591e+00 -2.638926589031690209e-02
2.900000000000000000e+01 4.967942937068439591e+00 -8.267129966091851800e-02
3.000000000000000000e+01 4.967942937068439591e+00 -2.526685388070884497e-01
3.100000000000000000e+01 4.967942937068439591e+00 -5.461475456155246988e-01
3.200000000000000000e+01 4.967942937068439591e+00 -9.849223987077841969e-01
3.300000000000000000e+01 4.967942937068439591e+00 -1.611924935803987768e+00
3.400000000000000000e+01 4.967942937068439591e+00 -2.516641405938977449e+00
3.500000000000000000e+01 4.967942937068439591e+00 -3.925713413748451064e+00
3.600000000000000000e+01 4.967942937068439591e+00 -6.784775419088796333e+00
3.700000000000000000e+01 4.967942937068439591e+00 -8.205207759680508417e+00
3.800000000000000000e+01 4.967942937068439591e+00 -4.691183100766235903e+00
3.900000000000000000e+01 4.967942937068439591e+00 -3.340028781198286278e+00
4.000000000000000000e+01 4.967942937068439591e+00 -2.601839664659833851e+00
4.100000000000000000e+01 4.967942937068439591e+00 -2.189034922153216822e+00
4.200000000000000000e+01 4.967942937068439591e+00 -2.000218175444424595e+00
4.300000000000000000e+01 4.967942937068439591e+00 -1.993406698336216198e+00
4.400000000000000000e+01 4.967942937068439591e+00 -2.154582973107679766e+00
4.500000000000000000e+01 4.967942937068439591e+00 -2.489096423286706994e+00
4.600000000000000000e+01 4.967942937068439591e+00 -3.023411329624179356e+00
4.700000000000000000e+01 4.967942937068439591e+00 -3.819300927836510873e+00
4.800000000000000000e+01 4.967942937068439591e+00 -5.023279311897518085e+00
4.900000000000000000e+01 4.967942937068439591e+00 -7.098485756070559205e+00
5.000000000000000000e+01 4.967942937068439591e+00 -1.658180068612867686e+01
5.100000000000000000e+01 4.967942937068439591e+00 -7.875689807308025259e+00
5.200000000000000000e+01 4.967942937068439591e+00 -6.240579531108784828e+00
5.300000000000000000e+01 4.967942937068439591e+00 -5.619064600320082370e+00
5.400000000000000000e+01 4.967942937068439591e+00 -5.542389417590498191e+00
5.500000000000000000e+01 4.967942937068439591e+00 -5.962221927369756536e+00
5.600000000000000000e+01 4.967942937068439591e+00 -7.111471968897625118e+00
5.700000000000000000e+01 4.967942937068439591e+00 -1.062315115878688943e+01
5.800000000000000000e+01 4.967942937068439591e+00 -8.757881448601152030e+00
5.900000000000000000e+01 4.967942937068439591e+00 -5.912524600185777857e+00
6.000000000000000000e+01 4.967942937068439591e+00 -4.492262564278454384e+00
6.100000000000000000e+01 4.967942937068439591e+00 -3.597576152012734507e+00
6.200000000000000000e+01 4.967942937068439591e+00 -3.007511236016146672e+00
6.300000000000000000e+01 4.967942937068439591e+00 -2.635621551889300918e+00
6.400000000000000000e+01 4.967942937068439591e+00 -2.443295413848773467e+00
6.500000000000000000e+01 4.967942937068439591e+00 -2.416130629793859175e+00
6.600000000000000000e+01 4.967942937068439591e+00 -2.557488522448780444e+00
6.700000000000000000e+01 4.967942937068439591e+00 -2.890900218789633769e+00
6.800000000000000000e+01 4.967942937068439591e+00 -3.474407645474197004e+00
6.900000000000000000e+01 4.967942937068439591e+00 -4.449970210508212176e+00
7.000000000000000000e+01 4.967942937068439591e+00 -6.275899057822416971e+00
7.100000000000000000e+01 4.967942937068439591e+00 -1.562519230242360990e+01
7.200000000000000000e+01 4.967942937068439591e+00 -6.429867237810901415e+00
7.300000000000000000e+01 4.967942937068439591e+00 -4.409911857620201658e+00
7.400000000000000000e+01 4.967942937068439591e+00 -3.310650612030942685e+00
7.500000000000000000e+01 4.967942937068439591e+00 -2.612476649264596329e+00
7.600000000000000000e+01 4.967942937068439591e+00 -2.157352335376008678e+00
7.700000000000000000e+01 4.967942937068439591e+00 -1.877453313851298100e+00
7.800000000000000000e+01 4.967942937068439591e+00 -1.739356610875395726e+00
7.900000000000000000e+01 4.967942937068439591e+00 -1.726605438177524432e+00
8.000000000000000000e+01 4.967942937068439591e+00 -1.833312840202005356e+00
8.100000000000000000e+01 4.967942937068439591e+00 -2.062235810346852993e+00
0.000000000000000000e+00 5.051276270401772628e+00 -1.845417607561789186e+00
1.000000000000000000e+00 5.051276270401772628e+00 -2.583399897544372603e+00
2.000000000000000000e+00 5.051276270401772628e+00 -3.825646251923152885e+00
3.000000000000000000e+00 5.051276270401772628e+00 -6.539799262809713909e+00
4.000000000000000000e+00 5.051276270401772628e+00 -7.623111461551764556e+00
5.000000000000000000e+00 5.051276270401772628e+00 -3.974736550853412265e+00
6.000000000000000000e+00 5.051276270401772628e+00 -2.423272433847850849e+00
7.000000000000000000e+00 5.051276270401772628e+00 -1.463040655635878595e+00
8.000000000000000000e+00 5.051276270401772628e+00 -8.065152610814338985e-01
9.000000000000000000e+00 5.051276270401772628e+00 -3.477795822687476113e-01
1.000000000000000000e+01 5.051276270401772628e+00 -3.744643008562491965e-02
1.100000000000000000e+01 5.051276270401772628e+00 1.497462673182727577e-01
1.200000000000000000e+01 5.051276270401772628e+00 2.261977750717137359e-01
1.300000000000000000e+01 5.051276270401772628e+00 1.957457072818500621e-01
1.400000000000000000e+01 5.051276270401772628e+00 5.480939175555598480e-02
1.500000000000000000e+01 5.051276270401772628e+00 -2.087803374729337857e-01
1.600000000000000000e+01 5.051276270401772628e+00 -6.201264644866479880e-01
1.700000000000000000e+01 5.051276270401772628e+00 -1.228634319936045882e+00
1.800000000000000000e+01 5.051276270401772628e+00 -2.140771084800858759e+00
1.900000000000000000e+01 5.051276270401772628e+00 -3.647002154578802724e+00
2.000000000000000000e+01 5.051276270401772628e+00 -7.288232552746789494e+00
2.100000000000000000e+01 5.051276270401772628e+00 -6.036271736505227636e+00
2.200000000000000000e+01 5.051276270401772628e+00 -3.289692037694844640e+00
2.300000000000000000e+01 5.051276270401772628e+00 -1.991404962107032661e+00
2.400000000000000000e+01 5.051276270401772628e+00 -1.191257659134762781e+00
2.500000000000000000e+01 5.051276270401772628e+00 -6.627526637852758640e-01
2.600000000000000000e+01 5.051276270401772628e+00 -3.167943962199589181e-01
2.700000000000000000e+01 5.051276270401772628e+00 -1.106371692563133946e-01
2.800000000000000000e+01 5.051276270401772628e+00 -2.226232066840889631e-02
2.900000000000000000e+01 5.051276270401772628e+00 -4.108624577752407331e-02
3.000000000000000000e+01 5.051276270401772628e+00 -1.643428750246803960e-01
3.100000000000000000e+01 5.051276270401772628e+00 -3.961522102340415685e-01
3.200000000000000000e+01 5.051276270401772628e+00 -7.486210111206135220e-01
3.300000000000000000e+01 5.051276270401772628e+00 -1.245745152446614101e+00
3.400000000000000000e+01 5.051276270401772628e+00 -1.933388411390552175e+00
3.500000000000000000e+01 5.051276270401772628e+00 -2.907123352751082468e+00
3.600000000000000000e+01 5.051276270401772628e+00 -4.413877380847210929e+00
3.700000000000000000e+01 5.051276270401772628e+00 -7.560033380277992876e+00
3.800000000000000000e+01 5.051276270401772628e+00 -8.112285488026016012e+00
3.900000000000000000e+01 5.051276270401772628e+00 -4.999405981816124722e+00
4.000000000000000000e+01 5.051276270401772628e+00 -3.745206609320916424e+00
4.100000000000000000e+01 5.051276270401772628e+00 -3.062330147806130665e+00
4.200000000000000000e+01 5.051276270401772628e+00 -2.686896433428674236e+00
4.300000000000000000e+01 5.051276270401772628e+00 -2.521645968175233232e+00
4.400000000000000000e+01 5.051276270401772628e+00 -2.523058700233298701e+00
4.500000000000000000e+01 5.051276270401772628e+00 -2.671471827157282153e+00
4.600000000000000000e+01 5.051276270401772628e+00 -2.960742509952149160e+00
4.700000000000000000e+01 5.051276270401772628e+00 -3.394474762562400105e+00
4.800000000000000000e+01 5.051276270401772628e+00 -3.985144177697854673e+00
4.900000000000000000e+01 5.051276270401772628e+00 -4.754747823767613291e+00
5.000000000000000000e+01 5.051276270401772628e+00 -5.735429494050123367e+00
5.100000000000000000e+01 5.051276270401772628e+00 -6.963736481373748788e+00
5.200000000000000000e+01 5.051276270401772628e+00 -8.437064470359358026e+00
5.300000000000000000e+01 5.051276270401772628e+00 -9.904313199832776249e+00
5.400000000000000000e+01 5.051276270401772628e+00 -1.045283037320722563e+01
5.500000000000000000e+01 5.051276270401772628e+00 -9.507527287211951617e+00
5.600000000000000000e+01 5.051276270401772628e+00 -8.013738731105149782e+00
5.700000000000000000e+01 5.051276270401772628e+00 -6.650503585552252517e+00
5.800000000000000000e+01 5.051276270401772628e+00 -5.543796541863690308e+00
5.900000000000000000e+01 5.051276270401772628e+00 -4.672493528645275340e+00
6.000000000000000000e+01 5.051276270401772628e+00 -3.999327100717333217e+00
6.100000000000000000e+01 5.051276270401772628e+00 -3.494778879751205380e+00
6.200000000000000000e+01 5.051276270401772628e+00 -3.139139912912388031e+00
6.300000000000000000e+01 5.051276270401772628e+00 -2.921349939606533219e+00
6.400000000000000000e+01 5.051276270401772628e+00 -2.838293798576799976e+00
6.500000000000000000e+01 5.051276270401772628e+00 -2.895497523132353201e+00
6.600000000000000000e+01 5.051276270401772628e+00 -3.110244743088377284e+00
6.700000000000000000e+01 5.051276270401772628e+00 -3.519913945747272788e+00
6.800000000000000000e+01 5.051276270401772628e+00 -4.204981800687177973e+00
6.900000000000000000e+01 5.051276270401772628e+00 -5.368575102899280971e+00
7.000000000000000000e+01 5.051276270401772628e+00 -7.806618327087515574e+00
7.100000000000000000e+01 5.051276270401772628e+00 -1.018909121775773841e+01
7.200000000000000000e+01 5.051276270401772628e+00 -5.927928354487868923e+00
7.300000000000000000e+01 5.051276270401772628e+00 -4.302427216185035874e+00
7.400000000000000000e+01 5.051276270401772628e+00 -3.328176599143518377e+00
7.500000000000000000e+01 5.051276270401772628e+00 -2.678699269429870355e+00
7.600000000000000000e+01 5.051276270401772628e+00 -2.237559802767506767e+00
7.700000000000000000e+01 5.051276270401772628e+00 -1.950795614127381894e+00
7.800000000000000000e+01 5.051276270401772628e+00 -1.790291604363150935e+00
7.900000000000000000e+01 5.051276270401772628e+00 -1.741190422581368358e+00
8.000000000000000000e+01 5.051276270401772628e+00 -1.796886963683723248e+00
8.100000000000000000e+01 5.051276270401772628e+00 -1.957176857935436054e+00
0.000000000000000000e+00 5.134609603735105665e+00 -2.413253641039885267e+00
1.000000000000000000e+00 5.134609603735105665e+00 -3.402328496377490907e+00
2.000000000000000000e+00 5.134609603735105665e+00 -5.230359461700198054e+00
3.000000000000000000e+00 5.134609603735105665e+00 -1.533768163489531844e+01
4.000000000000000000e+00 5.134609603735105665e+00 -5.253918702472960334e+00
5.000000000000000000e+00 5.134609603735105665e+00 -3.189551406860451799e+00
6.000000000000000000e+00 5.134609603735105665e+00 -2.022234904811104794e+00
7.000000000000000000e+00 5.134609603735105665e+00 -1.240450462373462015e+00
8.000000000000000000e+00 5.134609603735105665e+00 -6.877234654109568579e-01
9.000000000000000000e+00 5.134609603735105665e+00 -2.963620892859020195e-01
1.000000000000000000e+01 5.134609603735105665e+00 -3.225725988075428541e-02
1.100000000000000000e+01 5.134609603735105665e+00 1.225721663396748123e-01
1.200000000000000000e+01 5.134609603735105665e+00 1.766850767835996261e-01
1.300000000000000000e+01 5.134609603735105665e+00 1.318306417933163832e-01
1.400000000000000000e+01 5.134609603735105665e+00 -1.657720988573459578e-02
1.500000000000000000e+01 5.134609603735105665e+00 -2.808100740441902277e-01
1.600000000000000000e+01 5.134609603735105665e+00 -6.849229540040195907e-01
1.700000000000000000e+01 5.134609603735105665e+00 -1.275025067881488505e+00
1.800000000000000000e+01 5.134609603735105665e+00 -2.147947003104491159e+00
1.900000000000000000e+01 5.134609603735105665e+00 -3.556853288062403085e+00
2.000000000000000000e+01 5.134609603735105665e+00 -6.668828894084025016e+00
2.100000000000000000e+01 5.134609603735105665e+00 -6.793775860961522639e+00
2.200000000000000000e+01 5.134609603735105665e+00 -3.636244455550838861e+00
2.300000000000000000e+01 5.134609603735105665e+00 -2.240577877724516220e+00
2.400000000000000000e+01 5.134609603735105665e+00 -1.388838989079682174e+00
2.500000000000000000e+01 5.134609603735105665e+00 -8.219795666367875064e-01
2.600000000000000000e+01 5.134609603735105665e+00 -4.413036564117439609e-01
2.700000000000000000e+01 5.134609603735105665e+00 -1.996656289393854977e-01
2.800000000000000000e+01 5.134609603735105665e+00 -7.210735228826124776e-02
2.900000000000000000e+01 5.134609603735105665e+00 -4.529340199695144203e-02
3.000000000000000000e+01 5.134609603735105665e+00 -1.131573680977042279e-01
3.100000000000000000e+01 5.134609603735105665e+00 -2.751806507802038726e-01
3.200000000000000000e+01 5.134609603735105665e+00 -5.361868806358467410e-01
3.300000000000000000e+01 5.134609603735105665e+00 -9.075308988343642191e-01
3.400000000000000000e+01 5.134609603735105665e+00 -1.410419433982980530e+00
3.500000000000000000e+01 5.134609603735105665e+00 -2.083864989171964943e+00
3.600000000000000000e+01 5.134609603735105665e+00 -3.005591956782612595e+00
3.700000000000000000e+01 5.134609603735105665e+00 -4.361364119339875778e+00
3.800000000000000000e+01 5.134609603735105665e+00 -6.821464088357909183e+00
3.900000000000000000e+01 5.134609603735105665e+00 -1.099332792687771665e+01
4.000000000000000000e+01 5.134609603735105665e+00 -6.018499375530464768e+00
4.100000000000000000e+01 5.134609603735105665e+00 -4.511833095011557937e+00
4.200000000000000000e+01 5.134609603735105665e+00 -3.714888633309028521e+00
4.300000000000000000e+01 5.134609603735105665e+00 -3.256697176237922875e+00
4.400000000000000000e+01 5.134609603735105665e+00 -3.009498389361547233e+00
4.500000000000000000e+01 5.134609603735105665e+00 -2.913525897189736202e+00
4.600000000000000000e+01 5.134609603735105665e+00 -2.935019224042616059e+00
4.700000000000000000e+01 5.134609603735105665e+00 -3.051284711036554853e+00
4.800000000000000000e+01 5.134609603735105665e+00 -3.243580580455191154e+00
4.900000000000000000e+01 5.134609603735105665e+00 -3.492600474966608637e+00
5.000000000000000000e+01 5.134609603735105665e+00 -3.774920309020023179e+00
5.100000000000000000e+01 5.134609603735105665e+00 -4.060378741754937515e+00
5.200000000000000000e+01 5.134609603735105665e+00 -4.311767252269093298e+00
5.300000000000000000e+01 5.134609603735105665e+00 -4.489238700456537501e+00
5.400000000000000000e+01 5.134609603735105665e+00 -4.560585953580744700e+00
5.500000000000000000e+01 5.134609603735105665e+00 -4.513430392026007709e+00
5.600000000000000000e+01 5.134609603735105665e+00 -4.360691836752285333e+00
5.700000000000000000e+01 5.134609603735105665e+00 -4.134608596695935390e+00
5.800000000000000000e+01 5.134609603735105665e+00 -3.874404994153998416e+00
5.900000000000000000e+01 5.134609603735105665e+00 -3.616154403146510266e+00
6.000000000000000000e+01 5.134609603735105665e+00 -3.388502621154886985e+00
6.100000000000000000e+01 5.134609603735105665e+00 -3.212926235009055720e+00
6.200000000000000000e+01 5.134609603735105665e+00 -3.106059482457653065e+00
6.300000000000000000e+01 5.134609603735105665e+00 -3.082611827002781801e+00
6.400000000000000000e+01 5.134609603735105665e+00 -3.158570190405231237e+00
6.500000000000000000e+01 5.134609603735105665e+00 -3.355320075155999504e+00
6.600000000000000000e+01 5.134609603735105665e+00 -3.706626424359395600e+00
6.700000000000000000e+01 5.134609603735105665e+00 -4.274104566877673150e+00
6.800000000000000000e+01 5.134609603735105665e+00 -5.192133472021333240e+00
6.900000000000000000e+01 5.134609603735105665e+00 -6.862083017888678249e+00
7.000000000000000000e+01 5.134609603735105665e+00 -1.280117292406263552e+01
7.100000000000000000e+01 5.134609603735105665e+00 -7.505156985079969978e+00
7.200000000000000000e+01 5.134609603735105665e+00 -5.252786454084477086e+00
7.300000000000000000e+01 5.134609603735105665e+00 -4.025118282696681149e+00
7.400000000000000000e+01 5.134609603735105665e+00 -3.214017729586029493e+00
7.500000000000000000e+01 5.134609603735105665e+00 -2.644279242542925790e+00
7.600000000000000000e+01 5.134609603735105665e+00 -2.241311114418178096e+00
7.700000000000000000e+01 5.134609603735105665e+00 -1.967137443544243469e+00
7.800000000000000000e+01 5.134609603735105665e+00 -1.800692337468659199e+00
7.900000000000000000e+01 5.134609603735105665e+00 -1.730184686274047978e+00
8.000000000000000000e+01 5.134609603735105665e+00 -1.749797824707646665e+00
8.100000000000000000e+01 5.134609603735105665e+00 -1.858334240788998448e+00
0.000000000000000000e+00 5.217942937068439591e+00 -3.181113958105282968e+00
1.000000000000000000e+00 5.217942937068439591e+00 -4.598231483548040011e+00
2.000000000000000000e+00 5.217942937068439591e+00 -8.084320190166796039e+00
3.000000000000000000e+00 5.217942937068439591e+00 -6.913049380128472698e+00
4.000000000000000000e+00 5.217942937068439591e+00 -4.031706043927416161e+00
5.000000000000000000e+00 5.217942937068439591e+00 -2.625935461991198316e+00
6.000000000000000000e+00 5.217942937068439591e+00 -1.718560574108656924e+00
7.000000000000000000e+00 5.217942937068439591e+00 -1.079202579107377380e+00
8.000000000000000000e+00 5.217942937068439591e+00 -6.171519257715579743e-01
9.000000000000000000e+00 5.217942937068439591e+00 -2.883575406521394213e-01
1.000000000000000000e+01 5.217942937068439591e+00 -6.930334627056704278e-02
1.100000000000000000e+01 5.217942937068439591e+00 5.257522154565227174e-02
1.200000000000000000e+01 5.217942937068439591e+00 8.285384723023384024e-02
1.300000000000000000e+01 5.217942937068439591e+00 2.162670820662207505e-02
1.400000000000000000e+01 5.217942937068439591e+00 -1.364745985916111515e-01
1.500000000000000000e+01 5.217942937068439591e+00 -4.037389500087376626e-01
1.600000000000000000e+01 5.217942937068439591e+00 -8.032406466245476384e-01
1.700000000000000000e+01 5.217942937068439591e+00 -1.378172658538030504e+00
1.800000000000000000e+01 5.217942937068439591e+00 -2.217150873985839432e+00
1.900000000000000000e+01 5.217942937068439591e+00 -3.543355434390117686e+00
2.000000000000000000e+01 5.217942937068439591e+00 -6.279656381372078933e+00
2.100000000000000000e+01 5.217942937068439591e+00 -7.741335432824189233e+00
2.200000000000000000e+01 5.217942937068439591e+00 -4.041537440420751359e+00
2.300000000000000000e+01 5.217942937068439591e+00 -2.538873798609421417e+00
2.400000000000000000e+01 5.217942937068439591e+00 -1.631597578069657439e+00
2.500000000000000000e+01 5.217942937068439591e+00 -1.023079199554091101e+00
2.600000000000000000e+01 5.217942937068439591e+00 -6.042610122177728416e-01
2.700000000000000000e+01 5.217942937068439591e+00 -3.235274069028072907e-01
2.800000000000000000e+01 5.217942937068439591e+00 -1.531700351954526085e-01
2.900000000000000000e+01 5.217942937068439591e+00 -7.752546905639789987e-02
3.000000000000000000e+01 5.217942937068439591e+00 -8.800338576583931205e-02
3.100000000000000000e+01 5.217942937068439591e+00 -1.808626549599635092e-01
3.200000000000000000e+01 5.217942937068439591e+00 -3.563432783609876142e-01
3.300000000000000000e+01 5.217942937068439591e+00 -6.187004033213411303e-01
3.400000000000000000e+01 5.217942937068439591e+00 -9.771611674408184900e-01
3.500000000000000000e+01 5.217942937068439591e+00 -1.448319851334990638e+00
3.600000000000000000e+01 5.217942937068439591e+00 -2.061519227134648968e+00
3.700000000000000000e+01 5.217942937068439591e+00 -2.871881997502012673e+00
3.800000000000000000e+01 5.217942937068439591e+00 -3.998086796545079924e+00
3.900000000000000000e+01 5.217942937068439591e+00 -5.776106680893972722e+00
4.000000000000000000e+01 5.217942937068439591e+00 -1.034216857440531179e+01
4.100000000000000000e+01 5.217942937068439591e+00 -7.709495235881783870e+00
4.200000000000000000e+01 5.217942937068439591e+00 -5.405443056349323427e+00
4.300000000000000000e+01 5.217942937068439591e+00 -4.309710327064899538e+00
4.400000000000000000e+01 5.217942937068439591e+00 -3.656237908082136556e+00
4.500000000000000000e+01 5.217942937068439591e+00 -3.241018199673621591e+00
4.600000000000000000e+01 5.217942937068439591e+00 -2.977220731368701578e+00
4.700000000000000000e+01 5.217942937068439591e+00 -2.817895278292696037e+00
4.800000000000000000e+01 5.217942937068439591e+00 -2.733006991534251195e+00
4.900000000000000000e+01 5.217942937068439591e+00 -2.700614949579162705e+00
5.000000000000000000e+01 5.217942937068439591e+00 -2.703031202249362330e+00
5.100000000000000000e+01 5.217942937068439591e+00 -2.725198096419530369e+00
5.200000000000000000e+01 5.217942937068439591e+00 -2.754278307763934563e+00
5.300000000000000000e+01 5.217942937068439591e+00 -2.779973739079783623e+00
5.400000000000000000e+01 5.217942937068439591e+00 -2.795198513990595046e+00
5.500000000000000000e+01 5.217942937068439591e+00 -2.796724678220216198e+00
5.600000000000000000e+01 5.217942937068439591e+00 -2.785464311795543324e+00
5.700000000000000000e+01 5.217942937068439591e+00 -2.766220808078873716e+00
5.800000000000000000e+01 5.217942937068439591e+00 -2.746985326984138442e+00
5.900000000000000000e+01 5.217942937068439591e+00 -2.738047093158192613e+00
6.000000000000000000e+01 5.217942937068439591e+00 -2.751242639016583613e+00
6.100000000000000000e+01 5.217942937068439591e+00 -2.799611869275056897e+00
6.200000000000000000e+01 5.217942937068439591e+00 -2.897657219004852625e+00
6.300000000000000000e+01 5.217942937068439591e+00 -3.062429030952166009e+00
6.400000000000000000e+01 5.217942937068439591e+00 -3.315917379194164294e+00
6.500000000000000000e+01 5.217942937068439591e+00 -3.690031418448357581e+00
6.600000000000000000e+01 5.217942937068439591e+00 -4.237941108925060263e+00
6.700000000000000000e+01 5.217942937068439591e+00 -5.065057192576813527e+00
6.800000000000000000e+01 5.217942937068439591e+00 -6.444649829534540686e+00
6.900000000000000000e+01 5.217942937068439591e+00 -9.706670101646777127e+00
7.000000000000000000e+01 5.217942937068439591e+00 -9.084609787051750374e+00
7.100000000000000000e+01 5.217942937068439591e+00 -6.044159473255304782e+00
7.200000000000000000e+01 5.217942937068439591e+00 -4.595038016444699558e+00
7.300000000000000000e+01 5.217942937068439591e+00 -3.660989953501653016e+00
7.400000000000000000e+01 5.217942937068439591e+00 -2.998920988612381322e+00
7.500000000000000000e+01 5.217942937068439591e+00 -2.513971941831946832e+00
7.600000000000000000e+01 5.217942937068439591e+00 -2.159713032993355153e+00
7.700000000000000000e+01 5.217942937068439591e+00 -1.910533072488517448e+00
7.800000000000000000e+01 5.217942937068439591e+00 -1.751483919855892468e+00
7.900000000000000000e+01 5.217942937068439591e+00 -1.673901619366182425e+00
8.000000000000000000e+01 5.217942937068439591e+00 -1.673380555622803190e+00
8.100000000000000000e+01 5.217942937068439591e+00 -1.748905171707132444e+00
0.000000000000000000e+00 5.301276270401772628e+00 -4.259959826970476371e+00
1.000000000000000000e+00 5.301276270401772628e+00 -6.619049883361145525e+00
2.000000000000000000e+00 5.301276270401772628e+00 -9.590791393737307047e+00
3.000000000000000000e+00 5.301276270401772628e+00 -4.977079510862206568e+00
4.000000000000000000e+00 5.301276270401772628e+00 -3.275943310903661754e+00
5.000000000000000000e+00 5.301276270401772628e+00 -2.235606692065676970e+00
6.000000000000000000e+00 5.301276270401772628e+00 -1.512636538760736116e+00
7.000000000000000000e+00 5.301276270401772628e+00 -9.865522467852689825e-01
8.000000000000000000e+00 5.301276270401772628e+00 -6.017083988614817525e-01
9.000000000000000000e+00 5.301276270401772628e+00 -3.287522119403785692e-01
1.000000000000000000e+01 5.301276270401772628e+00 -1.513979946156369660e-01
1.100000000000000000e+01 5.301276270401772628e+00 -6.101599700013030786e-02
1.200000000000000000e+01 5.301276270401772628e+00 -5.429670161287909053e-02
1.300000000000000000e+01 5.301276270401772628e+00 -1.324514126807564696e-01
1.400000000000000000e+01 5.301276270401772628e+00 -3.015017458485498292e-01
1.500000000000000000e+01 5.301276270401772628e+00 -5.738153252884496958e-01
1.600000000000000000e+01 5.301276270401772628e+00 -9.718134641207650803e-01
1.700000000000000000e+01 5.301276270401772628e+00 -1.536664807180593950e+00
1.800000000000000000e+01 5.301276270401772628e+00 -2.351339523259867725e+00
1.900000000000000000e+01 5.301276270401772628e+00 -3.619240291356650374e+00
2.000000000000000000e+01 5.301276270401772628e+00 -6.123760390849378510e+00
2.100000000000000000e+01 5.301276270401772628e+00 -8.717767454763631463e+00
2.200000000000000000e+01 5.301276270401772628e+00 -4.434843726274432463e+00
2.300000000000000000e+01 5.301276270401772628e+00 -2.837014827157802177e+00
2.400000000000000000e+01 5.301276270401772628e+00 -1.879759280570089564e+00
2.500000000000000000e+01 5.301276270401772628e+00 -1.232420650069962376e+00
2.600000000000000000e+01 5.301276270401772628e+00 -7.771140754145180463e-01
2.700000000000000000e+01 5.301276270401772628e+00 -4.585940816683136134e-01
2.800000000000000000e+01 5.301276270401772628e+00 -2.470547066658912994e-01
2.900000000000000000e+01 5.301276270401772628e+00 -1.251961187864623903e-01
3.000000000000000000e+01 5.301276270401772628e+00 -8.280424394029192725e-02
3.100000000000000000e+01 5.301276270401772628e+00 -1.142372259872835999e-01
3.200000000000000000e+01 5.301276270401772628e+00 -2.172561069124396838e-01
3.300000000000000000e+01 5.301276270401772628e+00 -3.926182738512142834e-01
3.400000000000000000e+01 5.301276270401772628e+00 -6.442578249407933111e-01
3.500000000000000000e+01 5.301276270401772628e+00 -9.801358589299271618e-01
3.600000000000000000e+01 5.301276270401772628e+00 -1.414170430494396280e+00
3.700000000000000000e+01 5.301276270401772628e+00 -1.970360678458316750e+00
3.800000000000000000e+01 5.301276270401772628e+00 -2.692243672446998470e+00
3.900000000000000000e+01 5.301276270401772628e+00 -3.668178066688849714e+00
4.000000000000000000e+01 5.301276270401772628e+00 -5.120017542129351895e+00
4.100000000000000000e+01 5.301276270401772628e+00 -7.962803160942308445e+00
4.200000000000000000e+01 5.301276270401772628e+00 -9.579359123862770886e+00
4.300000000000000000e+01 5.301276270401772628e+00 -5.950242959742272575e+00
4.400000000000000000e+01 5.301276270401772628e+00 -4.521923414471682001e+00
4.500000000000000000e+01 5.301276270401772628e+00 -3.673720722283706941e+00
4.600000000000000000e+01 5.301276270401772628e+00 -3.104833661211011897e+00
4.700000000000000000e+01 5.301276270401772628e+00 -2.702627643843654504e+00
4.800000000000000000e+01 5.301276270401772628e+00 -2.411656562199384179e+00
4.900000000000000000e+01 5.301276270401772628e+00 -2.199956195626731503e+00
5.000000000000000000e+01 5.301276270401772628e+00 -2.047110042428710308e+00
5.100000000000000000e+01 5.301276270401772628e+00 -1.939198152390346985e+00
5.200000000000000000e+01 5.301276270401772628e+00 -1.866420088862220439e+00
5.300000000000000000e+01 5.301276270401772628e+00 -1.821908245656313596e+00
5.400000000000000000e+01 5.301276270401772628e+00 -1.801117967577122059e+00
5.500000000000000000e+01 5.301276270401772628e+00 -1.801507907795585783e+00
5.600000000000000000e+01 5.301276270401772628e+00 -1.822367022626954158e+00
5.700000000000000000e+01 5.301276270401772628e+00 -1.864719533575159849e+00
5.800000000000000000e+01 5.301276270401772628e+00 -1.931287688272526504e+00
5.900000000000000000e+01 5.301276270401772628e+00 -2.026530711792317696e+00
6.000000000000000000e+01 5.301276270401772628e+00 -2.156816642292027630e+00
6.100000000000000000e+01 5.301276270401772628e+00 -2.330835015970223356e+00
6.200000000000000000e+01 5.301276270401772628e+00 -2.560451291698702114e+00
6.300000000000000000e+01 5.301276270401772628e+00 -2.862410102693277558e+00
6.400000000000000000e+01 5.301276270401772628e+00 -3.261816489822519927e+00
6.500000000000000000e+01 5.301276270401772628e+00 -3.799833725899566694e+00
6.600000000000000000e+01 5.301276270401772628e+00 -4.553268429799219419e+00
6.700000000000000000e+01 5.301276270401772628e+00 -5.697736024177380010e+00
6.800000000000000000e+01 5.301276270401772628e+00 -7.832824925860290222e+00
6.900000000000000000e+01 5.301276270401772628e+00 -1.327379884550451372e+01
7.000000000000000000e+01 5.301276270401772628e+00 -6.998225481440041307e+00
7.100000000000000000e+01 5.301276270401772628e+00 -5.161577181552236659e+00
7.200000000000000000e+01 5.301276270401772628e+00 -4.067634451956545938e+00
7.300000000000000000e+01 5.301276270401772628e+00 -3.309600373892460645e+00
7.400000000000000000e+01 5.301276270401772628e+00 -2.752311701285481416e+00
7.500000000000000000e+01 5.301276270401772628e+00 -2.334527005550572909e+00
7.600000000000000000e+01 5.301276270401772628e+00 -2.023779481707163264e+00
7.700000000000000000e+01 5.301276270401772628e+00 -1.801305264377878634e+00
7.800000000000000000e+01 5.301276270401772628e+00 -1.655866033884418886e+00
7.900000000000000000e+01 5.301276270401772628e+00 -1.580897497572727906e+00
8.000000000000000000e+01 5.301276270401772628e+00 -1.573136184222129419e+00
8.100000000000000000e+01 5.301276270401772628e+00 -1.632026789149432666e+00
