# Supplementary material for: Emergence of oscillations in a simple epidemic model with demographic data
Source: R Soc Open Sci. 2020 Jan 29;7(1):191187. doi: 10.1098/rsos.191187 (PMC7029885; doi:10.1098/rsos.191187)
Supplement: wav_spectra2D_Sweden.dat [file rsos191187supp51.dat]

0.000000000000000000e+00 1.301276270401772628e+00 -5.850974514487814915e+00
1.000000000000000000e+00 1.301276270401772628e+00 -8.619934751053685673e+00
2.000000000000000000e+00 1.301276270401772628e+00 -2.623079372741706106e+00
3.000000000000000000e+00 1.301276270401772628e+00 -2.201540011549458775e+00
4.000000000000000000e+00 1.301276270401772628e+00 -1.025695711956853717e+00
5.000000000000000000e+00 1.301276270401772628e+00 1.870715978822107939e+00
6.000000000000000000e+00 1.301276270401772628e+00 7.435880736651210299e-01
7.000000000000000000e+00 1.301276270401772628e+00 -6.780759687135480718e+00
8.000000000000000000e+00 1.301276270401772628e+00 -2.862279931434231983e+00
9.000000000000000000e+00 1.301276270401772628e+00 1.629936391745461788e-01
1.000000000000000000e+01 1.301276270401772628e+00 1.055869015752507023e+00
1.100000000000000000e+01 1.301276270401772628e+00 -2.579392559689210440e+00
1.200000000000000000e+01 1.301276270401772628e+00 -2.246194912853424874e+00
1.300000000000000000e+01 1.301276270401772628e+00 -6.492459122107489655e+00
1.400000000000000000e+01 1.301276270401772628e+00 -5.519663336574463841e+00
1.500000000000000000e+01 1.301276270401772628e+00 -1.051801524505931873e+01
1.600000000000000000e+01 1.301276270401772628e+00 -8.596418448821845359e+00
1.700000000000000000e+01 1.301276270401772628e+00 -6.396428955366465274e+00
1.800000000000000000e+01 1.301276270401772628e+00 -8.895922082323185265e+00
1.900000000000000000e+01 1.301276270401772628e+00 -9.214431783122163822e+00
2.000000000000000000e+01 1.301276270401772628e+00 -4.378905365066584565e+00
2.100000000000000000e+01 1.301276270401772628e+00 -2.635749987018081608e+00
2.200000000000000000e+01 1.301276270401772628e+00 -6.430192646269619949e+00
2.300000000000000000e+01 1.301276270401772628e+00 -7.652817296889154797e+00
2.400000000000000000e+01 1.301276270401772628e+00 -5.599023210896248770e+00
2.500000000000000000e+01 1.301276270401772628e+00 -1.120236946003243972e+00
2.600000000000000000e+01 1.301276270401772628e+00 1.101419184167850451e+00
0.000000000000000000e+00 1.384609603735105887e+00 -5.564216305617073921e+00
1.000000000000000000e+00 1.384609603735105887e+00 -9.885345201878227073e+00
2.000000000000000000e+00 1.384609603735105887e+00 -2.252287504637215054e+00
3.000000000000000000e+00 1.384609603735105887e+00 -1.193171930699315375e+00
4.000000000000000000e+00 1.384609603735105887e+00 -1.333908420288492103e+00
5.000000000000000000e+00 1.384609603735105887e+00 2.085942130267912198e+00
6.000000000000000000e+00 1.384609603735105887e+00 7.585841553583924091e-01
7.000000000000000000e+00 1.384609603735105887e+00 -1.089178269565502077e+01
8.000000000000000000e+00 1.384609603735105887e+00 -3.223018550674777938e+00
9.000000000000000000e+00 1.384609603735105887e+00 1.246863974983243029e-01
1.000000000000000000e+01 1.384609603735105887e+00 1.269374835949271363e+00
1.100000000000000000e+01 1.384609603735105887e+00 -3.162464819701313878e+00
1.200000000000000000e+01 1.384609603735105887e+00 -1.257233615245921587e+00
1.300000000000000000e+01 1.384609603735105887e+00 -6.278421113281275723e+00
1.400000000000000000e+01 1.384609603735105887e+00 -4.771735672051208965e+00
1.500000000000000000e+01 1.384609603735105887e+00 -7.933624550576731771e+00
1.600000000000000000e+01 1.384609603735105887e+00 -9.050899252319984711e+00
1.700000000000000000e+01 1.384609603735105887e+00 -6.194120898245849105e+00
1.800000000000000000e+01 1.384609603735105887e+00 -9.433207535749474459e+00
1.900000000000000000e+01 1.384609603735105887e+00 -7.426053874314384906e+00
2.000000000000000000e+01 1.384609603735105887e+00 -4.353966717346295923e+00
2.100000000000000000e+01 1.384609603735105887e+00 -2.303758904577525968e+00
2.200000000000000000e+01 1.384609603735105887e+00 -7.472051870141224406e+00
2.300000000000000000e+01 1.384609603735105887e+00 -7.426678227547474087e+00
2.400000000000000000e+01 1.384609603735105887e+00 -3.488438340403519522e+00
2.500000000000000000e+01 1.384609603735105887e+00 -1.394305216831985605e+00
2.600000000000000000e+01 1.384609603735105887e+00 1.273002278488480021e+00
0.000000000000000000e+00 1.467942937068439369e+00 -5.385534655729084186e+00
1.000000000000000000e+00 1.467942937068439369e+00 -1.643515110897428144e+01
2.000000000000000000e+00 1.467942937068439369e+00 -2.105150963392565355e+00
3.000000000000000000e+00 1.467942937068439369e+00 -3.937949820401124290e-01
4.000000000000000000e+00 1.467942937068439369e+00 -1.901344574038039470e+00
5.000000000000000000e+00 1.467942937068439369e+00 2.250093265749311122e+00
6.000000000000000000e+00 1.467942937068439369e+00 6.413982444742556410e-01
7.000000000000000000e+00 1.467942937068439369e+00 -4.819820825847608958e+00
8.000000000000000000e+00 1.467942937068439369e+00 -4.139250961625971392e+00
9.000000000000000000e+00 1.467942937068439369e+00 -8.947944412024048944e-02
1.000000000000000000e+01 1.467942937068439369e+00 1.441939114198124594e+00
1.100000000000000000e+01 1.467942937068439369e+00 -4.192434441301644554e+00
1.200000000000000000e+01 1.467942937068439369e+00 -4.541886675671945039e-01
1.300000000000000000e+01 1.467942937068439369e+00 -6.842036355066317022e+00
1.400000000000000000e+01 1.467942937068439369e+00 -3.959333291025026735e+00
1.500000000000000000e+01 1.467942937068439369e+00 -6.263993650908405542e+00
1.600000000000000000e+01 1.467942937068439369e+00 -9.504374086481872652e+00
1.700000000000000000e+01 1.467942937068439369e+00 -5.985239033914483642e+00
1.800000000000000000e+01 1.467942937068439369e+00 -1.112658375144859946e+01
1.900000000000000000e+01 1.467942937068439369e+00 -6.046209103368493487e+00
2.000000000000000000e+01 1.467942937068439369e+00 -4.497742105640450738e+00
2.100000000000000000e+01 1.467942937068439369e+00 -2.016255426217942848e+00
2.200000000000000000e+01 1.467942937068439369e+00 -1.215735444467989268e+01
2.300000000000000000e+01 1.467942937068439369e+00 -8.243572719987419362e+00
2.400000000000000000e+01 1.467942937068439369e+00 -2.124057314081976955e+00
2.500000000000000000e+01 1.467942937068439369e+00 -1.877106307428077159e+00
2.600000000000000000e+01 1.467942937068439369e+00 1.401206823334823381e+00
0.000000000000000000e+00 1.551276270401772628e+00 -5.364082463939683798e+00
1.000000000000000000e+00 1.551276270401772628e+00 -8.217694341360262555e+00
2.000000000000000000e+00 1.551276270401772628e+00 -2.247957093897135383e+00
3.000000000000000000e+00 1.551276270401772628e+00 2.344375720104215355e-01
4.000000000000000000e+00 1.551276270401772628e+00 -2.885772690969268695e+00
5.000000000000000000e+00 1.551276270401772628e+00 2.373136672495522070e+00
6.000000000000000000e+00 1.551276270401772628e+00 3.676108899375779560e-01
7.000000000000000000e+00 1.551276270401772628e+00 -2.627272670756787498e+00
8.000000000000000000e+00 1.551276270401772628e+00 -6.781048297954922255e+00
9.000000000000000000e+00 1.551276270401772628e+00 -5.424792532958524482e-01
1.000000000000000000e+01 1.551276270401772628e+00 1.588836662158011226e+00
1.100000000000000000e+01 1.551276270401772628e+00 -6.229351841790554012e+00
1.200000000000000000e+01 1.551276270401772628e+00 1.994636912933917539e-01
1.300000000000000000e+01 1.551276270401772628e+00 -9.792250506232226925e+00
1.400000000000000000e+01 1.551276270401772628e+00 -3.158201507037837086e+00
1.500000000000000000e+01 1.551276270401772628e+00 -4.933535913588059429e+00
1.600000000000000000e+01 1.551276270401772628e+00 -9.702794049953048727e+00
1.700000000000000000e+01 1.551276270401772628e+00 -5.752238090765684930e+00
1.800000000000000000e+01 1.551276270401772628e+00 -1.338068671628433037e+01
1.900000000000000000e+01 1.551276270401772628e+00 -4.934862594647937861e+00
2.000000000000000000e+01 1.551276270401772628e+00 -4.847857650740798441e+00
2.100000000000000000e+01 1.551276270401772628e+00 -1.744129377190485330e+00
2.200000000000000000e+01 1.551276270401772628e+00 -7.488532681503046184e+00
2.300000000000000000e+01 1.551276270401772628e+00 -1.528631040830572729e+01
2.400000000000000000e+01 1.551276270401772628e+00 -1.124609097689657666e+00
2.500000000000000000e+01 1.551276270401772628e+00 -2.654308895395031787e+00
2.600000000000000000e+01 1.551276270401772628e+00 1.496436150228255046e+00
0.000000000000000000e+00 1.634609603735106109e+00 -5.594588764873363651e+00
1.000000000000000000e+00 1.634609603735106109e+00 -5.959344118683369551e+00
2.000000000000000000e+00 1.634609603735106109e+00 -2.830758479065578204e+00
3.000000000000000000e+00 1.634609603735106109e+00 7.147411439658564181e-01
4.000000000000000000e+00 1.634609603735106109e+00 -4.811071115900147355e+00
5.000000000000000000e+00 1.634609603735106109e+00 2.468502859200409461e+00
6.000000000000000000e+00 1.634609603735106109e+00 -9.986979744949056603e-02
7.000000000000000000e+00 1.634609603735106109e+00 -1.183690762603582192e+00
8.000000000000000000e+00 1.634609603735106109e+00 -6.476134133351339806e+00
9.000000000000000000e+00 1.634609603735106109e+00 -1.363950631505837174e+00
1.000000000000000000e+01 1.634609603735106109e+00 1.729348313241977353e+00
1.100000000000000000e+01 1.634609603735106109e+00 -1.295458952713551248e+01
1.200000000000000000e+01 1.634609603735106109e+00 7.285573675510863545e-01
1.300000000000000000e+01 1.634609603735106109e+00 -7.487317881594221625e+00
1.400000000000000000e+01 1.634609603735106109e+00 -2.429359100154953044e+00
1.500000000000000000e+01 1.634609603735106109e+00 -3.775466393653643671e+00
1.600000000000000000e+01 1.634609603735106109e+00 -9.278365636263336214e+00
1.700000000000000000e+01 1.634609603735106109e+00 -5.470929213607282904e+00
1.800000000000000000e+01 1.634609603735106109e+00 -8.112648916235247754e+00
1.900000000000000000e+01 1.634609603735106109e+00 -4.019921942938038839e+00
2.000000000000000000e+01 1.634609603735106109e+00 -5.485879176397488344e+00
2.100000000000000000e+01 1.634609603735106109e+00 -1.452913522167109894e+00
2.200000000000000000e+01 1.634609603735106109e+00 -4.793794836963297890e+00
2.300000000000000000e+01 1.634609603735106109e+00 -7.027439969961378097e+00
2.400000000000000000e+01 1.634609603735106109e+00 -3.573510338933483799e-01
2.500000000000000000e+01 1.634609603735106109e+00 -3.929754901564271208e+00
2.600000000000000000e+01 1.634609603735106109e+00 1.570651123130541338e+00
0.000000000000000000e+00 1.717942937068439369e+00 -6.294902846043086697e+00
1.000000000000000000e+00 1.717942937068439369e+00 -4.663390838028658614e+00
2.000000000000000000e+00 1.717942937068439369e+00 -4.331318621605629637e+00
3.000000000000000000e+00 1.717942937068439369e+00 1.063895291621263839e+00
4.000000000000000000e+00 1.717942937068439369e+00 -1.296850865477223103e+01
5.000000000000000000e+00 1.717942937068439369e+00 2.551721109569612622e+00
6.000000000000000000e+00 1.717942937068439369e+00 -8.247475818288492189e-01
7.000000000000000000e+00 1.717942937068439369e+00 -1.009619718285798273e-01
8.000000000000000000e+00 1.717942937068439369e+00 -2.909186890727941233e+00
9.000000000000000000e+00 1.717942937068439369e+00 -2.918887520083990328e+00
1.000000000000000000e+01 1.717942937068439369e+00 1.883417763146010504e+00
1.100000000000000000e+01 1.717942937068439369e+00 -5.751180069149290475e+00
1.200000000000000000e+01 1.717942937068439369e+00 1.152995623561329452e+00
1.300000000000000000e+01 1.717942937068439369e+00 -4.174726383332678203e+00
1.400000000000000000e+01 1.717942937068439369e+00 -1.814320256703006784e+00
1.500000000000000000e+01 1.717942937068439369e+00 -2.729350543926866823e+00
1.600000000000000000e+01 1.717942937068439369e+00 -8.145541990397834553e+00
1.700000000000000000e+01 1.717942937068439369e+00 -5.114606130167260289e+00
1.800000000000000000e+01 1.717942937068439369e+00 -5.759880781807320105e+00
1.900000000000000000e+01 1.717942937068439369e+00 -3.254315692888912093e+00
2.000000000000000000e+01 1.717942937068439369e+00 -6.643459660499219765e+00
2.100000000000000000e+01 1.717942937068439369e+00 -1.112641944264342708e+00
2.200000000000000000e+01 1.717942937068439369e+00 -3.267691209173859690e+00
2.300000000000000000e+01 1.717942937068439369e+00 -4.339931263004891626e+00
2.400000000000000000e+01 1.717942937068439369e+00 2.420407267718875099e-01
2.500000000000000000e+01 1.717942937068439369e+00 -6.477322844178684313e+00
2.600000000000000000e+01 1.717942937068439369e+00 1.635426306328694013e+00
0.000000000000000000e+00 1.801276270401772628e+00 -8.259736437006399257e+00
1.000000000000000000e+00 1.801276270401772628e+00 -3.930222750367339923e+00
2.000000000000000000e+00 1.801276270401772628e+00 -1.628399964695594448e+01
3.000000000000000000e+00 1.801276270401772628e+00 1.295748466519663467e+00
4.000000000000000000e+00 1.801276270401772628e+00 -4.308876160546220468e+00
5.000000000000000000e+00 1.801276270401772628e+00 2.637642609515930214e+00
6.000000000000000000e+00 1.801276270401772628e+00 -1.937595174946411092e+00
7.000000000000000000e+00 1.801276270401772628e+00 7.533658296782504982e-01
8.000000000000000000e+00 1.801276270401772628e+00 -1.140719584845840018e+00
9.000000000000000000e+00 1.801276270401772628e+00 -7.771426481077799764e+00
1.000000000000000000e+01 1.801276270401772628e+00 2.066037691913618524e+00
1.100000000000000000e+01 1.801276270401772628e+00 -3.970451498196454931e+00
1.200000000000000000e+01 1.801276270401772628e+00 1.490396461302482489e+00
1.300000000000000000e+01 1.801276270401772628e+00 -2.329282172946849361e+00
1.400000000000000000e+01 1.801276270401772628e+00 -1.339373627453932514e+00
1.500000000000000000e+01 1.801276270401772628e+00 -1.777528552798643968e+00
1.600000000000000000e+01 1.801276270401772628e+00 -6.639207341091038828e+00
1.700000000000000000e+01 1.801276270401772628e+00 -4.666989256677327447e+00
1.800000000000000000e+01 1.801276270401772628e+00 -4.096089799781395868e+00
1.900000000000000000e+01 1.801276270401772628e+00 -2.602702640173327531e+00
2.000000000000000000e+01 1.801276270401772628e+00 -9.448395295795664950e+00
2.100000000000000000e+01 1.801276270401772628e+00 -7.105607791636845416e-01
2.200000000000000000e+01 1.801276270401772628e+00 -2.250232105908050784e+00
2.300000000000000000e+01 1.801276270401772628e+00 -2.677437393637666752e+00
2.400000000000000000e+01 1.801276270401772628e+00 7.115178098353802660e-01
2.500000000000000000e+01 1.801276270401772628e+00 -9.290638057044116493e+00
2.600000000000000000e+01 1.801276270401772628e+00 1.699399514466460204e+00
0.000000000000000000e+00 1.884609603735106109e+00 -1.043958008092535827e+01
1.000000000000000000e+00 1.884609603735106109e+00 -3.692713127008836693e+00
2.000000000000000000e+00 1.884609603735106109e+00 -3.740507009019499396e+00
3.000000000000000000e+00 1.884609603735106109e+00 1.422280906753787599e+00
4.000000000000000000e+00 1.884609603735106109e+00 -2.318514853337615644e+00
5.000000000000000000e+00 1.884609603735106109e+00 2.736719278195219207e+00
6.000000000000000000e+00 1.884609603735106109e+00 -3.802125773298844713e+00
7.000000000000000000e+00 1.884609603735106109e+00 1.440823636737111446e+00
8.000000000000000000e+00 1.884609603735106109e+00 4.818747813285966658e-02
9.000000000000000000e+00 1.884609603735106109e+00 -4.111353722072641048e+00
1.000000000000000000e+01 1.884609603735106109e+00 2.281436962756382858e+00
1.100000000000000000e+01 1.884609603735106109e+00 -2.962918286779753885e+00
1.200000000000000000e+01 1.884609603735106109e+00 1.756351353475701371e+00
1.300000000000000000e+01 1.884609603735106109e+00 -1.036075036385546877e+00
1.400000000000000000e+01 1.884609603735106109e+00 -1.021553553882643683e+00
1.500000000000000000e+01 1.884609603735106109e+00 -9.208977967602538506e-01
1.600000000000000000e+01 1.884609603735106109e+00 -5.096567091564685903e+00
1.700000000000000000e+01 1.884609603735106109e+00 -4.137510360389359043e+00
1.800000000000000000e+01 1.884609603735106109e+00 -2.782929906713822454e+00
1.900000000000000000e+01 1.884609603735106109e+00 -2.038031581646494672e+00
2.000000000000000000e+01 1.884609603735106109e+00 -9.344623550254599564e+00
2.100000000000000000e+01 1.884609603735106109e+00 -2.580289095459321613e-01
2.200000000000000000e+01 1.884609603735106109e+00 -1.555855108552564259e+00
2.300000000000000000e+01 1.884609603735106109e+00 -1.484703767551913023e+00
2.400000000000000000e+01 1.884609603735106109e+00 1.076514426354677090e+00
2.500000000000000000e+01 1.884609603735106109e+00 -5.109297716826428193e+00
2.600000000000000000e+01 1.884609603735106109e+00 1.765937362316339909e+00
0.000000000000000000e+00 1.967942937068439369e+00 -5.718882067616545939e+00
1.000000000000000000e+00 1.967942937068439369e+00 -4.062419549681932196e+00
2.000000000000000000e+00 1.967942937068439369e+00 -1.514999635968619751e+00
3.000000000000000000e+00 1.967942937068439369e+00 1.452984091941335709e+00
4.000000000000000000e+00 1.967942937068439369e+00 -1.110855591776659601e+00
5.000000000000000000e+00 1.967942937068439369e+00 2.851734580571700040e+00
6.000000000000000000e+00 1.967942937068439369e+00 -8.898496692574004996e+00
7.000000000000000000e+00 1.967942937068439369e+00 1.994861294181904832e+00
8.000000000000000000e+00 1.967942937068439369e+00 9.168734566687258836e-01
9.000000000000000000e+00 1.967942937068439369e+00 -1.809074759054254411e+00
1.000000000000000000e+01 1.967942937068439369e+00 2.520418314980061414e+00
1.100000000000000000e+01 1.967942937068439369e+00 -2.263277728811519118e+00
1.200000000000000000e+01 1.967942937068439369e+00 1.963082053985507391e+00
1.300000000000000000e+01 1.967942937068439369e+00 -6.300131431409888849e-02
1.400000000000000000e+01 1.967942937068439369e+00 -8.738922537606030883e-01
1.500000000000000000e+01 1.967942937068439369e+00 -1.667669198491035787e-01
1.600000000000000000e+01 1.967942937068439369e+00 -3.678460995072037054e+00
1.700000000000000000e+01 1.967942937068439369e+00 -3.565003120665187986e+00
1.800000000000000000e+01 1.967942937068439369e+00 -1.701717000104616462e+00
1.900000000000000000e+01 1.967942937068439369e+00 -1.541935231193837907e+00
2.000000000000000000e+01 1.967942937068439369e+00 -5.791044863018639077e+00
2.100000000000000000e+01 1.967942937068439369e+00 2.143248483305223162e-01
2.200000000000000000e+01 1.967942937068439369e+00 -1.103839087099291572e+00
2.300000000000000000e+01 1.967942937068439369e+00 -5.881777193612287569e-01
2.400000000000000000e+01 1.967942937068439369e+00 1.355281558988848278e+00
2.500000000000000000e+01 1.967942937068439369e+00 -3.719940255679476060e+00
2.600000000000000000e+01 1.967942937068439369e+00 1.831998188309215125e+00
0.000000000000000000e+00 2.051276270401772628e+00 -3.803461863485312566e+00
1.000000000000000000e+00 2.051276270401772628e+00 -5.620980866290953948e+00
2.000000000000000000e+00 2.051276270401772628e+00 -2.118172438334653129e-01
3.000000000000000000e+00 2.051276270401772628e+00 1.393003644398601581e+00
4.000000000000000000e+00 2.051276270401772628e+00 -2.254698866051181028e-01
5.000000000000000000e+00 2.051276270401772628e+00 2.976640537418294041e+00
6.000000000000000000e+00 2.051276270401772628e+00 -5.796733834352786552e+00
7.000000000000000000e+00 2.051276270401772628e+00 2.435140127506036478e+00
8.000000000000000000e+00 2.051276270401772628e+00 1.565257057919321682e+00
9.000000000000000000e+00 2.051276270401772628e+00 -6.875988715916624416e-01
1.000000000000000000e+01 2.051276270401772628e+00 2.762635220580303308e+00
1.100000000000000000e+01 2.051276270401772628e+00 -1.701239223580663706e+00
1.200000000000000000e+01 2.051276270401772628e+00 2.117377124799245003e+00
1.300000000000000000e+01 2.051276270401772628e+00 6.885406098404354136e-01
1.400000000000000000e+01 2.051276270401772628e+00 -9.103008137304708924e-01
1.500000000000000000e+01 2.051276270401772628e+00 4.770745081622626560e-01
1.600000000000000000e+01 2.051276270401772628e+00 -2.439192294273763384e+00
1.700000000000000000e+01 2.051276270401772628e+00 -3.005129155127133966e+00
1.800000000000000000e+01 2.051276270401772628e+00 -7.983707771359060956e-01
1.900000000000000000e+01 2.051276270401772628e+00 -1.105680761142571633e+00
2.000000000000000000e+01 2.051276270401772628e+00 -3.998051008691720920e+00
2.100000000000000000e+01 2.051276270401772628e+00 6.689095206766677570e-01
2.200000000000000000e+01 2.051276270401772628e+00 -8.493985524573844925e-01
2.300000000000000000e+01 2.051276270401772628e+00 9.175138017955916658e-02
2.400000000000000000e+01 2.051276270401772628e+00 1.561076669501819447e+00
2.500000000000000000e+01 2.051276270401772628e+00 -3.036197297290510022e+00
2.600000000000000000e+01 2.051276270401772628e+00 1.888669637442532023e+00
0.000000000000000000e+00 2.134609603735106109e+00 -2.641919695818315095e+00
1.000000000000000000e+00 2.134609603735106109e+00 -1.007148974841551592e+01
2.000000000000000000e+00 2.134609603735106109e+00 6.749388021001674343e-01
3.000000000000000000e+00 2.134609603735106109e+00 1.240548199329323031e+00
4.000000000000000000e+00 2.134609603735106109e+00 4.821460722338224425e-01
5.000000000000000000e+00 2.134609603735106109e+00 3.098153235549295559e+00
6.000000000000000000e+00 2.134609603735106109e+00 -3.911592318113284783e+00
7.000000000000000000e+00 2.134609603735106109e+00 2.773337725702045287e+00
8.000000000000000000e+00 2.134609603735106109e+00 2.042702420029880006e+00
9.000000000000000000e+00 2.134609603735106109e+00 -5.441931456950528656e-02
1.000000000000000000e+01 2.134609603735106109e+00 2.982167517974551707e+00
1.100000000000000000e+01 2.134609603735106109e+00 -1.200607057725891380e+00
1.200000000000000000e+01 2.134609603735106109e+00 2.218975559365341965e+00
1.300000000000000000e+01 2.134609603735106109e+00 1.270192166741680229e+00
1.400000000000000000e+01 2.134609603735106109e+00 -1.151642007302227988e+00
1.500000000000000000e+01 2.134609603735106109e+00 1.004438830311594977e+00
1.600000000000000000e+01 2.134609603735106109e+00 -1.392015048867669247e+00
1.700000000000000000e+01 2.134609603735106109e+00 -2.512835994451459776e+00
1.800000000000000000e+01 2.134609603735106109e+00 -4.705508169276764047e-02
1.900000000000000000e+01 2.134609603735106109e+00 -7.296534471746852768e-01
2.000000000000000000e+01 2.134609603735106109e+00 -2.751526306433397906e+00
2.100000000000000000e+01 2.134609603735106109e+00 1.071846835194872893e+00
2.200000000000000000e+01 2.134609603735106109e+00 -7.624844540483083355e-01
2.300000000000000000e+01 2.134609603735106109e+00 5.989833265794977102e-01
2.400000000000000000e+01 2.134609603735106109e+00 1.703123544018903868e+00
2.500000000000000000e+01 2.134609603735106109e+00 -2.736385162043827535e+00
2.600000000000000000e+01 2.134609603735106109e+00 1.922981414211903051e+00
0.000000000000000000e+00 2.217942937068439146e+00 -1.927712615174291377e+00
1.000000000000000000e+00 2.217942937068439146e+00 -3.838930614555585930e+00
2.000000000000000000e+00 2.217942937068439146e+00 1.303154049879730714e+00
3.000000000000000000e+00 2.217942937068439146e+00 9.839328493572384593e-01
4.000000000000000000e+00 2.217942937068439146e+00 1.067760923541643203e+00
5.000000000000000000e+00 2.217942937068439146e+00 3.199202559178917493e+00
6.000000000000000000e+00 2.217942937068439146e+00 -3.285905015374857019e+00
7.000000000000000000e+00 2.217942937068439146e+00 3.015807009719972065e+00
8.000000000000000000e+00 2.217942937068439146e+00 2.377369018826917646e+00
9.000000000000000000e+00 2.217942937068439146e+00 2.775179103414860959e-01
1.000000000000000000e+01 2.217942937068439146e+00 3.152988589097132088e+00
1.100000000000000000e+01 2.217942937068439146e+00 -7.387504470905738030e-01
1.200000000000000000e+01 2.217942937068439146e+00 2.260363886662107635e+00
1.300000000000000000e+01 2.217942937068439146e+00 1.710257440902471782e+00
1.400000000000000000e+01 2.217942937068439146e+00 -1.636111141909035505e+00
1.500000000000000000e+01 2.217942937068439146e+00 1.410608778424740306e+00
1.600000000000000000e+01 2.217942937068439146e+00 -5.369313781463737056e-01
1.700000000000000000e+01 2.217942937068439146e+00 -2.132010523486671971e+00
1.800000000000000000e+01 2.217942937068439146e+00 5.620202386131182282e-01
1.900000000000000000e+01 2.217942937068439146e+00 -4.210774585049290586e-01
2.000000000000000000e+01 2.217942937068439146e+00 -1.819393084194042887e+00
2.100000000000000000e+01 2.217942937068439146e+00 1.397471205751714907e+00
2.200000000000000000e+01 2.217942937068439146e+00 -8.194177992980973269e-01
2.300000000000000000e+01 2.217942937068439146e+00 9.599484258625866628e-01
2.400000000000000000e+01 2.217942937068439146e+00 1.787132941169894851e+00
2.500000000000000000e+01 2.217942937068439146e+00 -2.724020659691149593e+00
2.600000000000000000e+01 2.217942937068439146e+00 1.920029878691147385e+00
0.000000000000000000e+00 2.301276270401772628e+00 -1.581971975525429341e+00
1.000000000000000000e+00 2.301276270401772628e+00 -1.785583554946183371e+00
2.000000000000000000e+00 2.301276270401772628e+00 1.739795328400357555e+00
3.000000000000000000e+00 2.301276270401772628e+00 5.977583834678599217e-01
4.000000000000000000e+00 2.301276270401772628e+00 1.550754378370070796e+00
5.000000000000000000e+00 2.301276270401772628e+00 3.262588961912129992e+00
6.000000000000000000e+00 2.301276270401772628e+00 -3.229996774671882953e+00
7.000000000000000000e+00 2.301276270401772628e+00 3.164883675293264087e+00
8.000000000000000000e+00 2.301276270401772628e+00 2.586834261630231335e+00
9.000000000000000000e+00 2.301276270401772628e+00 3.817820717248497919e-01
1.000000000000000000e+01 2.301276270401772628e+00 3.252052683272061095e+00
1.100000000000000000e+01 2.301276270401772628e+00 -3.269410559428868046e-01
1.200000000000000000e+01 2.301276270401772628e+00 2.228095212579095818e+00
1.300000000000000000e+01 2.301276270401772628e+00 2.022015989520102863e+00
1.400000000000000000e+01 2.301276270401772628e+00 -2.442595173855856228e+00
1.500000000000000000e+01 2.301276270401772628e+00 1.691167990760239936e+00
1.600000000000000000e+01 2.301276270401772628e+00 1.293162775638333206e-01
1.700000000000000000e+01 2.301276270401772628e+00 -1.894434487487333785e+00
1.800000000000000000e+01 2.301276270401772628e+00 1.028338589663330582e+00
1.900000000000000000e+01 2.301276270401772628e+00 -1.912063592004415724e-01
2.000000000000000000e+01 2.301276270401772628e+00 -1.129596079647349871e+00
2.100000000000000000e+01 2.301276270401772628e+00 1.627732264576122745e+00
2.200000000000000000e+01 2.301276270401772628e+00 -9.994934655397039736e-01
2.300000000000000000e+01 2.301276270401772628e+00 1.190873002686176907e+00
2.400000000000000000e+01 2.301276270401772628e+00 1.815705481417945855e+00
2.500000000000000000e+01 2.301276270401772628e+00 -2.984016459413941114e+00
2.600000000000000000e+01 2.301276270401772628e+00 1.864563598548308887e+00
0.000000000000000000e+00 2.384609603735106109e+00 -1.620947343541133234e+00
1.000000000000000000e+00 2.384609603735106109e+00 -5.489899992990520117e-01
2.000000000000000000e+00 2.384609603735106109e+00 2.015079071290816870e+00
3.000000000000000000e+00 2.384609603735106109e+00 3.544977922269688941e-02
4.000000000000000000e+00 2.384609603735106109e+00 1.934285433475631644e+00
5.000000000000000000e+00 2.384609603735106109e+00 3.273686908838362886e+00
6.000000000000000000e+00 2.384609603735106109e+00 -3.564557777247322257e+00
7.000000000000000000e+00 2.384609603735106109e+00 3.219540141840372183e+00
8.000000000000000000e+00 2.384609603735106109e+00 2.682674701207259815e+00
9.000000000000000000e+00 2.384609603735106109e+00 2.870845152162115332e-01
1.000000000000000000e+01 2.384609603735106109e+00 3.259746793197897841e+00
1.100000000000000000e+01 2.384609603735106109e+00 7.396771519720744641e-03
1.200000000000000000e+01 2.384609603735106109e+00 2.104805210972872320e+00
1.300000000000000000e+01 2.384609603735106109e+00 2.207627800156616082e+00
1.400000000000000000e+01 2.384609603735106109e+00 -3.763237323731921879e+00
1.500000000000000000e+01 2.384609603735106109e+00 1.840599291632481815e+00
1.600000000000000000e+01 2.384609603735106109e+00 6.096000018350654637e-01
1.700000000000000000e+01 2.384609603735106109e+00 -1.824272088771417666e+00
1.800000000000000000e+01 2.384609603735106109e+00 1.344732694643913540e+00
1.900000000000000000e+01 2.384609603735106109e+00 -5.346178621192288621e-02
2.000000000000000000e+01 2.384609603735106109e+00 -6.573485756290675663e-01
2.100000000000000000e+01 2.384609603735106109e+00 1.749228924255425976e+00
2.200000000000000000e+01 2.384609603735106109e+00 -1.285024751862816395e+00
2.300000000000000000e+01 2.384609603735106109e+00 1.301427291240339068e+00
2.400000000000000000e+01 2.384609603735106109e+00 1.788738471668193553e+00
2.500000000000000000e+01 2.384609603735106109e+00 -3.565385810004610079e+00
2.600000000000000000e+01 2.384609603735106109e+00 1.741761147398525722e+00
0.000000000000000000e+00 2.467942937068439146e+00 -2.175495487973644781e+00
1.000000000000000000e+00 2.467942937068439146e+00 2.799920295057808373e-01
2.000000000000000000e+00 2.467942937068439146e+00 2.141166163339851103e+00
3.000000000000000000e+00 2.467942937068439146e+00 -7.910297471035581118e-01
4.000000000000000000e+00 2.467942937068439146e+00 2.215591141102812855e+00
5.000000000000000000e+00 2.467942937068439146e+00 3.222015470747008781e+00
6.000000000000000000e+00 2.467942937068439146e+00 -4.197053458529216741e+00
7.000000000000000000e+00 2.467942937068439146e+00 3.175671380660337828e+00
8.000000000000000000e+00 2.467942937068439146e+00 2.672718920484031369e+00
9.000000000000000000e+00 2.467942937068439146e+00 -6.214950935818368445e-03
1.000000000000000000e+01 2.467942937068439146e+00 3.158489152387193855e+00
1.100000000000000000e+01 2.467942937068439146e+00 2.339073364908149932e-01
1.200000000000000000e+01 2.467942937068439146e+00 1.870797794804062164e+00
1.300000000000000000e+01 2.467942937068439146e+00 2.260794524509491144e+00
1.400000000000000000e+01 2.467942937068439146e+00 -6.293462078208636790e+00
1.500000000000000000e+01 2.467942937068439146e+00 1.851200330040013275e+00
1.600000000000000000e+01 2.467942937068439146e+00 9.049882150991004348e-01
1.700000000000000000e+01 2.467942937068439146e+00 -1.944763993173362238e+00
1.800000000000000000e+01 2.467942937068439146e+00 1.499815453376765584e+00
1.900000000000000000e+01 2.467942937068439146e+00 -2.313726819608056054e-02
2.000000000000000000e+01 2.467942937068439146e+00 -3.952372827710525782e-01
2.100000000000000000e+01 2.467942937068439146e+00 1.749760663766782853e+00
2.200000000000000000e+01 2.467942937068439146e+00 -1.665815735840723066e+00
2.300000000000000000e+01 2.467942937068439146e+00 1.297316530612805607e+00
2.400000000000000000e+01 2.467942937068439146e+00 1.703936848203500443e+00
2.500000000000000000e+01 2.467942937068439146e+00 -4.633326695540641360e+00
2.600000000000000000e+01 2.467942937068439146e+00 1.537622966994373286e+00
0.000000000000000000e+00 2.551276270401772628e+00 -3.752145478194464090e+00
1.000000000000000000e+00 2.551276270401772628e+00 8.473368775742798897e-01
2.000000000000000000e+00 2.551276270401772628e+00 2.121580798566581993e+00
3.000000000000000000e+00 2.551276270401772628e+00 -2.081691286144337738e+00
4.000000000000000000e+00 2.551276270401772628e+00 2.391780196614568421e+00
5.000000000000000000e+00 2.551276270401772628e+00 3.102191440512561460e+00
6.000000000000000000e+00 2.551276270401772628e+00 -4.983755150655341915e+00
7.000000000000000000e+00 2.551276270401772628e+00 3.026092470686942537e+00
8.000000000000000000e+00 2.551276270401772628e+00 2.562318681915355612e+00
9.000000000000000000e+00 2.551276270401772628e+00 -5.281486013091811760e-01
1.000000000000000000e+01 2.551276270401772628e+00 2.930191189794022044e+00
1.100000000000000000e+01 2.551276270401772628e+00 3.252466260387270602e-01
1.200000000000000000e+01 2.551276270401772628e+00 1.504467429905437914e+00
1.300000000000000000e+01 2.551276270401772628e+00 2.168849268758309190e+00
1.400000000000000000e+01 2.551276270401772628e+00 -1.034367722422413394e+01
1.500000000000000000e+01 2.551276270401772628e+00 1.712684198259890822e+00
1.600000000000000000e+01 2.551276270401772628e+00 1.014326735377805822e+00
1.700000000000000000e+01 2.551276270401772628e+00 -2.286429194119528496e+00
1.800000000000000000e+01 2.551276270401772628e+00 1.479111822357976891e+00
1.900000000000000000e+01 2.551276270401772628e+00 -1.183735219011290835e-01
2.000000000000000000e+01 2.551276270401772628e+00 -3.435333613590472734e-01
2.100000000000000000e+01 2.551276270401772628e+00 1.615103342663808395e+00
2.200000000000000000e+01 2.551276270401772628e+00 -2.150451897054891592e+00
2.300000000000000000e+01 2.551276270401772628e+00 1.183053720896409589e+00
2.400000000000000000e+01 2.551276270401772628e+00 1.557617683635680095e+00
2.500000000000000000e+01 2.551276270401772628e+00 -6.802733499013183582e+00
2.600000000000000000e+01 2.551276270401772628e+00 1.240055872868820908e+00
0.000000000000000000e+00 2.634609603735106109e+00 -1.225001129692086366e+01
1.000000000000000000e+00 2.634609603735106109e+00 1.226895722127305577e+00
2.000000000000000000e+00 2.634609603735106109e+00 1.957783847143818035e+00
3.000000000000000000e+00 2.634609603735106109e+00 -4.542904485589265740e+00
4.000000000000000000e+00 2.634609603735106109e+00 2.463099476059933846e+00
5.000000000000000000e+00 2.634609603735106109e+00 2.914956144788033665e+00
6.000000000000000000e+00 2.634609603735106109e+00 -5.576668190827822613e+00
7.000000000000000000e+00 2.634609603735106109e+00 2.760152774536063891e+00
8.000000000000000000e+00 2.634609603735106109e+00 2.355193663883659028e+00
9.000000000000000000e+00 2.634609603735106109e+00 -1.361860522100125204e+00
1.000000000000000000e+01 2.634609603735106109e+00 2.552660311771394852e+00
1.100000000000000000e+01 2.634609603735106109e+00 2.568520643128370251e-01
1.200000000000000000e+01 2.634609603735106109e+00 9.814662444717162648e-01
1.300000000000000000e+01 2.634609603735106109e+00 1.914056370190146517e+00
1.400000000000000000e+01 2.634609603735106109e+00 -5.796191975884894987e+00
1.500000000000000000e+01 2.634609603735106109e+00 1.412743092003523993e+00
1.600000000000000000e+01 2.634609603735106109e+00 9.346344891318959514e-01
1.700000000000000000e+01 2.634609603735106109e+00 -2.899956263263380407e+00
1.800000000000000000e+01 2.634609603735106109e+00 1.264691641500699015e+00
1.900000000000000000e+01 2.634609603735106109e+00 -3.618399606341410335e-01
2.000000000000000000e+01 2.634609603735106109e+00 -5.073635091718904366e-01
2.100000000000000000e+01 2.634609603735106109e+00 1.325758568392861658e+00
2.200000000000000000e+01 2.634609603735106109e+00 -2.788954777422837150e+00
2.300000000000000000e+01 2.634609603735106109e+00 9.657916916924165207e-01
2.400000000000000000e+01 2.634609603735106109e+00 1.346062161458697615e+00
2.500000000000000000e+01 2.634609603735106109e+00 -1.187545686988978488e+01
2.600000000000000000e+01 2.634609603735106109e+00 8.424467734147815801e-01
0.000000000000000000e+00 2.717942937068439146e+00 -2.916932646242466287e+00
1.000000000000000000e+00 2.717942937068439146e+00 1.465357696658299513e+00
2.000000000000000000e+00 2.717942937068439146e+00 1.655294149668920634e+00
3.000000000000000000e+00 2.717942937068439146e+00 -8.333111864154341575e+00
4.000000000000000000e+00 2.717942937068439146e+00 2.434672883611966654e+00
5.000000000000000000e+00 2.717942937068439146e+00 2.668672162782700141e+00
6.000000000000000000e+00 2.717942937068439146e+00 -5.470904307429235836e+00
7.000000000000000000e+00 2.717942937068439146e+00 2.362580578424998468e+00
8.000000000000000000e+00 2.717942937068439146e+00 2.054028379353830314e+00
9.000000000000000000e+00 2.717942937068439146e+00 -2.733814591700530094e+00
1.000000000000000000e+01 2.717942937068439146e+00 1.993887666611280807e+00
1.100000000000000000e+01 2.717942937068439146e+00 2.348897462146156811e-03
1.200000000000000000e+01 2.717942937068439146e+00 2.731431291344585954e-01
1.300000000000000000e+01 2.717942937068439146e+00 1.473708646626204155e+00
1.400000000000000000e+01 2.717942937068439146e+00 -4.713691690781410593e+00
1.500000000000000000e+01 2.717942937068439146e+00 9.390512534726865868e-01
1.600000000000000000e+01 2.717942937068439146e+00 6.626996465233697675e-01
1.700000000000000000e+01 2.717942937068439146e+00 -3.887831600695429213e+00
1.800000000000000000e+01 2.717942937068439146e+00 8.329242686115668759e-01
1.900000000000000000e+01 2.717942937068439146e+00 -7.828668920659145325e-01
2.000000000000000000e+01 2.717942937068439146e+00 -8.975595155858887564e-01
2.100000000000000000e+01 2.717942937068439146e+00 8.522368686740235955e-01
2.200000000000000000e+01 2.717942937068439146e+00 -3.725795768102697192e+00
2.300000000000000000e+01 2.717942937068439146e+00 6.608403134329805528e-01
2.400000000000000000e+01 2.717942937068439146e+00 1.067503265156275027e+00
2.500000000000000000e+01 2.717942937068439146e+00 -6.149751953164418694e+00
2.600000000000000000e+01 2.717942937068439146e+00 3.524349194277733299e-01
0.000000000000000000e+00 2.801276270401772628e+00 -8.747421559061732133e-01
1.000000000000000000e+00 2.801276270401772628e+00 1.597852494063549900e+00
2.000000000000000000e+00 2.801276270401772628e+00 1.230994622297225227e+00
3.000000000000000000e+00 2.801276270401772628e+00 -3.665622090500729069e+00
4.000000000000000000e+00 2.801276270401772628e+00 2.317110692451637810e+00
5.000000000000000000e+00 2.801276270401772628e+00 2.380908155146190808e+00
6.000000000000000000e+00 2.801276270401772628e+00 -4.615703775064448955e+00
7.000000000000000000e+00 2.801276270401772628e+00 1.810482762719398897e+00
8.000000000000000000e+00 2.801276270401772628e+00 1.660643581217844833e+00
9.000000000000000000e+00 2.801276270401772628e+00 -5.606308762408496627e+00
1.000000000000000000e+01 2.801276270401772628e+00 1.200444140633511125e+00
1.100000000000000000e+01 2.801276270401772628e+00 -4.761104745016245809e-01
1.200000000000000000e+01 2.801276270401772628e+00 -6.541087614971827779e-01
1.300000000000000000e+01 2.801276270401772628e+00 8.185825839114251323e-01
1.400000000000000000e+01 2.801276270401772628e+00 -4.538006092668763536e+00
1.500000000000000000e+01 2.801276270401772628e+00 2.841048354941781429e-01
1.600000000000000000e+01 2.801276270401772628e+00 1.990831948553571373e-01
1.700000000000000000e+01 2.801276270401772628e+00 -5.525675257202110835e+00
1.800000000000000000e+01 2.801276270401772628e+00 1.490388714314250518e-01
1.900000000000000000e+01 2.801276270401772628e+00 -1.420249267981488650e+00
2.000000000000000000e+01 2.801276270401772628e+00 -1.536691376990746427e+00
2.100000000000000000e+01 2.801276270401772628e+00 1.446134521531846351e-01
2.200000000000000000e+01 2.801276270401772628e+00 -5.416875553540043242e+00
2.300000000000000000e+01 2.801276270401772628e+00 2.984087964098272594e-01
2.400000000000000000e+01 2.801276270401772628e+00 7.242439428181945971e-01
2.500000000000000000e+01 2.801276270401772628e+00 -4.678301441856056897e+00
2.600000000000000000e+01 2.801276270401772628e+00 -1.911296184499975959e-01
0.000000000000000000e+00 2.884609603735106109e+00 2.659480868442991586e-01
1.000000000000000000e+00 2.884609603735106109e+00 1.654141143972569727e+00
2.000000000000000000e+00 2.884609603735106109e+00 7.225533935158925392e-01
3.000000000000000000e+00 2.884609603735106109e+00 -2.309359632141910978e+00
4.000000000000000000e+00 2.884609603735106109e+00 2.125868752711951526e+00
5.000000000000000000e+00 2.884609603735106109e+00 2.078461071159599438e+00
6.000000000000000000e+00 2.884609603735106109e+00 -3.475945457926668869e+00
7.000000000000000000e+00 2.884609603735106109e+00 1.065519093482333757e+00
8.000000000000000000e+00 2.884609603735106109e+00 1.175034438428868899e+00
9.000000000000000000e+00 2.884609603735106109e+00 -6.957016081852732015e+00
1.000000000000000000e+01 2.884609603735106109e+00 6.648636754420582384e-02
1.100000000000000000e+01 2.884609603735106109e+00 -1.249907273090013593e+00
1.200000000000000000e+01 2.884609603735106109e+00 -1.832745667507798215e+00
1.300000000000000000e+01 2.884609603735106109e+00 -9.093640009272316305e-02
1.400000000000000000e+01 2.884609603735106109e+00 -5.017876378429231288e+00
1.500000000000000000e+01 2.884609603735106109e+00 -5.433554776908505746e-01
1.600000000000000000e+01 2.884609603735106109e+00 -4.426104295970949565e-01
1.700000000000000000e+01 2.884609603735106109e+00 -9.269725771217682819e+00
1.800000000000000000e+01 2.884609603735106109e+00 -8.460790231841950337e-01
1.900000000000000000e+01 2.884609603735106109e+00 -2.325965365756126779e+00
2.000000000000000000e+01 2.884609603735106109e+00 -2.479799229374898051e+00
2.100000000000000000e+01 2.884609603735106109e+00 -8.980946478136698774e-01
2.200000000000000000e+01 2.884609603735106109e+00 -1.288957978460486586e+01
2.300000000000000000e+01 2.884609603735106109e+00 -7.226872360644466531e-02
2.400000000000000000e+01 2.884609603735106109e+00 3.233415875747528423e-01
2.500000000000000000e+01 2.884609603735106109e+00 -4.134599233872865653e+00
2.600000000000000000e+01 2.884609603735106109e+00 -6.960953617899250379e-01
0.000000000000000000e+00 2.967942937068439146e+00 9.751655077770516877e-01
1.000000000000000000e+00 2.967942937068439146e+00 1.660331539643690846e+00
2.000000000000000000e+00 2.967942937068439146e+00 1.973825544590330217e-01
3.000000000000000000e+00 2.967942937068439146e+00 -1.731545753220287365e+00
4.000000000000000000e+00 2.967942937068439146e+00 1.878945010497812040e+00
5.000000000000000000e+00 2.967942937068439146e+00 1.793067036809817161e+00
6.000000000000000000e+00 2.967942937068439146e+00 -2.396739226859237792e+00
7.000000000000000000e+00 2.967942937068439146e+00 5.183614439688027931e-02
8.000000000000000000e+00 2.967942937068439146e+00 5.917937173882112933e-01
9.000000000000000000e+00 2.967942937068439146e+00 -3.556196872145871879e+00
1.000000000000000000e+01 2.967942937068439146e+00 -1.682430662474008631e+00
1.100000000000000000e+01 2.967942937068439146e+00 -2.491715249539129484e+00
1.200000000000000000e+01 2.967942937068439146e+00 -3.257752875263653536e+00
1.300000000000000000e+01 2.967942937068439146e+00 -1.312410728720948994e+00
1.400000000000000000e+01 2.967942937068439146e+00 -6.329247548877057206e+00
1.500000000000000000e+01 2.967942937068439146e+00 -1.492885971567009751e+00
1.600000000000000000e+01 2.967942937068439146e+00 -1.216061849956026286e+00
1.700000000000000000e+01 2.967942937068439146e+00 -8.446080968213252049e+00
1.800000000000000000e+01 2.967942937068439146e+00 -2.274202630173963513e+00
1.900000000000000000e+01 2.967942937068439146e+00 -3.567110844455376739e+00
2.000000000000000000e+01 2.967942937068439146e+00 -3.892399292037681313e+00
2.100000000000000000e+01 2.967942937068439146e+00 -2.548671319286289094e+00
2.200000000000000000e+01 2.967942937068439146e+00 -5.517999368694840534e+00
2.300000000000000000e+01 2.967942937068439146e+00 -3.906777445662595882e-01
2.400000000000000000e+01 2.967942937068439146e+00 -1.267844112246326593e-01
2.500000000000000000e+01 2.967942937068439146e+00 -4.241380568517168825e+00
2.600000000000000000e+01 2.967942937068439146e+00 -1.018341359727276352e+00
0.000000000000000000e+00 3.051276270401772628e+00 1.413543109767630979e+00
1.000000000000000000e+00 3.051276270401772628e+00 1.637953704363074081e+00
2.000000000000000000e+00 3.051276270401772628e+00 -2.504606967894224545e-01
3.000000000000000000e+00 3.051276270401772628e+00 -1.590331118461312920e+00
4.000000000000000000e+00 3.051276270401772628e+00 1.592776963217606312e+00
5.000000000000000000e+00 3.051276270401772628e+00 1.551262758928231067e+00
6.000000000000000000e+00 3.051276270401772628e+00 -1.492034437707469241e+00
7.000000000000000000e+00 3.051276270401772628e+00 -1.419925088756500253e+00
8.000000000000000000e+00 3.051276270401772628e+00 -1.086713056445339498e-01
9.000000000000000000e+00 3.051276270401772628e+00 -2.336842871577660574e+00
1.000000000000000000e+01 3.051276270401772628e+00 -5.389035995709731353e+00
1.100000000000000000e+01 3.051276270401772628e+00 -4.823835161082529410e+00
1.200000000000000000e+01 3.051276270401772628e+00 -4.741329857923250124e+00
1.300000000000000000e+01 3.051276270401772628e+00 -2.934409062400280099e+00
1.400000000000000000e+01 3.051276270401772628e+00 -1.004757145436366095e+01
1.500000000000000000e+01 3.051276270401772628e+00 -2.429626895858925106e+00
1.600000000000000000e+01 3.051276270401772628e+00 -2.010461718008285548e+00
1.700000000000000000e+01 3.051276270401772628e+00 -5.850685411840384376e+00
1.800000000000000000e+01 3.051276270401772628e+00 -4.475312919990442673e+00
1.900000000000000000e+01 3.051276270401772628e+00 -5.200964874763401191e+00
2.000000000000000000e+01 3.051276270401772628e+00 -6.508959215833643341e+00
2.100000000000000000e+01 3.051276270401772628e+00 -6.232350818646533952e+00
2.200000000000000000e+01 3.051276270401772628e+00 -3.318877018664933676e+00
2.300000000000000000e+01 3.051276270401772628e+00 -6.122638320381668109e-01
2.400000000000000000e+01 3.051276270401772628e+00 -6.262499375864126749e-01
2.500000000000000000e+01 3.051276270401772628e+00 -5.183582601132875389e+00
2.600000000000000000e+01 3.051276270401772628e+00 -1.038699736538453156e+00
0.000000000000000000e+00 3.134609603735106109e+00 1.663330858774112242e+00
1.000000000000000000e+00 3.134609603735106109e+00 1.601976514158024445e+00
2.000000000000000000e+00 3.134609603735106109e+00 -5.327691757582463383e-01
3.000000000000000000e+00 3.134609603735106109e+00 -1.788524088795677258e+00
4.000000000000000000e+00 3.134609603735106109e+00 1.277225416855507056e+00
5.000000000000000000e+00 3.134609603735106109e+00 1.362148814136943331e+00
6.000000000000000000e+00 3.134609603735106109e+00 -7.765542935060069096e-01
7.000000000000000000e+00 3.134609603735106109e+00 -4.084206736348244604e+00
8.000000000000000000e+00 3.134609603735106109e+00 -9.795751768324207909e-01
9.000000000000000000e+00 3.134609603735106109e+00 -1.794057286677283036e+00
1.000000000000000000e+01 3.134609603735106109e+00 -5.207298128791514991e+00
1.100000000000000000e+01 3.134609603735106109e+00 -9.767203743837743701e+00
1.200000000000000000e+01 3.134609603735106109e+00 -5.637073418082787057e+00
1.300000000000000000e+01 3.134609603735106109e+00 -5.087830156690126060e+00
1.400000000000000000e+01 3.134609603735106109e+00 -8.636868836109730552e+00
1.500000000000000000e+01 3.134609603735106109e+00 -3.123022539017975330e+00
1.600000000000000000e+01 3.134609603735106109e+00 -2.638577205042432094e+00
1.700000000000000000e+01 3.134609603735106109e+00 -4.711810065124663716e+00
1.800000000000000000e+01 3.134609603735106109e+00 -9.596574278776731859e+00
1.900000000000000000e+01 3.134609603735106109e+00 -7.058647165490785191e+00
2.000000000000000000e+01 3.134609603735106109e+00 -9.262608472703167450e+00
2.100000000000000000e+01 3.134609603735106109e+00 -5.496710683286814003e+00
2.200000000000000000e+01 3.134609603735106109e+00 -2.107406750809406759e+00
2.300000000000000000e+01 3.134609603735106109e+00 -7.410671409018479983e-01
2.400000000000000000e+01 3.134609603735106109e+00 -1.199989029966508580e+00
2.500000000000000000e+01 3.134609603735106109e+00 -8.706084267745431760e+00
2.600000000000000000e+01 3.134609603735106109e+00 -7.736671424422462140e-01
0.000000000000000000e+00 3.217942937068439146e+00 1.777555241938784114e+00
1.000000000000000000e+00 3.217942937068439146e+00 1.559531096108640824e+00
2.000000000000000000e+00 3.217942937068439146e+00 -6.190988314841119333e-01
3.000000000000000000e+00 3.217942937068439146e+00 -2.318823118552022944e+00
4.000000000000000000e+00 3.217942937068439146e+00 9.316306074314769647e-01
5.000000000000000000e+00 3.217942937068439146e+00 1.211815903318547605e+00
6.000000000000000000e+00 3.217942937068439146e+00 -2.377389002110472938e-01
7.000000000000000000e+00 3.217942937068439146e+00 -7.330939590221489333e+00
8.000000000000000000e+00 3.217942937068439146e+00 -2.157837354640505190e+00
9.000000000000000000e+00 3.217942937068439146e+00 -1.665405205080734863e+00
1.000000000000000000e+01 3.217942937068439146e+00 -2.736054343279054724e+00
1.100000000000000000e+01 3.217942937068439146e+00 -4.278607205811548297e+00
1.200000000000000000e+01 3.217942937068439146e+00 -5.360228560103066364e+00
1.300000000000000000e+01 3.217942937068439146e+00 -7.821037029076638447e+00
1.400000000000000000e+01 3.217942937068439146e+00 -6.198627088871601742e+00
1.500000000000000000e+01 3.217942937068439146e+00 -3.396868695601813481e+00
1.600000000000000000e+01 3.217942937068439146e+00 -2.935071104670907705e+00
1.700000000000000000e+01 3.217942937068439146e+00 -4.048023272015444540e+00
1.800000000000000000e+01 3.217942937068439146e+00 -7.675583453252710520e+00
1.900000000000000000e+01 3.217942937068439146e+00 -7.955813706641243321e+00
2.000000000000000000e+01 3.217942937068439146e+00 -4.940388945224145623e+00
2.100000000000000000e+01 3.217942937068439146e+00 -2.840665407951326937e+00
2.200000000000000000e+01 3.217942937068439146e+00 -1.346404709524549936e+00
2.300000000000000000e+01 3.217942937068439146e+00 -8.348024072738251533e-01
2.400000000000000000e+01 3.217942937068439146e+00 -1.919480843673870396e+00
2.500000000000000000e+01 3.217942937068439146e+00 -6.372639160367857158e+00
2.600000000000000000e+01 3.217942937068439146e+00 -3.603120509538438876e-01
0.000000000000000000e+00 3.301276270401772628e+00 1.794280462023862155e+00
1.000000000000000000e+00 3.301276270401772628e+00 1.510520633344835328e+00
2.000000000000000000e+00 3.301276270401772628e+00 -5.533403238229570587e-01
3.000000000000000000e+00 3.301276270401772628e+00 -3.263852648640502174e+00
4.000000000000000000e+00 3.301276270401772628e+00 5.436726148843235018e-01
5.000000000000000000e+00 3.301276270401772628e+00 1.069290635673331158e+00
6.000000000000000000e+00 3.301276270401772628e+00 1.411402472176151168e-01
7.000000000000000000e+00 3.301276270401772628e+00 -3.025883591170191345e+00
8.000000000000000000e+00 3.301276270401772628e+00 -4.070470055896318939e+00
9.000000000000000000e+00 3.301276270401772628e+00 -1.892234904496573611e+00
1.000000000000000000e+01 3.301276270401772628e+00 -1.927195318132389534e+00
1.100000000000000000e+01 3.301276270401772628e+00 -2.817664899353442554e+00
1.200000000000000000e+01 3.301276270401772628e+00 -4.474051989537503715e+00
1.300000000000000000e+01 3.301276270401772628e+00 -9.817303431764164756e+00
1.400000000000000000e+01 3.301276270401772628e+00 -5.310340697032303048e+00
1.500000000000000000e+01 3.301276270401772628e+00 -3.342528903172241161e+00
1.600000000000000000e+01 3.301276270401772628e+00 -2.933452171999018976e+00
1.700000000000000000e+01 3.301276270401772628e+00 -3.669797883372150071e+00
1.800000000000000000e+01 3.301276270401772628e+00 -6.329902637187263537e+00
1.900000000000000000e+01 3.301276270401772628e+00 -6.846761272508739005e+00
2.000000000000000000e+01 3.301276270401772628e+00 -3.298754836182963945e+00
2.100000000000000000e+01 3.301276270401772628e+00 -1.688103981804865317e+00
2.200000000000000000e+01 3.301276270401772628e+00 -8.814624213103201544e-01
2.300000000000000000e+01 3.301276270401772628e+00 -9.776943800885372626e-01
2.400000000000000000e+01 3.301276270401772628e+00 -2.945876607713141748e+00
2.500000000000000000e+01 3.301276270401772628e+00 -3.542417243399762938e+00
2.600000000000000000e+01 3.301276270401772628e+00 6.029563612027820374e-02
0.000000000000000000e+00 3.384609603735105665e+00 1.740698848966490075e+00
1.000000000000000000e+00 3.384609603735105665e+00 1.449944449244065847e+00
2.000000000000000000e+00 3.384609603735105665e+00 -4.135361446268607244e-01
3.000000000000000000e+00 3.384609603735105665e+00 -4.948391899627880619e+00
4.000000000000000000e+00 3.384609603735105665e+00 9.069401633588411449e-02
5.000000000000000000e+00 3.384609603735105665e+00 8.986190649466815339e-01
6.000000000000000000e+00 3.384609603735105665e+00 3.750874243339945013e-01
7.000000000000000000e+00 3.384609603735105665e+00 -1.615589645893629633e+00
8.000000000000000000e+00 3.384609603735105665e+00 -1.085748274698429050e+01
9.000000000000000000e+00 3.384609603735105665e+00 -2.526355561595837518e+00
1.000000000000000000e+01 3.384609603735105665e+00 -1.747098231231762666e+00
1.100000000000000000e+01 3.384609603735105665e+00 -2.180651164458426994e+00
1.200000000000000000e+01 3.384609603735105665e+00 -3.673822918147047201e+00
1.300000000000000000e+01 3.384609603735105665e+00 -8.738719348682410626e+00
1.400000000000000000e+01 3.384609603735105665e+00 -5.092915507041716694e+00
1.500000000000000000e+01 3.384609603735105665e+00 -3.230683976129378188e+00
1.600000000000000000e+01 3.384609603735105665e+00 -2.854687993674725810e+00
1.700000000000000000e+01 3.384609603735105665e+00 -3.572724910873930071e+00
1.800000000000000000e+01 3.384609603735105665e+00 -6.699517478836687800e+00
1.900000000000000000e+01 3.384609603735105665e+00 -5.194807410572699347e+00
2.000000000000000000e+01 3.384609603735105665e+00 -2.289348990190804400e+00
2.100000000000000000e+01 3.384609603735105665e+00 -1.044972787481835086e+00
2.200000000000000000e+01 3.384609603735105665e+00 -6.521979096698965472e-01
2.300000000000000000e+01 3.384609603735105665e+00 -1.254034980796741028e+00
2.400000000000000000e+01 3.384609603735105665e+00 -4.721885865941117366e+00
2.500000000000000000e+01 3.384609603735105665e+00 -2.117319805253639942e+00
2.600000000000000000e+01 3.384609603735105665e+00 4.046766935538603227e-01
0.000000000000000000e+00 3.467942937068439146e+00 1.634410815109938797e+00
1.000000000000000000e+00 3.467942937068439146e+00 1.370739917829375543e+00
2.000000000000000000e+00 3.467942937068439146e+00 -2.658008852552448120e-01
3.000000000000000000e+00 3.467942937068439146e+00 -9.782252776742037526e+00
4.000000000000000000e+00 3.467942937068439146e+00 -4.591365936726420904e-01
5.000000000000000000e+00 3.467942937068439146e+00 6.682204546352533692e-01
6.000000000000000000e+00 3.467942937068439146e+00 4.765465041542098490e-01
7.000000000000000000e+00 3.467942937068439146e+00 -8.639624003339068103e-01
8.000000000000000000e+00 3.467942937068439146e+00 -4.855549817284343206e+00
9.000000000000000000e+00 3.467942937068439146e+00 -3.821776648787382769e+00
1.000000000000000000e+01 3.467942937068439146e+00 -2.025258793652871869e+00
1.100000000000000000e+01 3.467942937068439146e+00 -2.023772618175786242e+00
1.200000000000000000e+01 3.467942937068439146e+00 -3.199041162931572480e+00
1.300000000000000000e+01 3.467942937068439146e+00 -7.098263689519471065e+00
1.400000000000000000e+01 3.467942937068439146e+00 -5.403475241212026603e+00
1.500000000000000000e+01 3.467942937068439146e+00 -3.305026157041898394e+00
1.600000000000000000e+01 3.467942937068439146e+00 -2.945824319223096399e+00
1.700000000000000000e+01 3.467942937068439146e+00 -3.864029939210763320e+00
1.800000000000000000e+01 3.467942937068439146e+00 -9.401210820952009328e+00
1.900000000000000000e+01 3.467942937068439146e+00 -3.841508840626659538e+00
2.000000000000000000e+01 3.467942937068439146e+00 -1.615792457047745323e+00
2.100000000000000000e+01 3.467942937068439146e+00 -6.968409161609098179e-01
2.200000000000000000e+01 3.467942937068439146e+00 -6.361082744973022285e-01
2.300000000000000000e+01 3.467942937068439146e+00 -1.747087237547700678e+00
2.400000000000000000e+01 3.467942937068439146e+00 -1.117411299050152529e+01
2.500000000000000000e+01 3.467942937068439146e+00 -1.233935877305001094e+00
2.600000000000000000e+01 3.467942937068439146e+00 6.399437631519729885e-01
0.000000000000000000e+00 3.551276270401772628e+00 1.484939352101396937e+00
1.000000000000000000e+00 3.551276270401772628e+00 1.266012843116150810e+00
2.000000000000000000e+00 3.551276270401772628e+00 -1.490238722508122615e-01
3.000000000000000000e+00 3.551276270401772628e+00 -6.479910101060454508e+00
4.000000000000000000e+00 3.551276270401772628e+00 -1.149376652982122105e+00
5.000000000000000000e+00 3.551276270401772628e+00 3.541301307581077862e-01
6.000000000000000000e+00 3.551276270401772628e+00 4.561571431958803546e-01
7.000000000000000000e+00 3.551276270401772628e+00 -4.321195660851689380e-01
8.000000000000000000e+00 3.551276270401772628e+00 -2.810985141994398528e+00
9.000000000000000000e+00 3.551276270401772628e+00 -7.241338559115477302e+00
1.000000000000000000e+01 3.551276270401772628e+00 -2.834815822002823005e+00
1.100000000000000000e+01 3.551276270401772628e+00 -2.299818764422982387e+00
1.200000000000000000e+01 3.551276270401772628e+00 -3.113137495887235762e+00
1.300000000000000000e+01 3.551276270401772628e+00 -6.081968303911184925e+00
1.400000000000000000e+01 3.551276270401772628e+00 -6.366286205637562645e+00
1.500000000000000000e+01 3.551276270401772628e+00 -3.771915022741309631e+00
1.600000000000000000e+01 3.551276270401772628e+00 -3.448967420709894149e+00
1.700000000000000000e+01 3.551276270401772628e+00 -4.858987846777356623e+00
1.800000000000000000e+01 3.551276270401772628e+00 -8.120847093666682781e+00
1.900000000000000000e+01 3.551276270401772628e+00 -2.840263042612685584e+00
2.000000000000000000e+01 3.551276270401772628e+00 -1.186471659985318228e+00
2.100000000000000000e+01 3.551276270401772628e+00 -5.745124580072807907e-01
2.200000000000000000e+01 3.551276270401772628e+00 -8.329211136127974147e-01
2.300000000000000000e+01 3.551276270401772628e+00 -2.571011134598947478e+00
2.400000000000000000e+01 3.551276270401772628e+00 -5.431249855034237406e+00
2.500000000000000000e+01 3.551276270401772628e+00 -6.659934354811601898e-01
2.600000000000000000e+01 3.551276270401772628e+00 7.610427861035540253e-01
0.000000000000000000e+00 3.634609603735105665e+00 1.296263675723994035e+00
1.000000000000000000e+00 3.634609603735105665e+00 1.130238249001908502e+00
2.000000000000000000e+00 3.634609603735105665e+00 -8.092566919134780434e-02
3.000000000000000000e+00 3.634609603735105665e+00 -4.222517325896691709e+00
4.000000000000000000e+00 3.634609603735105665e+00 -2.046118150099582422e+00
5.000000000000000000e+00 3.634609603735105665e+00 -6.051014923510283916e-02
6.000000000000000000e+00 3.634609603735105665e+00 3.245271102026776044e-01
7.000000000000000000e+00 3.634609603735105665e+00 -2.001104143554337245e-01
8.000000000000000000e+00 3.634609603735105665e+00 -1.747837408675918969e+00
9.000000000000000000e+00 3.634609603735105665e+00 -6.072002636409203902e+00
1.000000000000000000e+01 3.634609603735105665e+00 -4.679633027419819236e+00
1.100000000000000000e+01 3.634609603735105665e+00 -3.131956004781132119e+00
1.200000000000000000e+01 3.634609603735105665e+00 -3.481938474460409161e+00
1.300000000000000000e+01 3.634609603735105665e+00 -5.646960750947533469e+00
1.400000000000000000e+01 3.634609603735105665e+00 -8.826473267552795932e+00
1.500000000000000000e+01 3.634609603735105665e+00 -4.988717717159984133e+00
1.600000000000000000e+01 3.634609603735105665e+00 -4.823802039305276068e+00
1.700000000000000000e+01 3.634609603735105665e+00 -8.264987013716554642e+00
1.800000000000000000e+01 3.634609603735105665e+00 -4.806528855123303856e+00
1.900000000000000000e+01 3.634609603735105665e+00 -2.115735151583789442e+00
2.000000000000000000e+01 3.634609603735105665e+00 -9.573707673760593062e-01
2.100000000000000000e+01 3.634609603735105665e+00 -6.527897893779062155e-01
2.200000000000000000e+01 3.634609603735105665e+00 -1.261177076197532720e+00
2.300000000000000000e+01 3.634609603735105665e+00 -3.982115874640399955e+00
2.400000000000000000e+01 3.634609603735105665e+00 -3.352166580079192215e+00
2.500000000000000000e+01 3.634609603735105665e+00 -3.154216771807841213e-01
2.600000000000000000e+01 3.634609603735105665e+00 7.747846525653614425e-01
0.000000000000000000e+00 3.717942937068439146e+00 1.069647481293879432e+00
1.000000000000000000e+00 3.717942937068439146e+00 9.594941074781071499e-01
2.000000000000000000e+00 3.717942937068439146e+00 -6.838515170534648080e-02
3.000000000000000000e+00 3.717942937068439146e+00 -3.133079030087666084e+00
4.000000000000000000e+00 3.717942937068439146e+00 -3.269136090964380958e+00
5.000000000000000000e+00 3.717942937068439146e+00 -5.855612027704339972e-01
6.000000000000000000e+00 3.717942937068439146e+00 9.521836563800424591e-02
7.000000000000000000e+00 3.717942937068439146e+00 -1.066018046126831625e-01
8.000000000000000000e+00 3.717942937068439146e+00 -1.086553925130059994e+00
9.000000000000000000e+00 3.717942937068439146e+00 -3.212785374892960899e+00
1.000000000000000000e+01 3.717942937068439146e+00 -1.206456377460888341e+01
1.100000000000000000e+01 3.717942937068439146e+00 -5.092945008903019044e+00
1.200000000000000000e+01 3.717942937068439146e+00 -4.497832138109475686e+00
1.300000000000000000e+01 3.717942937068439146e+00 -5.701793130882965244e+00
1.400000000000000000e+01 3.717942937068439146e+00 -1.037903159775019546e+01
1.500000000000000000e+01 3.717942937068439146e+00 -8.935653367296380267e+00
1.600000000000000000e+01 3.717942937068439146e+00 -1.105153814251185906e+01
1.700000000000000000e+01 3.717942937068439146e+00 -6.222761661355752594e+00
1.800000000000000000e+01 3.717942937068439146e+00 -3.130034170403066529e+00
1.900000000000000000e+01 3.717942937068439146e+00 -1.597302956003587626e+00
2.000000000000000000e+01 3.717942937068439146e+00 -8.934162803105882844e-01
2.100000000000000000e+01 3.717942937068439146e+00 -9.180837190456397900e-01
2.200000000000000000e+01 3.717942937068439146e+00 -1.961727570959499900e+00
2.300000000000000000e+01 3.717942937068439146e+00 -7.105738388423989527e+00
2.400000000000000000e+01 3.717942937068439146e+00 -2.301015533285678760e+00
2.500000000000000000e+01 3.717942937068439146e+00 -1.286496636667713300e-01
2.600000000000000000e+01 3.717942937068439146e+00 6.916788097351278530e-01
0.000000000000000000e+00 3.801276270401772628e+00 8.055292742024121599e-01
1.000000000000000000e+00 3.801276270401772628e+00 7.507322630630497429e-01
2.000000000000000000e+00 3.801276270401772628e+00 -1.153977619856922793e-01
3.000000000000000000e+00 3.801276270401772628e+00 -2.507040553387293258e+00
4.000000000000000000e+00 3.801276270401772628e+00 -5.102071775321733504e+00
5.000000000000000000e+00 3.801276270401772628e+00 -1.219603104912558855e+00
6.000000000000000000e+00 3.801276270401772628e+00 -2.110675992039889315e-01
7.000000000000000000e+00 3.801276270401772628e+00 -1.094996774810208379e-01
8.000000000000000000e+00 3.801276270401772628e+00 -6.528235527741383937e-01
9.000000000000000000e+00 3.801276270401772628e+00 -1.867955889637638256e+00
1.000000000000000000e+01 3.801276270401772628e+00 -4.109579761887331983e+00
1.100000000000000000e+01 3.801276270401772628e+00 -1.053004868575063924e+01
1.200000000000000000e+01 3.801276270401772628e+00 -7.010829731352886007e+00
1.300000000000000000e+01 3.801276270401772628e+00 -6.226804106131789140e+00
1.400000000000000000e+01 3.801276270401772628e+00 -6.542055963521104189e+00
1.500000000000000000e+01 3.801276270401772628e+00 -6.386562862649996397e+00
1.600000000000000000e+01 3.801276270401772628e+00 -5.019034892254222946e+00
1.700000000000000000e+01 3.801276270401772628e+00 -3.352687184269093290e+00
1.800000000000000000e+01 3.801276270401772628e+00 -2.044853129205792541e+00
1.900000000000000000e+01 3.801276270401772628e+00 -1.232274248879765111e+00
2.000000000000000000e+01 3.801276270401772628e+00 -9.560497486979413484e-01
2.100000000000000000e+01 3.801276270401772628e+00 -1.351516101615018561e+00
2.200000000000000000e+01 3.801276270401772628e+00 -3.010503109307341330e+00
2.300000000000000000e+01 3.801276270401772628e+00 -7.615248602527334931e+00
2.400000000000000000e+01 3.801276270401772628e+00 -1.693021775103141113e+00
2.500000000000000000e+01 3.801276270401772628e+00 -7.350005815855091551e-02
2.600000000000000000e+01 3.801276270401772628e+00 5.220356720510703763e-01
0.000000000000000000e+00 3.884609603735105665e+00 5.034674133278304042e-01
1.000000000000000000e+00 3.884609603735105665e+00 4.997979529231294515e-01
2.000000000000000000e+00 3.884609603735105665e+00 -2.286505870243421557e-01
3.000000000000000000e+00 3.884609603735105665e+00 -2.167658651533213021e+00
4.000000000000000000e+00 3.884609603735105665e+00 -8.765617508840513494e+00
5.000000000000000000e+00 3.884609603735105665e+00 -1.937176347242900887e+00
6.000000000000000000e+00 3.884609603735105665e+00 -5.621810937292294197e-01
7.000000000000000000e+00 3.884609603735105665e+00 -1.741261242094925832e-01
8.000000000000000000e+00 3.884609603735105665e+00 -3.696981457682875782e-01
9.000000000000000000e+00 3.884609603735105665e+00 -1.058020676946039851e+00
1.000000000000000000e+01 3.884609603735105665e+00 -2.280285804476136491e+00
1.100000000000000000e+01 3.884609603735105665e+00 -4.294173944601115345e+00
1.200000000000000000e+01 3.884609603735105665e+00 -8.853431747237966221e+00
1.300000000000000000e+01 3.884609603735105665e+00 -7.314753603581804597e+00
1.400000000000000000e+01 3.884609603735105665e+00 -5.075060203090360211e+00
1.500000000000000000e+01 3.884609603735105665e+00 -3.851722394711694974e+00
1.600000000000000000e+01 3.884609603735105665e+00 -2.832142703883522739e+00
1.700000000000000000e+01 3.884609603735105665e+00 -1.957026840156418812e+00
1.800000000000000000e+01 3.884609603735105665e+00 -1.309247464828944052e+00
1.900000000000000000e+01 3.884609603735105665e+00 -9.840353146280390595e-01
2.000000000000000000e+01 3.884609603735105665e+00 -1.099775703153123230e+00
2.100000000000000000e+01 3.884609603735105665e+00 -1.912723700725368570e+00
2.200000000000000000e+01 3.884609603735105665e+00 -4.552986675861762755e+00
2.300000000000000000e+01 3.884609603735105665e+00 -4.631505044544549143e+00
2.400000000000000000e+01 3.884609603735105665e+00 -1.365237322484531779e+00
2.500000000000000000e+01 3.884609603735105665e+00 -1.328258143500851696e-01
2.600000000000000000e+01 3.884609603735105665e+00 2.729674894336571178e-01
0.000000000000000000e+00 3.967942937068439146e+00 1.595946870095067416e-01
1.000000000000000000e+00 3.967942937068439146e+00 1.978442377899050642e-01
2.000000000000000000e+00 3.967942937068439146e+00 -4.222277553526607718e-01
3.000000000000000000e+00 3.967942937068439146e+00 -2.061426916240352902e+00
4.000000000000000000e+00 3.967942937068439146e+00 -9.558842924817250619e+00
5.000000000000000000e+00 3.967942937068439146e+00 -2.664909466621473655e+00
6.000000000000000000e+00 3.967942937068439146e+00 -9.130906198105031013e-01
7.000000000000000000e+00 3.967942937068439146e+00 -2.714147216733893697e-01
8.000000000000000000e+00 3.967942937068439146e+00 -1.981919072139561588e-01
9.000000000000000000e+00 3.967942937068439146e+00 -5.538925583604265013e-01
1.000000000000000000e+01 3.967942937068439146e+00 -1.325746391815139535e+00
1.100000000000000000e+01 3.967942937068439146e+00 -2.634897368484808933e+00
1.200000000000000000e+01 3.967942937068439146e+00 -5.086895611684826513e+00
1.300000000000000000e+01 3.967942937068439146e+00 -9.417326355931130877e+00
1.400000000000000000e+01 3.967942937068439146e+00 -4.304135829852192785e+00
1.500000000000000000e+01 3.967942937068439146e+00 -2.691351250378644977e+00
1.600000000000000000e+01 3.967942937068439146e+00 -1.748032586645502429e+00
1.700000000000000000e+01 3.967942937068439146e+00 -1.145789404312514970e+00
1.800000000000000000e+01 3.967942937068439146e+00 -8.271017014058414940e-01
1.900000000000000000e+01 3.967942937068439146e+00 -8.290485384183745587e-01
2.000000000000000000e+01 3.967942937068439146e+00 -1.274575051141655369e+00
2.100000000000000000e+01 3.967942937068439146e+00 -2.519008746723009118e+00
2.200000000000000000e+01 3.967942937068439146e+00 -6.903336386505409372e+00
2.300000000000000000e+01 3.967942937068439146e+00 -3.596668652717793346e+00
2.400000000000000000e+01 3.967942937068439146e+00 -1.263407646591684808e+00
2.500000000000000000e+01 3.967942937068439146e+00 -3.049990254397152989e-01
2.600000000000000000e+01 3.967942937068439146e+00 -5.614206745600480025e-02
0.000000000000000000e+00 4.051276270401772628e+00 -2.382718979835994899e-01
1.000000000000000000e+00 4.051276270401772628e+00 -1.738810744055215296e-01
2.000000000000000000e+00 4.051276270401772628e+00 -7.227899337336630703e-01
3.000000000000000000e+00 4.051276270401772628e+00 -2.190749276373125554e+00
4.000000000000000000e+00 4.051276270401772628e+00 -7.462922880423219496e+00
5.000000000000000000e+00 4.051276270401772628e+00 -3.259260323778505608e+00
6.000000000000000000e+00 4.051276270401772628e+00 -1.211779469185774616e+00
7.000000000000000000e+00 4.051276270401772628e+00 -3.797880005431749639e-01
8.000000000000000000e+00 4.051276270401772628e+00 -1.177053609460260164e-01
9.000000000000000000e+00 4.051276270401772628e+00 -2.651146263694348915e-01
1.000000000000000000e+01 4.051276270401772628e+00 -7.986073296068797456e-01
1.100000000000000000e+01 4.051276270401772628e+00 -1.816830733434986023e+00
1.200000000000000000e+01 4.051276270401772628e+00 -3.770801958690080724e+00
1.300000000000000000e+01 4.051276270401772628e+00 -2.091435156543365892e+01
1.400000000000000000e+01 4.051276270401772628e+00 -3.933334398735332638e+00
1.500000000000000000e+01 4.051276270401772628e+00 -2.100441429268193883e+00
1.600000000000000000e+01 4.051276270401772628e+00 -1.175305597005005254e+00
1.700000000000000000e+01 4.051276270401772628e+00 -6.932119722677421159e-01
1.800000000000000000e+01 4.051276270401772628e+00 -5.480625081106123009e-01
1.900000000000000000e+01 4.051276270401772628e+00 -7.530074518870962796e-01
2.000000000000000000e+01 4.051276270401772628e+00 -1.433638540959834229e+00
2.100000000000000000e+01 4.051276270401772628e+00 -3.030576896005888088e+00
2.200000000000000000e+01 4.051276270401772628e+00 -1.077994252837240552e+01
2.300000000000000000e+01 4.051276270401772628e+00 -3.288962744900680413e+00
2.400000000000000000e+01 4.051276270401772628e+00 -1.385436336626313603e+00
2.500000000000000000e+01 4.051276270401772628e+00 -6.081760138022460627e-01
2.600000000000000000e+01 4.051276270401772628e+00 -4.809562071615178791e-01
0.000000000000000000e+00 4.134609603735105665e+00 -7.169499892120749784e-01
1.000000000000000000e+00 4.134609603735105665e+00 -6.508394497699810932e-01
2.000000000000000000e+00 4.134609603735105665e+00 -1.177431372609284876e+00
3.000000000000000000e+00 4.134609603735105665e+00 -2.607538228817404491e+00
4.000000000000000000e+00 4.134609603735105665e+00 -7.847632809317152791e+00
5.000000000000000000e+00 4.134609603735105665e+00 -3.541369126315464744e+00
6.000000000000000000e+00 4.134609603735105665e+00 -1.413782395270190895e+00
7.000000000000000000e+00 4.134609603735105665e+00 -4.859913092674494894e-01
8.000000000000000000e+00 4.134609603735105665e+00 -1.154093203835272197e-01
9.000000000000000000e+00 4.134609603735105665e+00 -1.433853743359561617e-01
1.000000000000000000e+01 4.134609603735105665e+00 -5.470301805733549516e-01
1.100000000000000000e+01 4.134609603735105665e+00 -1.417658105302346705e+00
1.200000000000000000e+01 4.134609603735105665e+00 -3.144623646627656033e+00
1.300000000000000000e+01 4.134609603735105665e+00 -9.744491249733888694e+00
1.400000000000000000e+01 4.134609603735105665e+00 -3.861972669077791132e+00
1.500000000000000000e+01 4.134609603735105665e+00 -1.867817357503922748e+00
1.600000000000000000e+01 4.134609603735105665e+00 -9.340872862728148984e-01
1.700000000000000000e+01 4.134609603735105665e+00 -5.011586669353703671e-01
1.800000000000000000e+01 4.134609603735105665e+00 -4.382539012525272781e-01
1.900000000000000000e+01 4.134609603735105665e+00 -7.455776717481880089e-01
2.000000000000000000e+01 4.134609603735105665e+00 -1.542889830465685064e+00
2.100000000000000000e+01 4.134609603735105665e+00 -3.284458592359357887e+00
2.200000000000000000e+01 4.134609603735105665e+00 -1.284024482477136253e+01
2.300000000000000000e+01 4.134609603735105665e+00 -3.545082814088722056e+00
2.400000000000000000e+01 4.134609603735105665e+00 -1.774305873906038666e+00
2.500000000000000000e+01 4.134609603735105665e+00 -1.089203489030543315e+00
2.600000000000000000e+01 4.134609603735105665e+00 -1.043499620969475128e+00
0.000000000000000000e+00 4.217942937068439591e+00 -1.325422624026990182e+00
1.000000000000000000e+00 4.217942937068439591e+00 -1.295858849144959191e+00
2.000000000000000000e+00 4.217942937068439591e+00 -1.871725560911113861e+00
3.000000000000000000e+00 4.217942937068439591e+00 -3.455818932894464623e+00
4.000000000000000000e+00 4.217942937068439591e+00 -1.311244889449004702e+01
5.000000000000000000e+00 4.217942937068439591e+00 -3.428641562978059998e+00
6.000000000000000000e+00 4.217942937068439591e+00 -1.497110335544233006e+00
7.000000000000000000e+00 4.217942937068439591e+00 -5.818006949053082799e-01
8.000000000000000000e+00 4.217942937068439591e+00 -1.778893438317257769e-01
9.000000000000000000e+00 4.217942937068439591e+00 -1.526472707106112658e-01
1.000000000000000000e+01 4.217942937068439591e+00 -4.908184923654269061e-01
1.100000000000000000e+01 4.217942937068439591e+00 -1.280521198661510374e+00
1.200000000000000000e+01 4.217942937068439591e+00 -2.871227462338633796e+00
1.300000000000000000e+01 4.217942937068439591e+00 -8.032362459733763060e+00
1.400000000000000000e+01 4.217942937068439591e+00 -4.051658655328184366e+00
1.500000000000000000e+01 4.217942937068439591e+00 -1.902620686232094682e+00
1.600000000000000000e+01 4.217942937068439591e+00 -9.386652942472865080e-01
1.700000000000000000e+01 4.217942937068439591e+00 -5.107922038061204484e-01
1.800000000000000000e+01 4.217942937068439591e+00 -4.675187967077514828e-01
1.900000000000000000e+01 4.217942937068439591e+00 -7.941672856851280660e-01
2.000000000000000000e+01 4.217942937068439591e+00 -1.585326500792197280e+00
2.100000000000000000e+01 4.217942937068439591e+00 -3.200145215118639364e+00
2.200000000000000000e+01 4.217942937068439591e+00 -8.434027113094746397e+00
2.300000000000000000e+01 4.217942937068439591e+00 -4.528722282227248819e+00
2.400000000000000000e+01 4.217942937068439591e+00 -2.549065711097180831e+00
2.500000000000000000e+01 4.217942937068439591e+00 -1.847398397898473377e+00
2.600000000000000000e+01 4.217942937068439591e+00 -1.834440723456309819e+00
0.000000000000000000e+00 4.301276270401772628e+00 -2.148835717814537194e+00
1.000000000000000000e+00 4.301276270401772628e+00 -2.226147848002279162e+00
2.000000000000000000e+00 4.301276270401772628e+00 -2.989776743078564891e+00
3.000000000000000000e+00 4.301276270401772628e+00 -5.213183880404252513e+00
4.000000000000000000e+00 4.301276270401772628e+00 -7.168012653491845576e+00
5.000000000000000000e+00 4.301276270401772628e+00 -3.012901104386042750e+00
6.000000000000000000e+00 4.301276270401772628e+00 -1.464699900225505447e+00
7.000000000000000000e+00 4.301276270401772628e+00 -6.574387969875452598e-01
8.000000000000000000e+00 4.301276270401772628e+00 -2.841834697102110785e-01
9.000000000000000000e+00 4.301276270401772628e+00 -2.554632908359293353e-01
1.000000000000000000e+01 4.301276270401772628e+00 -5.692724973741021266e-01
1.100000000000000000e+01 4.301276270401772628e+00 -1.312490478883713063e+00
1.200000000000000000e+01 4.301276270401772628e+00 -2.799684046821631078e+00
1.300000000000000000e+01 4.301276270401772628e+00 -7.095878096386510236e+00
1.400000000000000000e+01 4.301276270401772628e+00 -4.494993017149079506e+00
1.500000000000000000e+01 4.301276270401772628e+00 -2.151965238616028842e+00
1.600000000000000000e+01 4.301276270401772628e+00 -1.132362535906375145e+00
1.700000000000000000e+01 4.301276270401772628e+00 -6.742592234718187694e-01
1.800000000000000000e+01 4.301276270401772628e+00 -6.013871505688613839e-01
1.900000000000000000e+01 4.301276270401772628e+00 -8.781208344478329542e-01
2.000000000000000000e+01 4.301276270401772628e+00 -1.556667329918098641e+00
2.100000000000000000e+01 4.301276270401772628e+00 -2.842217773034363404e+00
2.200000000000000000e+01 4.301276270401772628e+00 -5.633780759442626795e+00
2.300000000000000000e+01 4.301276270401772628e+00 -7.466783816876152002e+00
2.400000000000000000e+01 4.301276270401772628e+00 -4.070216506383638411e+00
2.500000000000000000e+01 4.301276270401772628e+00 -3.124706834627328345e+00
2.600000000000000000e+01 4.301276270401772628e+00 -3.064691507001730209e+00
0.000000000000000000e+00 4.384609603735105665e+00 -3.354861278465000041e+00
1.000000000000000000e+00 4.384609603735105665e+00 -3.719488705218353619e+00
2.000000000000000000e+00 4.384609603735105665e+00 -5.131672064387877263e+00
3.000000000000000000e+00 4.384609603735105665e+00 -1.823459512084964729e+01
4.000000000000000000e+00 4.384609603735105665e+00 -4.559564519034773333e+00
5.000000000000000000e+00 4.384609603735105665e+00 -2.456812309701565944e+00
6.000000000000000000e+00 4.384609603735105665e+00 -1.333825358708370823e+00
7.000000000000000000e+00 4.384609603735105665e+00 -6.965235952486203974e-01
8.000000000000000000e+00 4.384609603735105665e+00 -4.017793769757542766e-01
9.000000000000000000e+00 4.384609603735105665e+00 -4.059203994438043139e-01
1.000000000000000000e+01 4.384609603735105665e+00 -7.222870109124879257e-01
1.100000000000000000e+01 4.384609603735105665e+00 -1.436747519196014622e+00
1.200000000000000000e+01 4.384609603735105665e+00 -2.827802014648017614e+00
1.300000000000000000e+01 4.384609603735105665e+00 -6.430599976635777537e+00
1.400000000000000000e+01 4.384609603735105665e+00 -5.210217835075036774e+00
1.500000000000000000e+01 4.384609603735105665e+00 -2.572830826939517479e+00
1.600000000000000000e+01 4.384609603735105665e+00 -1.462921919574493801e+00
1.700000000000000000e+01 4.384609603735105665e+00 -9.403961286972323252e-01
1.800000000000000000e+01 4.384609603735105665e+00 -7.952292550718866870e-01
1.900000000000000000e+01 4.384609603735105665e+00 -9.658108304574370973e-01
2.000000000000000000e+01 4.384609603735105665e+00 -1.457672377669933184e+00
2.100000000000000000e+01 4.384609603735105665e+00 -2.343593208010400719e+00
2.200000000000000000e+01 4.384609603735105665e+00 -3.843305836271022624e+00
2.300000000000000000e+01 4.384609603735105665e+00 -6.873383428405507090e+00
2.400000000000000000e+01 4.384609603735105665e+00 -8.953667835770398042e+00
2.500000000000000000e+01 4.384609603735105665e+00 -5.917686887801029805e+00
2.600000000000000000e+01 4.384609603735105665e+00 -5.484430307340486088e+00
0.000000000000000000e+00 4.467942937068438702e+00 -5.426604560720870829e+00
1.000000000000000000e+00 4.467942937068438702e+00 -7.027400521565762226e+00
2.000000000000000000e+00 4.467942937068438702e+00 -1.084049226887480266e+01
3.000000000000000000e+00 4.467942937068438702e+00 -5.066704293229196132e+00
4.000000000000000000e+00 4.467942937068438702e+00 -3.066007706741021632e+00
5.000000000000000000e+00 4.467942937068438702e+00 -1.879584850482163727e+00
6.000000000000000000e+00 4.467942937068438702e+00 -1.125567059718281415e+00
7.000000000000000000e+00 4.467942937068438702e+00 -6.781893422679149408e-01
8.000000000000000000e+00 4.467942937068438702e+00 -4.891376838989319187e-01
9.000000000000000000e+00 4.467942937068438702e+00 -5.493790553227444473e-01
1.000000000000000000e+01 4.467942937068438702e+00 -8.849688211468990096e-01
1.100000000000000000e+01 4.467942937068438702e+00 -1.579189805153323523e+00
1.200000000000000000e+01 4.467942937068438702e+00 -2.872407571795966064e+00
1.300000000000000000e+01 4.467942937068438702e+00 -5.880988262822904211e+00
1.400000000000000000e+01 4.467942937068438702e+00 -6.252883955356123735e+00
1.500000000000000000e+01 4.467942937068438702e+00 -3.115050616442109011e+00
1.600000000000000000e+01 4.467942937068438702e+00 -1.868209637733658335e+00
1.700000000000000000e+01 4.467942937068438702e+00 -1.246502536059850952e+00
1.800000000000000000e+01 4.467942937068438702e+00 -9.928603865478452528e-01
1.900000000000000000e+01 4.467942937068438702e+00 -1.018338956305109289e+00
2.000000000000000000e+01 4.467942937068438702e+00 -1.291499108895848291e+00
2.100000000000000000e+01 4.467942937068438702e+00 -1.810573059994134537e+00
2.200000000000000000e+01 4.467942937068438702e+00 -2.595870792275408956e+00
2.300000000000000000e+01 4.467942937068438702e+00 -3.688569754824964519e+00
2.400000000000000000e+01 4.467942937068438702e+00 -5.143137560450357526e+00
2.500000000000000000e+01 4.467942937068438702e+00 -6.952042789877316054e+00
2.600000000000000000e+01 4.467942937068438702e+00 -8.623108980735402440e+00
0.000000000000000000e+00 4.551276270401772628e+00 -1.584625775326445840e+01
1.000000000000000000e+00 4.551276270401772628e+00 -6.958410064139862961e+00
2.000000000000000000e+00 4.551276270401772628e+00 -4.521006968714520902e+00
3.000000000000000000e+00 4.551276270401772628e+00 -3.059634568784270758e+00
4.000000000000000000e+00 4.551276270401772628e+00 -2.051749998378762818e+00
5.000000000000000000e+00 4.551276270401772628e+00 -1.341143182389617605e+00
6.000000000000000000e+00 4.551276270401772628e+00 -8.627633208641486418e-01
7.000000000000000000e+00 4.551276270401772628e+00 -5.877952234758527794e-01
8.000000000000000000e+00 4.551276270401772628e+00 -5.080458043288949010e-01
9.000000000000000000e+00 4.551276270401772628e+00 -6.329674945293858324e-01
1.000000000000000000e+01 4.551276270401772628e+00 -9.954179823225111079e-01
1.100000000000000000e+01 4.551276270401772628e+00 -1.673610605924573003e+00
1.200000000000000000e+01 4.551276270401772628e+00 -2.870968630802528399e+00
1.300000000000000000e+01 4.551276270401772628e+00 -5.395087391336555349e+00
1.400000000000000000e+01 4.551276270401772628e+00 -7.766608282133991459e+00
1.500000000000000000e+01 4.551276270401772628e+00 -3.707353258642196003e+00
1.600000000000000000e+01 4.551276270401772628e+00 -2.270064040031031016e+00
1.700000000000000000e+01 4.551276270401772628e+00 -1.519862572702975534e+00
1.800000000000000000e+01 4.551276270401772628e+00 -1.135322455055906898e+00
1.900000000000000000e+01 4.551276270401772628e+00 -1.002299061398598701e+00
2.000000000000000000e+01 4.551276270401772628e+00 -1.067712925329251217e+00
2.100000000000000000e+01 4.551276270401772628e+00 -1.302011286540579516e+00
2.200000000000000000e+01 4.551276270401772628e+00 -1.684315184925027520e+00
2.300000000000000000e+01 4.551276270401772628e+00 -2.193275995573854775e+00
2.400000000000000000e+01 4.551276270401772628e+00 -2.798622469348650998e+00
2.500000000000000000e+01 4.551276270401772628e+00 -3.453117332781426185e+00
2.600000000000000000e+01 4.551276270401772628e+00 -4.091219973033751067e+00
0.000000000000000000e+00 4.634609603735105665e+00 -6.032108134118494114e+00
1.000000000000000000e+00 4.634609603735105665e+00 -4.054502856601934546e+00
2.000000000000000000e+00 4.634609603735105665e+00 -2.827855464851062095e+00
3.000000000000000000e+00 4.634609603735105665e+00 -1.958314128523644060e+00
4.000000000000000000e+00 4.634609603735105665e+00 -1.321910923362743517e+00
5.000000000000000000e+00 4.634609603735105665e+00 -8.674664062166684841e-01
6.000000000000000000e+00 4.634609603735105665e+00 -5.724769968432487088e-01
7.000000000000000000e+00 4.634609603735105665e+00 -4.294828046012072464e-01
8.000000000000000000e+00 4.634609603735105665e+00 -4.420534551336580131e-01
9.000000000000000000e+00 4.634609603735105665e+00 -6.257259131523829065e-01
1.000000000000000000e+01 4.634609603735105665e+00 -1.014495045536649487e+00
1.100000000000000000e+01 4.634609603735105665e+00 -1.679901043136209582e+00
1.200000000000000000e+01 4.634609603735105665e+00 -2.794578747276050379e+00
1.300000000000000000e+01 4.634609603735105665e+00 -4.963434494917454032e+00
1.400000000000000000e+01 4.634609603735105665e+00 -1.024066218187192767e+01
1.500000000000000000e+01 4.634609603735105665e+00 -4.253634129878721026e+00
1.600000000000000000e+01 4.634609603735105665e+00 -2.585702794355987599e+00
1.700000000000000000e+01 4.634609603735105665e+00 -1.696323080307598596e+00
1.800000000000000000e+01 4.634609603735105665e+00 -1.182004882743548757e+00
1.900000000000000000e+01 4.634609603735105665e+00 -9.066564605374581864e-01
2.000000000000000000e+01 4.634609603735105665e+00 -8.068378044206770960e-01
2.100000000000000000e+01 4.634609603735105665e+00 -8.468353650052011794e-01
2.200000000000000000e+01 4.634609603735105665e+00 -1.003504313419060878e+00
2.300000000000000000e+01 4.634609603735105665e+00 -1.260190609622766855e+00
2.400000000000000000e+01 4.634609603735105665e+00 -1.604632446130986434e+00
2.500000000000000000e+01 4.634609603735105665e+00 -2.029742705192343344e+00
2.600000000000000000e+01 4.634609603735105665e+00 -2.537838042280419870e+00
0.000000000000000000e+00 4.717942937068439591e+00 -4.300211753509755042e+00
1.000000000000000000e+00 4.717942937068439591e+00 -2.851729919170303607e+00
2.000000000000000000e+00 4.717942937068439591e+00 -1.916707405860120561e+00
3.000000000000000000e+00 4.717942937068439591e+00 -1.258657482297423691e+00
4.000000000000000000e+00 4.717942937068439591e+00 -7.897842448681078320e-01
5.000000000000000000e+00 4.717942937068439591e+00 -4.712859312473308693e-01
6.000000000000000000e+00 4.717942937068439591e+00 -2.861408230123996810e-01
7.000000000000000000e+00 4.717942937068439591e+00 -2.297781482120667129e-01
8.000000000000000000e+00 4.717942937068439591e+00 -3.072699620296527323e-01
9.000000000000000000e+00 4.717942937068439591e+00 -5.343914314045533631e-01
1.000000000000000000e+01 4.717942937068439591e+00 -9.434157696833814777e-01
1.100000000000000000e+01 4.717942937068439591e+00 -1.599630569733916596e+00
1.200000000000000000e+01 4.717942937068439591e+00 -2.654065085520889156e+00
1.300000000000000000e+01 4.717942937068439591e+00 -4.593559638114287580e+00
1.400000000000000000e+01 4.717942937068439591e+00 -2.217897429871321791e+01
1.500000000000000000e+01 4.717942937068439591e+00 -4.658213770929145348e+00
1.600000000000000000e+01 4.717942937068439591e+00 -2.761721980842210655e+00
1.700000000000000000e+01 4.717942937068439591e+00 -1.750326999785195126e+00
1.800000000000000000e+01 4.717942937068439591e+00 -1.131495503570730810e+00
1.900000000000000000e+01 4.717942937068439591e+00 -7.507727532860365427e-01
2.000000000000000000e+01 4.717942937068439591e+00 -5.394194547300762421e-01
2.100000000000000000e+01 4.717942937068439591e+00 -4.612369257045716986e-01
2.200000000000000000e+01 4.717942937068439591e+00 -4.957887250855414485e-01
2.300000000000000000e+01 4.717942937068439591e+00 -6.322589316876394694e-01
2.400000000000000000e+01 4.717942937068439591e+00 -8.676787431342788404e-01
2.500000000000000000e+01 4.717942937068439591e+00 -1.207956400708914968e+00
2.600000000000000000e+01 4.717942937068439591e+00 -1.672234277610954001e+00
0.000000000000000000e+00 4.801276270401772628e+00 -3.479032841715469448e+00
1.000000000000000000e+00 4.801276270401772628e+00 -2.195512544539200750e+00
2.000000000000000000e+00 4.801276270401772628e+00 -1.370294996533864440e+00
3.000000000000000000e+00 4.801276270401772628e+00 -8.021876554917332092e-01
4.000000000000000000e+00 4.801276270401772628e+00 -4.116764481102366258e-01
5.000000000000000000e+00 4.801276270401772628e+00 -1.619730295318163593e-01
6.000000000000000000e+00 4.801276270401772628e+00 -3.618300477613470290e-02
7.000000000000000000e+00 4.801276270401772628e+00 -2.922355571892292295e-02
8.000000000000000000e+00 4.801276270401772628e+00 -1.453540317044552388e-01
9.000000000000000000e+00 4.801276270401772628e+00 -3.991705306953682308e-01
1.000000000000000000e+01 4.801276270401772628e+00 -8.209189503612893679e-01
1.100000000000000000e+01 4.801276270401772628e+00 -1.471473690366068343e+00
1.200000000000000000e+01 4.801276270401772628e+00 -2.489020838155186155e+00
1.300000000000000000e+01 4.801276270401772628e+00 -4.298536306141727437e+00
1.400000000000000000e+01 4.801276270401772628e+00 -1.127958634767440138e+01
1.500000000000000000e+01 4.801276270401772628e+00 -4.879836137176956967e+00
1.600000000000000000e+01 4.801276270401772628e+00 -2.805786267081872509e+00
1.700000000000000000e+01 4.801276270401772628e+00 -1.709111984224917169e+00
1.800000000000000000e+01 4.801276270401772628e+00 -1.021872477195168605e+00
1.900000000000000000e+01 4.801276270401772628e+00 -5.761725978734525411e-01
2.000000000000000000e+01 4.801276270401772628e+00 -3.000850428974795592e-01
2.100000000000000000e+01 4.801276270401772628e+00 -1.574917551880123667e-01
2.200000000000000000e+01 4.801276270401772628e+00 -1.296408957539970375e-01
2.300000000000000000e+01 4.801276270401772628e+00 -2.084724498465182208e-01
2.400000000000000000e+01 4.801276270401772628e+00 -3.946308968173847243e-01
2.500000000000000000e+01 4.801276270401772628e+00 -6.984416367624138866e-01
2.600000000000000000e+01 4.801276270401772628e+00 -1.144534210158443699e+00
0.000000000000000000e+00 4.884609603735105665e+00 -3.049957066866696209e+00
1.000000000000000000e+00 4.884609603735105665e+00 -1.830294450900459280e+00
2.000000000000000000e+00 4.884609603735105665e+00 -1.050502187151498568e+00
3.000000000000000000e+00 4.884609603735105665e+00 -5.214830555978099413e-01
4.000000000000000000e+00 4.884609603735105665e+00 -1.664958975997378465e-01
5.000000000000000000e+00 4.884609603735105665e+00 5.083004486267680283e-02
6.000000000000000000e+00 4.884609603735105665e+00 1.477460852403661984e-01
7.000000000000000000e+00 4.884609603735105665e+00 1.299796881326560349e-01
8.000000000000000000e+00 4.884609603735105665e+00 -5.945462981475298052e-03
9.000000000000000000e+00 4.884609603735105665e+00 -2.736815111947965007e-01
1.000000000000000000e+01 4.884609603735105665e+00 -7.021423087396038154e-01
1.100000000000000000e+01 4.884609603735105665e+00 -1.349725340531372719e+00
1.200000000000000000e+01 4.884609603735105665e+00 -2.348045313047712135e+00
1.300000000000000000e+01 4.884609603735105665e+00 -4.092661381136712073e+00
1.400000000000000000e+01 4.884609603735105665e+00 -9.961100113061064576e+00
1.500000000000000000e+01 4.884609603735105665e+00 -4.960884108647885427e+00
1.600000000000000000e+01 4.884609603735105665e+00 -2.779036425551985268e+00
1.700000000000000000e+01 4.884609603735105665e+00 -1.634207319006595105e+00
1.800000000000000000e+01 4.884609603735105665e+00 -9.099036465466037171e-01
1.900000000000000000e+01 4.884609603735105665e+00 -4.302255499957831630e-01
2.000000000000000000e+01 4.884609603735105665e+00 -1.214242751135094639e-01
2.100000000000000000e+01 4.884609603735105665e+00 5.264021571718608544e-02
2.200000000000000000e+01 4.884609603735105665e+00 1.099973611603846796e-01
2.300000000000000000e+01 4.884609603735105665e+00 5.759323680439103893e-02
2.400000000000000000e+01 4.884609603735105665e+00 -1.065860048542649346e-01
2.500000000000000000e+01 4.884609603735105665e+00 -3.944782593053540176e-01
2.600000000000000000e+01 4.884609603735105665e+00 -8.327484204699898696e-01
0.000000000000000000e+00 4.967942937068439591e+00 -2.855962535965249405e+00
1.000000000000000000e+00 4.967942937068439591e+00 -1.661526647814075552e+00
2.000000000000000000e+00 4.967942937068439591e+00 -9.001609042332250343e-01
3.000000000000000000e+00 4.967942937068439591e+00 -3.873285700444912827e-01
4.000000000000000000e+00 4.967942937068439591e+00 -4.732493077293884604e-02
5.000000000000000000e+00 4.967942937068439591e+00 1.561129981572256797e-01
6.000000000000000000e+00 4.967942937068439591e+00 2.404532969497181483e-01
7.000000000000000000e+00 4.967942937068439591e+00 2.117721680977265597e-01
8.000000000000000000e+00 4.967942937068439591e+00 6.701038300049803886e-02
9.000000000000000000e+00 4.967942937068439591e+00 -2.069931355521182625e-01
1.000000000000000000e+01 4.967942937068439591e+00 -6.384929458474551955e-01
1.100000000000000000e+01 4.967942937068439591e+00 -1.284731540713271558e+00
1.200000000000000000e+01 4.967942937068439591e+00 -2.274392553327827304e+00
1.300000000000000000e+01 4.967942937068439591e+00 -3.990385951627364314e+00
1.400000000000000000e+01 4.967942937068439591e+00 -9.483684844958247595e+00
1.500000000000000000e+01 4.967942937068439591e+00 -4.992579565987574242e+00
1.600000000000000000e+01 4.967942937068439591e+00 -2.758087915746652463e+00
1.700000000000000000e+01 4.967942937068439591e+00 -1.590665331314664366e+00
1.800000000000000000e+01 4.967942937068439591e+00 -8.493435992089809483e-01
1.900000000000000000e+01 4.967942937068439591e+00 -3.543415768073320815e-01
2.000000000000000000e+01 4.967942937068439591e+00 -3.103192578411661032e-02
2.100000000000000000e+01 4.967942937068439591e+00 1.567673709954396088e-01
2.200000000000000000e+01 4.967942937068439591e+00 2.268073839723654672e-01
2.300000000000000000e+01 4.967942937068439591e+00 1.856058176384698388e-01
2.400000000000000000e+01 4.967942937068439591e+00 3.063225911357955397e-02
2.500000000000000000e+01 4.967942937068439591e+00 -2.506553373038861166e-01
2.600000000000000000e+01 4.967942937068439591e+00 -6.856997385701617542e-01
0.000000000000000000e+00 5.051276270401772628e+00 -2.837408234120750272e+00
1.000000000000000000e+00 5.051276270401772628e+00 -1.652346636003866109e+00
2.000000000000000000e+00 5.051276270401772628e+00 -8.978996775739275238e-01
3.000000000000000000e+00 5.051276270401772628e+00 -3.911955766252432909e-01
4.000000000000000000e+00 5.051276270401772628e+00 -5.690710166696707345e-02
5.000000000000000000e+00 5.051276270401772628e+00 1.411966863066020650e-01
6.000000000000000000e+00 5.051276270401772628e+00 2.206760129116046576e-01
7.000000000000000000e+00 5.051276270401772628e+00 1.877519828106529454e-01
8.000000000000000000e+00 5.051276270401772628e+00 3.953867355630883568e-02
9.000000000000000000e+00 5.051276270401772628e+00 -2.369218703608525212e-01
1.000000000000000000e+01 5.051276270401772628e+00 -6.696158189800870408e-01
1.100000000000000000e+01 5.051276270401772628e+00 -1.315326113320999468e+00
1.200000000000000000e+01 5.051276270401772628e+00 -2.301592014719414436e+00
1.300000000000000000e+01 5.051276270401772628e+00 -4.006462660544085175e+00
1.400000000000000000e+01 5.051276270401772628e+00 -9.367096637866644926e+00
1.500000000000000000e+01 5.051276270401772628e+00 -5.062070407987741660e+00
1.600000000000000000e+01 5.051276270401772628e+00 -2.806174567775537643e+00
1.700000000000000000e+01 5.051276270401772628e+00 -1.629732505326873637e+00
1.800000000000000000e+01 5.051276270401772628e+00 -8.816818813178165515e-01
1.900000000000000000e+01 5.051276270401772628e+00 -3.806679910019312718e-01
2.000000000000000000e+01 5.051276270401772628e+00 -5.170725595101112460e-02
2.100000000000000000e+01 5.051276270401772628e+00 1.414055272126690799e-01
2.200000000000000000e+01 5.051276270401772628e+00 2.163209726307143421e-01
2.300000000000000000e+01 5.051276270401772628e+00 1.794011308648212899e-01
2.400000000000000000e+01 5.051276270401772628e+00 2.792885506620687228e-02
2.500000000000000000e+01 5.051276270401772628e+00 -2.508562770896941574e-01
2.600000000000000000e+01 5.051276270401772628e+00 -6.846814068630227013e-01
0.000000000000000000e+00 5.134609603735105665e+00 -2.975746087252123306e+00
1.000000000000000000e+00 5.134609603735105665e+00 -1.793816924168661009e+00
2.000000000000000000e+00 5.134609603735105665e+00 -1.041690615947307386e+00
3.000000000000000000e+00 5.134609603735105665e+00 -5.370482223280909073e-01
4.000000000000000000e+00 5.134609603735105665e+00 -2.046877723045776587e-01
5.000000000000000000e+00 5.134609603735105665e+00 -8.388089138024740557e-03
6.000000000000000000e+00 5.134609603735105665e+00 6.944327004901995615e-02
7.000000000000000000e+00 5.134609603735105665e+00 3.507776403438910701e-02
8.000000000000000000e+00 5.134609603735105665e+00 -1.143102613114784782e-01
9.000000000000000000e+00 5.134609603735105665e+00 -3.916081993367855341e-01
1.000000000000000000e+01 5.134609603735105665e+00 -8.247094801390492114e-01
1.100000000000000000e+01 5.134609603735105665e+00 -1.470239550137614426e+00
1.200000000000000000e+01 5.134609603735105665e+00 -2.455348252996509828e+00
1.300000000000000000e+01 5.134609603735105665e+00 -4.156440530402420563e+00
1.400000000000000000e+01 5.134609603735105665e+00 -9.473473592132313215e+00
1.500000000000000000e+01 5.134609603735105665e+00 -5.230372735810416174e+00
1.600000000000000000e+01 5.134609603735105665e+00 -2.967079123392828865e+00
1.700000000000000000e+01 5.134609603735105665e+00 -1.787541750073967872e+00
1.800000000000000000e+01 5.134609603735105665e+00 -1.037190344412896037e+00
1.900000000000000000e+01 5.134609603735105665e+00 -5.341269215665661596e-01
2.000000000000000000e+01 5.134609603735105665e+00 -2.032448654919115638e-01
2.100000000000000000e+01 5.134609603735105665e+00 -8.330137795270314491e-03
2.200000000000000000e+01 5.134609603735105665e+00 6.823478847013392246e-02
2.300000000000000000e+01 5.134609603735105665e+00 3.276048443254678255e-02
2.400000000000000000e+01 5.134609603735105665e+00 -1.175318702636390933e-01
2.500000000000000000e+01 5.134609603735105665e+00 -3.954748562398051059e-01
2.600000000000000000e+01 5.134609603735105665e+00 -8.288900270995999131e-01
0.000000000000000000e+00 5.217942937068439591e+00 -3.273092457622305052e+00
1.000000000000000000e+00 5.217942937068439591e+00 -2.092077016052196203e+00
2.000000000000000000e+00 5.217942937068439591e+00 -1.340628461005080929e+00
3.000000000000000000e+00 5.217942937068439591e+00 -8.365887866759031954e-01
4.000000000000000000e+00 5.217942937068439591e+00 -5.047924792438153174e-01
5.000000000000000000e+00 5.217942937068439591e+00 -3.090211211631735400e-01
6.000000000000000000e+00 5.217942937068439591e+00 -2.316727364329079497e-01
7.000000000000000000e+00 5.217942937068439591e+00 -2.664609926228177494e-01
8.000000000000000000e+00 5.217942937068439591e+00 -4.161937361610709707e-01
9.000000000000000000e+00 5.217942937068439591e+00 -6.937375169206777548e-01
1.000000000000000000e+01 5.217942937068439591e+00 -1.126958416173323263e+00
1.100000000000000000e+01 5.217942937068439591e+00 -1.772435558748302720e+00
1.200000000000000000e+01 5.217942937068439591e+00 -2.757204520937655445e+00
1.300000000000000000e+01 5.217942937068439591e+00 -4.457188736801207973e+00
1.400000000000000000e+01 5.217942937068439591e+00 -9.761569838661008802e+00
1.500000000000000000e+01 5.217942937068439591e+00 -5.536512427850381002e+00
1.600000000000000000e+01 5.217942937068439591e+00 -3.271036881268146512e+00
1.700000000000000000e+01 5.217942937068439591e+00 -2.090588708952747066e+00
1.800000000000000000e+01 5.217942937068439591e+00 -1.339561114158078103e+00
1.900000000000000000e+01 5.217942937068439591e+00 -8.358959303719327716e-01
2.000000000000000000e+01 5.217942937068439591e+00 -5.044502593822683956e-01
2.100000000000000000e+01 5.217942937068439591e+00 -3.090073766159096569e-01
2.200000000000000000e+01 5.217942937068439591e+00 -2.319593567450511096e-01
2.300000000000000000e+01 5.217942937068439591e+00 -2.670105908871792111e-01
2.400000000000000000e+01 5.217942937068439591e+00 -4.169578177174551592e-01
2.500000000000000000e+01 5.217942937068439591e+00 -6.946545869750109237e-01
2.600000000000000000e+01 5.217942937068439591e+00 -1.127949932729578331e+00
0.000000000000000000e+00 5.301276270401772628e+00 -3.742410072564031243e+00
1.000000000000000000e+00 5.301276270401772628e+00 -2.561621947133195132e+00
2.000000000000000000e+00 5.301276270401772628e+00 -1.810342061970029004e+00
3.000000000000000000e+00 5.301276270401772628e+00 -1.306452425697726794e+00
4.000000000000000000e+00 5.301276270401772628e+00 -9.747965886976034389e-01
5.000000000000000000e+00 5.301276270401772628e+00 -7.791568136726892968e-01
6.000000000000000000e+00 5.301276270401772628e+00 -7.019287434458812980e-01
7.000000000000000000e+00 5.301276270401772628e+00 -7.368223322308686818e-01
8.000000000000000000e+00 5.301276270401772628e+00 -8.866409801611311314e-01
9.000000000000000000e+00 5.301276270401772628e+00 -1.164246033209018982e+00
1.000000000000000000e+01 5.301276270401772628e+00 -1.597496747772757075e+00
1.100000000000000000e+01 5.301276270401772628e+00 -2.242960697829532890e+00
1.200000000000000000e+01 5.301276270401772628e+00 -3.227644984499772107e+00
1.300000000000000000e+01 5.301276270401772628e+00 -4.927353118333285487e+00
1.400000000000000000e+01 5.301276270401772628e+00 -1.022859125522938584e+01
1.500000000000000000e+01 5.301276270401772628e+00 -6.008021385965946592e+00
1.600000000000000000e+01 5.301276270401772628e+00 -3.742001311097748584e+00
1.700000000000000000e+01 5.301276270401772628e+00 -2.561325989942027093e+00
1.800000000000000000e+01 5.301276270401772628e+00 -1.810129814794546599e+00
1.900000000000000000e+01 5.301276270401772628e+00 -1.306314647809612817e+00
2.000000000000000000e+01 5.301276270401772628e+00 -9.747285365925869582e-01
2.100000000000000000e+01 5.301276270401772628e+00 -7.791540805017661553e-01
2.200000000000000000e+01 5.301276270401772628e+00 -7.019857393066714080e-01
2.300000000000000000e+01 5.301276270401772628e+00 -7.369316225524983333e-01
2.400000000000000000e+01 5.301276270401772628e+00 -8.867929215412946320e-01
2.500000000000000000e+01 5.301276270401772628e+00 -1.164428397104931845e+00
2.600000000000000000e+01 5.301276270401772628e+00 -1.597693915721878577e+00
